# Supplementary material for: Global identification of functional microRNA-mRNA interactions in Drosophila
Source: Nat Commun. 2019 Apr 9;10:1626. doi: 10.1038/s41467-019-09586-z (PMC6456604; doi:10.1038/s41467-019-09586-z)
Supplement: Supplementary file 4 — Supplementary Data 1 [file 41467_2019_9586_MOESM4_ESM.txt]

miRNA	AGO1 HITSCLIP R1	AGO1 HITSCLIPR2	AGO1 PARCLIPR1	AGO1 PARCLIPR2	S2R+ R1	S2R+ R2	S2-NP	S2-DRSC R1	S2-DRSC R2	S2-AGO1 IP	S2 FlagAGO2-IP	S2 Express5 R1	S2 Express5 R2	S2 Schneider R1	S2 Schneider R2	in-house mean RPM	NortherBlot cpc	estimated cpc	miRNA rank smRNA-seq	miRNA rank CLIP
bantam-3p	92850.3	88094.3	126154.8	131531.1	552547.1	633174	702451.5	547707.7	492170.6	534715.4	572524.2	217425.9	189008.8	263501.7	241255.1	227797.9	-	31851.7	2	1
miR-14-3p	101050.7	102828.4	110774.9	110285.9	3316.8	3300.7	2410.5	38698.1	4239.4	1229.3	15076.9	83767.1	80699.6	76193.9	79482.9	80035.9	10151.7	8875.1	4	2
miR-184-3p	81245.8	76600.6	81092.1	88346.8	330810.1	194238.1	172211	145564.3	387111.8	279217	154605.1	265460	267833.8	259693.8	294649.5	271909.3	36300.1	39541	1	3
miR-275-3p	61454.5	60964.7	52163.9	52702.5	1146.9	855.3	3346.1	2652.1	9556.4	6248.7	1911.2	4071.2	4010.2	7442.6	6703.4	5556.9	-	341.1	21	4
miR-305-5p	50041.5	51554	60473.5	58582	697.9	1056	1188.2	5028.7	619.7	882.8	10047.7	3332.3	4025.7	7387.4	7280	5506.4	-	337.4	22	5
miR-34-5p	50256.6	52250.8	52589.2	52067	6077.6	12645.9	15507.9	8063.7	5892.5	36357.2	22395.8	1173.1	1196	3271.2	3688.2	2332.1	-	118.1	30	6
miR-11-3p	57360.7	55823.8	39474.6	38105.4	23744.3	24430.4	20684	38976.4	9788	21239.3	15354.8	84156.1	83971.5	79255.9	85975.4	83339.7	-	9324.7	3	7
miR-317-3p	50355.4	51108.6	42575.6	43713.8	3291.7	2177.9	1184.7	7913.4	1613.5	2520.6	17015.6	13609.9	13611.3	22689.4	19439.3	17337.5	-	1369.7	11	8
miR-8-3p	37631.6	36803.6	46601.4	46366.5	23650.9	34666.8	17467.3	88548.6	34435.4	62986.3	55568.5	47813.9	51708.4	47517.7	44879	47979.8	-	4749.9	5	9
miR-996-3p	27123.2	25890.2	41390.8	41051.6	6790.9	15651.5	12576.9	10406.6	6725.7	3868.4	4862.8	675.5	767.1	369.2	180.8	498.2	-	17.9	43	10
miR-33-5p	30755.3	31405.8	32038	32137.5	2253	6950.6	8312.9	6678.2	2162.6	3306.2	31790.4	8036.8	8845	12942.3	13218	10760.5	-	764.8	14	11
miR-306-5p	31605.4	32457.7	30987.2	30288.3	421.9	739.5	284.6	2370.9	370.8	376.9	2948.4	35832.5	32181.3	22752.2	21803.7	28142.4	-	2475.3	8	12
miR-980-3p	18862.9	19106.4	38482	37087.3	9279.9	10006.7	9394.6	16864.1	12791.9	14416.9	8657.6	509.7	431.1	768.8	516.3	556.5	-	20.5	42	13
miR-277-3p	20262.4	21840	26111.6	24478.4	2207.5	3518.3	1047.3	3104.2	1096.4	3891.7	19030.6	8941.5	8124.3	17136.5	16424.1	12656.6	-	932.5	13	14
miR-252-5p	18851.7	20088.3	21304.6	21132.1	1009.3	1596.2	4202.3	3404.3	2275	810.1	4576.6	5027.2	5915.9	1929.6	924.1	3449.2	-	190.5	26	15
miR-282-5p	14427.7	13305.7	25993.3	22431.7	16388.8	33136.4	4687.8	34510.8	1320.2	959.1	2002.7	2008.5	1523.2	768.8	755.3	1263.9	-	55.9	33	16
miR-9b-5p	19429.5	19189.6	16791	16797.8	2775.7	2771.8	5559.6	3837.5	9328.5	7511.2	4977.4	39469.5	54197.7	26900.7	19324.8	34973.2	-	3227.9	6	17
miR-9c-5p	14551.9	14350	14670.5	13687.5	779.1	1203.6	2259.6	1055.7	1086.6	3160.5	4285.3	7029.6	9209.8	6852.7	4290.8	6845.7	-	440.1	17	18
miR-279-3p	18342.4	19539.8	7192.2	7285.1	2002.9	3463.2	1669.2	5298.4	2122.8	742.6	4303.9	26004.4	32745	21903.4	17135.2	24447	-	2084.2	9	19
miR-7-5p	11974.5	12017.7	10840.1	12035.9	215.3	169	102.9	560.7	90.7	1140.9	1541.1	7530.2	11606.2	9859.4	8678.1	9418.5	618.9	649.9	16	20
miR-276a-3p	9162.3	9069	14377.2	13909.6	184.3	274.5	301.7	1132.3	210	104.6	236.3	1845.6	2431.8	2515.8	3075.5	2467.2	-	126.5	29	21
miR-308-3p	14010.8	13938.9	8206.5	8115.1	40.4	30.3	57.3	194.9	19.5	176.8	137.7	15.1	6.6	22.8	30.1	18.7	-	0.3	78	22
miR-995-3p	13116.4	12466.4	7187	7070.5	1053.2	2565.4	2896.8	1891.3	1370.7	1539.8	8666.6	15349.9	13377	13153.5	12663.6	13636	-	1021.4	12	23
miR-283-5p	12462.9	12871.1	6416.3	6508	309	139.6	80.6	1557.5	298	136.7	2159	12524.2	14044.6	23106.1	23043.2	18179.5	-	1451.4	10	24
miR-190-5p	10862.6	11616	7502.4	7873.6	48.6	3.3	4.4	9.7	4.5	26.2	2109.7	609.2	848.9	660.3	542.4	665.2	-	25.5	39	25
miR-965-3p	9213.2	8847.2	7542.9	7561.1	1060.2	324.9	72.6	653.3	19.9	52	424.5	96.5	106.1	287.4	325.4	203.8	-	6	52	26
miR-988-3p	8742	8919.1	7345.1	7179	114.9	136.3	195.8	452.1	181.8	371.9	2730.1	678.5	572.6	622.3	791.5	666.2	-	25.6	38	27
miR-263a-5p	13141.2	13129.5	2097.6	2056.7	23.1	46.2	223.2	627	1051.2	551	706.9	1504.8	1297.7	348.2	295.3	861.5	-	35	36	28
miR-970-3p	9990.9	10427.1	4555	4316.8	210.2	325.4	476.6	657.3	802.8	368.1	266.3	5621.3	6262.9	3286.5	3063.4	4558.5	-	267.8	24	29
miR-2b-2-5p	6160.4	5750.8	6291.1	6563.5	556.8	1676.5	522.5	1084.8	2081.8	287.4	7835.5	7412.6	5086.8	5505.4	5192.8	5799.4	-	359.4	18	30
miR-278-3p	9620.4	9461.4	2112	2038.7	3.1	0.5	0.3	12	3	4.1	24.3	10027.2	8102.2	1575.7	2579.3	5571.1	-	342.2	20	31
miR-1006-3p	7804.3	7999.3	2205.1	2055.7	7.4	8.9	31.2	93.7	24.2	7.3	13.4	3235.8	3680.8	2388.3	2294.1	2899.8	-	154.1	28	32
miR-305-3p	6592.4	6786.5	2675.3	2344.7	112.1	240.4	312.3	604.1	377.5	197.9	428.3	12210.6	8898.1	11338	10405.7	10713.1	-	760.7	15	33
miR-12-5p	4694.3	5335.7	3694.8	3435.8	65.5	85	35.3	326.4	81.7	11.4	173.5	162.8	179.1	291.2	245.1	219.5	-	6.6	50	34
miR-79-3p	3615.1	3808.5	4167.4	4063.3	176.8	531.8	1127.3	1512.4	655.4	861	1036.6	1230.4	1521	1027.6	936.1	1178.8	-	51.3	34	35
miR-31a-5p	5225.4	6001	2332.3	2045.7	1.2	1.4	3.5	31.4	2.9	5.1	1.3	21.1	24.3	15.2	18.1	19.7	-	0.3	77	36
miR-999-3p	2456.2	2421.9	4462.3	4376.3	617.6	337.1	329.3	592.1	556.4	796.3	597.4	31303	36761.8	23418.2	25797.2	29320.1	-	2602.4	7	37
miR-932-5p	3253.3	3483.3	2754	2855.2	1.2	0.5	0.3	32	0.2	1	1.3	0	0	7.6	8	3.9	-	0	108	38
miR-1003-3p	5332.1	5603.7	469.4	432.5	19.2	14.9	11.5	52	9.6	3.1	8.3	301.6	338.2	641.3	624.7	476.5	-	17	44	39
miR-998-3p	4898.2	4465.2	1228.9	1113.6	1323	2237.2	1058.5	1451.8	1226.3	6063.5	2970.8	1239.5	1308.7	1971.5	1677.4	1549.3	-	71.7	32	40
miR-304-5p	2723.4	2860.9	2583.8	2464.2	25.9	40.2	36.5	489.8	112.4	47.3	102.4	398.1	316.1	829.7	723.2	566.8	-	21	41	41
miR-968-5p	1636.4	1721.5	3224.6	3543.8	0	0	0	0	0	0.3	0.6	0	0	409.1	419.8	207.2	-	6.1	51	42
miR-2a-2-5p	1634.2	1680.2	3320.5	3036.2	405.4	1030.4	458.7	1226.6	468.2	200.2	3279.4	2551.3	2126.7	3619.5	3929.2	3056.7	-	164.4	27	43
miR-2a-3p	2738.9	2737.6	1718.4	1705.1	1699	898.7	1207.3	2831	2164.2	913.9	928.4	138.7	161.4	342.5	363.6	251.6	-	7.8	49	44
miR-1012-3p	2508.6	2592.9	1773.8	1823.1	18.8	41.6	26.8	85.7	91	12.2	83.2	530.8	638.9	215	267.2	413	-	14.2	45	45
miR-986-5p	2821.6	2838.6	1314.8	1245.6	30.2	65.4	299.9	365.2	290.9	83.6	28.8	5998.2	7699.9	2618.5	3294.5	4902.8	-	292.7	23	46
miR-2535b-3p	2167.5	2326.5	640.7	509	4.3	2.3	2.4	8.6	3.7	11.5	10.2	96.5	117.2	64.7	72.3	87.7	-	2.1	59	47
miR-2b-3p	2330.5	2409.1	471.4	376.5	140	131.2	309.3	402.4	473.9	268.7	113.3	437.3	649.9	704.1	837.7	657.3	-	25.1	40	48
miR-1007-3p	1181.9	1275.2	1122.6	1142.6	11.4	9.8	4.7	19.4	4.5	2.8	19.2	39.2	33.2	34.3	30.1	34.2	-	0.7	70	49
miR-184-5p	441.1	418.4	1471.7	1275.1	19.6	135.9	107	122.9	160.6	70	7015.4	811.2	727.3	1004.8	1078.7	905.5	-	37.2	35	50
miR-980-5p	486.6	532.2	994.6	923.6	59.6	77.5	28.5	310.4	197.2	40.5	261.2	1049.5	1381.7	2500.5	2360.4	1823	-	87.4	31	51
miR-13b-2-5p	609.9	669.6	820.1	804.1	236	360	394.9	270.4	100	137.3	1638.4	6007.3	3669.8	3071.4	3165.9	3978.6	-	226.8	25	52
miR-1002-5p	381.1	359.4	892.3	992.1	0	0	0	0	0	0.1	0	0	0	79.9	74.3	38.6	-	0.8	69	53
miR-318-3p	1251.3	1155.6	97.1	95	1.2	0.9	251.7	11.4	23.2	27.6	21.1	292.5	523.9	222.7	373.6	353.2	-	11.8	46	54
miR-307a-3p	727.4	790.7	429.7	346.5	979.9	1618.1	514.3	1461.5	646	389	108.2	328.7	369.2	9.5	14.1	180.4	-	5.2	53	55
miR-317-5p	510.8	579	317.8	293.5	283.1	410.8	103.5	437.3	219	15.6	128.1	910.7	603.5	679.4	494.2	672	-	25.8	37	56
miR-1008-3p	753.8	731.4	44.5	53	6.7	9.3	5.6	23.4	1.9	0.9	3.2	9	2.2	0	0	2.8	-	0	119	57
miR-995-5p	158.2	158.8	639.5	552	110.2	165.7	155.5	354.9	128.3	152	174.8	636.3	380.2	169.4	176.8	340.7	-	11.3	47	58
miR-92b-3p	329	357	376.3	362.5	6.3	6.5	7.4	6.9	2.6	24.4	53.1	54.3	92.8	218.8	245.1	152.8	-	4.2	54	59
miR-954-3p	485.1	512.7	52.2	54	3.1	1.4	0.9	46.3	11.6	3.6	10.2	105.5	137.1	13.3	6	65.5	-	1.5	62	60
miR-306-3p	65.1	64.2	388.4	371.5	52.9	30.8	8.2	159.5	84.3	7.1	1294.6	358.9	296.2	230.3	219	276.1	-	8.7	48	61
miR-2279-3p	399.6	366.4	57	46.5	1.2	1.9	0	4.6	1.9	2.8	1.9	78.4	79.6	133.2	124.5	103.9	-	2.6	56	62
miR-1009-3p	338.1	385.7	53.4	57.5	0.8	0	0	6.3	0.6	0.1	0	15.1	22.1	3.8	4	11.3	-	0.2	89	63
miR-1013-3p	279.6	324.5	65.8	76	1.2	2.8	30.9	9.1	10.5	1.5	1.3	120.6	81.8	106.6	76.3	96.3	-	2.4	57	64
miR-92a-3p	189.4	204	145.6	109.5	9.8	6.1	0	2.3	0.5	13.8	39.1	0	2.2	3.8	14.1	5	-	0.1	103	65
miR-274-5p	229	255.7	48.5	58.5	4.7	14.9	0	338.9	0	14.1	33.3	0	0	5.7	2	1.9	-	0	125	66
miR-281-1-5p	88.5	99.7	169.3	206	32.2	22.4	16.8	17.7	37.4	37.1	69.8	3	15.5	41.9	58.3	29.7	-	0.6	71	67
miR-994-5p	80.3	79.5	191	186.5	0	0.9	55.9	4.6	0.3	3.1	3.2	66.3	75.2	41.9	22.1	51.4	-	1.1	64	68
miR-954-5p	213.9	191.8	56.2	67	19.6	13.1	7.6	36.6	248.1	112	160.7	15.1	39.8	19	0	18.5	-	0.3	79	69
miR-281-2-5p	104.5	123.6	80.2	93	0.4	2.3	4.4	1.7	9.2	22.4	3.2	9	17.7	89.4	82.4	49.6	-	1.1	65	70
miR-4974-3p	185.7	176.5	8.4	7	0	0	0	0	0	0	0	3	0	3.8	10	4.2	-	0.1	107	71
miR-5-5p	150.9	156.9	26.1	41.5	0.8	3.3	5.9	2.3	3	8.2	9.6	111.6	170.2	102.8	158.7	135.8	-	3.7	55	72
miR-286-3p	166.3	170.1	8	9.5	2.4	3.7	4.4	4	27.7	4.4	12.2	27.1	75.2	47.6	34.1	46	-	1	67	73
miR-1016-3p	134.8	141	37.7	36.5	3.5	0.9	7.6	4.6	5.4	3.4	6.4	18.1	15.5	41.9	42.2	29.4	-	0.6	72	74
miR-984-5p	109.4	95.7	52.2	56.5	7.4	5.1	2.4	13.1	75.4	5.7	24.3	21.1	15.5	5.7	6	12.1	-	0.2	87	75
miR-375-3p	140.3	141.6	12	13.5	0	0	0	4.6	0.6	0.1	0	3	4.4	20.9	30.1	14.6	-	0.2	85	76
miR-310-3p	102.4	97.9	51.8	42	0	0	0	0.6	0	0.1	0	12.1	8.8	5.7	8	8.7	-	0.1	92	77
miR-311-3p	57.3	62.4	80.6	84	0	0	0	2.3	1.5	0.2	0	36.2	44.2	5.7	2	22	-	0.4	75	78
miR-4984-3p	102.1	100.3	22.5	22.5	1.2	0.5	3.5	0.6	0.3	1.2	1.3	3	4.4	15.2	8	7.7	-	0.1	95	79
miR-2c-3p	116	105.5	10.4	9.5	52.5	27.1	32.9	368.7	166.5	47.1	42.3	51.3	22.1	99	94.4	66.7	-	1.5	61	80
miR-193-5p	71.5	67	43.3	38	0	0.5	0.6	18.9	0.4	1	3.8	3	0	5.7	2	2.7	-	0	120	81
miR-312-3p	41.2	56.3	50.2	51.5	0.4	0	1.8	2.3	1.8	1.4	1.9	9	6.6	1.9	8	6.4	-	0.1	98	82
miR-1005-3p	87.9	91.5	2.4	4	0	0	0.6	2.9	0.5	0.1	0	3	0	0	0	0.8	-	0	143	83
miR-982-5p	73.9	85.6	10	11.5	0	0	0.6	1.7	3.2	1.8	0.6	99.5	165.8	38.1	72.3	93.9	-	2.3	58	84
miR-4-3p	68.2	78	12.4	14.5	0.8	0	2.6	1.1	1.9	2.6	1.9	6	8.8	20.9	32.1	17	-	0.3	82	85
miR-4968-5p	60.6	55.4	22.5	14	3.1	4.7	23.2	3.4	8.4	4.4	3.2	3	2.2	0	0	1.3	-	0	132	86
miR-976-3p	52.7	70	10.8	15	12.2	0	0	0.6	1.4	0.1	0	0	0	0	2	0.5	-	0	156	87
miR-987-5p	31.5	33.3	38.9	33	0.4	0.9	1403.4	243.5	14.1	2.4	21.1	15.1	13.3	11.4	6	11.4	-	0.2	88	88
miR-31b-5p	47	60.9	13.2	10.5	0	0.5	0	0	0.1	0.6	0	0	2.2	13.3	2	4.4	-	0.1	106	89
miR-966-5p	37.9	35.2	20.1	35.5	2	3.3	17.9	7.4	83.3	1.1	41	12.1	19.9	26.6	28.1	21.7	-	0.4	76	90
miR-989-3p	35.4	35.8	26.5	26	239.6	3.3	16.5	9.1	84.3	7.6	23.7	18.1	26.5	3.8	18.1	16.6	-	0.3	83	91
miR-2500-5p	51.5	58.4	5.2	3.5	0	0	1.8	1.7	1	0.2	0	27.1	39.8	22.8	20.1	27.5	-	0.5	73	92
miR-981-3p	42.7	49.9	10	9	0.4	0.5	0	46.9	0.4	0.1	0	21.1	24.3	19	8	18.1	-	0.3	80	93
miR-977-3p	27.6	31.2	24.9	27.5	43.1	0	0	0	6.2	0.1	0.6	0	2.2	0	0	0.6	-	0	152	94
miR-2282-3p	42.4	59.6	3.6	2.5	0	0.5	0	0	0	0.3	0.6	27.1	33.2	99	92.4	62.9	-	1.4	63	95
miR-4987-3p	37	33.6	11.6	15	0.4	0.5	1.5	0	0.6	1.3	0.6	0	2.2	9.5	8	4.9	-	0.1	104	96
miR-4948-3p	25.4	24.8	26.1	18.5	0	0.5	0.3	0.6	1.8	0.4	0	0	6.6	1.9	12.1	5.1	-	0.1	102	97
miR-2498-5p	41.5	49.6	1.6	2	0	0	0	0	0	0	0	0	0	1.9	0	0.5	-	0	159	98
miR-978-3p	21.5	17.7	24.9	25.5	9.8	0	0	0	3	0	0.6	0	2.2	1.9	2	1.5	-	0	130	99
miR-1-3p	28.5	32.1	8.4	11	5.9	2.8	0.9	2366.9	2.1	24.8	28.8	9	11.1	15.2	22.1	14.4	-	0.2	86	100
miR-982-3p	24.2	27.8	12.4	10	0	0	0	0	0	0	0.6	3	0	0	0	0.8	-	0	146	101
miR-3-3p	28.5	27.5	9.2	5.5	2	3.3	2.9	2.3	3.1	10.8	11.5	3	2.2	0	8	3.3	-	0	115	102
miR-137-3p	19.1	17.1	8.8	14	0	0.5	1.2	16	0.5	2.1	2.6	0	4.4	0	6	2.6	-	0	121	103
miR-4943-3p	20	25.1	6	5	3.9	5.1	14.4	15.4	38.6	3.7	0.6	24.1	46.4	114.2	126.6	77.8	-	1.9	60	104
miR-956-3p	15.5	19.3	9.6	11.5	0.4	1.4	0	0	0.1	0	0	9	19.9	79.9	58.3	41.8	-	0.9	68	105
miR-994-3p	25.4	19	3.6	7	0	0	4.1	0	0.6	0.2	1.9	9	13.3	7.6	10	10	-	0.2	90	106
miR-2489-3p	24.2	27.2	0	0	0	0.5	1.8	1.1	2.1	0.1	0	0	0	0	4	1	-	0	136	107
miR-4961-5p	21.2	24.5	2	1.5	0.8	2.3	1.5	0	0.1	0.1	0	0	2.2	1.9	2	1.5	-	0	129	108
miR-4950-3p	12.1	13.2	10.4	11.5	0	0	2.1	0	1.1	1	1.3	6	0	5.7	2	3.4	-	0	113	109
miR-315-5p	4.5	7.3	19.7	15.5	1.6	2.3	1.5	67.4	7.7	3.3	2.6	30.2	17.7	13.3	10	17.8	-	0.3	81	110
miR-977-5p	20.9	18.7	3.2	3	0	0	0	0	0	0	0	3	4.4	1.9	6	3.8	-	0	109	111
miR-4963-3p	18.8	21.7	2.8	1	0.4	0.5	0.3	0	0.8	0.4	3.8	9	22.1	17.1	16.1	16.1	-	0.3	84	112
miR-3641-3p	18.8	21.7	3.2	0	0	0	0	0	0	0	1.3	6	0	11.4	2	4.9	-	0.1	105	113
miR-1000-5p	5.2	11.3	14.4	12.5	2	2.3	2.6	215.5	1.1	1.1	3.2	0	0	0	2	0.5	-	0	153	114
miR-9a-5p	14.2	10.7	8.4	10	1.6	1.9	0.3	241.8	0	1.6	2.6	12.1	0	0	2	3.5	-	0	112	115
miR-2500-3p	9.7	13.8	8	9.5	0.4	0	3.5	0	0.5	0.3	0.6	9	4.4	7.6	6	6.8	-	0.1	97	116
miR-4953-3p	8.8	10.1	6.4	9	0.8	0	0.3	2.3	1.8	0.4	0.6	0	6.6	7.6	20.1	8.6	-	0.1	93	117
miR-984-3p	11.5	15.9	1.6	2	0	0	1.5	1.1	3.4	5.9	1.9	0	0	0	2	0.5	-	0	157	118
miR-iab-4-5p	10.9	15.6	1.2	2	0	0	0	0	0	0	0	0	0	1.9	0	0.5	-	0	168	119
miR-929-3p	7.6	14.1	2.4	5.5	3.1	5.1	0.9	36.6	0.2	2.2	5.1	0	2.2	0	0	0.6	-	0	151	120
miR-927-5p	7	4.6	8	7	0	0	0	177.8	68.3	0	1.9	10880.6	12205.3	51.4	42.2	5794.9	-	359.1	19	121
miR-4969-5p	4.5	3.7	8.4	9.5	13.3	2.3	7.9	10.9	54.7	1.3	7	6	8.8	3.8	6	6.2	-	0.1	100	122
miR-964-5p	8.8	11.3	1.6	1.5	0	0	2.1	0.6	0	0	0	6	2.2	3.8	0	3	-	0	118	123
miR-284-3p	10.3	11.6	0.8	0	16.5	27.1	3.8	34.3	0.3	9.9	29.5	6	15.5	1.9	2	6.4	-	0.1	99	124
miR-975-5p	5.5	9.2	3.6	1.5	1.6	0	0	0	0.1	0	0	0	0	1.9	0	0.5	-	0	167	125
miR-4942-3p	7	9.8	0.8	0.5	0	0	0.3	0	0.3	0.1	0.6	0	0	1.9	0	0.5	-	0	161	126
miR-13b-3p	1.8	4.6	5.6	5	0	0	0.6	0	0.3	0.3	0	0	2.2	0	0	0.6	-	0	148	127
miR-125-5p	6.1	9.2	0.8	0	4.3	4.7	0.3	225.2	0.4	1.7	9.6	0	0	1.9	2	1	-	0	138	128
miR-2283-5p	2.1	1.8	7.2	4.5	0.4	0	0	2.9	0.1	0	0	0	2.2	1.9	4	2	-	0	124	129
miR-4951-5p	5.5	3.7	1.6	4	0.4	0	0.6	4	1.8	0	1.9	6	6.6	3.8	6	5.6	-	0.1	101	130
miR-281-3p	3.6	2.8	4.8	2	0.4	0.5	0.6	0.6	0	0.2	0	3	0	3.8	30.1	9.2	-	0.1	91	131
miR-4964-3p	7.3	4	0.8	0.5	0	0	0.3	0	0.1	0	1.3	0	0	1.9	0	0.5	-	0	163	132
miR-2501-3p	6.7	4.9	0.8	0	0	0	0	0	0	0	0	0	2.2	1.9	0	1	-	0	134	133
miR-10-5p	7	4.6	0.8	0	0.8	3.3	0	33.2	2.1	26.3	7	0	0	0	4	1	-	0	135	134
miR-4916-3p	3.3	7	0.4	0.5	0	0	0	0	0	0	0	6	4.4	1.9	2	3.6	-	0	111	135
miR-967-5p	2.4	4	3.2	1.5	0.8	5.6	7.1	2.9	1.9	0.3	1.3	48.3	39.8	53.3	56.2	49.4	-	1.1	66	136
miR-2497-5p	5.2	3.1	0.8	1	0.4	1.4	2.6	1.7	0.5	0.1	0	0	0	1.9	0	0.5	-	0	158	137
miR-991-3p	3.6	2.4	1.6	2	0	0	0	0.6	0.4	0.5	3.8	0	4.4	0	2	1.6	-	0	127	138
miR-312-5p	3.6	4.9	0	0.5	0.4	0	0	0	0.2	0.1	0.6	0	8.8	0	4	3.2	-	0	116	139
miR-3642-3p	3	4.9	0.8	0	0	0.5	0.3	0	0	0	0	0	0	1.9	0	0.5	-	0	160	140
miR-959-3p	2.7	4.6	0.4	0	0	0	0.3	0	0	0	0	0	0	1.9	0	0.5	-	0	164	141
miR-4943-5p	2.7	3.7	0.8	0.5	0	0	0.6	1.1	0.1	0.1	0.6	0	2.2	9.5	2	3.4	-	0	114	142
miR-969-3p	2.4	2.1	1.6	1.5	0	0	0	0	0	0	0	0	0	3.8	2	1.5	-	0	131	143
miR-4974-5p	3.9	2.8	0.4	0.5	0	0.5	0.6	0.6	0.2	0.1	0	0	0	1.9	2	1	-	0	139	144
miR-4962-5p	1.5	4.3	1.2	0.5	0	0	0	0	0	0	1.9	3	2.2	9.5	0	3.7	-	0	110	145
miR-313-3p	1.5	1.2	2.4	2	0.4	0	0.3	0	0.6	0.1	0	3	0	0	0	0.8	-	0	144	146
miR-10-3p	3.6	2.4	0.8	0	0	1.4	0.6	26.3	0.2	5.9	1.9	3	2.2	0	2	1.8	-	0	126	147
miR-276b-3p	1.5	1.2	1.6	1.5	2	1.9	4.4	10.3	2.8	0.4	1.3	3	2.2	9.5	16.1	7.7	-	0.1	94	148
miR-4951-3p	2.1	2.1	0.4	0.5	0	0	0	0	0	0	0	0	2.2	0	0	0.6	-	0	150	149
miR-2501-5p	1.2	1.8	1.6	0.5	0	0.5	0.6	0.6	4.7	0.4	0.6	0	2.2	0	4	1.6	-	0	128	150
miR-4948-5p	0.9	1.2	1.2	1.5	0	0	0.6	0	0.2	0.2	0.6	0	0	1.9	0	0.5	-	0	162	151
miR-100-5p	2.7	1.5	0	0.5	1.2	0.5	0	8.6	0	0.1	0	0	2.2	0	0	0.6	-	0	147	152
miR-955-5p	1.2	3.1	0.4	0	1.6	1.9	0.3	0.6	0.1	0.3	0	0	0	1.9	2	1	-	0	140	153
miR-957-3p	1.5	3.1	0	0	0	0	0	112	0	0.1	0.6	0	0	20.9	8	7.2	-	0.1	96	154
miR-960-5p	2.4	0.6	0.4	0.5	0	0	0.9	0	0.2	0	0	0	4.4	5.7	2	3	-	0	117	155
miR-979-3p	0.6	1.8	0.4	1	0	0	0	0	0.1	0	0	0	0	1.9	2	1	-	0	141	156
miR-133-3p	1.2	2.1	0	0	0	0	0.3	275.5	0.1	0.1	0.6	0	0	0	2	0.5	-	0	154	157
miR-961-5p	1.8	1.5	0	0	0	0	0	0	0.1	0	0	0	0	1.9	0	0.5	-	0	166	158
miR-4950-5p	0.9	1.5	0.4	0.5	0	0	0	0	0	0	0	3	0	0	0	0.8	-	0	145	159
miR-318-5p	1.2	1.5	0.4	0	0	0	0	0	0	0	0	0	4.4	0	0	1.1	-	0	133	160
miR-14-5p	0.6	0.9	1.6	0	0	0	0.6	0	0.4	0.1	0.6	0	6.6	1.9	0	2.1	-	0	123	161
miR-4956-3p	0.3	0.6	0.4	1	0.4	0	0.3	0	0.3	0	0	0	0	0	2	0.5	-	0	155	162
miR-4955-3p	0.6	0.6	0.4	0.5	0	0	0	0	0	0	0	3	2.2	1.9	2	2.3	-	0	122	163
miR-303-3p	0.9	0	0.8	0	0	0	0	0	0	0	0.6	0	2.2	0	0	0.6	-	0	149	164
miR-959-5p	0.6	0.3	0	0.5	0.4	0	0.3	0	0	0	0	0	0	1.9	0	0.5	-	0	165	165
miR-3645-3p	0.3	0.3	0	0	0	0	1.2	0.6	1.4	0	0	0	0	0	4	1	-	0	137	166
miR-4969-3p	0.3	0.3	0	0	0.4	0.5	0.3	0.6	0.2	0	0	0	0	3.8	0	1	-	0	142	167
bantam-5p	0.3	0	0	0	0	0	0	0	0	0	0	18.1	37.6	28.5	10	23.6	-	0.4	74	168
