# Supplementary material for: Global identification of functional microRNA-mRNA interactions in Drosophila
Source: Nat Commun. 2019 Apr 9;10:1626. doi: 10.1038/s41467-019-09586-z (PMC6456604; doi:10.1038/s41467-019-09586-z)
Supplement: Supplementary file 5 — Supplementary Data 2 [file 41467_2019_9586_MOESM5_ESM.txt]

#IDR-selected peaks on pooled AGO1 HITSCLIP samples
Chr	Strand	Start	End	PeakID	read_count	Piranha_pvalue	Aligned.to	GeneName	AnnotationSource
2R	+	9553800	9553820	G002340	384627	8.31E-15	miRNA	mir-14	ensembl
3L	+	642260	642280	G003868	353857	8.31E-15	miRNA	ban	ensembl
2R	-	13329420	13329440	G012473	334521	8.31E-15	miRNA	mir-184	ensembl
2L	+	7425860	7425880	G000837	243022	8.31E-15	miRNA	mir-275	ensembl
2L	+	7425980	7426000	G000838	237872	8.31E-15	miRNA	mir-305	ensembl
3R	-	21622500	21622520	G017209	234391	8.31E-15	miRNA	mir-11	ensembl
2R	+	16831480	16831500	G002984	179408	8.31E-15	miRNA	mir-8	ensembl
2L	+	16698420	16698440	G001484	131578	8.31E-15	miRNA	mir-306	ensembl
3R	+	29217240	29217260	G007507	131368	8.31E-15	miRNA	mir-996	ensembl
3R	+	10100080	10100100	G006082	110451	8.31E-15	miRNA	mir-277	ensembl
2L	+	16698760	16698780	G001488	106194	8.31E-15	miRNA	mir-9b	ensembl
3R	+	10091140	10091200	G006079	79670	8.31E-15	miRNA	mir-317	ensembl
2R	-	14215800	14215820	G012606	78108	8.31E-15	miRNA	mir-308	ensembl
2R	+	20606080	20606100	G003371	73871	8.31E-15	miRNA	mir-7	ensembl
X	+	15507980	15508000	G008909	71212	8.31E-15	miRNA	mir-283	ensembl
2L	-	11953460	11953480	G010683	70277	8.31E-15	miRNA	bft	ensembl
3L	+	3251040	3251060	G004110	66903	8.31E-15	miRNA	mir-282	ensembl
3R	+	24658640	24658660	G007186	65756	8.31E-15	miRNA	mir-1003	ensembl
3R	+	10100940	10101020	G006083	60407.8	8.31E-15	miRNA	mir-34	ensembl
3R	+	20735980	20736000	G006841	55557	8.31E-15	miRNA	mir-995	ensembl
2R	+	15657120	15657140	G002847	54848	8.31E-15	miRNA	mir-278	ensembl
3L	+	8571820	8571840	G004448	52309	8.31E-15	miRNA	mir-190	ensembl
2R	+	16831440	16831460	G002983	52040	8.31E-15	lincRNA_exon	CR43650	FlyBase
X	+	12636400	12636420	G008728	43294	8.31E-15	miRNA	mir-970	ensembl
2L	+	7426020	7426040	G000839	40901	8.31E-15	pre_miRNA	mir-305	ensembl
3L	+	19797980	19798040	G005184	39751	8.84E-10	miRNA	mir-33	ensembl
3L	+	10365280	10365300	G004608	38542	8.31E-15	miRNA	mir-276a	ensembl
3L	+	642220	642240	G003867	37942	8.31E-15	lincRNA_exon	CR43334	FlyBase
3R	+	29215640	29215680	G007505	33525.5	8.31E-15	miRNA	mir-279	ensembl
X	+	15509480	15509500	G008913	30849	8.31E-15	miRNA	mir-12	ensembl
2L	+	16697940	16698000	G001483	29798	1.11E-11	miRNA	mir-9c	ensembl
3R	-	21621900	21621920	G017207	26381	8.31E-15	miRNA	mir-998	ensembl
3R	-	13464220	13464300	G016555	24436.8	1.25E-10	miRNA	mir-252	ensembl
2L	-	16724780	16724820	G010948	22134	2.02E-07	intron-coding	VhaSFD	FlyBase
2L	+	6902080	6902100	G000773	19348	8.31E-15	miRNA	mir-932	ensembl
2L	-	19570220	19570260	G011211	18873.5	8.31E-15	miRNA	mir-2b-2	ensembl
2L	+	16698620	16698640	G001487	18742	8.31E-15	miRNA	mir-79	ensembl
2R	+	8445000	8445020	G002244	18449	8.31E-15	miRNA	mir-986	ensembl
3L	+	3251080	3251100	G004111	17260	8.31E-15	lincRNA_exon	CR43626	FlyBase
2R	-	17783840	17783880	G012952	16757.5	2.10E-13	miRNA	mir-31a	ensembl
X	-	21298280	21298300	G019829	13924	8.31E-15	miRNA	mir-2535b	ensembl
2R	-	5722720	5722780	G011586	11798.7	8.31E-15	intron	ap	FlyBase
2L	-	19569500	19569520	G011206	11181	8.31E-15	miRNA	mir-2a-2	ensembl
2L	-	243060	243120	G009543	11175.7	8.31E-15	miRNA	mir-965	ensembl
2L	-	8258620	8258640	G010338	10918	8.31E-15	miRNA	mir-2b-1	ensembl
2L	-	13747800	13747820	G010842	9941	8.31E-15	miRNA	mir-968	ensembl
2L	-	19569540	19569560	G011207	9763	8.31E-15	miRNA	mir-2a-2	ensembl
3L	+	22945160	22945200	G005471	8760.5	5.96E-14	repeat	(TATG)n	RepeatMasker
X	+	15508960	15509000	G008911	8009.5	5.07E-09	miRNA	mir-304	ensembl
3R	+	10408340	10408360	G006116	7719	8.31E-15	miRNA	mir-318	ensembl
X	-	21296380	21296400	G019826	6524	8.31E-15	intron-coding	CG1718	FlyBase
3R	-	21622540	21622560	G017210	5969	8.31E-15	intron	E2f1	FlyBase
3R	-	8817540	8817560	G016053	4765	8.31E-15	3'utr	CG9821	FlyBase
2R	-	9621260	9621280	G012091	4730	8.31E-15	miRNA	mir-307a	ensembl
2R	-	14215840	14215860	G012607	4625	8.31E-15	intron	RpS23	FlyBase
X	+	9091240	9091260	G008545	4024	8.31E-15	miRNA	mir-13b-2	ensembl
2L	+	4343740	4343760	G000420	3924	8.31E-15	intron-coding	Atet	FlyBase
2L	-	19569900	19569920	G011208	3866	8.31E-15	miRNA	mir-2a-1	ensembl
2L	-	19570180	19570200	G011210	3133	8.31E-15	miRNA	mir-2b-2	ensembl
3R	+	29217200	29217220	G007506	3058	8.31E-15	lincRNA_exon	CR31044	FlyBase
4	+	626180	626200	G007944	3026	8.31E-15	pre_miRNA	mir-954	ensembl
2R	-	2552200	2552220	G011438	2472	8.31E-15	miRNA	mir-2279	ensembl
2R	-	13329460	13329480	G012474	2411	8.31E-15	miRNA	mir-184	ensembl
2L	+	13610040	13610060	G001359	2387	8.31E-15	intron-coding	kuz	FlyBase
2R	-	23993060	23993080	G013454	2322	8.31E-15	miRNA	mir-1009	ensembl
2L	-	13747660	13747680	G010840	2264	8.31E-15	miRNA	mir-1002	ensembl
3L	+	8571860	8571880	G004449	2058	8.31E-15	intron	rhea	FlyBase
3R	+	25651460	25651480	G007287	2040	8.31E-15	miRNA	mir-92b	ensembl
2L	+	16698800	16698820	G001489	2026	8.31E-15	intron	grp	FlyBase
2R	+	16791580	16791600	G002979	1926	8.31E-15	3'utr	CG5522	FlyBase
2L	+	9520280	9520300	G001053	1903	8.31E-15	3'utr	CG33298	FlyBase
3L	-	18397820	18397860	G015136	1859	1.48E-05	3'utr	rpr	FlyBase
3L	-	22294460	22294480	G015526	1766	8.31E-15	3'utr	Ten-m	FlyBase
2R	+	18536780	18536960	G003211	1708.44	6.80E-06	5'utr	Pepck	FlyBase
2R	+	24886340	24886360	G003778	1688	8.31E-15	5'utr	NKAIN	FlyBase
3R	-	13009400	13009420	G016536	1618	8.31E-15	coding	CG8031	FlyBase
2.11E+14	+	560	580	G000001	1600	8.31E-15	rRNA	CR40640	FlyBase
3L	+	4417900	4417920	G004194	1576	8.31E-15	5'utr	DOR	FlyBase
2R	+	21144540	21144560	G003406	1553	8.31E-15	coding	Xbp1	FlyBase
3L	+	11656940	11656960	G004678	1514	8.31E-15	miRNA	mir-274	ensembl
2R	+	20606120	20606140	G003372	1513	8.31E-15	intron	bl	FlyBase
3R	-	8819140	8819160	G016068	1506	8.31E-15	5'utr	CG9821	FlyBase
3R	+	12449600	12449620	G006265	1460	8.31E-15	5'utr	CG18549	FlyBase
3L	+	16653760	16653800	G005058	1449.5	8.31E-15	snRNA	snRNA:U12:73B	FlyBase
2R	-	7322600	7322620	G011752	1394	8.31E-15	coding	Dscam1	FlyBase
2R	-	5708600	5708660	G011571	1387.33	2.61E-05	coding-intron	ap	FlyBase
2R	+	12633820	12633840	G002615	1325	8.31E-15	coding	spt4	FlyBase
4	+	626140	626160	G007943	1295	8.31E-15	miRNA	mir-954	ensembl
3L	+	12740820	12740840	G004737	1223	8.31E-15	coding	Ptp69D	FlyBase
3R	+	25646560	25646580	G007285	1220	8.31E-15	miRNA	mir-92a	ensembl
2R	-	18836900	18836920	G013065	1209	8.31E-15	3'utr	CG15099	FlyBase
2R	-	18169600	18169680	G012986	1166	5.82E-06	coding	Dgp-1	FlyBase
2R	-	9621300	9621320	G012092	1154	8.31E-15	intron	Mmp2	FlyBase
2L	-	117820	117920	G009472	1146	0.000516433	3'utr	CG4822	FlyBase
2L	+	21264000	21264020	G001770	1145	8.31E-15	miRNA	mir-4974	ensembl
3R	-	24559180	24559240	G017498	1105.33	0.000668348	3'utr	CG13624	FlyBase
2R	-	14357960	14357980	G012624	1102	8.31E-15	3'utr	Arc1	FlyBase
2R	+	16169160	16169200	G002908	1100	4.86E-10	3'utr	lbk	FlyBase
2L	-	9788840	9789220	G010487	1065.68	1.50E-05	pseudogene	CR18854	FlyBase
2L	-	9789920	9790280	G010489	1058.22	1.58E-05	pseudogene	CR18854	FlyBase
2R	-	19661440	19661460	G013151	1058	8.31E-15	miRNA	mir-286	ensembl
3R	-	26861340	26861400	G017675	1055.33	1.64E-10	intron-coding	Lerp	FlyBase
X	+	13328920	13328940	G008772	1018	8.31E-15	3'utr	IP3K2	FlyBase
X	-	280180	280260	G018342	1000	6.63E-10	miRNA	mir-980	ensembl
2L	-	19569940	19569960	G011209	983	8.31E-15	intron	spi	FlyBase
2R	-	19661200	19661220	G013148	980	8.31E-15	miRNA	mir-5	ensembl
2L	+	5310540	5310580	G000579	965	2.60E-09	3'utr	vri	FlyBase
2R	-	13949180	13949200	G012555	958	8.31E-15	coding	AGO1	FlyBase
3R	-	30791640	30791680	G017964	944	0.00129108	miRNA	mir-1013	ensembl
2L	-	9236500	9236520	G010453	932	8.31E-15	NoAnnotation
2L	-	8074800	8074820	G010288	927	8.31E-15	3'utr	Mcr	FlyBase
3R	-	21570760	21570800	G017189	918	0.000142356	3'utr	InR	FlyBase
3L	+	7372640	7372660	G004322	912	8.31E-15	3'utr	akirin	FlyBase
2R	+	19306780	19306800	G003312	910	8.31E-15	coding	CG7461	FlyBase
2L	-	9494640	9494660	G010464	910	8.31E-15	5'utr	Gdi	FlyBase
3L	-	22300560	22300580	G015538	898	8.31E-15	coding	Ten-m	FlyBase
2L	+	857600	857620	G000165	894	8.31E-15	miRNA	mir-375	ensembl
3R	-	13011180	13011200	G016537	892	8.31E-15	5'utr	CG8031	FlyBase
2L	+	16678300	16678320	G001478	892	8.31E-15	intron-coding	her	FlyBase
3R	-	11753940	11754040	G016414	884.2	0.000107748	coding	Lk6	FlyBase
3L	+	753240	753280	G003884	874	8.31E-15	3'utr	emc	FlyBase
2R	+	9147260	9147280	G002320	873	8.31E-15	coding	CG30344	FlyBase
2R	-	10532680	10532720	G012200	872.5	8.31E-15	coding	lola	FlyBase
2L	-	20877040	20877080	G011259	868	5.49E-07	5'utr	sky	FlyBase
2L	-	5040480	5040500	G009936	864	8.31E-15	NoAnnotation
3R	+	20735940	20735960	G006840	862	8.31E-15	miRNA	mir-995	ensembl
2R	-	7482500	7482520	G011783	856	8.31E-15	3'utr	wech	FlyBase
2R	-	17783800	17783820	G012951	856	8.31E-15	pre_miRNA	mir-31a	ensembl
3L	+	1401520	1401540	G003932	853	8.31E-15	3'utr	CG32320	FlyBase
2L	+	10989480	10989500	G001227	850	8.31E-15	5'utr	CG16833	FlyBase
X	+	9117240	9117260	G008555	847	8.31E-15	5'utr	AP-1gamma	FlyBase
3R	-	14733720	14733800	G016683	844	0.000135712	coding	eff	FlyBase
2R	-	19661160	19661180	G013147	813	8.31E-15	lincRNA_exon	CR44504	FlyBase
3R	+	29215600	29215620	G007504	808	8.31E-15	lincRNA_exon	CR31044	FlyBase
2R	+	9553760	9553780	G002339	808	8.31E-15	pre_miRNA	mir-14	ensembl
3R	+	9337080	9337100	G005994	806	8.31E-15	3'utr	CG8121	FlyBase
2R	+	8753340	8753360	G002273	798	8.31E-15	coding	CG8740	FlyBase
2R	-	15764280	15764300	G012716	794	8.31E-15	coding	Zasp52	FlyBase
3R	-	13969620	13969640	G016579	782	8.31E-15	coding	rdx	FlyBase
2L	-	13747620	13747640	G010839	773	8.31E-15	lincRNA_exon	CR45913	FlyBase
2R	+	14481580	14481600	G002767	772	8.31E-15	start_codon	L	FlyBase
2R	-	6626420	6626440	G011687	767	8.31E-15	3'utr	Vha16-1	FlyBase
2R	-	13501980	13502000	G012507	767	8.31E-15	5'utr	drk	FlyBase
2L	-	12457420	12457460	G010739	763	2.05E-05	5'utr	bun	FlyBase
2R	+	8960980	8961000	G002291	756	8.31E-15	3'utr	babo	FlyBase
3L	-	3402740	3402800	G013969	753.667	1.93E-07	3'utr	sty	FlyBase
2L	+	3068140	3068160	G000379	752	8.31E-15	3'utr	CG3523	FlyBase
3R	-	14620620	14620640	G016626	750	8.31E-15	3'utr	put	FlyBase
2L	-	3360360	3360380	G009793	749	8.31E-15	3'utr	CG34394	FlyBase
3L	-	234500	234520	G013613	741	8.31E-15	intron-3'utr	E(bx)	FlyBase
3R	-	25472740	25472760	G017618	734	8.31E-15	5'utr	Fur1	FlyBase
3L	+	15001260	15001280	G004918	730	8.31E-15	3'utr	Prosbeta2	FlyBase
3L	-	14541400	14541420	G014835	730	8.31E-15	3'utr	Gbs-70E	FlyBase
2L	-	9906320	9906400	G010503	729.75	2.71E-05	5'utr	CG13124	FlyBase
2L	+	6902120	6902140	G000774	728	8.31E-15	intron	Nlg2	FlyBase
X	-	15883020	15883040	G019446	725	8.31E-15	intron-coding	tay	FlyBase
2L	+	8683520	8683540	G001001	705	8.31E-15	tRNA	tRNA:CR31890	FlyBase
3L	-	8440100	8440140	G014396	704.5	0.000370268	5'utr	Unr	FlyBase
2L	+	16698580	16698600	G001486	701	8.31E-15	intron	grp	FlyBase
3L	-	1953080	1953100	G013817	692	8.31E-15	coding	mv	FlyBase
2R	+	17859900	17859920	G003127	692	8.31E-15	3'utr	olf186-F	FlyBase
3R	-	8669060	8669080	G016017	689	8.31E-15	NoAnnotation
3R	+	20289940	20289960	G006800	686	8.31E-15	coding	cic	FlyBase
2R	+	5655540	5655560	G002021	686	8.31E-15	coding	CG1344	FlyBase
X	+	6234380	6234400	G008344	681	8.31E-15	3'utr	CG14446	FlyBase
2L	+	5161060	5161080	G000533	677	8.31E-15	coding	Msp300	FlyBase
4	+	446540	446580	G007849	667.5	5.52E-06	5'utr	CaMKI	FlyBase
X	-	4368700	4368720	G018572	662	8.31E-15	miRNA	mir-984	ensembl
X	-	21062660	21062700	G019813	655.5	0.000694898	3'utr	CG32512	FlyBase
3L	+	11252600	11252620	G004646	655	8.31E-15	5'utr	scyl	FlyBase
3R	+	5569840	5569860	G005715	651	8.31E-15	intron-coding	Rheb	FlyBase
2L	+	7445040	7445080	G000846	651	5.52E-06	3'utr	CG5973	FlyBase
3R	-	25112360	25112400	G017584	647.5	3.45E-10	5'utr	CG13650	FlyBase
3R	-	15417760	15417780	G016755	647	8.31E-15	miRNA	mir-2c	ensembl
2L	-	8953840	8953880	G010434	644.5	3.26E-11	3'utr	CG31886	FlyBase
X	-	15883080	15883100	G019447	643	8.31E-15	coding-intron	tay	FlyBase
X	+	2095160	2095200	G008120	640	7.66E-06	coding-intron	csw	FlyBase
2R	-	20583760	20583780	G013184	638	8.31E-15	miRNA	mir-310	ensembl
4	-	464940	464960	G018149	634	8.31E-15	coding	bip2	FlyBase
2L	-	5324760	5324780	G009979	631	8.31E-15	coding	Ncoa6	FlyBase
2R	-	13958000	13958040	G012565	628.5	9.12E-15	5'utr	AGO1	FlyBase
2L	-	14189100	14189120	G010861	628	8.31E-15	coding	Dyrk2	FlyBase
3L	+	2595140	2595160	G004012	621	8.31E-15	3'utr	dos	FlyBase
2R	-	15206900	15206920	G012685	612	8.31E-15	3'utr	row	FlyBase
4	-	1116920	1116960	G018312	611	1.06E-06	coding	Cals	FlyBase
2L	-	5342060	5342080	G009983	611	8.31E-15	5'utr	CG12512	FlyBase
2L	-	21741540	21741560	G011369	608	8.31E-15	3'utr	step	FlyBase
3L	-	17525760	17525780	G015084	605	8.31E-15	3'utr	Edc3	FlyBase
3L	-	306260	306300	G013651	601	0.000370268	3'utr	fwd	FlyBase
3R	-	14671620	14671660	G016659	595	8.31E-15	coding	Meltrin	FlyBase
2R	-	17676140	17676180	G012935	586	8.31E-15	coding	Sema-1b	FlyBase
2R	-	13945480	13945500	G012539	583	8.31E-15	3'utr	AGO1	FlyBase
3R	-	25699000	25699040	G017642	581	8.31E-15	3'utr	LpR2	FlyBase
2L	-	7069540	7069560	G010162	575	8.31E-15	3'utr	Pvf2	FlyBase
2R	-	19728160	19728180	G013161	569	8.31E-15	NoAnnotation
3L	+	17511580	17511620	G005110	568	0.000694898	3'utr	Oatp74D	FlyBase
2L	+	7816040	7816060	G000859	568	8.31E-15	coding	LanB1	FlyBase
3R	-	17539160	17539180	G016878	566	8.31E-15	coding	l(3)07882	FlyBase
3L	+	3231160	3231180	G004093	565	8.31E-15	coding	CG11505	FlyBase
3L	-	9632580	9632600	G014528	564	8.31E-15	intron-coding	fry	FlyBase
3R	-	19854120	19854260	G017048	560.714	0.000171023	3'utr	Ire1	FlyBase
X	-	6531260	6531280	G018701	560	8.31E-15	coding	RpL7A	FlyBase
3R	+	13309400	13309420	G006363	557	8.31E-15	5'utr	CG32473	FlyBase
3R	-	12713180	12713200	G016522	555	8.31E-15	3'utr	Men	FlyBase
3R	+	16040320	16040440	G006570	554.833	3.45E-08	3'utr	pnr	FlyBase
2R	-	17673100	17673120	G012924	553	8.31E-15	3'utr	Sema-1b	FlyBase
2R	-	7070740	7070760	G011736	551	8.31E-15	tRNA	tRNA:CR30299	FlyBase
X	+	11687560	11687600	G008681	550.5	0.000370268	coding	bif	FlyBase
X	+	3386840	3387060	G008202	549.273	0.000332777	3'utr	dm	FlyBase
3L	+	15558100	15558120	G004949	547	8.31E-15	coding-intron	AGO2	FlyBase
2L	+	19171340	19171380	G001594	544.5	2.32E-11	5'utr	brat	FlyBase
X	+	15825740	15825780	G008957	544	7.92E-13	3'utr	sd	FlyBase
X	-	12610480	12610500	G019218	543	8.31E-15	coding	CG1463	FlyBase
X	-	11802520	11802580	G019166	540	5.11E-06	3'utr	Hsc70-3	FlyBase
2R	+	5754940	5754960	G002042	539	8.31E-15	coding	l(2)09851	FlyBase
X	-	10790340	10790420	G019058	535.5	0.000172098	3'utr	Imp	FlyBase
3R	+	5662320	5662340	G005739	533	8.31E-15	intron	CG1109	FlyBase
2L	-	4976400	4976420	G009896	532	8.31E-15	coding	Gmd	FlyBase
3L	-	12788320	12788340	G014789	530	8.31E-15	coding	Atg1	FlyBase
2R	-	14863680	14863700	G012667	530	8.31E-15	coding	Inr-a	FlyBase
3R	+	6387600	6387620	G005793	529	8.31E-15	3'utr	godzilla	FlyBase
3L	+	4419440	4419520	G004200	524	0.000134685	coding	DOR	FlyBase
2L	-	1707180	1707200	G009662	524	8.31E-15	3'utr	CG17660	FlyBase
X	-	11710280	11710300	G019152	520	8.31E-15	3'utr	Amun	FlyBase
2R	-	16953020	16953040	G012850	519	8.31E-15	coding	mute	FlyBase
2R	-	9187760	9187780	G012030	512	8.31E-15	3'utr	CG8026	FlyBase
3L	-	197400	197420	G013603	509	8.31E-15	coding	rno	FlyBase
3R	+	6776420	6776440	G005818	505	8.31E-15	miRNA	mir-993	ensembl
3R	+	19802760	19802780	G006773	505	8.31E-15	tRNA	tRNA:CR31471	FlyBase
X	-	4365860	4365880	G018569	504	8.31E-15	miRNA	mir-982	ensembl
3R	+	30362920	30362960	G007634	503.5	8.31E-15	3'utr	hdc	FlyBase
3R	-	21851160	21851180	G017236	497	8.31E-15	3'utr	glec	FlyBase
2R	-	23864040	23864060	G013424	493	8.31E-15	coding	CG4585	FlyBase
3R	+	23681380	23681400	G007053	490	8.31E-15	coding	eIF-3p66	FlyBase
2R	-	9574820	9574880	G012079	488	5.64E-12	coding	Not1	FlyBase
3L	-	235160	235180	G013615	486	8.31E-15	3'utr	E(bx)	FlyBase
2L	+	7425820	7425840	G000836	486	8.31E-15	lincRNA_exon	CR43857	FlyBase
3L	+	15110640	15110660	G004924	484	8.31E-15	3'utr	CG45071	FlyBase
3R	+	9342420	9342440	G005997	480	8.31E-15	5'utr	CG45050	FlyBase
3R	+	22413060	22413080	G006970	480	8.31E-15	coding	lqfR	FlyBase
2R	-	22693460	22693480	G013345	480	8.31E-15	3'utr	robo	FlyBase
3R	+	16026500	16026520	G006556	478	8.31E-15	3'utr	pnr	FlyBase
2L	+	5184740	5184760	G000541	474	8.31E-15	coding	Msp300	FlyBase
3R	+	22422020	22422040	G006974	472	8.31E-15	coding	mats	FlyBase
2R	-	5717540	5717720	G011584	471	1.71E-05	5'utr-intron	ap	FlyBase
2R	+	5699320	5699360	G002031	470	1.06E-06	coding-intron	CG17337	FlyBase
2L	-	1716740	1716760	G009680	470	8.31E-15	3'utr	Rim2	FlyBase
3R	-	21120360	21120380	G017136	468	8.31E-15	3'utr	slmb	FlyBase
3R	-	11619720	11619800	G016393	462.5	6.33E-07	start_codon	Jupiter	FlyBase
3R	-	24869860	24869900	G017552	461.5	2.18E-12	coding	CycB3	FlyBase
X	+	19902540	19902560	G009329	461	8.31E-15	coding	Hers	FlyBase
2L	-	6915380	6915400	G010135	460	8.31E-15	intron-coding	x16	FlyBase
3L	-	16623720	16623740	G015020	458	8.31E-15	coding	Abl	FlyBase
X	+	3785180	3785200	G008223	457	8.31E-15	coding	tlk	FlyBase
2R	-	7822420	7822480	G011881	456.333	0.000215666	coding	cathD	FlyBase
3L	+	27257200	27257220	G005543	455	8.31E-15	repeat	CIRCE	RepeatMasker
2L	-	10283260	10283280	G010568	452	8.31E-15	coding	CG5604	FlyBase
2R	-	5122200	5122220	G011500	449	8.31E-15	5'utr	gus	FlyBase
3R	+	15978360	15978380	G006532	445	8.31E-15	coding	Hel89B	FlyBase
2L	+	9389940	9389960	G001029	445	8.31E-15	coding	Aldh	FlyBase
3L	+	4552560	4552720	G004225	442.125	0.000513621	stop_codon	CG11357	FlyBase
X	+	20395520	20395540	G009342	442	8.31E-15	coding	HERC2	FlyBase
2R	-	7526460	7526480	G011806	440	8.31E-15	3'utr	Drat	FlyBase
2R	+	11210900	11210920	G002479	440	8.31E-15	coding	shn	FlyBase
X	-	16885780	16885800	G019576	439	8.31E-15	coding	CG9099	FlyBase
2L	-	9787940	9787960	G010484	439	8.31E-15	pseudogene	CR18854	FlyBase
4	+	212840	212860	G007831	437	8.31E-15	3'utr	Crk	FlyBase
3L	+	21574040	21574060	G005383	436	8.31E-15	pre_miRNA	mir-193	ensembl
3L	+	13502160	13502200	G004795	436	8.31E-15	3'utr	Tgi	FlyBase
3L	+	2498660	2498680	G004001	435	8.31E-15	3'utr	CG45186	FlyBase
2R	+	14229900	14229920	G002744	434	8.31E-15	3'utr	CG8468	FlyBase
3R	-	14277200	14277220	G016595	432	8.31E-15	coding	trx	FlyBase
2R	-	9437420	9437440	G012060	432	8.31E-15	coding	ced-6	FlyBase
2R	-	24961620	24961700	G013572	431	0.000697125	start_codon	CG2765	FlyBase
2L	+	6369300	6369320	G000702	431	8.31E-15	coding	CG9505	FlyBase
2L	+	201840	201880	G000061	428	2.83E-05	3'utr	spen	FlyBase
3R	-	30582220	30582240	G017958	427	8.31E-15	3'utr	Rpt6R	FlyBase
2R	-	11652340	11652360	G012306	427	8.31E-15	NoAnnotation
3L	-	3056300	3056320	G013910	426	8.31E-15	3'utr	CG32486	FlyBase
3L	+	8678400	8678500	G004463	424.4	0.000481556	stop_codon	h	FlyBase
X	+	18841840	18841860	G009217	423	8.31E-15	3'utr	Pvf1	FlyBase
2R	-	18180140	18180180	G013002	422.5	2.60E-09	5'utr	CG5726	FlyBase
3L	+	22785080	22785100	G005460	422	8.31E-15	3'utr	SPoCk	FlyBase
2L	+	2756120	2756180	G000269	421.667	9.26E-09	coding-intron	Bacc	FlyBase
2L	-	476560	476720	G009585	421.625	6.73E-05	3'utr	cbt	FlyBase
3L	-	5559640	5559660	G014118	421	8.31E-15	3'utr	sinu	FlyBase
X	-	10492580	10492600	G019022	420	8.31E-15	coding	spri	FlyBase
3R	+	18588580	18588600	G006715	419	8.31E-15	3'utr	CG7694	FlyBase
2R	-	12158880	12158940	G012346	417.333	0.000632262	miRNA	mir-988	ensembl
3R	-	14642840	14642880	G016632	417	0.000196211	3'utr	l(3)L1231	FlyBase
X	+	18831920	18831940	G009210	416	8.31E-15	3'utr	CG7101	FlyBase
3R	-	12714980	12715000	G016525	416	8.31E-15	coding	Men	FlyBase
X	-	2116140	2116160	G018478	415	8.31E-15	3'utr	ph-d	FlyBase
2R	-	7482620	7482640	G011784	414	8.31E-15	3'utr	wech	FlyBase
2R	-	17008240	17008260	G012859	413	8.31E-15	3'utr	Ehbp1	FlyBase
2L	-	123180	123220	G009495	412.5	8.31E-15	coding	CG3164	FlyBase
2R	-	19661300	19661320	G013149	412	8.31E-15	miRNA	mir-4	ensembl
2L	+	3780520	3780540	G000412	412	8.31E-15	coding	bowl	FlyBase
2L	-	3512980	3513000	G009814	412	8.31E-15	coding	CG33123	FlyBase
X	+	18793300	18793320	G009208	410	8.31E-15	3'utr	Atg101	FlyBase
X	+	16967700	16967720	G009110	410	8.31E-15	NoAnnotation
3R	-	9628940	9628980	G016210	410	7.64E-07	3'utr	Crc	FlyBase
3R	-	21051680	21051720	G017118	407	8.31E-15	3'utr	Mvl	FlyBase
2L	-	21681480	21681500	G011359	407	8.31E-15	coding	EF2	FlyBase
3L	+	8107740	8107760	G004370	406	8.31E-15	intron	Ect4	FlyBase
2L	-	5079240	5079280	G009956	406	3.45E-10	5'utr	pgant5	FlyBase
2L	+	6426260	6426300	G000712	405.5	0.000370268	3'utr	Fic	FlyBase
2L	+	16698460	16698480	G001485	404	8.31E-15	miRNA	mir-306	ensembl
3R	-	8649980	8650000	G016008	403	8.31E-15	coding	Mkk4	FlyBase
2L	+	3479180	3479580	G000398	402.8	2.18E-05	lincRNA_intron-lincRNA_exon	Thor	FlyBase
3R	+	6659140	6659160	G005812	402	8.31E-15	coding	twr	FlyBase
3R	-	14392200	14392220	G016607	402	8.31E-15	3'utr	cv-c	FlyBase
X	-	10492840	10492940	G019025	401.6	2.12E-08	5'utr	spri	FlyBase
3R	+	20963740	20963840	G006879	401.4	0.000436457	coding	Atpalpha	FlyBase
2R	+	11894160	11894220	G002526	401.333	0.000463631	coding	Ef1alpha48D	FlyBase
2R	+	6239740	6239760	G002076	401	8.31E-15	stop_codon	bin3	FlyBase
3L	+	15552400	15552440	G004944	400.5	8.31E-15	3'utr	CrebA	FlyBase
3L	-	651640	651660	G013686	399	8.31E-15	3'utr	CG3402	FlyBase
2R	+	16692860	16692880	G002960	399	8.31E-15	coding	CG5210	FlyBase
2R	+	21183480	21183500	G003424	398	8.31E-15	5'utr	tud	FlyBase
3R	+	12985420	12985480	G006302	397.333	2.03E-13	3'utr	Paip2	FlyBase
2L	-	11524280	11524300	G010667	396	8.31E-15	coding	CG31705	FlyBase
X	+	19558960	19558980	G009270	393	8.31E-15	miRNA	mir-976	ensembl
2L	-	5015320	5015400	G009920	392.5	5.16E-05	coding	vkg	FlyBase
3L	+	8096780	8096800	G004347	391	8.31E-15	5'utr	Ect4	FlyBase
3R	-	19148720	19148740	G017015	388	8.31E-15	3'utr	CG5835	FlyBase
3L	+	16119340	16119380	G005024	387	5.49E-07	coding	Taf4	FlyBase
2R	+	6673680	6673700	G002097	387	8.31E-15	start_codon	PGAP3	FlyBase
2L	-	20872780	20872800	G011255	387	8.31E-15	3'utr	sky	FlyBase
3L	+	8537240	8537260	G004434	385	8.31E-15	3'utr	ergic53	FlyBase
3R	-	8815800	8815820	G016043	384	8.31E-15	3'utr	CG9821	FlyBase
3R	+	30485700	30485720	G007655	384	8.31E-15	3'utr	PH4alphaEFB	FlyBase
2L	+	5035640	5035660	G000504	382	8.31E-15	coding	Cg25C	FlyBase
2R	+	9715840	9715880	G002354	381.5	5.52E-06	3'utr	dap	FlyBase
3L	-	12404900	12404920	G014749	380	8.31E-15	coding	CG32103	FlyBase
2R	-	20583880	20583900	G013185	380	8.31E-15	miRNA	mir-311	ensembl
2L	+	21661000	21661020	G001818	378	8.31E-15	coding	Cul2	FlyBase
X	+	5429480	5429520	G008284	377.5	0.000370268	NoAnnotation
3R	-	8824120	8824140	G016079	377	8.31E-15	5'utr	CG9836	FlyBase
X	+	6847940	6847960	G008407	376	8.31E-15	repeat	(TTATAT)n	RepeatMasker
3R	-	7474760	7475000	G015935	375.5	0.000578046	snRNA	snRNA:7SK	FlyBase
3L	-	25115040	25115060	G015620	375	8.31E-15	3'utr	MED21	FlyBase
2R	-	14237960	14237980	G012615	374	8.31E-15	coding	CG8485	FlyBase
X	-	7106760	7106780	G018754	373	8.31E-15	3'utr	fz4	FlyBase
2L	-	21741800	21741820	G011370	373	8.31E-15	coding	step	FlyBase
X	-	15832420	15832440	G019425	371	8.31E-15	coding	Chc	FlyBase
4	+	360740	360760	G007843	371	8.31E-15	coding	Hcf	FlyBase
3R	-	12075400	12075420	G016475	369	8.31E-15	coding	ATP8B	FlyBase
3R	-	29864060	29864080	G017911	368	8.31E-15	coding	Zip99C	FlyBase
2L	+	15499160	15499180	G001405	367	8.31E-15	5'utr	lace	FlyBase
4	-	186300	186340	G018091	366	8.31E-15	coding	CG2316	FlyBase
3R	+	23731100	23731120	G007063	365	8.31E-15	coding	CG10365	FlyBase
3L	-	3372500	3372520	G013956	364	8.31E-15	coding	YT521-B	FlyBase
3L	-	5559560	5559580	G014117	363	8.31E-15	3'utr	sinu	FlyBase
3L	-	11552620	11552640	G014654	363	8.31E-15	miRNA	mir-4968	ensembl
2L	+	14361280	14361340	G001394	361.333	0.000860722	3'utr	Pgant35A	FlyBase
2R	+	16182220	16182240	G002913	360	8.31E-15	coding	Lis-1	FlyBase
3R	-	7080240	7080260	G015915	358	8.31E-15	5'utr	Ref1	FlyBase
2R	+	7919480	7919500	G002193	358	8.31E-15	coding	Cul1	FlyBase
2R	+	11894800	11894920	G002530	356.667	5.59E-05	coding	Ef1alpha48D	FlyBase
3L	+	14070200	14070300	G004871	356.2	7.14E-05	3'utr	CG32138	FlyBase
2R	-	24045060	24045080	G013475	356	8.31E-15	coding	tsr	FlyBase
3R	+	31785100	31785160	G007766	355.667	6.60E-09	coding-intron	faf	FlyBase
X	-	6697480	6697500	G018721	354	8.31E-15	coding	CG14440	FlyBase
3R	+	15245180	15245200	G006473	354	8.31E-15	coding	Hsc70-4	FlyBase
2R	-	17531780	17531800	G012905	354	8.31E-15	coding	Patronin	FlyBase
3L	-	21271300	21271340	G015435	351.5	2.71E-08	3'utr	AcCoAS	FlyBase
2L	+	5190800	5190820	G000548	351	8.31E-15	coding	Msp300	FlyBase
3R	-	17646660	17646680	G016883	350	8.31E-15	NoAnnotation
3L	-	15822340	15822360	G014916	350	8.31E-15	coding	DCP2	FlyBase
3L	+	12156540	12156560	G004712	350	8.31E-15	3'utr	Nrx-IV	FlyBase
3L	+	27268100	27268240	G005550	349.286	0.000398357	coding	RpL15	FlyBase
X	-	8993400	8993420	G018881	349	8.31E-15	miRNA	mir-31b	ensembl
3R	+	22581340	22581360	G006992	349	8.31E-15	coding	CSN6	FlyBase
2R	-	21153940	21153960	G013241	348	8.31E-15	coding	CG30389	FlyBase
X	-	4540160	4540180	G018573	347	8.31E-15	coding	rb	FlyBase
3L	-	22071700	22071720	G015501	347	8.31E-15	5'utr	CG7139	FlyBase
3R	-	23291500	23291560	G017340	346.667	1.04E-13	coding	pnt	FlyBase
3R	-	8818740	8818780	G016063	346.5	1.33E-09	5'utr	CG9821	FlyBase
3R	-	20758560	20758600	G017102	346.5	1.06E-05	3'utr	CG31195	FlyBase
X	+	6859340	6859360	G008412	346	8.31E-15	repeat	(ATGT)n	RepeatMasker
3L	-	6172640	6172660	G014197	345	8.31E-15	coding	CG10289	FlyBase
3R	-	11964960	11965000	G016442	344.5	5.67E-13	3'utr	CG12213	FlyBase
3L	-	12405120	12405140	G014750	344	8.31E-15	coding	CG32103	FlyBase
2R	-	17673320	17673360	G012925	343.5	9.12E-15	3'utr	Sema-1b	FlyBase
2R	+	15143580	15143600	G002816	343	8.31E-15	3'utr	chn	FlyBase
3L	+	5761760	5761780	G004262	342	8.31E-15	3'utr	Ubp64E	FlyBase
3R	-	21632920	21632940	G017222	341	8.31E-15	5'utr	E2f1	FlyBase
3R	+	20807960	20807980	G006856	341	8.31E-15	3'utr	Syp	FlyBase
2R	+	6238500	6238520	G002074	341	8.31E-15	coding	bin3	FlyBase
2R	-	15990360	15990380	G012773	341	8.31E-15	coding	CG8314	FlyBase
3R	-	12424960	12424980	G016498	340	8.31E-15	coding	Pp1-87B	FlyBase
3L	-	19549640	19549660	G015248	340	8.31E-15	coding	l(3)76BDr	FlyBase
2R	-	15923060	15923240	G012751	339.778	6.65E-05	stop_codon	bdg	FlyBase
3L	-	8439860	8439880	G014395	339	8.31E-15	5'utr	Unr	FlyBase
3L	-	1492700	1492720	G013751	338	8.31E-15	coding	CG12084	FlyBase
2R	-	22197260	22197360	G013314	338	0.000150742	snoRNA	snoRNA:Or-CD1	FlyBase
2L	-	10306520	10306540	G010579	338	8.31E-15	5'utr	CG5390	FlyBase
3L	+	20418220	20418240	G005278	336	8.31E-15	coding	zye	FlyBase
X	-	21026220	21026240	G019799	335	8.31E-15	3'utr	CG1532	FlyBase
3R	-	29755880	29756060	G017882	335	4.45E-05	lincRNA_exon	CR44953	FlyBase
3R	+	10100040	10100060	G006081	335	8.31E-15	lincRNA_exon	CR43459	FlyBase
3R	-	23719520	23719540	G017375	334	8.31E-15	coding	CG10232	FlyBase
2R	-	9690540	9690560	G012102	334	8.31E-15	coding	Uba1	FlyBase
3R	-	29252000	29252060	G017837	333	7.10E-07	3'utr	stg	FlyBase
X	+	1852920	1852940	G008070	332	8.31E-15	NoAnnotation
4	+	531140	531160	G007887	332	8.31E-15	intron-coding	zfh2	FlyBase
3L	-	3412160	3412180	G013984	332	8.31E-15	miRNA	mir-2282	ensembl
2L	+	7054740	7054840	G000816	332	8.44E-05	5'utr	milt	FlyBase
3R	-	10128700	10128720	G016286	331	8.31E-15	coding	tws	FlyBase
2L	-	8219260	8219280	G010311	331	8.31E-15	coding	Snx6	FlyBase
2R	+	11976840	11976860	G002543	330	8.31E-15	coding	ADD1	FlyBase
3L	-	22797560	22797580	G015576	329	8.31E-15	5'utr	jim	FlyBase
3L	+	14674420	14674440	G004895	329	8.31E-15	intron	ome	FlyBase
3R	-	24169160	24169200	G017460	328.5	1.48E-05	coding	CG5510	FlyBase
3L	-	5560600	5560620	G014126	328	8.31E-15	3'utr	sinu	FlyBase
2L	+	6964460	6964480	G000804	328	8.31E-15	5'utr	Coprox	FlyBase
3R	-	6000820	6000840	G015882	327	8.31E-15	3'utr	Rm62	FlyBase
2L	-	12407720	12407740	G010730	326	8.31E-15	intron-coding	vir-1	FlyBase
3R	-	8830280	8830340	G016081	324.333	1.29E-08	coding	pyd	FlyBase
X	+	15508020	15508040	G008910	324	8.31E-15	intron	Gmap	FlyBase
2R	+	23922180	23922200	G003658	324	8.31E-15	coding	kcc	FlyBase
2L	-	8221580	8221600	G010319	324	8.31E-15	coding	Pvr	FlyBase
3L	-	832160	832180	G013711	323	8.31E-15	coding	CG13900	FlyBase
2L	-	16821340	16821360	G010954	321	8.31E-15	coding	Cas	FlyBase
2R	-	9253620	9253640	G012039	320	8.31E-15	3'utr	Pkn	FlyBase
3R	+	4386860	4386940	G005634	319	4.15E-07	3'utr	Cont	FlyBase
3R	+	27931720	27931740	G007400	319	8.31E-15	coding	mino	FlyBase
3L	-	5607620	5607640	G014151	318	8.31E-15	coding	Eaf6	FlyBase
3R	-	9798080	9798100	G016254	316	8.31E-15	3'utr	CG9467	FlyBase
2L	-	6477380	6477400	G010082	316	8.31E-15	3'utr	Sec61alpha	FlyBase
3L	+	576320	576420	G003851	315.8	0.0004363	3'utr	hipk	FlyBase
2R	-	24046720	24046760	G013477	315.5	8.31E-15	5'utr	tsr	FlyBase
3R	-	5858160	5858180	G015875	315	8.31E-15	3'utr	CG2017	FlyBase
3R	+	12446160	12446180	G006249	315	8.31E-15	coding	Desat1	FlyBase
3R	-	24055160	24055180	G017441	314	8.31E-15	3'utr	Hsp68	FlyBase
2R	-	20584060	20584080	G013186	314	8.31E-15	miRNA	mir-312	ensembl
3R	-	4433480	4433500	G015696	313	8.31E-15	coding	eIF3-S10	FlyBase
2L	+	4684860	4684880	G000444	313	8.31E-15	coding	CG11929	FlyBase
2R	+	10137580	10137600	G002424	312	8.31E-15	NoAnnotation
3R	+	12998420	12998460	G006316	311.5	0.000694898	5'utr	CG7518	FlyBase
3R	-	24344640	24344660	G017478	311	8.31E-15	3'utr	CG5746	FlyBase
3R	-	10165740	10165760	G016295	311	8.31E-15	coding	Best1	FlyBase
3R	+	21140200	21140220	G006908	310	8.31E-15	3'utr	meigo	FlyBase
3L	+	15559560	15559600	G004954	310	8.31E-15	coding	AGO2	FlyBase
2R	-	5708180	5708380	G011570	309.5	0.000139349	coding-intron	ap	FlyBase
2L	-	12456900	12456940	G010736	309.5	0.00129108	3'utr	bun	FlyBase
3R	+	23794500	23794540	G007077	309	3.91E-05	coding	mbc	FlyBase
3R	+	16039540	16039560	G006566	308	8.31E-15	coding-intron	pnr	FlyBase
3L	-	6213900	6213920	G014230	308	8.31E-15	coding	LanA	FlyBase
2R	-	4236160	4236180	G011454	308	8.31E-15	intron-coding	IntS3	FlyBase
X	+	18885880	18885900	G009231	306	8.31E-15	coding	CG7332	FlyBase
3R	-	10105480	10105500	G016278	306	8.31E-15	coding	Fmr1	FlyBase
3L	-	4246440	4246460	G014064	306	8.31E-15	3'utr	ago	FlyBase
3L	+	3231060	3231100	G004092	306	0.000196211	coding	CG11505	FlyBase
3L	+	10873020	10873040	G004624	306	8.31E-15	coding	tna	FlyBase
2R	-	14861640	14861660	G012665	306	8.31E-15	coding	Inr-a	FlyBase
2L	+	4991760	4991780	G000467	306	8.31E-15	3'utr	CG34126	FlyBase
3R	+	9750080	9750100	G006048	305	8.31E-15	coding-intron	PpD3	FlyBase
2L	-	8141560	8141600	G010297	305	0.000694898	miRNA	mir-4984	ensembl
3R	-	18655820	18655860	G016972	304	6.01E-12	coding	CG31224	FlyBase
3R	-	16311060	16311080	G016799	304	8.31E-15	3'utr	Sulf1	FlyBase
2L	+	18472040	18472060	G001537	304	8.31E-15	miRNA	let-7	ensembl
3L	-	12530620	12530660	G014769	303.5	9.50E-10	3'utr	Tsf2	FlyBase
3R	+	30474120	30474160	G007652	303	1.45E-07	coding	PH4alphaEFB	FlyBase
2R	-	17766400	17766420	G012943	303	8.31E-15	miRNA	mir-3643	ensembl
2R	+	10083920	10083960	G002397	302.5	5.49E-07	stop_codon	egr	FlyBase
3L	-	11525320	11525340	G014651	302	8.31E-15	coding	Mob2	FlyBase
2L	-	104100	104120	G009460	300	8.31E-15	3'utr	Nhe1	FlyBase
X	+	16444620	16444640	G009068	298	8.31E-15	coding	rngo	FlyBase
3L	+	13502220	13502300	G004796	297.5	9.07E-05	3'utr	Tgi	FlyBase
3L	+	25112500	25112520	G005516	297	8.31E-15	coding	Set1	FlyBase
3L	-	21440760	21440780	G015454	297	8.31E-15	coding	CG5664	FlyBase
3R	+	10790820	10790840	G006124	295	8.31E-15	coding	Mcm5	FlyBase
2R	-	15860640	15860660	G012726	295	8.31E-15	coding	Gpo-1	FlyBase
2R	+	8445040	8445060	G002245	294	8.31E-15	intron	Cyp4e2	FlyBase
4	-	661900	661920	G018220	293	8.31E-15	3'utr	gw	FlyBase
3R	-	9719020	9719040	G016232	293	8.31E-15	coding	hyd	FlyBase
3R	-	7520280	7520300	G015942	293	8.31E-15	coding	alpha-Est7	FlyBase
3L	-	22285420	22285440	G015506	293	8.31E-15	coding	Hem	FlyBase
3L	-	16622420	16622480	G015016	293	4.99E-05	3'utr	Abl	FlyBase
2L	+	19063600	19063620	G001579	293	8.31E-15	coding	CG10495	FlyBase
2R	-	16239340	16239360	G012813	292	8.31E-15	coding	krimp	FlyBase
X	-	10784360	10784400	G019051	291	0.00026937	5'utr	sesB	FlyBase
3L	-	9387520	9387540	G014457	291	8.31E-15	3'utr	CG4080	FlyBase
3L	+	21574080	21574100	G005384	291	8.31E-15	miRNA	mir-193	ensembl
3L	-	15132980	15133020	G014870	290.5	3.94E-07	coding	CG12316	FlyBase
3R	-	5295760	5295780	G015775	290	8.31E-15	coding	mtd	FlyBase
3R	+	23935520	23935540	G007097	290	8.31E-15	coding	CG5854	FlyBase
3L	+	22773580	22773600	G005458	290	8.31E-15	5'utr	SPoCk	FlyBase
2R	+	19142340	19142360	G003271	290	8.31E-15	3'utr-intron	ena	FlyBase
2R	+	12465240	12465280	G002588	290	1.26E-10	3'utr	Lac	FlyBase
2R	-	15923300	15923320	G012752	289	8.31E-15	coding	bdg	FlyBase
4	+	530240	530260	G007884	288	8.31E-15	coding	zfh2	FlyBase
2R	-	18673040	18673060	G013046	288	8.31E-15	5'utr	edl	FlyBase
2R	+	16229800	16229820	G002925	288	8.31E-15	3'utr	Tsf3	FlyBase
3R	+	4405380	4405400	G005648	287	8.31E-15	coding	lost	FlyBase
2L	-	8054660	8054680	G010257	287	8.31E-15	coding	poe	FlyBase
3R	-	23760800	23760840	G017386	286.5	1.48E-06	3'utr	CG10217	FlyBase
2R	-	17012180	17012200	G012864	286	8.31E-15	coding	Ehbp1	FlyBase
3R	-	13636180	13636200	G016557	285	8.31E-15	3'utr	sqd	FlyBase
2R	+	21336200	21336220	G003469	285	8.31E-15	3'utr	dom	FlyBase
3R	+	31454120	31454140	G007709	284	8.31E-15	coding	Gprk2	FlyBase
3R	+	18247980	18248000	G006688	284	8.31E-15	coding	14-3-3epsilon	FlyBase
3R	+	9485400	9485420	G006020	283	8.31E-15	NoAnnotation
3R	+	30774520	30774540	G007667	283	8.31E-15	coding	zfh1	FlyBase
3R	+	21212360	21212380	G006918	283	8.31E-15	coding	SNF4Agamma	FlyBase
3L	-	11621320	11621340	G014665	283	8.31E-15	coding	CG6084	FlyBase
2L	-	4842740	4842760	G009882	283	8.31E-15	3'utr	mxt	FlyBase
X	-	21600800	21600840	G019850	282.5	0.000508992	3'utr	CG14476	FlyBase
2R	-	24020020	24020060	G013456	282.5	8.31E-15	3'utr	CG3907	FlyBase
X	+	17659000	17659020	G009134	282	8.31E-15	intron	beta-Spec	FlyBase
X	+	15715320	15715340	G008925	282	8.31E-15	coding	CG8184	FlyBase
3L	-	3115800	3115840	G013922	281.5	6.01E-12	3'utr	prominin-like	FlyBase
3R	-	30885480	30885520	G017982	281	1.04E-07	coding	Sap-r	FlyBase
3L	-	20239120	20239140	G015353	281	8.31E-15	coding	CG17233	FlyBase
3L	+	14042500	14042540	G004847	281	3.91E-05	coding	Hsc70Cb	FlyBase
2R	+	22600260	22600300	G003580	280.5	1.48E-05	3'utr	CG4269	FlyBase
2R	+	7025240	7025280	G002132	280	8.31E-15	5'utr	Tsp42Ef	FlyBase
3R	-	14672480	14672520	G016662	279.5	3.91E-05	coding	Meltrin	FlyBase
X	-	1788880	1788900	G018415	279	8.31E-15	miRNA	mir-981	ensembl
2R	+	7012300	7012320	G002123	279	8.31E-15	5'utr	Tsp42Ee	FlyBase
2R	+	11213280	11213300	G002486	279	8.31E-15	coding	shn	FlyBase
X	-	11806920	11806940	G019175	278	8.31E-15	5'utr	Hsc70-3	FlyBase
3R	+	25602960	25602980	G007283	278	8.31E-15	3'utr	msi	FlyBase
2L	+	8133920	8133960	G000915	276.5	0.000948393	3'utr	CG8668	FlyBase
3R	-	23218180	23218200	G017325	276	8.31E-15	coding	cnc	FlyBase
2L	+	6082840	6082860	G000667	276	8.31E-15	5'utr	Kr-h1	FlyBase
2R	+	8925740	8925760	G002282	275	8.31E-15	5'utr	CG8237	FlyBase
2R	-	6835600	6835620	G011709	275	8.31E-15	miRNA	mir-4976	ensembl
3R	+	9342260	9342320	G005996	274	0.000265726	5'utr	CG45050	FlyBase
3R	+	16003540	16003580	G006552	274	8.31E-15	3'utr	srp	FlyBase
2R	+	16182320	16182340	G002914	274	8.31E-15	coding	Lis-1	FlyBase
2L	+	1942940	1942960	G000204	274	8.31E-15	coding	CG7337	FlyBase
X	+	4955080	4955120	G008269	273.5	0.000694898	3'utr	Ptp4E	FlyBase
2L	-	8067520	8067560	G010271	273.5	8.39E-15	intron-coding	poe	FlyBase
X	-	18088880	18088900	G019651	273	8.31E-15	3'utr	CG7206	FlyBase
3R	-	11232500	11232520	G016362	273	8.31E-15	3'utr	Arfip	FlyBase
3L	+	15242620	15242640	G004932	272	8.31E-15	3'utr	Tollo	FlyBase
X	+	15509520	15509540	G008914	271	8.31E-15	intron	Gmap	FlyBase
4	+	566720	566740	G007916	271	8.31E-15	3'utr	Pur-alpha	FlyBase
3R	+	31230800	31230820	G007700	271	8.31E-15	3'utr	CG12054	FlyBase
3R	-	27277420	27277460	G017746	271	0.000508992	3'utr	mrt	FlyBase
3R	+	13665440	13665460	G006387	271	8.31E-15	3'utr	B52	FlyBase
3R	-	12398700	12398720	G016489	271	8.31E-15	pseudogene	Cyp9f3Psi	FlyBase
3L	-	4224340	4224600	G014048	270.154	1.72E-06	3'utr	ImpL2	FlyBase
3L	+	9002320	9002340	G004493	270	8.31E-15	3'utr	CG5087	FlyBase
3L	+	11254480	11254520	G004655	270	5.96E-14	3'utr	scyl	FlyBase
2R	-	12575600	12575620	G012393	270	8.31E-15	3'utr	Sin3A	FlyBase
2L	+	876820	876840	G000170	270	8.31E-15	3'utr	PNUTS	FlyBase
2L	-	461820	461840	G009582	270	8.31E-15	coding	CG4297	FlyBase
2L	-	8953920	8954000	G010435	269.25	7.40E-07	3'utr	CG31886	FlyBase
X	+	7675320	7675340	G008439	269	8.31E-15	3'utr	ct	FlyBase
X	-	16834920	16834940	G019572	269	8.31E-15	5'utr	CG13004	FlyBase
2R	-	10495660	10495680	G012180	268	8.31E-15	intron	lola	FlyBase
2L	-	6415300	6415340	G010054	268	0.000103167	3'utr	Tig	FlyBase
2L	+	10307380	10307400	G001154	268	8.31E-15	coding	CG4968	FlyBase
X	-	19068280	19068300	G019691	267	8.31E-15	3'utr	CG34330	FlyBase
3R	-	17645280	17645300	G016882	267	8.31E-15	NoAnnotation
2R	+	19725980	19726000	G003349	267	8.31E-15	NoAnnotation
2L	+	9515920	9515940	G001042	267	8.31E-15	coding-intron	CG33298	FlyBase
2L	-	8061400	8061420	G010267	267	8.31E-15	coding	poe	FlyBase
2L	+	13196000	13196020	G001307	267	8.31E-15	coding	Edem2	FlyBase
3R	+	30578700	30578740	G007663	266	5.41E-05	3'utr	tmod	FlyBase
3R	+	30578540	30578560	G007662	265	8.31E-15	3'utr	tmod	FlyBase
3R	-	29243680	29243700	G017826	265	8.31E-15	coding	CG31445	FlyBase
3L	-	18755160	18755180	G015155	265	8.31E-15	coding	ftz-f1	FlyBase
2R	+	11216740	11216760	G002490	265	8.31E-15	3'utr	shn	FlyBase
X	-	19275320	19275340	G019721	264	8.31E-15	intron-5'utr	CG32537	FlyBase
3R	+	13264440	13264480	G006359	264	8.31E-15	5'utr	Su(var)3-7	FlyBase
2L	+	303180	303200	G000091	264	8.31E-15	3'utr	Pi3K21B	FlyBase
3R	+	25051060	25051120	G007220	263.333	9.84E-06	5'utr	CG11791	FlyBase
X	+	2113540	2113560	G008127	263	8.31E-15	3'utr	csw	FlyBase
4	-	649520	649540	G018192	263	8.31E-15	3'utr	gw	FlyBase
3R	-	27110360	27110380	G017718	263	8.31E-15	coding	gb	FlyBase
2L	-	8401520	8401540	G010375	263	8.31E-15	3'utr	fy	FlyBase
2L	-	16724840	16724860	G010949	263	8.31E-15	coding-intron	VhaSFD	FlyBase
X	+	20658020	20658040	G009359	262	8.31E-15	5'utr	Cyp6v1	FlyBase
3R	+	31612440	31612460	G007719	262	8.31E-15	coding	Med	FlyBase
3L	-	16998500	16998520	G015067	262	8.31E-15	miRNA	mir-2500	ensembl
3L	+	15989960	15989980	G004999	262	8.31E-15	coding	Hip14	FlyBase
X	+	13802080	13802120	G008842	261.5	8.31E-15	coding	inaE	FlyBase
X	-	1694520	1694540	G018413	261	8.31E-15	coding	a6	FlyBase
X	+	15721820	15721840	G008930	261	8.31E-15	coding	CG8184	FlyBase
3R	-	9510180	9510200	G016162	261	8.31E-15	5'utr	rump	FlyBase
4	+	610820	610840	G007927	260	8.31E-15	5'utr	Eph	FlyBase
3R	-	22489800	22489840	G017261	260	5.49E-07	coding	T-cp1	FlyBase
3R	+	24278040	24278120	G007156	259.25	9.81E-05	coding	Orct	FlyBase
3L	+	5583700	5583720	G004249	259	8.31E-15	5'utr	l(3)psg2	FlyBase
3L	-	17952960	17953000	G015127	259	7.66E-06	3'utr	Eip75B	FlyBase
2L	-	22535600	22535640	G011404	259	8.31E-15	coding-intron	RpL5	FlyBase
3L	+	1640700	1640720	G003960	258	8.31E-15	3'utr	Bgb	FlyBase
2L	+	6526080	6526100	G000730	258	8.31E-15	3'utr	CG31637	FlyBase
3R	+	12988900	12988940	G006308	257.5	8.31E-15	coding	CG31342	FlyBase
3L	-	18880440	18880480	G015188	257	8.31E-15	coding	CG3961	FlyBase
3R	+	4386820	4386840	G005633	256	8.31E-15	3'utr	Cont	FlyBase
2L	-	11140	11160	G009441	256	8.31E-15	3'utr	l(2)gl	FlyBase
2R	-	10037240	10037280	G012141	255.5	8.31E-15	coding	oys	FlyBase
2R	-	11358340	11358360	G012261	255	8.31E-15	coding	CG12384	FlyBase
3R	-	31609500	31609540	G018027	254.5	5.41E-05	5'utr	CycG	FlyBase
3R	-	10313720	10313780	G016312	254.333	2.65E-06	coding	Bruce	FlyBase
3L	-	17526960	17527060	G015087	254.2	2.99E-05	stop_codon	Edc3	FlyBase
3R	-	21126980	21127000	G017142	254	8.31E-15	start_codon	slmb	FlyBase
3R	+	20295640	20295660	G006806	254	8.31E-15	coding	cic	FlyBase
3L	-	5750380	5750440	G014156	254	0.000133454	3'utr	DnaJ-1	FlyBase
X	+	16338780	16338820	G009040	253	5.49E-07	3'utr	Dsp1	FlyBase
2R	-	5117480	5117500	G011493	253	8.31E-15	3'utr	gus	FlyBase
2L	-	3512180	3512200	G009812	253	8.31E-15	coding	CG33123	FlyBase
2L	-	2160220	2160360	G009719	252.429	1.16E-06	coding	aop	FlyBase
2L	+	2753420	2753520	G000265	252.2	0.000203597	coding	Bacc	FlyBase
X	-	2280400	2280420	G018495	252	8.31E-15	3'utr	CG2865	FlyBase
X	-	19177180	19177200	G019709	252	8.31E-15	3'utr	CG7556	FlyBase
4	-	1010020	1010040	G018277	252	8.31E-15	3'utr	PlexA	FlyBase
3L	+	21176240	21176260	G005330	252	8.31E-15	5'utr	chb	FlyBase
2R	-	17788560	17788580	G012953	252	8.31E-15	3'utr	Ubc10	FlyBase
X	-	15446660	15446680	G019360	251	8.31E-15	3'utr	Scamp	FlyBase
3L	+	6096460	6096480	G004288	251	8.31E-15	3'utr	loj	FlyBase
3L	-	5569260	5569280	G014145	251	8.31E-15	coding	Msr-110	FlyBase
3L	-	1962920	1962940	G013825	251	8.31E-15	5'utr	mv	FlyBase
2R	-	4727720	4727740	G011482	251	8.31E-15	intron-coding	Nipped-B	FlyBase
2L	-	8988940	8988960	G010449	251	8.31E-15	coding	rost	FlyBase
2L	-	7724360	7724380	G010212	251	8.31E-15	coding-intron	CG13795	FlyBase
2L	+	3066800	3066820	G000368	251	8.31E-15	coding	CG3523	FlyBase
2R	-	13454220	13454260	G012486	250.5	7.64E-07	3'utr	arr	FlyBase
4	-	197040	197060	G018095	250	8.31E-15	3'utr	CG31998	FlyBase
3L	-	15821140	15821160	G014913	250	8.31E-15	3'utr	DCP2	FlyBase
X	+	10478900	10478920	G008607	249	8.31E-15	5'utr	PPP4R2r	FlyBase
3R	-	23862080	23862100	G017409	249	8.31E-15	coding	Pli	FlyBase
2L	-	12320	12360	G009445	249	1.56E-12	coding	l(2)gl	FlyBase
X	+	15509020	15509040	G008912	248	8.31E-15	intron	Gmap	FlyBase
2R	+	5294240	5294260	G001994	248	8.31E-15	5'utr	d4	FlyBase
2L	-	5342120	5342140	G009984	248	8.31E-15	5'utr	CG12512	FlyBase
X	-	22826580	22826660	G019871	247.25	0.000584167	3'utr	fog	FlyBase
X	+	16381440	16381480	G009057	247	5.41E-05	3'utr	Fur2	FlyBase
3R	-	26472060	26472080	G017661	246	8.31E-15	3'utr	plum	FlyBase
2R	+	5672640	5672660	G002027	246	8.31E-15	3'utr	kune	FlyBase
2R	-	13974660	13974680	G012570	246	8.31E-15	coding	CG6701	FlyBase
2L	-	16247040	16247060	G010888	245	8.31E-15	3'utr	PRL-1	FlyBase
2L	-	9903520	9903580	G010497	244.667	7.09E-06	3'utr	CG13124	FlyBase
3L	+	9900240	9900280	G004595	244.5	5.67E-13	coding	nudE	FlyBase
2R	+	11895500	11895520	G002536	244	8.31E-15	3'utr	Ef1alpha48D	FlyBase
X	+	5673220	5673280	G008291	243.667	1.37E-06	coding	RpL35	FlyBase
3L	+	2982920	2982940	G004033	243	8.31E-15	coding	CG2107	FlyBase
3L	+	17510180	17510200	G005107	243	8.31E-15	coding	Oatp74D	FlyBase
2R	+	12273840	12273860	G002571	243	8.31E-15	3'utr	Cam	FlyBase
2L	+	539200	539220	G000137	243	8.31E-15	coding	ush	FlyBase
3L	-	8991340	8991380	G014434	242.5	8.31E-15	3'utr	smg	FlyBase
3R	-	9549200	9549260	G016182	242.333	6.88E-05	intron	mura	FlyBase
3L	+	21493800	21493820	G005363	242	8.31E-15	3'utr	CG7519	FlyBase
2R	+	13223020	13223040	G002675	242	8.31E-15	5'utr	Dp	FlyBase
3R	-	29319520	29319540	G017857	241	8.31E-15	5'utr	Cnx99A	FlyBase
3R	+	13021680	13021700	G006337	241	8.31E-15	3'utr	CtBP	FlyBase
2L	+	8108200	8108220	G000904	241	8.31E-15	5'utr	Bsg	FlyBase
2L	-	6680980	6681000	G010116	241	8.31E-15	intron-coding	Nhe3	FlyBase
3L	+	11255560	11255600	G004661	240.5	1.11E-12	3'utr	scyl	FlyBase
2R	-	23929360	23929400	G013439	240.5	0.000142356	coding	Ca-P60A	FlyBase
3L	-	17431580	17431600	G015076	240	8.31E-15	5'utr	frc	FlyBase
2R	-	12934980	12935000	G012434	240	8.31E-15	coding	CG13322	FlyBase
2L	-	123080	123100	G009493	240	8.31E-15	5'utr	CG3164	FlyBase
3L	-	3334360	3334380	G013953	239	8.31E-15	coding	CG14969	FlyBase
3L	+	2778320	2778340	G004026	239	8.31E-15	coding	Atg2	FlyBase
X	+	6593860	6593900	G008366	238.5	0.000196211	coding	Pat1	FlyBase
3R	-	24559920	24560040	G017503	237.5	1.30E-05	3'utr	CG13624	FlyBase
X	+	8431980	8432000	G008505	237	8.31E-15	3'utr	Trf2	FlyBase
3R	-	18390500	18390520	G016940	237	8.31E-15	3'utr	Vha100-2	FlyBase
3L	+	17510400	17510460	G005109	237	3.81E-13	coding	Oatp74D	FlyBase
2R	-	9127820	9127880	G011997	236.667	1.29E-08	intron-coding	CG18659	FlyBase
X	+	2597880	2597900	G008153	236	8.31E-15	stop_codon	egh	FlyBase
2R	+	12750640	12750700	G002631	236	0.000246845	3'utr	CG42663	FlyBase
X	+	6680380	6680420	G008390	235	0.000694898	coding	l(1)G0255	FlyBase
2R	+	14174360	14174380	G002730	235	8.31E-15	5'utr	cg	FlyBase
2L	+	22123140	22123160	G001839	235	8.31E-15	coding	CG3651	FlyBase
X	-	11813340	11813360	G019183	234	8.31E-15	coding	CG1578	FlyBase
3R	+	18404140	18404160	G006706	234	8.31E-15	coding	koko	FlyBase
2R	-	7741040	7741060	G011856	234	8.31E-15	5'utr	CG30497	FlyBase
2R	+	12919240	12919260	G002650	234	8.31E-15	5'utr	NAT1	FlyBase
2L	+	22939480	22939500	G001894	234	8.31E-15	coding	lt	FlyBase
3R	+	5743720	5743740	G005758	233	8.31E-15	coding	Madm	FlyBase
2L	-	8710420	8710440	G010409	233	8.31E-15	stop_codon	raw	FlyBase
2L	-	7893480	7893500	G010237	233	8.31E-15	3'utr	Snoo	FlyBase
2L	+	6330840	6330860	G000680	233	8.31E-15	3'utr	PDZ-GEF	FlyBase
3R	-	25653460	25653500	G017631	232.5	2.83E-05	3'utr	Tnks	FlyBase
3R	-	11564280	11564360	G016377	231.5	0.000134685	stop_codon	sea	FlyBase
X	-	4928480	4928520	G018591	231	0.000948393	coding	CG44774	FlyBase
4	+	112840	112860	G007808	231	8.31E-15	3'utr	pan	FlyBase
3R	-	14320600	14320620	G016598	231	8.31E-15	3'utr	Afti	FlyBase
3L	-	16627900	16627920	G015030	231	8.31E-15	coding	Abl	FlyBase
2R	+	6752660	6752680	G002107	231	8.31E-15	start_codon	Eb1	FlyBase
2L	-	5992480	5992500	G010023	231	8.31E-15	coding	lid	FlyBase
3L	+	9716900	9716960	G004586	230.333	2.61E-05	3'utr	vsg	FlyBase
3L	+	9412500	9412520	G004535	230	8.31E-15	3'utr	CG3689	FlyBase
3L	+	13043840	13043860	G004773	230	8.31E-15	3'utr	RpS4	FlyBase
2R	+	12735000	12735020	G002628	230	8.31E-15	coding	CG42663	FlyBase
2L	+	9615340	9615400	G001059	230	0.00132399	coding	Trx-2	FlyBase
3R	-	21623540	21623580	G017212	229	0.000103167	coding	E2f1	FlyBase
3L	+	3196780	3197020	G004077	228.167	0.000195551	3'utr	Hsp83	FlyBase
2R	+	6755100	6755120	G002109	228	8.31E-15	coding-intron	Eb1	FlyBase
2L	-	5316840	5316860	G009967	228	8.31E-15	3'utr	Ncoa6	FlyBase
2L	+	102020	102040	G000018	228	8.31E-15	3'utr	Zir	FlyBase
4	+	620780	620820	G007940	227.5	2.05E-06	3'utr	Eph	FlyBase
3R	-	8304540	8304560	G015994	227	8.31E-15	3'utr	Sgt1	FlyBase
3R	-	23998620	23998680	G017432	226	0.000101997	stop_codon	KrT95D	FlyBase
2R	-	24671700	24671720	G013520	226	8.31E-15	3'utr	Mmp1	FlyBase
2L	+	824240	824260	G000152	226	8.31E-15	3'utr	CG3662	FlyBase
X	-	9629660	9629680	G018973	225	8.31E-15	coding-intron	l(1)G0232	FlyBase
3R	+	22371280	22371300	G006958	225	8.31E-15	coding	PyK	FlyBase
3L	+	577240	577260	G003858	225	8.31E-15	3'utr	hipk	FlyBase
3L	-	19257480	19257520	G015232	225	2.10E-13	3'utr	nes	FlyBase
2L	+	538880	538900	G000135	225	8.31E-15	coding	ush	FlyBase
3L	-	5573640	5573700	G014146	224.667	0.000470135	coding	Msr-110	FlyBase
3R	-	21160440	21160520	G017147	224.5	0.000161751	coding	CG10824	FlyBase
2L	+	5206920	5206980	G000564	224.333	1.36E-05	3'utr	Msp300	FlyBase
3R	+	16099440	16099460	G006590	224	8.31E-15	5'utr	Akt1	FlyBase
2R	+	21652980	21653000	G003498	224	8.31E-15	intron	CG10082	FlyBase
2L	+	13785500	13785520	G001375	224	8.31E-15	coding	CG31731	FlyBase
2L	-	10840380	10840400	G010616	224	8.31E-15	miRNA	mir-4987	ensembl
X	+	2596260	2596380	G008151	223.833	3.51E-05	coding	egh	FlyBase
3R	+	10766540	10766600	G006121	223.667	0.000860722	3'utr	Cap-H2	FlyBase
X	+	6233160	6233180	G008340	223	8.31E-15	repeat	A-rich	RepeatMasker
3R	+	27924460	27924480	G007393	223	8.31E-15	coding	RpL4	FlyBase
3L	+	12816220	12816240	G004747	223	8.31E-15	coding	CG42588	FlyBase
2L	-	6779340	6779360	G010121	223	8.31E-15	3'utr	nrv1	FlyBase
2L	-	21286500	21286520	G011302	223	8.31E-15	coding	Mio	FlyBase
3L	+	7721200	7721220	G004338	222	8.31E-15	coding	CG12262	FlyBase
2R	+	23851720	23851740	G003645	222	8.31E-15	5'utr	gbb	FlyBase
2L	+	5987700	5987760	G000639	221.333	5.01E-05	5'utr	ifc	FlyBase
3R	-	14668280	14668340	G016651	221	8.31E-15	3'utr	Meltrin	FlyBase
2L	-	6045680	6045700	G010031	221	8.31E-15	miRNA	mir-966	ensembl
3R	-	13009260	13009300	G016535	220.5	1.45E-07	coding	CG8031	FlyBase
X	+	11612080	11612100	G008668	220	8.31E-15	3'utr	CG1703	FlyBase
3L	+	894740	894760	G003906	220	8.31E-15	3'utr	CG32479	FlyBase
3R	-	4952500	4952520	G015749	219	8.31E-15	5'utr	Ubc6	FlyBase
3R	-	31609320	31609340	G018023	219	8.31E-15	5'utr	CycG	FlyBase
2R	+	15383540	15383560	G002833	219	8.31E-15	coding	SRPK	FlyBase
2L	-	8212660	8212680	G010304	219	8.31E-15	5'utr	CG8372	FlyBase
2L	+	7053860	7053880	G000812	219	8.31E-15	coding	milt	FlyBase
2L	+	3779260	3779280	G000409	219	8.31E-15	5'utr	bowl	FlyBase
X	+	9171620	9171660	G008563	218	0.000694898	3'utr	mei-P26	FlyBase
3R	+	25984860	25984880	G007307	218	8.31E-15	coding	Nf1	FlyBase
2L	+	278180	278200	G000076	218	8.31E-15	coding	smo	FlyBase
X	-	7106980	7107000	G018755	217	8.31E-15	3'utr	fz4	FlyBase
X	-	15876560	15876580	G019438	217	8.31E-15	3'utr	tay	FlyBase
X	+	15869240	15869280	G008972	216.5	0.000694898	coding	Gapdh2	FlyBase
X	+	15051080	15051100	G008883	216	8.31E-15	coding	CG5541	FlyBase
X	-	11336000	11336020	G019116	216	8.31E-15	coding	Kap3	FlyBase
2L	+	3021300	3021320	G000319	216	8.31E-15	3'utr	CG17264	FlyBase
3R	-	8818820	8818920	G016064	215.8	1.56E-05	5'utr	CG9821	FlyBase
X	-	2066560	2066620	G018460	215.667	0.000594073	3'utr	CG4199	FlyBase
X	-	6035860	6035880	G018670	215	8.31E-15	3'utr	rux	FlyBase
3R	-	5849860	5849880	G015873	215	8.31E-15	3'utr	disp	FlyBase
3R	+	12704560	12704580	G006292	215	8.31E-15	3'utr	Past1	FlyBase
3L	-	7780740	7780760	G014314	215	8.31E-15	coding	CG32369	FlyBase
2R	-	10740760	10740780	G012211	215	8.31E-15	3'utr	CG33144	FlyBase
3R	+	27932480	27932560	G007404	214	0.000659331	coding	mino	FlyBase
3R	+	5674260	5674320	G005744	213.667	0.000339328	coding	Atg17	FlyBase
X	-	17249400	17249420	G019607	213	8.31E-15	5'utr	CG8675	FlyBase
3L	+	657920	657940	G003878	213	8.31E-15	3'utr	Rev1	FlyBase
2R	-	14145360	14145380	G012595	213	8.31E-15	miRNA	mir-989	ensembl
X	-	12774780	12774820	G019231	212.5	3.97E-06	3'utr	CG32647	FlyBase
3L	-	16622040	16622060	G015013	212	8.31E-15	3'utr	Abl	FlyBase
2R	+	25076840	25076860	G003785	212	8.31E-15	NoAnnotation
2L	-	19568860	19568920	G011203	212	2.63E-07	coding	spi	FlyBase
2R	-	21070440	21070480	G013209	211.5	8.31E-15	3'utr	CG10527	FlyBase
2R	-	20634120	20634160	G013195	211.5	1.06E-06	3'utr	rig	FlyBase
2R	-	9313080	9313100	G012045	211	8.31E-15	miRNA	mir-987	ensembl
2R	+	17550360	17550380	G003075	211	8.31E-15	coding	MESR4	FlyBase
2L	-	1381140	1381160	G009654	211	8.31E-15	3'utr	lea	FlyBase
X	+	6806760	6806780	G008400	210	8.31E-15	coding	pod1	FlyBase
3R	-	25041100	25041120	G017567	210	8.31E-15	3'utr	5PtaseI	FlyBase
2R	+	13135100	13135120	G002668	210	8.31E-15	coding	Cap-G	FlyBase
2L	+	21315260	21315280	G001782	210	8.31E-15	5'utr	crc	FlyBase
2L	+	19172700	19172720	G001605	210	8.31E-15	3'utr	brat	FlyBase
X	-	7928240	7928260	G018783	209	8.31E-15	coding	CG10777	FlyBase
X	-	17138480	17138500	G019592	209	8.31E-15	5'utr	mei-218	FlyBase
2L	+	6082720	6082740	G000666	209	8.31E-15	5'utr	Kr-h1	FlyBase
X	-	23080960	23080980	G019882	208	8.31E-15	3'utr	CG17163	FlyBase
2L	+	9968420	9968440	G001111	208	8.31E-15	stop_codon	RpL13	FlyBase
2L	-	12052140	12052220	G010703	207.5	2.74E-07	3'utr	JhI-21	FlyBase
X	+	10348240	10348260	G008604	207	8.31E-15	snoRNA	snoRNA:U3:9B	FlyBase
3R	+	29107920	29107940	G007478	207	8.31E-15	3'utr	CG11873	FlyBase
2R	+	21328820	21328840	G003459	207	8.31E-15	coding	dom	FlyBase
2R	+	14040240	14040280	G002717	207	2.05E-06	coding	mam	FlyBase
2L	-	15038100	15038120	G010870	207	8.31E-15	coding	CIAPIN1	FlyBase
2R	+	17555720	17555760	G003077	206.5	8.31E-15	3'utr	MESR4	FlyBase
2L	+	10336440	10336480	G001159	206.5	3.97E-06	coding	GATAd	FlyBase
3L	+	11253960	11254120	G004650	206.125	5.89E-06	coding	scyl	FlyBase
3R	+	16003920	16003960	G006554	206	0.000196211	3'utr	srp	FlyBase
3R	-	10320580	10320600	G016319	206	8.31E-15	coding	Bruce	FlyBase
2L	-	23161780	23161800	G011419	206	8.31E-15	3'utr	CG12567	FlyBase
2L	+	1705080	1705100	G000193	206	8.31E-15	5'utr	cpb	FlyBase
2R	+	1080360	1080420	G001905	205.667	0.0001379	start_codon	rl	FlyBase
3R	+	9451260	9451300	G006018	205	0.000103167	3'utr	ps	FlyBase
3L	-	3429080	3429100	G013994	205	8.31E-15	intron-coding	eIF5B	FlyBase
2R	-	8104800	8104820	G011918	205	8.31E-15	coding	Cul4	FlyBase
3R	-	10326540	10326580	G016324	204.5	4.58E-11	coding-intron	Bruce	FlyBase
2L	+	4228400	4228440	G000419	204.5	0.000103167	stop_codon	RpL40	FlyBase
3L	-	15143620	15143640	G014887	204	8.31E-15	coding	CG32147	FlyBase
2L	+	21829260	21829280	G001834	204	8.31E-15	5'utr	tsh	FlyBase
X	+	2245880	2245900	G008144	203	8.31E-15	3'utr	fs(1)K10	FlyBase
3R	+	4226260	4226280	G005595	203	8.31E-15	coding	aux	FlyBase
3R	+	14126720	14126740	G006412	203	8.31E-15	coding	RpII140	FlyBase
3R	+	12444800	12444820	G006244	203	8.31E-15	start_codon	Desat1	FlyBase
3L	-	234560	234600	G013614	203	1.06E-05	3'utr-intron	E(bx)	FlyBase
2L	+	10437020	10437040	G001208	203	8.31E-15	coding	holn1	FlyBase
3R	-	32058940	32059000	G018052	202.333	0.00109553	coding	Map205	FlyBase
2L	+	6370120	6370200	G000706	202.25	1.02E-05	3'utr	CG9505	FlyBase
X	-	4927900	4927920	G018589	202	8.31E-15	coding	CG44774	FlyBase
4	-	1319640	1319660	G018333	202	8.31E-15	repeat	HETA	RepeatMasker
2L	-	8221160	8221180	G010314	202	8.31E-15	3'utr	Pvr	FlyBase
2L	-	17439020	17439040	G010989	202	8.31E-15	3'utr	dl	FlyBase
3R	+	29793380	29793460	G007564	201.5	0.000652924	3'utr	kay	FlyBase
3L	-	16470640	16470680	G014999	201.5	2.71E-08	3'utr	aos	FlyBase
3R	-	13028120	13028140	G016541	201	8.31E-15	coding	CG12360	FlyBase
3L	-	15138360	15138380	G014877	201	8.31E-15	coding	Pdi	FlyBase
3L	-	13450220	13450240	G014810	201	8.31E-15	coding	CG10133	FlyBase
2R	+	4757160	4757180	G001967	201	8.31E-15	coding-intron	conu	FlyBase
3R	-	27560140	27560160	G017755	200	8.31E-15	coding	CG5646	FlyBase
3L	-	4226620	4226680	G014057	199.667	3.57E-08	5'utr	ImpL2	FlyBase
X	+	5518320	5518340	G008286	199	8.31E-15	3'utr	CG12730	FlyBase
4	-	198400	198420	G018101	199	8.31E-15	coding	CG31998	FlyBase
3R	+	20735660	20735680	G006839	199	8.31E-15	5'utr	Cdk2	FlyBase
3R	-	14669600	14669620	G016654	199	8.31E-15	coding	Meltrin	FlyBase
3L	+	22914180	22914200	G005470	199	8.31E-15	coding	CG12768	FlyBase
3L	+	13278500	13278520	G004780	199	8.31E-15	3'utr	caps	FlyBase
2R	-	21149900	21149920	G013238	199	8.31E-15	coding	CG30389	FlyBase
2L	-	10384940	10384980	G010592	199	3.97E-06	coding	Cdk1	FlyBase
3L	-	7333740	7333820	G014282	198.25	7.38E-06	3'utr	CG43780	FlyBase
X	+	5880020	5880040	G008303	198	8.31E-15	5'utr	CG16721	FlyBase
2L	+	16722260	16722280	G001492	198	8.31E-15	coding	Cyt-c-p	FlyBase
2L	+	22123640	22123680	G001841	197.5	5.41E-05	coding	CG3651	FlyBase
X	+	12636360	12636380	G008727	197	8.31E-15	intron	Tomosyn	FlyBase
4	-	917360	917380	G018253	197	8.31E-15	coding	eIF4G	FlyBase
3R	-	30800200	30800220	G017968	197	8.31E-15	5'utr	wts	FlyBase
3R	+	27284560	27284580	G007360	197	8.31E-15	coding	CG3368	FlyBase
3L	-	7653260	7653280	G014305	197	8.31E-15	coding	CG7492	FlyBase
3L	+	16575200	16575240	G005044	197	1.38E-08	coding	mbf1	FlyBase
3L	-	11776180	11776200	G014698	197	8.31E-15	coding	Pi3K68D	FlyBase
2R	+	18622940	18622960	G003233	197	8.31E-15	3'utr	CG5335	FlyBase
2L	+	8377100	8377120	G000957	197	8.31E-15	coding	CG17294	FlyBase
2L	-	6041260	6041280	G010026	197	8.31E-15	3'utr	ade2	FlyBase
X	+	508100	508140	G008000	196.5	5.41E-05	5'utr	svr	FlyBase
X	+	20657540	20657560	G009358	196	8.31E-15	5'utr	Cyp6v1	FlyBase
3R	-	17693560	17693580	G016905	196	8.31E-15	coding	osa	FlyBase
3R	-	14580720	14580740	G016625	196	8.31E-15	NoAnnotation
3R	-	12428360	12428380	G016503	196	8.31E-15	coding	CG5641	FlyBase
2R	-	2565060	2565080	G011439	196	8.31E-15	intron	MFS17	FlyBase
2R	+	22076760	22076800	G003527	196	9.90E-09	coding	GlcT-1	FlyBase
2R	+	21723920	21723940	G003521	196	8.31E-15	3'utr	LBR	FlyBase
2R	+	13968840	13968860	G002713	196	8.31E-15	coding	Aats-phe	FlyBase
3R	-	23291040	23291100	G017337	195.667	6.88E-05	5'utr	pnt	FlyBase
2R	-	11306180	11306220	G012252	195.5	2.82E-07	coding	Fpps	FlyBase
X	-	10490620	10490640	G019017	195	8.31E-15	3'utr	spri	FlyBase
3R	+	16289800	16289820	G006604	195	8.31E-15	coding	gish	FlyBase
2R	-	18797340	18797360	G013053	195	8.31E-15	3'utr	l(2)08717	FlyBase
2L	-	834540	834560	G009614	195	8.31E-15	stop_codon	drongo	FlyBase
2L	+	12105360	12105380	G001261	195	8.31E-15	coding	Aats-thr	FlyBase
3L	-	9842520	9842580	G014564	194.333	5.13E-05	coding	RasGAP1	FlyBase
X	+	8070020	8070040	G008476	194	8.31E-15	3'utr	mys	FlyBase
3R	-	14620720	14620740	G016627	194	8.31E-15	3'utr	put	FlyBase
3R	-	14264300	14264320	G016587	194	8.31E-15	3'utr	trx	FlyBase
3L	-	2513520	2513540	G013849	194	8.31E-15	coding	Spn	FlyBase
3L	-	18671040	18671060	G015139	194	8.31E-15	coding	Capr	FlyBase
2R	+	18537620	18537640	G003216	194	8.31E-15	3'utr	Pepck	FlyBase
2R	-	12575820	12575860	G012396	194	0.00129108	3'utr	Sin3A	FlyBase
2L	+	3061440	3061460	G000342	194	8.31E-15	coding	CG3523	FlyBase
2L	+	21238520	21238540	G001765	194	8.31E-15	3'utr	Hr39	FlyBase
X	+	2660040	2660080	G008166	193	3.63E-09	coding	sgg	FlyBase
X	+	15823660	15823700	G008947	193	8.31E-15	coding-intron	sd	FlyBase
3L	-	16086920	16086940	G014953	193	8.31E-15	coding	Taspase1	FlyBase
2R	+	24058600	24058640	G003685	193	0.000948393	coding	eIF-5A	FlyBase
2L	-	6064980	6065000	G010037	193	8.31E-15	coding	Fbw5	FlyBase
2L	+	10317120	10317140	G001157	193	8.31E-15	coding	CG4972	FlyBase
3R	-	9373380	9373400	G016149	192	8.31E-15	5'utr	FER	FlyBase
3R	+	31229140	31229180	G007695	192	8.31E-15	3'utr	CG12054	FlyBase
3R	+	28816420	28816440	G007439	192	8.31E-15	3'utr	CG1646	FlyBase
3L	-	583300	583320	G013676	192	8.31E-15	3'utr	Kah	FlyBase
2R	-	22918180	22918200	G013370	192	8.31E-15	intron-coding	CG30187	FlyBase
2R	+	21327740	21327760	G003454	192	8.31E-15	coding	dom	FlyBase
2L	+	6368660	6368700	G000697	192	5.41E-05	coding	CG9505	FlyBase
X	+	19559080	19559100	G009272	191	8.31E-15	miRNA	mir-977	ensembl
3R	-	16311120	16311140	G016800	191	8.31E-15	3'utr	Sulf1	FlyBase
3L	-	5762080	5762100	G014163	191	8.31E-15	3'utr	CG10576	FlyBase
2R	-	9131560	9131620	G012000	191	0.00132399	5'utr	CG18659	FlyBase
2R	-	2521600	2521620	G011435	191	8.31E-15	coding	MFS17	FlyBase
2L	+	9331900	9331920	G001027	191	8.31E-15	3'utr	Cks30A	FlyBase
2L	-	8954100	8954120	G010437	191	8.31E-15	coding	CG31886	FlyBase
3L	-	20428160	20428200	G015380	190.5	2.82E-07	3'utr	CG5262	FlyBase
X	-	1668440	1668460	G018409	190	8.31E-15	5'utr	CG3740	FlyBase
3R	-	28319900	28319920	G017782	190	8.31E-15	3'utr	larp	FlyBase
3R	-	15971860	15971880	G016778	190	8.31E-15	coding	mor	FlyBase
3R	-	15318420	15318440	G016738	190	8.31E-15	stop_codon	CG6276	FlyBase
2R	+	17602760	17602780	G003094	190	8.31E-15	coding	Smurf	FlyBase
2L	-	7794300	7794320	G010226	190	8.31E-15	coding	LKR	FlyBase
2L	+	22363660	22363680	G001866	190	8.31E-15	coding	CG17018	FlyBase
2L	+	20487500	20487520	G001703	190	8.31E-15	miRNA	mir-1	ensembl
2L	+	20062740	20062760	G001670	190	8.31E-15	coding	lok	FlyBase
3R	+	23731380	23731440	G007065	189.667	0.000179583	3'utr	CG10365	FlyBase
X	-	5075680	5075720	G018603	189	8.31E-15	3'utr	CG32767	FlyBase
3L	+	20023580	20023600	G005237	189	8.31E-15	coding	kug	FlyBase
2R	+	4132080	4132100	G001939	189	8.31E-15	coding	CG17683	FlyBase
2R	+	24558900	24558920	G003751	189	8.31E-15	3'utr	ITP	FlyBase
2R	+	21183400	21183420	G003422	189	8.31E-15	5'utr	tud	FlyBase
2R	+	10814160	10814180	G002457	189	8.31E-15	coding	CG7222	FlyBase
3R	-	21375320	21375380	G017180	188	9.64E-08	NoAnnotation
3L	-	5562620	5562640	G014128	188	8.31E-15	coding	Sucb	FlyBase
3L	-	19892160	19892180	G015317	188	8.31E-15	coding	Su(Tpl)	FlyBase
3L	-	11527220	11527260	G014652	188	0.000694898	coding	Mob2	FlyBase
2R	-	16225260	16225280	G012809	188	8.31E-15	5'utr	CG15706	FlyBase
X	-	7887300	7887320	G018773	187	8.31E-15	3'utr	CG10932	FlyBase
X	-	1892100	1892120	G018432	187	8.31E-15	lincRNA_intron-lincRNA_exon	arm	FlyBase
X	-	16553360	16553380	G019549	187	8.31E-15	coding	Arp2	FlyBase
2R	+	22929560	22929580	G003604	187	8.31E-15	3'utr	CG42678	FlyBase
2R	-	16317460	16317480	G012826	186	8.31E-15	coding	CG8060	FlyBase
2R	-	11884860	11884880	G012318	186	8.31E-15	coding	CG13185	FlyBase
2L	+	2868500	2868520	G000301	186	8.31E-15	3'utr	CG2991	FlyBase
2L	+	2383000	2383020	G000246	186	8.31E-15	stop_codon	Eogt	FlyBase
2L	+	2154680	2154720	G000230	186	0.00026937	coding	AIF	FlyBase
X	+	15318460	15318540	G008895	185.75	1.48E-07	3'utr	gce	FlyBase
X	-	13750920	13750960	G019292	185.5	4.05E-13	coding	Pdcd4	FlyBase
X	-	15888120	15888160	G019453	185	8.31E-15	coding	MSBP	FlyBase
3R	+	9517580	9517600	G006022	185	8.31E-15	intron	JHDM2	FlyBase
3L	+	22773540	22773560	G005457	185	8.31E-15	5'utr	SPoCk	FlyBase
2L	+	9515720	9515740	G001041	185	8.31E-15	coding	CG33298	FlyBase
2L	-	221660	221680	G009527	185	8.31E-15	5'utr	kis	FlyBase
2L	+	20750740	20750760	G001726	185	8.31E-15	3'utr	Fs(2)Ket	FlyBase
X	-	6008280	6008320	G018659	184.5	2.91E-13	3'utr	mab-21	FlyBase
X	-	18097660	18097740	G019654	184.5	7.19E-05	3'utr	CG7192	FlyBase
3R	+	4436020	4436060	G005655	184.5	7.66E-06	stop_codon	CG1074	FlyBase
3R	-	11755860	11755900	G016420	184.5	8.31E-15	coding	Lk6	FlyBase
2R	-	6876220	6876260	G011720	184.5	8.31E-15	3'utr	Spn42Da	FlyBase
X	+	8430140	8430160	G008501	184	8.31E-15	3'utr	Trf2	FlyBase
X	+	19698680	19698700	G009307	184	8.31E-15	3'utr	Cdc42	FlyBase
3R	-	26961440	26961460	G017691	184	8.31E-15	3'utr	Tsp97E	FlyBase
3R	+	11673700	11673720	G006206	184	8.31E-15	3'utr	CG42327	FlyBase
3L	+	20350620	20350640	G005259	184	8.31E-15	coding	eRF1	FlyBase
2L	-	10282980	10283000	G010567	184	8.31E-15	coding	CG5604	FlyBase
X	-	19282100	19282160	G019726	183.667	6.88E-05	3'utr	CG8034	FlyBase
2L	-	21215120	21215180	G011300	183.667	1.88E-07	snRNA	snRNA:U4:39B	FlyBase
2R	+	22328760	22328800	G003565	183.5	1.76E-10	3'utr	Gp150	FlyBase
2R	+	10885560	10885600	G002464	183.5	8.31E-15	intron-coding	CG18004	FlyBase
3R	+	11574560	11574580	G006187	183	8.31E-15	coding	Mrp4	FlyBase
3L	-	19487000	19487020	G015241	183	8.31E-15	pseudogene	pncr009:3L	FlyBase
2R	-	5186740	5186760	G011505	183	8.31E-15	coding	Nipped-A	FlyBase
2L	-	835440	835460	G009619	183	8.31E-15	coding	drongo	FlyBase
2L	-	21679940	21680040	G011349	183	8.34E-06	coding	EF2	FlyBase
X	+	2092060	2092120	G008106	182.667	0.00017958	3'utr	Unc-76	FlyBase
3R	+	9051700	9051740	G005977	182.5	3.97E-06	coding	Mst85C	FlyBase
2L	+	18661160	18661300	G001544	182.143	2.44E-05	3'utr	MESR3	FlyBase
3R	-	19046220	19046240	G017005	182	8.31E-15	3'utr	cdi	FlyBase
3L	+	4551900	4551920	G004221	182	8.31E-15	coding	CG11357	FlyBase
3L	-	12747900	12747920	G014780	182	8.31E-15	coding	Klc	FlyBase
X	+	5690500	5690520	G008293	181	8.31E-15	5'utr	cv	FlyBase
3R	-	23998940	23998960	G017434	181	8.31E-15	intron-coding	KrT95D	FlyBase
3L	-	8087740	8087760	G014338	181	8.31E-15	3'utr	CG7565	FlyBase
3L	-	19638700	19638720	G015274	181	8.31E-15	5'utr	CG8786	FlyBase
3L	+	15242340	15242360	G004931	181	8.31E-15	3'utr	Tollo	FlyBase
2R	-	15319800	15319820	G012696	181	8.31E-15	coding	CG8155	FlyBase
2L	-	3511100	3511120	G009808	181	8.31E-15	coding	CG33123	FlyBase
X	+	11683500	11683520	G008676	180	8.31E-15	coding	bif	FlyBase
3R	+	29721360	29721380	G007532	180	8.31E-15	coding	CG15506	FlyBase
3R	-	25235420	25235460	G017598	180	0.000142356	5'utr	CG10420	FlyBase
3L	+	769600	769620	G003887	180	8.31E-15	NoAnnotation
3L	-	5559700	5559720	G014119	180	8.31E-15	3'utr	sinu	FlyBase
3L	+	20351420	20351440	G005264	180	8.31E-15	coding	eRF1	FlyBase
3L	-	15268720	15268740	G014894	180	8.31E-15	NoAnnotation
2L	+	15499300	15499340	G001406	180	3.94E-07	coding	lace	FlyBase
3R	+	17083380	17083440	G006654	179.667	3.59E-05	coding	kuk	FlyBase
2L	+	2811920	2812020	G000288	179.6	0.000516433	3'utr	daw	FlyBase
4	-	197960	197980	G018100	179	8.31E-15	coding	CG31998	FlyBase
3R	+	30364300	30364320	G007641	179	8.31E-15	3'utr	hdc	FlyBase
3R	-	21085900	21085920	G017126	179	8.31E-15	coding	RhoGAP93B	FlyBase
3R	+	15324520	15324540	G006504	179	8.31E-15	3'utr	ear	FlyBase
2L	+	1705460	1705500	G000195	179	4.47E-14	coding	cpb	FlyBase
3R	+	29100020	29100040	G007474	178	8.31E-15	coding	CG11873	FlyBase
3R	+	24339280	24339300	G007161	178	8.31E-15	intron-coding	CG6432	FlyBase
3R	+	20644120	20644140	G006837	178	8.31E-15	stop_codon	Lrrk	FlyBase
3R	-	20581840	20581860	G017082	178	8.31E-15	3'utr	CG16953	FlyBase
3R	-	20317580	20317620	G017061	178	0.00026937	NoAnnotation
3R	-	10019420	10019440	G016270	178	8.31E-15	intron-coding	Mical	FlyBase
3L	+	1757640	1757660	G003963	178	8.31E-15	coding	CG8001	FlyBase
2R	+	22327640	22327660	G003559	178	8.31E-15	coding	Gp150	FlyBase
2R	-	13142940	13142960	G012439	178	8.31E-15	3'utr	Ack-like	FlyBase
3L	-	19639020	19639040	G015276	177	8.31E-15	5'utr	CG8786	FlyBase
X	+	15310440	15310460	G008891	176	8.31E-15	coding	gce	FlyBase
X	-	11366080	11366100	G019122	176	8.31E-15	coding	hop	FlyBase
3R	-	24559520	24559600	G017500	176	0.000718148	3'utr	CG13624	FlyBase
3L	-	22871980	22872040	G015592	176	1.91E-06	5'utr	Arf79F	FlyBase
3L	+	20380880	20380900	G005270	176	8.31E-15	coding	RhoBTB	FlyBase
3L	+	17630060	17630080	G005121	176	8.31E-15	3'utr	CG7510	FlyBase
2R	+	7788280	7788300	G002173	176	8.31E-15	3'utr	CanB2	FlyBase
2R	-	23905740	23905780	G013431	176	3.63E-09	coding	Nap1	FlyBase
2R	+	23371000	23371020	G003617	176	8.31E-15	coding	Ice1	FlyBase
2L	-	8482060	8482080	G010391	176	8.31E-15	NoAnnotation
2L	-	17476200	17476220	G011005	176	8.31E-15	coding	Aac11	FlyBase
2R	-	18822360	18822400	G013055	175.5	1.19E-11	3'utr	CG15097	FlyBase
X	+	9089540	9089580	G008543	175	0.000142356	5'utr	CG7033	FlyBase
X	+	8688260	8688280	G008527	175	8.31E-15	3'utr	CG11284	FlyBase
X	-	2039000	2039020	G018450	175	8.31E-15	5'utr	usp	FlyBase
2R	-	21517660	21517680	G013264	175	8.31E-15	coding	CG10494	FlyBase
2R	+	18143460	18143500	G003143	174.5	2.82E-07	coding	pAbp	FlyBase
3L	+	11252740	11252800	G004648	174.333	2.52E-08	5'utr	scyl	FlyBase
X	-	8873180	8873200	G018856	174	8.31E-15	3'utr	Moe	FlyBase
3R	+	30361580	30361620	G007627	174	0.000370268	3'utr	hdc	FlyBase
3R	-	22526800	22526820	G017271	174	8.31E-15	coding	CG5346	FlyBase
3R	-	21161000	21161040	G017150	174	0.000370268	coding	CG10824	FlyBase
3L	-	9495980	9496000	G014506	174	8.31E-15	coding	path	FlyBase
3L	+	752400	752420	G003882	174	8.31E-15	3'utr	emc	FlyBase
2R	+	20325460	20325480	G003361	174	8.31E-15	coding	CG8920	FlyBase
2R	-	15517760	15517780	G012699	174	8.31E-15	3'utr	Khc-73	FlyBase
2L	+	20750120	20750140	G001724	174	8.31E-15	3'utr	Fs(2)Ket	FlyBase
2L	-	10486840	10486860	G010608	174	8.31E-15	coding	CG7456	FlyBase
2L	-	448860	448920	G009570	173.333	5.35E-07	3'utr	crq	FlyBase
X	-	2049820	2049840	G018455	173	8.31E-15	5'utr	moody	FlyBase
4	+	611560	611580	G007931	173	8.31E-15	coding	Eph	FlyBase
3R	-	24064200	24064220	G017446	173	8.31E-15	coding	4EHP	FlyBase
3R	-	18045340	18045360	G016915	173	8.31E-15	3'utr	htl	FlyBase
3L	+	650500	650520	G003870	173	8.31E-15	coding	Gale	FlyBase
2R	+	3112260	3112280	G001933	173	8.31E-15	intron	CG42596	FlyBase
X	+	2111220	2111260	G008122	172	8.31E-15	coding	csw	FlyBase
X	+	12680360	12680380	G008743	172	8.31E-15	3'utr	Tis11	FlyBase
3R	+	16002800	16002820	G006548	172	8.31E-15	coding	srp	FlyBase
3L	-	3432200	3432220	G013995	172	8.31E-15	coding-intron	eIF5B	FlyBase
3L	+	1401860	1401880	G003933	172	8.31E-15	NoAnnotation
2R	-	19661600	19661620	G013152	172	8.31E-15	miRNA	mir-3	ensembl
2L	+	4228020	4228040	G000418	172	8.31E-15	start_codon	RpL40	FlyBase
X	-	16070640	16070660	G019487	171	8.31E-15	3'utr	Nipsnap	FlyBase
X	-	15880600	15880620	G019444	171	8.31E-15	coding	tay	FlyBase
3R	+	6385640	6385660	G005788	171	8.31E-15	coding	godzilla	FlyBase
3R	-	23760940	23760960	G017387	171	8.31E-15	3'utr	CG10217	FlyBase
3R	-	22520560	22520580	G017266	171	8.31E-15	coding	CG5346	FlyBase
3L	-	20396620	20396660	G015376	171	7.64E-07	3'utr	trbl	FlyBase
3L	+	14067660	14067680	G004864	171	8.31E-15	coding	CG32138	FlyBase
2R	+	17043220	17043240	G003029	171	8.31E-15	coding	RhoGEF2	FlyBase
2L	+	8183460	8183500	G000925	171	1.06E-05	coding	Piezo	FlyBase
2L	+	6952700	6952720	G000800	171	8.31E-15	coding	SA	FlyBase
X	-	13750620	13750660	G019290	170.5	1.51E-13	coding	Pdcd4	FlyBase
2R	-	12171020	12171100	G012356	170.25	1.42E-05	5'utr	Oda	FlyBase
3R	-	5481140	5481160	G015803	170	8.31E-15	coding	ksr	FlyBase
3R	+	29792400	29792420	G007552	170	8.31E-15	coding	kay	FlyBase
3R	-	18420240	18420260	G016955	170	8.31E-15	3'utr	fru	FlyBase
3R	-	12705580	12705640	G016519	170	1.92E-05	3'utr	mus308	FlyBase
3L	-	1535460	1535480	G013765	170	8.31E-15	3'utr	CG12091	FlyBase
3L	-	12785220	12785240	G014787	170	8.31E-15	3'utr	Atg1	FlyBase
3L	-	11694000	11694020	G014680	170	8.31E-15	3'utr	CG11652	FlyBase
2R	-	3901260	3901280	G011445	170	8.31E-15	coding	uex	FlyBase
2R	+	19162540	19162560	G003284	170	8.31E-15	3'utr	ena	FlyBase
2R	-	14148540	14148560	G012596	170	8.31E-15	coding	Rcd1	FlyBase
2L	+	3066620	3066640	G000366	170	8.31E-15	coding	CG3523	FlyBase
2L	+	13773060	13773100	G001368	170	0.000508992	coding	TM9SF4	FlyBase
2L	-	117140	117240	G009465	169.2	0.000149471	NoAnnotation
3L	+	22076320	22076340	G005416	169	8.31E-15	coding	RpLP0	FlyBase
3L	-	17853760	17853780	G015117	169	8.31E-15	coding	CG5535	FlyBase
3L	-	10694400	10694420	G014598	169	8.31E-15	3'utr	NijA	FlyBase
4	-	1015120	1015160	G018282	168.5	3.94E-07	coding	PlexA	FlyBase
X	+	6231860	6231880	G008337	168	8.31E-15	5'utr	CG14446	FlyBase
X	-	4365820	4365840	G018568	168	8.31E-15	pre_miRNA	mir-982	ensembl
X	-	11199320	11199340	G019112	168	8.31E-15	repeat	Gypsy5_I-int	RepeatMasker
3R	+	24196840	24196860	G007135	168	8.31E-15	stop_codon	CG6204	FlyBase
3R	+	23826440	23826460	G007091	168	8.31E-15	snRNA	snRNA:U1:95Cc	FlyBase
3R	-	10403700	10403720	G016328	168	8.31E-15	coding	CG6325	FlyBase
3L	-	21273380	21273400	G015438	168	8.31E-15	coding	AcCoAS	FlyBase
3L	-	13014840	13014860	G014802	168	8.31E-15	coding	MICAL-like	FlyBase
2R	+	5760960	5760980	G002050	168	8.31E-15	coding	Gp210	FlyBase
2R	-	21619340	21619360	G013271	168	8.31E-15	3'utr	PTP-ER	FlyBase
2L	+	5528820	5528840	G000594	168	8.31E-15	coding	Cap-D3	FlyBase
2L	-	5522200	5522220	G009986	168	8.31E-15	coding	CG7371	FlyBase
2L	+	5032340	5032360	G000485	168	8.31E-15	coding	Cg25C	FlyBase
2L	-	12171580	12171600	G010722	168	8.31E-15	3'utr	CG6583	FlyBase
3R	-	23999040	23999120	G017436	167.5	0.000474197	coding	KrT95D	FlyBase
3L	-	12403200	12403240	G014739	167.5	3.91E-05	3'utr	CG32103	FlyBase
X	-	8973880	8973900	G018880	167	8.31E-15	coding	CG10962	FlyBase
X	+	4272780	4272800	G008249	167	8.31E-15	NoAnnotation
4	+	539700	539720	G007903	167	8.31E-15	3'utr	zfh2	FlyBase
3L	+	21827720	21827740	G005398	167	8.31E-15	3'utr	CG7414	FlyBase
2R	-	5750280	5750300	G011615	167	8.31E-15	NoAnnotation
2R	-	17546700	17546720	G012910	167	8.31E-15	coding	RpL18A	FlyBase
2L	-	13013860	13013880	G010772	167	8.31E-15	coding	CG9934	FlyBase
2L	-	117420	117520	G009469	166.6	0.00052747	3'utr	CG4822	FlyBase
2L	+	8388420	8388460	G000967	166.5	0.000196211	3'utr	CG13384	FlyBase
4	+	109880	109940	G007796	166	1.31E-12	3'utr	pan	FlyBase
3R	-	27642520	27642540	G017769	166	8.31E-15	miRNA	mir-1001	ensembl
3R	+	15304160	15304180	G006499	166	8.31E-15	5'utr	Tm1	FlyBase
3R	-	14643100	14643120	G016636	166	8.31E-15	3'utr	l(3)L1231	FlyBase
3R	+	12447440	12447460	G006258	166	8.31E-15	3'utr	Desat1	FlyBase
3L	-	17899760	17899780	G015120	166	8.31E-15	coding	Prestin	FlyBase
2L	-	11129140	11129160	G010649	166	8.31E-15	coding	RfC38	FlyBase
3L	-	826820	826880	G013701	165.667	0.000860722	3'utr	CG13900	FlyBase
X	+	21080860	21080900	G009379	165.5	8.31E-15	3'utr	bves	FlyBase
X	-	2334660	2334680	G018501	165	8.31E-15	NoAnnotation
3L	+	5771500	5771520	G004268	165	8.31E-15	coding	scny	FlyBase
2R	-	17056740	17056760	G012876	165	8.31E-15	5'utr	tef	FlyBase
2L	+	7815080	7815100	G000856	165	8.31E-15	coding	LanB1	FlyBase
2L	-	21741300	21741380	G011367	164.75	0.000652924	NoAnnotation
X	-	9573800	9573820	G018962	164	8.31E-15	coding	CG32699	FlyBase
X	+	6880220	6880240	G008420	164	8.31E-15	3'utr	CG43736	FlyBase
X	+	15823800	15823820	G008949	164	8.31E-15	coding	sd	FlyBase
3R	+	30113220	30113240	G007622	164	8.31E-15	intron	sima	FlyBase
3L	-	21494240	21494260	G015455	164	8.31E-15	3'utr	Hr78	FlyBase
3L	-	1859240	1859260	G013807	164	8.31E-15	3'utr	R	FlyBase
3L	+	15607340	15607360	G004981	164	8.31E-15	3'utr	RhoGAP71E	FlyBase
3R	-	30883680	30883740	G017971	163.667	0.000635944	3'utr	Sap-r	FlyBase
3L	-	21551600	21551660	G015479	163.333	6.89E-05	coding	Wnk	FlyBase
X	-	21603640	21603660	G019855	163	8.31E-15	coding	CG14476	FlyBase
3R	+	22422740	22422760	G006977	163	8.31E-15	3'utr	mats	FlyBase
3L	-	9069240	9069260	G014442	163	8.31E-15	3'utr	CG4911	FlyBase
2R	-	6670220	6670240	G011701	163	8.31E-15	3'utr	Hsepi	FlyBase
2R	-	12487820	12487840	G012381	163	8.31E-15	3'utr	fdl	FlyBase
2R	+	11991300	11991320	G002546	163	8.31E-15	3'utr	CG8298	FlyBase
2L	-	1725100	1725120	G009685	163	8.31E-15	3'utr	Eno	FlyBase
2L	+	14327820	14327840	G001387	163	8.31E-15	3'utr	wb	FlyBase
2L	+	10058720	10058780	G001127	163	0.000246845	coding-intron	Pen	FlyBase
X	+	2078240	2078280	G008100	162.5	0.000508992	3'utr	CG4025	FlyBase
3R	-	9717600	9717640	G016230	162.5	8.31E-15	coding	hyd	FlyBase
2R	+	9141500	9141580	G002314	162.5	2.76E-06	3'utr	CG44286	FlyBase
2R	-	7460540	7460580	G011769	162.5	0.000196211	3'utr	CG11141	FlyBase
2L	-	9428780	9428820	G010456	162.5	0.00129108	3'utr	FucTB	FlyBase
3R	-	9629000	9629040	G016211	162	4.29E-12	3'utr	Crc	FlyBase
3R	+	26129600	26129620	G007314	162	8.31E-15	stop_codon	CG31324	FlyBase
3L	-	19059680	19059700	G015215	162	8.31E-15	3'utr	CG3797	FlyBase
3L	-	17639640	17639660	G015101	162	8.31E-15	3'utr	Pep	FlyBase
2R	+	21324460	21324480	G003451	162	8.31E-15	coding	dom	FlyBase
2R	-	20584780	20584800	G013189	162	8.31E-15	miRNA	mir-2498	ensembl
2R	+	19163320	19163340	G003291	162	8.31E-15	3'utr	ena	FlyBase
2L	-	2361480	2361520	G009739	162	2.05E-05	5'utr	Rab5	FlyBase
2L	+	19177900	19177920	G001615	162	8.31E-15	3'utr	brat	FlyBase
3R	-	11973160	11973240	G016443	161.5	3.74E-05	stop_codon	Tango9	FlyBase
2L	+	6612540	6612580	G000734	161.5	2.83E-05	start_codon	CG11050	FlyBase
X	+	15294520	15294540	G008890	161	8.31E-15	coding	CG5877	FlyBase
X	+	12679660	12679680	G008738	161	8.31E-15	5'utr	Tis11	FlyBase
X	+	11094380	11094400	G008628	161	8.31E-15	3'utr	CG2061	FlyBase
3R	+	31453820	31453860	G007708	161	0.000948393	coding	Gprk2	FlyBase
3R	-	21119460	21119480	G017131	161	8.31E-15	3'utr	slmb	FlyBase
3L	+	8096900	8096920	G004348	161	8.31E-15	3'utr	Ect4	FlyBase
2R	-	5660860	5660880	G011550	161	8.31E-15	coding	Not3	FlyBase
2R	+	17050160	17050180	G003033	161	8.31E-15	coding-intron	CG9646	FlyBase
2R	+	13555500	13555520	G002694	161	8.31E-15	3'utr	Roe1	FlyBase
2R	+	10120060	10120080	G002418	161	8.31E-15	coding	dmpd	FlyBase
2L	-	10374980	10375000	G010589	161	8.31E-15	coding	CG33303	FlyBase
2L	+	10337140	10337160	G001165	161	8.31E-15	coding	GATAd	FlyBase
3R	-	21021120	21021200	G017111	160.75	0.000366989	3'utr	CG17278	FlyBase
3R	-	27924880	27924920	G017775	160.5	0.000694898	lincRNA_exon	CR45566	FlyBase
2L	+	540120	540160	G000140	160.5	0.000142356	3'utr	ush	FlyBase
X	-	15887720	15887740	G019450	160	8.31E-15	3'utr	MSBP	FlyBase
X	-	13335720	13335740	G019268	160	8.31E-15	3'utr	RpS15Aa	FlyBase
3R	+	4391700	4391720	G005641	160	8.31E-15	stop_codon	CG14646	FlyBase
3R	+	21211580	21211600	G006916	160	8.31E-15	coding-intron	SNF4Agamma	FlyBase
3L	-	21498200	21498220	G015460	160	8.31E-15	stop_codon	Glg1	FlyBase
2R	-	7683660	7683680	G011839	160	8.31E-15	coding	CG1399	FlyBase
2R	-	7482000	7482020	G011781	160	8.31E-15	3'utr	wech	FlyBase
2R	-	7465780	7465800	G011773	160	8.31E-15	coding	p47	FlyBase
2R	-	12679400	12679420	G012414	160	8.31E-15	start_codon	CG42708	FlyBase
2L	+	6925340	6925360	G000783	160	8.31E-15	coding	Hrb27C	FlyBase
3L	-	4224620	4224700	G014049	159.5	0.000646073	3'utr	ImpL2	FlyBase
2R	+	16957140	16957200	G002995	159.333	0.000874363	3'utr	PIG-V	FlyBase
3R	-	24805700	24805720	G017534	159	8.31E-15	3'utr	CG5807	FlyBase
3R	+	19479640	19479660	G006762	159	8.31E-15	coding	Dys	FlyBase
3R	-	15079700	15079720	G016692	159	8.31E-15	3'utr	CG6966	FlyBase
3L	+	6618140	6618160	G004304	159	8.31E-15	3'utr	CG8398	FlyBase
2R	+	10434320	10434340	G002430	159	8.31E-15	coding	RanBPM	FlyBase
2L	+	12438280	12438300	G001276	159	8.31E-15	coding	Elf	FlyBase
X	+	15896020	15896060	G008985	158.5	8.31E-15	coding	shi	FlyBase
3R	-	13969440	13969480	G016577	158.5	0.00129108	coding	rdx	FlyBase
X	-	5720040	5720060	G018635	158	8.31E-15	3'utr	CG32758	FlyBase
X	+	5428900	5428940	G008282	158	2.86E-06	lincRNA_exon	CR45517	FlyBase
3L	+	8890900	8890920	G004484	158	8.31E-15	3'utr	dally	FlyBase
3L	+	8103360	8103380	G004359	158	8.31E-15	coding	Ect4	FlyBase
3L	-	18995600	18995620	G015210	158	8.31E-15	5'utr	CG18135	FlyBase
3L	+	15589720	15589740	G004974	158	8.31E-15	coding	RhoGAP71E	FlyBase
3L	-	14044360	14044380	G014831	158	8.31E-15	coding	blue	FlyBase
2R	-	15764460	15764480	G012717	158	8.31E-15	coding	Zasp52	FlyBase
2L	+	9700400	9700420	G001076	158	8.31E-15	3'utr	hoip	FlyBase
2L	-	6945520	6945540	G010141	158	8.31E-15	3'utr	ihog	FlyBase
2L	-	20872580	20872600	G011254	158	8.31E-15	3'utr	sky	FlyBase
2R	-	4237540	4237580	G011459	157.5	7.09E-09	coding	IntS3	FlyBase
4	+	111840	111860	G007807	157	8.31E-15	3'utr	pan	FlyBase
3R	+	22073860	22073880	G006951	157	8.31E-15	intron	how	FlyBase
2R	+	22103900	22103920	G003536	157	8.31E-15	coding	CG6613	FlyBase
2R	+	17787980	17788000	G003117	157	8.31E-15	coding	aft	FlyBase
2L	-	9573680	9573700	G010466	157	8.31E-15	3'utr	Mtpalpha	FlyBase
3R	+	7086600	7086760	G005831	156.25	1.25E-05	lincRNA_exon-lincRNA_intron	alphaTub84B	FlyBase
X	-	18624380	18624400	G019675	156	8.31E-15	3'utr	wgn	FlyBase
3R	-	9746280	9746300	G016246	156	8.31E-15	3'utr	CG34409	FlyBase
3R	-	27172980	27173000	G017728	156	8.31E-15	stop_codon	Ser	FlyBase
3L	-	3130820	3130840	G013932	156	8.31E-15	coding	CG11537	FlyBase
3L	-	21005620	21005640	G015426	156	8.31E-15	coding	skd	FlyBase
3L	+	1759120	1759140	G003964	156	8.31E-15	3'utr	CG8001	FlyBase
2L	+	8388300	8388320	G000965	156	8.31E-15	3'utr	CG13384	FlyBase
2L	+	447880	447960	G000115	156	0.000523866	3'utr	ex	FlyBase
3R	-	9549540	9549580	G016188	155.5	7.66E-06	intron	mura	FlyBase
X	+	12331840	12331860	G008722	155	8.31E-15	3'utr	Ten-a	FlyBase
3R	-	9762860	9762900	G016249	155	5.07E-09	5'utr	Snap24	FlyBase
3R	+	9445500	9445520	G006014	155	8.31E-15	coding	ps	FlyBase
3R	+	31228000	31228040	G007691	155	2.05E-06	3'utr	CG12054	FlyBase
3R	-	14643600	14643620	G016638	155	8.31E-15	3'utr	l(3)L1231	FlyBase
3R	+	11210780	11210820	G006153	155	3.94E-07	coding	Tctp	FlyBase
2R	+	18774320	18774340	G003254	155	8.31E-15	3'utr	Mctp	FlyBase
2L	+	6661920	6661940	G000752	155	8.31E-15	3'utr	CG11070	FlyBase
2L	-	5319300	5319320	G009970	155	8.31E-15	coding	Ncoa6	FlyBase
2L	+	4345320	4345340	G000421	155	8.31E-15	3'utr	Atet	FlyBase
2L	-	2982220	2982240	G009774	155	8.31E-15	coding	Chd1	FlyBase
3R	+	7126300	7126320	G005847	154	8.31E-15	3'utr	CG10098	FlyBase
3R	-	23985280	23985300	G017427	154	8.31E-15	3'utr	CG13603	FlyBase
3L	+	9424000	9424020	G004537	154	8.31E-15	coding	aay	FlyBase
3L	+	8105500	8105520	G004364	154	8.31E-15	coding	Ect4	FlyBase
3L	+	8051900	8051920	G004346	154	8.31E-15	3'utr	nmo	FlyBase
3L	-	508400	508460	G013672	154	0.000811843	coding	klar	FlyBase
2R	-	13491880	13491900	G012496	154	8.31E-15	intron-coding	bbc	FlyBase
2L	+	9654320	9654340	G001071	154	8.31E-15	coding	Apoltp	FlyBase
2L	-	18139380	18139400	G011029	154	8.31E-15	3'utr	Socs36E	FlyBase
2R	-	8137080	8137160	G011942	153.5	2.76E-06	3'utr	Lpin	FlyBase
X	-	6249520	6249540	G018680	153	8.31E-15	coding	Rbcn-3A	FlyBase
X	+	2091880	2091900	G008104	153	8.31E-15	coding-intron	Unc-76	FlyBase
X	-	18098000	18098020	G019655	153	8.31E-15	3'utr	CG7192	FlyBase
X	-	18079080	18079100	G019642	153	8.31E-15	5'utr	CG7536	FlyBase
4	-	462400	462420	G018145	153	8.31E-15	coding	bip2	FlyBase
3R	+	17387960	17387980	G006657	153	8.31E-15	coding	lute	FlyBase
3R	+	17004940	17004960	G006643	153	8.31E-15	coding	Irc	FlyBase
2R	+	5998840	5998860	G002061	153	8.31E-15	coding	Src42A	FlyBase
2R	-	5726220	5726260	G011596	153	8.31E-15	5'utr	ap	FlyBase
2R	-	13417320	13417340	G012477	153	8.31E-15	intron	CG42321	FlyBase
3L	+	20433080	20433140	G005286	152.333	0.000632262	coding	Psn	FlyBase
2L	+	19545400	19545460	G001644	152.333	3.94E-10	NoAnnotation
3R	-	11754120	11754240	G016415	152.167	0.000457856	coding	Lk6	FlyBase
X	-	9644340	9644380	G018976	152	0.000196211	intron-5'utr	l(1)G0232	FlyBase
4	-	661080	661100	G018218	152	8.31E-15	3'utr	gw	FlyBase
3R	+	7087240	7087280	G005832	152	2.71E-08	coding	alphaTub84B	FlyBase
2L	-	9494220	9494240	G010460	152	8.31E-15	coding-intron	Gdi	FlyBase
2L	+	113080	113100	G000022	152	8.31E-15	5'utr	Sam-S	FlyBase
X	-	2333600	2333640	G018499	151.5	2.05E-06	5'utr	Ilp6	FlyBase
3R	+	14088320	14088360	G006407	151.5	1.66E-11	NoAnnotation
X	+	18102360	18102380	G009169	151	8.31E-15	coding	Taf8	FlyBase
X	+	1671400	1671420	G008054	151	8.31E-15	coding	hfw	FlyBase
X	+	16378840	16378860	G009055	151	8.31E-15	3'utr	Fur2	FlyBase
3R	-	27266900	27266920	G017743	151	8.31E-15	coding	l(3)mbt	FlyBase
3R	-	21621980	21622000	G017208	151	8.31E-15	intron	E2f1	FlyBase
3R	+	20736200	20736240	G006842	151	5.96E-14	coding	Cdk2	FlyBase
3L	-	3936980	3937020	G014017	151	0.00129108	stop_codon	CG10866	FlyBase
3L	+	20514020	20514040	G005298	151	8.31E-15	3'utr	CG32425	FlyBase
2R	-	7681760	7681780	G011838	151	8.31E-15	5'utr	CG1399	FlyBase
2R	+	24069780	24069800	G003698	151	8.31E-15	coding	CG3209	FlyBase
2R	-	22190060	22190120	G013309	151	1.89E-05	3'utr	Swim	FlyBase
2R	+	13511400	13511420	G002691	151	8.31E-15	coding	mip120	FlyBase
2L	-	8401680	8401700	G010376	151	8.31E-15	3'utr	fy	FlyBase
2L	-	14010540	14010560	G010855	151	8.31E-15	NoAnnotation
2L	-	12691700	12691760	G010750	151	0.00017958	coding	CG5525	FlyBase
3R	+	7077580	7077780	G005826	150.5	0.000274708	3'utr	CG1943	FlyBase
3R	-	8796740	8796800	G016029	150.333	0.000802593	5'utr	Pif1B	FlyBase
X	+	9623060	9623100	G008599	150	5.67E-13	3'utr	CG42797	FlyBase
X	+	1373660	1373680	G008029	150	8.31E-15	miRNA	mir-4961	ensembl
3R	-	21267300	21267320	G017156	150	8.31E-15	coding	Rab1	FlyBase
3L	+	9699600	9699620	G004575	150	8.31E-15	coding	Ubc4	FlyBase
3L	+	8107820	8107840	G004371	150	8.31E-15	intron	Ect4	FlyBase
3L	+	16896580	16896600	G005077	150	8.31E-15	coding-intron	Lmpt	FlyBase
3L	-	12525380	12525400	G014763	150	8.31E-15	coding	eIF-2beta	FlyBase
2R	-	9186780	9186800	G012028	150	8.31E-15	3'utr	CG8026	FlyBase
2R	+	22855520	22855540	G003602	150	8.31E-15	coding	RpL23	FlyBase
2R	-	22803680	22803700	G013351	150	8.31E-15	3'utr	CycB	FlyBase
2R	-	19411240	19411260	G013116	150	8.31E-15	start_codon	hts	FlyBase
2R	+	17040440	17040460	G003024	150	8.31E-15	coding	RhoGEF2	FlyBase
2L	+	4442540	4442560	G000434	150	8.31E-15	coding	CG15432	FlyBase
2L	-	119280	119300	G009486	150	8.31E-15	3'utr-intron	CG4822	FlyBase
2R	-	18284680	18284740	G013012	149.667	0.000339328	intron-coding	sbb	FlyBase
3L	-	2557220	2557260	G013862	149.5	3.91E-05	coding	msn	FlyBase
X	+	3386600	3386640	G008201	149	0.000196211	3'utr	dm	FlyBase
3R	+	31797560	31797580	G007772	149	8.31E-15	coding	Acf1	FlyBase
3R	+	15226940	15226980	G006461	149	0.000508992	coding	Caf1	FlyBase
2L	+	8967840	8967860	G001011	149	8.31E-15	coding	CG18088	FlyBase
2L	+	6095580	6095600	G000669	149	8.31E-15	3'utr	Kr-h1	FlyBase
3R	-	23292160	23292220	G017344	148.667	6.76E-09	coding	pnt	FlyBase
3L	+	9969020	9969060	G004601	148.5	2.60E-09	coding	Dronc	FlyBase
3L	+	13414840	13414880	G004791	148.5	8.31E-15	coding	flr	FlyBase
2R	-	11689020	11689060	G012308	148.5	1.02E-14	3'utr	wal	FlyBase
X	-	10075000	10075020	G018993	148	8.31E-15	coding	ZAP3	FlyBase
3R	-	14733600	14733640	G016682	148	0.000196211	intron-coding	eff	FlyBase
3L	-	15995260	15995280	G014940	148	8.31E-15	coding	CG5830	FlyBase
3L	+	10874540	10874580	G004629	148	7.66E-06	5'utr	tna	FlyBase
2R	+	5761780	5761800	G002053	148	8.31E-15	coding	Gp210	FlyBase
2R	-	12199440	12199480	G012364	148	0.000196211	stop_codon	RpS11	FlyBase
2L	+	2043240	2043260	G000218	148	8.31E-15	3'utr	Su(dx)	FlyBase
3L	-	4224720	4224860	G014050	147.714	1.15E-07	stop_codon	ImpL2	FlyBase
3L	-	5567020	5567080	G014133	147.667	4.99E-05	3'utr	Msr-110	FlyBase
3L	+	2782940	2783000	G004029	147.333	7.09E-06	coding	pgant6	FlyBase
X	-	11555560	11555580	G019129	147	8.31E-15	3'utr	CG1572	FlyBase
3R	-	23779080	23779100	G017393	147	8.31E-15	coding	Nup98-96	FlyBase
3L	-	4038280	4038320	G014023	147	0.000948393	3'utr	CG11593	FlyBase
3L	-	3402580	3402600	G013967	147	8.31E-15	3'utr	sty	FlyBase
3L	+	13009220	13009240	G004754	147	8.31E-15	3'utr	CG14117	FlyBase
2R	+	20620880	20620900	G003376	147	8.31E-15	3'utr	CG9945	FlyBase
2R	+	18705620	18705660	G003241	147	5.41E-05	3'utr	Sik3	FlyBase
2R	+	12930620	12930640	G002662	147	8.31E-15	3'utr	sug	FlyBase
2L	-	8683780	8683800	G010397	147	8.31E-15	intron	CG9289	FlyBase
2L	+	75580	75600	G000010	147	8.31E-15	coding	galectin	FlyBase
2L	+	377500	377520	G000101	147	8.31E-15	NoAnnotation
2L	+	22131420	22131440	G001845	147	8.31E-15	5'utr	CG42748	FlyBase
2L	-	19123320	19123340	G011139	147	8.31E-15	coding	l(2)37Cc	FlyBase
2L	-	10274360	10274380	G010561	147	8.31E-15	coding	Utx	FlyBase
3R	-	14273740	14273760	G016592	146	8.31E-15	coding	trx	FlyBase
3L	+	839460	839500	G003892	146	8.81E-15	3'utr	CG13887	FlyBase
3L	-	12474940	12474960	G014754	146	8.31E-15	3'utr	CG10663	FlyBase
3L	-	11082080	11082100	G014614	146	8.31E-15	coding	JIL-1	FlyBase
3L	+	13046320	13046360	G004775	145.5	0.000103167	coding	Syx13	FlyBase
X	+	4358380	4358400	G008253	145	8.31E-15	coding	norpA	FlyBase
X	-	16591180	16591200	G019554	145	8.31E-15	coding	SMC3	FlyBase
3R	-	31051120	31051140	G017990	145	8.31E-15	miRNA	mir-4948	ensembl
3R	-	28543580	28543600	G017796	145	8.31E-15	coding	CG12413	FlyBase
3R	-	25741860	25741880	G017650	145	8.31E-15	3'utr	LpR1	FlyBase
3R	-	22526960	22527020	G017272	145	0.00017958	5'utr	CG5346	FlyBase
3R	+	15349500	15349520	G006508	145	8.31E-15	stop_codon	CG42726	FlyBase
2R	-	6627820	6627840	G011697	145	8.31E-15	coding	Vha16-1	FlyBase
2R	-	6626520	6626540	G011688	145	8.31E-15	3'utr	Vha16-1	FlyBase
3R	-	5238480	5238540	G015763	144.667	0.000594073	coding	CG12163	FlyBase
3R	-	24013280	24013320	G017438	144.5	1.45E-07	coding-intron	KrT95D	FlyBase
3R	+	23728760	23728800	G007058	144.5	0.000196211	5'utr	CG10365	FlyBase
3R	+	14301720	14301760	G006423	144.5	6.43E-11	3'utr	CG12207	FlyBase
2L	+	7999540	7999620	G000879	144.5	0.000352601	stop_codon	Sirup	FlyBase
X	-	9154640	9154660	G018900	144	8.31E-15	start_codon	His3.3B	FlyBase
X	+	8423180	8423200	G008494	144	8.31E-15	intron-3'utr	Trf2	FlyBase
X	-	16267140	16267160	G019495	144	8.31E-15	3'utr	kat80	FlyBase
X	-	16093280	16093320	G019492	144	7.48E-05	3'utr	CG42354	FlyBase
3R	-	4241260	4241280	G015678	144	8.31E-15	stop_codon	CG14642	FlyBase
3R	+	26976880	26976920	G007345	144	0.000694898	3'utr	CG5521	FlyBase
3R	-	12428620	12428640	G016504	144	8.31E-15	coding	CG5641	FlyBase
2R	+	13507920	13507940	G002688	144	8.31E-15	coding	mip120	FlyBase
2L	+	7182500	7182520	G000830	144	8.31E-15	coding	CG4495	FlyBase
2L	+	2230240	2230260	G000241	144	8.31E-15	3'utr	sau	FlyBase
2L	-	21614740	21614760	G011306	144	8.31E-15	3'utr	CG2201	FlyBase
2L	-	16528400	16528420	G010937	144	8.31E-15	miRNA	mir-4943	ensembl
X	+	18519080	18519160	G009183	143.5	0.000482235	coding	Aats-his	FlyBase
X	-	270360	270380	G018336	143	8.31E-15	3'utr	ewg	FlyBase
X	-	2252560	2252600	G018489	143	2.05E-05	stop_codon	CG3091	FlyBase
X	-	14827160	14827180	G019344	143	8.31E-15	3'utr	CG14408	FlyBase
X	-	10591820	10591840	G019031	143	8.31E-15	coding	Hmr	FlyBase
3R	-	9549160	9549180	G016181	143	8.31E-15	intron	mura	FlyBase
3R	-	26950840	26950860	G017690	143	8.31E-15	coding	CG6330	FlyBase
3R	+	19170080	19170100	G006749	143	8.31E-15	3'utr	sqz	FlyBase
3R	+	10400160	10400180	G006111	143	8.31E-15	3'utr	cwo	FlyBase
3L	+	9900680	9900700	G004597	143	8.31E-15	coding-intron	nudE	FlyBase
3L	+	5671440	5671460	G004260	143	8.31E-15	intron	sif	FlyBase
3L	-	22869720	22869780	G015587	143	6.00E-11	intron-coding	Arf79F	FlyBase
3L	+	12474280	12474300	G004718	143	8.31E-15	3'utr	CG10616	FlyBase
2R	-	9173140	9173160	G012021	143	8.31E-15	coding	Rme-8	FlyBase
2R	+	23732640	23732660	G003637	143	8.31E-15	stop_codon	Sesn	FlyBase
2R	-	10805120	10805140	G012213	143	8.31E-15	coding	wde	FlyBase
2L	+	21259160	21259180	G001768	143	8.31E-15	3'utr	Hr39	FlyBase
2L	+	16828640	16828660	G001500	143	8.31E-15	coding	CG31739	FlyBase
2L	+	10409400	10409440	G001189	143	8.31E-15	coding	Ip259	FlyBase
3R	-	4422900	4422940	G015687	142.5	8.61E-15	3'utr	srl	FlyBase
X	+	8418420	8418440	G008492	142	8.31E-15	3'utr-intron	Trf2	FlyBase
3R	-	8797740	8797760	G016032	142	8.31E-15	5'utr	Pif1B	FlyBase
3R	+	29945420	29945440	G007602	142	8.31E-15	coding	CG15523	FlyBase
3R	+	16294060	16294140	G006605	142	0.000354831	coding	gish	FlyBase
3L	-	3428880	3428920	G013992	142	5.41E-05	3'utr	eIF5B	FlyBase
3L	-	18879420	18879460	G015181	142	1.12E-14	coding	CG3961	FlyBase
2R	+	7580400	7580420	G002162	142	8.31E-15	coding	Vps13	FlyBase
2R	-	5716680	5716700	G011578	142	8.31E-15	5'utr	ap	FlyBase
3R	-	24558820	24558860	G017495	141.5	1.48E-06	3'utr	CG13624	FlyBase
2R	+	17690160	17690200	G003104	141.5	7.48E-05	3'utr	HPS4	FlyBase
2L	-	8221260	8221340	G010316	141.5	0.000185134	3'utr	Pvr	FlyBase
3R	+	31228180	31228240	G007692	141.333	7.01E-05	3'utr	CG12054	FlyBase
2L	-	21740500	21740600	G011362	141.2	0.000387542	3'utr	step	FlyBase
X	+	2078300	2078320	G008101	141	8.31E-15	3'utr	CG4025	FlyBase
X	+	13801720	13801740	G008839	141	8.31E-15	coding	inaE	FlyBase
X	+	11836880	11836900	G008713	141	8.31E-15	3'utr	rudhira	FlyBase
X	-	11123200	11123220	G019089	141	8.31E-15	coding	CG11122	FlyBase
4	-	330920	330940	G018121	141	8.31E-15	5'utr	PMCA	FlyBase
3R	+	31734680	31734700	G007740	141	8.31E-15	3'utr	ttk	FlyBase
3R	-	12403560	12403580	G016493	141	8.31E-15	coding	Cyp9f2	FlyBase
3R	-	11585500	11585520	G016380	141	8.31E-15	intron	CG6791	FlyBase
3L	+	7512400	7512420	G004328	141	8.31E-15	coding	CG7546	FlyBase
3L	-	11650740	11650760	G014677	141	8.31E-15	3'utr	CG32085	FlyBase
3L	-	11623600	11623640	G014675	141	8.31E-15	start_codon	CG6084	FlyBase
2R	-	8948440	8948460	G011975	141	8.31E-15	3'utr	CG33199	FlyBase
2R	+	23047400	23047420	G003607	141	8.31E-15	coding	twi	FlyBase
2R	+	16141120	16141140	G002895	141	8.31E-15	coding	Got1	FlyBase
2R	-	12931720	12931760	G012429	141	2.86E-06	intron-coding	CG17019	FlyBase
2L	+	8465300	8465320	G000989	141	8.31E-15	coding	fu2	FlyBase
2L	+	5987360	5987380	G000636	141	8.31E-15	5'utr	ifc	FlyBase
2L	+	19173000	19173020	G001607	141	8.31E-15	3'utr	brat	FlyBase
2R	+	7520960	7521000	G002148	140.5	1.86E-09	coding	CG2144	FlyBase
3R	+	15982280	15982300	G006542	140	8.31E-15	coding	Hel89B	FlyBase
3R	-	14700520	14700540	G016673	140	8.31E-15	coding	kibra	FlyBase
3L	-	9495300	9495320	G014499	140	8.31E-15	3'utr	path	FlyBase
2R	+	5094300	5094320	G001978	140	8.31E-15	coding	CG3107	FlyBase
2R	-	15863400	15863420	G012727	140	8.31E-15	NoAnnotation
2R	-	1555040	1555060	G011434	140	8.31E-15	NoAnnotation
2R	-	10982740	10982760	G012228	140	8.31E-15	3'utr	luna	FlyBase
2L	-	4225320	4225340	G009842	140	8.31E-15	coding	CG3702	FlyBase
3L	-	2790700	2790760	G013898	139.667	2.61E-05	coding	Tet	FlyBase
2L	+	3451360	3451400	G000389	139.5	4.29E-12	coding	Snx1	FlyBase
X	-	17869980	17870000	G019639	139	8.31E-15	coding	mnb	FlyBase
X	-	10781440	10781460	G019044	139	8.31E-15	5'utr	sesB	FlyBase
4	+	138760	138780	G007820	139	8.31E-15	intron	CG32000	FlyBase
3R	+	25484260	25484280	G007272	139	8.31E-15	3'utr	CG5116	FlyBase
3R	-	25306460	25306480	G017609	139	8.31E-15	3'utr	CG10550	FlyBase
3R	-	21060320	21060340	G017121	139	8.31E-15	5'utr	Mvl	FlyBase
3L	-	19805940	19805960	G015289	139	8.31E-15	coding	CG34116	FlyBase
3L	+	11255240	11255360	G004660	139	0.000574029	3'utr	scyl	FlyBase
2R	+	7464940	7464960	G002139	139	8.31E-15	3'utr	CG11127	FlyBase
2R	+	5772200	5772240	G002059	139	8.31E-15	3'utr	Gp210	FlyBase
2R	-	22108500	22108520	G013300	139	8.31E-15	coding	Vrp1	FlyBase
2R	+	19161820	19161840	G003280	139	8.31E-15	3'utr	ena	FlyBase
2R	-	13852960	13852980	G012518	139	8.31E-15	3'utr	CG6543	FlyBase
2L	+	9539220	9539240	G001054	139	8.31E-15	3'utr	Oatp30B	FlyBase
2L	+	22584500	22584520	G001888	139	8.31E-15	coding	Slmap	FlyBase
2L	-	15737700	15737720	G010881	139	8.31E-15	coding	CycE	FlyBase
2L	+	21170500	21170560	G001750	138.667	4.16E-09	coding	Acon	FlyBase
X	-	11805000	11805040	G019174	138.5	0.000370268	start_codon	Hsc70-3	FlyBase
3L	-	15823440	15823480	G014920	138.5	2.65E-14	5'utr	DCP2	FlyBase
X	-	5739920	5739940	G018639	138	8.31E-15	3'utr	IntS6	FlyBase
3R	-	9243720	9243740	G016132	138	8.31E-15	coding	ird1	FlyBase
3R	+	5569780	5569800	G005714	138	8.31E-15	coding-intron	Rheb	FlyBase
3R	+	27291360	27291380	G007369	138	8.31E-15	3'utr	Hmu	FlyBase
3R	+	21225020	21225040	G006929	138	8.31E-15	coding-intron	Nelf-A	FlyBase
3R	-	21159360	21159380	G017144	138	8.31E-15	3'utr	CG10824	FlyBase
3R	+	10408200	10408220	G006115	138	8.31E-15	pre_miRNA	mir-994	ensembl
3L	-	259280	259300	G013643	138	8.31E-15	NoAnnotation
3L	+	16415300	16415320	G005043	138	8.31E-15	3'utr	TMS1	FlyBase
2R	+	4608920	4608940	G001954	138	8.31E-15	coding	p120ctn	FlyBase
2R	+	21341380	21341400	G003474	138	8.31E-15	3'utr	dom	FlyBase
2R	-	14863140	14863160	G012666	138	8.31E-15	coding	Inr-a	FlyBase
2L	+	278220	278240	G000077	138	8.31E-15	coding	smo	FlyBase
2L	-	12460020	12460040	G010742	138	8.31E-15	intron	bun	FlyBase
3R	-	4787900	4787960	G015732	137.667	0.000870565	coding	ctrip	FlyBase
2L	+	5310060	5310120	G000576	137.667	0.000463268	3'utr	vri	FlyBase
X	-	7288880	7288920	G018759	137	8.31E-15	5'utr	unc-119	FlyBase
X	+	4699240	4699260	G008262	137	8.31E-15	3'utr	ctp	FlyBase
X	-	3545760	3545780	G018538	137	8.31E-15	intron	CG32791	FlyBase
X	+	16373300	16373320	G009054	137	8.31E-15	5'utr	Fur2	FlyBase
X	+	15585240	15585260	G008920	137	8.31E-15	3'utr	CG8097	FlyBase
X	+	11353560	11353580	G008649	137	8.31E-15	coding	CG1737	FlyBase
3R	-	25397260	25397300	G017617	137	3.91E-05	coding	Fur1	FlyBase
3R	-	20536260	20536300	G017065	137	2.60E-09	3'utr	Stat92E	FlyBase
3R	-	14733820	14733840	G016684	137	8.31E-15	coding	eff	FlyBase
3L	+	23103020	23103040	G005486	137	8.31E-15	coding	CkIIalpha	FlyBase
3L	+	21176280	21176320	G005331	137	0.000103167	5'utr	chb	FlyBase
3L	-	15820460	15820520	G014911	137	2.42E-09	3'utr	DCP2	FlyBase
3L	+	10632940	10632960	G004612	137	8.31E-15	coding	hay	FlyBase
2R	-	5712780	5712800	G011576	137	8.31E-15	intron	ap	FlyBase
2R	+	19162700	19162720	G003285	137	8.31E-15	3'utr	ena	FlyBase
2R	+	13200220	13200240	G002673	137	8.31E-15	coding	Aats-val	FlyBase
2L	-	8316820	8316840	G010351	137	8.31E-15	NoAnnotation
2L	-	8056420	8056440	G010263	137	8.31E-15	coding	poe	FlyBase
2L	-	1152060	1152080	G009642	137	8.31E-15	coding	capt	FlyBase
2L	-	118140	118240	G009475	136.8	0.000589008	3'utr	CG4822	FlyBase
3R	-	27065800	27065840	G017701	136.5	8.31E-15	5'utr-intron	spz	FlyBase
2R	-	11358060	11358100	G012260	136.5	3.97E-06	3'utr	CG12384	FlyBase
X	-	6742900	6742920	G018727	136	8.31E-15	snoRNA	snoRNA:Psi28S-1060	FlyBase
X	-	5754160	5754180	G018644	136	8.31E-15	3'utr	lin-52	FlyBase
X	-	2271200	2271220	G018494	136	8.31E-15	3'utr	CG2918	FlyBase
3R	-	9512320	9512420	G016171	136	0.000107968	5'utr	Ras85D	FlyBase
3R	+	25680880	25680920	G007293	136	1.48E-05	5'utr	CG5028	FlyBase
3R	+	23935900	23935920	G007101	136	8.31E-15	3'utr	CG5854	FlyBase
3L	-	1953220	1953240	G013818	136	8.31E-15	coding	mv	FlyBase
3L	+	15571440	15571480	G004965	136	2.05E-05	coding	dop	FlyBase
2R	+	21014080	21014100	G003385	136	8.31E-15	coding	CG9346	FlyBase
2R	-	13149600	13149620	G012443	136	8.31E-15	coding	Ack-like	FlyBase
2R	-	11642880	11642900	G012302	136	8.31E-15	3'utr	CG9003	FlyBase
3R	-	7974660	7974720	G015958	135.667	7.59E-05	coding	CD98hc	FlyBase
X	+	4631280	4631300	G008258	135	8.31E-15	repeat	DNAREP1_DM	RepeatMasker
3R	+	5569020	5569040	G005713	135	8.31E-15	5'utr	Rheb	FlyBase
3R	-	5483500	5483520	G015806	135	8.31E-15	coding	ksr	FlyBase
3R	+	10870220	10870240	G006133	135	8.31E-15	3'utr	Tsp86D	FlyBase
3R	-	10128740	10128760	G016287	135	8.31E-15	coding	tws	FlyBase
2R	-	5707700	5707720	G011564	135	8.31E-15	3'utr	ap	FlyBase
2R	+	16183100	16183120	G002916	135	8.31E-15	coding-intron	Lis-1	FlyBase
2R	+	13227380	13227400	G002678	135	8.31E-15	3'utr	Dp	FlyBase
2L	+	6486840	6486860	G000721	135	8.31E-15	coding	DLP	FlyBase
2L	+	16916220	16916240	G001516	135	8.31E-15	coding	tweek	FlyBase
2L	+	3063200	3063240	G000350	134.5	3.63E-09	coding	CG3523	FlyBase
X	-	18495220	18495260	G019672	134	4.29E-12	3'utr	GalNAc-T2	FlyBase
X	+	15799940	15799960	G008944	134	8.31E-15	coding	CG15602	FlyBase
X	-	15472060	15472080	G019370	134	8.31E-15	5'utr	Grip128	FlyBase
X	-	1379300	1379320	G018397	134	8.31E-15	coding	CG3719	FlyBase
X	-	13335960	13335980	G019269	134	8.31E-15	3'utr	RpS15Aa	FlyBase
3R	+	4654280	4654300	G005671	134	8.31E-15	3'utr	Karybeta3	FlyBase
3R	+	25887940	25887960	G007303	134	8.31E-15	3'utr	SppL	FlyBase
3L	-	9509460	9509480	G014520	134	8.31E-15	5'utr	CG3408	FlyBase
3L	-	9364000	9364020	G014454	134	8.31E-15	coding	Klp67A	FlyBase
3L	+	4111340	4111360	G004159	134	8.31E-15	coding	Ack	FlyBase
3L	-	21675060	21675100	G015484	134	9.58E-15	coding	Als2	FlyBase
3L	-	21494780	21494800	G015458	134	8.31E-15	coding	Hr78	FlyBase
3L	-	20784600	20784620	G015408	134	8.31E-15	start_codon	CG11399	FlyBase
3L	-	13484040	13484060	G014814	134	8.31E-15	coding	Abp1	FlyBase
2R	+	19161520	19161540	G003278	134	8.31E-15	coding	ena	FlyBase
2R	-	17010340	17010360	G012861	134	8.31E-15	coding	Ehbp1	FlyBase
3R	-	23218880	23218940	G017328	133.333	0.00070104	start_codon	cnc	FlyBase
X	+	5790820	5790840	G008302	133	8.31E-15	miRNA	mir-4963	ensembl
X	-	14235660	14235700	G019335	133	1.33E-09	coding	Fbxl4	FlyBase
3R	-	13635080	13635100	G016556	133	8.31E-15	3'utr	sqd	FlyBase
3R	+	12456160	12456180	G006273	133	8.31E-15	3'utr	CG18549	FlyBase
3R	-	11679200	11679220	G016401	133	8.31E-15	start_codon	Taf12	FlyBase
3L	-	20999940	20999980	G015424	133	0.000948393	coding	skd	FlyBase
3L	+	17909480	17909500	G005131	133	8.31E-15	3'utr	CG14353	FlyBase
3L	+	17508480	17508500	G005106	133	8.31E-15	coding	Oatp74D	FlyBase
3L	+	15551680	15551720	G004942	133	8.31E-15	3'utr	CrebA	FlyBase
2R	+	24264460	24264480	G003725	133	8.31E-15	3'utr	CG3376	FlyBase
2R	+	21692000	21692020	G003512	133	8.31E-15	3'utr	CG42496	FlyBase
2R	+	10098480	10098500	G002407	133	8.31E-15	3'utr	Jra	FlyBase
2L	+	5206380	5206400	G000560	133	8.31E-15	3'utr	Msp300	FlyBase
2L	-	21664320	21664340	G011325	133	8.31E-15	3'utr	CG2225	FlyBase
2L	-	16887380	16887400	G010964	133	8.31E-15	3'utr	CG6115	FlyBase
2L	-	10257080	10257100	G010554	133	8.31E-15	5'utr	Pten	FlyBase
2L	-	5979960	5980060	G010017	132.6	0.000214928	5'utr	chic	FlyBase
X	+	7328120	7328160	G008430	132.5	1.10E-13	3'utr	Dok	FlyBase
X	-	18088940	18089000	G019652	132.333	0.000246845	3'utr	CG7206	FlyBase
X	-	798820	798840	G018378	132	8.31E-15	coding	Rbf	FlyBase
X	+	21361340	21361360	G009396	132	8.31E-15	3'utr	1-Sep	FlyBase
X	-	2040500	2040520	G018452	132	8.31E-15	coding	usp	FlyBase
3R	-	7099100	7099120	G015923	132	8.31E-15	coding	Alh	FlyBase
3R	+	6381780	6381800	G005782	132	8.31E-15	coding	TfIIFalpha	FlyBase
3L	-	8631580	8631600	G014411	132	8.31E-15	3'utr	Cdc6	FlyBase
3L	-	21832500	21832520	G015489	132	8.31E-15	NoAnnotation
3L	-	19891960	19891980	G015316	132	8.31E-15	coding	Su(Tpl)	FlyBase
3L	+	18955360	18955380	G005148	132	8.31E-15	3'utr	CG6836	FlyBase
3L	+	11628420	11628440	G004674	132	8.31E-15	5'utr	CG18815	FlyBase
3L	-	11289180	11289200	G014646	132	8.31E-15	coding	CG6175	FlyBase
2R	+	19161780	19161800	G003279	132	8.31E-15	3'utr	ena	FlyBase
2L	+	6071180	6071200	G000662	132	8.31E-15	3'utr-intron	Kr-h2	FlyBase
2L	-	22535740	22535980	G011406	131.833	0.000243903	coding	RpL5	FlyBase
3R	-	23291360	23291420	G017339	131.667	0.000632262	stop_codon	pnt	FlyBase
2L	+	3478540	3478760	G000397	131.091	4.15E-05	start_codon	Thor	FlyBase
X	-	9361360	9361380	G018939	131	8.31E-15	coding	mgl	FlyBase
X	-	5413140	5413160	G018617	131	8.31E-15	3'utr	spoon	FlyBase
X	-	16543640	16543660	G019543	131	8.31E-15	3'utr	CG9902	FlyBase
3R	-	29252940	29252980	G017844	131	7.42E-08	coding	stg	FlyBase
3R	-	23998900	23998920	G017433	131	8.31E-15	coding	KrT95D	FlyBase
3L	+	8531960	8531980	G004427	131	8.31E-15	coding	foi	FlyBase
3L	+	8117880	8117900	G004374	131	8.31E-15	coding	msk	FlyBase
3L	-	445780	445800	G013670	131	8.31E-15	5'utr	klar	FlyBase
3L	+	4196080	4196100	G004171	131	8.31E-15	coding	CG43367	FlyBase
3L	-	3404800	3404840	G013982	131	2.02E-07	5'utr	sty	FlyBase
3L	-	17961220	17961240	G015131	131	8.31E-15	5'utr	Eip75B	FlyBase
3L	-	16040160	16040180	G014949	131	8.31E-15	intron	Diap1	FlyBase
2R	+	24557540	24557560	G003750	131	8.31E-15	3'utr	ITP	FlyBase
2R	-	17059900	17059920	G012877	131	8.31E-15	3'utr	CG8950	FlyBase
2L	+	6053540	6053560	G000658	131	8.31E-15	3'utr	CG9135	FlyBase
2L	+	536640	536660	G000127	131	8.31E-15	coding	ush	FlyBase
2L	-	5320040	5320080	G009972	131	2.91E-13	coding	Ncoa6	FlyBase
2L	+	202540	202560	G000065	131	8.31E-15	3'utr	spen	FlyBase
2L	-	12052240	12052300	G010704	130.333	1.36E-05	coding	JhI-21	FlyBase
X	+	2700360	2700380	G008176	130	8.31E-15	coding	CG2662	FlyBase
X	+	19529360	19529380	G009263	130	8.31E-15	coding	CoRest	FlyBase
3R	+	24062680	24062700	G007123	130	8.31E-15	coding	SMC1	FlyBase
3R	+	20806400	20806420	G006854	130	8.31E-15	3'utr	Syp	FlyBase
3L	+	16082000	16082020	G005016	130	8.31E-15	3'utr	Mbs	FlyBase
3L	+	13854680	13854700	G004807	130	8.31E-15	coding	Hml	FlyBase
2R	+	24414280	24414300	G003742	130	8.31E-15	3'utr	CG45068	FlyBase
2R	-	14215320	14215340	G012601	130	8.31E-15	3'utr	RpS23	FlyBase
2R	-	13487700	13487720	G012492	130	8.31E-15	coding	bbc	FlyBase
2L	+	7055120	7055180	G000818	130	0.000639355	3'utr	milt	FlyBase
2R	+	18539140	18539320	G003229	129.667	1.66E-05	stop_codon	Pepck	FlyBase
X	-	11905020	11905060	G019195	129.5	1.33E-09	5'utr-intron	Upf1	FlyBase
3R	+	5356000	5356040	G005703	129.5	8.31E-15	intron-coding	CG1161	FlyBase
2L	-	16249500	16249540	G010894	129.5	5.49E-07	5'utr	PRL-1	FlyBase
X	-	15927160	15927180	G019464	129	8.31E-15	NoAnnotation
3R	-	30883620	30883640	G017970	129	8.31E-15	3'utr	Sap-r	FlyBase
3R	-	23249760	23249780	G017329	129	8.31E-15	coding	CG4449	FlyBase
3R	+	20620700	20620720	G006830	129	8.31E-15	3'utr	CG5466	FlyBase
3R	-	15442400	15442420	G016756	129	8.31E-15	3'utr	AdamTS-A	FlyBase
3L	-	998120	998140	G013723	129	8.31E-15	coding	trio	FlyBase
3L	-	19095280	19095320	G015224	129	7.48E-05	3'utr	CG11577	FlyBase
2R	-	24061900	24061920	G013479	129	8.31E-15	3'utr	RpL39	FlyBase
2L	-	8414660	8414680	G010384	129	8.31E-15	coding	CG13398	FlyBase
2L	+	7062660	7062680	G000827	129	8.31E-15	NoAnnotation
2L	-	4362240	4362260	G009846	129	8.31E-15	NoAnnotation
3L	+	8679100	8679140	G004469	128.5	5.07E-09	3'utr	h	FlyBase
3L	+	4417960	4418000	G004195	128.5	7.66E-06	5'utr	DOR	FlyBase
2L	+	5184660	5184700	G000540	128.5	2.05E-06	coding	Msp300	FlyBase
X	-	7946100	7946120	G018792	128	8.31E-15	coding	l(1)G0193	FlyBase
4	-	921060	921080	G018267	128	8.31E-15	coding	eIF4G	FlyBase
3R	+	9989160	9989180	G006069	128	8.31E-15	3'utr	Glut4EF	FlyBase
3R	-	9722040	9722060	G016239	128	8.31E-15	coding	hyd	FlyBase
3R	+	16345440	16345460	G006614	128	8.31E-15	3'utr	pad	FlyBase
3R	-	15331680	15331700	G016746	128	8.31E-15	3'utr	FK506-bp1	FlyBase
3L	+	569520	569540	G003827	128	8.31E-15	intron-coding	hipk	FlyBase
3L	-	19870520	19870540	G015303	128	8.31E-15	5'utr	Rab8	FlyBase
3L	-	12754740	12754760	G014782	128	8.31E-15	5'utr	CG10973	FlyBase
2R	+	19236520	19236540	G003301	128	8.31E-15	coding	cora	FlyBase
2R	+	16168940	16169000	G002906	128	0.000632262	3'utr	lbk	FlyBase
2R	+	15657080	15657100	G002846	128	8.31E-15	3'utr	CG42524	FlyBase
2R	-	15523300	15523320	G012704	128	8.31E-15	coding	Khc-73	FlyBase
2R	-	11652380	11652400	G012307	128	8.31E-15	tRNA	tRNA:CR30254	FlyBase
2R	+	10434920	10434940	G002433	128	8.31E-15	coding	RanBPM	FlyBase
2L	+	21829200	21829220	G001833	128	8.31E-15	5'utr	tsh	FlyBase
2L	-	21740160	21740180	G011360	128	8.31E-15	3'utr	step	FlyBase
2L	-	19492440	19492460	G011188	128	8.31E-15	coding	CG10189	FlyBase
2R	-	4698900	4698940	G011472	127.5	1.06E-05	coding	Nipped-B	FlyBase
2L	-	833920	833960	G009611	127.5	1.76E-10	3'utr	drongo	FlyBase
X	+	15328380	15328400	G008900	127	8.31E-15	5'utr	dah	FlyBase
X	+	15024920	15024940	G008873	127	8.31E-15	coding	be	FlyBase
X	+	12656000	12656020	G008732	127	8.31E-15	coding	CkIalpha	FlyBase
X	-	12587760	12587780	G019216	127	8.31E-15	coding	LIMK1	FlyBase
3R	+	29801200	29801220	G007574	127	8.31E-15	3'utr	Drice	FlyBase
3R	+	16003300	16003320	G006551	127	8.31E-15	3'utr	srp	FlyBase
3R	-	15417540	15417560	G016754	127	8.31E-15	miRNA	mir-13a	ensembl
3L	+	24231880	24231900	G005508	127	8.31E-15	intron	Snap25	FlyBase
2R	+	9715900	9715920	G002355	127	8.31E-15	3'utr	dap	FlyBase
2L	-	410940	410960	G009560	127	8.31E-15	coding	AP-2alpha	FlyBase
2L	+	19543880	19543900	G001640	127	8.31E-15	coding	ref(2)P	FlyBase
2R	+	11894580	11894780	G002529	126.8	6.17E-05	coding	Ef1alpha48D	FlyBase
3R	+	15999900	15999960	G006545	126.667	0.000130808	coding	srp	FlyBase
3R	+	23359160	23359200	G007046	126.5	0.000694898	coding	RpS3	FlyBase
X	-	21026320	21026340	G019800	126	8.31E-15	3'utr	CG1532	FlyBase
X	+	11344120	11344140	G008646	126	8.31E-15	3'utr	CG34348	FlyBase
3R	-	9536060	9536080	G016173	126	8.31E-15	3'utr	mura	FlyBase
3R	-	9241420	9241440	G016131	126	8.31E-15	coding	ird1	FlyBase
3R	-	5359100	5359180	G015781	126	0.000236725	stop_codon	Cerk	FlyBase
3R	-	29827960	29827980	G017902	126	8.31E-15	coding	Atg16	FlyBase
3R	+	29813080	29813100	G007586	126	8.31E-15	coding	ca	FlyBase
3R	+	27930900	27930920	G007397	126	8.31E-15	coding	mino	FlyBase
3R	-	21575600	21575620	G017197	126	8.31E-15	coding	InR	FlyBase
3L	-	3458820	3458840	G013999	126	8.31E-15	coding	eIF5B	FlyBase
3L	-	21531080	21531100	G015469	126	8.31E-15	3'utr	Mkrn1	FlyBase
2R	-	5339780	5339800	G011527	126	8.31E-15	stop_codon	CG10465	FlyBase
2R	+	21338260	21338280	G003471	126	8.31E-15	coding	dom	FlyBase
2R	-	11624180	11624200	G012300	126	8.31E-15	coding	CG9005	FlyBase
2R	+	10098180	10098200	G002405	126	8.31E-15	3'utr	Jra	FlyBase
2L	+	5095000	5095040	G000524	126	2.60E-09	coding	CG5828	FlyBase
2L	-	5009100	5009120	G009900	126	8.31E-15	coding	Rtnl1	FlyBase
2L	-	12052000	12052020	G010701	126	8.31E-15	3'utr	JhI-21	FlyBase
2L	-	10283740	10283780	G010569	126	0.000948393	coding	CG5604	FlyBase
X	-	9574920	9575000	G018963	125.75	0.000440765	coding	CG32699	FlyBase
3R	+	13663000	13663060	G006386	125.667	5.11E-06	coding-intron	B52	FlyBase
X	-	13409520	13409560	G019274	125.5	2.86E-06	3'utr	CG1998	FlyBase
3R	-	4952440	4952480	G015748	125.5	7.48E-05	coding-intron	Ubc6	FlyBase
3L	-	16628920	16628960	G015034	125.5	0.00026937	coding	Abl	FlyBase
X	+	6537480	6537500	G008360	125	8.31E-15	3'utr	dx	FlyBase
X	-	271180	271200	G018340	125	8.31E-15	5'utr	ewg	FlyBase
X	+	16297860	16297880	G009020	125	8.31E-15	coding	CG3632	FlyBase
X	-	15879560	15879580	G019442	125	8.31E-15	coding	tay	FlyBase
X	-	11904960	11904980	G019194	125	8.31E-15	intron-5'utr	Upf1	FlyBase
4	-	552680	552700	G018181	125	8.31E-15	coding	Thd1	FlyBase
3R	+	29811740	29811760	G007583	125	8.31E-15	coding	ca	FlyBase
3R	+	24265340	24265360	G007147	125	8.31E-15	tRNA	tRNA:CR31130	FlyBase
3R	-	19178140	19178180	G017018	125	1.38E-08	3'utr	CG5555	FlyBase
3R	-	16451900	16451920	G016821	125	8.31E-15	coding	Pak3	FlyBase
3L	-	17337300	17337340	G015072	125	2.10E-14	stop_codon	CG6479	FlyBase
3L	+	1249180	1249200	G003909	125	8.31E-15	coding	Sac1	FlyBase
2R	+	4600020	4600080	G001951	125	3.66E-07	coding	p120ctn	FlyBase
2R	-	22644940	22644980	G013337	125	0.00026937	3'utr	CG2852	FlyBase
2R	-	18166580	18166600	G012979	125	8.31E-15	coding	Nup75	FlyBase
2L	+	303400	303420	G000092	125	8.31E-15	3'utr	Pi3K21B	FlyBase
2L	-	21680920	21680940	G011353	125	8.31E-15	coding	EF2	FlyBase
2L	-	2128100	2128120	G009698	125	8.31E-15	3'utr	CG4259	FlyBase
2L	-	11987820	11987840	G010686	125	8.31E-15	coding	CG6686	FlyBase
2R	+	8209800	8209840	G002230	124.5	8.31E-15	coding-intron	LRP1	FlyBase
2L	+	16354260	16354300	G001443	124.5	2.05E-05	3'utr	CG4455	FlyBase
X	+	8588420	8588440	G008521	124	8.31E-15	3'utr	CG12065	FlyBase
4	+	575540	575560	G007918	124	8.31E-15	coding	Ephrin	FlyBase
3R	-	15475680	15475700	G016759	124	8.31E-15	5'utr	AdamTS-A	FlyBase
3L	-	19810500	19810520	G015291	124	8.31E-15	3'utr	Cyp305a1	FlyBase
2R	+	21667520	21667540	G003506	124	8.31E-15	3'utr	CG42365	FlyBase
2L	-	8221420	8221440	G010317	124	8.31E-15	3'utr	Pvr	FlyBase
2L	-	3874880	3874920	G009832	124	1.19E-11	coding	capu	FlyBase
2L	+	22257960	22258000	G001860	124	0.000142356	coding	Tif-IA	FlyBase
2L	+	20740040	20740080	G001721	124	0.000948393	5'utr-coding	Fs(2)Ket	FlyBase
2L	-	18535500	18535520	G011052	124	8.31E-15	coding	Pde11	FlyBase
2L	-	122920	122940	G009491	124	8.31E-15	3'utr	CG3164	FlyBase
3R	+	16642240	16642280	G006628	123.5	1.04E-07	3'utr	nonA-l	FlyBase
3R	+	10119200	10119240	G006088	123.5	0.000103167	3'utr	CG3940	FlyBase
3L	-	9494960	9495000	G014495	123.5	0.00129108	3'utr	path	FlyBase
X	+	19758900	19758920	G009320	123	8.31E-15	3'utr	Pmp70	FlyBase
X	-	16321440	16321460	G019510	123	8.31E-15	3'utr	CG9917	FlyBase
4	-	918360	918420	G018258	123	0.000710111	coding	eIF4G	FlyBase
3R	+	9446920	9446940	G006015	123	8.31E-15	3'utr	ps	FlyBase
3R	+	7191760	7191780	G005854	123	8.31E-15	coding	lap	FlyBase
3R	-	32067340	32067360	G018057	123	8.31E-15	coding	Map205	FlyBase
3R	+	30366060	30366080	G007645	123	8.31E-15	3'utr	hdc	FlyBase
3R	-	15270760	15270800	G016732	123	0.000196211	3'utr	Cp190	FlyBase
3L	-	5750320	5750360	G014155	123	0.00129108	3'utr	DnaJ-1	FlyBase
3L	-	20840240	20840260	G015414	123	8.31E-15	coding	CSN3	FlyBase
3L	-	15137960	15137980	G014874	123	8.31E-15	3'utr	Pdi	FlyBase
2R	+	10034420	10034440	G002387	123	8.31E-15	coding	CG12129	FlyBase
2L	+	8041820	8041840	G000890	123	8.31E-15	3'utr	CG7429	FlyBase
2L	+	21836980	21837000	G001838	123	8.31E-15	3'utr	tsh	FlyBase
2L	-	12020	12040	G009443	123	8.31E-15	coding	l(2)gl	FlyBase
X	+	11723660	11723720	G008695	122.667	0.000594073	3'utr	Tango10	FlyBase
2L	-	119180	119240	G009485	122.667	0.00110757	3'utr	CG4822	FlyBase
X	-	9667900	9667920	G018981	122	8.31E-15	3'utr	nej	FlyBase
X	+	19559040	19559060	G009271	122	8.31E-15	pre_miRNA	mir-977	ensembl
X	-	13079520	13079540	G019242	122	8.31E-15	3'utr	hep	FlyBase
3R	-	7185000	7185040	G015931	122	0.000694898	coding	CG10055	FlyBase
3R	-	5659740	5659760	G015857	122	8.31E-15	5'utr	CG2182	FlyBase
3R	-	4818760	4818800	G015743	122	9.50E-10	3'utr	CG14657	FlyBase
3R	-	17803380	17803400	G016909	122	8.31E-15	3'utr	CG17802	FlyBase
3R	-	11242320	11242340	G016366	122	8.31E-15	3'utr	CG17734	FlyBase
3L	-	9456500	9456520	G014483	122	8.31E-15	coding	CG3437	FlyBase
3L	-	7896580	7896600	G014323	122	8.31E-15	3'utr	pbl	FlyBase
3L	+	22290660	22290680	G005439	122	8.31E-15	coding	Aats-ile	FlyBase
3L	+	14071100	14071120	G004876	122	8.31E-15	3'utr	CG32138	FlyBase
2R	+	24290320	24290340	G003729	122	8.31E-15	stop_codon	nvy	FlyBase
2R	+	21186620	21186640	G003435	122	8.31E-15	coding	tud	FlyBase
2R	+	18774120	18774140	G003251	122	8.31E-15	3'utr	Mctp	FlyBase
2R	-	18614540	18614560	G013024	122	8.31E-15	coding	mRpS28	FlyBase
2R	-	16269080	16269100	G012822	122	8.31E-15	coding	Khc	FlyBase
2R	-	13439840	13439860	G012483	122	8.31E-15	3'utr	cnn	FlyBase
2L	+	6617000	6617020	G000741	122	8.31E-15	3'utr	CG11050	FlyBase
2L	+	2009220	2009240	G000213	122	8.31E-15	tRNA	tRNA:CR31943	FlyBase
2L	+	19730460	19730480	G001654	122	8.31E-15	3'utr	Lar	FlyBase
2L	-	16249280	16249320	G010893	122	8.31E-15	5'utr	PRL-1	FlyBase
3R	+	10119320	10119380	G006089	121.667	0.000632262	3'utr	CG3940	FlyBase
X	-	8904680	8904720	G018872	121.5	0.00026937	3'utr	e(r)	FlyBase
3R	-	21632160	21632200	G017220	121.5	2.71E-08	5'utr	E2f1	FlyBase
3L	-	10895040	10895080	G014603	121.5	9.58E-15	3'utr	Aps	FlyBase
X	+	657460	657480	G008014	121	8.31E-15	coding	SkpA	FlyBase
X	-	4927360	4927380	G018586	121	8.31E-15	3'utr	CG44774	FlyBase
X	-	15907000	15907040	G019458	121	8.46E-15	3'utr	CycD	FlyBase
X	-	13781980	13782000	G019307	121	8.31E-15	5'utr	CtsB1	FlyBase
X	-	13780400	13780420	G019303	121	8.31E-15	coding	CtsB1	FlyBase
3R	-	9020960	9020980	G016105	121	8.31E-15	3'utr	neur	FlyBase
3R	+	23792340	23792360	G007071	121	8.31E-15	coding	mbc	FlyBase
3L	+	6199500	6199520	G004295	121	8.31E-15	3'utr	Trn	FlyBase
3L	-	22294040	22294060	G015519	121	8.31E-15	3'utr	Ten-m	FlyBase
2R	-	8731540	8731560	G011960	121	8.31E-15	coding	stmA	FlyBase
2R	+	23071680	23071720	G003610	121	1.71E-14	3'utr	l(2)k09913	FlyBase
2R	+	21333280	21333300	G003467	121	8.31E-15	coding	dom	FlyBase
2R	-	17779460	17779480	G012948	121	8.31E-15	5'utr	fab1	FlyBase
2R	-	16200900	16200920	G012802	121	8.31E-15	coding	shark	FlyBase
2R	+	12176160	12176200	G002563	121	1.25E-14	coding	Cct5	FlyBase
2R	-	10879080	10879100	G012225	121	8.31E-15	coding	Taf5	FlyBase
2L	-	14195800	14195820	G010862	121	8.31E-15	coding	Dyrk2	FlyBase
2L	-	14185420	14185440	G010856	121	8.31E-15	3'utr	Dyrk2	FlyBase
4	-	1030080	1030120	G018298	120.5	4.58E-11	coding	CG11076	FlyBase
X	+	16299940	16299960	G009021	120	8.31E-15	coding-intron	CG3632	FlyBase
X	+	16284020	16284040	G009009	120	8.31E-15	3'utr	eas	FlyBase
X	+	13812720	13812740	G008846	120	8.31E-15	3'utr	CG11095	FlyBase
3R	-	6656840	6656860	G015898	120	8.31E-15	coding	CG1307	FlyBase
3R	-	14392540	14392560	G016611	120	8.31E-15	3'utr	cv-c	FlyBase
3R	-	14235880	14235900	G016582	120	8.31E-15	3'utr	CG43291	FlyBase
3L	-	9475740	9475760	G014488	120	8.31E-15	3'utr	Uch-L5	FlyBase
3L	+	9351280	9351300	G004523	120	8.31E-15	coding	PGRP-LF	FlyBase
3L	+	892440	892460	G003902	120	8.31E-15	3'utr	CG32479	FlyBase
3L	+	16415180	16415200	G005041	120	8.31E-15	3'utr	TMS1	FlyBase
2R	+	22217220	22217240	G003547	120	8.31E-15	3'utr	ari-2	FlyBase
2R	+	11404780	11404800	G002502	120	8.31E-15	NoAnnotation
2L	-	6639500	6639520	G010110	120	8.31E-15	coding	CG31635	FlyBase
2L	-	6633640	6633680	G010104	120	5.52E-06	3'utr	CG31635	FlyBase
2L	+	15924600	15924620	G001428	120	8.31E-15	coding	CG4793	FlyBase
3R	-	9630740	9630780	G016217	119.5	1.06E-05	start_codon	Crc	FlyBase
2R	+	16137260	16137340	G002883	119.5	0.000173114	3'utr	spin	FlyBase
2L	-	19569020	19569220	G011205	119.1	2.28E-05	5'utr	spi	FlyBase
X	+	5883100	5883120	G008306	119	8.31E-15	3'utr	CG16721	FlyBase
X	+	18518920	18518960	G009181	119	0.000142356	coding	Aats-his	FlyBase
4	-	1230340	1230360	G018331	119	8.31E-15	5'utr	Dyrk3	FlyBase
3R	-	29499100	29499120	G017861	119	8.31E-15	3'utr	Trc8	FlyBase
3R	-	24558700	24558720	G017494	119	8.31E-15	3'utr	CG13624	FlyBase
3R	+	18926760	18926780	G006734	119	8.31E-15	3'utr	Xrp1	FlyBase
3R	-	14698360	14698380	G016666	119	8.31E-15	3'utr	kibra	FlyBase
3R	+	13056240	13056260	G006356	119	8.31E-15	coding	pic	FlyBase
3L	+	4317980	4318000	G004190	119	8.31E-15	coding	Claspin	FlyBase
3L	+	2641860	2641880	G004022	119	8.31E-15	3'utr	MEP-1	FlyBase
3L	-	212080	212100	G013608	119	8.31E-15	coding	thoc7	FlyBase
3L	+	1540520	1540540	G003941	119	8.31E-15	coding	CG7852	FlyBase
2R	+	8071380	8071400	G002206	119	8.31E-15	coding	lig	FlyBase
2R	-	7319960	7319980	G011744	119	8.31E-15	3'utr	Dscam1	FlyBase
2R	+	24191720	24191740	G003712	119	8.31E-15	coding	ocm	FlyBase
2R	-	18658960	18658980	G013038	119	8.31E-15	5'utr	CG42306	FlyBase
2L	-	8118460	8118480	G010290	119	8.31E-15	coding	mon2	FlyBase
2L	+	2767180	2767200	G000277	119	8.31E-15	3'utr	aph-1	FlyBase
2L	-	22536360	22536380	G011410	119	8.31E-15	intron-coding	RpL5	FlyBase
2L	-	21742080	21742100	G011372	119	8.31E-15	coding	step	FlyBase
2L	+	11281700	11281720	G001250	119	8.31E-15	3'utr	Ppt2	FlyBase
3L	+	3223460	3223520	G004086	118.333	3.24E-10	start_codon	CG17737	FlyBase
X	-	9194840	9194860	G018907	118	8.31E-15	3'utr	CG12118	FlyBase
X	-	15833600	15833620	G019428	118	8.31E-15	coding	Chc	FlyBase
4	-	1226000	1226020	G018328	118	8.31E-15	3'utr	Dyrk3	FlyBase
3R	+	9336920	9336940	G005992	118	8.31E-15	3'utr	CG8121	FlyBase
3R	+	5678360	5678380	G005749	118	8.31E-15	coding	Atg17	FlyBase
3R	-	4787180	4787200	G015731	118	8.31E-15	3'utr	ctrip	FlyBase
3R	+	26595940	26595960	G007329	118	8.31E-15	3'utr	scrib	FlyBase
3R	-	24067400	24067420	G017447	118	8.31E-15	3'utr	4EHP	FlyBase
3R	-	21320900	21320920	G017170	118	8.31E-15	3'utr	CG16791	FlyBase
3R	+	15275780	15275800	G006490	118	8.31E-15	coding	CG4338	FlyBase
3R	+	12511280	12511300	G006276	118	8.31E-15	3'utr	Hsp70Bc	FlyBase
3R	-	10406020	10406040	G016331	118	8.31E-15	coding	CG6325	FlyBase
3L	-	15952120	15952140	G014925	118	8.31E-15	5'utr	Pka-C3	FlyBase
3L	-	15011220	15011240	G014861	118	8.31E-15	coding	Reck	FlyBase
2R	+	8622440	8622460	G002257	118	8.31E-15	coding	Cirl	FlyBase
2R	+	21329380	21329400	G003462	118	8.31E-15	coding	dom	FlyBase
2L	-	1707260	1707320	G009664	117.667	5.50E-05	3'utr	CG17660	FlyBase
X	-	490960	491000	G018349	117.5	3.97E-06	3'utr	CG17896	FlyBase
3R	-	21798240	21798300	G017234	117.333	2.52E-08	miRNA	mir-999	ensembl
3R	-	10407000	10407080	G016332	117.25	0.00111974	start_codon	CG6325	FlyBase
X	-	9156680	9156700	G018903	117	8.31E-15	NoAnnotation
X	-	4683220	4683240	G018582	117	8.31E-15	coding	Pp2C1	FlyBase
X	-	1352140	1352160	G018395	117	8.31E-15	coding	CG12773	FlyBase
4	-	437060	437080	G018141	117	8.31E-15	3'utr	lgs	FlyBase
4	+	110220	110240	G007799	117	8.31E-15	3'utr	pan	FlyBase
3R	-	3461380	3461400	G015664	117	8.31E-15	3'utr	Parp	FlyBase
3R	-	21105580	21105600	G017129	117	8.31E-15	coding	Sec15	FlyBase
3L	-	20302020	20302040	G015365	117	8.31E-15	start_codon	Pex23	FlyBase
3L	+	17879140	17879160	G005125	117	8.31E-15	5'utr	CG7408	FlyBase
2R	-	9566480	9566500	G012066	117	8.31E-15	3'utr	Not1	FlyBase
2R	-	6091840	6091860	G011659	117	8.31E-15	3'utr	EcR	FlyBase
2R	+	17007300	17007320	G003007	117	8.31E-15	3'utr	CG6805	FlyBase
2L	-	5016380	5016400	G009926	117	8.31E-15	coding	vkg	FlyBase
2L	-	123120	123160	G009494	117	0.000370268	stop_codon	CG3164	FlyBase
X	+	6652300	6652340	G008383	116.5	0.000370268	3'utr	pigs	FlyBase
3L	+	2491100	2491140	G003992	116.5	3.97E-06	start_codon	CG1146	FlyBase
2L	+	19730940	19730980	G001658	116.5	0.000103167	3'utr	Lar	FlyBase
2R	-	12146820	12146880	G012335	116.333	0.000229464	coding	CG8878	FlyBase
X	-	15831140	15831180	G019418	116	0.000196211	coding	Chc	FlyBase
X	+	1481220	1481240	G008043	116	8.31E-15	3'utr	rush	FlyBase
X	-	13733600	13733620	G019282	116	8.31E-15	coding	g	FlyBase
4	+	1033000	1033020	G007961	116	8.31E-15	coding	ATPsyn-beta	FlyBase
3R	-	5296220	5296240	G015776	116	8.31E-15	coding	mtd	FlyBase
3L	-	20396340	20396380	G015373	116	3.91E-05	3'utr	trbl	FlyBase
3L	-	20153740	20153760	G015343	116	8.31E-15	coding	CG42674	FlyBase
2R	-	24028100	24028120	G013460	116	8.31E-15	coding	HSPC300	FlyBase
2R	-	18857760	18857780	G013092	116	8.31E-15	coding	Jheh2	FlyBase
2R	+	14623440	14623460	G002796	116	8.31E-15	lincRNA_exon	Uhg5	FlyBase
2L	-	8943500	8943560	G010419	116	4.99E-05	3'utr	C1GalTA	FlyBase
2L	-	8220200	8220220	G010313	116	8.31E-15	coding	Snx6	FlyBase
2L	+	4947860	4947880	G000454	116	8.31E-15	stop_codon	betaggt-I	FlyBase
3R	-	8816100	8816240	G016044	115.857	0.000347886	3'utr	CG9821	FlyBase
X	+	3384760	3384780	G008194	115	8.31E-15	coding	dm	FlyBase
X	-	2217220	2217240	G018486	115	8.31E-15	coding	Vinc	FlyBase
X	+	19551360	19551380	G009267	115	8.31E-15	NoAnnotation
3R	-	9072360	9072380	G016125	115	8.31E-15	coding	pum	FlyBase
3R	-	8239140	8239160	G015977	115	8.31E-15	coding	Ada2b	FlyBase
3R	+	26130340	26130360	G007319	115	8.31E-15	3'utr	CG31324	FlyBase
3R	-	21603340	21603360	G017204	115	8.31E-15	5'utr	InR	FlyBase
3L	+	7373540	7373560	G004323	115	8.31E-15	3'utr	akirin	FlyBase
3L	-	2790660	2790680	G013897	115	8.31E-15	coding	Tet	FlyBase
3L	-	19061580	19061600	G015217	115	8.31E-15	coding	CG3797	FlyBase
3L	-	1874580	1874600	G013812	115	8.31E-15	coding	dre4	FlyBase
3L	+	1299840	1299920	G003917	115	0.000348188	3'utr	scf	FlyBase
2R	-	14616260	14616280	G012647	115	8.31E-15	coding	Su(var)2-HP2	FlyBase
2L	+	3169660	3169680	G000384	115	8.31E-15	tRNA	tRNA:S7:23Eb	FlyBase
2L	+	16888620	16888640	G001512	115	8.31E-15	5'utr	tweek	FlyBase
2L	+	13772700	13772720	G001366	115	8.31E-15	coding	TM9SF4	FlyBase
2L	-	10769860	10769880	G010612	115	8.31E-15	5'utr	CG6724	FlyBase
X	-	7924500	7924540	G018777	114.5	7.64E-07	3'utr	CG10777	FlyBase
2R	+	8071720	8071760	G002207	114.5	7.48E-05	coding	lig	FlyBase
3L	+	9715880	9715940	G004583	114.333	1.37E-06	coding	vsg	FlyBase
2L	-	18534740	18534800	G011049	114.333	3.66E-07	coding	Pde11	FlyBase
X	-	9607660	9607700	G018969	114	1.33E-09	coding	Aats-lys	FlyBase
X	+	6630720	6630740	G008374	114	8.31E-15	5'utr	pigs	FlyBase
X	-	654080	654100	G018368	114	8.31E-15	start_codon	Hmt4-20	FlyBase
X	-	16418560	16418580	G019531	114	8.31E-15	coding	AnxB11	FlyBase
X	+	13414860	13414880	G008806	114	8.31E-15	coding	Set2	FlyBase
X	-	11563480	11563500	G019132	114	8.31E-15	3'utr	RpII215	FlyBase
4	+	113100	113120	G007810	114	8.31E-15	3'utr	pan	FlyBase
3R	+	31617800	31617820	G007723	114	8.31E-15	3'utr	CG1792	FlyBase
3R	-	29754720	29754740	G017877	114	8.31E-15	NoAnnotation
3R	+	16999380	16999400	G006641	114	8.31E-15	3'utr	CG3534	FlyBase
3L	-	8434660	8434680	G014382	114	8.31E-15	coding	Unr	FlyBase
3L	+	3209780	3209800	G004082	114	8.31E-15	coding-intron	gry	FlyBase
3L	+	16994220	16994240	G005087	114	8.31E-15	3'utr	Exn	FlyBase
2R	+	9990540	9990580	G002377	114	0.000694898	3'utr-intron	TER94	FlyBase
2R	+	9587840	9587880	G002345	114	2.05E-06	coding	RpL31	FlyBase
2R	-	7490920	7490940	G011794	114	8.31E-15	3'utr	Coop	FlyBase
2R	+	24577500	24577520	G003756	114	8.31E-15	3'utr	Start1	FlyBase
2R	+	17275780	17275800	G003052	114	8.31E-15	5'utr	mbl	FlyBase
2R	+	16169360	16169400	G002912	114	5.52E-06	3'utr	lbk	FlyBase
2R	+	14497080	14497100	G002770	114	8.31E-15	3'utr	L	FlyBase
2L	-	2156860	2156880	G009709	114	8.31E-15	5'utr	aop	FlyBase
2L	+	12706540	12706560	G001288	114	8.31E-15	3'utr	spict	FlyBase
2L	-	117300	117320	G009467	114	8.31E-15	3'utr	CG4822	FlyBase
X	+	2112740	2112780	G008124	113.5	8.39E-15	3'utr	csw	FlyBase
3L	-	16046720	16046760	G014952	113.5	2.86E-06	5'utr	Diap1	FlyBase
2R	+	5148300	5148340	G001984	113.5	0.000948393	coding	Atf6	FlyBase
3R	-	14669480	14669540	G016653	113.333	0.000468372	coding	Meltrin	FlyBase
3R	-	5542200	5542220	G015812	113	8.31E-15	intron-coding	CG2519	FlyBase
3R	+	19168720	19168740	G006745	113	8.31E-15	coding	sqz	FlyBase
3R	-	14573920	14573940	G016624	113	8.31E-15	coding	CG7987	FlyBase
3R	-	12009220	12009240	G016449	113	8.31E-15	intron-coding	KLHL18	FlyBase
3R	-	10104280	10104300	G016274	113	8.31E-15	coding-intron	Fmr1	FlyBase
3L	-	259380	259400	G013644	113	8.31E-15	3'utr	Tudor-SN	FlyBase
3L	-	16799820	16799840	G015061	113	8.31E-15	5'utr	CG9674	FlyBase
2R	-	17466600	17466620	G012899	113	8.31E-15	coding	Tes	FlyBase
2R	-	16065280	16065300	G012792	113	8.31E-15	miRNA	mir-137	ensembl
2R	-	10496600	10496640	G012183	113	0.000196211	5'utr	lola	FlyBase
2L	-	5014840	5014860	G009914	113	8.31E-15	coding	vkg	FlyBase
2L	+	3061940	3061960	G000344	113	8.31E-15	coding	CG3523	FlyBase
2L	+	17484660	17484680	G001528	113	8.31E-15	coding	CG5131	FlyBase
2L	+	1634220	1634240	G000183	113	8.31E-15	NoAnnotation
2L	+	10337040	10337060	G001164	113	8.31E-15	coding	GATAd	FlyBase
2R	+	9433320	9433380	G002336	112.667	0.000225711	3'utr	Pdk	FlyBase
X	-	8973800	8973820	G018879	112	8.31E-15	coding	CG10962	FlyBase
4	+	616060	616080	G007933	112	8.31E-15	coding	Eph	FlyBase
3R	-	31746480	31746500	G018032	112	8.31E-15	3'utr	nero	FlyBase
3R	+	28604780	28604800	G007425	112	8.31E-15	3'utr	Hrb98DE	FlyBase
3L	+	3050580	3050600	G004042	112	8.31E-15	coding	CG32485	FlyBase
3L	+	23717080	23717100	G005496	112	8.31E-15	NoAnnotation
3L	-	11773740	11773760	G014697	112	8.31E-15	miRNA	mir-956	ensembl
2R	-	6626840	6626860	G011689	112	8.31E-15	3'utr	Vha16-1	FlyBase
2R	-	24960220	24960240	G013557	112	8.31E-15	3'utr	CG2765	FlyBase
2R	+	22672600	22672620	G003587	112	8.31E-15	3'utr	RYBP	FlyBase
2R	+	19151900	19151920	G003272	112	8.31E-15	intron-5'utr	ena	FlyBase
2R	-	13944040	13944060	G012531	112	8.31E-15	3'utr	AGO1	FlyBase
2L	+	5191720	5191740	G000550	112	8.31E-15	coding	Msp300	FlyBase
2L	+	3168500	3168520	G000382	112	8.31E-15	3'utr	Hydr2	FlyBase
2L	-	214360	214380	G009517	112	8.31E-15	coding	kis	FlyBase
2L	-	18451140	18451160	G011041	112	8.31E-15	coding	bsf	FlyBase
2R	-	14751620	14751660	G012656	111.5	2.05E-06	intron-coding	Rpn6	FlyBase
2L	+	8133720	8133800	G000914	111.25	1.43E-06	3'utr	CG8668	FlyBase
4	-	197720	197820	G018098	111.2	0.00107235	3'utr	CG31998	FlyBase
X	+	8430440	8430460	G008502	111	8.31E-15	3'utr	Trf2	FlyBase
X	+	6596120	6596160	G008370	111	0.000103167	3'utr	Pat1	FlyBase
X	+	2605620	2605640	G008156	111	8.31E-15	coding	Zw10	FlyBase
X	-	22538400	22538420	G019868	111	8.31E-15	coding	CG17598	FlyBase
X	+	13400540	13400560	G008791	111	8.31E-15	3'utr	CG1673	FlyBase
4	+	686100	686120	G007949	111	8.31E-15	3'utr	CG11360	FlyBase
3R	-	5221780	5221800	G015754	111	8.31E-15	3'utr	CG2604	FlyBase
3R	+	29155200	29155220	G007499	111	8.31E-15	coding	Rpn2	FlyBase
3R	+	27932320	27932380	G007403	111	0.00017958	coding	mino	FlyBase
3R	-	23998100	23998120	G017430	111	8.31E-15	3'utr	KrT95D	FlyBase
3R	+	20611520	20611540	G006829	111	8.31E-15	3'utr	bon	FlyBase
3R	+	20572120	20572140	G006825	111	8.31E-15	coding	CG5191	FlyBase
3R	+	10360720	10360740	G006099	111	8.31E-15	3'utr	jumu	FlyBase
3L	+	9970940	9970960	G004606	111	8.31E-15	3'utr	Dronc	FlyBase
3L	+	8342560	8342580	G004397	111	8.31E-15	3'utr	DNApol-alpha50	FlyBase
3L	+	8190320	8190360	G004388	111	4.29E-12	3'utr	Atg18a	FlyBase
3L	+	3836420	3836440	G004148	111	8.31E-15	coding	enc	FlyBase
3L	+	20381620	20381640	G005271	111	8.31E-15	coding	RhoBTB	FlyBase
3L	-	19591820	19591840	G015256	111	8.31E-15	coding	ash1	FlyBase
3L	-	1716400	1716420	G013789	111	8.31E-15	3'utr	drpr	FlyBase
3L	+	17043860	17043880	G005094	111	8.31E-15	coding	Papst2	FlyBase
2R	-	24775040	24775060	G013526	111	8.31E-15	5'utr	Eps-15	FlyBase
2R	-	13953520	13953540	G012561	111	8.31E-15	intron	AGO1	FlyBase
2L	-	5078540	5078580	G009953	111	1.19E-11	coding	pgant5	FlyBase
2L	+	14048780	14048800	G001386	111	8.31E-15	3'utr	NimC4	FlyBase
2L	-	13022680	13022700	G010784	111	8.31E-15	3'utr	CG9932	FlyBase
2L	-	12713300	12713320	G010762	111	8.31E-15	3'utr	Pih1D1	FlyBase
3R	-	9510260	9510320	G016163	110.667	1.89E-05	5'utr	rump	FlyBase
3R	+	6764300	6764360	G005814	110.667	0.000896807	coding	Ama	FlyBase
4	-	779380	779420	G018228	110.5	3.97E-06	coding	MED26	FlyBase
2R	-	5707480	5707620	G011563	110.429	1.17E-06	3'utr	ap	FlyBase
X	-	8397580	8397600	G018831	110	8.31E-15	coding	CG15345	FlyBase
X	+	2606260	2606280	G008157	110	8.31E-15	coding	Zw10	FlyBase
X	+	21359660	21359680	G009391	110	8.31E-15	coding	1-Sep	FlyBase
X	-	2075860	2075880	G018471	110	8.31E-15	5'utr	CG4045	FlyBase
X	-	19068380	19068400	G019693	110	8.31E-15	3'utr	CG34330	FlyBase
X	-	13826240	13826260	G019313	110	8.31E-15	3'utr	jub	FlyBase
X	-	11802620	11802640	G019167	110	8.31E-15	coding	Hsc70-3	FlyBase
3R	+	6647320	6647340	G005805	110	8.31E-15	coding	Taf1	FlyBase
3R	-	4423180	4423200	G015689	110	8.31E-15	3'utr	srl	FlyBase
3R	-	2089060	2089100	G015661	110	8.31E-15	repeat	MDG3_LTR	RepeatMasker
3R	-	15332420	15332440	G016747	110	8.31E-15	coding	FK506-bp1	FlyBase
3L	+	2782900	2782920	G004028	110	8.31E-15	start_codon	pgant6	FlyBase
2R	+	9911100	9911120	G002367	110	8.31E-15	5'utr	Etf-QO	FlyBase
2R	+	8610960	8611000	G002253	110	5.52E-06	3'utr	rgr	FlyBase
2R	-	21719580	21719600	G013292	110	8.31E-15	coding	Tango11	FlyBase
2R	+	20329180	20329200	G003366	110	8.31E-15	coding-intron	CG8929	FlyBase
2R	-	10495920	10495940	G012181	110	8.31E-15	intron	lola	FlyBase
2L	+	876760	876780	G000169	110	8.31E-15	3'utr	PNUTS	FlyBase
2L	+	5032120	5032140	G000482	110	8.31E-15	coding	Cg25C	FlyBase
2L	-	5015280	5015300	G009919	110	8.31E-15	coding	vkg	FlyBase
2L	-	13014100	13014120	G010773	110	8.31E-15	coding	CG9934	FlyBase
X	+	13401060	13401200	G008797	109.571	0.000146465	3'utr	CG1673	FlyBase
2L	-	7030900	7030940	G010157	109.5	0.000948393	3'utr	Rab30	FlyBase
2L	-	460320	460360	G009578	109.5	0.000508992	3'utr	CG4297	FlyBase
X	-	8558900	8558920	G018840	109	8.31E-15	3'utr	CG12112	FlyBase
X	-	3933940	3933960	G018557	109	8.31E-15	coding	CG2938	FlyBase
X	-	2584160	2584180	G018510	109	8.31E-15	3'utr	CG13760	FlyBase
X	+	19640500	19640520	G009288	109	8.31E-15	3'utr	Rcd-1	FlyBase
X	+	17747320	17747340	G009149	109	8.31E-15	coding	CG42684	FlyBase
X	-	17154360	17154380	G019603	109	8.31E-15	5'utr	xmas-2	FlyBase
X	-	16543780	16543800	G019544	109	8.31E-15	coding	CG9902	FlyBase
X	-	15459640	15459660	G019367	109	8.31E-15	coding	shtd	FlyBase
X	+	13663140	13663160	G008820	109	8.31E-15	5'utr	NFAT	FlyBase
3R	+	5826340	5826360	G005770	109	8.31E-15	3'utr	dgrn	FlyBase
3R	+	25397920	25397940	G007270	109	8.31E-15	NoAnnotation
3R	-	14329920	14329940	G016602	109	8.31E-15	3'utr	NK7.1	FlyBase
3R	+	12447220	12447260	G006255	109	0.00026937	3'utr	Desat1	FlyBase
3L	+	14010780	14010800	G004830	109	8.31E-15	coding	upSET	FlyBase
2R	-	13186740	13186760	G012462	109	8.31E-15	5'utr	CG17724	FlyBase
2R	-	13179640	13179660	G012455	109	8.31E-15	5'utr	CG17724	FlyBase
2R	-	12966160	12966200	G012437	109	9.58E-15	3'utr	Psc	FlyBase
2L	-	272440	272460	G009547	109	8.31E-15	coding	mbm	FlyBase
2L	+	16681600	16681620	G001482	109	8.31E-15	3'utr	squ	FlyBase
2R	-	7740800	7740840	G011854	108.5	0.000508992	5'utr	CG30497	FlyBase
2R	-	5708680	5708880	G011572	108.5	6.48E-05	intron-coding	ap	FlyBase
2L	-	1717040	1717080	G009682	108.5	0.000370268	3'utr	Rim2	FlyBase
X	-	7099140	7099160	G018747	108	8.31E-15	3'utr	CG4615	FlyBase
X	+	643380	643400	G008007	108	8.31E-15	3'utr	su(s)	FlyBase
X	+	4704080	4704100	G008263	108	8.31E-15	coding	l(1)G0334	FlyBase
X	+	2226220	2226240	G008136	108	8.31E-15	coding-intron	pcx	FlyBase
X	+	2074800	2074820	G008095	108	8.31E-15	3'utr	CG4061	FlyBase
X	+	15585120	15585140	G008919	108	8.31E-15	3'utr	CG8097	FlyBase
4	+	142700	142720	G007824	108	8.31E-15	coding	CG32000	FlyBase
3R	-	7097900	7097920	G015921	108	8.31E-15	3'utr	Alh	FlyBase
3R	-	28598100	28598120	G017797	108	8.31E-15	3'utr	Noa36	FlyBase
3R	+	27932800	27932820	G007407	108	8.31E-15	3'utr	mino	FlyBase
3R	-	27251180	27251200	G017733	108	8.31E-15	3'utr	pll	FlyBase
3R	+	23935820	23935840	G007099	108	8.31E-15	3'utr	CG5854	FlyBase
3R	-	18181020	18181040	G016925	108	8.31E-15	coding	cdm	FlyBase
3L	+	3234920	3234960	G004107	108	1.48E-06	3'utr	CG11505	FlyBase
3L	+	2407400	2407420	G003979	108	8.31E-15	coding	CG45186	FlyBase
3L	-	15523120	15523140	G014897	108	8.31E-15	coding	CG7945	FlyBase
2R	+	24264920	24264940	G003727	108	8.31E-15	3'utr	CG3376	FlyBase
2R	-	23993100	23993120	G013455	108	8.31E-15	coding-intron	CG3860	FlyBase
2R	-	20559460	20559500	G013181	108	5.29E-08	3'utr	Mgat1	FlyBase
2R	-	13820480	13820500	G012515	108	8.31E-15	coding	fl(2)d	FlyBase
2R	+	11394420	11394440	G002501	108	8.31E-15	tRNA	tRNA:CR30257	FlyBase
2R	-	11307360	11307380	G012256	108	8.31E-15	coding	Fpps	FlyBase
2L	-	8955000	8955020	G010439	108	8.31E-15	coding	CG31886	FlyBase
[truncated: 6,973 more rows]
