# Supplementary material for: Global identification of functional microRNA-mRNA interactions in Drosophila
Source: Nat Commun. 2019 Apr 9;10:1626. doi: 10.1038/s41467-019-09586-z (PMC6456604; doi:10.1038/s41467-019-09586-z)
Supplement: Supplementary file 6 — Supplementary Data 3 [file 41467_2019_9586_MOESM6_ESM.txt]

#IDR-selected peaks on pooled AGO1 PARCLIP samples
Chr	Strand	Start	End	PeakID	read_count	Piranha_pvalue	Aligned.to	GeneName	AnnotationSource
3L	+	642260	642280	G004646	372653	9.06E-15	miRNA	ban	ensembl
2R	+	9553800	9553820	G002859	260856	9.06E-15	miRNA	mir-14	ensembl
2R	-	13329420	13329440	G015201	211568	9.06E-15	miRNA	mir-184	ensembl
2L	+	7425980	7426000	G001038	180011	9.06E-15	miRNA	mir-305	ensembl
2L	+	7425860	7425880	G001037	172596	9.06E-15	miRNA	mir-275	ensembl
3R	+	29217240	29217260	G009087	153092	9.06E-15	miRNA	mir-996	ensembl
2R	+	16831480	16831500	G003604	143188	9.06E-15	miRNA	mir-8	ensembl
3R	-	21622500	21622520	G020954	107008	9.06E-15	miRNA	mir-11	ensembl
2L	+	16698420	16698440	G001809	105289	9.06E-15	miRNA	mir-306	ensembl
3L	+	3251040	3251060	G004987	85064	9.06E-15	miRNA	mir-282	ensembl
3R	+	10100080	10100100	G007373	79840	9.06E-15	miRNA	mir-277	ensembl
3L	+	19797980	19798000	G006289	77353	9.06E-15	miRNA	mir-33	ensembl
3L	+	10365280	10365300	G005584	53252	9.06E-15	miRNA	mir-276a	ensembl
3R	+	10091140	10091200	G007370	48640	1.07E-14	miRNA	mir-317	ensembl
2L	+	16697940	16697960	G001807	47601	9.06E-15	miRNA	mir-9c	ensembl
2L	+	16698760	16698780	G001813	47124	9.06E-15	miRNA	mir-9b	ensembl
3R	+	10100940	10101020	G007374	40043.2	9.73E-07	miRNA	mir-34	ensembl
2R	+	20606080	20606100	G004024	34565	9.06E-15	miRNA	mir-7	ensembl
3R	+	24658640	24658660	G008705	33593	9.06E-15	miRNA	mir-1003	ensembl
2R	-	14215800	14215820	G015356	29792	9.06E-15	miRNA	mir-308	ensembl
2R	-	5722760	5722780	G014076	25073	9.06E-15	intron	ap	FlyBase
X	+	15507980	15508000	G010825	22615	9.06E-15	miRNA	mir-283	ensembl
3L	+	3251080	3251100	G004988	22385	9.06E-15	lincRNA_exon	CR43626	FlyBase
3L	+	8571820	8571840	G005400	20488	9.06E-15	miRNA	mir-190	ensembl
3R	-	13464220	13464300	G020123	19997	0.000152667	miRNA	mir-252	ensembl
3R	+	20735980	20736000	G008300	18979	9.06E-15	miRNA	mir-995	ensembl
2L	-	19569540	19569560	G013611	13114	9.06E-15	miRNA	mir-2a-2	ensembl
2L	-	13747800	13747820	G013212	12569	9.06E-15	miRNA	mir-968	ensembl
X	+	15509480	15509500	G010829	11841	9.06E-15	miRNA	mir-12	ensembl
3R	-	25472720	25472760	G021446	11664	9.06E-15	5'utr	Fur1	FlyBase
2L	+	16698620	16698640	G001812	11518	9.06E-15	miRNA	mir-79	ensembl
2L	-	19570220	19570260	G013614	10710	9.06E-15	miRNA	mir-2b-2	ensembl
2L	+	7426020	7426040	G001039	10461	9.06E-15	pre_miRNA	mir-305	ensembl
2L	+	6902080	6902100	G000962	9819	9.06E-15	miRNA	mir-932	ensembl
2R	-	17783860	17783880	G015772	9422	9.06E-15	miRNA	mir-31a	ensembl
3R	+	29215640	29215680	G009085	9400	4.70E-08	miRNA	mir-279	ensembl
3L	+	642220	642240	G004645	9178	9.06E-15	lincRNA_exon	CR43334	FlyBase
2R	+	16831440	16831460	G003603	8688	9.06E-15	lincRNA_exon	CR43650	FlyBase
3R	+	29217200	29217220	G009086	8480	9.06E-15	lincRNA_exon	CR31044	FlyBase
2L	-	11953460	11953480	G013032	8191	9.06E-15	miRNA	bft	ensembl
X	+	12636400	12636420	G010606	7742	9.06E-15	miRNA	mir-970	ensembl
2L	-	5040480	5040500	G012110	7405	9.06E-15	NoAnnotation
2L	-	16724800	16724820	G013337	7353	9.06E-15	miRNA	mir-1006	ensembl
2L	-	243060	243120	G011629	6782	1.76E-08	miRNA	mir-965	ensembl
2R	+	15657120	15657140	G003469	6730	9.06E-15	miRNA	mir-278	ensembl
2L	+	16697980	16698000	G001808	5911	9.06E-15	intron	grp	FlyBase
2R	-	13329460	13329480	G015202	5872	9.06E-15	miRNA	mir-184	ensembl
2L	-	19569500	19569520	G013610	5400	9.06E-15	miRNA	mir-2a-2	ensembl
2L	+	1634220	1634240	G000240	5262	9.06E-15	NoAnnotation
2R	+	8445000	8445020	G002712	5052	9.06E-15	miRNA	mir-986	ensembl
X	+	15508960	15509000	G010827	4887.5	2.46E-12	miRNA	mir-304	ensembl
3L	-	18397840	18397860	G018350	4800	9.06E-15	3'utr	rpr	FlyBase
X	-	21296380	21296400	G024251	4721	9.06E-15	intron-coding	CG1718	FlyBase
3R	-	21621900	21621920	G020952	4504	9.06E-15	miRNA	mir-998	ensembl
X	-	280240	280260	G022298	4064	9.06E-15	pre_miRNA	mir-980	ensembl
2L	-	13747660	13747680	G013210	4064	9.06E-15	miRNA	mir-1002	ensembl
3L	-	3908080	3908100	G017063	3821	9.06E-15	3'utr	mge	FlyBase
2R	+	8753340	8753360	G002753	3654	9.06E-15	coding	CG8740	FlyBase
X	+	9091240	9091260	G010340	3424	9.06E-15	miRNA	mir-13b-2	ensembl
3R	-	17870340	17870360	G020583	3175	9.06E-15	NoAnnotation
3R	-	21622540	21622560	G020955	2887	9.06E-15	intron	E2f1	FlyBase
3L	+	19798020	19798040	G006290	2811	9.06E-15	intron	HLH106	FlyBase
2L	+	3066800	3066820	G000467	2793	9.06E-15	coding	CG3523	FlyBase
X	+	2095180	2095200	G009773	2716	9.06E-15	coding-intron	csw	FlyBase
3R	-	13009400	13009420	G020094	2657	9.06E-15	coding	CG8031	FlyBase
3R	+	9337080	9337100	G007248	2488	9.06E-15	3'utr	CG8121	FlyBase
3R	-	20758560	20758600	G020840	2467	1.10E-09	3'utr	CG31195	FlyBase
3R	+	20735940	20735960	G008299	2454	9.06E-15	miRNA	mir-995	ensembl
X	-	21298280	21298300	G024253	2408	9.06E-15	miRNA	mir-2535b	ensembl
3R	-	11619720	11619800	G019897	2265.25	7.64E-05	start_codon	Jupiter	FlyBase
3R	+	12988900	12988960	G007626	2215	8.90E-05	coding	CG31342	FlyBase
2R	+	9147260	9147280	G002833	2156	9.06E-15	coding	CG30344	FlyBase
3R	-	13969620	13969640	G020155	2071	9.06E-15	coding	rdx	FlyBase
2L	-	8074780	8074840	G012544	2058.33	0.000379995	3'utr	Mcr	FlyBase
3L	+	1316400	1316420	G004710	2039	9.06E-15	coding	CG9153	FlyBase
2L	-	6096900	6096920	G012250	2030	9.06E-15	3'utr	CG9175	FlyBase
2L	+	824220	824260	G000197	2021	7.64E-05	3'utr	CG3662	FlyBase
3L	-	5560600	5560620	G017189	1984	9.06E-15	3'utr	sinu	FlyBase
3R	-	8817540	8817560	G019478	1865	9.06E-15	3'utr	CG9821	FlyBase
3R	-	24055160	24055180	G021247	1792	9.06E-15	3'utr	Hsp68	FlyBase
2R	+	16692860	16692900	G003577	1789.5	2.64E-08	coding	CG5210	FlyBase
3R	+	4386860	4386940	G006799	1666	3.08E-10	3'utr	Cont	FlyBase
3R	-	9719020	9719040	G019688	1638	9.06E-15	coding	hyd	FlyBase
2R	-	9621260	9621280	G014699	1620	9.06E-15	miRNA	mir-307a	ensembl
3R	+	25651460	25651480	G008828	1599	9.06E-15	miRNA	mir-92b	ensembl
2L	+	16698460	16698480	G001810	1596	9.06E-15	miRNA	mir-306	ensembl
2L	+	6368680	6368700	G000881	1590	9.06E-15	coding	CG9505	FlyBase
3L	+	26478720	26478740	G006694	1586	9.06E-15	NoAnnotation
3L	-	20784600	20784620	G018684	1573	9.06E-15	start_codon	CG11399	FlyBase
3R	-	23760780	23760840	G021169	1546	4.16E-05	3'utr	CG10217	FlyBase
X	+	15464660	15464680	G010820	1531	9.06E-15	5'utr	CG6299	FlyBase
2R	-	15860620	15860660	G015507	1492	4.36E-05	coding	Gpo-1	FlyBase
2R	+	17043220	17043240	G003640	1459	9.06E-15	coding	RhoGEF2	FlyBase
3L	+	5761760	5761780	G005178	1442	9.06E-15	3'utr	Ubp64E	FlyBase
3L	+	22945160	22945200	G006623	1318	1.49E-07	repeat	(TATG)n	RepeatMasker
3R	+	30578540	30578580	G009265	1301.5	0.00118418	3'utr	tmod	FlyBase
X	+	12679760	12679780	G010617	1288	9.06E-15	3'utr	Tis11	FlyBase
2L	-	8401520	8401540	G012645	1280	9.06E-15	3'utr	fy	FlyBase
3R	+	16099440	16099460	G007985	1273	9.06E-15	5'utr	Akt1	FlyBase
3R	+	15304160	15304180	G007850	1263	9.06E-15	5'utr	Tm1	FlyBase
X	-	19068280	19068300	G024049	1242	9.06E-15	3'utr	CG34330	FlyBase
3R	+	23935520	23935540	G008586	1233	9.06E-15	coding	CG5854	FlyBase
2R	+	6752660	6752680	G002530	1226	9.06E-15	start_codon	Eb1	FlyBase
2.11E+14	+	560	580	G000002	1205	9.06E-15	rRNA	CR40640	FlyBase
2R	-	20634120	20634160	G016035	1201	3.52E-08	3'utr	rig	FlyBase
3R	-	31609320	31609340	G021965	1190	9.06E-15	5'utr	CycG	FlyBase
X	+	12680940	12680960	G010623	1188	9.06E-15	3'utr	Tis11	FlyBase
3R	-	14580720	14580740	G020212	1187	9.06E-15	NoAnnotation
2R	-	15923300	15923320	G015535	1186	9.06E-15	coding	bdg	FlyBase
3L	-	18894780	18894800	G018441	1174	9.06E-15	coding	CG3902	FlyBase
3L	+	13043840	13043860	G005777	1154	9.06E-15	3'utr	RpS4	FlyBase
2L	+	19173000	19173020	G001945	1153	9.06E-15	3'utr	brat	FlyBase
2R	+	11213280	11213320	G003032	1139	3.90E-14	coding	shn	FlyBase
3L	-	12123300	12123320	G017848	1101	9.06E-15	coding	yps	FlyBase
2L	+	22363660	22363680	G002243	1087	9.06E-15	coding	CG17018	FlyBase
3R	+	31453820	31453840	G009326	1082	9.06E-15	coding	Gprk2	FlyBase
2L	+	16698800	16698820	G001814	1082	9.06E-15	intron	grp	FlyBase
3R	-	16358480	16358540	G020449	1080.33	9.06E-15	3'utr	CG17931	FlyBase
3L	+	15552400	15552440	G005991	1070	1.02E-14	3'utr	CrebA	FlyBase
2L	+	447920	447960	G000154	1055	1.88E-05	3'utr	ex	FlyBase
3R	+	29721360	29721380	G009117	1051	9.06E-15	coding	CG15506	FlyBase
3L	-	306260	306300	G016602	1047	3.44E-06	3'utr	fwd	FlyBase
3R	-	16047360	16047380	G020427	1037	9.06E-15	coding	ird5	FlyBase
2L	-	8258620	8258640	G012601	1036	9.06E-15	miRNA	mir-2b-1	ensembl
3L	+	16653760	16653860	G006134	1015.6	0.00021081	snRNA	snRNA:U12:73B	FlyBase
3L	-	7816360	7816380	G017437	1015	9.06E-15	coding	Pdp1	FlyBase
2L	-	1381120	1381160	G011761	1012	0.000903416	3'utr	lea	FlyBase
3R	-	28319900	28319920	G021650	997	9.06E-15	3'utr	larp	FlyBase
2L	+	9389940	9389980	G001274	991.5	0.00118418	coding-intron	Aldh	FlyBase
3R	+	6387600	6387620	G007006	983	9.06E-15	3'utr	godzilla	FlyBase
2R	+	12919240	12919260	G003234	940	9.06E-15	5'utr	NAT1	FlyBase
2L	-	5342120	5342140	G012168	936	9.06E-15	5'utr	CG12512	FlyBase
2L	+	7425820	7425840	G001036	918	9.06E-15	lincRNA_exon	CR43857	FlyBase
3R	+	7077580	7077660	G007048	917.75	0.000451708	3'utr	CG1943	FlyBase
3R	-	26472060	26472080	G021506	916	9.06E-15	3'utr	plum	FlyBase
3L	+	16119360	16119380	G006097	912	9.06E-15	coding	Taf4	FlyBase
3R	+	30766340	30766360	G009271	910	9.06E-15	coding	zfh1	FlyBase
X	-	8973880	8973900	G022997	908	9.06E-15	coding	CG10962	FlyBase
2L	+	9520280	9520300	G001305	876	9.06E-15	3'utr	CG33298	FlyBase
2R	+	11976840	11976860	G003108	871	9.06E-15	coding	ADD1	FlyBase
X	+	6233160	6233180	G010071	860	9.06E-15	repeat	A-rich	RepeatMasker
X	+	15318500	15318540	G010800	857	9.83E-15	3'utr	gce	FlyBase
3R	+	27284560	27284580	G008919	855	9.06E-15	coding	CG3368	FlyBase
3R	+	24675980	24676000	G008706	854	9.06E-15	intron	slo	FlyBase
2L	-	17472440	17472460	G013391	853	9.06E-15	5'utr	BicD	FlyBase
2L	-	7893480	7893500	G012481	850	9.06E-15	3'utr	Snoo	FlyBase
2R	-	6626840	6626860	G014187	845	9.06E-15	3'utr	Vha16-1	FlyBase
2R	-	21686260	21686280	G016129	839	9.06E-15	3'utr	Tbp	FlyBase
3L	+	13502160	13502200	G005797	832	9.06E-15	3'utr	Tgi	FlyBase
2R	+	18536880	18536940	G003869	827	5.09E-05	5'utr	Pepck	FlyBase
2R	-	7490900	7490940	G014331	825	1.42E-05	3'utr	Coop	FlyBase
3R	+	31454120	31454140	G009327	823	9.06E-15	coding	Gprk2	FlyBase
2R	-	13950880	13950900	G015310	817	9.06E-15	coding	AGO1	FlyBase
3L	-	5573640	5573700	G017220	814	9.03E-05	coding	Msr-110	FlyBase
3R	-	28598180	28598200	G021673	813	9.06E-15	stop_codon	Noa36	FlyBase
3R	+	10408140	10408160	G007406	812	9.06E-15	miRNA	mir-994	ensembl
2L	-	12691700	12691760	G013107	811.667	0.000203548	coding	CG5525	FlyBase
3R	+	27803940	27803960	G008948	800	9.06E-15	repeat	GA-rich	RepeatMasker
2L	+	377500	377520	G000133	797	9.06E-15	NoAnnotation
3L	-	21273380	21273400	G018725	789	9.06E-15	coding	AcCoAS	FlyBase
X	+	3785180	3785200	G009904	787	9.06E-15	coding	tlk	FlyBase
X	-	13042920	13042940	G023439	785	9.06E-15	NoAnnotation
2R	+	19306780	19306800	G003973	783	9.06E-15	coding	CG7461	FlyBase
2L	+	1942920	1942960	G000276	780	0.000400986	coding	CG7337	FlyBase
3R	-	5359100	5359180	G019145	776.75	1.95E-06	stop_codon	Cerk	FlyBase
2R	+	4600020	4600040	G002345	765	9.06E-15	coding	p120ctn	FlyBase
3L	+	7721200	7721220	G005255	758	9.06E-15	coding	CG12262	FlyBase
2R	+	5655540	5655560	G002431	758	9.06E-15	coding	CG1344	FlyBase
X	-	6531020	6531060	G022765	743	3.29E-05	3'utr	RpL7A	FlyBase
X	+	3387000	3387040	G009884	741.5	8.05E-06	3'utr	dm	FlyBase
3L	-	5567520	5567620	G017201	741.4	1.32E-05	stop_codon	Msr-110	FlyBase
3L	-	15823440	15823500	G018095	739.667	0.000460161	5'utr	DCP2	FlyBase
3R	-	12714980	12715000	G020082	736	9.06E-15	coding	Men	FlyBase
3L	+	13503000	13503020	G005800	735	9.06E-15	5'utr	Spt20	FlyBase
3L	-	19639020	19639040	G018524	733	9.06E-15	5'utr	CG8786	FlyBase
3R	-	29252000	29252040	G021726	727	9.06E-15	3'utr	stg	FlyBase
2R	+	12633820	12633860	G003200	725	1.92E-10	coding	spt4	FlyBase
2R	-	14215840	14215860	G015357	713	9.06E-15	intron	RpS23	FlyBase
3L	-	434760	434780	G016622	706	9.06E-15	3'utr	klar	FlyBase
2R	+	17555720	17555760	G003708	704	9.06E-15	3'utr	MESR4	FlyBase
2L	+	16659160	16659180	G001791	697	9.06E-15	coding	CG42389	FlyBase
2R	+	5699320	5699360	G002443	681	1.05E-11	coding-intron	CG17337	FlyBase
2R	+	19131300	19131320	G003915	672	9.06E-15	coding	botv	FlyBase
X	-	9667880	9667920	G023102	669.5	0.000305323	3'utr	nej	FlyBase
3R	+	25887940	25887960	G008841	667	9.06E-15	3'utr	SppL	FlyBase
3L	-	11621320	11621340	G017785	662	9.06E-15	coding	CG6084	FlyBase
3L	+	13043240	13043300	G005775	661.667	0.000920321	coding	RpS4	FlyBase
X	+	15330720	15330740	G010811	661	9.06E-15	3'utr	dah	FlyBase
3L	-	234500	234520	G016557	660	9.06E-15	intron-3'utr	E(bx)	FlyBase
3R	+	15202320	15202340	G007802	654	9.06E-15	coding	CG42542	FlyBase
X	-	15888120	15888160	G023733	653.5	9.06E-15	coding	MSBP	FlyBase
X	+	20395520	20395540	G011352	653	9.06E-15	coding	HERC2	FlyBase
2R	-	7322580	7322620	G014267	641.5	0.00118418	coding	Dscam1	FlyBase
3R	+	9355000	9355020	G007256	641	9.06E-15	coding	CG45050	FlyBase
2L	-	12407720	12407740	G013078	640	9.06E-15	intron-coding	vir-1	FlyBase
3L	+	9348160	9348180	G005473	636	9.06E-15	3'utr	PGRP-LC	FlyBase
3R	-	11754120	11754220	G019930	635	7.91E-09	coding	Lk6	FlyBase
2L	-	8943500	8943540	G012697	633.5	1.79E-14	3'utr	C1GalTA	FlyBase
3R	+	18588580	18588600	G008153	632	9.06E-15	3'utr	CG7694	FlyBase
2R	+	5672640	5672660	G002436	632	9.06E-15	3'utr	kune	FlyBase
2R	+	14229900	14229920	G003355	629	9.06E-15	3'utr	CG8468	FlyBase
2R	-	11285660	11285680	G014876	629	9.06E-15	3'utr	Fbl6	FlyBase
2R	-	5726220	5726260	G014088	627.5	9.06E-15	5'utr	ap	FlyBase
4	-	544160	544180	G022097	622	9.06E-15	3'utr	Thd1	FlyBase
2L	+	8377100	8377120	G001182	622	9.06E-15	coding	CG17294	FlyBase
3R	+	23731400	23731440	G008558	621	9.06E-15	3'utr	CG10365	FlyBase
3R	+	30578680	30578740	G009266	616.667	2.19E-05	3'utr	tmod	FlyBase
3R	+	9714040	9714060	G007324	610	9.06E-15	coding	dmt	FlyBase
3L	-	20240300	20240320	G018610	609	9.06E-15	coding	CG17233	FlyBase
3R	+	16040320	16040440	G007969	608.333	8.80E-08	3'utr	pnr	FlyBase
3R	+	22459040	22459080	G008456	607	1.42E-05	coding	CG34376	FlyBase
2R	-	22803680	22803700	G016225	607	9.06E-15	3'utr	CycB	FlyBase
2L	+	2043240	2043260	G000289	604	9.06E-15	3'utr	Su(dx)	FlyBase
2L	+	8825960	8825980	G001244	602	9.06E-15	5'utr	SoxN	FlyBase
2.11E+14	-	420	440	G011505	602	9.06E-15	NoAnnotation
X	+	12679660	12679680	G010616	600	9.06E-15	5'utr	Tis11	FlyBase
2R	+	12176180	12176220	G003139	594.5	8.05E-06	coding	Cct5	FlyBase
X	-	7928240	7928260	G022872	593	9.06E-15	coding	CG10777	FlyBase
X	-	5413140	5413160	G022664	589	9.06E-15	3'utr	spoon	FlyBase
3L	+	8342560	8342580	G005345	587	9.06E-15	3'utr	DNApol-alpha50	FlyBase
3L	+	15110640	15110660	G005953	586	9.06E-15	3'utr	CG45071	FlyBase
2L	-	20679980	20680000	G013679	585	9.06E-15	coding	Cen	FlyBase
2L	-	20965580	20965600	G013713	580	9.06E-15	3'utr	CG42238	FlyBase
X	-	6012740	6012920	G022728	579.556	1.52E-05	start_codon	mab-21	FlyBase
3R	+	16026500	16026520	G007953	579	9.06E-15	3'utr	pnr	FlyBase
3R	-	14668060	14668080	G020246	576	9.06E-15	3'utr	Meltrin	FlyBase
2L	+	9615380	9615400	G001311	574	9.06E-15	coding	Trx-2	FlyBase
2L	+	3068120	3068160	G000477	574	0.000175579	3'utr	CG3523	FlyBase
2L	+	2811980	2812020	G000360	573	1.49E-07	3'utr	daw	FlyBase
3L	+	2641840	2641880	G004860	571.5	4.36E-05	3'utr	MEP-1	FlyBase
3L	-	12530620	12530660	G017899	571.5	3.27E-13	3'utr	Tsf2	FlyBase
X	-	8094180	8094200	G022924	571	9.06E-15	NoAnnotation
X	-	15757860	15757880	G023659	566	9.06E-15	coding	Graf	FlyBase
3R	-	13429720	13429740	G020120	565	9.06E-15	3'utr	yrt	FlyBase
2L	-	3360360	3360380	G011942	563	9.06E-15	3'utr	CG34394	FlyBase
3L	+	14070200	14070280	G005887	561	7.32E-08	3'utr	CG32138	FlyBase
3R	+	12704560	12704580	G007599	559	9.06E-15	3'utr	Past1	FlyBase
3R	-	27110340	27110380	G021571	558	4.67E-09	coding	gb	FlyBase
3L	+	4419440	4419520	G005113	557.5	2.35E-08	coding	DOR	FlyBase
3L	-	22293500	22293520	G018824	556	9.06E-15	3'utr	Ten-m	FlyBase
3L	+	20350620	20350660	G006385	555.5	2.59E-06	coding	eRF1	FlyBase
3L	-	8439860	8439880	G017525	555	9.06E-15	5'utr	Unr	FlyBase
3R	-	14700520	14700540	G020275	554	9.06E-15	coding	kibra	FlyBase
2R	-	7678260	7678300	G014379	554	0.000903416	coding	CG1399	FlyBase
2L	-	6333140	6333160	G012261	554	9.06E-15	3'utr	Pez	FlyBase
3L	+	11628420	11628440	G005665	553	9.06E-15	5'utr	CG18815	FlyBase
2R	+	14174340	14174380	G003337	553	0.000400986	5'utr	cg	FlyBase
2L	-	8955000	8955020	G012725	551	9.06E-15	coding	CG31886	FlyBase
3R	-	7547940	7547960	G019355	546	9.06E-15	coding	alpha-Est1	FlyBase
2L	-	122920	122940	G011570	546	9.06E-15	3'utr	CG3164	FlyBase
2L	-	117820	118000	G011547	545.111	8.67E-05	3'utr	CG4822	FlyBase
3L	+	3196920	3196980	G004942	544	9.44E-06	3'utr	Hsp83	FlyBase
2L	+	7816040	7816080	G001066	543.5	0.000175579	coding	LanB1	FlyBase
X	+	16299940	16299960	G010963	541	9.06E-15	coding-intron	CG3632	FlyBase
2R	+	11210900	11210920	G003022	541	9.06E-15	coding	shn	FlyBase
2L	-	20872780	20872820	G013695	541	0.000305323	3'utr	sky	FlyBase
2L	+	5095000	5095040	G000684	538	9.06E-15	coding	CG5828	FlyBase
Y	-	2453760	2453780	G024326	536	9.06E-15	repeat	DM297_I-int	RepeatMasker
2L	+	112960	112980	G000036	536	9.06E-15	5'utr	Sam-S	FlyBase
2R	+	8225500	8225540	G002704	534.5	3.90E-14	3'utr	LRP1	FlyBase
3L	+	15558100	15558120	G005998	533	9.06E-15	coding-intron	AGO2	FlyBase
X	-	18097700	18097740	G023988	532.5	9.06E-15	3'utr	CG7192	FlyBase
3R	-	21656840	21656860	G020972	531	9.06E-15	intron	E2f1	FlyBase
2R	-	25074260	25074280	G016532	531	9.06E-15	3'utr	gol	FlyBase
X	-	11811700	11811740	G023349	526	0.000903416	coding	CG1578	FlyBase
3R	+	11210640	11210660	G007451	526	9.06E-15	coding	Tctp	FlyBase
3R	-	24229380	24229400	G021282	525	9.06E-15	3'utr	Spase22-23	FlyBase
X	-	7925160	7925200	G022870	523.5	9.11E-15	3'utr	CG10777	FlyBase
X	+	16452340	16452360	G011035	522	9.06E-15	3'utr	Rbp2	FlyBase
3R	-	14733720	14733740	G020288	521	9.06E-15	coding	eff	FlyBase
2R	+	14481580	14481620	G003380	520	0.000526402	start_codon	L	FlyBase
X	+	5303140	5303160	G009977	519	9.06E-15	intron	CG42749	FlyBase
3R	+	25646560	25646580	G008827	519	9.06E-15	miRNA	mir-92a	ensembl
3L	-	6950300	6950320	G017348	518	9.06E-15	3'utr	CG10077	FlyBase
X	-	4928820	4928860	G022641	517.5	9.06E-15	coding	CG44774	FlyBase
X	+	6593880	6593900	G010120	517	9.06E-15	coding	Pat1	FlyBase
2R	-	7822400	7822480	G014444	515.75	0.000346589	coding	cathD	FlyBase
2R	+	17787980	17788000	G003760	514	9.06E-15	coding	aft	FlyBase
2L	+	3479360	3479600	G000505	512.333	0.000124662	stop_codon	Thor	FlyBase
3L	-	8440080	8440120	G017527	509.5	0.000133538	5'utr	Unr	FlyBase
3L	+	577240	577260	G004637	508	9.06E-15	3'utr	hipk	FlyBase
X	-	6697480	6697500	G022790	507	9.06E-15	coding	CG14440	FlyBase
3L	-	19895280	19895300	G018574	507	9.06E-15	intron	Mi-2	FlyBase
2R	-	12575600	12575620	G015099	507	9.06E-15	3'utr	Sin3A	FlyBase
X	-	18098000	18098020	G023989	504	9.06E-15	3'utr	CG7192	FlyBase
3L	-	11710600	11710640	G017822	503.5	9.06E-15	3'utr	crim	FlyBase
2L	+	6330840	6330860	G000865	503	9.06E-15	3'utr	PDZ-GEF	FlyBase
3R	+	15978360	15978400	G007918	501.5	3.44E-06	coding	Hel89B	FlyBase
2L	-	9787920	9787960	G012786	501.5	4.57E-06	pseudogene	CR18854	FlyBase
3L	-	7815460	7815520	G017435	501	9.06E-15	3'utr	Pdp1	FlyBase
3L	+	7372640	7372660	G005235	499	9.06E-15	3'utr	akirin	FlyBase
2R	-	9621300	9621320	G014700	498	9.06E-15	intron	Mmp2	FlyBase
2R	-	12171020	12171100	G015038	497.75	1.72E-06	5'utr	Oda	FlyBase
3R	+	21225020	21225040	G008377	497	9.06E-15	coding-intron	Nelf-A	FlyBase
2L	-	237000	237020	G011619	496	9.06E-15	coding	kis	FlyBase
2R	+	19290680	19290700	G003958	494	9.06E-15	coding	FK506-bp2	FlyBase
4	-	650080	650140	G022123	493.333	9.06E-15	3'utr	gw	FlyBase
3L	+	13042000	13042020	G005770	493	9.06E-15	lincRNA_exon-lincRNA_intron	RpS4	FlyBase
3R	-	24559180	24559200	G021317	490	9.06E-15	3'utr	CG13624	FlyBase
X	-	10790380	10790420	G023218	489.5	1.47E-09	3'utr	Imp	FlyBase
2R	+	17859900	17859920	G003775	489	9.06E-15	3'utr	olf186-F	FlyBase
3R	-	11754520	11754620	G019934	488	0.000250937	coding	Lk6	FlyBase
2R	-	17676140	17676180	G015751	486.5	1.97E-09	coding	Sema-1b	FlyBase
3R	+	9446920	9446960	G007283	484	1.88E-05	3'utr	ps	FlyBase
3R	-	28808260	28808280	G021677	484	9.06E-15	3'utr	wdn	FlyBase
2L	+	19057420	19057440	G001923	484	9.06E-15	coding	CG10492	FlyBase
3R	+	18926760	18926780	G008177	483	9.06E-15	3'utr	Xrp1	FlyBase
3L	-	18879420	18879460	G018410	482.5	9.06E-15	coding	CG3961	FlyBase
3R	+	31221460	31221480	G009307	481	9.06E-15	coding-intron	CG12054	FlyBase
2R	-	13944040	13944060	G015279	481	9.06E-15	3'utr	AGO1	FlyBase
2L	-	5767060	5767080	G012179	481	9.06E-15	3'utr	CG9171	FlyBase
4	-	652780	652800	G022132	480	9.06E-15	coding	gw	FlyBase
3R	+	15414960	15414980	G007886	479	9.06E-15	coding-intron	Atx2	FlyBase
3R	-	11753940	11754040	G019929	477.6	1.06E-08	coding	Lk6	FlyBase
2L	-	21216220	21216240	G013759	477	9.06E-15	3'utr	CG8679	FlyBase
3R	+	22422020	22422040	G008447	475	9.06E-15	coding	mats	FlyBase
3L	-	7374240	7374260	G017403	475	9.06E-15	3'utr	SMSr	FlyBase
2R	-	5717540	5717780	G014073	474.167	8.02E-05	5'utr-intron	ap	FlyBase
3L	-	16470640	16470680	G018183	473	2.46E-12	3'utr	aos	FlyBase
X	+	18793300	18793320	G011181	472	9.06E-15	3'utr	Atg101	FlyBase
3L	+	5586440	5586460	G005169	467	9.06E-15	coding	l(3)psg2	FlyBase
2L	+	6053540	6053560	G000826	466	9.06E-15	3'utr	CG9135	FlyBase
3R	+	21212360	21212380	G008366	465	9.06E-15	coding	SNF4Agamma	FlyBase
3L	-	11623600	11623640	G017796	464	9.06E-15	start_codon	CG6084	FlyBase
3L	+	2640340	2640360	G004854	462	9.06E-15	3'utr	MEP-1	FlyBase
2R	-	7482620	7482640	G014316	461	9.06E-15	3'utr	wech	FlyBase
2L	-	23067680	23067720	G013886	457	4.67E-09	coding	Spf45	FlyBase
3L	-	832160	832180	G016670	456	9.06E-15	coding	CG13900	FlyBase
2R	-	9187760	9187780	G014610	456	9.06E-15	3'utr	CG8026	FlyBase
2R	-	21153940	21153960	G016078	456	9.06E-15	coding	CG30389	FlyBase
3L	-	2791880	2791900	G016921	455	9.06E-15	coding	Tet	FlyBase
2R	+	7920760	7920780	G002643	454	9.06E-15	3'utr	Cul1	FlyBase
2L	-	4443040	4443060	G012003	454	9.06E-15	3'utr	morgue	FlyBase
2R	+	16168880	16169040	G003520	453.875	0.000468812	3'utr	lbk	FlyBase
X	+	15715120	15715140	G010847	453	9.06E-15	coding	CG8184	FlyBase
3R	+	30572500	30572520	G009262	453	9.06E-15	coding	tmod	FlyBase
2L	+	14361300	14361340	G001700	453	9.06E-15	3'utr	Pgant35A	FlyBase
2L	+	6370120	6370180	G000886	451.667	9.58E-11	3'utr	CG9505	FlyBase
3L	-	3373400	3373420	G016994	450	9.06E-15	coding	YT521-B	FlyBase
X	-	8155040	8155060	G022936	448	9.06E-15	3'utr	Traf6	FlyBase
3R	+	15982280	15982300	G007930	447	9.06E-15	coding	Hel89B	FlyBase
3L	-	5569260	5569280	G017218	447	9.06E-15	coding	Msr-110	FlyBase
3L	+	12156540	12156560	G005704	447	9.06E-15	3'utr	Nrx-IV	FlyBase
3R	+	6369700	6369720	G006991	445	9.06E-15	coding	CG10286	FlyBase
2L	+	2740580	2740600	G000331	445	9.06E-15	coding	Hrs	FlyBase
3R	-	21120360	21120380	G020874	444	9.06E-15	3'utr	slmb	FlyBase
X	+	11835780	11835800	G010568	443	9.06E-15	3'utr	rudhira	FlyBase
2R	-	22693460	22693480	G016217	442	9.06E-15	3'utr	robo	FlyBase
3R	+	6764300	6764360	G007030	441.667	0.000469603	coding	Ama	FlyBase
2L	-	461820	461840	G011676	441	9.06E-15	coding	CG4297	FlyBase
2L	-	16887380	16887400	G013354	441	9.06E-15	3'utr	CG6115	FlyBase
3R	-	12713160	12713200	G020076	440.5	1.88E-05	3'utr	Men	FlyBase
2R	+	11462680	11462700	G003064	439	9.06E-15	3'utr	E(Pc)	FlyBase
2L	+	18987940	18987960	G001899	438	9.06E-15	coding	CG15168	FlyBase
3L	-	8991340	8991380	G017562	437	9.06E-15	3'utr	smg	FlyBase
X	-	6531260	6531280	G022768	435	9.06E-15	coding	RpL7A	FlyBase
X	-	2116120	2116180	G022476	435	0.000351488	3'utr	ph-d	FlyBase
2L	-	125120	125180	G011585	434.667	0.000602277	coding	CG3164	FlyBase
2R	-	5722720	5722740	G014075	434	9.06E-15	intron	ap	FlyBase
3R	-	8823400	8823420	G019500	431	9.06E-15	5'utr	CG9836	FlyBase
3L	-	22303420	22303460	G018857	431	9.06E-15	coding	Ten-m	FlyBase
3L	-	14776640	14776680	G018021	429	1.44E-10	3'utr	bmm	FlyBase
3L	+	4418020	4418060	G005104	425.5	9.06E-15	5'utr	DOR	FlyBase
3L	-	5562620	5562640	G017192	425	9.06E-15	coding	Sucb	FlyBase
3L	-	22870060	22870080	G018902	425	9.06E-15	5'utr	Arf79F	FlyBase
3L	-	198060	198080	G016547	424	9.06E-15	intron-coding	rno	FlyBase
2R	-	6626420	6626440	G014184	422	9.06E-15	3'utr	Vha16-1	FlyBase
2R	+	9553760	9553780	G002858	420	9.06E-15	pre_miRNA	mir-14	ensembl
3L	-	2786660	2786700	G016901	418.5	9.06E-15	3'utr	Tet	FlyBase
X	-	13386040	13386060	G023476	418	9.06E-15	3'utr	Yippee	FlyBase
3R	-	24559500	24559540	G021319	417.5	5.77E-05	3'utr	CG13624	FlyBase
X	-	11802180	11802200	G023334	417	9.06E-15	3'utr	Hsc70-3	FlyBase
2L	-	8953840	8953900	G012718	416.667	0.000789452	3'utr	CG31886	FlyBase
2L	-	6680960	6681000	G012338	416.5	1.95E-06	intron-coding	Nhe3	FlyBase
3R	-	9746280	9746300	G019703	416	9.06E-15	3'utr	CG34409	FlyBase
2L	+	7999540	7999620	G001094	415.75	0.000121133	stop_codon	Sirup	FlyBase
2L	-	5015280	5015360	G012087	413.75	6.91E-05	coding	vkg	FlyBase
3L	-	1963020	1963040	G016830	413	9.06E-15	5'utr	mv	FlyBase
2L	+	7815420	7815440	G001063	413	9.06E-15	coding	LanB1	FlyBase
3R	-	9549420	9549440	G019628	412	9.06E-15	intron	mura	FlyBase
3R	-	30794460	30794480	G021887	412	9.06E-15	coding	wts	FlyBase
3L	-	17797980	17798020	G018321	412	0.000231571	3'utr	NUCB1	FlyBase
2R	-	9574780	9574880	G014686	408.2	0.000123187	coding	Not1	FlyBase
X	-	16962120	16962140	G023883	408	9.06E-15	coding	CG9086	FlyBase
3R	-	14642840	14642880	G020222	408	2.64E-08	3'utr	l(3)L1231	FlyBase
2L	-	8711560	8711580	G012693	408	9.06E-15	coding	raw	FlyBase
3R	-	23218880	23218920	G021101	407.5	0.000690241	start_codon	cnc	FlyBase
2L	+	8054140	8054180	G001112	407.5	4.36E-05	3'utr	CG7466	FlyBase
3R	-	9721080	9721140	G019694	406.333	0.000602277	coding	hyd	FlyBase
3R	-	31596700	31596720	G021941	404	9.06E-15	3'utr	CycG	FlyBase
3R	+	10408340	10408360	G007408	404	9.06E-15	miRNA	mir-318	ensembl
3L	+	16781720	16781740	G006139	401	9.06E-15	coding	CG9705	FlyBase
3R	+	31582020	31582040	G009339	400	9.06E-15	coding	rod	FlyBase
3R	-	13636180	13636200	G020126	400	9.06E-15	3'utr	sqd	FlyBase
2R	-	20669220	20669240	G016043	400	9.06E-15	coding	exu	FlyBase
2R	-	5707460	5707620	G014054	399.375	5.81E-05	3'utr	ap	FlyBase
X	+	16338900	16338920	G010988	399	9.06E-15	3'utr	Dsp1	FlyBase
3R	-	18289480	18289540	G020619	399	0.000789452	3'utr	l(3)05822	FlyBase
3L	-	5559560	5559580	G017185	398	9.06E-15	3'utr	sinu	FlyBase
2L	-	19447680	19447720	G013573	398	6.35E-14	3'utr	Top2	FlyBase
3R	+	6776340	6776360	G007036	397	9.06E-15	lincRNA_exon	CR42721	FlyBase
2R	+	9121860	9121880	G002818	396	9.06E-15	3'utr	Su(var)2-10	FlyBase
2R	+	15382020	15382040	G003455	395	9.06E-15	coding	SRPK	FlyBase
3R	+	18664820	18664860	G008159	394.5	1.47E-09	coding	Gos28	FlyBase
2R	+	21723920	21723940	G004205	394	9.06E-15	3'utr	LBR	FlyBase
2R	+	13555500	13555520	G003290	394	9.06E-15	3'utr	Roe1	FlyBase
2L	-	4830640	4830660	G012036	394	9.06E-15	5'utr	Fnta	FlyBase
3L	+	27157820	27157840	G006703	393	9.06E-15	3'utr	vtd	FlyBase
3L	-	18798700	18798720	G018377	393	9.06E-15	coding	ftz-f1	FlyBase
2R	-	5708600	5708660	G014060	393	2.29E-06	coding-intron	ap	FlyBase
2R	+	15313340	15313360	G003443	393	9.06E-15	intron	mus210	FlyBase
3L	-	17525720	17525740	G018278	392	9.06E-15	3'utr	Edc3	FlyBase
2L	+	7445020	7445120	G001049	391.2	0.000600266	3'utr	CG5973	FlyBase
2R	+	8134060	8134080	G002689	391	9.06E-15	3'utr	Pabp2	FlyBase
2R	+	17364020	17364040	G003663	391	9.06E-15	3'utr	mbl	FlyBase
3R	+	29215600	29215620	G009084	390	9.06E-15	lincRNA_exon	CR31044	FlyBase
3R	+	12998520	12998540	G007637	390	9.06E-15	5'utr	CG7518	FlyBase
3L	+	8188040	8188060	G005324	389	9.06E-15	coding	Atg18a	FlyBase
3R	-	26720700	26720720	G021512	388	9.06E-15	3'utr	CG6420	FlyBase
3L	+	11254480	11254520	G005644	387.5	0.000903416	3'utr	scyl	FlyBase
2L	-	20877040	20877060	G013703	386	9.06E-15	5'utr	sky	FlyBase
2L	+	10234280	10234320	G001425	386	3.52E-08	coding	eEF1delta	FlyBase
X	+	643380	643400	G009638	385	9.06E-15	3'utr	su(s)	FlyBase
3R	-	8819140	8819180	G019491	384	0.000526402	5'utr	CG9821	FlyBase
2L	-	119220	119240	G011560	384	9.06E-15	intron-3'utr	CG4822	FlyBase
X	-	15832400	15832440	G023691	383.5	5.86E-12	coding	Chc	FlyBase
2R	+	10097700	10097720	G002925	383	9.06E-15	coding	Jra	FlyBase
2L	+	824000	824040	G000194	383	3.27E-13	3'utr	CG3662	FlyBase
2L	+	3063200	3063260	G000438	379.333	0.000789465	coding	CG3523	FlyBase
X	-	11802520	11802580	G023337	379	1.28E-10	3'utr	Hsc70-3	FlyBase
3R	-	10308580	10308620	G019769	379	0.00118418	coding	CG6293	FlyBase
2L	-	6779340	6779360	G012345	379	9.06E-15	3'utr	nrv1	FlyBase
3R	+	21211580	21211600	G008362	378	9.06E-15	coding-intron	SNF4Agamma	FlyBase
2R	-	12199420	12199460	G015052	376	0.000690241	3'utr	RpS11	FlyBase
X	-	9229200	9229260	G023042	374	1.73E-06	3'utr	CG12121	FlyBase
2R	-	17432640	17432660	G015709	374	9.06E-15	coding	EDTP	FlyBase
3R	-	23862080	23862100	G021201	372	9.06E-15	coding	Pli	FlyBase
2L	+	3479180	3479280	G000503	371.8	0.000160584	intron-coding	Thor	FlyBase
X	-	6741880	6741900	G022793	370	9.06E-15	coding	RpL17	FlyBase
2L	+	7054800	7054840	G001015	370	1.10E-06	5'utr	milt	FlyBase
2L	+	10317120	10317140	G001443	370	9.06E-15	coding	CG4972	FlyBase
3R	-	18422040	18422060	G020646	369	9.06E-15	3'utr	fru	FlyBase
3R	-	14620620	14620660	G020216	368	0.000690241	3'utr	put	FlyBase
3L	-	583300	583320	G016627	368	9.06E-15	3'utr	Kah	FlyBase
2R	+	23525000	23525020	G004337	367	9.06E-15	coding	mi	FlyBase
2L	-	117200	117220	G011540	367	9.06E-15	3'utr	CG4822	FlyBase
2L	+	10437000	10437040	G001500	366.5	0.00118418	coding	holn1	FlyBase
2R	-	5706500	5706540	G014044	365.5	9.06E-15	3'utr	ap	FlyBase
3R	+	5267660	5267680	G006888	364	9.06E-15	coding	Hph	FlyBase
2R	-	20583880	20583900	G016025	364	9.06E-15	miRNA	mir-311	ensembl
3L	-	3115800	3115840	G016950	362.5	9.06E-15	3'utr	prominin-like	FlyBase
3R	-	5483500	5483520	G019171	362	9.06E-15	coding	ksr	FlyBase
2L	-	6097920	6097940	G012255	362	9.06E-15	coding	CG9175	FlyBase
4	-	197960	198000	G022044	361.5	1.49E-07	coding	CG31998	FlyBase
3R	-	9717600	9717660	G019686	360	2.34E-08	coding	hyd	FlyBase
3R	-	21120220	21120240	G020873	360	9.06E-15	3'utr	slmb	FlyBase
3R	-	23999040	23999080	G021231	358	9.06E-15	coding	KrT95D	FlyBase
3L	-	20236540	20236560	G018606	358	9.06E-15	coding	CG17233	FlyBase
2L	+	10307380	10307400	G001440	358	9.06E-15	coding	CG4968	FlyBase
2L	-	9252960	9252980	G012744	357	9.06E-15	coding	borr	FlyBase
3L	+	3196780	3196900	G004941	356.833	2.40E-05	3'utr	Hsp83	FlyBase
X	+	8402960	8402980	G010278	356	9.06E-15	3'utr	CG10555	FlyBase
X	+	16381460	16381480	G011011	356	9.06E-15	3'utr	Fur2	FlyBase
2R	+	22600260	22600280	G004275	356	9.06E-15	3'utr	CG4269	FlyBase
2R	-	18284700	18284740	G015837	355.5	1.49E-07	intron-coding	sbb	FlyBase
2L	+	5161060	5161120	G000693	355.333	0.000203549	coding	Msp300	FlyBase
3R	-	19140420	19140440	G020712	355	9.06E-15	3'utr	Ppcs	FlyBase
2R	-	13487700	13487720	G015224	355	9.06E-15	coding	bbc	FlyBase
2R	-	10532060	10532120	G014831	354.333	5.22E-12	intron-coding	lola	FlyBase
3R	+	15967940	15967960	G007911	354	9.06E-15	stop_codon	Rbf2	FlyBase
2R	-	15864660	15864700	G015514	354	0.000100941	coding	Rif1	FlyBase
2L	-	21740880	21740920	G013826	353.5	0.000231571	3'utr	step	FlyBase
3R	-	14643580	14643620	G020227	353	0.000690241	3'utr	l(3)L1231	FlyBase
3L	+	8679100	8679140	G005424	352.5	1.11E-08	3'utr	h	FlyBase
X	+	15715320	15715340	G010849	352	9.06E-15	coding	CG8184	FlyBase
3R	+	25680900	25680920	G008833	352	9.06E-15	5'utr	CG5028	FlyBase
3R	+	13383880	13383900	G007705	352	9.06E-15	coding	Droj2	FlyBase
3L	-	22294840	22294860	G018840	352	9.06E-15	3'utr	Ten-m	FlyBase
3L	-	16141740	16141780	G018161	351	6.08E-06	5'utr	CG5151	FlyBase
2R	+	4608920	4608940	G002351	350	9.06E-15	coding	p120ctn	FlyBase
2L	+	876820	876840	G000216	350	9.06E-15	3'utr	PNUTS	FlyBase
X	-	7684300	7684320	G022840	349	9.06E-15	3'utr	CHES-1-like	FlyBase
X	-	19635840	19635860	G024156	349	9.06E-15	coding	e(y)3	FlyBase
X	+	14254040	14254060	G010760	349	9.06E-15	coding	mud	FlyBase
3L	+	16415180	16415200	G006119	348	9.06E-15	3'utr	TMS1	FlyBase
3L	-	12785220	12785240	G017920	348	9.06E-15	3'utr	Atg1	FlyBase
2R	-	24044580	24044600	G016380	348	9.06E-15	3'utr	tsr	FlyBase
2R	+	18144620	18144640	G003803	348	9.06E-15	coding	pAbp	FlyBase
3L	-	22294420	22294480	G018834	347.333	0.000154934	3'utr	Ten-m	FlyBase
X	+	16444620	16444640	G011031	347	9.06E-15	coding	rngo	FlyBase
2L	+	16722300	16722320	G001817	347	9.06E-15	coding	Cyt-c-p	FlyBase
3R	-	7974460	7974480	G019370	346	9.06E-15	3'utr	CD98hc	FlyBase
3L	+	185520	185540	G004576	345	9.06E-15	coding	Mtch	FlyBase
2R	+	12930540	12930600	G003250	345	1.67E-11	3'utr	sug	FlyBase
X	-	6008280	6008320	G022715	344.5	1.97E-09	3'utr	mab-21	FlyBase
3R	+	27291220	27291260	G008927	343.5	9.06E-15	3'utr	Hmu	FlyBase
3L	-	3372500	3372520	G016993	342	9.06E-15	coding	YT521-B	FlyBase
3L	+	15608640	15608660	G006039	342	9.06E-15	3'utr	RhoGAP71E	FlyBase
2L	+	6617060	6617080	G000934	342	9.06E-15	3'utr	CG11050	FlyBase
3L	-	1802200	1802220	G016803	341	9.06E-15	3'utr	JTBR	FlyBase
2L	-	6639500	6639520	G012319	341	9.06E-15	coding	CG31635	FlyBase
3R	-	23054460	23054500	G021078	340	0.000400986	3'utr	CG17119	FlyBase
2R	+	19160840	19160860	G003925	340	9.06E-15	coding	ena	FlyBase
X	+	6680400	6680420	G010145	339	9.06E-15	coding	l(1)G0255	FlyBase
X	-	9644340	9644360	G023099	338	9.06E-15	5'utr	l(1)G0232	FlyBase
4	-	331500	331520	G022060	338	9.06E-15	5'utr	PMCA	FlyBase
2R	+	9433320	9433380	G002852	338	0.000953211	3'utr	Pdk	FlyBase
2R	+	16857740	16857780	G003610	337.5	1.05E-11	coding	Dek	FlyBase
3R	-	28809500	28809520	G021679	337	9.06E-15	coding	wdn	FlyBase
2L	-	5320600	5320640	G012150	337	9.06E-15	coding	Ncoa6	FlyBase
3R	-	11973160	11973260	G019971	336.4	1.88E-05	stop_codon	Tango9	FlyBase
X	+	11684220	11684240	G010528	336	9.06E-15	coding	bif	FlyBase
2R	-	18797100	18797120	G015876	336	9.06E-15	3'utr	l(2)08717	FlyBase
2R	-	14357960	14357980	G015386	336	9.06E-15	3'utr	Arc1	FlyBase
3L	+	21289620	21289640	G006485	335	9.06E-15	3'utr	pzg	FlyBase
3R	+	13031420	13031440	G007674	334	9.06E-15	coding	l(3)87Df	FlyBase
2L	+	19063600	19063620	G001925	334	9.06E-15	coding	CG10495	FlyBase
2R	+	12177260	12177280	G003141	333	9.06E-15	coding	Cct5	FlyBase
2L	-	10486840	10486860	G012933	333	9.06E-15	coding	CG7456	FlyBase
X	-	21603640	21603680	G024280	332	8.01E-11	coding	CG14476	FlyBase
X	-	12610480	12610500	G023408	332	9.06E-15	coding	CG1463	FlyBase
X	+	10480420	10480440	G010418	332	9.06E-15	coding	PPP4R2r	FlyBase
2R	+	16791580	16791600	G003600	332	9.06E-15	3'utr	CG5522	FlyBase
2L	-	8450240	8450260	G012664	332	9.06E-15	coding	fu12	FlyBase
2L	+	16916720	16916740	G001851	332	9.06E-15	3'utr	tweek	FlyBase
X	-	9153320	9153380	G023005	331.333	0.000117053	3'utr	His3.3B	FlyBase
X	+	5673240	5673280	G010006	331	1.97E-08	coding	RpL35	FlyBase
X	+	15721820	15721840	G010857	331	9.06E-15	coding	CG8184	FlyBase
2L	-	5016380	5016400	G012093	330	9.06E-15	coding	vkg	FlyBase
2L	-	19570180	19570200	G013613	330	9.06E-15	miRNA	mir-2b-2	ensembl
X	-	17420080	17420100	G023909	329	9.06E-15	coding	CG8611	FlyBase
X	+	16614120	16614160	G011043	329	9.06E-15	3'utr	mbt	FlyBase
X	-	1237120	1237140	G022367	329	9.06E-15	coding	CG11403	FlyBase
3R	-	23760940	23760960	G021171	329	9.06E-15	3'utr	CG10217	FlyBase
3R	+	26976900	26976920	G008899	328	9.06E-15	3'utr	CG5521	FlyBase
2R	-	6809700	6809720	G014219	328	9.06E-15	5'utr	CG15237	FlyBase
2R	+	18705640	18705660	G003894	328	9.06E-15	3'utr	Sik3	FlyBase
3L	+	22076320	22076340	G006582	327	9.06E-15	coding	RpLP0	FlyBase
X	-	1662500	1662520	G022396	326	9.06E-15	intron	Mur2B	FlyBase
3R	+	11210880	11210960	G007453	326	0.000792582	stop_codon	Tctp	FlyBase
2L	+	10058720	10058780	G001395	325.667	2.29E-06	coding-intron	Pen	FlyBase
3L	-	12272080	12272100	G017861	323	9.06E-15	3'utr	CG4300	FlyBase
3L	-	11693900	11693920	G017803	323	9.06E-15	3'utr	CG11652	FlyBase
2R	+	14497080	14497100	G003389	323	9.06E-15	3'utr	L	FlyBase
2L	+	3066620	3066660	G000465	323	0.000133538	coding	CG3523	FlyBase
X	-	18382220	18382260	G024009	322.5	1.07E-10	coding	betaCOP	FlyBase
3R	+	5569840	5569860	G006913	322	9.06E-15	intron-coding	Rheb	FlyBase
3R	+	22372320	22372340	G008432	322	9.06E-15	coding	PyK	FlyBase
2R	-	8104800	8104820	G014480	322	9.06E-15	coding	Cul4	FlyBase
2R	+	12572680	12572700	G003189	322	9.06E-15	intron-coding	ClC-b	FlyBase
2L	+	9390760	9390800	G001281	322	1.07E-10	coding	Aldh	FlyBase
2L	+	8133940	8133960	G001133	322	9.06E-15	3'utr	CG8668	FlyBase
2L	-	5768100	5768220	G012184	321.333	0.000253319	3'utr	CG9171	FlyBase
3R	-	27944960	27944980	G021647	321	9.06E-15	coding	mfrn	FlyBase
2R	+	7570080	7570100	G002589	321	9.06E-15	coding	Vps13	FlyBase
X	+	15088280	15088300	G010789	320	9.06E-15	3'utr	CG5599	FlyBase
4	-	1023120	1023140	G022236	320	9.06E-15	coding	PlexA	FlyBase
3R	-	12075400	12075420	G020008	320	9.06E-15	coding	ATP8B	FlyBase
3L	-	5559640	5559680	G017186	320	8.05E-06	3'utr	sinu	FlyBase
3L	-	13484040	13484060	G017955	320	9.06E-15	coding	Abp1	FlyBase
2L	-	10374980	10375000	G012916	320	9.06E-15	coding	CG33303	FlyBase
2L	-	5979940	5980020	G012210	319.25	5.70E-07	5'utr-coding	chic	FlyBase
3L	+	12519400	12519420	G005719	319	9.06E-15	3'utr	tral	FlyBase
2R	+	22855520	22855540	G004302	319	9.06E-15	coding	RpL23	FlyBase
2L	-	9790060	9790180	G012795	318.333	3.77E-07	pseudogene	CR18854	FlyBase
X	-	15460400	15460420	G023611	318	9.06E-15	coding	shtd	FlyBase
3L	-	11527240	11527260	G017772	318	9.06E-15	coding	Mob2	FlyBase
3R	-	13011180	13011200	G020096	317	9.06E-15	5'utr	CG8031	FlyBase
3L	-	9842520	9842560	G017678	316.5	4.70E-08	coding	RasGAP1	FlyBase
2R	+	21183400	21183420	G004079	316	9.06E-15	5'utr	tud	FlyBase
2R	-	5708680	5708880	G014061	315.9	0.000264702	intron-coding	ap	FlyBase
3R	-	8817060	8817180	G019474	315.167	1.52E-06	3'utr	CG9821	FlyBase
3L	+	4532560	4532580	G005117	315	9.06E-15	NoAnnotation
2R	-	12158920	12158940	G015025	315	9.06E-15	intron	Prp8	FlyBase
X	-	9229480	9229500	G023044	313	9.06E-15	coding	CG12121	FlyBase
3R	-	22520560	22520580	G021020	313	9.06E-15	coding	CG5346	FlyBase
2L	-	8259800	8259840	G012603	313	0.000690241	3'utr	Btk29A	FlyBase
3L	+	9094180	9094200	G005462	312	9.06E-15	coding	CG32032	FlyBase
3R	+	7087880	7088060	G007059	311	1.04E-05	coding	alphaTub84B	FlyBase
3R	+	20315880	20315900	G008263	311	9.06E-15	coding	CG42668	FlyBase
2L	+	5190520	5190540	G000706	311	9.06E-15	coding	Msp300	FlyBase
3R	-	23291040	23291100	G021115	310.333	9.21E-13	5'utr	pnt	FlyBase
2R	+	21183480	21183500	G004081	310	9.06E-15	5'utr	tud	FlyBase
2L	-	21740500	21740560	G013824	309.667	0.000350934	3'utr	step	FlyBase
X	+	1927200	1927220	G009736	309	9.06E-15	3'utr	Ocrl	FlyBase
3R	+	9342420	9342440	G007250	309	9.06E-15	5'utr	CG45050	FlyBase
2L	+	6052220	6052240	G000821	309	9.06E-15	coding	CG9135	FlyBase
2L	+	113340	113360	G000039	309	9.06E-15	5'utr	Sam-S	FlyBase
3R	-	25699000	25699040	G021479	308.5	1.87E-11	3'utr	LpR2	FlyBase
3R	-	9715040	9715060	G019678	308	9.06E-15	coding	hyd	FlyBase
3R	-	30791640	30791660	G021885	308	9.06E-15	miRNA	mir-1013	ensembl
3L	+	8537240	8537260	G005386	308	9.06E-15	3'utr	ergic53	FlyBase
3R	-	5597500	5597520	G019209	307	9.06E-15	intron-coding	kra	FlyBase
2L	-	13747620	13747640	G013209	307	9.06E-15	lincRNA_exon	CR45913	FlyBase
3L	+	13510000	13510020	G005804	306	9.06E-15	3'utr	Spt20	FlyBase
3R	-	7184980	7185020	G019330	305	0.000305323	coding	CG10055	FlyBase
3L	-	16673140	16673160	G018218	305	9.06E-15	coding	zetaCOP	FlyBase
2R	+	24886340	24886360	G004530	305	9.06E-15	5'utr	NKAIN	FlyBase
2L	+	9655260	9655280	G001325	305	9.06E-15	coding	Apoltp	FlyBase
2L	+	16829120	16829140	G001833	305	9.06E-15	coding	CG31739	FlyBase
X	-	1668440	1668460	G022397	304	9.06E-15	5'utr	CG3740	FlyBase
3R	+	28284160	28284180	G008994	304	9.06E-15	coding	CG34437	FlyBase
X	+	19640620	19640660	G011278	303.5	0.000175579	3'utr	Rcd-1	FlyBase
2L	-	12052760	12052800	G013062	303.5	0.000526402	coding-intron	JhI-21	FlyBase
X	+	11683500	11683520	G010524	303	9.06E-15	coding	bif	FlyBase
2L	+	2811920	2811960	G000359	303	9.06E-15	3'utr	daw	FlyBase
3R	-	20582580	20582620	G020820	302.5	4.36E-05	coding	CG16953	FlyBase
3R	+	29155200	29155220	G009077	301	9.06E-15	coding	Rpn2	FlyBase
3R	-	10128700	10128720	G019754	301	9.06E-15	coding	tws	FlyBase
3L	-	9407480	9407500	G017597	301	9.06E-15	3'utr	CG4022	FlyBase
3L	-	16628900	16628940	G018211	301	0.000400986	coding	Abl	FlyBase
3R	+	7077680	7077740	G007049	300.333	5.09E-05	3'utr	CG1943	FlyBase
3L	+	15589720	15589740	G006029	300	9.06E-15	coding	RhoGAP71E	FlyBase
2L	-	14189100	14189120	G013236	300	9.06E-15	coding	Dyrk2	FlyBase
3R	-	12068920	12068980	G019989	299.667	5.53E-07	3'utr	ATP8B	FlyBase
3L	+	11213040	11213060	G005625	299	9.06E-15	coding	CG7600	FlyBase
X	+	6880120	6880140	G010191	298	9.06E-15	3'utr	CG43736	FlyBase
2R	-	7802180	7802260	G014435	297.5	7.92E-05	coding	Nop17l	FlyBase
3R	-	17810340	17810400	G020580	297.333	1.66E-05	5'utr	CG18012	FlyBase
3R	-	29827960	29827980	G021804	297	9.06E-15	coding	Atg16	FlyBase
3R	+	12990480	12990500	G007631	297	9.06E-15	3'utr-intron	CG31342	FlyBase
3R	-	8824120	8824140	G019502	296	9.06E-15	5'utr	CG9836	FlyBase
3R	+	13693380	13693400	G007738	296	9.06E-15	3'utr	flfl	FlyBase
3R	+	10790820	10790840	G007418	296	9.06E-15	coding	Mcm5	FlyBase
2R	-	25074440	25074460	G016533	296	9.06E-15	3'utr	gol	FlyBase
2L	-	117480	117500	G011544	296	9.06E-15	3'utr	CG4822	FlyBase
2R	+	8101980	8102000	G002672	295	9.06E-15	3'utr	CG11210	FlyBase
2L	-	834540	834560	G011713	295	9.06E-15	stop_codon	drongo	FlyBase
2L	+	20334700	20334720	G002036	295	9.06E-15	coding	spir	FlyBase
2R	-	18667560	18667640	G015864	294.25	0.00034512	3'utr	edl	FlyBase
3R	-	29316000	29316020	G021749	294	9.06E-15	coding	Cnx99A	FlyBase
3L	+	839460	839500	G004677	294	9.06E-15	3'utr	CG13887	FlyBase
2L	+	2756140	2756180	G000340	293.5	3.52E-07	coding-intron	Bacc	FlyBase
3L	+	21512220	21512280	G006509	293	6.73E-05	3'utr	M6	FlyBase
2R	-	21698120	21698140	G016138	293	9.06E-15	stop_codon	HmgZ	FlyBase
2L	-	1707740	1707780	G011780	293	9.06E-15	stop_codon	CG17660	FlyBase
X	+	11687520	11687600	G010531	292.75	0.000210126	coding	bif	FlyBase
3R	-	5202820	5202860	G019097	292.5	1.88E-05	intron-coding	cno	FlyBase
3R	-	10109020	10109060	G019747	292.5	9.06E-15	5'utr	Fmr1	FlyBase
3L	-	17554380	17554400	G018298	292	9.06E-15	coding	CycT	FlyBase
3R	-	8830280	8830340	G019506	290.333	8.90E-05	coding	pyd	FlyBase
X	-	16834920	16834940	G023870	290	9.06E-15	5'utr	CG13004	FlyBase
3L	-	16384060	16384100	G018180	289.5	1.07E-14	coding	CG4729	FlyBase
3R	-	9511780	9511800	G019609	289	9.06E-15	coding	Ras85D	FlyBase
3R	-	31598140	31598180	G021952	288.5	9.06E-15	3'utr	CycG	FlyBase
3L	-	3056300	3056340	G016942	288.5	4.69E-07	3'utr	CG32486	FlyBase
X	-	7887300	7887320	G022855	288	9.06E-15	3'utr	CG10932	FlyBase
X	+	18841840	18841860	G011194	288	9.06E-15	3'utr	Pvf1	FlyBase
3L	+	753240	753280	G004667	287	9.06E-15	3'utr	emc	FlyBase
3R	+	14301860	14301900	G007768	286	2.63E-09	3'utr	CG12207	FlyBase
2L	-	4478400	4478420	G012022	286	9.06E-15	3'utr	dp	FlyBase
2R	-	7460540	7460580	G014295	285.5	1.10E-06	3'utr	CG11141	FlyBase
3R	-	7185600	7185640	G019331	285	0.000903416	coding	CG10055	FlyBase
3L	-	17899760	17899780	G018331	285	9.06E-15	coding	Prestin	FlyBase
2R	-	24020020	24020060	G016367	285	9.06E-15	3'utr	CG3907	FlyBase
2R	-	15206900	15206920	G015459	285	9.06E-15	3'utr	row	FlyBase
2R	-	14356000	14356020	G015383	285	9.06E-15	3'utr	CG8617	FlyBase
2L	+	6926900	6926920	G000986	285	9.06E-15	3'utr	Hrb27C	FlyBase
X	+	5429500	5429520	G009993	284	9.06E-15	NoAnnotation
X	+	13328920	13328940	G010657	284	9.06E-15	3'utr	IP3K2	FlyBase
3R	-	16358440	16358460	G020448	284	9.06E-15	3'utr	CG17931	FlyBase
2L	+	1695220	1695240	G000242	284	9.06E-15	coding	chinmo	FlyBase
2L	-	9906320	9906400	G012819	283.25	8.99E-05	5'utr	CG13124	FlyBase
X	-	15883020	15883040	G023724	283	9.06E-15	intron-coding	tay	FlyBase
3L	+	21945980	21946000	G006571	283	9.06E-15	coding	CG14562	FlyBase
2R	+	16183400	16183420	G003531	283	9.06E-15	coding	Lis-1	FlyBase
2L	-	10283800	10283820	G012893	283	9.06E-15	coding	CG5604	FlyBase
3L	+	10873020	10873040	G005600	282	9.06E-15	coding	tna	FlyBase
3R	-	5361240	5361260	G019152	281	9.06E-15	coding	Cerk	FlyBase
3R	-	12068560	12068600	G019984	281	0.000100941	3'utr	ATP8B	FlyBase
2L	+	16831440	16831460	G001837	281	9.06E-15	3'utr	CG31739	FlyBase
3L	-	22071680	22071720	G018808	280.5	0.000903416	5'utr	CG7139	FlyBase
3L	-	346500	346520	G016618	280	9.06E-15	intron	mth	FlyBase
2L	-	7069540	7069560	G012403	280	9.06E-15	3'utr	Pvf2	FlyBase
4	+	1033360	1033420	G009596	279.333	5.53E-07	coding	ATPsyn-beta	FlyBase
X	-	11336000	11336020	G023283	279	9.06E-15	coding	Kap3	FlyBase
3L	-	16140040	16140100	G018149	279	5.57E-09	3'utr	CG5151	FlyBase
2R	+	21002500	21002520	G004033	279	9.06E-15	coding	CG10543	FlyBase
2R	+	20606120	20606140	G004025	279	9.06E-15	intron	bl	FlyBase
3R	-	12992640	12992680	G020088	278.5	1.48E-08	coding	yellow-f	FlyBase
3R	-	25112360	25112380	G021418	278	9.06E-15	5'utr	CG13650	FlyBase
2L	-	1381020	1381060	G011759	277.5	1.95E-06	3'utr	lea	FlyBase
2L	+	7818780	7818800	G001073	277	9.06E-15	coding	LanB1	FlyBase
2L	-	15749660	15749700	G013257	276.5	5.81E-13	3'utr	l(2)35Di	FlyBase
X	-	5622260	5622280	G022675	276	9.06E-15	intron-coding	Mlc-c	FlyBase
X	+	13400540	13400560	G010678	276	9.06E-15	3'utr	CG1673	FlyBase
3R	+	30364200	30364220	G009239	276	9.06E-15	3'utr	hdc	FlyBase
3L	+	9374800	9374820	G005486	276	9.06E-15	3'utr	Hsp67Bb	FlyBase
2R	+	17050160	17050180	G003642	276	9.06E-15	coding-intron	CG9646	FlyBase
2L	-	21741540	21741560	G013832	276	9.06E-15	3'utr	step	FlyBase
2L	-	16821340	16821360	G013344	276	9.06E-15	coding	Cas	FlyBase
2L	-	123140	123220	G011573	275.75	5.57E-09	coding	CG3164	FlyBase
2L	-	9494220	9494240	G012753	275	9.06E-15	coding-intron	Gdi	FlyBase
X	-	21600800	21600820	G024276	274	9.06E-15	3'utr	CG14476	FlyBase
3R	-	8817000	8817020	G019473	274	9.06E-15	3'utr	CG9821	FlyBase
2L	-	18958260	18958280	G013518	274	9.06E-15	3'utr	Nak	FlyBase
2R	+	6239740	6239780	G002493	273.5	0.000400986	stop_codon	bin3	FlyBase
3L	+	8573140	8573160	G005404	273	9.06E-15	3'utr	rhea	FlyBase
2L	+	13204180	13204220	G001614	273	8.35E-09	start_codon	Pect	FlyBase
3R	+	9342280	9342340	G007249	272.333	0.00046114	5'utr	CG45050	FlyBase
3R	-	17539160	17539180	G020531	272	9.06E-15	coding	l(3)07882	FlyBase
3L	+	13516140	13516160	G005810	272	9.06E-15	3'utr	Liprin-beta	FlyBase
2R	+	22103900	22103920	G004222	272	9.06E-15	coding	CG6613	FlyBase
2R	+	21088040	21088060	G004051	272	9.06E-15	3'utr	Treh	FlyBase
2R	-	17788560	17788580	G015773	272	9.06E-15	3'utr	Ubc10	FlyBase
2L	-	6044640	6044660	G012235	272	9.06E-15	coding	ade2	FlyBase
3R	+	31617800	31617820	G009348	271	9.06E-15	3'utr	CG1792	FlyBase
3R	-	27109800	27109820	G021568	271	9.06E-15	coding	gb	FlyBase
3L	+	5775840	5775860	G005192	271	9.06E-15	NoAnnotation
X	-	11432080	11432100	G023293	270	9.06E-15	3'utr	Evi5	FlyBase
3R	+	28922640	28922660	G009043	270	9.06E-15	3'utr	Doa	FlyBase
3L	-	20470520	20470540	G018649	270	9.06E-15	3'utr	CG32428	FlyBase
3L	-	11785020	11785040	G017828	270	9.06E-15	coding	Pi3K68D	FlyBase
2L	+	8108820	8108840	G001123	270	9.06E-15	5'utr	Bsg	FlyBase
2L	-	3146640	3146660	G011936	270	9.06E-15	3'utr	Mad	FlyBase
3L	+	2782940	2783000	G004871	269.667	1.30E-06	coding	pgant6	FlyBase
X	+	15825740	15825780	G010893	269	1.49E-07	3'utr	sd	FlyBase
3R	+	25051300	25051320	G008758	269	9.06E-15	start_codon	CG11791	FlyBase
2R	-	14604620	14604640	G015394	269	9.06E-15	stop_codon	CG12868	FlyBase
3R	+	29793620	29793680	G009156	268.333	8.90E-05	3'utr	kay	FlyBase
3R	-	10784000	10784020	G019822	268	9.06E-15	start_codon	mRpL37	FlyBase
3L	+	9717100	9717120	G005552	268	9.06E-15	3'utr	vsg	FlyBase
2R	-	12931800	12931820	G015150	268	9.06E-15	coding-intron	CG17019	FlyBase
2L	-	3513060	3513080	G011962	268	9.06E-15	coding	CG33123	FlyBase
2L	-	6468800	6468840	G012285	267.5	1.84E-12	3'utr	mmy	FlyBase
3R	-	29109140	29109160	G021704	267	9.06E-15	3'utr	alpha-Man-Ib	FlyBase
3L	-	7358760	7358780	G017390	267	9.06E-15	coding	pst	FlyBase
3L	-	1503760	1503800	G016734	267	9.06E-15	3'utr	cue	FlyBase
2R	-	18279360	18279380	G015828	267	9.06E-15	3'utr	sbb	FlyBase
2L	+	5984800	5984840	G000791	266.5	5.86E-12	coding	eIF-4a	FlyBase
3R	+	24278040	24278100	G008660	266.333	6.73E-05	coding	Orct	FlyBase
2L	+	5987700	5987800	G000802	266.2	0.000436499	5'utr	ifc	FlyBase
X	+	11612080	11612100	G010509	266	9.06E-15	3'utr	CG1703	FlyBase
3R	-	31461940	31461960	G021933	266	9.06E-15	start_codon	CG11334	FlyBase
3R	-	27566240	27566260	G021613	266	9.06E-15	coding	wdb	FlyBase
3L	-	21544960	21544980	G018775	266	9.06E-15	coding	Wnk	FlyBase
3L	-	18805280	18805300	G018384	266	9.06E-15	coding	CG14073	FlyBase
2R	-	11307360	11307380	G014904	266	9.06E-15	coding	Fpps	FlyBase
X	+	15869240	15869320	G010909	265.25	0.00074475	coding	Gapdh2	FlyBase
3R	-	26861340	26861400	G021521	264.333	0.000789452	intron-coding	Lerp	FlyBase
X	+	6880220	6880240	G010192	264	9.06E-15	3'utr	CG43736	FlyBase
2L	-	10257080	10257100	G012869	264	9.06E-15	5'utr	Pten	FlyBase
2R	-	9690500	9690560	G014706	263.333	7.36E-07	coding	Uba1	FlyBase
3L	-	17526960	17527060	G018284	263.2	0.000211339	stop_codon	Edc3	FlyBase
2R	+	11895280	11895420	G003098	263	1.66E-05	3'utr	Ef1alpha48D	FlyBase
X	-	15449340	15449380	G023604	262	0.000175579	coding	Scamp	FlyBase
3R	-	23985280	23985300	G021221	262	9.06E-15	3'utr	CG13603	FlyBase
3L	+	576320	576420	G004629	261.8	0.000835117	3'utr	hipk	FlyBase
2L	+	201520	201560	G000085	261.5	9.06E-15	3'utr	spen	FlyBase
2R	+	18144440	18144500	G003802	261.333	2.91E-05	coding	pAbp	FlyBase
3L	-	22294140	22294160	G018831	261	9.06E-15	3'utr	Ten-m	FlyBase
2R	-	22298700	22298720	G016177	261	9.06E-15	3'utr	wdp	FlyBase
2L	-	1984540	1984560	G011813	261	9.06E-15	3'utr	Got2	FlyBase
3R	-	5585600	5585620	G019197	260	9.06E-15	coding	CG2926	FlyBase
3R	+	20302360	20302400	G008260	260	9.06E-15	3'utr	cic	FlyBase
3R	-	15417580	15417600	G020393	260	9.06E-15	lincRNA_exon	CR45911	FlyBase
2L	+	192880	192900	G000077	260	9.06E-15	coding	spen	FlyBase
4	-	1116920	1116940	G022259	259	9.06E-15	coding	Cals	FlyBase
3R	-	11753400	11753440	G019924	259	9.06E-15	coding	Lk6	FlyBase
2L	+	5032240	5032260	G000628	259	9.06E-15	coding	Cg25C	FlyBase
X	-	21062660	21062720	G024233	258.667	5.35E-06	3'utr	CG32512	FlyBase
3L	+	13502220	13502280	G005798	258.667	0.000789452	3'utr	Tgi	FlyBase
X	+	15413740	15413760	G010815	258	9.06E-15	repeat	DOC6_DM	RepeatMasker
2R	-	16760020	16760040	G015652	258	9.06E-15	coding	unc-104	FlyBase
2L	+	3478560	3478580	G000500	258	9.06E-15	5'utr	Thor	FlyBase
2L	-	18130460	18130500	G013407	258	3.44E-06	3'utr	kel	FlyBase
3R	+	7086640	7086760	G007055	257.833	3.37E-05	lincRNA_exon-lincRNA_intron	alphaTub84B	FlyBase
X	-	19561260	19561280	G024133	257	9.06E-15	3'utr	Grip84	FlyBase
4	+	626140	626160	G009571	257	9.06E-15	miRNA	mir-954	ensembl
3R	+	9354820	9354840	G007255	257	9.06E-15	coding	CG45050	FlyBase
3R	+	25222960	25222980	G008785	257	9.06E-15	coding	CG11851	FlyBase
3R	+	23682160	23682180	G008547	257	9.06E-15	3'utr	eIF-3p66	FlyBase
3R	-	2085460	2085480	G018977	257	9.06E-15	repeat	MDG3_I-int	RepeatMasker
3L	+	16818900	16818920	G006146	257	9.06E-15	intron-coding	nudC	FlyBase
2R	+	11217200	11217220	G003042	257	9.06E-15	3'utr	shn	FlyBase
3L	-	11693980	11694060	G017804	256.5	1.76E-06	3'utr	CG11652	FlyBase
3R	+	30485700	30485720	G009259	256	9.06E-15	3'utr	PH4alphaEFB	FlyBase
3R	+	25051080	25051120	G008756	256	9.06E-15	5'utr	CG11791	FlyBase
2R	-	17673560	17673580	G015747	256	9.06E-15	3'utr	Sema-1b	FlyBase
X	-	270360	270380	G022290	255	9.06E-15	3'utr	ewg	FlyBase
X	+	19492880	19492900	G011241	255	9.06E-15	coding	CG12203	FlyBase
3R	-	27277340	27277360	G021602	255	9.06E-15	3'utr	mrt	FlyBase
3R	+	24053520	24053540	G008623	255	9.06E-15	3'utr	CG5991	FlyBase
3L	+	12116220	12116240	G005689	255	9.06E-15	start_codon	l(3)j2D3	FlyBase
2R	+	23877360	23877380	G004372	255	9.06E-15	3'utr	ken	FlyBase
2L	-	6786320	6786340	G012349	255	9.06E-15	coding	nrv1	FlyBase
2R	-	7460640	7460680	G014296	254.5	8.05E-06	stop_codon	CG11141	FlyBase
2R	-	13975540	13975560	G015324	254	9.06E-15	coding	CG6701	FlyBase
2L	+	21575100	21575120	G002165	254	9.06E-15	coding-intron	Lamp1	FlyBase
2R	-	6091840	6091880	G014166	253.5	0.000175579	5'utr-coding	EcR	FlyBase
3L	-	21266720	21266760	G018716	253	4.36E-05	3'utr	CG9391	FlyBase
2R	-	9575940	9575960	G014693	253	9.06E-15	5'utr	Not1	FlyBase
2R	-	13186360	13186380	G015185	253	9.06E-15	5'utr	CG17724	FlyBase
2R	-	13157380	13157400	G015176	253	9.06E-15	coding	TppII	FlyBase
2L	+	6368600	6368620	G000880	253	9.06E-15	coding	CG9505	FlyBase
2R	-	12849700	12849740	G015141	252.5	0.000526402	stop_codon	CG17574	FlyBase
X	-	9574920	9574960	G023086	252	2.49E-05	coding	CG32699	FlyBase
X	-	14240680	14240700	G023564	252	9.06E-15	coding	mRNA-cap	FlyBase
3L	+	9891140	9891160	G005562	252	9.06E-15	coding	CalpB	FlyBase
3L	+	12118360	12118380	G005692	252	9.06E-15	coding	ssp	FlyBase
2L	+	5199960	5199980	G000711	252	9.06E-15	coding	Msp300	FlyBase
X	+	5900880	5900980	G010023	251.8	2.54E-06	5'utr	Act5C	FlyBase
2R	-	15923060	15923220	G015534	251.625	2.22E-05	stop_codon	bdg	FlyBase
3R	+	31229140	31229180	G009315	251	9.06E-15	3'utr	CG12054	FlyBase
3L	+	569520	569540	G004606	251	9.06E-15	intron-coding	hipk	FlyBase
2R	+	22938880	22938900	G004312	251	9.06E-15	3'utr	CG9849	FlyBase
X	-	7924780	7924820	G022869	250.5	1.84E-12	3'utr	CG10777	FlyBase
3R	-	30800060	30800080	G021888	250	9.06E-15	coding	wts	FlyBase
3R	-	25653460	25653500	G021465	250	2.50E-11	3'utr	Tnks	FlyBase
2R	+	23851720	23851740	G004360	250	9.06E-15	5'utr	gbb	FlyBase
2L	+	18129180	18129200	G001870	250	9.06E-15	3'utr	CG5758	FlyBase
2R	+	23679320	23679340	G004347	249	9.06E-15	3'utr	Pde8	FlyBase
2R	-	17012180	17012200	G015685	249	9.06E-15	coding	Ehbp1	FlyBase
2L	+	9968420	9968460	G001377	248.5	0.000305323	stop_codon	RpL13	FlyBase
X	+	11094380	11094400	G010446	248	9.06E-15	3'utr	CG2061	FlyBase
3R	-	11755940	11755960	G019940	248	9.06E-15	coding	Lk6	FlyBase
3L	-	1242280	1242300	G016704	248	9.06E-15	coding	Klp61F	FlyBase
2R	-	4727720	4727740	G013972	248	9.06E-15	intron-coding	Nipped-B	FlyBase
2R	+	24191760	24191780	G004447	248	9.06E-15	coding	ocm	FlyBase
2L	-	8221240	8221320	G012580	247.25	4.02E-06	3'utr	Pvr	FlyBase
3R	-	30445680	30445700	G021870	247	9.06E-15	3'utr	aralar1	FlyBase
2R	-	18522980	18523000	G015850	247	9.06E-15	NoAnnotation
X	-	9153240	9153260	G023004	246	9.06E-15	3'utr	His3.3B	FlyBase
X	-	15829120	15829160	G023669	246	0.00118418	coding	Chc	FlyBase
4	+	538240	538260	G009527	246	9.06E-15	3'utr	zfh2	FlyBase
3R	-	9762860	9762900	G019709	246	9.06E-15	5'utr	Snap24	FlyBase
3R	-	9536060	9536080	G019615	246	9.06E-15	3'utr	mura	FlyBase
3R	+	29792600	29792620	G009148	246	9.06E-15	coding	kay	FlyBase
3L	-	9632580	9632600	G017648	246	9.06E-15	intron-coding	fry	FlyBase
3L	-	19885880	19885900	G018558	246	9.06E-15	coding	Mi-2	FlyBase
2R	-	6670220	6670240	G014203	246	9.06E-15	3'utr	Hsepi	FlyBase
2R	-	4698900	4698920	G013963	246	9.06E-15	coding	Nipped-B	FlyBase
2L	+	6186660	6186680	G000859	246	9.06E-15	intron	CG34380	FlyBase
2L	-	464280	464300	G011679	246	9.06E-15	coding	CG4297	FlyBase
2L	+	12435200	12435220	G001569	246	9.06E-15	coding	Elf	FlyBase
3L	-	15070160	15070180	G018038	245	9.06E-15	coding	cp309	FlyBase
2R	+	8931080	8931100	G002783	245	9.06E-15	coding	PAN2	FlyBase
2R	+	16169180	16169240	G003522	244.667	5.81E-05	3'utr	lbk	FlyBase
3R	+	16443280	16443300	G008035	244	9.06E-15	start_codon	CG14882	FlyBase
3R	+	15342100	15342120	G007867	244	9.06E-15	3'utr	Aats-ser	FlyBase
3L	+	3232400	3232420	G004968	244	9.06E-15	3'utr	CG11505	FlyBase
2R	+	5697940	5697960	G002437	244	9.06E-15	5'utr	CG17337	FlyBase
2R	-	23993060	23993080	G016365	244	9.06E-15	miRNA	mir-1009	ensembl
2R	+	22326580	22326600	G004241	244	9.06E-15	coding	Gp150	FlyBase
2R	-	11370980	11371000	G014916	244	9.06E-15	coding	Tapdelta	FlyBase
2L	+	4345320	4345340	G000547	244	9.06E-15	3'utr	Atet	FlyBase
3R	+	12449600	12449640	G007564	243	0.00118418	start_codon	CG18549	FlyBase
2R	-	16594140	16594160	G015648	243	9.06E-15	5'utr	CG8306	FlyBase
2R	+	17601940	17601980	G003723	242.5	1.49E-07	coding	Smurf	FlyBase
2L	-	21741300	21741340	G013830	242.5	9.06E-15	NoAnnotation
2L	-	1171380	1171420	G011750	242.5	1.05E-11	coding	CG5118	FlyBase
2R	-	4322600	4322620	G013954	242	9.06E-15	coding	Gprk1	FlyBase
2R	-	13231800	13231820	G015196	242	9.06E-15	3'utr	CG4670	FlyBase
X	-	19281960	19282020	G024099	241.667	0.000789452	3'utr	CG8034	FlyBase
X	+	19855000	19855020	G011315	241	9.06E-15	coding	Nup205	FlyBase
2R	+	22327640	22327660	G004247	241	9.06E-15	coding	Gp150	FlyBase
3L	-	4224340	4224500	G017107	240.5	1.44E-05	3'utr	ImpL2	FlyBase
2R	-	7481980	7482020	G014314	240.5	4.57E-06	3'utr	wech	FlyBase
3L	-	22067460	22067480	G018804	240	9.06E-15	3'utr	CG7139	FlyBase
3L	+	15559580	15559600	G006002	240	9.06E-15	coding	AGO2	FlyBase
X	-	11813300	11813360	G023352	239.667	2.91E-05	coding	CG1578	FlyBase
3L	+	4552560	4552660	G005133	239.4	0.000250937	stop_codon	CG11357	FlyBase
3R	-	9628940	9628980	G019657	239	1.98E-07	3'utr	Crc	FlyBase
3R	-	9510260	9510320	G019605	239	1.24E-14	5'utr	rump	FlyBase
3R	-	21851160	21851180	G020984	239	9.06E-15	3'utr	glec	FlyBase
3R	-	11228840	11228860	G019852	239	9.06E-15	coding	GCC88	FlyBase
3L	-	18829480	18829500	G018394	239	9.06E-15	coding	Indy	FlyBase
2R	+	13968840	13968860	G003316	239	9.06E-15	coding	Aats-phe	FlyBase
3R	+	11680900	11680920	G007508	238	9.06E-15	3'utr	Ho	FlyBase
2L	-	8307420	8307440	G012616	238	9.06E-15	coding	Ostgamma	FlyBase
2L	-	21215120	21215180	G013758	237.333	3.85E-05	snRNA	snRNA:U4:39B	FlyBase
3R	+	30361580	30361620	G009231	237	6.24E-09	3'utr	hdc	FlyBase
2L	-	2985680	2985760	G011923	237	1.24E-05	coding	Chd1	FlyBase
3L	-	11207220	11207260	G017762	236.5	1.10E-06	coding	Ube3a	FlyBase
X	-	4368700	4368720	G022614	236	9.06E-15	miRNA	mir-984	ensembl
X	+	2113540	2113560	G009787	236	9.06E-15	3'utr	csw	FlyBase
3R	-	5586780	5586800	G019198	236	9.06E-15	coding	CG2926	FlyBase
2R	+	24290320	24290340	G004470	236	9.06E-15	stop_codon	nvy	FlyBase
2R	-	18284100	18284160	G015836	236	1.66E-05	coding	sbb	FlyBase
3L	+	27268180	27268280	G006716	235.8	3.21E-06	coding	RpL15	FlyBase
4	-	43500	43540	G022005	235.5	0.000526402	5'utr	PlexB	FlyBase
X	-	1895940	1895960	G022436	235	9.06E-15	coding	arm	FlyBase
X	+	15902300	15902320	G010927	235	9.06E-15	coding	shi	FlyBase
3R	-	30883700	30883740	G021893	235	0.000175579	3'utr	Sap-r	FlyBase
3L	-	15821140	15821160	G018089	235	9.06E-15	3'utr	DCP2	FlyBase
2R	+	1080400	1080420	G002296	235	9.06E-15	coding	rl	FlyBase
2R	+	10434920	10434940	G002963	235	9.06E-15	coding	RanBPM	FlyBase
X	-	516900	516940	G022327	234.5	1.48E-08	3'utr	elav	FlyBase
3R	+	9988580	9988600	G007356	234	9.06E-15	5'utr	Glut4EF	FlyBase
3R	+	29799880	29799900	G009160	234	9.06E-15	start_codon	Drice	FlyBase
2L	+	19543880	19543900	G001987	234	9.06E-15	coding	ref(2)P	FlyBase
3R	-	30055380	30055400	G021848	233	9.06E-15	coding	spn-A	FlyBase
2R	-	5250760	5250780	G014004	233	9.06E-15	coding	Nipped-A	FlyBase
X	-	9607660	9607700	G023091	232.5	1.55E-14	coding	Aats-lys	FlyBase
X	-	16081140	16081160	G023769	232	9.06E-15	coding	Tob	FlyBase
X	+	1471960	1471980	G009682	232	9.06E-15	3'utr	pck	FlyBase
3R	+	20842180	20842200	G008321	232	9.06E-15	5'utr	CG15695	FlyBase
3R	+	19170080	19170100	G008197	232	9.06E-15	3'utr	sqz	FlyBase
3L	+	21176240	21176260	G006458	232	9.06E-15	5'utr	chb	FlyBase
3L	-	20190860	20190880	G018602	232	9.06E-15	5'utr	CG42674	FlyBase
3L	+	16415300	16415320	G006121	232	9.06E-15	3'utr	TMS1	FlyBase
2R	+	22799200	22799240	G004289	232	2.49E-05	start_codon	blw	FlyBase
2R	-	17546540	17546560	G015730	232	9.06E-15	coding	RpL18A	FlyBase
X	+	11793200	11793220	G010558	231	9.06E-15	5'utr	CkIIbeta	FlyBase
3R	+	23731100	23731120	G008554	231	9.06E-15	coding	CG10365	FlyBase
2L	-	5316840	5316860	G012143	231	9.06E-15	3'utr	Ncoa6	FlyBase
2L	-	229260	229340	G011613	230.75	2.89E-05	coding	kis	FlyBase
2L	-	4842800	4842840	G012043	230.5	0.000133538	3'utr	mxt	FlyBase
X	-	15706420	15706440	G023630	230	9.06E-15	3'utr	CG9281	FlyBase
3R	+	26468480	26468500	G008872	230	9.06E-15	coding	CG5455	FlyBase
3L	+	2982920	2982940	G004874	230	9.06E-15	coding	CG2107	FlyBase
3L	-	2508060	2508080	G016855	230	9.06E-15	5'utr	Spn	FlyBase
4	-	661080	661100	G022149	229	9.06E-15	3'utr	gw	FlyBase
3R	+	11210780	11210820	G007452	229	8.23E-10	coding	Tctp	FlyBase
3R	-	10019200	10019220	G019738	229	9.06E-15	coding	Mical	FlyBase
2R	-	19410780	19410800	G015949	229	9.06E-15	coding	hts	FlyBase
2L	+	6670200	6670240	G000942	229	1.07E-10	3'utr	CG34310	FlyBase
3L	-	5800360	5800400	G017266	228.5	9.06E-15	3'utr	S6k	FlyBase
2L	-	833920	833960	G011709	228.5	4.39E-12	3'utr	drongo	FlyBase
X	-	15701700	15701720	G023622	228	9.06E-15	3'utr	Pis	FlyBase
3R	+	20289940	20289980	G008245	228	0.00118418	coding	cic	FlyBase
3L	+	8105500	8105520	G005284	228	9.06E-15	coding	Ect4	FlyBase
3L	-	3936980	3937000	G017069	228	9.06E-15	3'utr	CG10866	FlyBase
3L	-	19919160	19919180	G018579	228	9.06E-15	3'utr	Su(z)12	FlyBase
2R	-	15932980	15933000	G015551	228	9.06E-15	coding	Diap2	FlyBase
X	-	5720040	5720060	G022684	227	9.06E-15	3'utr	CG32758	FlyBase
X	+	2606260	2606280	G009835	227	9.06E-15	coding	Zw10	FlyBase
X	-	21385920	21385940	G024267	227	9.06E-15	coding	Hlc	FlyBase
4	+	566720	566740	G009543	227	9.06E-15	3'utr	Pur-alpha	FlyBase
3L	-	11112340	11112360	G017738	227	9.06E-15	3'utr	Sod	FlyBase
2L	+	11012040	11012080	G001527	227	0.000175579	3'utr	dUTPase	FlyBase
X	+	2598460	2598500	G009830	226.5	8.05E-06	3'utr	egh	FlyBase
3R	-	18239800	18239840	G020608	226.5	6.28E-08	3'utr	CG7156	FlyBase
3R	+	29100020	29100040	G009052	226	9.06E-15	coding	CG11873	FlyBase
3R	+	22730680	22730700	G008480	226	9.06E-15	3'utr	CG45049	FlyBase
3R	-	14235880	14235900	G020166	226	9.06E-15	3'utr	CG43291	FlyBase
3L	-	16788340	16788360	G018236	226	9.06E-15	3'utr	CG9674	FlyBase
2R	+	23503440	23503460	G004334	226	9.06E-15	coding	CG13559	FlyBase
3L	-	2788140	2788180	G016908	225.5	1.88E-05	3'utr	Tet	FlyBase
3L	+	15589940	15589980	G006030	225.5	4.60E-10	coding	RhoGAP71E	FlyBase
X	-	14837520	14837540	G023576	225	9.06E-15	3'utr	CG14407	FlyBase
3R	+	8005560	8005580	G007093	225	9.06E-15	3'utr	CG2698	FlyBase
3L	-	1503340	1503400	G016730	224.333	0.000805825	3'utr	cue	FlyBase
X	-	7099240	7099260	G022816	224	9.06E-15	3'utr	CG4615	FlyBase
X	+	4631280	4631300	G009951	224	9.06E-15	repeat	DNAREP1_DM	RepeatMasker
3R	+	27701160	27701200	G008943	224	1.88E-05	coding	btz	FlyBase
3R	+	17082980	17083000	G008067	224	9.06E-15	coding	kuk	FlyBase
3R	+	16039540	16039560	G007965	224	9.06E-15	coding-intron	pnr	FlyBase
3L	-	4813540	4813560	G017153	224	9.06E-15	coding	Dhc64C	FlyBase
3L	+	3507400	3507420	G005026	224	9.06E-15	coding	CG42324	FlyBase
3L	-	2718680	2718700	G016898	224	9.06E-15	3'utr	Mrtf	FlyBase
3L	-	1535520	1535540	G016745	224	9.06E-15	3'utr	CG12091	FlyBase
2L	+	303180	303200	G000121	224	9.06E-15	3'utr	Pi3K21B	FlyBase
2L	-	22128880	22128900	G013842	224	9.06E-15	coding	CycK	FlyBase
2L	-	11140	11160	G011512	224	9.06E-15	3'utr	l(2)gl	FlyBase
X	+	18841960	18842000	G011196	223	9.06E-15	3'utr	Pvf1	FlyBase
4	+	502600	502620	G009494	223	9.06E-15	intron	zfh2	FlyBase
3R	+	16289800	16289820	G008012	223	9.06E-15	coding	gish	FlyBase
2R	-	20584060	20584080	G016026	223	9.06E-15	miRNA	mir-312	ensembl
3L	-	4224720	4224820	G017110	222.8	5.74E-06	3'utr	ImpL2	FlyBase
2L	+	16289360	16289400	G001745	222.5	9.06E-15	coding	pkaap	FlyBase
2L	+	13210400	13210460	G001626	222.333	7.36E-07	3'utr	Pect	FlyBase
3R	+	17387960	17387980	G008080	222	9.06E-15	coding	lute	FlyBase
3L	-	3402580	3402600	G017008	222	9.06E-15	3'utr	sty	FlyBase
2R	-	9111920	9111940	G014570	222	9.06E-15	coding	Mys45A	FlyBase
2R	+	7773760	7773780	G002607	222	9.06E-15	NoAnnotation
2L	-	5014540	5014560	G012080	222	9.06E-15	coding	vkg	FlyBase
2L	+	156300	156320	G000048	222	9.06E-15	coding	CG3436	FlyBase
X	-	21628480	21628500	G024283	221	9.06E-15	coding	DIP1	FlyBase
3R	+	15373920	15373940	G007882	221	9.06E-15	3'utr	Ccm3	FlyBase
2R	-	22921560	22921580	G016248	221	9.06E-15	coding	Nup214	FlyBase
2R	+	18145840	18145860	G003809	221	9.06E-15	3'utr	pAbp	FlyBase
2R	+	12930620	12930640	G003251	221	9.06E-15	3'utr	sug	FlyBase
X	-	2280400	2280420	G022509	220	9.06E-15	3'utr	CG2865	FlyBase
X	-	2126760	2126780	G022480	220	9.06E-15	3'utr	ph-p	FlyBase
2L	-	10298880	10298900	G012898	220	9.06E-15	coding	CYLD	FlyBase
X	+	21357540	21357560	G011423	219	9.06E-15	3'utr	sol	FlyBase
3R	-	8817500	8817520	G019477	219	9.06E-15	3'utr	CG9821	FlyBase
3L	+	13854680	13854700	G005812	219	9.06E-15	coding	Hml	FlyBase
2L	-	12823400	12823420	G013131	219	9.06E-15	NoAnnotation
3R	+	17796120	17796160	G008102	218.5	1.47E-06	3'utr	CG7713	FlyBase
X	-	1694520	1694540	G022404	218	9.06E-15	coding	a6	FlyBase
X	+	15032840	15032860	G010774	218	9.06E-15	3'utr	be	FlyBase
3R	+	10043840	10043860	G007361	218	9.06E-15	coding	CG3909	FlyBase
3L	+	3378780	3378800	G005011	218	9.06E-15	coding	CG12014	FlyBase
2R	-	5707200	5707220	G014051	218	9.06E-15	3'utr	ap	FlyBase
2R	-	18842840	18842860	G015902	218	9.06E-15	intron-coding	CG15099	FlyBase
2R	-	11358060	11358080	G014908	218	9.06E-15	3'utr	CG12384	FlyBase
2L	+	5310560	5310580	G000735	218	9.06E-15	3'utr	vri	FlyBase
2L	+	3449920	3449940	G000485	218	9.06E-15	coding	Snx1	FlyBase
2L	-	17369000	17369020	G013361	218	9.06E-15	3'utr	Lrch	FlyBase
3R	+	23794840	23794860	G008569	217	9.06E-15	coding	mbc	FlyBase
3L	+	16032000	16032020	G006069	217	9.06E-15	3'utr	Notum	FlyBase
2R	-	16194240	16194260	G015603	217	9.06E-15	3'utr	calypso	FlyBase
2R	-	13945480	13945500	G015285	217	9.06E-15	3'utr	AGO1	FlyBase
2L	+	19435320	19435340	G001965	217	9.06E-15	3'utr	Rab9	FlyBase
2L	+	11132720	11132740	G001539	217	9.06E-15	coding	CG4751	FlyBase
3L	-	5601780	5601800	G017227	216	9.06E-15	stop_codon	CG10590	FlyBase
2R	+	21184100	21184140	G004082	216	0.000690241	coding	tud	FlyBase
2L	-	13800	13820	G011520	216	9.06E-15	coding	l(2)gl	FlyBase
2L	-	13217400	13217420	G013177	216	9.06E-15	coding	CG9426	FlyBase
2R	-	22190100	22190300	G016170	215.1	0.000181822	3'utr	Swim	FlyBase
X	-	18624780	18624800	G024024	215	9.06E-15	3'utr	wgn	FlyBase
3R	-	26254840	26254860	G021496	215	9.06E-15	3'utr	Ald	FlyBase
3L	-	2507840	2507860	G016853	215	9.06E-15	3'utr	Spn	FlyBase
3L	-	11167060	11167080	G017742	215	9.06E-15	3'utr	wls	FlyBase
2R	-	17008240	17008260	G015676	215	9.06E-15	3'utr	Ehbp1	FlyBase
3L	+	4417900	4417940	G005102	214.5	0.000400986	5'utr	DOR	FlyBase
2R	-	22935420	22935460	G016260	214.5	1.88E-05	5'utr	CG3800	FlyBase
X	+	13807380	13807400	G010741	214	9.06E-15	3'utr	inaE	FlyBase
3R	-	19900240	19900260	G020769	214	9.06E-15	coding	CG4538	FlyBase
3L	-	4598680	4598700	G017146	214	9.06E-15	5'utr	Src64B	FlyBase
3L	-	14044360	14044380	G017984	214	9.06E-15	coding	blue	FlyBase
3L	-	11605700	11605720	G017776	214	9.06E-15	3'utr	CG6091	FlyBase
3L	-	11098160	11098180	G017737	214	9.06E-15	5'utr	CG6272	FlyBase
2R	-	9879300	9879320	G014738	214	9.06E-15	coding	Sec24AB	FlyBase
2L	-	6945520	6945540	G012372	214	9.06E-15	3'utr	ihog	FlyBase
3R	-	8818820	8818920	G019488	213.8	0.000457214	5'utr	CG9821	FlyBase
3R	-	30883480	30883540	G021890	213.667	0.000602376	3'utr	CG15547	FlyBase
3R	-	7474800	7475000	G019340	213.6	0.000266143	snRNA	snRNA:7SK	FlyBase
2R	-	23421600	23421660	G016285	213.333	1.25E-05	3'utr	CG9815	FlyBase
X	-	22452260	22452280	G024288	213	9.06E-15	3'utr	wap	FlyBase
X	+	18097080	18097100	G011150	213	9.06E-15	3'utr	RhoGAP16F	FlyBase
3R	-	18161520	18161540	G020593	213	9.06E-15	3'utr	CG7218	FlyBase
2R	+	17040440	17040460	G003638	213	9.06E-15	coding	RhoGEF2	FlyBase
2R	+	12919000	12919020	G003233	213	9.06E-15	5'utr	NAT1	FlyBase
2R	+	10079060	10079080	G002914	213	9.06E-15	coding	egr	FlyBase
2L	-	7479260	7479280	G012433	213	9.06E-15	coding	Ziz	FlyBase
3R	+	30578440	30578500	G009264	212.667	0.000203549	3'utr	tmod	FlyBase
2L	-	18978260	18978320	G013530	212.667	9.88E-09	3'utr	Swip-1	FlyBase
3R	-	27065800	27065880	G021547	212.5	0.000152661	stop_codon	spz	FlyBase
2R	+	10435700	10435740	G002965	212.5	9.06E-15	3'utr	RanBPM	FlyBase
3R	+	31797560	31797580	G009410	212	9.06E-15	coding	Acf1	FlyBase
3L	+	20418220	20418240	G006403	212	9.06E-15	coding	zye	FlyBase
2R	+	19161760	19161800	G003927	212	5.86E-12	3'utr	ena	FlyBase
2R	-	14863680	14863700	G015433	212	9.06E-15	coding	Inr-a	FlyBase
2R	-	12487920	12487940	G015084	212	9.06E-15	3'utr	fdl	FlyBase
2L	+	19578920	19578940	G002001	212	9.06E-15	coding	msb1l	FlyBase
3R	+	30362920	30362960	G009235	211.5	1.03E-12	3'utr	hdc	FlyBase
3R	-	5273680	5273720	G019118	211	1.41E-13	3'utr	mtd	FlyBase
3R	-	17545660	17545680	G020533	211	9.06E-15	coding	Prx3	FlyBase
3L	+	8141260	8141280	G005321	211	9.06E-15	coding	mus301	FlyBase
3L	-	23329040	23329060	G018940	211	9.06E-15	5'utr	alpha-Cat	FlyBase
2L	+	9515920	9515940	G001297	211	9.06E-15	coding-intron	CG33298	FlyBase
3R	+	26841520	26841560	G008885	210.5	4.67E-09	3'utr	Tl	FlyBase
3L	+	852300	852320	G004679	210	9.06E-15	coding	CG13890	FlyBase
3L	+	22946300	22946320	G006625	210	9.06E-15	start_codon	Mes2	FlyBase
2R	+	22328780	22328800	G004253	210	9.06E-15	3'utr	Gp150	FlyBase
2R	+	21191700	21191720	G004099	210	9.06E-15	coding	tud	FlyBase
2R	+	9715840	9715920	G002875	209.5	0.000137581	3'utr	dap	FlyBase
4	+	626180	626200	G009572	209	9.06E-15	pre_miRNA	mir-954	ensembl
3R	-	14727260	14727300	G020283	209	1.55E-14	coding	CG7530	FlyBase
3L	+	8530720	8530760	G005374	209	9.06E-15	start_codon	foi	FlyBase
2R	-	11358340	11358360	G014911	209	9.06E-15	coding	CG12384	FlyBase
2L	+	6346040	6346060	G000876	209	9.06E-15	3'utr	Cpr	FlyBase
2L	+	5206920	5206980	G000720	209	0.000602277	3'utr	Msp300	FlyBase
3R	+	5484580	5484620	G006905	208.5	2.49E-05	coding	Hcs	FlyBase
3L	-	1667660	1667700	G016771	208.5	4.47E-11	coding	RpL23A	FlyBase
3R	-	9576220	9576240	G019649	208	9.06E-15	coding	Kap-alpha3	FlyBase
3R	+	4240640	4240660	G006764	208	9.06E-15	coding	Gel	FlyBase
3L	+	839640	839660	G004678	208	9.06E-15	3'utr	CG13887	FlyBase
2R	+	21652980	21653000	G004175	208	9.06E-15	intron	CG10082	FlyBase
2R	-	19448560	19448620	G015970	208	1.73E-06	coding	betaTub56D	FlyBase
2R	+	14355400	14355420	G003373	208	9.06E-15	3'utr	CG8613	FlyBase
2L	-	12457400	12457480	G013092	208	0.000347431	5'utr	bun	FlyBase
X	-	11712920	11712960	G023328	207.5	1.14E-14	coding	Amun	FlyBase
X	+	19569280	19569300	G011259	207	9.06E-15	3'utr	car	FlyBase
X	-	11809840	11809860	G023346	207	9.06E-15	3'utr	CG1578	FlyBase
3L	-	322900	322920	G016611	207	9.06E-15	coding	CG32344	FlyBase
2R	-	9260100	9260120	G014619	207	9.06E-15	coding	Pkn	FlyBase
2R	+	13135100	13135120	G003260	207	9.06E-15	coding	Cap-G	FlyBase
2L	-	17370700	17370720	G013365	207	9.06E-15	3'utr	Lrch	FlyBase
X	+	942540	942580	G009657	206.5	9.06E-15	3'utr	mus81	FlyBase
3L	-	2820280	2820320	G016934	206.5	6.16E-10	5'utr	Tet	FlyBase
2R	+	12465200	12465280	G003176	206.5	0.000346415	3'utr	Lac	FlyBase
2L	+	9919580	9919620	G001366	206.5	8.23E-14	coding	CG4598	FlyBase
4	+	529980	530000	G009512	206	9.06E-15	coding	zfh2	FlyBase
4	-	32900	32920	G022001	206	9.06E-15	3'utr	PlexB	FlyBase
3R	+	8352120	8352140	G007144	206	9.06E-15	3'utr	Atg13	FlyBase
3R	-	21375280	21375380	G020924	206	0.000361954	NoAnnotation
3R	-	18289140	18289160	G020616	206	9.06E-15	3'utr	l(3)05822	FlyBase
3L	-	5567420	5567500	G017200	205.25	1.76E-08	3'utr	Msr-110	FlyBase
3R	-	19046220	19046240	G020705	205	9.06E-15	3'utr	cdi	FlyBase
3L	-	18754400	18754420	G018370	205	9.06E-15	coding	ftz-f1	FlyBase
2L	+	13551540	13551560	G001654	205	9.06E-15	5'utr	kuz	FlyBase
2L	+	113080	113100	G000037	205	9.06E-15	5'utr	Sam-S	FlyBase
3R	-	2089060	2089100	G018985	204.5	3.50E-09	repeat	MDG3_LTR	RepeatMasker
X	+	10842940	10842980	G010429	204	2.64E-08	3'utr	CG15209	FlyBase
X	-	10765280	10765300	G023198	204	9.06E-15	3'utr	Atg8a	FlyBase
3L	+	1550800	1550820	G004743	204	9.06E-15	coding	Cct1	FlyBase
3L	-	15138240	15138260	G018053	204	9.06E-15	coding	Pdi	FlyBase
2R	+	8622440	8622460	G002723	204	9.06E-15	coding	Cirl	FlyBase
2R	-	5122200	5122220	G013992	204	9.06E-15	5'utr	gus	FlyBase
X	+	1395600	1395660	G009677	203.667	0.000789452	3'utr	CG11448	FlyBase
X	-	1695440	1695480	G022406	203.5	0.000400986	lincRNA_intron-lincRNA_exon	a6	FlyBase
2L	-	6633640	6633680	G012311	203.5	9.06E-15	3'utr	CG31635	FlyBase
2L	-	8953620	8953680	G012715	203.333	6.75E-05	3'utr	CG31886	FlyBase
X	+	18831920	18831940	G011185	203	9.06E-15	3'utr	CG7101	FlyBase
3L	-	25115040	25115060	G018949	203	9.06E-15	3'utr	MED21	FlyBase
3L	-	21724560	21724580	G018791	203	9.06E-15	3'utr	CG11247	FlyBase
3L	+	10874500	10874520	G005605	203	9.06E-15	5'utr	tna	FlyBase
2R	+	15761500	15761520	G003478	203	9.06E-15	5'utr	CG30089	FlyBase
2L	-	16355080	16355220	G013306	203	3.96E-05	stop_codon	CaBP1	FlyBase
2L	-	10829220	10829240	G012940	203	9.06E-15	intron	Nos	FlyBase
3R	+	18242780	18242800	G008119	202	9.06E-15	5'utr	14-3-3epsilon	FlyBase
2R	-	20583760	20583780	G016024	202	9.06E-15	miRNA	mir-310	ensembl
2L	-	8412220	8412240	G012650	202	9.06E-15	3'utr	CG13398	FlyBase
2L	-	21629680	21629700	G013780	202	9.06E-15	start_codon	Df31	FlyBase
2R	-	7526360	7526520	G014353	201.75	0.000159461	3'utr	Drat	FlyBase
2L	+	6345840	6345880	G000874	201.5	0.000903416	coding	Cpr	FlyBase
3R	-	21160980	21161040	G020892	201.333	0.000206078	coding	CG10824	FlyBase
X	+	16801520	16801540	G011060	201	9.06E-15	coding	CG4789	FlyBase
X	+	15321300	15321320	G010803	201	9.06E-15	coding	Top1	FlyBase
X	+	11791660	11791680	G010555	201	9.06E-15	coding	Karl	FlyBase
X	+	11150800	11150820	G010462	201	9.06E-15	coding	Lint-1	FlyBase
X	-	10784360	10784380	G023211	201	9.06E-15	5'utr	sesB	FlyBase
3R	-	29491620	29491660	G021754	201	0.000690241	3'utr	CG2310	FlyBase
3R	-	14573920	14573940	G020211	201	9.06E-15	coding	CG7987	FlyBase
3R	-	10320580	10320600	G019794	201	9.06E-15	coding	Bruce	FlyBase
3L	-	997700	997720	G016682	201	9.06E-15	3'utr	trio	FlyBase
3L	-	5799000	5799020	G017262	201	9.06E-15	3'utr	S6k	FlyBase
2L	-	7987360	7987400	G012496	201	9.06E-15	3'utr	pes	FlyBase
2L	-	13022680	13022700	G013150	201	9.06E-15	3'utr	CG9932	FlyBase
2L	+	10364060	10364080	G001468	201	9.06E-15	3'utr	pim	FlyBase
2L	-	8221140	8221200	G012579	200.667	0.000727484	3'utr	Pvr	FlyBase
2L	+	201840	201880	G000088	200.5	0.000231571	3'utr	spen	FlyBase
X	+	16328420	16328440	G010979	200	9.06E-15	3'utr	CalpC	FlyBase
X	-	13746440	13746460	G023497	200	9.06E-15	3'utr	Pdcd4	FlyBase
3R	-	23779080	23779100	G021178	200	9.06E-15	coding	Nup98-96	FlyBase
2L	+	10011980	10012000	G001389	200	9.06E-15	3'utr	Trp1	FlyBase
3R	-	5227320	5227360	G019099	199.5	9.06E-15	3'utr	Kat60	FlyBase
3R	-	31745200	31745240	G021969	199.5	3.50E-09	3'utr	awd	FlyBase
2R	-	9187900	9187940	G014611	199.5	9.06E-15	3'utr	CG8026	FlyBase
3L	+	3200280	3200300	G004947	199	9.06E-15	coding	gry	FlyBase
3L	+	27257200	27257220	G006707	199	9.06E-15	repeat	CIRCE	RepeatMasker
2R	-	9566480	9566500	G014659	199	9.06E-15	3'utr	Not1	FlyBase
2L	+	20361280	20361300	G002045	199	9.06E-15	3'utr	RtGEF	FlyBase
2L	-	1717040	1717080	G011790	199	9.06E-15	3'utr	Rim2	FlyBase
3R	-	29246840	29246860	G021722	198	9.06E-15	coding	SP1029	FlyBase
3R	+	15978300	15978320	G007917	198	9.06E-15	coding	Hel89B	FlyBase
3R	-	14668160	14668240	G020247	198	0.000451708	3'utr	Meltrin	FlyBase
2L	-	4842740	4842760	G012042	198	9.06E-15	3'utr	mxt	FlyBase
2L	+	16678300	16678320	G001800	198	9.06E-15	intron-coding	her	FlyBase
2L	-	104100	104120	G011534	198	9.06E-15	3'utr	Nhe1	FlyBase
3L	+	25110980	25111020	G006680	197.5	9.06E-15	coding	Set1	FlyBase
2L	-	12456900	12456940	G013089	197.5	0.000690241	3'utr	bun	FlyBase
X	-	14227940	14227980	G023555	196.5	8.05E-06	NoAnnotation
3R	+	20963720	20963840	G008327	196.5	6.33E-05	start_codon	Atpalpha	FlyBase
X	-	9194840	9194860	G023027	196	9.06E-15	3'utr	CG12118	FlyBase
3L	-	5559520	5559540	G017184	196	9.06E-15	3'utr	sinu	FlyBase
3L	-	17845980	17846000	G018328	196	9.06E-15	coding	MED19	FlyBase
2R	-	9131580	9131600	G014587	196	9.06E-15	5'utr	CG18659	FlyBase
2R	-	18970620	18970640	G015924	196	9.06E-15	coding	prod	FlyBase
2L	+	2230240	2230280	G000310	195.5	0.000526402	3'utr	sau	FlyBase
X	-	6252740	6252760	G022747	195	9.06E-15	coding	Rbcn-3A	FlyBase
X	+	20658020	20658040	G011374	195	9.06E-15	5'utr	Cyp6v1	FlyBase
4	+	611560	611580	G009557	195	9.06E-15	coding	Eph	FlyBase
3L	+	13042100	13042120	G005771	195	9.06E-15	intron-coding	RpS4	FlyBase
2L	-	14185700	14185740	G013229	195	0.000400986	3'utr	Dyrk2	FlyBase
3R	-	6455700	6455740	G019284	194.5	4.47E-11	coding	CG9727	FlyBase
3L	-	15994960	15995000	G018112	194.5	0.000305323	coding	CG5830	FlyBase
X	+	8588420	8588440	G010309	194	9.06E-15	3'utr	CG12065	FlyBase
X	+	7310660	7310700	G010195	194	9.06E-15	3'utr	brk	FlyBase
X	+	6851320	6851340	G010182	194	9.06E-15	3'utr	CG4558	FlyBase
X	+	16943420	16943440	G011066	194	9.06E-15	5'utr	RhoGAP15B	FlyBase
4	-	1015120	1015140	G022224	194	9.06E-15	coding	PlexA	FlyBase
3R	-	14661340	14661360	G020242	194	9.06E-15	stop_codon	Rad17	FlyBase
3L	+	23185620	23185660	G006651	194	1.11E-08	coding	CG34031	FlyBase
2R	+	7919620	7919640	G002638	194	9.06E-15	coding	Cul1	FlyBase
2R	+	6238500	6238520	G002490	194	9.06E-15	coding	bin3	FlyBase
2R	-	24045060	24045080	G016386	194	9.06E-15	coding	tsr	FlyBase
2L	+	20273580	20273600	G002035	194	9.06E-15	repeat	Copia_I-int	RepeatMasker
2R	-	22645020	22645060	G016207	193.5	0.000100941	3'utr	CG2852	FlyBase
2R	-	15857820	15857860	G015500	193.5	9.06E-15	3'utr	Gpo-1	FlyBase
2L	-	8953920	8954020	G012719	193.4	0.000160394	3'utr	CG31886	FlyBase
2L	-	6780120	6780220	G012347	193.2	4.04E-05	coding	nrv1	FlyBase
X	-	8873700	8873740	G022979	193	9.06E-15	3'utr	Moe	FlyBase
3R	-	16460480	16460520	G020471	193	1.55E-14	coding	CG42232	FlyBase
2R	-	16225260	16225280	G015616	193	9.06E-15	5'utr	CG15706	FlyBase
2L	-	6333060	6333080	G012260	193	9.06E-15	3'utr	Pez	FlyBase
2L	-	12714000	12714020	G013120	193	9.06E-15	coding	Pih1D1	FlyBase
2L	+	1182100	1182120	G000237	193	9.06E-15	3'utr-intron	CG4896	FlyBase
X	+	5880020	5880040	G010017	192	9.06E-15	5'utr	CG16721	FlyBase
X	+	18885880	18885900	G011208	192	9.06E-15	coding	CG7332	FlyBase
X	-	16885780	16885800	G023877	192	9.06E-15	coding	CG9099	FlyBase
X	-	1674800	1674820	G022402	192	9.06E-15	3'utr	CG32809	FlyBase
3R	+	4295380	4295400	G006780	192	9.06E-15	intron	cpx	FlyBase
3R	+	19884420	19884440	G008221	192	9.06E-15	coding	Pk92B	FlyBase
3L	-	18880000	18880040	G018415	192	0.000400986	coding	CG3961	FlyBase
3L	-	17961200	17961240	G018345	192	0.000903416	5'utr	Eip75B	FlyBase
3L	+	14039960	14039980	G005857	192	9.06E-15	coding	Hsc70Cb	FlyBase
2L	-	19568040	19568080	G013602	192	6.08E-06	3'utr	spi	FlyBase
2R	+	18773400	18773440	G003898	191.5	0.000175579	coding	Mctp	FlyBase
X	-	19761960	19761980	G024181	191	9.06E-15	coding	CG12702	FlyBase
4	-	121860	121880	G022025	191	9.06E-15	coding	Ank	FlyBase
3R	+	31744560	31744580	G009375	191	9.06E-15	coding	CG1896	FlyBase
2R	+	9962760	9962780	G002890	191	9.06E-15	3'utr	Pal1	FlyBase
2L	+	9959840	9959860	G001372	191	9.06E-15	3'utr	CG4658	FlyBase
2L	-	21741800	21741820	G013833	191	9.06E-15	coding	step	FlyBase
X	-	8119540	8119580	G022926	190.5	9.06E-15	coding	CG2260	FlyBase
X	+	12331840	12331860	G010592	190	9.06E-15	3'utr	Ten-a	FlyBase
3R	+	28604780	28604800	G009003	190	9.06E-15	3'utr	Hrb98DE	FlyBase
3L	-	10694400	10694420	G017715	190	9.06E-15	3'utr	NijA	FlyBase
3R	-	14668260	14668340	G020248	189.75	3.17E-09	3'utr	Meltrin	FlyBase
2R	-	5708180	5708400	G014059	189.455	6.40E-05	coding-intron	ap	FlyBase
3R	+	29793380	29793460	G009154	189.25	1.30E-06	3'utr	kay	FlyBase
X	-	7288880	7288920	G022835	189	9.23E-15	5'utr	unc-119	FlyBase
X	+	21038820	21038840	G011379	189	9.06E-15	3'utr	Ntf-2	FlyBase
X	-	16589740	16589760	G023838	189	9.06E-15	coding	SMC3	FlyBase
3R	+	31790520	31790560	G009408	189	6.08E-06	3'utr	faf	FlyBase
3R	-	21570760	21570800	G020934	189	2.47E-13	3'utr	InR	FlyBase
3R	+	21298720	21298740	G008386	189	9.06E-15	lincRNA_exon	Hsromega	FlyBase
3L	+	7915540	7915560	G005258	189	9.06E-15	coding	CG32368	FlyBase
3L	-	234560	234600	G016558	189	0.000903416	3'utr-intron	E(bx)	FlyBase
2R	+	21293840	21293860	G004107	189	9.06E-15	3'utr	RpL29	FlyBase
3L	+	22748060	22748100	G006610	188.5	2.49E-05	3'utr	CG7369	FlyBase
3L	+	10872340	10872380	G005598	188.5	9.06E-15	intron-coding	tna	FlyBase
2L	-	410740	410780	G011648	188.5	1.42E-05	coding	AP-2alpha	FlyBase
X	-	10492840	10492900	G023172	188.333	2.34E-08	5'utr	spri	FlyBase
X	-	5075680	5075720	G022646	188	4.70E-08	3'utr	CG32767	FlyBase
3R	+	24041760	24041780	G008615	188	9.06E-15	3'utr	spas	FlyBase
2L	-	19402560	19402580	G013563	188	9.06E-15	intron	Pax	FlyBase
2L	+	19035800	19035820	G001902	188	9.06E-15	start_codon	mib2	FlyBase
2L	-	18139040	18139080	G013415	187.5	9.06E-15	3'utr	Socs36E	FlyBase
3L	-	21498180	21498240	G018755	187.333	4.08E-05	stop_codon	Glg1	FlyBase
4	-	312820	312840	G022054	187	9.06E-15	coding	Zip102B	FlyBase
3R	-	25660880	25660900	G021467	187	9.06E-15	5'utr	Tnks	FlyBase
3L	-	7780740	7780760	G017425	187	9.06E-15	coding	CG32369	FlyBase
2R	+	6011780	6011800	G002485	187	9.06E-15	3'utr	Src42A	FlyBase
2L	+	5546040	5546060	G000764	187	9.06E-15	3'utr	Lam	FlyBase
2L	+	11131420	11131440	G001538	187	9.06E-15	coding	CG4751	FlyBase
2L	-	476600	476760	G011682	186.125	1.03E-05	3'utr	cbt	FlyBase
X	+	647740	647760	G009639	186	9.06E-15	coding	Roc1a	FlyBase
X	-	21026320	21026340	G024215	186	9.06E-15	3'utr	CG1532	FlyBase
4	-	1196440	1196460	G022275	186	9.06E-15	start_codon	PIP4K	FlyBase
3R	-	5273120	5273160	G019113	186	9.06E-15	3'utr	mtd	FlyBase
3L	-	1492700	1492740	G016725	186	8.05E-06	coding	CG12084	FlyBase
3L	-	14751440	14751460	G018002	186	9.06E-15	5'utr	Trl	FlyBase
2R	-	21125960	21125980	G016066	186	9.06E-15	coding	CG4050	FlyBase
2R	+	11895460	11895520	G003099	186	7.31E-06	3'utr	Ef1alpha48D	FlyBase
2L	+	21238520	21238540	G002133	186	9.06E-15	3'utr	Hr39	FlyBase
3L	+	14042460	14042540	G005859	185.5	0.000592089	coding	Hsc70Cb	FlyBase
2R	+	7012280	7012320	G002550	185.5	0.000690241	5'utr	Tsp42Ee	FlyBase
3L	-	22869720	22869780	G018900	185.333	2.33E-09	intron-coding	Arf79F	FlyBase
X	+	19512660	19512680	G011243	185	9.06E-15	coding	CG14200	FlyBase
X	+	11675560	11675580	G010521	185	9.06E-15	3'utr	Ptp10D	FlyBase
3R	+	4406260	4406280	G006818	185	9.06E-15	3'utr	lost	FlyBase
3R	-	21320900	21320920	G020909	185	9.06E-15	3'utr	CG16791	FlyBase
3L	+	17511580	17511620	G006200	185	1.98E-07	3'utr	Oatp74D	FlyBase
3L	-	16999800	16999820	G018254	185	9.06E-15	coding	CG3764	FlyBase
3L	+	10874760	10874780	G005608	185	9.06E-15	5'utr	tna	FlyBase
2R	+	7591380	7591400	G002595	185	9.06E-15	coding	scra	FlyBase
2R	-	2552200	2552220	G013922	185	9.06E-15	miRNA	mir-2279	ensembl
2L	+	13773060	13773080	G001672	185	9.06E-15	coding	TM9SF4	FlyBase
3R	+	25601160	25601200	G008821	184.5	0.000175579	3'utr	msi	FlyBase
3R	-	21623540	21623580	G020958	184.5	1.87E-11	coding	E2f1	FlyBase
X	+	11861140	11861160	G010574	184	9.06E-15	coding	ATP7	FlyBase
3L	-	14801880	14801900	G018027	184	9.06E-15	coding	NHP2	FlyBase
2R	-	9127600	9127640	G014582	184	4.67E-09	coding	CG18659	FlyBase
2R	-	4236160	4236180	G013945	184	9.06E-15	intron-coding	IntS3	FlyBase
2R	-	21719580	21719600	G016147	184	9.06E-15	coding	Tango11	FlyBase
2R	-	16317460	16317480	G015635	184	9.06E-15	coding	CG8060	FlyBase
2L	+	6612540	6612580	G000921	184	7.64E-05	start_codon	CG11050	FlyBase
2L	+	6458920	6458940	G000896	184	9.06E-15	3'utr	frj	FlyBase
2L	-	18139200	18139220	G013417	184	9.06E-15	3'utr	Socs36E	FlyBase
2L	+	22367420	22367460	G002253	183.5	9.06E-15	coding	CG17018	FlyBase
X	+	19529360	19529380	G011249	183	9.06E-15	coding	CoRest	FlyBase
3R	+	4226260	4226280	G006754	183	9.06E-15	coding	aux	FlyBase
2L	+	3780520	3780540	G000525	183	9.06E-15	coding	bowl	FlyBase
X	-	13750880	13751000	G023504	182.167	0.000572901	coding	Pdcd4	FlyBase
2L	-	8380760	8380780	G012639	182	9.06E-15	coding	Aats-ala	FlyBase
2L	+	5035640	5035680	G000654	182	5.77E-05	coding	Cg25C	FlyBase
2L	+	210040	210060	G000099	182	9.06E-15	3'utr	Tbc1d15-17	FlyBase
3R	-	24559920	24560040	G021321	181.667	1.17E-08	3'utr	CG13624	FlyBase
3R	-	21798240	21798300	G020982	181.667	7.13E-06	miRNA	mir-999	ensembl
X	+	3952140	3952180	G009924	181.5	8.05E-06	coding	Vap-33A	FlyBase
X	-	1353420	1353440	G022378	181	9.06E-15	coding	CG12773	FlyBase
4	+	522900	522920	G009507	181	9.06E-15	coding	zfh2	FlyBase
3R	-	9634540	9634580	G019666	181	4.70E-08	coding	Scm	FlyBase
3R	+	4391260	4391280	G006805	181	9.06E-15	coding	CG14646	FlyBase
3L	+	22785080	22785100	G006616	181	9.06E-15	3'utr	SPoCk	FlyBase
2R	-	10466000	10466020	G014797	181	9.06E-15	3'utr	Caf1-105	FlyBase
2L	-	18138820	18138840	G013412	181	9.06E-15	3'utr	Socs36E	FlyBase
2L	-	123080	123100	G011572	181	9.06E-15	5'utr	CG3164	FlyBase
3L	-	14752740	14752780	G018005	180.5	9.55E-15	5'utr	Trl	FlyBase
X	-	19573140	19573160	G024137	180	9.06E-15	coding	Tao	FlyBase
3R	-	9243720	9243740	G019567	180	9.06E-15	coding	ird1	FlyBase
3R	+	23924500	23924520	G008579	180	9.06E-15	5'utr	Ndc1	FlyBase
3L	+	21174240	21174260	G006456	180	9.06E-15	coding	chb	FlyBase
3L	-	17620180	17620200	G018301	180	9.06E-15	3'utr	Vps60	FlyBase
2R	-	5706760	5706800	G014048	179.5	6.08E-06	3'utr	ap	FlyBase
2R	-	19451540	19451580	G015974	179.5	9.06E-15	5'utr	betaTub56D	FlyBase
3R	+	6381000	6381020	G006993	179	9.06E-15	coding	TfIIFalpha	FlyBase
3L	+	22773580	22773600	G006613	179	9.06E-15	5'utr	SPoCk	FlyBase
3L	+	16897600	16897620	G006163	179	9.06E-15	coding	Lmpt	FlyBase
2R	+	21191560	21191580	G004098	179	9.06E-15	coding	tud	FlyBase
2R	+	16182280	16182340	G003527	179	0.000267456	coding	Lis-1	FlyBase
2R	-	13497100	13497120	G015236	179	9.06E-15	coding	drk	FlyBase
2R	-	11642880	11642900	G014955	179	9.06E-15	3'utr	CG9003	FlyBase
2R	-	10514380	10514400	G014822	179	9.06E-15	intron	lola	FlyBase
2L	+	9654320	9654340	G001324	179	9.06E-15	coding	Apoltp	FlyBase
2L	-	6678680	6678700	G012333	179	9.06E-15	3'utr	Nhe3	FlyBase
2L	+	10861180	10861200	G001513	179	9.06E-15	coding	Stam	FlyBase
3L	-	20999940	20999980	G018705	178.5	1.88E-05	coding	skd	FlyBase
2R	-	12146820	12146860	G015008	178.5	4.39E-12	coding	CG8878	FlyBase
X	+	6538440	6538460	G010116	178	9.06E-15	3'utr	dx	FlyBase
3R	+	29599180	29599200	G009112	178	9.06E-15	5'utr	alph	FlyBase
3R	-	23810660	23810680	G021190	178	9.06E-15	coding	eIF4G2	FlyBase
3L	-	7814940	7814960	G017433	178	9.06E-15	3'utr	Pdp1	FlyBase
2R	-	9437520	9437540	G014650	178	9.06E-15	coding	ced-6	FlyBase
2R	-	17414540	17414560	G015701	178	9.06E-15	3'utr	cnk	FlyBase
2R	-	13884700	13884720	G015269	178	9.06E-15	coding	shot	FlyBase
2L	-	1976920	1976940	G011811	178	9.06E-15	coding	CG15356	FlyBase
X	-	19572120	19572140	G024135	177	9.06E-15	coding	Tao	FlyBase
X	+	18885160	18885180	G011207	177	9.06E-15	coding-intron	CG7332	FlyBase
X	+	16339320	16339360	G010991	177	1.47E-06	3'utr	Dsp1	FlyBase
X	+	15823620	15823700	G010889	177	0.000268447	coding-intron	sd	FlyBase
3R	-	4952500	4952520	G019094	177	9.06E-15	5'utr	Ubc6	FlyBase
3R	+	25985900	25985920	G008848	177	9.06E-15	coding	Nf1	FlyBase
3R	-	14643780	14643800	G020228	177	9.06E-15	3'utr	l(3)L1231	FlyBase
3L	+	25120760	25120780	G006688	177	9.06E-15	5'utr	Ucrh	FlyBase
3L	-	22285420	22285440	G018817	177	9.06E-15	coding	Hem	FlyBase
3L	-	1498760	1498780	G016728	177	9.06E-15	coding	pUf68	FlyBase
2R	-	7923200	7923220	G014451	177	9.06E-15	3'utr	Kdm4A	FlyBase
2R	-	15875240	15875260	G015529	177	9.06E-15	coding	sli	FlyBase
2L	-	21146840	21146860	G013737	177	9.06E-15	coding	del	FlyBase
2L	+	10425180	10425200	G001492	177	9.06E-15	coding	CG5168	FlyBase
3R	-	29755960	29756100	G021784	176.857	7.74E-05	lincRNA_exon	CR44953	FlyBase
3R	-	9720200	9720260	G019690	176.333	0.000602351	coding	hyd	FlyBase
X	-	16071740	16071760	G023766	176	9.06E-15	coding	Nipsnap	FlyBase
3R	-	8012160	8012180	G019381	176	9.06E-15	coding	CG10435	FlyBase
3R	-	6000820	6000840	G019263	176	9.06E-15	3'utr	Rm62	FlyBase
3R	-	21623260	21623280	G020956	176	9.06E-15	coding	E2f1	FlyBase
3R	-	10104940	10104960	G019742	176	9.06E-15	coding	Fmr1	FlyBase
3L	-	8407320	8407340	G017507	176	9.06E-15	3'utr	Oseg1	FlyBase
3L	-	4126000	4126020	G017091	176	9.06E-15	coding	ens	FlyBase
3L	-	3334360	3334380	G016988	176	9.06E-15	coding	CG14969	FlyBase
3L	-	13999600	13999620	G017969	176	9.06E-15	3'utr	CG8783	FlyBase
3L	-	11700020	11700040	G017818	176	9.06E-15	3'utr	CG11658	FlyBase
3L	+	11223380	11223400	G005629	176	9.06E-15	coding	CG42671	FlyBase
2R	-	10496040	10496060	G014813	176	9.06E-15	intron	lola	FlyBase
2L	-	8061400	8061420	G012517	176	9.06E-15	coding	poe	FlyBase
3R	-	15344440	15344480	G020379	175.5	0.000231571	coding	Surf4	FlyBase
X	+	2112940	2112960	G009784	175	9.06E-15	3'utr	csw	FlyBase
X	-	18495220	18495260	G024017	175	4.69E-07	3'utr	GalNAc-T2	FlyBase
X	-	10357800	10357820	G023146	175	9.06E-15	intron-coding	l(1)G0289	FlyBase
3R	-	6008120	6008140	G019271	175	9.06E-15	5'utr	Rm62	FlyBase
3R	-	10128480	10128500	G019753	175	9.06E-15	coding	tws	FlyBase
3L	+	21574040	21574060	G006539	175	9.06E-15	pre_miRNA	mir-193	ensembl
3L	+	1550720	1550740	G004741	175	9.06E-15	5'utr	Cct1	FlyBase
2R	+	18143460	18143480	G003797	175	9.06E-15	coding	pAbp	FlyBase
2R	-	13501980	13502000	G015243	175	9.06E-15	5'utr	drk	FlyBase
2L	+	6082720	6082740	G000838	175	9.06E-15	5'utr	Kr-h1	FlyBase
2L	-	5342040	5342100	G012167	175	0.000669571	start_codon	CG12512	FlyBase
2L	-	448860	448920	G011657	175	0.000267456	3'utr	crq	FlyBase
2L	-	18652120	18652140	G013460	175	9.06E-15	coding	Cyp310a1	FlyBase
3R	-	15318420	15318460	G020372	174.5	1.07E-05	stop_codon	CG6276	FlyBase
3R	-	12996900	12996940	G020089	174.5	3.44E-06	3'utr	CG44194	FlyBase
2R	+	8625660	8625700	G002727	174.5	1.42E-05	coding	Vps25	FlyBase
2R	+	24886620	24886660	G004532	174.5	0.000526402	5'utr	NKAIN	FlyBase
2L	-	18834440	18834480	G013501	174.5	9.06E-15	3'utr	CG10600	FlyBase
3R	-	23291500	23291560	G021118	174.333	9.06E-15	coding	pnt	FlyBase
X	+	5908720	5908760	G010046	174	4.39E-12	coding	CG12236	FlyBase
X	+	2343440	2343460	G009816	174	9.06E-15	3'utr	phl	FlyBase
X	+	19516220	19516240	G011247	174	9.06E-15	coding	CG14200	FlyBase
3R	+	27932800	27932820	G008977	174	9.06E-15	3'utr	mino	FlyBase
3R	-	24718200	24718220	G021353	174	9.06E-15	coding	CG13630	FlyBase
3R	-	16452300	16452320	G020464	174	9.06E-15	coding	Pak3	FlyBase
3L	+	27261780	27261800	G006708	174	9.06E-15	NoAnnotation
3L	-	1952940	1952960	G016821	174	9.06E-15	coding	mv	FlyBase
3L	+	11688580	11688600	G005676	174	9.06E-15	3'utr	Sug	FlyBase
2R	-	15934240	15934300	G015555	174	1.23E-12	coding	Diap2	FlyBase
2L	+	22125060	22125080	G002214	174	9.06E-15	3'utr	CG3651	FlyBase
X	+	2237460	2237480	G009810	173	9.06E-15	3'utr	pcx	FlyBase
X	+	21361080	21361100	G011429	173	9.06E-15	3'utr	1-Sep	FlyBase
3R	-	31597220	31597240	G021948	173	9.06E-15	3'utr	CycG	FlyBase
3R	+	22581340	22581360	G008461	173	9.06E-15	coding	CSN6	FlyBase
3R	+	12444800	12444840	G007545	173	2.59E-06	start_codon	Desat1	FlyBase
3L	-	15820440	15820520	G018086	173	2.66E-07	3'utr	DCP2	FlyBase
2L	-	448940	448960	G011658	173	9.06E-15	3'utr	crq	FlyBase
2L	+	19730460	19730480	G002007	173	9.06E-15	3'utr	Lar	FlyBase
2L	-	1116440	1116460	G011736	173	9.06E-15	coding	Pino	FlyBase
3R	+	22413040	22413120	G008442	172.75	0.000601488	coding	lqfR	FlyBase
3R	+	20301700	20301740	G008258	172.5	2.64E-08	3'utr	cic	FlyBase
2R	-	10037540	10037580	G014768	172.5	0.000400986	coding	oys	FlyBase
2L	-	10384940	10384980	G012920	172.5	0.000133538	coding	Cdk1	FlyBase
X	-	8041000	8041020	G022896	172	9.06E-15	coding	fs(1)h	FlyBase
X	-	7106980	7107000	G022825	172	9.06E-15	3'utr	fz4	FlyBase
3R	-	5360140	5360160	G019149	172	9.06E-15	coding	Cerk	FlyBase
3L	-	15967100	15967120	G018103	172	9.06E-15	coding	l(3)72Ab	FlyBase
2R	+	19162540	19162560	G003932	172	9.06E-15	3'utr	ena	FlyBase
2R	-	16026920	16026940	G015587	172	9.06E-15	coding	casp	FlyBase
2R	-	14237960	14237980	G015368	172	9.06E-15	coding	CG8485	FlyBase
3L	+	3194540	3194740	G004917	171.9	3.31E-05	coding	Hsp83	FlyBase
3L	+	4173420	4173460	G005070	171.5	1.55E-14	3'utr	Ero1L	FlyBase
X	+	9253420	9253440	G010379	171	9.06E-15	coding	CG17754	FlyBase
X	+	6649020	6649040	G010128	171	9.06E-15	coding	pigs	FlyBase
X	+	15509020	15509040	G010828	171	9.06E-15	intron	Gmap	FlyBase
X	+	11833420	11833440	G010567	171	9.06E-15	3'utr	rudhira	FlyBase
X	-	10358080	10358100	G023147	171	9.06E-15	coding-intron	l(1)G0289	FlyBase
3R	+	28342540	28342560	G008995	171	9.06E-15	3'utr	Moca-cyp	FlyBase
3L	-	20396360	20396380	G018628	171	9.06E-15	3'utr	trbl	FlyBase
3L	+	12736440	12736460	G005726	171	9.06E-15	coding	Ptp69D	FlyBase
3L	-	11694240	11694260	G017807	171	9.06E-15	coding	CG11652	FlyBase
2R	-	9435440	9435460	G014642	171	9.06E-15	coding	ced-6	FlyBase
2R	+	8128620	8128640	G002682	171	9.06E-15	coding	Socs44A	FlyBase
2R	+	19485060	19485080	G003994	171	9.06E-15	3'utr	par-1	FlyBase
2L	+	3779260	3779280	G000517	171	9.06E-15	5'utr	bowl	FlyBase
2L	-	1717100	1717120	G011791	171	9.06E-15	stop_codon	Rim2	FlyBase
2L	+	16888620	16888640	G001842	171	9.06E-15	5'utr	tweek	FlyBase
2R	-	6627120	6627180	G014188	170.667	9.76E-06	3'utr	Vha16-1	FlyBase
3R	-	18738520	18738560	G020685	170.5	0.000903416	start_codon	Mekk1	FlyBase
3R	+	9632920	9632940	G007315	170	9.06E-15	coding	SpdS	FlyBase
3R	-	9549160	9549180	G019625	170	9.06E-15	intron	mura	FlyBase
3R	-	8239140	8239160	G019397	170	9.06E-15	coding	Ada2b	FlyBase
3R	-	29742940	29742960	G021767	170	9.06E-15	coding	CG7609	FlyBase
3R	-	13658540	13658560	G020136	170	9.06E-15	coding	Hrb87F	FlyBase
3R	-	10326540	10326580	G019801	170	6.24E-07	coding-intron	Bruce	FlyBase
3L	-	19628240	19628260	G018520	170	9.06E-15	coding	wnd	FlyBase
3L	+	11252600	11252620	G005636	170	9.06E-15	5'utr	scyl	FlyBase
2R	-	6092060	6092120	G014167	170	6.73E-05	5'utr	EcR	FlyBase
3R	-	8816120	8816240	G019464	169.667	1.93E-05	3'utr	CG9821	FlyBase
X	+	8430440	8430460	G010292	169	9.06E-15	3'utr	Trf2	FlyBase
4	+	360740	360760	G009479	169	9.06E-15	coding	Hcf	FlyBase
3L	+	17630060	17630080	G006203	169	9.06E-15	3'utr	CG7510	FlyBase
2R	-	5974280	5974300	G014130	169	9.06E-15	start_codon	BubR1	FlyBase
2R	+	24986060	24986080	G004542	169	9.06E-15	5'utr	CG3829	FlyBase
2R	-	18852180	18852200	G015914	169	9.06E-15	coding	CG18190	FlyBase
2R	+	16788860	16788900	G003587	169	4.57E-06	coding	CG5522	FlyBase
2R	+	16584820	16584840	G003565	169	9.06E-15	coding	Cdk4	FlyBase
2R	+	12919720	12919760	G003236	169	9.06E-15	5'utr	NAT1	FlyBase
2L	-	7987820	7987840	G012502	169	9.06E-15	3'utr	pes	FlyBase
2L	+	76080	76100	G000020	169	9.06E-15	stop_codon	galectin	FlyBase
2L	-	5800560	5800580	G012194	169	9.06E-15	3'utr	CG14005	FlyBase
2L	-	5027180	5027200	G012107	169	9.06E-15	5'utr	vkg	FlyBase
3R	-	7064460	7064500	G019292	168.5	9.06E-15	3'utr	CG1105	FlyBase
3L	-	20515300	20515360	G018654	168.333	1.73E-06	stop_codon	CG5059	FlyBase
X	-	17138400	17138420	G023890	168	9.06E-15	5'utr	mei-218	FlyBase
X	-	10877620	10877640	G023247	168	9.06E-15	5'utr	CG1637	FlyBase
4	-	917360	917380	G022189	168	9.06E-15	coding	eIF4G	FlyBase
3R	+	15275780	15275800	G007842	168	9.06E-15	coding	CG4338	FlyBase
3L	-	19549640	19549660	G018487	168	9.06E-15	coding	l(3)76BDr	FlyBase
2R	-	9689340	9689360	G014704	168	9.06E-15	coding	Uba1	FlyBase
2R	+	7919480	7919500	G002637	168	9.06E-15	coding	Cul1	FlyBase
2R	-	7740960	7741060	G014413	168	0.000218313	5'utr	CG30497	FlyBase
2L	+	8053880	8053920	G001110	168	2.47E-13	3'utr	CG7466	FlyBase
2L	-	20872580	20872600	G013694	168	9.06E-15	3'utr	sky	FlyBase
3L	-	22300540	22300580	G018852	167.5	8.30E-07	coding	Ten-m	FlyBase
2L	+	6927620	6927660	G000992	167.5	1.84E-12	3'utr	Hrb27C	FlyBase
3R	+	18242820	18242880	G008120	167.333	1.66E-05	start_codon	14-3-3epsilon	FlyBase
2R	-	13945200	13945260	G015284	167.333	0.000790188	3'utr	AGO1	FlyBase
X	-	16961800	16961820	G023881	167	9.06E-15	coding	CG9086	FlyBase
3R	-	8262260	8262280	G019405	167	9.06E-15	3'utr	RpA-70	FlyBase
3R	+	24152520	24152540	G008631	167	9.06E-15	5'utr	CG6178	FlyBase
3R	-	14279580	14279600	G020177	167	9.06E-15	intron	trx	FlyBase
2R	-	24394460	24394480	G016419	167	9.06E-15	coding	slik	FlyBase
2R	+	23922180	23922200	G004376	167	9.06E-15	coding	kcc	FlyBase
2R	+	18417260	18417280	G003845	167	9.06E-15	coding	Dp1	FlyBase
2R	+	15697940	15697960	G003475	167	9.06E-15	3'utr	CG33462	FlyBase
2L	-	6423220	6423240	G012274	167	9.06E-15	5'utr	Tig	FlyBase
2L	+	5327620	5327640	G000736	167	9.06E-15	coding	cype	FlyBase
2L	-	19569900	19569960	G013612	167	0.000267324	miRNA	mir-2a-1	ensembl
2L	+	1705460	1705520	G000264	167	1.73E-06	coding	cpb	FlyBase
2L	-	14120	14140	G011521	167	9.06E-15	coding	l(2)gl	FlyBase
4	-	1296060	1296100	G022284	166.5	4.36E-05	repeat	HETA	RepeatMasker
2L	-	5014640	5014680	G012082	166.5	4.69E-07	coding	vkg	FlyBase
3L	-	7333740	7333880	G017376	166.143	7.33E-05	3'utr	CG43780	FlyBase
X	+	13804360	13804380	G010740	166	9.06E-15	coding	inaE	FlyBase
3R	-	5793920	5793940	G019253	166	9.06E-15	coding	CG2046	FlyBase
3L	+	6096300	6096320	G005202	166	9.06E-15	3'utr	loj	FlyBase
3L	+	577540	577580	G004640	166	0.000526402	3'utr	hipk	FlyBase
3L	+	19836320	19836340	G006306	166	9.06E-15	3'utr	CG32221	FlyBase
3L	-	19805940	19805960	G018537	166	9.06E-15	coding	CG34116	FlyBase
3L	+	12850600	12850620	G005748	166	9.06E-15	coding	Wbp2	FlyBase
2R	-	7479620	7479640	G014308	166	9.06E-15	3'utr	wech	FlyBase
2R	-	6014060	6014120	G014134	166	2.91E-05	3'utr	Act42A	FlyBase
2R	-	24066260	24066280	G016392	166	9.06E-15	coding	yki	FlyBase
2R	+	23984880	23984900	G004395	166	9.06E-15	coding	Sox14	FlyBase
2R	-	10821200	10821240	G014856	166	9.06E-15	coding	Lsm10	FlyBase
3L	+	9716900	9716960	G005550	165.333	7.13E-06	3'utr	vsg	FlyBase
X	-	7732460	7732480	G022853	165	9.06E-15	coding	Pdp	FlyBase
X	-	5414160	5414180	G022666	165	9.06E-15	3'utr	spoon	FlyBase
4	-	40980	41000	G022002	165	9.06E-15	coding	PlexB	FlyBase
3R	+	4326180	4326200	G006787	165	9.06E-15	3'utr	CG9795	FlyBase
3L	+	8107740	8107760	G005291	165	9.06E-15	intron	Ect4	FlyBase
3L	-	7358500	7358520	G017388	165	9.06E-15	coding	pst	FlyBase
3L	+	575940	575960	G004626	165	9.06E-15	3'utr	hipk	FlyBase
3L	-	5750820	5750840	G017238	165	9.06E-15	coding	DnaJ-1	FlyBase
3L	+	13413380	13413400	G005788	165	9.06E-15	coding	flr	FlyBase
3L	-	12213820	12213840	G017855	165	9.06E-15	coding	app	FlyBase
2R	-	19668220	19668260	G015991	165	1.07E-10	start_codon	hrg	FlyBase
2R	+	13223020	13223040	G003274	165	9.06E-15	5'utr	Dp	FlyBase
2L	-	8221500	8221560	G012583	165	2.19E-05	stop_codon	Pvr	FlyBase
2L	+	7062340	7062360	G001024	165	9.06E-15	3'utr	Mnn1	FlyBase
2L	+	6485900	6485920	G000899	165	9.06E-15	coding	DLP	FlyBase
2L	-	6097000	6097020	G012251	165	9.06E-15	3'utr	CG9175	FlyBase
2L	-	16702580	16702600	G013331	165	9.06E-15	pseudogene	CR43670	FlyBase
2R	+	10084000	10084060	G002920	164.667	1.73E-06	3'utr	egr	FlyBase
3R	+	29793760	29793800	G009158	164.5	1.47E-09	3'utr	kay	FlyBase
2R	+	5761780	5761820	G002473	164.5	3.50E-09	coding	Gp210	FlyBase
2R	-	12878380	12878420	G015146	164.5	1.10E-09	coding-intron	Nmda1	FlyBase
2L	+	4687140	4687180	G000581	164.5	9.23E-15	3'utr	CG11929	FlyBase
2L	-	19569020	19569220	G013609	164.4	0.000113149	5'utr	spi	FlyBase
3R	-	19854160	19854260	G020753	164.2	0.000384452	3'utr	Ire1	FlyBase
X	-	9673240	9673280	G023109	164	9.06E-15	coding	nej	FlyBase
X	+	6289500	6289520	G010087	164	9.06E-15	3'utr	wuho	FlyBase
X	-	6249520	6249540	G022744	164	9.06E-15	coding	Rbcn-3A	FlyBase
X	-	21052600	21052620	G024230	164	9.06E-15	coding	CG1518	FlyBase
X	-	18624540	18624560	G024022	164	9.06E-15	3'utr	wgn	FlyBase
X	+	16949260	16949280	G011067	164	9.06E-15	coding	RhoGAP15B	FlyBase
X	-	11904780	11904800	G023374	164	9.06E-15	coding	Upf1	FlyBase
4	+	1223060	1223100	G009614	164	1.97E-09	5'utr	Mitf	FlyBase
3R	+	23681380	23681400	G008546	164	9.06E-15	coding	eIF-3p66	FlyBase
3R	+	12511280	12511300	G007577	164	9.06E-15	3'utr	Hsp70Bc	FlyBase
3L	-	2819800	2819820	G016929	164	9.06E-15	intron	Tet	FlyBase
3L	-	15995260	15995280	G018113	164	9.06E-15	coding	CG5830	FlyBase
2R	+	12563220	12563280	G003185	164	0.000154384	3'utr	fra	FlyBase
2R	-	11294640	11294660	G014891	164	9.06E-15	3'utr	CG42336	FlyBase
2R	+	10118060	10118080	G002938	164	9.06E-15	5'utr	dmpd	FlyBase
2L	-	4967240	4967260	G012057	164	9.06E-15	coding	Trip1	FlyBase
2L	-	10283260	10283280	G012890	164	9.06E-15	coding	CG5604	FlyBase
X	-	2719500	2719540	G022556	163.5	6.35E-14	coding	CG2701	FlyBase
3R	-	30885480	30885520	G021903	163.5	0.000100941	coding	Sap-r	FlyBase
2R	-	12935020	12935060	G015154	163.5	1.92E-10	coding	CG13322	FlyBase
X	-	17249400	17249420	G023907	163	9.06E-15	5'utr	CG8675	FlyBase
X	-	17158360	17158380	G023902	163	9.06E-15	coding	xmas-2	FlyBase
3R	+	4240060	4240080	G006761	163	9.06E-15	coding	Gel	FlyBase
3R	-	20317580	20317600	G020782	163	9.06E-15	NoAnnotation
3R	-	19161900	19161920	G020717	163	9.06E-15	5'utr	CG42358	FlyBase
3L	-	6211120	6211140	G017316	163	9.06E-15	intron-coding	LanA	FlyBase
3L	-	5566920	5566940	G017194	163	9.06E-15	3'utr	Msr-110	FlyBase
3L	-	19547420	19547440	G018482	163	9.06E-15	coding	l(3)76BDr	FlyBase
2R	-	7801520	7801540	G014433	163	9.06E-15	coding	Nop17l	FlyBase
2R	+	14172380	14172400	G003334	163	9.06E-15	coding	CG8331	FlyBase
2L	+	2868500	2868520	G000377	163	9.06E-15	3'utr	CG2991	FlyBase
2L	+	2767180	2767200	G000349	163	9.06E-15	3'utr	aph-1	FlyBase
2R	-	24509680	24509720	G016432	162.5	0.000231571	3'utr	Letm1	FlyBase
3L	+	22951060	22951080	G006634	162	9.06E-15	coding	Mes2	FlyBase
2R	+	23875880	23875900	G004368	162	9.06E-15	coding	ken	FlyBase
2R	-	18969740	18969760	G015923	162	9.06E-15	3'utr	prod	FlyBase
2R	-	17059900	17059920	G015695	162	9.06E-15	3'utr	CG8950	FlyBase
2L	-	9494640	9494660	G012755	162	9.06E-15	5'utr	Gdi	FlyBase
2L	-	8943900	8943940	G012701	162	8.05E-06	stop_codon	C1GalTA	FlyBase
2L	-	7724400	7724440	G012450	162	1.47E-06	coding	CG13795	FlyBase
2L	-	3622680	3622700	G011967	162	9.06E-15	5'utr	for	FlyBase
3R	-	23291200	23291320	G021116	161.833	0.000309462	5'utr	pnt	FlyBase
3R	+	31228200	31228240	G009310	161.5	6.16E-10	3'utr	CG12054	FlyBase
2R	-	5758940	5758980	G014110	161.5	1.11E-07	coding	CG7791	FlyBase
X	-	18098260	18098280	G023991	161	9.06E-15	3'utr	CG7192	FlyBase
3R	+	21201800	21201820	G008357	161	9.06E-15	coding	SNF4Agamma	FlyBase
3R	-	17676380	17676400	G020540	161	9.06E-15	coding	alt	FlyBase
3L	-	22407520	22407560	G018874	161	2.49E-05	5'utr	Ten-m	FlyBase
2R	-	7683400	7683420	G014385	161	9.06E-15	coding	CG1399	FlyBase
2R	+	21338260	21338280	G004142	161	9.06E-15	coding	dom	FlyBase
2R	+	21186620	21186640	G004092	161	9.06E-15	coding	tud	FlyBase
2R	+	12655540	12655560	G003209	161	9.06E-15	3'utr	ZnT49B	FlyBase
2L	+	2743060	2743080	G000332	161	9.06E-15	coding	Hrs	FlyBase
2L	-	240640	240660	G011625	161	9.06E-15	coding	kis	FlyBase
2R	-	7778940	7778980	G014422	160.5	4.47E-11	5'utr	CG30497	FlyBase
2L	-	9789920	9789980	G012793	160.333	0.000176321	pseudogene	CR18854	FlyBase
X	-	3965740	3965760	G022602	160	9.06E-15	3'utr	CG6428	FlyBase
X	+	14254200	14254220	G010761	160	9.06E-15	coding	mud	FlyBase
X	-	10075000	10075020	G023119	160	9.06E-15	coding	ZAP3	FlyBase
4	-	1225840	1225860	G022276	160	9.06E-15	3'utr	Dyrk3	FlyBase
3R	-	8815800	8815820	G019462	160	9.06E-15	3'utr	CG9821	FlyBase
3R	+	23794500	23794520	G008567	160	9.06E-15	coding	mbc	FlyBase
3L	+	9900680	9900700	G005569	160	9.06E-15	coding-intron	nudE	FlyBase
3L	-	7240860	7240880	G017366	160	9.06E-15	coding	RpL18	FlyBase
3L	+	5586280	5586300	G005167	160	9.06E-15	coding	l(3)psg2	FlyBase
2R	-	9313080	9313100	G014627	160	9.06E-15	miRNA	mir-987	ensembl
2R	-	22125720	22125740	G016162	160	9.06E-15	coding	GM130	FlyBase
2R	+	12333680	12333720	G003160	160	0.000305323	3'utr	garz	FlyBase
2R	+	11217020	11217040	G003040	160	9.06E-15	3'utr	shn	FlyBase
2L	+	8967840	8967860	G001255	160	9.06E-15	coding	CG18088	FlyBase
2L	-	16313180	16313200	G013297	160	9.06E-15	3'utr	cact	FlyBase
3R	+	18247500	18247540	G008122	159.5	0.00118418	coding	14-3-3epsilon	FlyBase
X	+	9151920	9151940	G010356	159	9.06E-15	3'utr	dalao	FlyBase
X	-	17138480	17138500	G023891	159	9.06E-15	5'utr	mei-218	FlyBase
X	-	15843080	15843100	G023703	159	9.06E-15	coding	Aats-arg	FlyBase
X	+	13801720	13801740	G010737	159	9.06E-15	coding	inaE	FlyBase
3R	-	9629320	9629340	G019660	159	9.06E-15	coding	Crc	FlyBase
3R	+	27678440	27678460	G008939	159	9.06E-15	coding	CG5590	FlyBase
3R	-	23313000	23313040	G021132	159	1.47E-06	coding	pnt	FlyBase
3L	+	19923840	19923860	G006327	159	9.06E-15	coding	CG7770	FlyBase
2R	-	9440740	9440760	G014652	159	9.06E-15	5'utr	ced-6	FlyBase
2R	-	8906560	8906580	G014537	159	9.06E-15	coding	CG8258	FlyBase
2L	-	237700	237740	G011621	159	3.28E-12	coding	kis	FlyBase
2L	-	12052360	12052380	G013060	159	9.06E-15	coding	JhI-21	FlyBase
3L	-	4224520	4224600	G017108	158.5	0.000623283	3'utr	ImpL2	FlyBase
2R	+	17690160	17690200	G003743	158.5	1.98E-07	3'utr	HPS4	FlyBase
2R	-	10496600	10496640	G014814	158.5	3.50E-09	5'utr	lola	FlyBase
3L	-	20450740	20450800	G018641	158.333	0.000118032	3'utr	CG5199	FlyBase
X	+	6655560	6655580	G010138	158	9.06E-15	coding	l(1)G0148	FlyBase
X	+	5518320	5518340	G009998	158	9.06E-15	3'utr	CG12730	FlyBase
X	-	5327420	5327440	G022659	158	9.06E-15	coding	CG3309	FlyBase
X	-	14582160	14582180	G023567	158	9.06E-15	3'utr	mRpS25	FlyBase
X	+	10480880	10480900	G010419	158	9.06E-15	coding	PPP4R2r	FlyBase
3R	-	5596040	5596060	G019206	158	9.06E-15	3'utr	kra	FlyBase
3R	-	14277200	14277220	G020176	158	9.06E-15	coding	trx	FlyBase
3R	-	10403400	10403420	G019805	158	9.06E-15	3'utr	CG6325	FlyBase
3L	+	4022960	4022980	G005056	158	9.06E-15	3'utr	Mul1	FlyBase
3L	+	1337880	1337900	G004721	158	9.06E-15	coding	l(3)02640	FlyBase
2R	-	13953520	13953540	G015313	158	9.06E-15	intron	AGO1	FlyBase
2L	-	1595080	1595100	G011767	158	9.06E-15	coding	CG31935	FlyBase
3R	+	15245400	15245500	G007823	157.6	0.000210714	coding	Hsc70-4	FlyBase
2L	-	9788940	9789080	G012790	157.571	0.000596455	pseudogene	CR18854	FlyBase
2L	-	460320	460360	G011669	157.5	0.00118418	3'utr	CG4297	FlyBase
X	+	6808960	6808980	G010169	157	9.06E-15	coding	pod1	FlyBase
X	+	23439540	23439560	G011474	157	9.06E-15	NoAnnotation
X	+	2074800	2074820	G009750	157	9.06E-15	3'utr	CG4061	FlyBase
3R	-	26950840	26950860	G021536	157	9.06E-15	coding	CG6330	FlyBase
3R	+	11569420	11569440	G007483	157	9.06E-15	5'utr	Mrp4	FlyBase
2R	-	9571160	9571180	G014671	157	9.06E-15	coding	Not1	FlyBase
2R	+	5757920	5757940	G002470	157	9.06E-15	coding	CG34200	FlyBase
2L	-	2579300	2579320	G011869	157	9.06E-15	3'utr	CG3214	FlyBase
2L	-	17472480	17472500	G013392	157	9.06E-15	5'utr	BicD	FlyBase
2L	-	12457220	12457340	G013091	156.667	0.000356622	5'utr	bun	FlyBase
3R	+	4391700	4391740	G006806	156.5	1.98E-07	stop_codon	CG14646	FlyBase
3R	-	24869860	24869900	G021384	156.5	2.64E-08	coding	CycB3	FlyBase
2R	+	23732620	23732660	G004355	156.5	4.36E-05	stop_codon	Sesn	FlyBase
2L	+	4228400	4228440	G000541	156.5	6.24E-07	stop_codon	RpL40	FlyBase
X	+	9324420	9324440	G010390	156	9.06E-15	3'utr	c12.2	FlyBase
X	-	13195840	13195860	G023455	156	9.06E-15	3'utr	sno	FlyBase
3R	-	6455760	6455780	G019285	156	9.06E-15	coding	CG9727	FlyBase
3R	-	24718560	24718580	G021355	156	9.06E-15	coding	CG13630	FlyBase
3L	-	8177400	8177420	G017488	156	9.06E-15	coding	Nmt	FlyBase
3L	+	3233140	3233160	G004974	156	9.06E-15	3'utr	CG11505	FlyBase
3L	+	12133760	12133780	G005695	156	9.06E-15	3'utr	CG11534	FlyBase
2L	+	18661180	18661300	G001878	155.667	5.93E-05	3'utr	MESR3	FlyBase
3R	-	4787920	4787960	G019061	155.5	9.83E-15	coding	ctrip	FlyBase
3L	+	11253960	11254120	G005641	155.5	3.82E-05	coding	scyl	FlyBase
3R	-	15080940	15081040	G020305	155.4	6.35E-05	3'utr	CG6966	FlyBase
X	+	9089560	9089580	G010336	155	9.06E-15	5'utr	CG7033	FlyBase
X	+	6231860	6231880	G010068	155	9.06E-15	5'utr	CG14446	FlyBase
X	+	21359660	21359680	G011426	155	9.06E-15	coding	1-Sep	FlyBase
X	+	20399480	20399500	G011356	155	9.06E-15	coding	HERC2	FlyBase
X	-	16624520	16624540	G023843	155	9.06E-15	3'utr	Rok	FlyBase
X	-	15842440	15842480	G023701	155	3.29E-05	coding	Aats-arg	FlyBase
3R	-	31596920	31596940	G021945	155	9.06E-15	3'utr	CycG	FlyBase
3R	-	22526960	22527020	G021030	155	6.73E-05	5'utr	CG5346	FlyBase
3L	+	3231160	3231180	G004961	155	9.06E-15	coding	CG11505	FlyBase
3L	+	15110280	15110300	G005951	155	9.06E-15	coding	CG45071	FlyBase
3L	-	11694320	11694340	G017808	155	9.06E-15	coding	CG11652	FlyBase
2L	+	6526500	6526520	G000915	155	9.06E-15	3'utr	CG31637	FlyBase
2L	-	2156560	2156580	G011827	155	9.06E-15	3'utr	aop	FlyBase
2L	+	13638780	13638800	G001666	155	9.06E-15	3'utr	kuz	FlyBase
4	+	109040	109080	G009433	154.5	0.000690241	3'utr	pan	FlyBase
3R	+	5662300	5662380	G006942	154.25	0.000526403	intron	CG1109	FlyBase
X	+	8565520	8565540	G010296	154	9.06E-15	coding	Trf4-1	FlyBase
X	-	7960100	7960120	G022889	154	9.06E-15	intron-coding	sws	FlyBase
X	-	18079080	18079100	G023968	154	9.06E-15	5'utr	CG7536	FlyBase
X	+	12680360	12680380	G010621	154	9.06E-15	3'utr	Tis11	FlyBase
3R	-	9629000	9629040	G019658	154	3.52E-08	3'utr	Crc	FlyBase
3R	+	26130340	26130360	G008860	154	9.06E-15	3'utr	CG31324	FlyBase
3R	-	16046420	16046460	G020425	154	0.000231571	3'utr	ird5	FlyBase
3L	-	20781100	20781120	G018678	154	9.06E-15	3'utr	CG11399	FlyBase
3L	+	1552680	1552700	G004749	154	9.06E-15	3'utr	Cct1	FlyBase
3L	-	1244260	1244280	G016709	154	9.06E-15	coding	Klp61F	FlyBase
2R	-	17766560	17766600	G015764	154	6.28E-08	coding	OstDelta	FlyBase
2R	-	17531780	17531800	G015724	154	9.06E-15	coding	Patronin	FlyBase
2L	-	5322860	5322880	G012154	154	9.06E-15	coding	Ncoa6	FlyBase
2L	+	20814100	20814200	G002103	153.6	9.28E-05	3'utr	CG9328	FlyBase
2R	-	10037740	10037780	G014770	153.5	9.83E-15	intron-coding	oys	FlyBase
2L	-	22247560	22247600	G013857	153.5	1.84E-12	coding	RpL21	FlyBase
X	-	15876860	15876880	G023716	153	9.06E-15	3'utr	tay	FlyBase
3R	-	6656840	6656860	G019289	153	9.06E-15	coding	CG1307	FlyBase
3R	+	4651060	4651080	G006837	153	9.06E-15	coding	Karybeta3	FlyBase
3R	-	28838920	28838940	G021690	153	9.06E-15	coding	Apc	FlyBase
3R	+	13368800	13368820	G007702	153	9.06E-15	3'utr	Dic1	FlyBase
3R	+	13309400	13309420	G007694	153	9.06E-15	5'utr	CG32473	FlyBase
3L	-	706100	706120	G016655	153	9.06E-15	3'utr	CG13895	FlyBase
3L	-	3404520	3404540	G017025	153	9.06E-15	coding	sty	FlyBase
3L	-	22258300	22258320	G018811	153	9.06E-15	coding	Rich	FlyBase
3L	-	18990900	18990920	G018447	153	9.06E-15	coding	CG18135	FlyBase
2R	+	15143580	15143600	G003434	153	9.06E-15	3'utr	chn	FlyBase
2L	-	4186280	4186300	G011988	153	9.06E-15	3'utr	CG31961	FlyBase
2L	-	238100	238120	G011623	153	9.06E-15	coding	kis	FlyBase
2L	-	11800	11820	G011513	153	9.06E-15	coding	l(2)gl	FlyBase
2R	+	21716600	21716660	G004202	152.667	5.37E-06	3'utr	HmgD	FlyBase
X	+	9604040	9604060	G010398	152	9.06E-15	3'utr	Gga	FlyBase
X	+	13663520	13663540	G010717	152	9.06E-15	5'utr	NFAT	FlyBase
3R	-	9722900	9722920	G019699	152	9.06E-15	coding	hyd	FlyBase
3R	-	9705000	9705020	G019673	152	9.06E-15	5'utr	Unc-115a	FlyBase
3R	+	5569020	5569040	G006911	152	9.06E-15	5'utr	Rheb	FlyBase
3R	-	30015080	30015100	G021837	152	9.06E-15	5'utr	CG7920	FlyBase
3R	-	17797660	17797680	G020573	152	9.06E-15	coding	CG7379	FlyBase
3R	-	15144360	15144380	G020321	152	9.06E-15	coding	GlyS	FlyBase
3L	+	8531960	8531980	G005377	152	9.06E-15	coding	foi	FlyBase
3L	+	12738320	12738340	G005730	152	9.06E-15	coding	Ptp69D	FlyBase
2R	+	8071380	8071400	G002657	152	9.06E-15	coding	lig	FlyBase
2R	-	21615060	21615080	G016113	152	9.06E-15	3'utr	CG18870	FlyBase
2R	-	19494340	19494360	G015980	152	9.06E-15	3'utr	hpo	FlyBase
2R	-	19448640	19448700	G015971	152	0.000225489	coding	betaTub56D	FlyBase
2R	-	15870720	15870740	G015521	152	9.06E-15	3'utr	sli	FlyBase
2R	-	14614460	14614500	G015401	152	0.000231571	coding	Su(var)2-HP2	FlyBase
2R	+	10137580	10137600	G002951	152	9.06E-15	NoAnnotation
2L	-	5324760	5324780	G012155	152	9.06E-15	coding	Ncoa6	FlyBase
2L	+	3066000	3066020	G000459	152	9.06E-15	coding	CG3523	FlyBase
2L	-	17476900	17476920	G013396	152	9.06E-15	coding	Aac11	FlyBase
3R	+	4267880	4268000	G006776	151.833	0.000175467	coding	CG1092	FlyBase
3R	+	6764520	6764580	G007032	151.667	0.000789452	coding	Ama	FlyBase
X	-	17035480	17035500	G023886	151	9.06E-15	intron	CG45002	FlyBase
3R	-	9333400	9333420	G019572	151	9.06E-15	coding	CG8866	FlyBase
3R	+	27942640	27942660	G008982	151	9.06E-15	3'utr	CG5514	FlyBase
3R	-	23218180	23218200	G021098	151	9.06E-15	coding	cnc	FlyBase
3R	+	11465780	11465800	G007480	151	9.06E-15	3'utr	CG17230	FlyBase
3L	+	22951540	22951580	G006638	151	2.50E-11	3'utr	Mes2	FlyBase
2R	+	5754940	5754960	G002464	151	9.06E-15	coding	l(2)09851	FlyBase
2L	+	2383000	2383020	G000316	151	9.06E-15	stop_codon	Eogt	FlyBase
2L	-	22534820	22534900	G013869	151	0.000207558	stop_codon	RpL5	FlyBase
2L	-	11985960	11986000	G013035	151	0.000133538	5'utr	CG6686	FlyBase
2L	-	21742080	21742120	G013834	150.5	0.000231571	coding	step	FlyBase
X	-	9572940	9572980	G023083	150	0.000400986	3'utr	CG32699	FlyBase
X	+	657460	657480	G009643	150	9.06E-15	coding	SkpA	FlyBase
X	-	19485920	19485960	G024122	150	0.000903416	3'utr	pcm	FlyBase
3R	+	5129760	5129780	G006874	150	9.06E-15	3'utr	CG12007	FlyBase
3R	-	21271840	21271860	G020905	150	9.06E-15	3'utr	CG3308	FlyBase
3R	-	18194920	18194940	G020606	150	9.06E-15	3'utr	Ssdp	FlyBase
3R	-	16096380	16096400	G020430	150	9.06E-15	coding	Mhcl	FlyBase
3L	+	16094140	16094180	G006085	150	3.35E-11	coding	ClC-c	FlyBase
3L	-	16086920	16086940	G018134	150	9.06E-15	coding	Taspase1	FlyBase
2R	-	9588220	9588240	G014696	150	9.06E-15	coding	clos	FlyBase
2R	-	16145980	16146000	G015597	150	9.06E-15	3'utr	Ext2	FlyBase
2L	-	7791680	7791700	G012457	150	9.06E-15	3'utr	LKR	FlyBase
2L	-	213120	213140	G011597	150	9.06E-15	coding	kis	FlyBase
3R	-	25397260	25397300	G021444	149.5	9.08E-15	coding	Fur1	FlyBase
2L	-	118140	118200	G011549	149.333	1.81E-09	3'utr	CG4822	FlyBase
X	-	9279520	9279540	G023053	149	9.06E-15	coding	c11.1	FlyBase
X	-	16070640	16070680	G023765	149	0.00118418	3'utr	Nipsnap	FlyBase
3R	-	5607500	5607520	G019215	149	9.06E-15	coding	Rga	FlyBase
3R	+	30784400	30784420	G009276	149	9.06E-15	coding	zfh1	FlyBase
3R	+	27086660	27086680	G008903	149	9.06E-15	NoAnnotation
3R	+	23185060	23185080	G008517	149	9.06E-15	3'utr	Irk1	FlyBase
3R	+	20779380	20779400	G008304	149	9.06E-15	5'utr	Syp	FlyBase
3R	-	15259220	15259240	G020354	149	9.06E-15	coding	eIF-2gamma	FlyBase
3L	-	1953080	1953100	G016822	149	9.06E-15	coding	mv	FlyBase
3L	+	17626540	17626560	G006202	149	9.06E-15	coding	CG7510	FlyBase
3L	+	14067660	14067680	G005879	149	9.06E-15	coding	CG32138	FlyBase
3L	-	11605480	11605500	G017775	149	9.06E-15	3'utr	CG6091	FlyBase
2R	+	16692440	16692460	G003575	149	9.06E-15	coding	CG5210	FlyBase
2L	+	3479300	3479340	G000504	149	8.23E-14	coding	Thor	FlyBase
2R	+	14230100	14230160	G003358	148.667	1.32E-08	3'utr	CG8468	FlyBase
2R	-	10532660	10532720	G014837	148.667	0.000117053	coding	lola	FlyBase
2L	-	10248020	10248060	G012863	148.5	2.49E-05	coding	bsk	FlyBase
X	+	5428920	5428940	G009990	148	9.06E-15	lincRNA_exon	CR45517	FlyBase
X	-	16550100	16550120	G023830	148	9.06E-15	coding	Arp2	FlyBase
X	-	10782180	10782200	G023208	148	9.06E-15	coding	sesB	FlyBase
4	+	565760	565780	G009541	148	9.06E-15	3'utr	Pur-alpha	FlyBase
3R	-	21160440	21160480	G020889	148	9.06E-15	coding	CG10824	FlyBase
3R	-	20823380	20823400	G020844	148	9.06E-15	stop_codon	CG17272	FlyBase
3R	-	18045380	18045400	G020586	148	9.06E-15	3'utr	htl	FlyBase
3R	-	17021060	17021080	G020493	148	9.06E-15	5'utr	AdSL	FlyBase
3R	-	12424960	12424980	G020045	148	9.06E-15	coding	Pp1-87B	FlyBase
2R	-	9142440	9142460	G014591	148	9.06E-15	3'utr	shrb	FlyBase
2R	-	7490960	7491000	G014332	148	8.30E-07	3'utr	Coop	FlyBase
2R	+	23946200	23946220	G004383	148	9.06E-15	coding	Galphas	FlyBase
2R	-	16268800	16268820	G015632	148	9.06E-15	coding	Khc	FlyBase
2R	-	13497380	13497400	G015238	148	9.06E-15	coding	drk	FlyBase
2R	-	12158680	12158700	G015023	148	9.06E-15	coding	Prp8	FlyBase
2R	-	11624180	11624200	G014953	148	9.06E-15	coding	CG9005	FlyBase
2L	-	23161780	23161800	G013891	148	9.06E-15	3'utr	CG12567	FlyBase
2L	+	20420820	20420840	G002057	148	9.06E-15	coding-intron	Arpc2	FlyBase
2L	-	117300	117320	G011542	148	9.06E-15	3'utr	CG4822	FlyBase
X	-	2599540	2599580	G022535	147.5	0.00118418	3'utr	Klp3A	FlyBase
3L	+	8099440	8099480	G005274	147.5	0.000690241	coding	Ect4	FlyBase
X	-	9629660	9629680	G023097	147	9.06E-15	coding-intron	l(1)G0232	FlyBase
X	-	3864580	3864620	G022584	147	1.40E-11	coding	yin	FlyBase
X	-	16680220	16680240	G023857	147	9.06E-15	3'utr	Axs	FlyBase
X	-	10591820	10591840	G023182	147	9.06E-15	coding	Hmr	FlyBase
3R	+	24153580	24153600	G008633	147	9.06E-15	coding	CG6178	FlyBase
3R	-	18045340	18045360	G020585	147	9.06E-15	3'utr	htl	FlyBase
3L	+	8580660	8580680	G005405	147	9.06E-15	intron	CG43078	FlyBase
3L	-	240180	240200	G016569	147	9.06E-15	coding	E(bx)	FlyBase
3L	-	20995200	20995220	G018698	147	9.06E-15	3'utr	skd	FlyBase
2R	+	11894160	11894220	G003089	147	0.000482101	coding	Ef1alpha48D	FlyBase
2L	+	9613480	9613500	G001308	147	9.06E-15	5'utr	Trx-2	FlyBase
3L	-	14541360	14541420	G017991	146.667	0.000146114	3'utr	Gbs-70E	FlyBase
X	-	2584160	2584200	G022532	146.5	0.000175579	3'utr	CG13760	FlyBase
2R	+	13227380	13227420	G003277	146.5	1.47E-06	3'utr	Dp	FlyBase
3R	+	11575680	11575780	G007491	146.4	0.000370251	3'utr	Mrp4	FlyBase
2L	+	2753420	2753640	G000338	146.273	0.000121087	coding	Bacc	FlyBase
X	+	9171620	9171640	G010360	146	9.06E-15	3'utr	mei-P26	FlyBase
X	+	8637020	8637040	G010317	146	9.06E-15	NoAnnotation
3R	-	30790720	30790740	G021882	146	9.06E-15	3'utr	wts	FlyBase
3R	-	29255360	29255380	G021748	146	9.06E-15	5'utr	stg	FlyBase
3R	-	18431320	18431340	G020651	146	9.06E-15	5'utr	fru	FlyBase
3R	-	11964880	11964900	G019968	146	9.06E-15	3'utr	CG12213	FlyBase
2R	+	6988800	6988820	G002547	146	9.06E-15	3'utr	CG17002	FlyBase
2R	-	24047980	24048000	G016389	146	9.06E-15	intron-coding	gammaSnap1	FlyBase
2L	+	102020	102040	G000028	146	9.06E-15	3'utr	Zir	FlyBase
3L	-	651980	652060	G016636	145.5	0.000592089	3'utr	CG3402	FlyBase
X	+	18842700	18842720	G011199	145	9.06E-15	3'utr	Pvf1	FlyBase
3R	-	7080240	7080280	G019309	145	0.000133538	5'utr	Ref1	FlyBase
3R	-	28320160	28320200	G021652	145	1.47E-09	3'utr	larp	FlyBase
3L	+	20810220	20810240	G006443	145	9.06E-15	coding	HIPP1	FlyBase
3L	-	15133000	15133020	G018046	145	9.06E-15	coding	CG12316	FlyBase
3L	-	12404900	12404920	G017876	145	9.06E-15	coding	CG32103	FlyBase
3L	+	11656940	11656960	G005671	145	9.06E-15	miRNA	mir-274	ensembl
2R	+	9850360	9850380	G002883	145	9.06E-15	coding	CG1671	FlyBase
2L	+	16354260	16354320	G001754	145	6.73E-05	3'utr	CG4455	FlyBase
3L	-	16139960	16140020	G018148	144.667	9.45E-06	3'utr	CG5151	FlyBase
X	+	6812460	6812480	G010171	144	9.06E-15	3'utr	pod1	FlyBase
X	+	6038140	6038160	G010063	144	9.06E-15	coding	CG5941	FlyBase
X	-	2444840	2444860	G022527	144	9.06E-15	3'utr	boi	FlyBase
3R	-	8340460	8340480	G019415	144	9.06E-15	5'utr	CG9603	FlyBase
3R	-	24558700	24558720	G021313	144	9.06E-15	3'utr	CG13624	FlyBase
3R	-	23689460	23689480	G021146	144	9.06E-15	3'utr	CG10254	FlyBase
3R	+	21114780	21114800	G008344	144	9.06E-15	coding	Rab11	FlyBase
3R	+	15415100	15415120	G007887	144	9.06E-15	5'utr	Atx2	FlyBase
3R	+	12693620	12693640	G007586	144	9.06E-15	coding	Arp1	FlyBase
3L	+	12739480	12739500	G005732	144	9.06E-15	coding	Ptp69D	FlyBase
2R	-	18130860	18130880	G015797	144	9.06E-15	coding	Hsf	FlyBase
2R	-	13853560	13853580	G015257	144	9.06E-15	coding	CG6543	FlyBase
2L	+	6053580	6053600	G000827	144	9.06E-15	3'utr	CG9135	FlyBase
2L	+	13785480	13785520	G001677	144	7.83E-12	coding	CG31731	FlyBase
X	-	15907000	15907040	G023736	143.5	1.07E-10	3'utr	CycD	FlyBase
X	+	3386540	3386640	G009882	143.4	3.48E-05	3'utr	dm	FlyBase
X	-	19136280	19136300	G024057	143	9.06E-15	3'utr	RhoGAP18B	FlyBase
4	-	654740	654760	G022139	143	9.06E-15	coding	gw	FlyBase
4	-	554700	554720	G022113	143	9.06E-15	intron	Thd1	FlyBase
3R	-	29253220	29253240	G021739	143	9.06E-15	coding	stg	FlyBase
3R	-	24638540	24638560	G021341	143	9.06E-15	coding	puf	FlyBase
3R	+	21361580	21361600	G008388	143	9.06E-15	3'utr	pre-mod(mdg4)-Z	FlyBase
3R	+	17389600	17389620	G008082	143	9.06E-15	3'utr	lute	FlyBase
3L	-	5498020	5498040	G017182	143	9.06E-15	coding	blanks	FlyBase
3L	+	3836420	3836440	G005050	143	9.06E-15	coding	enc	FlyBase
3L	+	19587520	19587540	G006258	143	9.06E-15	coding	CG9330	FlyBase
3L	+	15989960	15989980	G006064	143	9.06E-15	coding	Hip14	FlyBase
3L	+	14061240	14061260	G005864	143	9.06E-15	intron	CG32138	FlyBase
2R	-	17466600	17466620	G015717	143	9.06E-15	coding	Tes	FlyBase
2R	+	17005700	17005720	G003624	143	9.06E-15	5'utr	CG6805	FlyBase
2R	-	13572440	13572460	G015246	143	9.06E-15	coding	CG42807	FlyBase
2R	+	11226240	11226260	G003047	143	9.06E-15	3'utr	CG7737	FlyBase
2L	+	9461520	9461560	G001293	143	9.06E-15	coding	numb	FlyBase
3L	-	4226620	4226680	G017119	142.667	1.49E-07	5'utr	ImpL2	FlyBase
2R	+	21192140	21192200	G004101	142.667	7.38E-07	3'utr	tud	FlyBase
3R	+	23728760	23728800	G008549	142.5	2.59E-06	5'utr	CG10365	FlyBase
2L	-	2361480	2361520	G011867	142.5	9.06E-15	5'utr	Rab5	FlyBase
3L	+	1299840	1299920	G004706	142.25	0.000250963	3'utr	scf	FlyBase
X	+	6667140	6667180	G010140	142	1.10E-06	3'utr	Ctr1A	FlyBase
X	-	4540160	4540180	G022616	142	9.06E-15	coding	rb	FlyBase
X	-	1895220	1895240	G022433	142	9.06E-15	coding	arm	FlyBase
4	-	925620	925640	G022208	142	9.06E-15	coding	eIF4G	FlyBase
3R	-	8360680	8360720	G019417	142	6.16E-10	coding	CG9684	FlyBase
3R	-	12367940	12367960	G020031	142	9.06E-15	stop_codon	GstD1	FlyBase
3L	-	997500	997520	G016681	142	9.06E-15	3'utr	trio	FlyBase
3L	-	826780	826860	G016663	142	0.000263935	3'utr	CG13900	FlyBase
3L	-	5559740	5559760	G017188	142	9.06E-15	3'utr	sinu	FlyBase
3L	-	3458820	3458840	G017041	142	9.06E-15	coding	eIF5B	FlyBase
3L	+	15578480	15578500	G006025	142	9.06E-15	coding	CG16979	FlyBase
2R	-	9995860	9995880	G014758	142	9.06E-15	5'utr	Pka-R2	FlyBase
2R	-	23893160	23893180	G016329	142	9.06E-15	stop_codon	Upf3	FlyBase
2R	+	16789320	16789360	G003589	142	6.08E-06	coding	CG5522	FlyBase
2L	-	5276540	5276560	G012141	142	9.06E-15	coding	Bsg25D	FlyBase
2L	+	16681600	16681620	G001803	142	9.06E-15	3'utr	squ	FlyBase
X	-	15828200	15828260	G023666	141.667	0.000789452	3'utr	Chc	FlyBase
3R	-	31594840	31594880	G021935	141.5	0.000400986	3'utr	RpL6	FlyBase
3R	+	15973800	15973840	G007912	141.5	2.59E-06	5'utr-intron	Hel89B	FlyBase
3R	-	11797260	11797300	G019955	141.5	9.06E-15	3'utr	ClC-a	FlyBase
3R	-	10883680	10883720	G019832	141.5	0.000231571	coding	CG14696	FlyBase
2R	+	24194820	24194860	G004452	141.5	8.30E-07	coding	ocm	FlyBase
2R	+	21336180	21336220	G004139	141.5	5.77E-05	3'utr	dom	FlyBase
3R	+	20974220	20974260	G008333	141	3.29E-05	3'utr	Atpalpha	FlyBase
3L	-	2820240	2820260	G016933	141	9.06E-15	5'utr	Tet	FlyBase
3L	-	2597440	2597460	G016893	141	9.06E-15	coding	CG12182	FlyBase
2R	+	24088500	24088520	G004429	141	9.06E-15	coding	snama	FlyBase
2R	+	12882900	12882920	G003231	141	9.06E-15	stop_codon	Aats-asp	FlyBase
2R	+	10815200	10815220	G002996	141	9.06E-15	3'utr	CG7222	FlyBase
2L	-	6477360	6477400	G012290	141	0.000526402	3'utr	Sec61alpha	FlyBase
2L	-	21681440	21681500	G013821	141	0.000351914	coding	EF2	FlyBase
2L	+	10058900	10058940	G001396	141	0.000903416	coding	Pen	FlyBase
3R	-	29253380	29253440	G021740	140.667	8.94E-05	coding	stg	FlyBase
2L	-	21679920	21680040	G013808	140.667	0.000403148	coding	EF2	FlyBase
3L	-	11524820	11524860	G017768	140.5	0.000903416	coding	Mob2	FlyBase
X	-	19701460	19701480	G024171	140	9.06E-15	coding	CG14231	FlyBase
X	+	17826800	17826820	G011121	140	9.06E-15	NoAnnotation
X	+	15865080	15865100	G010907	140	9.06E-15	3'utr	Gbeta13F	FlyBase
X	-	14232840	14232860	G023558	140	9.06E-15	coding	CG42271	FlyBase
4	+	467800	467820	G009491	140	9.06E-15	lincRNA_exon	pncr013:4	FlyBase
3R	+	22028900	22028920	G008404	140	9.06E-15	coding	ND42	FlyBase
3L	-	19833620	19833640	G018544	140	9.06E-15	coding	trc	FlyBase
3L	+	14032260	14032280	G005850	140	9.06E-15	coding	CG6650	FlyBase
3L	+	132040	132080	G004552	140	0.000231571	5'utr-coding	Pdk1	FlyBase
2R	-	5724900	5724920	G014080	140	9.06E-15	intron	ap	FlyBase
2R	-	11622840	11622860	G014948	140	9.06E-15	coding	CG9005	FlyBase
2L	+	6616820	6616840	G000931	140	9.06E-15	3'utr	CG11050	FlyBase
2L	+	4978460	4978480	G000602	140	9.06E-15	3'utr	CG3792	FlyBase
2L	-	236340	236360	G011616	140	9.06E-15	coding	kis	FlyBase
2L	-	10412940	10412960	G012928	140	9.06E-15	coding	CG5355	FlyBase
3R	-	32058940	32058980	G021993	139.5	3.52E-08	coding	Map205	FlyBase
2R	-	20662660	20662700	G016037	139.5	8.35E-09	3'utr	Fem-1	FlyBase
3L	-	4224620	4224680	G017109	139.333	3.28E-06	3'utr	ImpL2	FlyBase
X	+	8246520	8246540	G010270	139	9.06E-15	coding	Trxr-1	FlyBase
X	-	7942560	7942580	G022878	139	9.06E-15	coding	l(1)G0193	FlyBase
X	-	2718380	2718400	G022554	139	9.06E-15	coding	CG2701	FlyBase
X	+	18092180	18092200	G011137	139	9.06E-15	5'utr	scu	FlyBase
X	+	1671400	1671420	G009701	139	9.06E-15	coding	hfw	FlyBase
4	-	958040	958060	G022219	139	9.06E-15	5'utr	4E-T	FlyBase
3R	-	9069820	9069860	G019549	139	9.06E-15	3'utr	pum	FlyBase
3R	-	25264260	25264280	G021435	139	9.06E-15	coding	Aats-gln	FlyBase
3R	-	23291360	23291420	G021117	139	3.85E-05	stop_codon	pnt	FlyBase
3R	-	15856520	15856540	G020412	139	9.06E-15	coding	Hmt-1	FlyBase
3L	-	9669140	9669160	G017651	139	9.06E-15	coding	fry	FlyBase
3L	-	3126980	3127020	G016955	139	4.70E-08	5'utr	prominin-like	FlyBase
3L	+	15551680	15551720	G005987	139	2.63E-09	3'utr	CrebA	FlyBase
2R	-	23072080	23072100	G016271	139	9.06E-15	tRNA	tRNA:CR30201	FlyBase
2R	-	21129760	21129780	G016069	139	9.06E-15	3'utr	Magi	FlyBase
2L	+	22551020	22551040	G002264	139	9.06E-15	coding	CG17493	FlyBase
2L	+	15503520	15503560	G001721	139	1.88E-05	coding-intron	lace	FlyBase
2L	-	124760	124780	G011582	139	9.06E-15	coding	CG3164	FlyBase
2R	+	11894620	11894740	G003092	138.833	0.000378344	coding	Ef1alpha48D	FlyBase
X	-	2333600	2333640	G022520	138.5	3.29E-05	5'utr	Ilp6	FlyBase
X	+	13710100	13710140	G010721	138.5	2.49E-05	coding	NnaD	FlyBase
3R	+	12991200	12991240	G007635	138.5	0.000903416	3'utr	CG31342	FlyBase
2L	+	7053860	7053900	G001010	138.5	7.64E-05	coding	milt	FlyBase
2L	-	17415500	17415540	G013370	138.5	8.05E-06	5'utr	Dif	FlyBase
2L	-	5320020	5320080	G012148	138.333	0.000602277	coding	Ncoa6	FlyBase
X	+	1671460	1671480	G009702	138	9.06E-15	coding	hfw	FlyBase
3R	-	29243680	29243700	G021718	138	9.06E-15	coding	CG31445	FlyBase
3R	-	15854040	15854060	G020410	138	9.06E-15	3'utr	Hmt-1	FlyBase
3R	-	11585500	11585520	G019877	138	9.06E-15	intron	CG6791	FlyBase
3L	+	8971180	8971200	G005440	138	9.06E-15	3'utr	CG5026	FlyBase
3L	-	2507180	2507200	G016850	138	9.06E-15	3'utr	Spn	FlyBase
3L	+	21824120	21824160	G006550	138	1.97E-09	3'utr	CG7407	FlyBase
3L	-	14801500	14801520	G018026	138	9.06E-15	3'utr	NHP2	FlyBase
3L	+	11689580	11689600	G005679	138	9.06E-15	3'utr	Sug	FlyBase
2R	-	4237000	4237020	G013946	138	9.06E-15	coding	IntS3	FlyBase
2L	-	7479960	7479980	G012436	138	9.06E-15	coding	Ziz	FlyBase
2L	-	6415300	6415320	G012266	138	9.06E-15	3'utr	Tig	FlyBase
2L	+	21259200	21259220	G002135	138	9.06E-15	3'utr	Hr39	FlyBase
X	-	10492520	10492620	G023169	137.8	0.000487614	coding	spri	FlyBase
X	-	6531080	6531120	G022766	137.5	2.11E-14	3'utr	RpL7A	FlyBase
2L	-	8317300	8317340	G012620	137.5	9.06E-15	3'utr	mtsh	FlyBase
X	+	22495600	22495620	G011460	137	9.06E-15	coding	l(1)G0196	FlyBase
X	-	16826940	16826960	G023865	137	9.06E-15	3'utr	CG13004	FlyBase
3R	+	5569780	5569800	G006912	137	9.06E-15	coding-intron	Rheb	FlyBase
3R	+	28813880	28813900	G009017	137	9.06E-15	coding	CG1646	FlyBase
3R	-	24226680	24226700	G021280	137	9.06E-15	5'utr	Spps	FlyBase
3R	-	19638100	19638120	G020742	137	9.06E-15	coding	subdued	FlyBase
3R	+	10400260	10400280	G007404	137	9.06E-15	3'utr	cwo	FlyBase
3R	+	10100040	10100060	G007372	137	9.06E-15	lincRNA_exon	CR43459	FlyBase
3L	+	7977620	7977640	G005263	137	9.06E-15	coding	CG8209	FlyBase
3L	-	12405120	12405140	G017877	137	9.06E-15	coding	CG32103	FlyBase
2R	-	22687200	22687220	G016213	137	9.06E-15	coding	Ppa	FlyBase
2R	+	16791540	16791560	G003599	137	9.06E-15	3'utr	CG5522	FlyBase
3L	-	21344960	21345000	G018741	136.5	4.36E-05	3'utr	ebd2	FlyBase
2R	-	11297340	11297380	G014892	136.5	0.000903416	start_codon	CG42336	FlyBase
3L	+	8678280	8678540	G005418	136.077	0.000457972	stop_codon	h	FlyBase
X	-	4928480	4928500	G022638	136	9.06E-15	coding	CG44774	FlyBase
X	+	11723660	11723720	G010550	136	0.000418228	3'utr	Tango10	FlyBase
3R	-	8797420	8797440	G019446	136	9.06E-15	5'utr	Pif1B	FlyBase
3R	-	31745880	31745920	G021973	136	5.81E-13	start_codon	awd	FlyBase
3R	+	15349500	15349520	G007869	136	9.06E-15	stop_codon	CG42726	FlyBase
3L	+	2785680	2785700	G004872	136	9.06E-15	3'utr	pgant6	FlyBase
3L	+	22914180	22914200	G006621	136	9.06E-15	coding	CG12768	FlyBase
3L	+	15127540	15127560	G005959	136	9.06E-15	3'utr	Cep135	FlyBase
3L	-	12733400	12733420	G017909	136	9.06E-15	3'utr	SmD1	FlyBase
2R	+	7917760	7917800	G002633	136	3.13E-14	5'utr	Cul1	FlyBase
2R	+	22854800	22854820	G004301	136	9.06E-15	coding	RpL23	FlyBase
2L	+	9940720	9940740	G001367	136	9.06E-15	stop_codon	CG4619	FlyBase
2L	-	5990240	5990260	G012213	136	9.06E-15	3'utr	lid	FlyBase
2L	+	3780040	3780060	G000522	136	9.06E-15	coding	bowl	FlyBase
2L	+	16698580	16698600	G001811	136	9.06E-15	intron	grp	FlyBase
2L	+	13772700	13772720	G001669	136	9.06E-15	coding	TM9SF4	FlyBase
2L	+	12106840	12106860	G001566	136	9.06E-15	3'utr	Aats-thr	FlyBase
2L	+	21170520	21170560	G002115	135.5	1.14E-14	coding	Acon	FlyBase
X	-	6008420	6008620	G022716	135.2	0.00018679	3'utr	mab-21	FlyBase
X	+	9171960	9171980	G010361	135	9.06E-15	3'utr	mei-P26	FlyBase
X	-	14241720	14241740	G023566	135	9.06E-15	coding	mRNA-cap	FlyBase
4	+	618820	618860	G009564	135	0.000690241	coding	Eph	FlyBase
3R	+	27639000	27639040	G008934	135	2.50E-11	3'utr	Mtl	FlyBase
3R	+	16350680	16350720	G008029	135	1.14E-14	3'utr	Manf	FlyBase
3L	+	548060	548080	G004605	135	9.06E-15	coding-intron	hipk	FlyBase
3L	+	27137160	27137180	G006697	135	9.06E-15	coding	vtd	FlyBase
3L	+	17043860	17043880	G006177	135	9.06E-15	coding	Papst2	FlyBase
2R	-	18857760	18857780	G015922	135	9.06E-15	coding	Jheh2	FlyBase
2R	+	11216740	11216760	G003037	135	9.06E-15	3'utr	shn	FlyBase
2R	+	10613000	10613020	G002975	135	9.06E-15	coding	psq	FlyBase
2L	-	7786500	7786520	G012452	135	9.06E-15	3'utr	CG7149	FlyBase
2L	+	6424460	6424480	G000889	135	9.06E-15	5'utr	Fic	FlyBase
2L	+	19173160	19173180	G001947	135	9.06E-15	3'utr	brat	FlyBase
2L	-	18652160	18652180	G013461	135	9.06E-15	coding	Cyp310a1	FlyBase
2L	-	11104860	11104900	G012980	135	1.11E-08	coding	Reps	FlyBase
2R	-	9123600	9123680	G014576	134.75	0.000366916	3'utr	CG18659	FlyBase
2R	+	6811040	6811080	G002537	134.5	7.64E-05	5'utr	koi	FlyBase
2R	+	23877280	23877320	G004371	134.5	2.49E-05	3'utr	ken	FlyBase
2L	+	8368280	8368320	G001176	134.5	4.36E-05	coding	Pp2A-29B	FlyBase
X	-	8973700	8973720	G022995	134	9.06E-15	coding	CG10962	FlyBase
X	+	627320	627340	G009634	134	9.06E-15	3'utr	CG17829	FlyBase
X	+	5069180	5069200	G009972	134	9.06E-15	3'utr	ovo	FlyBase
X	+	15875540	15875560	G010916	134	9.06E-15	3'utr	CG16952	FlyBase
X	-	15830360	15830400	G023679	134	1.47E-06	coding	Chc	FlyBase
X	-	13264620	13264640	G023460	134	9.06E-15	3'utr	HDAC4	FlyBase
X	-	11606700	11606720	G023314	134	9.06E-15	3'utr	CG2247	FlyBase
4	+	108820	108840	G009432	134	9.06E-15	3'utr	pan	FlyBase
3R	-	7474680	7474720	G019339	134	0.000231571	snRNA	snRNA:7SK	FlyBase
3R	+	6381560	6381600	G006994	134	9.11E-15	coding	TfIIFalpha	FlyBase
3R	-	4431820	4431840	G019024	134	9.06E-15	coding	eIF3-S10	FlyBase
[truncated: 9,669 more rows]
