# Supplementary material for: Global identification of functional microRNA-mRNA interactions in Drosophila
Source: Nat Commun. 2019 Apr 9;10:1626. doi: 10.1038/s41467-019-09586-z (PMC6456604; doi:10.1038/s41467-019-09586-z)
Supplement: Supplementary file 7 — Supplementary Data 4 [file 41467_2019_9586_MOESM7_ESM.txt]

# Xtail results [ dsRNA AGO1-low / dsRNA GFP]
# Assigned miRNAs = (Table S10) reproducible sites of high confidence top 30 miRNA set at microMUMMIE var0.01
GeneName	FBgn	mRNA_log2FC	RPF_log2FC	log2FC_TE_final	pvalue_final	pvalue.adjust	CI.95..	miRNATargetSites	8mer-A1	8mer-m1	7mer-A1	7mer-m1	7mer-m8	6mer2-7	6mer3-8	miRNAs	rna_cnts.GFP1	rna_cnts.GFP2	rna_cnts.GFP3	rna_cnts.AGO1_low1	rna_cnts.AGO1_low2	rna_cnts.AGO1_low3	rpf_cnts.GFP1	rpf_cnts.GFP2	rpf_cnts.GFP3	rpf_cnts.AGO1_low1	rpf_cnts.AGO1_low2	rpf_cnts.AGO1_low3
Abl	FBgn0000017	0.579280173	0.730010463	0.150189118	0.470667836	0.893372911	[-0.26,0.53]	3	0	0	0	0	0	0	3	dme-miR-14-3p|dme-bantam-3p|dme-miR-190-5p	1677	2380	2336	2333	2284	2936	229	533	547	582	466	571
abo	FBgn0000018	0.430564188	0.541343143	0.10966834	0.722488462	0.95009035	[-0.47,0.64]	0	0	0	0	0	0	0	0	NA	56	230	185	178	214	116	141	352	256	299	302	212
Acph-1	FBgn0000032	0.850754369	0.931727155	0.080918477	0.651645584	0.939518366	[-0.27,0.41]	1	0	0	0	0	0	0	1	dme-miR-11-3p,dme-miR-308-3p	245	362	193	394	417	333	338	696	600	988	713	684
Act5C	FBgn0000042	-0.346705156	-0.301686223	0.045110274	0.799427682	0.965330387	[-0.29,0.36]	2	0	0	0	0	0	1	1	dme-miR-988-3p|dme-miR-970-3p	41034	39049	28528	26079	23279	20499	18564	37946	29923	22267	16498	15201
Act42A	FBgn0000043	0.644420938	0.709560395	0.064982773	0.711179194	0.945965098	[-0.27,0.39]	0	0	0	0	0	0	0	0	NA	10687	23833	14172	20876	25427	14303	13940	33764	33968	41279	29233	29170
ade2	FBgn0000052	-0.572813828	-0.694095078	-0.121872318	0.495579717	0.899682766	[-0.49,0.23]	1	0	0	1	0	0	0	0	dme-miR-277-3p	546	913	493	456	363	236	433	1023	1003	420	314	400
ade3	FBgn0000053	-0.5391481	-0.669629698	-0.131520541	0.498183631	0.899682766	[-0.53,0.25]	1	0	0	0	0	0	0	1	dme-miR-14-3p	305	659	394	271	314	164	240	534	514	213	210	183
Adf1	FBgn0000054	-0.145716453	0.022998188	0.167959351	0.421899794	0.872931462	[-0.24,0.56]	0	0	0	0	0	0	0	0	NA	314	342	228	215	288	156	196	438	315	281	237	213
adp	FBgn0000057	0.144749461	0.132596561	-0.012531635	0.955511475	0.993599979	[-0.47,0.44]	0	0	0	0	0	0	0	0	NA	163	316	210	200	278	138	44	87	89	78	58	48
ald	FBgn0000063	-0.173164049	-0.031973847	0.140206133	0.535362773	0.910633804	[-0.3,0.56]	0	0	0	0	0	0	0	0	NA	198	200	143	142	143	108	134	256	269	189	153	149
Ald	FBgn0000064	-0.596241279	-0.867920174	-0.27181904	0.142661266	0.660418054	[-0.64,0.09]	3	0	0	0	0	0	1	2	dme-miR-2b-2-5p|dme-miR-184-3p|dme-miR-282-5p	2421	3550	1694	1430	1638	992	1480	3383	2297	965	1137	834
amx	FBgn0000077	0.055233095	-0.149977099	-0.207530807	0.420801232	0.872620861	[-0.75,0.3]	0	0	0	0	0	0	0	0	NA	56	127	101	86	81	68	88	170	164	120	86	85
AnxB9	FBgn0000083	0.422049488	0.359822109	-0.062264092	0.66598866	0.93957962	[-0.37,0.23]	1	0	0	0	0	0	1	0	dme-miR-8-3p	1853	3393	1803	2766	3150	1664	2874	5818	5258	5355	4235	4070
AnxB10	FBgn0000084	-0.144147325	-0.417180074	-0.273313805	0.239749809	0.761060123	[-0.77,0.18]	0	0	0	0	0	0	0	0	NA	188	648	334	226	379	213	344	923	870	379	386	403
aop	FBgn0000097	0.451571174	0.955297303	0.502878611	0.017002818	0.309580769	[0.09,0.89]	4	0	0	3	0	0	0	1	dme-miR-7-5p|dme-miR-11-3p,dme-miR-308-3p|dme-miR-275-3p,dme-miR-306-5p|dme-miR-263a-5p	775	625	560	696	726	763	166	380	271	484	353	366
RpLP0	FBgn0000100	0.035337927	-0.020856027	-0.056311018	0.717822842	0.948244929	[-0.39,0.26]	0	0	0	0	0	0	0	0	NA	4997	10447	5872	6989	7003	3575	2009	4962	4489	3309	2545	2561
Arl1	FBgn0000115	0.01109634	0.163789378	0.152062883	0.448846813	0.884981011	[-0.24,0.52]	1	0	0	0	0	0	0	1	dme-miR-996-3p,dme-miR-279-3p	245	488	329	339	350	180	242	512	460	443	301	294
Argk	FBgn0000116	-0.819242403	-0.943315019	-0.124527417	0.617447133	0.931068672	[-0.63,0.37]	0	0	0	0	0	0	0	0	NA	1341	3285	1481	668	1417	628	932	2287	1216	475	716	515
arm	FBgn0000117	0.238734695	0.061414473	-0.177327044	0.238125937	0.759715897	[-0.49,0.12]	1	0	0	0	0	0	0	1	dme-miR-277-3p	3156	5927	3245	4571	4410	2656	2172	4151	3499	3245	2367	2319
arr	FBgn0000119	0.473029828	1.015995612	0.54180323	0.013405639	0.289629796	[0.11,0.95]	3	0	0	0	0	0	2	1	dme-miR-7-5p|dme-miR-14-3p|dme-bantam-3p	157	298	246	288	310	193	74	137	122	236	139	147
ash2	FBgn0000139	-0.068967372	0.041578383	0.110000824	0.649215547	0.93940119	[-0.36,0.55]	1	0	0	0	0	0	0	1	dme-miR-14-3p	121	193	157	114	176	80	199	369	351	288	235	203
asp	FBgn0000140	-0.447976416	-0.391235301	0.055928339	0.76222597	0.960119159	[-0.3,0.4]	1	0	0	0	0	0	0	1	dme-miR-317-3p	978	1013	811	573	640	474	276	575	552	303	210	298
aub	FBgn0000146	-0.37978899	-0.412372585	-0.032612805	0.82004784	0.97041978	[-0.34,0.26]	0	0	0	0	0	0	0	0	NA	1224	1504	992	791	859	659	947	2029	2064	1057	836	956
aurA	FBgn0000147	-0.279067856	-0.009430944	0.268367297	0.278881446	0.78220605	[-0.22,0.72]	0	0	0	0	0	0	0	0	NA	169	224	116	152	132	61	153	292	286	231	160	166
awd	FBgn0000150	-0.53142255	-0.609883055	-0.078216113	0.707764292	0.945641603	[-0.54,0.35]	0	0	0	0	0	0	0	0	NA	961	3576	1567	1037	1397	796	6565	16632	11758	5096	5697	6055
Axs	FBgn0000152	1.332195328	1.903467907	0.570965589	0.011257272	0.266377427	[0.13,0.98]	0	0	0	0	0	0	0	0	NA	100	257	173	420	426	228	62	188	155	481	318	330
baz	FBgn0000163	-0.197501386	-0.65850974	-0.462488869	0.04729692	0.4490948	[-0.92,-0.01]	0	0	0	0	0	0	0	0	NA	588	758	550	395	451	464	64	113	134	60	38	53
ben	FBgn0000173	0.257267511	0.374709399	0.11735883	0.550611801	0.911938438	[-0.27,0.49]	1	0	0	0	0	0	1	0	dme-miR-11-3p,dme-miR-308-3p	1127	1179	655	1145	1031	719	519	934	696	916	666	602
bic	FBgn0000181	-0.051352831	-0.335976931	-0.284739278	0.039788546	0.421855903	[-0.57,-0.01]	0	0	0	0	0	0	0	0	NA	11418	16757	12136	13458	10939	7424	1847	4185	3608	2195	1765	1788
BicD	FBgn0000183	0.223787607	0.385695831	0.161444833	0.425859695	0.87656243	[-0.24,0.53]	4	0	0	0	0	1	0	3	dme-miR-283-5p|dme-miR-970-3p|dme-miR-317-3p|dme-miR-283-5p	675	652	718	638	624	685	257	544	542	513	373	442
br	FBgn0000210	0.202697708	0.549228285	0.34427965	0.108577679	0.589661837	[-0.08,0.75]	3	0	0	1	0	0	0	2	dme-bantam-3p|dme-miR-970-3p|dme-bantam-3p	1724	1553	1407	1375	1477	1526	56	141	111	120	111	106
brm	FBgn0000212	-0.162234845	-0.117510263	0.04449642	0.812513956	0.968774851	[-0.31,0.38]	0	0	0	0	0	0	0	0	NA	940	1183	1052	735	772	773	618	1102	1156	785	573	683
Bsg25D	FBgn0000228	0.35371716	0.419172571	0.064172977	0.739813667	0.955426283	[-0.31,0.43]	1	0	0	0	0	0	0	1	dme-bantam-3p	400	536	431	570	473	381	110	168	197	185	142	165
bsk	FBgn0000229	0.131940623	0.417737471	0.285515313	0.069531068	0.512107748	[-0.02,0.58]	0	0	0	0	0	0	0	0	NA	1175	1590	941	1191	1296	806	448	894	737	811	689	623
bur	FBgn0000239	0.048875316	-0.045075929	-0.094346118	0.527262464	0.907616866	[-0.4,0.2]	0	0	0	0	0	0	0	0	NA	1863	2285	1702	1672	1677	1520	506	1245	1099	777	633	649
by	FBgn0000244	-0.352059916	-0.827504373	-0.480450157	0.123748296	0.617498818	[-1.11,0.13]	0	0	0	0	0	0	0	0	NA	94	215	123	82	102	80	36	67	93	25	24	34
c(3)G	FBgn0000246	-0.298005901	-0.571252359	-0.277649936	0.483974776	0.895522745	[-1.07,0.5]	0	0	0	0	0	0	0	0	NA	534	277	245	269	218	232	26	31	27	17	16	12
ca	FBgn0000247	0.468606632	0.724178705	0.255046724	0.113128624	0.597069235	[-0.06,0.56]	0	0	0	0	0	0	0	0	NA	696	1236	842	1029	1152	875	243	635	505	667	503	535
cact	FBgn0000250	0.181432812	0.087620598	-0.094201632	0.542732264	0.910633804	[-0.42,0.21]	1	0	0	0	0	1	0	0	dme-miR-252-5p	1192	1640	1318	1394	1198	1186	464	909	893	677	525	631
Cam	FBgn0000253	-0.681284515	-0.402515134	0.27860781	0.166694992	0.69337449	[-0.12,0.65]	4	1	0	0	0	2	0	1	dme-miR-252-5p|dme-miR-14-3p|dme-miR-8-3p|dme-miR-317-3p	34647	27017	27420	15521	13871	16083	2326	4806	5092	2959	1946	2132
capu	FBgn0000256	0.548969826	0.385211532	-0.16451242	0.343287924	0.836887119	[-0.51,0.18]	0	0	0	0	0	0	0	0	NA	947	1064	846	1347	1164	920	168	298	279	329	193	235
car	FBgn0000257	-0.109362766	-0.277417381	-0.1708722	0.493660207	0.899682766	[-0.69,0.32]	0	0	0	0	0	0	0	0	NA	163	184	108	96	144	100	75	139	120	67	67	76
CkIIbeta	FBgn0000259	-0.244423682	-0.165798099	0.077935879	0.710277915	0.945965098	[-0.32,0.45]	1	0	0	0	0	0	0	1	dme-miR-980-3p	4624	3605	2918	2669	2382	2622	422	803	662	493	387	414
Cat	FBgn0000261	-0.437238454	-0.441434069	-0.004185034	0.981221941	0.999667139	[-0.38,0.37]	0	0	0	0	0	0	0	0	NA	708	744	543	544	418	266	797	1137	920	738	501	466
Pka-C1	FBgn0000273	-0.152761576	-0.125845392	0.025235946	0.9135859	0.985248604	[-0.37,0.4]	2	0	0	0	1	0	0	1	dme-miR-283-5p|dme-miR-14-3p	2366	2187	2052	1584	1472	1746	175	408	321	250	186	190
Cp190	FBgn0000283	-0.082218091	-0.132048293	-0.050372558	0.736166028	0.954295223	[-0.36,0.25]	1	0	0	0	0	0	1	0	dme-miR-2b-2-5p	4632	4899	3924	3704	3705	2996	685	1288	1237	902	604	750
Cf2	FBgn0000286	-0.019946437	0.009149527	0.023867132	0.944951481	0.989122628	[-0.55,0.58]	1	0	0	0	0	0	1	0	dme-bantam-3p	602	378	340	384	309	378	36	86	57	49	33	54
cg	FBgn0000289	0.105202828	-0.116011304	-0.22196385	0.120331452	0.613952535	[-0.51,0.06]	1	0	0	0	0	0	0	1	dme-miR-190-5p	1934	2743	1785	2027	2001	1556	327	682	628	455	324	370
Cg25C	FBgn0000299	-0.047375087	-0.025281737	0.02201453	0.888409476	0.98356263	[-0.27,0.31]	0	0	0	0	0	0	0	0	NA	30838	45202	26297	25658	30821	22443	14526	29646	22990	20972	15660	14196
chif	FBgn0000307	0.361570702	0.34761531	-0.013998617	0.93245764	0.986687936	[-0.34,0.31]	0	0	0	0	0	0	0	0	NA	1387	1588	1185	1443	1392	1443	101	197	184	197	136	137
chic	FBgn0000308	-0.158245979	-0.162351936	-0.00418822	0.973735726	0.999381427	[-0.26,0.25]	0	0	0	0	0	0	0	0	NA	19228	19231	15381	14158	13385	11871	2733	6570	4807	3757	3081	2647
cin	FBgn0000316	-0.40807668	0.023420662	0.430529466	0.033964058	0.402005703	[0.03,0.81]	0	0	0	0	0	0	0	0	NA	383	430	301	284	261	151	149	326	247	205	169	182
ck	FBgn0000317	-0.431727446	-0.165814925	0.26543861	0.118865668	0.612615366	[-0.07,0.59]	1	0	0	0	1	0	0	0	dme-miR-190-5p	741	1080	761	542	554	442	239	641	579	342	278	339
cl	FBgn0000318	-0.308705636	-0.321230369	-0.013242656	0.925356125	0.98628766	[-0.36,0.32]	0	0	0	0	0	0	0	0	NA	731	1391	965	625	817	547	331	843	702	408	347	361
Chc	FBgn0000319	0.141921743	-0.056392148	-0.198315293	0.189506179	0.716112385	[-0.51,0.1]	0	0	0	0	0	0	0	0	NA	3763	4684	2870	3883	3814	2485	3146	5869	6133	4433	2949	3817
clt	FBgn0000326	-0.036996744	-0.069320376	-0.033272016	0.887379802	0.98356263	[-0.59,0.49]	0	0	0	0	0	0	0	0	NA	63	129	74	64	94	49	92	185	202	103	111	128
cm	FBgn0000330	0.404451054	0.517108068	0.111576955	0.603578935	0.92961227	[-0.31,0.51]	0	0	0	0	0	0	0	0	NA	128	162	127	182	156	114	112	242	214	230	182	203
cni	FBgn0000339	-0.152348459	0.169976317	0.3220454	0.078150595	0.532379392	[-0.04,0.66]	2	0	0	1	0	0	0	1	dme-bantam-3p|dme-miR-996-3p,dme-miR-279-3p	305	401	350	308	282	193	529	953	812	770	613	615
cos	FBgn0000352	0.930996128	1.347891656	0.415562154	0.046578812	0.445825776	[0.01,0.81]	2	0	0	1	0	1	0	0	dme-miR-7-5p|dme-miR-252-5p	285	543	493	669	763	595	69	130	114	275	170	171
crc	FBgn0000370	-0.071239464	-0.03446279	0.035608104	0.827888807	0.97294067	[-0.28,0.34]	1	0	0	1	0	0	0	0	dme-miR-7-5p	6045	10604	6004	6536	6453	4239	175	346	338	248	187	204
crm	FBgn0000376	0.233394552	0.4328955	0.198181503	0.418114992	0.872620861	[-0.28,0.67]	3	1	0	0	0	0	0	2	dme-miR-283-5p|dme-miR-190-5p|dme-bantam-3p	144	193	182	148	205	145	91	142	112	161	115	92
crn	FBgn0000377	0.015473737	-0.017790429	-0.033802965	0.859533476	0.977561296	[-0.49,0.39]	0	0	0	0	0	0	0	0	NA	222	348	174	275	236	104	244	454	501	377	246	286
csw	FBgn0000382	0.134226606	0.506680795	0.370051319	0.144743319	0.661382691	[-0.13,0.83]	6	0	0	0	1	0	2	3	dme-miR-308-3p|dme-miR-317-3p|dme-miR-275-3p,dme-miR-306-5p|dme-bantam-3p|dme-miR-317-3p|dme-miR-8-3p	769	561	554	557	433	677	77	136	142	152	113	122
cta	FBgn0000384	0.383015262	0.895061283	0.510964307	0.006624278	0.205608137	[0.14,0.87]	3	0	0	2	0	0	1	0	dme-miR-14-3p|dme-miR-11-3p,dme-miR-308-3p|dme-miR-980-3p	1315	1293	1009	1503	1437	977	93	195	132	213	190	191
cv	FBgn0000394	-0.332151759	-0.249726201	0.080130213	0.750183638	0.958842753	[-0.4,0.54]	1	0	0	0	1	0	0	0	dme-miR-263a-5p	416	348	218	207	252	182	104	212	183	128	75	118
cv-2	FBgn0000395	-0.314504943	-0.405245659	-0.093010597	0.75587613	0.960119159	[-0.69,0.5]	2	0	0	0	1	0	0	1	dme-miR-263a-5p|dme-bantam-3p	442	560	586	351	375	319	24	88	54	37	28	27
CycA	FBgn0000404	-0.373136881	-0.338424294	0.034132355	0.852425981	0.977561296	[-0.3,0.35]	2	1	0	0	0	0	0	1	dme-miR-965-3p|dme-miR-11-3p,dme-miR-308-3p	3225	3791	3136	1964	2134	2179	822	1575	1418	877	643	796
CycB	FBgn0000405	-0.273329149	-0.43409129	-0.160996606	0.280229134	0.7848785	[-0.46,0.13]	1	0	0	0	0	0	1	0	dme-miR-275-3p,dme-miR-306-5p	1094	1765	1192	997	1053	663	773	1444	1386	734	591	716
Cyt-c-p	FBgn0000409	-0.275075474	-0.146830537	0.128073592	0.516638212	0.905177566	[-0.26,0.51]	0	0	0	0	0	0	0	0	NA	2404	5357	3606	2599	3150	1783	1355	3900	2352	2098	1719	1276
D1	FBgn0000412	-0.109706426	-0.239034437	-0.129567136	0.420180894	0.872620861	[-0.45,0.19]	0	0	0	0	0	0	0	0	NA	2892	3499	2278	2468	2358	1711	1114	1887	1498	1189	950	858
da	FBgn0000413	0.309712509	0.392604992	0.081937225	0.651907224	0.93957962	[-0.27,0.42]	1	0	0	0	0	0	0	1	dme-miR-2b-2-5p	2026	2078	2033	2317	1986	1935	210	466	484	449	344	353
Dab	FBgn0000414	-0.057372298	0.408754958	0.466098864	0.04067853	0.422913783	[0.02,0.91]	1	1	0	0	0	0	0	0	dme-miR-996-3p,dme-miR-279-3p	426	591	556	425	417	382	43	124	82	103	79	65
Sap-r	FBgn0000416	0.211318157	0.273401483	0.061977489	0.736077051	0.954295223	[-0.29,0.41]	0	0	0	0	0	0	0	0	NA	13618	18864	10497	16594	15976	8217	16345	26594	24496	29162	17931	17762
SmF	FBgn0000426	-0.390520595	-0.251318298	0.138738279	0.415225022	0.872620861	[-0.2,0.46]	0	0	0	0	0	0	0	0	NA	879	1099	737	633	621	433	339	621	521	334	279	344
Dhod	FBgn0000447	-0.330346469	-0.511588768	-0.182524876	0.396499118	0.86194832	[-0.64,0.24]	0	0	0	0	0	0	0	0	NA	173	390	280	215	229	103	229	513	446	241	212	175
Dip-B	FBgn0000454	-0.00760071	-0.075266833	-0.067805841	0.728290421	0.952013718	[-0.51,0.34]	0	0	0	0	0	0	0	0	NA	343	1082	561	550	702	309	516	1322	1021	758	665	595
Dip-C	FBgn0000455	-0.482205498	-0.238316853	0.242816326	0.26714084	0.774473187	[-0.19,0.65]	0	0	0	0	0	0	0	0	NA	181	254	149	123	128	86	153	281	244	170	133	139
Lar	FBgn0000464	0.940600206	1.976942765	1.035989587	5.61E-09	3.04E-06	[0.69,1.37]	5	0	0	1	0	2	1	1	dme-miR-14-3p|dme-bantam-3p|dme-miR-8-3p|dme-miR-275-3p,dme-miR-306-5p|dme-miR-970-3p	489	593	406	881	856	595	88	161	149	532	313	369
dnc	FBgn0000479	-0.885714231	-0.703482656	0.177091764	0.522017389	0.905294479	[-0.36,0.69]	0	0	0	0	0	0	0	0	NA	608	394	398	203	211	214	60	142	120	61	50	38
dor	FBgn0000482	0.143179286	-0.031517588	-0.175624362	0.391821112	0.859297275	[-0.6,0.23]	0	0	0	0	0	0	0	0	NA	393	393	240	365	299	258	231	365	326	304	200	208
dsh	FBgn0000499	0.19497608	0.137638802	-0.058842736	0.761518708	0.960119159	[-0.46,0.33]	2	0	0	0	0	0	0	2	dme-miR-317-3p|dme-miR-980-3p	278	520	381	344	389	335	91	241	184	176	111	139
dwg	FBgn0000520	0.274394305	0.049157815	-0.228118707	0.371432234	0.849019125	[-0.76,0.27]	0	0	0	0	0	0	0	0	NA	82	212	111	162	155	74	58	151	106	98	67	80
dx	FBgn0000524	0.636911191	1.212671942	0.572575778	0.028140643	0.379882504	[0.06,1.07]	7	0	0	3	1	0	0	3	dme-miR-308-3p|dme-miR-7-5p|dme-miR-7-5p|dme-miR-8-3p|dme-miR-276a-3p|dme-miR-283-5p|dme-miR-283-5p	351	313	263	371	350	436	20	63	42	81	75	59
eas	FBgn0000536	-0.315103707	-0.397640548	-0.083094598	0.614860015	0.931068672	[-0.42,0.25]	5	1	0	1	0	0	0	3	dme-miR-275-3p,dme-miR-306-5p|dme-miR-980-3p|dme-bantam-3p|dme-miR-283-5p|dme-miR-263a-5p	1155	1272	842	790	752	595	343	885	703	406	360	323
E(bx)	FBgn0000541	0.056707535	0.207610418	0.15057334	0.361907632	0.843743012	[-0.17,0.46]	6	2	0	1	0	0	1	2	dme-miR-11-3p,dme-miR-308-3p|dme-miR-8-3p|dme-miR-305-5p|dme-miR-277-3p|dme-miR-11-3p,dme-miR-308-3p|dme-miR-34-5p	6225	6019	4558	5340	4880	4113	1021	1938	1915	1602	1222	1480
ec	FBgn0000542	-0.074738312	0.420956894	0.495833744	0.342867158	0.836642691	[-0.53,1.53]	2	1	0	0	0	0	0	1	dme-miR-277-3p|dme-miR-996-3p,dme-miR-279-3p	67	47	50	65	40	28	8	15	8	13	10	9
ecd	FBgn0000543	0.24440094	-0.136122207	-0.381045799	0.044471326	0.436096747	[-0.77,-0.01]	0	0	0	0	0	0	0	0	NA	177	313	192	231	244	170	204	409	465	269	227	244
EcR	FBgn0000546	-0.008215172	0.23779017	0.243220814	0.271377717	0.778760545	[-0.19,0.66]	3	0	0	0	0	0	1	2	dme-miR-190-5p|dme-miR-965-3p|dme-miR-33-5p	1148	1058	805	818	795	811	60	115	98	102	73	72
ed	FBgn0000547	-0.10698799	0.165241163	0.27110173	0.545985661	0.911938438	[-0.61,1.15]	0	0	0	0	0	0	0	0	NA	211	175	100	113	172	90	11	18	19	13	17	11
Ef1alpha48D	FBgn0000556	0.017723076	-0.231422359	-0.249040215	0.088169074	0.556291622	[-0.55,0.04]	0	0	0	0	0	0	0	0	NA	74855	92042	57195	75363	64738	45082	17472	43751	37684	25426	18473	18979
EF2	FBgn0000559	0.150039411	-0.137018281	-0.287002235	0.055115251	0.479657917	[-0.59,0.01]	0	0	0	0	0	0	0	0	NA	25725	37245	23093	31348	27949	18262	13448	34715	33827	20833	15720	18431
egl	FBgn0000562	-0.187695193	-0.144492019	0.042257375	0.847160944	0.977292963	[-0.39,0.47]	2	1	0	1	0	0	0	0	dme-miR-33-5p|dme-miR-965-3p	539	541	454	398	396	314	106	233	305	198	104	138
Eip71CD	FBgn0000565	0.251883009	0.346227404	0.093962685	0.68570663	0.941556908	[-0.35,0.51]	0	0	0	0	0	0	0	0	NA	246	216	160	244	243	135	220	407	315	393	276	262
Eip55E	FBgn0000566	-1.046690694	-0.939103338	0.106996104	0.594518674	0.927069784	[-0.28,0.48]	0	0	0	0	0	0	0	0	NA	319	688	358	184	220	120	571	1207	1013	440	343	325
Eip74EF	FBgn0000567	0.634094934	0.915526748	0.28347317	0.388120045	0.856746326	[-0.36,0.93]	5	1	0	0	0	2	0	2	dme-miR-33-5p|dme-miR-34-5p|dme-miR-283-5p|dme-bantam-3p|dme-bantam-3p	131	183	160	232	189	175	20	26	27	47	33	28
Eip75B	FBgn0000568	-0.046316706	-0.164834403	-0.119531933	0.534045821	0.910633804	[-0.54,0.26]	4	0	0	1	0	0	2	1	dme-miR-305-5p|dme-miR-190-5p|dme-bantam-3p|dme-miR-14-3p	1648	1266	1256	1049	1028	1213	325	639	555	392	302	342
emc	FBgn0000575	0.18098557	0.584792538	0.402814941	0.086999177	0.553656447	[-0.06,0.83]	2	0	0	0	0	0	0	2	dme-miR-305-5p|dme-bantam-3p	2938	1758	1512	2103	1924	1844	175	352	236	309	281	285
ena	FBgn0000578	0.806621271	1.164963342	0.358069059	0.087777126	0.555489404	[-0.05,0.74]	2	0	0	1	0	0	0	1	dme-miR-8-3p|dme-miR-9b-5p,dme-miR-9c-5p	10092	7084	6425	12781	10826	10669	562	1013	830	1866	1208	1157
Eno	FBgn0000579	-0.388965348	-0.636766854	-0.248096418	0.17583525	0.699581704	[-0.63,0.11]	0	0	0	0	0	0	0	0	NA	778	1930	1245	828	992	581	1179	2834	2158	970	1021	956
E(Pc)	FBgn0000581	0.065054967	0.160839275	0.093455453	0.678989824	0.940849897	[-0.35,0.53]	1	0	0	0	0	0	0	1	dme-bantam-3p	1665	1606	1488	1500	1241	1322	91	126	105	108	97	80
esc	FBgn0000588	-0.371689728	-0.319244667	0.050167511	0.838947226	0.97437323	[-0.42,0.5]	1	1	0	0	0	0	0	0	dme-miR-276a-3p	194	258	182	177	135	90	99	159	141	103	66	81
exd	FBgn0000611	0.061828923	0.309065482	0.246501357	0.173237535	0.698627576	[-0.11,0.58]	0	0	0	0	0	0	0	0	NA	1812	1645	1121	1435	1490	1027	357	688	581	615	463	471
exu	FBgn0000615	-0.63269187	-0.69550745	-0.064374953	0.739995768	0.955426283	[-0.46,0.32]	0	0	0	0	0	0	0	0	NA	464	646	382	291	250	226	145	318	224	112	107	102
e(y)1	FBgn0000617	-0.691806184	-0.098309993	0.592055985	0.005404759	0.183116925	[0.18,0.99]	0	0	0	0	0	0	0	0	NA	218	345	238	145	164	94	124	250	201	148	126	135
e(y)2	FBgn0000618	-0.125603216	0.025088666	0.147854938	0.620701449	0.932302957	[-0.43,0.71]	0	0	0	0	0	0	0	0	NA	154	127	85	100	102	75	57	96	67	79	44	53
E(z)	FBgn0000629	-0.29555944	-0.377444061	-0.082462316	0.649921481	0.939510737	[-0.46,0.28]	0	0	0	0	0	0	0	0	NA	445	494	356	312	319	232	285	542	533	268	227	301
fl(2)d	FBgn0000662	0.23244497	0.301205524	0.067878858	0.695301525	0.942803532	[-0.27,0.39]	0	0	0	0	0	0	0	0	NA	1036	1177	929	1135	1004	869	163	374	359	330	226	276
Actn	FBgn0000667	-0.184366749	0.035489854	0.218211827	0.343047355	0.836642691	[-0.23,0.65]	1	0	0	0	0	0	0	1	dme-miR-184-3p	610	609	352	315	406	381	106	322	266	175	172	172
fliI	FBgn0000709	0.009933812	0.164405405	0.154146311	0.402845408	0.866683137	[-0.21,0.5]	2	0	0	0	0	0	2	0	dme-miR-8-3p|dme-miR-996-3p,dme-miR-279-3p	335	482	308	359	314	240	171	423	429	307	276	267
flw	FBgn0000711	-0.201108679	-0.225644648	-0.025244462	0.878244199	0.981441184	[-0.38,0.32]	0	0	0	0	0	0	0	0	NA	1242	1345	854	862	923	656	253	676	665	373	312	319
fog	FBgn0000719	0.577200055	0.530539793	-0.047400675	0.817694819	0.969892432	[-0.49,0.38]	2	0	0	0	1	0	1	0	dme-miR-308-3p|dme-miR-277-3p	1904	1523	1012	2422	1841	1290	323	443	417	604	370	406
for	FBgn0000721	-0.313332965	-0.326127845	-0.013482291	0.945125078	0.989122628	[-0.42,0.39]	2	0	0	0	0	0	0	2	dme-miR-996-3p,dme-miR-279-3p|dme-bantam-3p	298	735	541	327	431	255	83	165	136	74	83	75
FER	FBgn0000723	0.078701391	-0.225885034	-0.306076801	0.135279198	0.643303894	[-0.73,0.1]	2	0	0	0	0	0	0	2	dme-miR-317-3p|dme-miR-317-3p	379	545	571	473	390	415	156	320	370	224	157	167
fs(1)K10	FBgn0000810	-0.077970882	0.616913334	0.693184923	0.002183875	0.10338238	[0.25,1.12]	1	0	0	0	0	0	0	1	dme-miR-14-3p	204	271	193	189	214	117	44	99	92	106	89	77
fs(1)Yb	FBgn0000928	-0.412294242	-0.66029241	-0.248891199	0.22384888	0.750157736	[-0.67,0.15]	0	0	0	0	0	0	0	0	NA	277	391	189	170	208	136	227	421	448	191	148	190
dup	FBgn0000996	-0.588430192	-0.766363697	-0.178637551	0.370815386	0.849019125	[-0.58,0.21]	0	0	0	0	0	0	0	0	NA	643	704	610	340	374	342	371	677	564	214	230	280
ftz-f1	FBgn0001078	0.386944296	0.454736589	0.066532681	0.733654381	0.953671082	[-0.31,0.43]	3	0	0	1	0	1	0	1	dme-miR-2b-2-5p|dme-miR-317-3p|dme-miR-996-3p,dme-miR-279-3p	1488	1379	1054	1567	1461	1192	163	269	213	286	194	214
fu	FBgn0001079	0.476192951	0.342903927	-0.135212657	0.584115226	0.922992738	[-0.67,0.36]	2	0	0	0	0	0	0	2	dme-miR-283-5p|dme-miR-190-5p	69	192	91	152	166	71	77	162	121	137	108	103
fy	FBgn0001084	0.713396097	1.853788604	1.136512445	0.000830219	0.061118482	[0.48,1.75]	0	0	0	0	0	0	0	0	NA	40	69	82	86	74	91	11	25	19	53	47	50
fzy	FBgn0001086	-0.477261296	-0.415376665	0.061410107	0.718958157	0.94866018	[-0.27,0.37]	0	0	0	0	0	0	0	0	NA	893	1048	658	553	603	372	659	1257	1180	656	532	587
g	FBgn0001087	-0.041642996	-0.044997499	-0.003384699	0.978881458	0.999667139	[-0.27,0.26]	0	0	0	0	0	0	0	0	NA	3000	1946	1707	1920	1804	1662	329	651	671	460	332	425
Gapdh1	FBgn0001091	-0.404821567	-0.668866658	-0.264281492	0.206542105	0.731878198	[-0.7,0.15]	0	0	0	0	0	0	0	0	NA	361	1003	472	377	495	221	697	1816	1361	624	642	532
Gapdh2	FBgn0001092	-0.968405833	-0.989530805	-0.02140044	0.892022855	0.984064066	[-0.37,0.31]	0	0	0	0	0	0	0	0	NA	2514	3179	1823	1147	1322	682	2168	4255	3008	1343	1207	1108
Gdh	FBgn0001098	0.180887556	-0.229677534	-0.410367224	0.526264176	0.906787108	[-1.7,0.88]	1	0	0	0	0	1	0	0	dme-miR-277-3p	110	100	51	132	49	61	113	82	53	92	58	45
Galphai	FBgn0001104	0.024982146	0.156253307	0.131213383	0.377996296	0.852061223	[-0.16,0.41]	1	0	0	1	0	0	0	0	dme-miR-8-3p	5464	6453	5122	5001	4958	4136	1438	3312	3252	2589	1941	2148
Gbeta13F	FBgn0001105	0.234008931	0.155189499	-0.079137011	0.643156303	0.938006156	[-0.45,0.27]	5	0	0	2	1	1	0	1	dme-miR-283-5p|dme-miR-308-3p|dme-miR-277-3p|dme-miR-252-5p|dme-miR-277-3p	8919	7165	5611	7817	6725	6446	583	1138	1163	984	708	762
Gl	FBgn0001108	0.408354241	0.197912952	-0.210738477	0.230428003	0.75460604	[-0.56,0.13]	1	0	1	0	0	0	0	0	dme-miR-11-3p	588	1151	711	924	959	696	274	633	721	520	373	498
Glt	FBgn0001114	0.351857132	0.413373083	0.061648816	0.717024641	0.948200358	[-0.27,0.39]	0	0	0	0	0	0	0	0	NA	8366	11266	7174	11476	9274	6995	14387	24916	19631	28054	17975	16296
Galphao	FBgn0001122	0.020203427	-0.143016701	-0.16450985	0.384380705	0.854928065	[-0.56,0.21]	0	0	0	0	0	0	0	0	NA	1056	1118	992	805	863	916	165	396	393	224	209	209
Galphas	FBgn0001123	0.221278797	0.373706302	0.151578762	0.418673637	0.872620861	[-0.22,0.5]	2	1	0	1	0	0	0	0	dme-miR-277-3p|dme-miR-33-5p	1721	1408	1178	1523	1411	1220	274	596	509	542	413	401
Got1	FBgn0001124	-0.017475259	-0.080059277	-0.062482424	0.743875817	0.956595103	[-0.46,0.32]	1	0	0	1	0	0	0	0	dme-miR-277-3p	492	633	356	492	459	249	574	859	732	686	471	482
Got2	FBgn0001125	-0.377816513	-0.286470634	0.090988132	0.637018054	0.937457355	[-0.28,0.44]	1	0	0	0	0	0	0	1	dme-bantam-3p	287	538	377	298	300	156	711	1599	1304	891	675	677
Gpdh	FBgn0001128	0.12614662	0.272042615	0.146412097	0.671068333	0.93957962	[-0.53,0.82]	0	0	0	0	0	0	0	0	NA	116	125	84	115	91	82	60	79	56	111	47	38
grau	FBgn0001133	0.138619197	0.072151371	-0.068404156	0.741604717	0.955636499	[-0.51,0.35]	0	0	0	0	0	0	0	0	NA	150	301	209	204	200	171	81	151	149	118	98	90
grk	FBgn0001137	-0.279441532	-0.841946891	-0.56648698	0.123241187	0.617361384	[-1.3,0.16]	0	0	0	0	0	0	0	0	NA	97	432	213	143	209	117	23	74	57	13	18	31
gro	FBgn0001139	0.03259087	-0.088277051	-0.121482091	0.43211467	0.878819842	[-0.44,0.18]	1	0	0	1	0	0	0	0	dme-miR-980-3p	3323	3390	2781	3031	2604	2321	513	1020	894	693	497	559
GstD1	FBgn0001149	-0.50038617	-0.838761041	-0.33855292	0.037385858	0.416425067	[-0.67,-0.02]	0	0	0	0	0	0	0	0	NA	393	571	370	286	277	198	919	1899	1843	702	589	677
h	FBgn0001168	-0.446092223	-0.388096062	0.057513902	0.810262583	0.968774851	[-0.41,0.52]	2	1	0	0	0	0	0	1	dme-miR-14-3p|dme-miR-283-5p	3563	2725	2142	2120	1638	1402	444	653	390	335	293	290
H	FBgn0001169	0.320573186	0.558989724	0.236674877	0.25401433	0.769267369	[-0.17,0.64]	2	0	0	1	0	0	1	0	dme-miR-14-3p|dme-miR-305-5p	620	692	617	613	730	617	63	142	107	157	102	92
hay	FBgn0001179	0.254784879	0.588821787	0.333639694	0.060636306	0.491821053	[-0.02,0.67]	0	0	0	0	0	0	0	0	NA	352	619	381	462	530	307	211	462	387	431	334	439
her	FBgn0001185	-0.223923728	0.004969847	0.228555935	0.393677217	0.860519517	[-0.3,0.75]	0	0	0	0	0	0	0	0	NA	543	491	402	436	368	230	80	98	91	105	55	60
Hex-A	FBgn0001186	-0.54820937	-0.460314971	0.087258983	0.728019625	0.952013718	[-0.39,0.53]	1	0	0	0	0	0	0	1	dme-miR-283-5p	1901	1191	1116	855	705	818	464	707	566	404	285	318
hfw	FBgn0001189	0.370070745	0.603425134	0.233474415	0.309845292	0.814282714	[-0.22,0.69]	2	0	0	0	0	1	0	1	dme-miR-34-5p|dme-miR-190-5p	575	797	446	784	683	439	124	175	135	245	152	136
His2Av	FBgn0001197	-0.367062578	-0.210773054	0.155970762	0.496401037	0.899682766	[-0.29,0.6]	1	0	0	1	0	0	0	0	dme-miR-14-3p	6181	5075	3127	3763	3319	2222	1733	2690	1757	1372	1528	1336
hk	FBgn0001202	0.279810221	-0.107997043	-0.388359779	0.028632042	0.379882504	[-0.76,-0.04]	0	0	0	0	0	0	0	0	NA	280	508	396	378	394	367	343	689	670	469	337	397
Hmr	FBgn0001206	-0.17953874	0.224217505	0.402339707	0.037333224	0.416425067	[0.02,0.77]	0	0	0	0	0	0	0	0	NA	453	506	400	342	382	262	95	179	174	155	119	126
Hrb98DE	FBgn0001215	0.346637074	0.17979886	-0.167011877	0.29010784	0.793592458	[-0.49,0.14]	1	0	0	0	0	0	1	0	dme-miR-996-3p,dme-miR-279-3p	1913	2783	2109	2332	2307	2247	889	2095	2182	1574	1320	1447
Hsc70-3	FBgn0001218	-0.056234736	0.148709394	0.204816412	0.210850285	0.734773635	[-0.12,0.51]	2	0	0	1	0	0	1	0	dme-miR-14-3p|dme-miR-277-3p	16852	18077	12209	12353	13145	11151	6203	11626	9475	9780	6980	6803
Hsc70-5	FBgn0001220	-0.306062952	-0.476553625	-0.170443223	0.319885296	0.820497399	[-0.52,0.17]	2	0	0	1	0	0	0	1	dme-miR-305-5p|dme-miR-9b-5p,dme-miR-9c-5p	1181	2720	1639	1308	1360	882	1313	3435	3235	1447	1348	1407
Hsf	FBgn0001222	0.103009813	-0.02509579	-0.128990446	0.474946228	0.893372911	[-0.5,0.23]	2	0	0	0	0	0	0	2	dme-miR-283-5p|dme-bantam-3p	1007	979	657	785	804	712	300	498	466	389	280	300
Hsp23	FBgn0001224	-0.426451448	-0.561816088	-0.138721165	0.631686454	0.937457355	[-0.74,0.44]	0	0	0	0	0	0	0	0	NA	459	251	417	256	208	244	78	115	181	77	43	76
Hsp26	FBgn0001225	0.152323833	-0.188503312	-0.341349087	0.17598064	0.699581704	[-0.84,0.15]	0	0	0	0	0	0	0	0	NA	217	348	359	296	325	223	111	191	318	147	99	165
Hsp27	FBgn0001226	0.369551625	0.709240299	0.335670063	0.252515572	0.768617635	[-0.24,0.87]	1	0	0	0	0	0	0	1	dme-miR-14-3p	187	280	293	219	190	352	40	67	75	79	79	69
Hsp68	FBgn0001230	0.229556381	0.094319705	-0.135914884	0.519304453	0.905177566	[-0.56,0.28]	1	1	0	0	0	0	0	0	dme-bantam-3p	297	382	278	374	376	183	197	282	384	257	196	263
Hsp83	FBgn0001233	-0.082751898	-0.244602607	-0.161860638	0.254576664	0.769994327	[-0.45,0.12]	0	0	0	0	0	0	0	0	NA	27725	41604	24655	29615	25598	16672	16590	35771	34062	22893	15314	17189
Ide	FBgn0001247	-0.077550895	-0.259347827	-0.182331697	0.26296792	0.77284887	[-0.51,0.14]	0	0	0	0	0	0	0	0	NA	794	1118	738	739	773	522	316	729	736	374	331	401
Idh	FBgn0001248	-0.448843713	-0.631729192	-0.182890186	0.34258557	0.836542896	[-0.6,0.2]	0	0	0	0	0	0	0	0	NA	658	1889	939	738	897	388	1996	4244	3414	1643	1558	1507
ImpL2	FBgn0001257	0.748949733	0.509941416	-0.239133206	0.213045494	0.737980219	[-0.62,0.14]	0	0	0	0	0	0	0	0	NA	479	722	639	850	827	802	220	764	610	585	513	534
ImpL3	FBgn0001258	-1.072396095	-1.734156401	-0.662071975	0.424952423	0.875601692	[-2.42,1.01]	0	0	0	0	0	0	0	0	NA	1307	407	262	499	184	154	725	413	244	222	104	84
ix	FBgn0001276	-0.211931984	-0.160711947	0.049255904	0.904208231	0.985248604	[-0.65,0.7]	0	0	0	0	0	0	0	0	NA	40	53	52	31	49	24	84	123	95	87	63	64
janA	FBgn0001280	-0.407304945	-0.447129379	-0.04037051	0.826256057	0.972747259	[-0.44,0.34]	0	0	0	0	0	0	0	0	NA	299	728	453	308	335	236	348	945	822	398	389	351
Jra	FBgn0001291	0.323871894	0.469760907	0.145355029	0.379875872	0.852499294	[-0.18,0.46]	2	0	0	1	0	0	0	1	dme-miR-14-3p|dme-miR-317-3p	738	978	835	859	1036	715	307	802	613	634	561	574
kay	FBgn0001297	-0.134779188	0.059007975	0.193718049	0.332745925	0.828846859	[-0.2,0.56]	3	0	1	1	0	0	1	0	dme-miR-283-5p|dme-miR-33-5p|dme-miR-252-5p	14574	10397	9330	9390	8380	8127	1476	2654	2168	1993	1505	1611
kel	FBgn0001301	0.781747789	0.561188459	-0.222023623	0.234625686	0.759533256	[-0.6,0.14]	3	0	0	2	0	0	1	0	dme-bantam-3p|dme-miR-14-3p|dme-miR-305-5p	352	664	428	805	705	483	99	197	155	201	173	135
Khc	FBgn0001308	0.232244345	0.104021049	-0.128582836	0.394058863	0.861038109	[-0.43,0.17]	1	0	0	1	0	0	0	0	dme-miR-252-5p	2113	2870	1854	2363	2435	1701	612	1375	1505	1020	812	966
klar	FBgn0001316	0.433253768	0.501317241	0.067634001	0.705051294	0.945372927	[-0.28,0.4]	2	0	1	0	0	0	1	0	dme-miR-252-5p|dme-miR-252-5p	10360	9865	8075	11204	10303	9702	656	1079	1065	1284	862	961
kto	FBgn0001324	0.322509534	0.209134296	-0.114315875	0.520586046	0.905294428	[-0.49,0.24]	0	0	0	0	0	0	0	0	NA	385	991	498	642	679	496	231	470	472	402	302	326
kz	FBgn0001330	-0.43867413	-0.532703121	-0.095932561	0.651323431	0.939518366	[-0.53,0.33]	0	0	0	0	0	0	0	0	NA	333	466	371	203	246	238	93	251	249	119	86	99
L	FBgn0001332	-0.38714084	0.096087203	0.480900945	0.313004802	0.817838881	[-0.46,1.22]	1	0	0	0	0	0	0	1	dme-bantam-3p	894	523	592	369	288	574	132	270	189	193	134	158
l(1)1Bi	FBgn0001341	-0.440994855	-0.868962043	-0.429937995	0.057006083	0.483538083	[-0.89,0.01]	0	0	0	0	0	0	0	0	NA	253	429	240	145	188	192	160	307	339	112	94	128
egh	FBgn0001404	0.303646976	1.009893447	0.706007571	0.001789935	0.094499738	[0.27,1.13]	0	0	0	0	0	0	0	0	NA	1477	1188	755	1332	1197	957	337	525	468	1024	561	564
l(1)10Bb	FBgn0001491	-0.505248681	-0.223037428	0.280609538	0.241761397	0.762763603	[-0.19,0.71]	0	0	0	0	0	0	0	0	NA	548	382	268	232	247	217	184	395	333	231	181	181
Hlc	FBgn0001565	0.016794068	-0.149229676	-0.166798787	0.358582892	0.842486124	[-0.54,0.19]	0	0	0	0	0	0	0	0	NA	317	600	414	447	397	246	207	487	364	268	229	221
Grip91	FBgn0001612	0.405668133	0.266855175	-0.139471671	0.383735116	0.854627269	[-0.47,0.18]	1	0	0	0	0	0	0	1	dme-miR-252-5p	430	737	415	534	642	479	270	611	524	460	391	420
dlg1	FBgn0001624	-0.396120842	-0.342107521	0.053453505	0.815679577	0.969772615	[-0.36,0.44]	3	0	0	1	0	0	0	2	dme-miR-317-3p|dme-miR-317-3p|dme-miR-277-3p	12432	8044	7871	6383	5655	5860	537	1105	1136	605	485	565
ifc	FBgn0001941	0.143293253	0.087150438	-0.056305316	0.774884875	0.960269833	[-0.45,0.33]	0	0	0	0	0	0	0	0	NA	2650	3337	2031	3114	2682	1507	1372	2202	1496	1866	1324	1141
eIF-4a	FBgn0001942	0.193786823	-0.189839499	-0.383844764	0.022716037	0.351036975	[-0.74,-0.05]	0	0	0	0	0	0	0	0	NA	24550	22656	15336	24675	20839	14049	4679	11425	10993	7062	5271	5363
Arpc1	FBgn0001961	0.146226405	0.102195538	-0.044447668	0.748284593	0.958822263	[-0.33,0.23]	2	0	0	0	0	0	1	1	dme-miR-317-3p|dme-miR-8-3p	1620	2841	1849	1974	2014	1566	573	1112	1101	903	681	702
Sos	FBgn0001965	0.462256555	0.51627231	0.053112918	0.789444614	0.962996379	[-0.33,0.42]	2	0	0	1	0	0	1	0	dme-miR-11-3p,dme-miR-308-3p|dme-miR-33-5p	493	1073	705	801	909	744	159	296	225	324	217	215
Pgant35A	FBgn0001970	1.02298526	1.170261727	0.146570207	0.526462681	0.906787108	[-0.3,0.56]	0	0	0	0	0	0	0	0	NA	159	249	98	285	382	162	126	248	223	417	311	300
l(2)35Bd	FBgn0001974	0.16608328	-0.106720432	-0.274023822	0.209998575	0.734090876	[-0.73,0.15]	1	1	0	0	0	0	0	0	dme-miR-317-3p	108	216	120	126	134	127	141	352	320	200	167	195
CIAPIN1	FBgn0001977	0.310051808	0.569459217	0.258992136	0.122499197	0.616868389	[-0.07,0.58]	1	0	0	0	0	0	0	1	dme-miR-14-3p	611	706	564	639	713	549	236	530	489	522	394	486
stc	FBgn0001978	0.028234434	-0.340817228	-0.370349555	0.033178317	0.402005703	[-0.72,-0.03]	1	0	0	0	0	0	0	1	dme-miR-14-3p	1872	2844	2218	1839	2025	1783	157	330	361	207	143	157
l(2)35Df	FBgn0001986	-0.099287422	-0.243503	-0.144541175	0.390265755	0.858034609	[-0.48,0.19]	0	0	0	0	0	0	0	0	NA	554	908	591	527	569	433	342	885	915	509	393	434
Gli	FBgn0001987	-0.605369551	-0.076948851	0.527292702	0.130541177	0.633131252	[-0.16,1.21]	0	0	0	0	0	0	0	0	NA	127	195	191	74	138	67	30	100	108	31	54	74
l(2)35Di	FBgn0001989	0.060712144	-0.043935136	-0.105113233	0.612568664	0.931068672	[-0.56,0.31]	0	0	0	0	0	0	0	0	NA	179	389	142	199	253	128	345	852	616	513	415	392
wek	FBgn0001990	-0.255915948	-0.342521703	-0.088515792	0.659351958	0.93957962	[-0.51,0.31]	0	0	0	0	0	0	0	0	NA	272	400	250	172	233	204	126	290	259	145	115	140
crp	FBgn0001994	0.143866322	0.064070013	-0.080380025	0.639986712	0.938006156	[-0.45,0.26]	4	0	0	0	0	0	1	3	dme-miR-988-3p|dme-miR-283-5p|dme-miR-9b-5p,dme-miR-9c-5p|dme-miR-980-3p	2273	2096	1795	1889	1792	1855	373	670	593	498	423	398
mRpL4	FBgn0001995	-1.065726175	-0.429480132	0.635815953	0.014695083	0.297039927	[0.13,1.11]	0	0	0	0	0	0	0	0	NA	153	248	168	62	117	44	310	566	482	264	265	244
l(2)37Bb	FBgn0002021	-0.128168976	-0.091865249	0.034410372	0.900734629	0.984977185	[-0.45,0.5]	0	0	0	0	0	0	0	0	NA	127	157	125	94	100	105	95	191	165	128	95	100
Catsup	FBgn0002022	-0.267439581	-0.163944262	0.103418424	0.598468718	0.927649847	[-0.28,0.47]	0	0	0	0	0	0	0	0	NA	1520	1744	1038	1202	1152	606	931	1551	1217	1119	777	723
l(2)37Cc	FBgn0002031	-0.321291105	-0.436607125	-0.115557884	0.452624468	0.884981011	[-0.43,0.19]	0	0	0	0	0	0	0	0	NA	768	1226	742	651	698	419	673	1465	1191	646	615	592
swm	FBgn0002044	0.114309708	-0.02171341	-0.136752121	0.376793732	0.85106857	[-0.46,0.17]	2	0	0	1	0	0	0	1	dme-miR-33-5p|dme-miR-276a-3p	1320	1436	1201	1338	1165	1005	414	861	841	609	464	507
Aats-asp	FBgn0002069	-0.059323542	-0.128970867	-0.070029219	0.687254366	0.941556908	[-0.44,0.28]	1	0	0	0	0	1	0	0	dme-miR-14-3p	424	906	682	591	571	390	548	1372	1306	894	628	678
l(2)gl	FBgn0002121	0.437641684	0.619637351	0.181710124	0.23642186	0.759533256	[-0.12,0.47]	6	1	0	2	0	0	1	2	dme-miR-305-5p|dme-miR-11-3p,dme-miR-308-3p|dme-miR-2b-2-5p|dme-miR-252-5p|dme-miR-2b-2-5p|dme-miR-996-3p,dme-miR-279-3p	6717	7257	5078	7339	7984	5773	784	1522	1605	1746	1357	1471
l(2)tid	FBgn0002174	-0.219354262	-0.592916717	-0.375390136	0.115557011	0.601151723	[-0.88,0.09]	0	0	0	0	0	0	0	0	NA	141	467	226	225	209	124	120	320	311	143	114	112
dre4	FBgn0002183	-0.117023331	-0.190251275	-0.073457494	0.596234501	0.927649847	[-0.35,0.2]	0	0	0	0	0	0	0	0	NA	2325	3357	2286	2231	2114	1586	1358	2692	2893	1820	1320	1488
l(3)73Ah	FBgn0002283	0.381925892	0.068909723	-0.316313741	0.230569765	0.75460604	[-0.85,0.2]	1	0	0	0	0	0	0	1	dme-bantam-3p	89	181	91	156	133	85	48	82	81	80	49	43
Prosbeta6	FBgn0002284	-0.044260906	-0.249734323	-0.205534312	0.342253949	0.836542896	[-0.67,0.22]	0	0	0	0	0	0	0	0	NA	154	524	269	241	294	177	1163	2619	1861	1464	1149	998
dco	FBgn0002413	0.310555643	-0.150617874	-0.461720152	0.003384486	0.134994996	[-0.78,-0.15]	3	1	1	0	0	0	0	1	dme-miR-283-5p|dme-miR-317-3p|dme-miR-277-3p	1678	2225	1487	1866	1829	1646	575	937	869	665	517	498
hyd	FBgn0002431	0.075691349	0.078821613	0.002883106	0.990957384	0.999667139	[-0.28,0.28]	0	0	0	0	0	0	0	0	NA	3157	4066	2877	3084	3056	2459	1082	2494	2461	1793	1374	1599
l(3)mbt	FBgn0002441	-0.357903563	-0.257250298	0.099476606	0.581926992	0.921654888	[-0.25,0.44]	0	0	0	0	0	0	0	0	NA	1236	1366	1279	790	919	766	217	478	466	287	215	231
sti	FBgn0002466	-0.218199869	-0.312207206	-0.094376661	0.517707143	0.905177566	[-0.39,0.19]	0	0	0	0	0	0	0	0	NA	1581	2033	1500	1311	1327	946	511	1125	1119	637	471	562
pho	FBgn0002521	0.070468508	0.173723646	0.102741509	0.547372237	0.911938438	[-0.23,0.43]	0	0	0	0	0	0	0	0	NA	1771	2004	1598	1695	1597	1315	315	518	449	428	310	393
lace	FBgn0002524	0.110175315	0.097065532	-0.013175068	0.909215779	0.985248604	[-0.29,0.25]	1	0	0	0	0	0	0	1	dme-miR-7-5p	3506	4810	3180	3681	4084	2377	2952	6344	5317	4390	3681	3758
Lam	FBgn0002525	-0.379598813	-0.361480036	0.018117841	0.921432218	0.98628766	[-0.31,0.34]	3	0	0	0	0	1	0	2	dme-miR-252-5p|dme-miR-282-5p|dme-miR-305-5p	6640	6650	5084	4209	4270	3155	2001	3318	3121	2223	1453	1505
LanA	FBgn0002526	-0.373388341	-0.464403145	-0.091194056	0.566521424	0.914768074	[-0.42,0.22]	0	0	0	0	0	0	0	0	NA	48172	49321	32926	34109	28264	20629	11723	21701	18954	12405	7975	9200
lds	FBgn0002542	-0.261606429	-0.172515261	0.088915989	0.606159641	0.930804344	[-0.25,0.42]	0	0	0	0	0	0	0	0	NA	826	1148	795	660	776	451	416	854	986	599	401	514
lin	FBgn0002552	0.040779133	0.129472313	0.086181101	0.72726064	0.952013718	[-0.39,0.54]	1	0	0	0	0	0	1	0	dme-miR-2b-2-5p	156	306	277	256	193	166	88	131	133	115	94	91
lt	FBgn0002566	0.300687478	0.27999001	-0.021210445	0.880517697	0.982141232	[-0.33,0.28]	0	0	0	0	0	0	0	0	NA	986	1395	907	1309	1195	790	329	820	710	607	510	562
RpL36	FBgn0002579	0.177508257	-0.201380009	-0.379249649	0.038202845	0.420250974	[-0.76,-0.02]	0	0	0	0	0	0	0	0	NA	2056	1869	1192	1911	1521	1313	810	2258	1603	1075	945	970
RpS5a	FBgn0002590	0.412602797	-0.081614055	-0.494335648	0.002741107	0.121979281	[-0.84,-0.17]	0	0	0	0	0	0	0	0	NA	4577	8863	4585	7830	7775	3739	3656	9518	8121	5950	4472	4516
RpLP1	FBgn0002593	0.243555454	-0.099491167	-0.343255017	0.019490219	0.327380779	[-0.64,-0.06]	0	0	0	0	0	0	0	0	NA	6417	9945	5983	8552	7756	5069	1852	4811	4394	2904	2427	2287
RpL19	FBgn0002607	0.277794809	-0.211107152	-0.488779709	0.000926523	0.064998311	[-0.79,-0.2]	0	0	0	0	0	0	0	0	NA	5085	8000	4419	6446	6597	4037	4668	12287	11290	6902	5301	5797
RpS3	FBgn0002622	0.201173716	-0.050211919	-0.251605631	0.135096734	0.643303894	[-0.6,0.08]	0	0	0	0	0	0	0	0	NA	10219	11294	6449	10350	10532	5691	4109	10981	8268	6031	5454	5147
RpL32	FBgn0002626	0.250342435	-0.056692855	-0.307247016	0.07445521	0.52404227	[-0.66,0.03]	0	0	0	0	0	0	0	0	NA	22424	24659	15660	25811	23086	13095	3477	10060	7477	5497	4915	4368
Rcc1	FBgn0002638	-0.062636964	-0.247287182	-0.185696904	0.318650335	0.820497399	[-0.58,0.18]	2	1	0	0	0	0	0	1	dme-miR-965-3p|dme-miR-965-3p	408	1150	675	557	636	469	329	716	624	380	333	347
mal	FBgn0002641	-0.102917709	-0.382558197	-0.282540579	0.264322315	0.773193445	[-0.81,0.21]	0	0	0	0	0	0	0	0	NA	91	217	168	116	114	117	71	200	181	100	78	79
mam	FBgn0002643	0.277470143	0.431728691	0.153203864	0.410539061	0.872620861	[-0.21,0.51]	3	1	1	0	0	0	1	0	dme-miR-283-5p|dme-miR-252-5p|dme-miR-276a-3p	1669	1931	1240	1872	1560	1321	148	257	190	263	186	179
Map205	FBgn0002645	0.298726962	0.020653589	-0.278008423	0.067010723	0.507189195	[-0.58,0.02]	0	0	0	0	0	0	0	0	NA	6043	7403	5289	7097	6502	5136	2300	4584	5232	3557	2496	3254
twe	FBgn0002673	0.720177166	1.455366669	0.737576959	0.007386366	0.216969939	[0.2,1.29]	1	0	0	1	0	0	0	0	dme-bantam-3p	160	139	128	198	188	189	17	34	36	67	48	66
mei-9	FBgn0002707	0.241664217	-0.346782133	-0.591042742	0.028795719	0.379882504	[-1.13,-0.06]	0	0	0	0	0	0	0	0	NA	115	161	106	121	164	84	54	105	130	78	34	62
mei-218	FBgn0002709	-1.102734471	0.29455195	1.3923957	0.000684784	0.054444887	[0.61,2.1]	0	0	0	0	0	0	0	0	NA	150	87	48	48	50	17	34	71	54	54	50	44
mei-S332	FBgn0002715	-0.324787024	0.235130007	0.557217765	0.072503192	0.517791073	[-0.05,1.13]	0	0	0	0	0	0	0	0	NA	85	103	66	78	59	31	48	77	92	72	61	63
Men	FBgn0002719	-1.332229615	-1.435611957	-0.103705076	0.545853619	0.911938438	[-0.45,0.23]	1	0	0	0	0	0	0	1	dme-bantam-3p	1263	1510	1073	479	440	328	908	1947	1459	376	420	404
Met	FBgn0002723	-0.04777566	-0.174563294	-0.132351848	0.601843965	0.929264843	[-0.66,0.37]	2	0	0	0	1	0	1	0	dme-miR-308-3p|dme-miR-980-3p	770	594	413	477	419	494	43	90	74	50	46	43
mago	FBgn0002736	-0.299827345	-0.118645616	0.180960902	0.322519214	0.821521603	[-0.18,0.53]	0	0	0	0	0	0	0	0	NA	509	690	399	387	434	237	547	1182	864	749	567	510
mle	FBgn0002774	0.247173061	0.03844215	-0.208797895	0.422706735	0.873388864	[-0.72,0.3]	0	0	0	0	0	0	0	0	NA	315	665	476	457	460	438	155	321	486	320	142	283
msl-3	FBgn0002775	-0.059871564	-0.25879	-0.199976735	0.340374255	0.836090224	[-0.63,0.21]	1	0	0	0	0	0	1	0	dme-miR-11-3p,dme-miR-308-3p	349	433	192	274	272	201	162	351	372	231	140	189
mnd	FBgn0002778	-0.435820193	-0.079910212	0.355344619	0.028350161	0.379882504	[0.04,0.66]	2	0	0	0	0	1	0	1	dme-miR-276a-3p|dme-miR-277-3p	559	865	664	428	463	353	432	944	827	595	476	504
mod	FBgn0002780	-0.530888775	-0.523123681	0.007581724	0.962202023	0.996895976	[-0.27,0.28]	0	0	0	0	0	0	0	0	NA	5983	8979	5823	4183	4111	3226	2554	6218	5767	2936	2075	2536
mor	FBgn0002783	0.308326399	0.095776473	-0.212623123	0.169946469	0.696806924	[-0.53,0.09]	0	0	0	0	0	0	0	0	NA	1548	2927	1716	2201	2144	1701	868	1882	2059	1474	1070	1315
Rpn8	FBgn0002787	0.008774201	-0.202735345	-0.212008055	0.268454847	0.775484836	[-0.62,0.16]	0	0	0	0	0	0	0	0	NA	332	1000	478	548	539	330	601	1130	972	692	524	593
mr	FBgn0002791	-0.170074201	0.401995447	0.571273864	0.003404419	0.134994996	[0.19,0.93]	0	0	0	0	0	0	0	0	NA	277	440	259	245	306	153	164	350	326	319	250	271
MtnA	FBgn0002868	-1.357499248	-1.270628475	0.084662014	0.904745596	0.985248604	[-1.34,1.51]	1	0	0	0	0	0	0	1	dme-miR-282-5p	1003	828	211	286	276	107	198	246	72	71	76	36
mu2	FBgn0002872	0.095441444	0.053433906	-0.041996691	0.803229296	0.965330387	[-0.38,0.29]	0	0	0	0	0	0	0	0	NA	593	831	552	590	608	494	153	245	227	207	144	156
mud	FBgn0002873	0.08276459	0.106171662	0.023281496	0.898070593	0.984977185	[-0.32,0.36]	2	1	0	1	0	0	0	0	dme-miR-8-3p|dme-miR-33-5p	2308	2533	1762	2044	1946	1677	695	1279	1490	1238	740	895
mus101	FBgn0002878	-0.474641572	-0.491808697	-0.018112196	0.918026425	0.98628766	[-0.42,0.37]	0	0	0	0	0	0	0	0	NA	550	785	423	393	436	205	240	451	524	213	204	235
mus201	FBgn0002887	-0.008296695	0.195836885	0.202602138	0.319975945	0.820497399	[-0.2,0.58]	0	0	0	0	0	0	0	0	NA	439	536	480	389	372	401	106	226	219	165	153	157
mus205	FBgn0002891	-0.292959963	0.105013307	0.395379224	0.094737287	0.562808857	[-0.07,0.84]	0	0	0	0	0	0	0	0	NA	739	664	676	424	440	511	76	137	129	95	81	105
mus301	FBgn0002899	0.06029041	0.155652834	0.092566447	0.717314326	0.948200358	[-0.4,0.55]	0	0	0	0	0	0	0	0	NA	295	327	174	330	179	166	78	162	143	113	94	116
mus304	FBgn0002901	-0.381258004	0.088118315	0.46606934	0.083273288	0.545359978	[-0.06,0.98]	0	0	0	0	0	0	0	0	NA	164	209	181	150	117	84	35	84	55	47	45	47
mus308	FBgn0002905	0.251844122	0.572347987	0.320554267	0.140761924	0.656982443	[-0.11,0.75]	2	2	0	0	0	0	0	0	dme-miR-184-3p|dme-miR-14-3p	443	609	535	547	533	453	69	229	247	204	170	211
Blm	FBgn0002906	-0.242258456	-0.467553134	-0.227124681	0.263866693	0.77284887	[-0.64,0.17]	0	0	0	0	0	0	0	0	NA	348	521	412	306	285	275	102	245	247	127	82	113
Myb	FBgn0002914	-0.194012337	-0.218645562	-0.02534482	0.866215814	0.978325186	[-0.35,0.29]	0	0	0	0	0	0	0	0	NA	1864	2139	1495	1396	1423	1091	423	757	652	505	348	372
Atpalpha	FBgn0002921	0.151612826	0.132219454	-0.019295018	0.902796934	0.985248604	[-0.4,0.34]	4	0	0	1	0	0	1	2	dme-miR-33-5p|dme-miR-252-5p|dme-miR-190-5p|dme-miR-34-5p	4450	3701	2959	3971	3285	2946	4342	6837	6194	6179	4128	4816
ncd	FBgn0002924	-0.153990448	-0.349451758	-0.195485806	0.211607316	0.735225967	[-0.52,0.11]	1	0	0	0	0	0	0	1	dme-miR-317-3p	1153	2462	1494	1375	1407	878	1563	2834	2688	1647	1221	1426
neur	FBgn0002932	0.021264497	0.07538875	0.050970102	0.835333214	0.97437323	[-0.41,0.5]	6	2	0	0	1	1	0	2	dme-miR-996-3p,dme-miR-279-3p|dme-miR-995-3p|dme-miR-277-3p|dme-miR-11-3p|dme-miR-33-5p|dme-miR-14-3p	278	573	506	370	394	336	66	115	94	87	61	76
nod	FBgn0002948	-0.771287564	-0.40598254	0.363495266	0.162317483	0.69337449	[-0.15,0.84]	0	0	0	0	0	0	0	0	NA	170	313	198	107	167	54	148	283	231	131	110	141
numb	FBgn0002973	0.041315398	0.485911055	0.44616979	0.379267198	0.852061223	[-0.55,1.45]	0	0	0	0	0	0	0	0	NA	43	50	73	78	43	26	12	16	7	15	11	13
okr	FBgn0002989	0.237664733	0.084429112	-0.156940614	0.544852363	0.911938438	[-0.7,0.36]	0	0	0	0	0	0	0	0	NA	131	223	127	122	130	180	42	105	105	70	66	63
or	FBgn0003008	-0.38038023	-0.088834658	0.290000268	0.308625493	0.812509411	[-0.27,0.81]	0	0	0	0	0	0	0	0	NA	89	133	70	44	86	49	119	270	219	160	140	131
osp	FBgn0003016	0.381864036	0.971656454	0.592486573	0.113973581	0.598832065	[-0.14,1.33]	0	0	0	0	0	0	0	0	NA	216	144	108	211	126	164	13	30	22	44	36	17
pbl	FBgn0003041	0.154488433	0.309824535	0.154735321	0.358575764	0.842486124	[-0.18,0.47]	1	0	0	0	0	0	0	1	dme-miR-11-3p,dme-miR-308-3p	577	825	659	628	662	557	301	526	503	516	360	402
Pc	FBgn0003042	0.287827454	0.176335165	-0.111993223	0.62269782	0.93394125	[-0.56,0.33]	4	2	0	0	0	0	0	2	dme-miR-965-3p|dme-miR-33-5p|dme-miR-14-3p|dme-miR-9b-5p,dme-miR-9c-5p	293	431	248	380	332	242	38	90	82	73	54	52
Pcl	FBgn0003044	0.198792944	0.123879582	-0.075955897	0.667193058	0.93957962	[-0.44,0.27]	1	1	0	0	0	0	0	0	dme-miR-34-5p	854	1126	981	979	949	828	153	245	260	233	152	174
pcx	FBgn0003048	0.155129727	0.524530277	0.368684242	0.042295083	0.426743787	[0.01,0.71]	3	0	0	1	0	0	0	2	dme-miR-14-3p|dme-miR-9b-5p,dme-miR-9c-5p|dme-miR-9b-5p,dme-miR-9c-5p	2594	2426	1774	2220	2340	1684	204	371	313	411	296	283
Fib	FBgn0003062	-0.130660644	-0.532044939	-0.402076139	0.055121025	0.479657917	[-0.85,0.01]	0	0	0	0	0	0	0	0	NA	125	349	222	202	167	131	490	1180	992	507	422	447
Pfk	FBgn0003071	-0.496098653	-0.521557174	-0.027987179	0.90432084	0.985248604	[-0.59,0.5]	0	0	0	0	0	0	0	0	NA	220	213	112	90	144	82	93	150	160	76	84	56
Pgi	FBgn0003074	0.104405495	-0.407831658	-0.512888848	0.008923244	0.236485803	[-0.92,-0.13]	0	0	0	0	0	0	0	0	NA	261	642	298	326	409	267	398	733	572	343	325	320
Pgm	FBgn0003076	-0.426187512	-0.444333748	-0.019103608	0.914871296	0.985248604	[-0.48,0.41]	0	0	0	0	0	0	0	0	NA	275	299	162	132	171	136	195	390	345	168	174	175
phl	FBgn0003079	0.032159344	0.150649895	0.115596088	0.61813669	0.931068672	[-0.34,0.56]	2	0	0	0	0	2	0	0	dme-miR-275-3p,dme-miR-306-5p|dme-miR-277-3p	489	607	473	390	454	438	50	91	75	66	49	69
phr	FBgn0003082	-0.58343401	-0.441952674	0.140751925	0.665621781	0.93957962	[-0.48,0.71]	0	0	0	0	0	0	0	0	NA	64	141	92	46	89	27	216	352	324	202	166	144
pim	FBgn0003087	-0.373843419	-0.388678994	-0.016837289	0.927231155	0.98628766	[-0.56,0.49]	1	0	0	0	0	0	0	1	dme-miR-275-3p,dme-miR-306-5p	100	243	139	142	111	48	147	248	239	142	122	110
Pkc98E	FBgn0003093	0.486091664	0.793108264	0.304756206	0.200193362	0.724824452	[-0.16,0.75]	2	1	0	1	0	0	0	0	dme-miR-996-3p,dme-miR-279-3p|dme-miR-8-3p	1499	1091	1129	1632	1169	1484	63	108	106	160	95	117
pn	FBgn0003116	0.027115461	0.272779006	0.243605239	0.361105353	0.843082147	[-0.28,0.74]	0	0	0	0	0	0	0	0	NA	127	170	80	94	122	89	48	129	101	108	79	65
pnr	FBgn0003117	-0.262792147	-0.002483239	0.259824772	0.131391536	0.634013821	[-0.08,0.58]	3	0	0	0	0	1	1	1	dme-bantam-3p|dme-miR-14-3p|dme-miR-8-3p	3704	3296	2665	2530	2280	1856	745	1483	1326	955	827	915
pnt	FBgn0003118	0.21614531	0.515095732	0.29884337	0.119901444	0.613952535	[-0.08,0.65]	3	1	0	1	0	0	1	0	dme-miR-283-5p|dme-miR-980-3p|dme-miR-305-5p	4666	3464	2950	4077	3464	3155	831	1558	1478	1673	1201	1379
polo	FBgn0003124	-0.434468752	-0.573550871	-0.139099837	0.356073574	0.84018026	[-0.45,0.16]	0	0	0	0	0	0	0	0	NA	1505	1850	1367	956	1064	814	1251	2121	2008	1044	839	926
Pp1alpha-96A	FBgn0003134	-0.103955153	0.145061186	0.248229525	0.1975298	0.722595198	[-0.13,0.61]	0	0	0	0	0	0	0	0	NA	2134	1817	1415	1660	1339	1138	241	550	435	436	300	294
PpV	FBgn0003139	-0.03016657	-0.024140615	0.004505874	0.99842625	0.999667139	[-0.43,0.41]	1	0	0	0	0	0	1	0	dme-miR-11-3p,dme-miR-308-3p	576	554	317	505	411	259	159	332	287	251	173	161
pr	FBgn0003141	-0.708982757	-0.558094829	0.149531769	0.486563184	0.897370487	[-0.27,0.54]	0	0	0	0	0	0	0	0	NA	806	793	694	486	296	362	228	456	362	208	154	182
ptr	FBgn0003159	0.138019982	-0.497318226	-0.637719774	0.015257566	0.301017377	[-1.19,-0.12]	0	0	0	0	0	0	0	0	NA	232	204	256	176	186	253	87	218	229	83	90	105
pum	FBgn0003165	0.322202602	0.32811181	0.005328806	0.988123053	0.999667139	[-0.33,0.32]	3	0	0	0	0	0	1	2	dme-miR-277-3p|dme-miR-8-3p|dme-miR-2b-2-5p	3488	3348	2514	3260	3366	2908	455	811	770	762	581	630
put	FBgn0003169	0.658135787	0.652200893	-0.005711847	0.966845058	0.997628843	[-0.29,0.28]	2	0	0	1	0	1	0	0	dme-miR-995-3p|dme-miR-980-3p	403	745	461	709	794	524	251	510	504	663	419	441
px	FBgn0003175	-0.03918283	0.099026223	0.136667252	0.491033263	0.899682766	[-0.25,0.51]	0	0	0	0	0	0	0	0	NA	689	1031	740	618	592	671	112	265	226	170	136	178
r	FBgn0003189	0.05978542	-0.238011837	-0.297821493	0.094823119	0.562808857	[-0.65,0.05]	0	0	0	0	0	0	0	0	NA	585	1003	692	697	743	478	486	834	1146	576	467	548
ras	FBgn0003204	-0.342606115	-0.344310532	-0.001901042	0.990258088	0.999667139	[-0.37,0.36]	1	0	0	0	0	0	1	0	dme-miR-252-5p	256	447	276	220	252	149	216	464	426	321	185	163
Ras85D	FBgn0003205	0.073676063	-0.07708407	-0.151277509	0.320726817	0.820497399	[-0.46,0.15]	3	0	0	0	0	0	0	3	dme-miR-275-3p,dme-miR-306-5p|dme-miR-317-3p|dme-miR-33-5p	1120	1763	991	1082	1131	994	436	830	790	545	455	488
Ras64B	FBgn0003206	-0.023385021	-0.105331954	-0.08334699	0.661406976	0.93957962	[-0.49,0.3]	1	1	0	0	0	0	0	0	dme-miR-33-5p	980	863	561	706	754	499	140	325	292	225	153	154
raw	FBgn0003209	0.235424717	0.587515987	0.350813638	0.068199517	0.509931318	[-0.03,0.71]	2	0	0	0	0	0	1	1	dme-miR-276a-3p|dme-miR-970-3p	698	740	702	712	679	662	94	202	192	220	156	180
rb	FBgn0003210	-0.191902672	-0.014767549	0.17597843	0.361239454	0.843082147	[-0.2,0.53]	0	0	0	0	0	0	0	0	NA	1161	963	838	824	766	576	200	423	396	296	212	257
rdgB	FBgn0003218	0.428993655	0.593138628	0.162362429	0.445132876	0.884981011	[-0.26,0.57]	3	0	0	0	0	0	1	2	dme-miR-317-3p|dme-miR-11-3p,dme-miR-308-3p|dme-miR-996-3p,dme-miR-279-3p	297	431	233	358	405	273	54	119	106	92	111	111
rec	FBgn0003227	-0.41988882	-0.330363541	0.086804129	0.749670212	0.958842753	[-0.43,0.59]	0	0	0	0	0	0	0	0	NA	105	169	137	86	105	60	63	115	116	70	54	55
ref(2)P	FBgn0003231	0.403046397	0.572056264	0.168804275	0.251121066	0.768468553	[-0.12,0.45]	0	0	0	0	0	0	0	0	NA	1062	1701	1233	1575	1544	1141	671	1485	1444	1489	1289	1236
rl	FBgn0003256	0.356239313	0.659980131	0.303296776	0.087846136	0.555489404	[-0.05,0.63]	4	0	0	0	2	0	0	2	dme-miR-11-3p|dme-miR-11-3p|dme-miR-14-3p|dme-miR-14-3p	1310	1121	915	1313	1220	1010	490	1039	956	1154	858	966
r-l	FBgn0003257	-0.673556115	-0.623502772	0.049010333	0.857368697	0.977561296	[-0.44,0.5]	0	0	0	0	0	0	0	0	NA	192	618	401	231	251	124	291	661	663	261	254	265
Rm62	FBgn0003261	0.466269844	0.120662067	-0.345731331	0.039841437	0.421855903	[-0.68,-0.02]	3	0	0	1	0	0	0	2	dme-miR-11-3p,dme-miR-308-3p|dme-miR-9b-5p,dme-miR-9c-5p|dme-miR-33-5p	3004	4351	3071	4630	3701	3256	1641	4383	3164	2245	2647	2403
rod	FBgn0003268	-0.406726993	-0.570302431	-0.163650444	0.36604789	0.846573467	[-0.54,0.19]	0	0	0	0	0	0	0	0	NA	1400	1577	890	989	897	518	973	1740	1860	889	619	861
RpLP2	FBgn0003274	0.281175536	0.014218611	-0.267225793	0.127625193	0.628221435	[-0.63,0.08]	0	0	0	0	0	0	0	0	NA	2455	6091	3006	4000	4516	2524	1192	3352	2788	2019	1758	1648
RpII18	FBgn0003275	-0.310540494	-0.394370569	-0.084752864	0.632029248	0.937457355	[-0.45,0.27]	0	0	0	0	0	0	0	0	NA	334	637	452	314	364	242	300	628	488	284	260	273
RpII215	FBgn0003277	0.151317162	-0.004691734	-0.156070021	0.285303267	0.791285293	[-0.46,0.13]	2	0	0	0	0	0	0	2	dme-miR-14-3p|dme-miR-965-3p	3270	5135	3957	3608	3929	3418	1194	2643	2580	1795	1402	1606
RpI135	FBgn0003278	-0.579509297	-0.740226873	-0.160928347	0.477324517	0.893372911	[-0.61,0.28]	0	0	0	0	0	0	0	0	NA	460	541	388	230	257	255	284	650	794	258	182	325
RpL4	FBgn0003279	0.252141183	-0.367213145	-0.619306999	2.74E-05	0.006658005	[-0.93,-0.33]	0	0	0	0	0	0	0	0	NA	7056	11862	6511	9846	9233	5349	3857	9638	7332	4329	3730	3949
rut	FBgn0003301	0.105951476	-0.092633071	-0.201810923	0.413425248	0.872620861	[-0.7,0.28]	2	0	0	0	0	0	1	1	dme-bantam-3p|dme-miR-14-3p	142	254	190	172	157	168	52	83	89	60	46	56
rux	FBgn0003302	0.063003425	0.515271255	0.448234975	0.162777036	0.69337449	[-0.18,1.05]	1	1	0	0	0	0	0	0	dme-miR-14-3p	71	102	74	94	82	38	30	43	35	50	37	34
S	FBgn0003310	0.048175003	-0.014208134	-0.065786368	0.765622019	0.960119159	[-0.54,0.38]	1	0	0	0	0	0	0	1	dme-miR-184-3p	694	634	662	528	523	617	64	112	121	91	62	73
sax	FBgn0003317	0.460812255	0.577922816	0.116741569	0.512958092	0.905177566	[-0.23,0.45]	1	0	0	1	0	0	0	0	dme-miR-305-5p	359	615	369	570	598	328	283	597	638	708	483	527
sbr	FBgn0003321	0.240694112	-0.002637324	-0.244127619	0.133186425	0.63944497	[-0.57,0.07]	0	0	0	0	0	0	0	0	NA	763	1001	703	934	814	621	198	477	472	312	255	286
scb	FBgn0003328	0.44809608	0.521403583	0.072778921	0.773015573	0.960171314	[-0.41,0.54]	1	0	0	0	0	0	0	1	dme-miR-14-3p	151	405	222	313	360	172	97	328	363	328	246	244
Sce	FBgn0003330	0.101674315	0.120551336	0.018267896	0.941141264	0.988364383	[-0.39,0.41]	0	0	0	0	0	0	0	0	NA	141	242	146	179	150	123	160	354	351	274	205	230
Scm	FBgn0003334	-0.045041019	0.141528279	0.185064869	0.349924563	0.839700659	[-0.2,0.56]	1	0	0	0	0	0	0	1	dme-miR-9b-5p,dme-miR-9c-5p	1398	1219	1043	1139	959	838	143	248	222	188	154	179
sd	FBgn0003345	0.206582437	0.429447736	0.221823854	0.197326792	0.722595198	[-0.12,0.55]	6	1	0	1	0	1	2	1	dme-bantam-3p|dme-miR-276a-3p|dme-miR-317-3p|dme-miR-317-3p|dme-miR-282-5p|dme-miR-282-5p	3402	3397	2629	3326	3168	2460	182	368	274	328	248	274
RanGAP	FBgn0003346	-0.070516724	-0.168235284	-0.097945914	0.499988525	0.899682766	[-0.4,0.19]	0	0	0	0	0	0	0	0	NA	838	1405	926	848	869	687	735	1441	1450	935	715	808
sei	FBgn0003353	0.226045585	1.10885042	0.879809	0.01092088	0.264102133	[0.21,1.52]	1	0	0	1	0	0	0	0	dme-miR-282-5p	204	125	70	129	179	88	41	53	31	95	69	54
sesB	FBgn0003360	-0.62320705	-0.512741994	0.110317657	0.457789649	0.888630903	[-0.18,0.4]	1	0	0	0	0	0	0	1	dme-bantam-3p	8891	12705	8755	5266	5957	4589	3181	8027	6031	3060	3037	2840
sgg	FBgn0003371	0.03960932	0.124405537	0.08391999	0.641778595	0.938006156	[-0.27,0.41]	0	0	0	0	0	0	0	0	NA	2068	2145	1971	1898	1609	1669	261	598	556	444	331	385
shg	FBgn0003391	-0.540930753	-0.012794742	0.525173645	0.038268703	0.420250974	[0.03,1]	1	0	0	0	0	0	0	1	dme-miR-14-3p	741	517	495	342	388	283	46	111	132	83	57	74
shi	FBgn0003392	-0.017038396	-0.125229472	-0.108413946	0.464733107	0.890369034	[-0.41,0.18]	2	0	0	0	0	0	0	2	dme-bantam-3p|dme-bantam-3p	1484	1990	1242	1389	1435	955	671	1392	1358	827	690	848
shn	FBgn0003396	-0.016435894	0.413299369	0.428756361	0.040063351	0.421874017	[0.02,0.81]	4	0	0	1	0	0	1	2	dme-miR-305-5p|dme-miR-11-3p,dme-miR-308-3p|dme-bantam-3p|dme-miR-7-5p	1629	1422	1240	1323	944	1181	185	357	305	350	228	290
shu	FBgn0003401	0.273962272	0.594762197	0.319252561	0.165116678	0.69337449	[-0.13,0.74]	1	0	0	0	0	0	0	1	dme-miR-276a-3p	116	205	198	185	211	121	99	184	177	209	159	164
sina	FBgn0003410	0.291923543	0.501906485	0.206468019	0.455132656	0.886909936	[-0.34,0.73]	2	0	0	0	0	0	0	2	dme-miR-996-3p,dme-miR-279-3p|dme-miR-996-3p,dme-miR-279-3p	435	503	386	311	417	537	40	57	74	84	58	47
skd	FBgn0003415	-0.045199727	0.262782003	0.306520263	0.191958979	0.717324039	[-0.16,0.75]	2	0	0	1	0	0	0	1	dme-miR-305-5p|dme-miR-190-5p	2915	2138	2068	1869	1739	2034	157	290	231	304	178	156
sl	FBgn0003416	-0.088850448	-0.164974797	-0.077405591	0.67771165	0.940849897	[-0.46,0.29]	1	0	0	1	0	0	0	0	dme-miR-2b-2-5p	404	635	459	458	375	303	115	244	241	179	106	123
slgA	FBgn0003423	-0.290041978	-0.511931241	-0.223318416	0.489784893	0.899010725	[-0.86,0.41]	1	0	0	0	0	0	1	0	dme-miR-276a-3p	224	469	259	196	279	145	62	263	290	68	119	109
sm	FBgn0003435	0.005181188	0.244610051	0.239043334	0.427057619	0.877124058	[-0.35,0.83]	0	0	0	0	0	0	0	0	NA	241	240	182	199	175	167	31	56	38	43	43	28
smo	FBgn0003444	0.704254327	1.607956447	0.90344562	1.62E-05	0.004833078	[0.5,1.31]	0	0	0	0	0	0	0	0	NA	507	489	383	674	721	470	170	243	182	647	426	392
snf	FBgn0003449	0.207590205	0.135675754	-0.071954678	0.731304469	0.953256705	[-0.5,0.35]	0	0	0	0	0	0	0	0	NA	297	597	237	340	380	289	415	661	455	565	399	382
stwl	FBgn0003459	0.31339249	-0.210193759	-0.524414377	0.010690655	0.260197445	[-0.94,-0.12]	0	0	0	0	0	0	0	0	NA	359	678	519	439	616	479	149	408	439	221	190	219
Sod	FBgn0003462	-0.109702708	-0.171048634	-0.061787714	0.704368854	0.945372927	[-0.4,0.26]	0	0	0	0	0	0	0	0	NA	695	1078	562	620	693	422	402	735	620	482	377	349
sog	FBgn0003463	-0.760464811	-0.434100457	0.321415448	0.319839463	0.820497399	[-0.31,0.92]	1	0	0	0	0	0	0	1	dme-miR-190-5p	683	419	403	170	219	323	65	108	117	47	43	74
sol	FBgn0003464	0.489143462	0.390793431	-0.098442058	0.624622546	0.935835237	[-0.49,0.3]	7	0	0	1	2	1	1	2	dme-miR-996-3p,dme-miR-279-3p|dme-miR-11-3p|dme-miR-308-3p|dme-miR-276a-3p|dme-bantam-3p|dme-miR-317-3p|dme-bantam-3p	451	978	593	904	827	533	62	111	97	106	87	79
spir	FBgn0003475	-0.071849181	-0.223695716	-0.152542881	0.548341155	0.911938438	[-0.66,0.35]	4	1	0	0	0	1	1	1	dme-miR-965-3p|dme-bantam-3p|dme-miR-996-3p,dme-miR-279-3p|dme-miR-305-5p	1774	1190	980	1380	961	822	364	403	370	369	198	251
spn-A	FBgn0003479	-0.07312228	-0.3736338	-0.3016539	0.191230584	0.717324039	[-0.79,0.15]	0	0	0	0	0	0	0	0	NA	147	192	93	101	103	116	198	433	393	230	191	176
spn-E	FBgn0003483	-0.028447883	0.124765916	0.152547917	0.488447701	0.897948548	[-0.28,0.57]	1	0	0	0	0	1	0	0	dme-bantam-3p	471	563	295	323	450	279	158	381	466	276	225	306
spz	FBgn0003495	0.584243353	0.856631588	0.27228993	0.095509723	0.562808857	[-0.05,0.58]	2	0	0	1	0	0	0	1	dme-miR-11-3p,dme-miR-308-3p|dme-miR-305-5p	2798	2951	2183	3616	3592	2576	526	1026	896	1426	1077	911
Btk29A	FBgn0003502	-0.42030775	-0.318325947	0.100290961	0.597181519	0.927649847	[-0.27,0.46]	6	0	0	1	1	0	1	3	dme-miR-308-3p|dme-miR-252-5p|dme-miR-7-5p|dme-miR-277-3p|dme-miR-283-5p|dme-miR-283-5p	593	897	603	400	478	371	122	294	218	127	129	124
srp	FBgn0003507	0.36890079	0.333983001	-0.035262229	0.828543507	0.973326425	[-0.38,0.3]	1	0	0	1	0	0	0	0	dme-miR-9b-5p,dme-miR-9c-5p	2384	2569	1802	2711	2177	2161	926	1695	1236	1447	1178	1160
Sry-delta	FBgn0003512	0.068275018	-0.151468962	-0.22144503	0.331963853	0.828846859	[-0.72,0.23]	1	0	0	0	0	0	0	1	dme-miR-252-5p	168	646	470	425	345	285	221	453	422	279	217	253
sqh	FBgn0003514	0.432827652	0.362641989	-0.070104761	0.680649727	0.941125414	[-0.41,0.27]	2	0	0	1	0	1	0	0	dme-miR-252-5p|dme-miR-8-3p	1416	2121	1258	2072	1947	1223	2057	3350	2759	3725	2405	2250
sta	FBgn0003517	0.202006498	0.2528608	0.050732632	0.788664184	0.962996379	[-0.31,0.39]	0	0	0	0	0	0	0	0	NA	13353	24315	12558	19789	18065	8891	2107	5245	3683	3730	3323	2774
stau	FBgn0003520	0.353004408	0.288905186	-0.066236833	0.734085237	0.953671082	[-0.48,0.33]	2	1	0	0	0	0	0	1	dme-miR-8-3p|dme-miR-282-5p	1042	830	670	916	931	826	87	171	169	154	126	117
stg	FBgn0003525	-1.367282534	-0.970046102	0.39536622	0.048650774	0.456857579	[0,0.78]	0	0	0	0	0	0	0	0	NA	3161	2979	2566	1001	909	855	208	444	304	148	120	105
sub	FBgn0003545	-0.832196789	-0.560112029	0.271475272	0.160024117	0.69337449	[-0.11,0.63]	0	0	0	0	0	0	0	0	NA	540	554	377	237	266	176	394	766	634	350	302	280
Su(dx)	FBgn0003557	0.100786195	0.135247488	0.033661087	0.836407854	0.97437323	[-0.27,0.33]	3	0	1	1	0	0	1	0	dme-miR-283-5p|dme-miR-33-5p|dme-miR-184-3p	1608	1930	1264	1557	1592	1058	270	599	552	431	366	377
su(f)	FBgn0003559	0.248055025	0.023522455	-0.224905006	0.143733395	0.660818992	[-0.54,0.08]	0	0	0	0	0	0	0	0	NA	467	746	429	573	571	413	602	1156	970	843	623	670
su(Hw)	FBgn0003567	-0.149182746	-0.154037123	-0.005108763	0.970140489	0.998197777	[-0.28,0.27]	0	0	0	0	0	0	0	0	NA	1000	1524	946	968	908	643	285	517	458	308	281	280
su(s)	FBgn0003575	0.204232396	0.170469217	-0.034123904	0.851357083	0.977479506	[-0.39,0.32]	2	0	0	0	0	0	0	2	dme-bantam-3p|dme-miR-970-3p	310	504	377	445	390	278	79	197	195	143	111	141
Su(var)3-7	FBgn0003598	0.105270932	0.236206724	0.129941068	0.499142807	0.899682766	[-0.25,0.49]	3	0	0	2	0	0	0	1	dme-miR-184-3p|dme-miR-305-5p|dme-miR-14-3p	539	611	368	463	457	393	165	281	257	256	193	193
Su(var)205	FBgn0003607	-0.199109354	-0.164223882	0.034695813	0.835690298	0.97437323	[-0.29,0.35]	0	0	0	0	0	0	0	0	NA	3442	4566	2807	3165	2681	1825	1800	3354	2493	2004	1729	1560
Su(var)2-10	FBgn0003612	0.002742333	0.037710507	0.034353117	0.838737303	0.97437323	[-0.28,0.34]	7	1	0	3	0	0	0	3	dme-miR-282-5p|dme-miR-970-3p|dme-miR-317-3p|dme-miR-9b-5p,dme-miR-9c-5p|dme-miR-190-5p|dme-miR-317-3p|dme-miR-33-5p	1276	1573	1212	1224	1088	980	276	639	523	425	358	328
su(w[a])	FBgn0003638	0.255610923	0.385943854	0.12665729	0.622599386	0.93394125	[-0.38,0.62]	0	0	0	0	0	0	0	0	NA	356	393	263	378	268	320	29	70	57	57	56	40
sw	FBgn0003654	0.312656335	0.177701741	-0.136467148	0.453213358	0.885191384	[-0.51,0.22]	1	0	0	0	0	0	1	0	dme-miR-11-3p,dme-miR-308-3p	270	405	325	367	381	263	125	230	198	188	145	148
sws	FBgn0003656	-0.052826883	0.27684884	0.328553746	0.075602513	0.526067876	[-0.03,0.68]	0	0	0	0	0	0	0	0	NA	457	582	432	383	445	323	103	298	249	214	181	186
Syb	FBgn0003660	-0.174974151	0.055468647	0.23003053	0.121945787	0.61612898	[-0.06,0.51]	0	0	0	0	0	0	0	0	NA	2173	3008	2093	1773	1824	1561	737	1452	1373	1164	851	822
T-cp1	FBgn0003676	0.15622196	0.132558578	-0.02362564	0.858832979	0.977561296	[-0.33,0.26]	0	0	0	0	0	0	0	0	NA	1346	2572	1532	1710	1991	1161	1495	3203	3088	2382	2008	2037
Tbp	FBgn0003687	-0.066843085	0.086171711	0.15128266	0.571547697	0.916534105	[-0.37,0.64]	0	0	0	0	0	0	0	0	NA	96	154	105	116	116	48	93	161	147	117	104	106
thr	FBgn0003701	0.225201586	0.091567004	-0.134769964	0.453358123	0.885191384	[-0.5,0.22]	0	0	0	0	0	0	0	0	NA	346	549	370	482	408	303	125	294	304	214	165	197
tko	FBgn0003714	-0.832769571	-0.223351463	0.608776654	0.060163858	0.490775764	[-0.03,1.21]	0	0	0	0	0	0	0	0	NA	124	170	89	71	85	23	109	243	120	101	106	100
tkv	FBgn0003716	-0.154253769	0.265054415	0.418630379	0.056742277	0.483295759	[-0.01,0.82]	2	0	0	0	0	1	0	1	dme-miR-965-3p|dme-miR-996-3p,dme-miR-279-3p	382	311	232	226	261	199	228	404	375	379	258	300
Tm1	FBgn0003721	0.096044812	0.12119288	0.024865949	0.903860453	0.985248604	[-0.34,0.38]	5	1	0	0	0	0	2	2	dme-miR-980-3p|dme-miR-252-5p|dme-bantam-3p|dme-miR-34-5p|dme-miR-8-3p	6844	5874	5298	5751	5207	4905	1172	1881	1928	1780	1108	1379
Top2	FBgn0003732	0.168145955	0.008072272	-0.160100284	0.240200428	0.761060123	[-0.44,0.11]	0	0	0	0	0	0	0	0	NA	6077	8469	5353	6558	6534	4898	2423	4527	4795	3540	2547	2968
tra	FBgn0003741	0.188139015	0.295393287	0.095911096	0.847755972	0.977292963	[-0.86,1.03]	0	0	0	0	0	0	0	0	NA	44	40	43	55	31	34	7	19	9	9	10	13
tra2	FBgn0003742	0.176088108	0.21301246	0.035261997	0.885703587	0.983335194	[-0.42,0.48]	1	0	0	1	0	0	0	0	dme-miR-282-5p	347	314	283	324	375	201	84	174	117	105	124	100
trc	FBgn0003744	-0.225588141	0.128334793	0.353138464	0.065724639	0.5070065	[-0.02,0.72]	1	0	0	0	1	0	0	0	dme-miR-308-3p	316	383	288	252	240	194	145	273	258	227	158	182
Treh	FBgn0003748	0.007494427	0.058329027	0.049968593	0.814831323	0.969560552	[-0.35,0.42]	1	1	0	0	0	0	0	0	dme-miR-8-3p	387	601	267	328	458	226	272	592	517	430	349	310
trx	FBgn0003862	0.120519904	0.222354942	0.099896967	0.617195354	0.931068672	[-0.29,0.48]	5	1	0	0	0	1	0	3	dme-miR-283-5p|dme-miR-8-3p|dme-miR-980-3p|dme-miR-317-3p|dme-miR-283-5p	2312	2089	1764	1977	1873	1660	107	195	161	170	133	114
tsh	FBgn0003866	0.191480528	0.284011547	0.091483627	0.629666632	0.937457355	[-0.28,0.45]	1	0	0	0	0	0	1	0	dme-miR-11-3p,dme-miR-308-3p	1052	1129	768	1046	926	770	144	223	229	236	157	175
ttk	FBgn0003870	0.283730384	0.273331414	-0.01044264	0.938425716	0.988146613	[-0.28,0.26]	8	1	0	1	1	0	2	3	dme-miR-184-3p|dme-miR-308-3p|dme-miR-9b-5p,dme-miR-9c-5p|dme-miR-283-5p|dme-miR-2b-2-5p|dme-miR-14-3p|dme-miR-282-5p|dme-bantam-3p	1285	1356	1113	1476	1230	1047	211	452	385	395	294	275
tub	FBgn0003882	0.149189455	0.17087353	0.021933267	0.932144809	0.986687936	[-0.48,0.53]	1	0	0	0	0	1	0	0	dme-miR-980-3p	362	762	449	532	542	320	172	234	136	202	144	154
alphaTub84B	FBgn0003884	0.072338403	-0.007746959	-0.080090228	0.574088105	0.917771413	[-0.38,0.2]	2	0	0	0	0	1	1	0	dme-miR-965-3p|dme-miR-8-3p	5746	10438	6577	7646	7324	4358	7340	15174	12151	10522	8070	7817
alphaTub84D	FBgn0003885	-0.340213506	-0.135873562	0.204313486	0.208657866	0.734090876	[-0.11,0.51]	0	0	0	0	0	0	0	0	NA	571	759	518	450	446	294	1110	2282	1895	1555	1043	1100
betaTub56D	FBgn0003887	0.144201931	0.000302006	-0.143780135	0.356968059	0.840839089	[-0.47,0.16]	0	0	0	0	0	0	0	0	NA	4022	8458	4500	5722	6076	3198	8846	17082	14974	12935	9305	9346
betaTub60D	FBgn0003888	0.782440514	0.612346282	-0.170309395	0.403750997	0.867591782	[-0.59,0.23]	2	0	0	0	0	0	1	1	dme-miR-14-3p|dme-miR-8-3p	386	648	663	759	780	798	550	1239	896	1380	996	763
betaTub97EF	FBgn0003890	-1.312568906	-1.09692324	0.21520041	0.358938335	0.842880911	[-0.25,0.64]	0	0	0	0	0	0	0	0	NA	286	837	450	165	229	106	726	1712	1408	425	442	468
tud	FBgn0003891	0.366421582	-0.719158221	-1.087413285	1.98E-10	1.31E-07	[-1.43,-0.75]	2	0	0	0	1	0	0	1	dme-miR-308-3p|dme-miR-252-5p	6055	7288	4767	7362	7344	4483	170	363	364	141	141	127
ptc	FBgn0003892	0.275761568	-0.091607644	-0.370436667	0.165377257	0.69337449	[-0.92,0.15]	3	0	0	0	0	2	0	1	dme-miR-276a-3p|dme-miR-252-5p|dme-miR-9b-5p,dme-miR-9c-5p	150	215	178	127	181	207	44	107	132	69	59	69
RpL40	FBgn0003941	0.360646016	-0.16984587	-0.530528999	0.001263633	0.079010927	[-0.86,-0.21]	0	0	0	0	0	0	0	0	NA	3929	6119	4154	6027	5896	3064	2242	6486	4511	3150	2833	2637
RpS27A	FBgn0003942	0.404525293	0.048112804	-0.35639461	0.016139472	0.303740631	[-0.66,-0.07]	0	0	0	0	0	0	0	0	NA	8169	12134	6676	11486	10481	6831	4555	10414	7372	6953	5413	5162
Ubi-p63E	FBgn0003943	0.077273049	0.173324087	0.096242085	0.618132712	0.931068672	[-0.28,0.46]	0	0	0	0	0	0	0	0	NA	3556	3291	3262	3532	2731	2575	3232	6812	8358	5934	4149	5471
unc	FBgn0003950	-0.728787078	0.295062549	1.023724458	0.01467713	0.297039927	[0.2,1.84]	0	0	0	0	0	0	0	0	NA	103	146	107	62	47	61	10	28	20	20	22	11
ush	FBgn0003963	0.139005547	0.277766099	0.138264322	0.418997714	0.872620861	[-0.2,0.45]	1	0	0	0	0	0	1	0	dme-miR-9b-5p,dme-miR-9c-5p	1331	1363	1145	1123	1208	1104	370	767	698	643	509	537
usp	FBgn0003964	0.073460582	0.484097692	0.409465522	0.077776171	0.531849817	[-0.05,0.85]	3	0	0	0	1	0	1	1	dme-miR-308-3p|dme-bantam-3p|dme-miR-2b-2-5p	1720	1253	1050	1492	1190	889	131	258	158	266	176	155
vap	FBgn0003969	0.535392821	0.691472578	0.155737674	0.304386916	0.808849902	[-0.14,0.44]	0	0	0	0	0	0	0	0	NA	758	1253	725	1170	1170	826	278	628	561	711	517	562
vir	FBgn0003977	0.282968357	0.065500689	-0.217966271	0.257410013	0.770364352	[-0.62,0.16]	0	0	0	0	0	0	0	0	NA	402	862	629	562	620	614	294	677	745	519	378	445
vls	FBgn0003978	-0.253790264	0.039237534	0.292293608	0.263220299	0.77284887	[-0.22,0.77]	0	0	0	0	0	0	0	0	NA	104	185	89	75	124	55	160	374	312	223	191	237
y	FBgn0004034	0.441483273	-0.094364315	-0.539068915	0.123674051	0.617498818	[-1.25,0.15]	0	0	0	0	0	0	0	0	NA	43	67	31	47	64	41	23	59	92	37	39	43
yrt	FBgn0004049	0.41043039	0.616086968	0.204835959	0.260522514	0.772233151	[-0.15,0.55]	3	2	0	0	0	0	0	1	dme-miR-252-5p|dme-miR-184-3p|dme-bantam-3p	250	413	303	370	361	297	119	260	219	256	209	228
z	FBgn0004050	0.184506079	0.174889602	-0.01021737	0.970744408	0.998197777	[-0.57,0.55]	0	0	0	0	0	0	0	0	NA	277	472	313	340	356	268	34	77	56	67	48	29
uzip	FBgn0004055	0.111419205	0.093999517	-0.017943667	0.907483258	0.985248604	[-0.36,0.31]	0	0	0	0	0	0	0	0	NA	466	729	547	521	536	450	325	648	725	498	397	474
Zw	FBgn0004057	-0.234466587	-0.716701831	-0.483229343	0.072513678	0.517791073	[-1.06,0.04]	0	0	0	0	0	0	0	0	NA	68	224	95	64	113	73	261	581	542	192	204	231
Prosalpha4	FBgn0004066	-0.181693672	-0.004009985	0.177569314	0.32936392	0.826957796	[-0.18,0.51]	1	0	0	0	0	0	0	1	dme-bantam-3p	1057	1991	889	881	1228	640	1540	3137	2362	2080	1694	1610
bs	FBgn0004101	0.243571921	0.471454956	0.223484519	0.518813584	0.905177566	[-0.45,0.84]	0	0	0	0	0	0	0	0	NA	40	127	138	87	100	99	32	84	52	67	54	54
Pp1-87B	FBgn0004103	-0.025534894	0.128997756	0.154242198	0.393557729	0.860519517	[-0.2,0.49]	0	0	0	0	0	0	0	0	NA	4196	3623	3486	3195	3015	2927	1127	2434	2033	1917	1409	1334
Cdk1	FBgn0004106	-0.266432222	0.222080426	0.488510442	0.006047501	0.194925679	[0.14,0.82]	0	0	0	0	0	0	0	0	NA	544	611	435	389	431	268	693	1254	1059	1071	865	783
Cdk2	FBgn0004107	0.176788938	0.925117406	0.747272326	0.000596099	0.052944278	[0.32,1.15]	0	0	0	0	0	0	0	0	NA	215	383	184	301	221	177	65	175	144	197	183	162
Nrt	FBgn0004108	-0.150319792	-0.418559701	-0.272586255	0.343037795	0.836642691	[-0.87,0.29]	0	0	0	0	0	0	0	0	NA	87	120	80	97	79	38	48	95	107	55	38	49
boca	FBgn0004132	0.24382615	0.272352423	0.027979724	0.922961357	0.98628766	[-0.43,0.45]	0	0	0	0	0	0	0	0	NA	109	320	193	230	232	124	298	575	462	491	373	377
blow	FBgn0004133	0.693485828	0.578781062	-0.118190623	0.661823623	0.93957962	[-0.7,0.43]	0	0	0	0	0	0	0	0	NA	96	450	309	389	409	281	29	103	92	103	75	68
kst	FBgn0004167	-0.059981961	0.323057051	0.382841784	0.373424059	0.850048482	[-0.47,1.23]	0	0	0	0	0	0	0	0	NA	19805	27885	17416	18023	18680	13548	1343	4929	5785	2713	3440	4281
mts	FBgn0004177	0.00531482	0.108871572	0.103411667	0.541369129	0.910633804	[-0.23,0.42]	1	0	0	0	0	0	0	1	dme-miR-8-3p	5432	6180	4385	4559	4229	4114	1299	2366	2000	2064	1365	1349
Csp	FBgn0004179	0.053161773	-0.066985456	-0.120533398	0.417976134	0.872620861	[-0.42,0.17]	1	0	0	0	0	0	0	1	dme-miR-190-5p	1037	1525	1039	1106	1173	754	411	911	694	571	462	427
Ser	FBgn0004197	-0.436346754	-0.106495529	0.328356008	0.099123189	0.570850281	[-0.06,0.71]	2	0	1	0	0	0	0	1	dme-miR-283-5p|dme-miR-276a-3p	513	611	486	315	394	265	100	208	234	130	119	129
ct	FBgn0004198	0.247065469	0.425064617	0.176270594	0.402291971	0.86632973	[-0.24,0.56]	4	1	0	0	1	1	0	1	dme-bantam-3p|dme-miR-14-3p|dme-miR-308-3p|dme-miR-9b-5p,dme-miR-9c-5p	2273	1740	1489	2039	1612	1722	126	231	223	223	177	196
nonA	FBgn0004227	0.097794187	0.244516313	0.145666803	0.498554395	0.899682766	[-0.27,0.53]	1	0	0	0	0	0	0	1	dme-bantam-3p	705	695	438	498	460	595	281	551	497	443	370	387
Hrb87F	FBgn0004237	-0.233574064	-0.179564493	0.054031325	0.77306431	0.960171314	[-0.3,0.39]	0	0	0	0	0	0	0	0	NA	1026	1179	782	782	590	659	1179	2244	1911	1477	1063	1101
HmgD	FBgn0004362	-0.326822128	-0.174888887	0.151593262	0.440697641	0.882530743	[-0.23,0.53]	1	1	0	0	0	0	0	0	dme-miR-277-3p	8216	8352	4649	5071	4999	3704	1207	1700	1436	1176	954	963
porin	FBgn0004363	-0.464816934	-0.36722959	0.097658459	0.494696585	0.899682766	[-0.18,0.37]	1	0	0	1	0	0	0	0	dme-miR-275-3p,dme-miR-306-5p	3556	5654	3649	2731	2845	1924	2914	7349	5964	3685	2968	2721
mei-41	FBgn0004367	0.1626758	0.184291385	0.019288391	0.93395275	0.986687936	[-0.42,0.45]	0	0	0	0	0	0	0	0	NA	234	445	292	321	335	216	52	121	91	67	79	78
Ptp4E	FBgn0004368	-0.051178005	0.45690077	0.507319357	0.00676231	0.206787975	[0.14,0.86]	2	0	1	0	0	0	0	1	dme-miR-11-3p|dme-miR-275-3p,dme-miR-306-5p	1037	1146	927	1044	939	531	219	426	329	418	331	281
Ptp99A	FBgn0004369	0.22015127	0.7918424	0.570807223	0.008646769	0.234366731	[0.15,0.98]	1	0	0	0	0	1	0	0	dme-miR-184-3p	283	278	253	263	263	248	115	272	163	254	223	241
Ptp10D	FBgn0004370	0.048265448	0.243847169	0.194412548	0.350819855	0.839700659	[-0.21,0.58]	0	0	0	0	0	0	0	0	NA	1536	1218	902	1194	984	934	212	380	335	343	269	237
fwd	FBgn0004373	0.226877334	0.249037632	0.021561766	0.900715508	0.984977185	[-0.31,0.34]	2	0	0	0	0	0	0	2	dme-miR-252-5p|dme-miR-11-3p,dme-miR-308-3p	1802	2047	1540	1981	1870	1333	370	625	590	638	381	459
neb	FBgn0004374	-0.137952755	-0.409753164	-0.272903927	0.252488721	0.768617635	[-0.79,0.2]	0	0	0	0	0	0	0	0	NA	99	293	210	174	190	80	246	462	448	260	191	216
Klp61F	FBgn0004378	-0.22055551	-0.453305389	-0.232882555	0.153466701	0.679779643	[-0.56,0.09]	2	0	0	0	0	0	0	2	dme-miR-8-3p|dme-miR-317-3p	962	1418	1130	835	852	734	868	1710	1956	876	743	876
Klp67A	FBgn0004379	-0.097050784	-0.060638163	0.035938536	0.861001497	0.977561296	[-0.35,0.41]	1	0	0	1	0	0	0	0	dme-miR-2b-2-5p	433	717	435	466	502	241	264	499	576	407	252	324
Klp64D	FBgn0004380	0.66420794	0.665905299	0.00080042	0.992943916	0.999667139	[-0.35,0.33]	1	0	0	0	0	0	0	1	dme-miR-317-3p	364	583	410	556	607	542	128	269	250	302	226	251
Klp68D	FBgn0004381	-0.238303157	0.293724692	0.530986623	0.012559479	0.279448407	[0.11,0.94]	0	0	0	0	0	0	0	0	NA	242	350	262	187	246	155	82	163	195	151	134	122
Klp98A	FBgn0004387	0.126804957	0.291536133	0.164158695	0.373571156	0.850048482	[-0.2,0.52]	4	0	1	1	0	1	1	0	dme-miR-308-3p|dme-miR-283-5p|dme-miR-34-5p|dme-miR-275-3p,dme-miR-306-5p	759	854	685	718	728	599	145	318	374	319	209	244
RasGAP1	FBgn0004390	0.57955301	0.554993726	-0.025244616	0.866432216	0.978325186	[-0.36,0.3]	5	0	0	2	0	2	1	0	dme-miR-277-3p|dme-miR-7-5p|dme-miR-305-5p|dme-miR-305-5p|dme-miR-9b-5p,dme-miR-9c-5p	982	1651	1473	1740	1779	1438	261	598	589	606	466	524
shtd	FBgn0004391	-0.026971721	0.152218988	0.178250887	0.346721892	0.839700659	[-0.19,0.53]	0	0	0	0	0	0	0	0	NA	408	609	306	376	430	240	168	359	345	278	234	220
unk	FBgn0004395	0.195556252	0.392866872	0.19594197	0.402105709	0.866276349	[-0.26,0.62]	6	0	0	0	2	0	3	1	dme-miR-308-3p|dme-miR-308-3p|dme-miR-190-5p|dme-miR-305-5p|dme-miR-8-3p|dme-miR-965-3p	1393	870	674	1196	968	693	176	315	290	282	259	245
CrebA	FBgn0004396	-0.009919798	0.025756636	0.03298806	0.910544376	0.985248604	[-0.45,0.48]	4	0	0	1	0	0	1	2	dme-miR-2b-2-5p|dme-bantam-3p|dme-miR-996-3p,dme-miR-279-3p|dme-miR-276a-3p	3829	2308	2643	2594	1986	2629	109	199	164	144	114	112
Vinc	FBgn0004397	0.111885057	-0.098210051	-0.210241361	0.261355375	0.772315961	[-0.6,0.16]	0	0	0	0	0	0	0	0	NA	301	601	507	431	413	370	488	1104	1155	692	557	666
rhi	FBgn0004400	-0.266466608	-0.464148717	-0.199734211	0.381676711	0.854010592	[-0.67,0.25]	0	0	0	0	0	0	0	0	NA	371	317	215	242	208	169	117	207	212	129	94	77
Pep	FBgn0004401	0.157981786	0.02392395	-0.134151091	0.360997908	0.843082147	[-0.43,0.15]	5	0	0	1	0	1	2	1	dme-miR-34-5p|dme-miR-282-5p|dme-miR-980-3p|dme-miR-7-5p|dme-miR-980-3p	2633	4373	2908	3013	3124	2636	1254	2714	2145	1573	1557	1548
RpS14a	FBgn0004403	0.659367681	-0.084409572	-0.74416346	1.56E-05	0.004833078	[-1.11,-0.4]	0	0	0	0	0	0	0	0	NA	2361	5726	2906	5675	5097	2965	1088	2828	2091	1597	1385	1227
RpS14b	FBgn0004404	0.552892352	0.031432005	-0.521829063	0.003378672	0.134994996	[-0.89,-0.17]	0	0	0	0	0	0	0	0	NA	1990	3131	1542	3307	3178	1477	630	1665	1225	1011	884	774
tam	FBgn0004406	-0.034345247	0.40916289	0.441728882	0.033129613	0.402005703	[0.04,0.83]	1	0	0	0	0	0	1	0	dme-miR-282-5p	254	486	309	259	319	233	63	145	118	126	98	103
me31B	FBgn0004419	0.030257028	-0.003253121	-0.033738263	0.815760429	0.969772615	[-0.36,0.27]	0	0	0	0	0	0	0	0	NA	2111	2252	1379	1837	1811	1171	1209	2429	2116	1659	1262	1464
Cyp1	FBgn0004432	-0.380585563	-0.178054697	0.202687071	0.399245852	0.866025107	[-0.27,0.64]	3	0	0	0	0	1	0	2	dme-miR-277-3p|dme-miR-965-3p|dme-bantam-3p	13626	8466	5407	6646	6034	4969	5249	12236	7681	6327	5844	4641
Galphaq	FBgn0004435	0.274839925	0.348114021	0.072442993	0.754437668	0.960119159	[-0.37,0.48]	2	1	0	0	0	0	0	1	dme-miR-184-3p|dme-miR-988-3p	1708	1217	889	1576	1337	968	204	370	342	414	244	251
Ubc6	FBgn0004436	0.273438044	0.289440582	0.015647175	0.934621062	0.986687936	[-0.3,0.32]	5	0	0	0	0	0	1	4	dme-miR-317-3p|dme-miR-275-3p,dme-miR-306-5p|dme-miR-970-3p|dme-miR-980-3p|dme-miR-965-3p	1089	1302	1112	1230	1130	1070	427	944	788	783	590	626
Ten-m	FBgn0004449	0.780304064	1.124678017	0.344043513	0.108269416	0.589546095	[-0.08,0.75]	5	0	0	2	0	1	1	1	dme-miR-970-3p|dme-miR-11-3p,dme-miR-308-3p|dme-miR-988-3p|dme-bantam-3p|dme-miR-33-5p	630	580	529	1065	752	666	136	242	252	519	249	308
mew	FBgn0004456	0.250045668	0.470733903	0.220656457	0.165321617	0.69337449	[-0.09,0.52]	0	0	0	0	0	0	0	0	NA	2953	3401	2250	3115	3302	2003	1100	2242	2406	2462	1693	1899
Pk17E	FBgn0004462	0.259104294	-0.097563567	-0.357524835	0.173804903	0.698680655	[-0.87,0.16]	0	0	0	0	0	0	0	0	NA	196	232	120	195	198	137	70	131	77	57	70	72
RpIII128	FBgn0004463	-0.16717444	-0.251322381	-0.084405296	0.684427696	0.941556908	[-0.52,0.33]	0	0	0	0	0	0	0	0	NA	261	416	253	303	243	131	249	521	530	298	199	328
Su(P)	FBgn0004465	0.197211581	-0.040143113	-0.237920088	0.195588206	0.722595198	[-0.62,0.12]	0	0	0	0	0	0	0	0	NA	183	356	228	240	256	200	244	468	408	336	245	256
GlyP	FBgn0004507	-0.399892001	-1.119998042	-0.724281442	0.031460602	0.39444465	[-1.4,-0.06]	0	0	0	0	0	0	0	0	NA	95	168	94	61	109	48	58	142	61	25	34	31
Fur1	FBgn0004509	0.294795647	0.060078292	-0.236632888	0.26095083	0.772233151	[-0.68,0.18]	2	0	0	0	1	1	0	0	dme-miR-14-3p|dme-miR-308-3p	811	624	413	634	657	569	119	224	202	168	139	128
Ets97D	FBgn0004510	-0.009044444	-0.081138368	-0.072490521	0.705129112	0.945372927	[-0.46,0.31]	1	0	0	0	0	0	0	1	dme-miR-190-5p	397	552	319	359	370	280	244	359	389	325	184	235
Mdr49	FBgn0004512	-0.831631035	-0.920161444	-0.089076506	0.81797569	0.969892432	[-0.81,0.65]	0	0	0	0	0	0	0	0	NA	101	150	162	59	75	56	29	131	168	25	36	58
Dbp73D	FBgn0004556	-0.378507133	-0.454432324	-0.07704269	0.68057491	0.941125414	[-0.46,0.3]	0	0	0	0	0	0	0	0	NA	472	672	609	432	382	291	172	352	394	216	148	145
Rop	FBgn0004574	0.027873475	0.242208292	0.214126548	0.285263237	0.791285293	[-0.18,0.58]	0	0	0	0	0	0	0	0	NA	1673	1532	832	1341	1309	767	814	1529	1458	1442	984	1045
ex	FBgn0004583	-0.023294343	0.669288819	0.691927	0.000628211	0.052944278	[0.3,1.06]	2	1	1	0	0	0	0	0	dme-miR-308-3p|dme-miR-996-3p,dme-miR-279-3p	1735	1741	1747	1347	1316	1495	189	382	296	427	337	293
Rrp1	FBgn0004584	-0.361221604	-0.566171989	-0.20548787	0.20767963	0.732906656	[-0.54,0.11]	0	0	0	0	0	0	0	0	NA	1559	1811	1155	1016	971	848	702	1227	1050	572	495	493
B52	FBgn0004587	0.116751445	-0.189264076	-0.306283759	0.025642906	0.361740925	[-0.59,-0.04]	2	0	0	0	0	0	1	1	dme-miR-11-3p,dme-miR-308-3p|dme-miR-2b-2-5p	1859	2838	1664	1932	2083	1496	953	2081	1813	1271	1001	947
CycC	FBgn0004597	-0.438487147	0.117737149	0.554908784	0.08119139	0.541745711	[-0.07,1.12]	1	0	0	0	0	0	0	1	dme-miR-317-3p	200	128	68	97	80	66	85	227	209	189	106	129
Fur2	FBgn0004598	0.235902333	-0.118444856	-0.354821292	0.028475109	0.379882504	[-0.68,-0.04]	4	0	0	0	0	3	1	0	dme-miR-980-3p|dme-miR-11-3p,dme-miR-308-3p|dme-miR-283-5p|dme-bantam-3p	1536	2053	1172	1845	1446	1211	536	927	864	695	478	499
zfh1	FBgn0004606	-0.148637814	0.210200892	0.358559894	0.101278181	0.576811647	[-0.07,0.74]	5	1	0	1	1	1	1	0	dme-miR-252-5p|dme-miR-965-3p|dme-miR-283-5p|dme-miR-252-5p|dme-miR-8-3p	4851	3077	3273	2740	2518	3057	911	1847	1552	1447	1143	1217
Plc21C	FBgn0004611	0.147192345	1.275656677	1.130145561	2.45E-05	0.006352705	[0.6,1.66]	2	0	0	0	0	1	0	1	dme-miR-8-3p|dme-miR-988-3p	249	254	212	221	219	204	22	53	35	89	49	65
Cys	FBgn0004629	-0.454228502	-0.667703207	-0.213540205	0.416553649	0.872620861	[-0.76,0.31]	0	0	0	0	0	0	0	0	NA	113	199	95	55	101	75	261	575	354	193	211	163
rho	FBgn0004635	0.402453454	1.3638813	0.963216511	0.00016979	0.02596051	[0.46,1.47]	2	0	0	1	0	0	0	1	dme-miR-11-3p,dme-miR-308-3p|dme-miR-276a-3p	1319	1424	1469	1251	1494	1718	16	49	51	79	74	68
R	FBgn0004636	-0.100908174	0.028682233	0.129034698	0.532719515	0.910633804	[-0.27,0.5]	1	1	0	0	0	0	0	0	dme-bantam-3p	6638	5267	5507	4554	4013	4721	569	1234	1321	998	674	736
drk	FBgn0004638	-0.041388901	-0.282280665	-0.241669494	0.1716481	0.696806924	[-0.61,0.1]	2	0	0	1	0	0	0	1	dme-miR-283-5p|dme-miR-980-3p	2386	2368	1637	1776	1625	1612	441	747	733	514	355	363
Zw10	FBgn0004643	0.051391018	0.015010019	-0.037182023	0.837867648	0.97437323	[-0.46,0.36]	1	0	0	0	0	0	0	1	dme-miR-14-3p	211	577	373	347	399	214	263	534	529	421	286	315
N	FBgn0004647	-0.124693643	0.003376563	0.127512752	0.470810553	0.893372911	[-0.22,0.46]	0	0	0	0	0	0	0	0	NA	2811	3005	2630	2299	1972	2020	590	1075	1127	929	601	635
svr	FBgn0004648	0.213546513	0.701520328	0.487984112	0.001186126	0.07605238	[0.19,0.77]	3	0	2	0	0	0	1	0	dme-miR-252-5p|dme-miR-308-3p|dme-miR-276a-3p	1869	2303	1513	2023	2006	1351	748	1543	1427	1906	1355	1356
fru	FBgn0004652	-0.065014246	0.439481349	0.503161214	0.042595872	0.427608059	[0.02,0.95]	13	4	0	2	0	2	3	2	dme-miR-277-3p|dme-miR-995-3p|dme-miR-276a-3p|dme-miR-980-3p|dme-miR-2b-2-5p|dme-miR-277-3p|dme-miR-11-3p,dme-miR-308-3p|dme-miR-11-3p,dme-miR-308-3p|dme-miR-9b-5p,dme-miR-9c-5p|dme-miR-970-3p|dme-miR-9b-5p,dme-miR-9c-5p|dme-miR-34-5p|dme-miR-282-5p	2264	1196	1152	1462	1189	1085	203	313	267	329	256	251
Pgd	FBgn0004654	-0.346564418	-0.502336899	-0.15595225	0.372326851	0.849019125	[-0.52,0.19]	0	0	0	0	0	0	0	0	NA	344	653	321	281	323	213	640	1554	1462	696	590	631
wapl	FBgn0004655	0.222271527	-0.025069837	-0.248919096	0.175480691	0.699581704	[-0.62,0.11]	1	0	0	1	0	0	0	0	dme-miR-980-3p	517	823	591	544	677	568	125	222	218	174	122	132
fs(1)h	FBgn0004656	-0.065410362	-0.04293131	0.021727824	0.941645603	0.988364383	[-0.43,0.44]	7	0	0	0	1	1	1	4	dme-miR-996-3p,dme-miR-279-3p|dme-miR-988-3p|dme-miR-283-5p|dme-miR-282-5p|dme-miR-980-3p|dme-miR-283-5p|dme-miR-9b-5p,dme-miR-9c-5p	11569	7238	6238	7472	5974	6418	445	778	703	642	388	435
mys	FBgn0004657	0.485744171	0.660881972	0.175187171	0.267103105	0.774473187	[-0.13,0.47]	5	0	0	1	1	0	0	3	dme-miR-263a-5p|dme-miR-34-5p|dme-miR-190-5p|dme-miR-33-5p|dme-miR-317-3p	4045	4299	3638	5169	4781	3851	1674	3659	3690	4515	3022	3262
Mlc-c	FBgn0004687	0.27772983	0.288855409	0.010916694	0.950117435	0.991173945	[-0.31,0.33]	2	0	0	0	0	0	0	2	dme-miR-283-5p|dme-miR-276a-3p	1452	2433	1556	2139	1877	1298	767	1514	1214	1455	998	858
mus210	FBgn0004698	0.213279678	0.313252926	0.099059149	0.562526033	0.913631949	[-0.23,0.42]	0	0	0	0	0	0	0	0	NA	1269	2132	1711	1670	1659	1418	172	401	400	360	265	283
mdy	FBgn0004797	-0.520068649	-0.45680637	0.062284354	0.781543604	0.961471241	[-0.37,0.48]	0	0	0	0	0	0	0	0	NA	282	309	211	182	150	124	215	371	307	218	152	139
fs(2)ltoPP43	FBgn0004811	0.130173486	0.204519755	0.073077894	0.74345419	0.956465444	[-0.35,0.48]	2	0	0	1	0	0	1	0	dme-miR-995-3p|dme-miR-970-3p	675	651	508	556	460	590	149	332	370	305	204	230
His3.3B	FBgn0004828	-0.44416936	-0.047627463	0.396233984	0.114795101	0.599407342	[-0.1,0.85]	3	0	0	0	0	1	0	2	dme-miR-277-3p|dme-miR-305-5p|dme-bantam-3p	34964	19178	14368	17398	13531	11658	2632	4660	3249	3448	2495	2127
Xpac	FBgn0004832	0.035738191	-0.470748127	-0.508858116	0.039513056	0.421855903	[-1.02,-0.02]	0	0	0	0	0	0	0	0	NA	120	226	83	135	107	98	115	225	165	101	88	90
Su(H)	FBgn0004837	-0.076385699	-0.145807039	-0.071992982	0.737465177	0.954777272	[-0.53,0.36]	0	0	0	0	0	0	0	0	NA	347	318	212	246	257	182	82	147	138	91	77	86
Hrb27C	FBgn0004838	-0.159056504	-0.211005066	-0.052304198	0.762979504	0.960119159	[-0.45,0.31]	2	0	0	0	0	0	2	0	dme-miR-305-5p|dme-miR-317-3p	26205	20872	20726	16284	14120	18769	1458	3445	2710	1898	1490	1556
RpII15	FBgn0004855	-0.15197928	-0.046642998	0.104411692	0.669869959	0.93957962	[-0.37,0.55]	0	0	0	0	0	0	0	0	NA	145	185	107	131	89	94	144	365	275	221	171	177
Bx42	FBgn0004856	0.058006156	0.00931849	-0.049268129	0.751425865	0.958842753	[-0.38,0.27]	0	0	0	0	0	0	0	0	NA	491	796	599	631	570	394	252	558	501	371	295	329
ph-d	FBgn0004860	0.920395907	0.412992561	-0.509561677	0.01391855	0.292240547	[-0.93,-0.1]	1	0	0	0	0	0	1	0	dme-miR-14-3p	160	335	200	422	363	261	56	132	116	105	104	94
ph-p	FBgn0004861	-0.103321007	0.171813401	0.272547268	0.246991361	0.766841576	[-0.19,0.72]	1	0	0	0	0	1	0	0	dme-bantam-3p	433	440	432	298	345	343	66	126	93	81	78	86
hop	FBgn0004864	0.027345003	0.566545549	0.537816873	0.023365909	0.353876188	[0.07,0.97]	2	0	0	0	0	0	1	1	dme-miR-317-3p|dme-miR-277-3p	207	298	312	214	208	244	90	187	165	213	151	136
Eip78C	FBgn0004865	-0.027455351	0.17068461	0.197048642	0.680573039	0.941125414	[-0.74,1.13]	0	0	0	0	0	0	0	0	NA	131	96	84	91	82	79	6	18	20	16	8	13
RpS2	FBgn0004867	0.062384702	0.032837016	-0.02941864	0.859567155	0.977561296	[-0.4,0.32]	0	0	0	0	0	0	0	0	NA	1493	3222	1475	1913	2076	1121	1824	5312	4056	3363	2718	2329
Gdi	FBgn0004868	0.26069918	0.250294194	-0.010573313	0.927053878	0.98628766	[-0.3,0.26]	2	0	0	0	0	2	0	0	dme-miR-965-3p|dme-miR-277-3p	1943	2365	1517	2033	2054	1560	1138	2421	2249	2058	1519	1662
piwi	FBgn0004872	0.140077148	-0.170789751	-0.311890578	0.143361231	0.660418054	[-0.74,0.11]	0	0	0	0	0	0	0	0	NA	607	687	373	530	662	322	242	413	305	287	215	170
enc	FBgn0004875	0.162985306	0.520995121	0.356992143	0.030629522	0.389432496	[0.03,0.67]	0	0	0	0	0	0	0	0	NA	1499	1895	1672	1571	1673	1372	184	340	309	344	287	285
cdi	FBgn0004876	0.227031724	0.735506359	0.506214697	0.012869272	0.285260409	[0.11,0.89]	4	0	0	1	1	0	1	1	dme-miR-11-3p|dme-miR-276a-3p|dme-miR-14-3p|dme-miR-275-3p,dme-miR-306-5p	916	920	813	1007	798	743	63	111	95	137	108	100
Scsalpha	FBgn0004888	-0.310238753	-0.376731943	-0.06728371	0.67003777	0.93957962	[-0.4,0.25]	1	0	0	0	0	0	0	1	dme-miR-33-5p	957	1155	732	637	743	486	398	838	733	412	385	349
tws	FBgn0004889	-0.011792805	-0.010942617	0.000900345	0.995223297	0.999667139	[-0.29,0.3]	2	0	0	0	0	1	0	1	dme-miR-970-3p|dme-miR-190-5p	1196	961	853	880	843	747	345	693	718	584	341	411
bowl	FBgn0004893	-0.459822981	-0.972397413	-0.515196156	0.056815416	0.483295759	[-1.05,0.01]	3	0	1	0	0	2	0	0	dme-miR-305-5p|dme-miR-277-3p|dme-miR-7-5p	283	391	247	168	218	152	52	99	72	29	27	31
Prat	FBgn0004901	-0.192122119	-0.437873153	-0.246761902	0.229857226	0.75460604	[-0.67,0.16]	0	0	0	0	0	0	0	0	NA	288	349	233	280	193	150	224	427	418	257	146	205
Rb97D	FBgn0004903	0.296510066	0.23498697	-0.062984496	0.705800685	0.945372927	[-0.4,0.27]	2	0	0	1	0	0	0	1	dme-bantam-3p|dme-bantam-3p	1270	1459	1082	1540	1342	967	122	256	269	209	176	189
14-3-3zeta	FBgn0004907	0.027344654	-0.036697981	-0.064160971	0.634959447	0.937457355	[-0.34,0.2]	2	0	0	0	0	0	1	1	dme-miR-317-3p|dme-miR-970-3p	9758	12749	8641	9305	9299	7067	3546	7104	5657	5038	3543	3685
Arl2	FBgn0004908	0.18867581	0.120571968	-0.068687907	0.770660531	0.960119159	[-0.59,0.42]	0	0	0	0	0	0	0	0	NA	64	111	81	68	87	76	159	309	215	226	167	180
Gnf1	FBgn0004913	-0.300014633	-0.369484135	-0.070093877	0.667506275	0.93957962	[-0.41,0.25]	0	0	0	0	0	0	0	0	NA	1269	1744	1451	954	1017	939	519	1003	993	512	425	542
Hnf4	FBgn0004914	-0.4224715	-0.47537701	-0.054776215	0.78220208	0.961471241	[-0.47,0.35]	0	0	0	0	0	0	0	0	NA	909	854	619	484	510	452	147	261	206	115	113	112
TfIIB	FBgn0004915	-0.0377403	0.225271201	0.262250777	0.227049277	0.754252899	[-0.16,0.66]	0	0	0	0	0	0	0	0	NA	283	316	156	197	246	153	248	517	465	379	317	391
gol	FBgn0004919	0.565693063	1.031598148	0.466605852	0.03441381	0.402005703	[0.03,0.9]	5	2	0	1	0	0	1	1	dme-miR-277-3p|dme-miR-252-5p|dme-miR-996-3p,dme-miR-279-3p|dme-miR-14-3p|dme-miR-9b-5p,dme-miR-9c-5p	320	493	313	523	510	318	32	88	66	100	98	85
Ggamma1	FBgn0004921	-0.202786935	0.074853589	0.276008392	0.217017087	0.742866182	[-0.16,0.69]	1	0	0	0	0	0	0	1	dme-miR-8-3p	5538	3743	2840	3474	3032	2343	193	315	288	279	193	185
Top1	FBgn0004924	-0.155961422	-0.230914053	-0.075394163	0.657407197	0.93957962	[-0.43,0.26]	4	0	0	1	0	0	0	3	dme-miR-970-3p|dme-miR-988-3p|dme-miR-190-5p|dme-miR-283-5p	1666	1721	1699	1303	1263	1175	365	806	862	514	362	427
eIF-2beta	FBgn0004926	-0.271289138	-0.510174606	-0.239390429	0.215295527	0.740408896	[-0.65,0.14]	0	0	0	0	0	0	0	0	NA	3363	4752	4269	2329	2377	3311	1122	2423	2597	1265	901	1080
gig	FBgn0005198	0.360971355	0.118804427	-0.24310109	0.210144747	0.734090876	[-0.65,0.14]	0	0	0	0	0	0	0	0	NA	195	359	314	317	304	272	177	332	284	260	198	204
Sam-S	FBgn0005278	-0.206270228	-0.400795607	-0.194885537	0.179844659	0.70693059	[-0.49,0.09]	3	0	0	0	0	1	1	1	dme-miR-317-3p|dme-miR-184-3p|dme-miR-970-3p	1734	2155	1507	1332	1421	1044	720	1744	1412	795	710	685
nmd	FBgn0005322	-0.389383124	-0.237605458	0.151539551	0.454572603	0.886691669	[-0.25,0.53]	0	0	0	0	0	0	0	0	NA	337	376	243	243	224	135	499	808	763	525	409	438
Su(fu)	FBgn0005355	0.513144811	0.214454291	-0.299405955	0.131617079	0.634013821	[-0.71,0.09]	0	0	0	0	0	0	0	0	NA	121	273	172	209	265	167	173	362	321	284	213	257
ash1	FBgn0005386	0.01631802	0.23071959	0.212353951	0.302228042	0.805720057	[-0.19,0.6]	2	0	0	0	0	0	0	2	dme-miR-277-3p|dme-miR-282-5p	816	743	650	626	679	539	83	151	126	127	99	99
U2af50	FBgn0005411	0.070106116	0.117135886	0.046553716	0.794426676	0.963837288	[-0.3,0.38]	0	0	0	0	0	0	0	0	NA	718	855	604	723	738	427	375	724	570	549	450	395
ewg	FBgn0005427	0.255581598	0.701445572	0.446389855	0.152115063	0.675399942	[-0.17,1.06]	4	2	0	0	1	1	0	0	dme-bantam-3p|dme-bantam-3p|dme-miR-275-3p,dme-miR-306-5p|dme-miR-308-3p	482	541	348	514	472	349	15	35	36	39	37	29
RpS17	FBgn0005533	0.464439099	0.049679979	-0.414766094	0.023064949	0.353563726	[-0.79,-0.06]	0	0	0	0	0	0	0	0	NA	4038	4144	3239	5954	4682	2648	1231	3328	2208	2103	1662	1452
Mbs	FBgn0005536	0.050375105	0.028696249	-0.02255016	0.879672413	0.981626233	[-0.37,0.31]	1	0	0	0	0	0	1	0	dme-miR-11-3p,dme-miR-308-3p	3447	3147	2561	3043	2493	2268	356	723	643	540	372	431
Crc	FBgn0005585	0.343580124	0.336564891	-0.00701824	0.965477911	0.997080842	[-0.33,0.32]	0	0	0	0	0	0	0	0	NA	4613	9704	4813	7700	7429	4173	6768	11630	8832	12071	7912	7352
RpL7	FBgn0005593	0.279449313	-0.254697682	-0.534409876	0.00157636	0.088677662	[-0.88,-0.2]	0	0	0	0	0	0	0	0	NA	6541	8651	4997	8496	7390	4213	2220	6434	5703	3406	2739	2646
yem	FBgn0005596	0.122897395	-0.176765872	-0.302440276	0.164664866	0.69337449	[-0.75,0.12]	2	0	0	0	0	0	0	2	dme-miR-996-3p,dme-miR-279-3p|dme-miR-184-3p	357	780	572	478	508	473	78	133	148	93	67	84
Sox14	FBgn0005612	0.475664458	0.781910227	0.303547613	0.236996627	0.759715897	[-0.2,0.79]	0	0	0	0	0	0	0	0	NA	390	273	326	387	382	376	45	100	60	113	67	90
msl-2	FBgn0005616	0.141631428	0.109527544	-0.032260056	0.868301889	0.978768273	[-0.42,0.35]	3	0	0	0	0	0	0	3	dme-miR-14-3p|dme-miR-11-3p,dme-miR-308-3p|dme-miR-970-3p	282	466	476	314	419	355	67	132	108	98	80	75
msl-1	FBgn0005617	0.119311878	0.128468283	0.008182794	0.968324861	0.997946966	[-0.32,0.32]	2	0	0	0	0	2	0	0	dme-miR-970-3p|dme-miR-14-3p	1732	2025	1719	1841	1668	1363	189	372	334	281	206	260
Psc	FBgn0005624	0.077434991	0.303125461	0.224168212	0.328217397	0.826196961	[-0.23,0.66]	0	0	0	0	0	0	0	0	NA	390	555	602	453	420	446	75	209	209	195	139	118
lola	FBgn0005630	0.215441855	0.221588661	0.005770412	0.987906623	0.999667139	[-0.32,0.31]	6	1	0	0	0	0	2	3	dme-bantam-3p|dme-miR-283-5p|dme-bantam-3p|dme-miR-996-3p,dme-miR-279-3p|dme-miR-282-5p|dme-miR-2b-2-5p	7804	7050	5921	7260	6700	5896	836	1647	1602	1431	1068	1139
robo	FBgn0005631	0.435486305	1.21571146	0.779758053	0.00012091	0.021404214	[0.39,1.16]	5	1	0	1	0	2	1	0	dme-miR-252-5p|dme-miR-275-3p,dme-miR-306-5p|dme-miR-996-3p,dme-miR-279-3p|dme-miR-996-3p,dme-miR-279-3p|dme-miR-34-5p	1207	1079	806	1244	1195	997	171	429	372	748	548	401
faf	FBgn0005632	0.437064375	0.249833925	-0.187427893	0.175915277	0.699581704	[-0.47,0.08]	1	0	0	0	0	0	0	1	dme-miR-9b-5p,dme-miR-9c-5p	4234	5852	3775	5911	5140	4075	1017	1887	1889	1650	1253	1468
Eip63E	FBgn0005640	0.239931283	0.685747106	0.444581375	0.031657296	0.39444465	[0.04,0.84]	2	0	0	1	0	0	1	0	dme-miR-33-5p|dme-miR-277-3p	1069	1213	905	1393	1077	666	98	170	146	243	143	136
wdn	FBgn0005642	0.070510646	0.43600396	0.364517117	0.067160875	0.507189195	[-0.03,0.75]	0	0	0	0	0	0	0	0	NA	591	691	567	676	550	382	113	188	207	243	141	152
Pabp2	FBgn0005648	-0.179996395	-0.095378739	0.083870737	0.682954898	0.941556908	[-0.31,0.44]	1	0	0	0	0	0	0	1	dme-miR-14-3p	4071	3789	3461	2625	2327	3064	415	827	716	530	428	441
Rox8	FBgn0005649	-0.096724553	-0.187784627	-0.092267018	0.631189925	0.937457355	[-0.5,0.29]	0	0	0	0	0	0	0	0	NA	3178	2564	1941	2027	2068	1811	162	465	407	254	190	225
PCNA	FBgn0005655	-0.674545095	-0.637862476	0.036762464	0.86267743	0.978156915	[-0.35,0.41]	0	0	0	0	0	0	0	0	NA	312	657	435	270	287	153	1517	2772	2161	1296	983	953
Ets21C	FBgn0005660	0.322240224	-0.045159619	-0.373152713	0.549016873	0.911938438	[-1.63,0.86]	0	0	0	0	0	0	0	0	NA	308	293	248	224	283	338	3	11	13	5	7	7
Vha55	FBgn0005671	-0.160238477	-0.121328918	0.038940226	0.81285042	0.968774851	[-0.27,0.33]	1	0	0	0	0	0	0	1	dme-miR-2b-2-5p	1016	1226	773	758	833	595	1050	2187	1936	1487	1066	1078
spi	FBgn0005672	0.971473099	1.381261598	0.409593223	0.029216443	0.37995171	[0.04,0.77]	0	0	0	0	0	0	0	0	NA	3495	3921	2222	5742	5893	3801	725	1298	972	2796	1820	1552
Aats-glupro	FBgn0005674	-0.162559165	-0.408795596	-0.24618375	0.161763506	0.69337449	[-0.6,0.1]	0	0	0	0	0	0	0	0	NA	802	1434	957	767	750	724	762	1710	1924	888	680	897
pie	FBgn0005683	0.16888224	0.249922	0.077132086	0.795118042	0.964087082	[-0.49,0.61]	1	0	0	0	0	1	0	0	dme-miR-996-3p,dme-miR-279-3p	252	163	186	216	163	184	30	95	88	64	55	67
Aef1	FBgn0005694	-0.360403168	-0.05410285	0.305673467	0.202618703	0.728279281	[-0.17,0.78]	5	1	0	1	0	0	3	0	dme-miR-965-3p|dme-miR-305-5p|dme-miR-190-5p|dme-miR-980-3p|dme-miR-988-3p	580	600	434	422	355	260	69	121	77	83	57	61
gcl	FBgn0005695	0.296963196	0.552339023	0.25356313	0.313122505	0.817838881	[-0.24,0.73]	0	0	0	0	0	0	0	0	NA	99	146	90	114	142	78	38	110	89	94	81	83
DNApol-alpha73	FBgn0005696	-0.423652828	-0.556873127	-0.134410593	0.516447447	0.905177566	[-0.57,0.28]	0	0	0	0	0	0	0	0	NA	201	451	251	158	244	131	242	496	423	203	181	214
PpD3	FBgn0005777	-0.165903421	-0.166701066	-0.000880407	0.992747064	0.999667139	[-0.22,0.22]	1	0	0	0	0	0	1	0	dme-miR-970-3p	1254	1528	1055	1066	985	735	573	1309	1146	800	587	647
betaCOP	FBgn0008635	-0.084018914	-0.203803509	-0.120161059	0.428680342	0.877417323	[-0.43,0.18]	1	0	0	0	0	0	1	0	dme-miR-980-3p	863	1747	981	911	1030	727	990	2059	1706	1270	940	946
GstD3	FBgn0010039	-0.520550096	-0.638347074	-0.120409676	0.712971171	0.947503252	[-0.77,0.53]	0	0	0	0	0	0	0	0	NA	343	441	295	223	200	181	49	71	42	31	22	30
Itp-r83A	FBgn0010051	-0.46710369	-0.60556054	-0.140266201	0.529253813	0.909384341	[-0.59,0.3]	0	0	0	0	0	0	0	0	NA	373	555	424	337	227	224	148	216	196	134	75	85
Jheh1	FBgn0010053	-1.322820026	-1.408489698	-0.086408266	0.816757715	0.969892432	[-0.91,0.69]	0	0	0	0	0	0	0	0	NA	201	141	56	60	57	19	214	227	151	99	54	40
RpL23	FBgn0010078	0.430100805	-0.062006962	-0.492087193	0.001475402	0.086253134	[-0.81,-0.19]	0	0	0	0	0	0	0	0	NA	10131	16907	8623	15655	14907	8180	2128	5456	4221	3077	2681	2628
Acon	FBgn0010100	-0.184332326	0.003423169	0.187814717	0.351099736	0.839700659	[-0.21,0.57]	1	0	0	0	0	0	1	0	dme-miR-7-5p	761	1739	927	689	1040	633	1024	1837	1310	1357	1047	881
hdc	FBgn0010113	-0.042085828	0.315230786	0.356406219	0.12401063	0.617937981	[-0.1,0.77]	12	1	0	3	0	0	2	6	dme-miR-8-3p|dme-miR-277-3p|dme-miR-305-5p|dme-miR-11-3p,dme-miR-308-3p|dme-miR-2b-2-5p|dme-miR-317-3p|dme-miR-11-3p,dme-miR-308-3p|dme-miR-11-3p,dme-miR-308-3p|dme-bantam-3p|dme-miR-275-3p,dme-miR-306-5p|dme-bantam-3p|dme-bantam-3p	5331	3146	3199	3241	2720	3397	398	729	633	620	493	573
RpA-70	FBgn0010173	-0.584142715	-0.628917992	-0.044786557	0.768304884	0.960119159	[-0.36,0.26]	0	0	0	0	0	0	0	0	NA	1773	2753	1725	1115	1392	853	1462	3147	3244	1265	1158	1366
Wnt5	FBgn0010194	0.237436708	0.229873284	-0.007698922	0.962831535	0.996913985	[-0.33,0.32]	1	0	0	0	0	0	0	1	dme-miR-9b-5p,dme-miR-9c-5p	418	535	437	453	457	412	179	391	401	342	209	310
RpS15Aa	FBgn0010198	0.197776814	-0.142978848	-0.340816923	0.050522827	0.465304676	[-0.71,0]	0	0	0	0	0	0	0	0	NA	26539	24168	16092	27619	22748	13863	4385	10540	8782	6753	4773	4637
Sod2	FBgn0010213	-0.494396696	-0.55850689	-0.06396805	0.740878428	0.955611145	[-0.46,0.32]	0	0	0	0	0	0	0	0	NA	615	803	436	333	406	310	685	1612	1031	546	637	505
alpha-Cat	FBgn0010215	0.179123232	0.406195051	0.227016458	0.239199388	0.760778626	[-0.15,0.58]	5	0	0	1	0	0	1	3	dme-miR-988-3p|dme-miR-9b-5p,dme-miR-9c-5p|dme-miR-8-3p|dme-miR-14-3p|dme-miR-283-5p	4544	3527	2623	3950	3393	2734	1148	2104	2226	2252	1567	1770
ATPsyn-beta	FBgn0010217	-0.058313113	-0.106880642	-0.048629665	0.731060675	0.953256705	[-0.35,0.24]	0	0	0	0	0	0	0	0	NA	2423	4728	2573	2594	2894	1900	4359	10858	9023	6325	5318	5095
Dbp45A	FBgn0010220	-0.095141795	-0.066756782	0.027458733	0.893985346	0.984101933	[-0.35,0.39]	0	0	0	0	0	0	0	0	NA	331	464	379	332	290	265	147	295	327	212	166	178
Nmdmc	FBgn0010222	0.020970929	-0.543186055	-0.565546102	0.02484543	0.360588698	[-1.11,-0.07]	1	0	0	0	0	0	1	0	dme-miR-8-3p	90	350	173	210	171	103	191	488	368	239	138	165
Galphaf	FBgn0010223	-0.693701635	-0.164777973	0.52305802	0.331564222	0.828846859	[-0.54,1.57]	1	0	0	0	0	0	0	1	dme-miR-996-3p,dme-miR-279-3p	58	66	77	21	56	27	4	22	20	7	13	9
Gel	FBgn0010225	-0.120507414	-0.084025725	0.036450221	0.844433572	0.975755428	[-0.31,0.37]	0	0	0	0	0	0	0	0	NA	4197	5271	2798	3877	3227	2087	5095	8850	7869	6982	4537	4669
HmgZ	FBgn0010228	-0.613981756	-0.600897259	0.012996628	0.970304391	0.998197777	[-0.5,0.51]	0	0	0	0	0	0	0	0	NA	10856	7042	4495	5365	4053	2949	1661	1801	1657	1136	808	887
Klc	FBgn0010235	0.171532244	0.062000772	-0.109859321	0.458659378	0.888630903	[-0.42,0.18]	1	0	0	0	0	0	0	1	dme-miR-9b-5p,dme-miR-9c-5p	1055	1794	1427	1310	1501	1073	945	1844	1824	1411	1070	1194
Lac	FBgn0010238	2.125492457	2.291972514	0.165894903	0.540141165	0.910633804	[-0.36,0.66]	2	0	0	0	0	0	2	0	dme-miR-33-5p|dme-miR-184-3p	75	250	228	569	742	594	60	227	243	656	595	604
Myo61F	FBgn0010246	-0.377911732	-0.508121384	-0.130277764	0.447401158	0.884981011	[-0.47,0.21]	0	0	0	0	0	0	0	0	NA	1614	3078	2050	1377	1628	1127	2132	5368	5750	2367	1947	2518
Parp	FBgn0010247	0.471063627	0.73154568	0.260134791	0.296854951	0.800764842	[-0.23,0.74]	0	0	0	0	0	0	0	0	NA	1036	765	527	1097	874	717	278	370	353	695	326	347
RpS13	FBgn0010265	0.275939568	-0.208113785	-0.484117876	0.001303161	0.079010927	[-0.79,-0.19]	0	0	0	0	0	0	0	0	NA	5499	8456	5317	7672	6958	4328	3634	10191	8553	5208	4457	4510
Dsor1	FBgn0010269	0.318517444	0.571440979	0.251527446	0.340616063	0.836090224	[-0.27,0.73]	0	0	0	0	0	0	0	0	NA	64	162	119	135	144	70	79	205	164	183	158	156
Ssrp	FBgn0010278	-0.241965254	-0.469736686	-0.228157993	0.160851074	0.69337449	[-0.57,0.09]	0	0	0	0	0	0	0	0	NA	2106	3311	2613	1897	1654	1823	777	1505	1516	843	584	673
Taf4	FBgn0010280	-0.019286722	-0.026349824	-0.007155548	0.964783916	0.997080842	[-0.34,0.33]	3	0	0	0	0	0	1	2	dme-miR-7-5p|dme-miR-277-3p|dme-miR-988-3p	2239	2534	1826	2026	1803	1477	165	306	231	198	178	155
TfIIFalpha	FBgn0010282	0.002725175	-0.033914032	-0.037986527	0.819584715	0.97041978	[-0.39,0.3]	0	0	0	0	0	0	0	0	NA	1110	1673	1326	1101	1109	1070	171	347	372	261	183	216
Uch	FBgn0010288	-0.035174331	0.106037228	0.140715324	0.429209978	0.877417323	[-0.21,0.47]	1	0	0	0	0	0	1	0	dme-miR-9b-5p,dme-miR-9c-5p	569	937	585	618	701	345	415	942	750	722	519	481
bys	FBgn0010292	-0.276827686	-0.46960665	-0.193669147	0.255139366	0.769994327	[-0.54,0.14]	0	0	0	0	0	0	0	0	NA	659	904	788	581	513	476	305	696	650	352	243	303
brat	FBgn0010300	0.201602124	0.134139652	-0.067969061	0.670130101	0.93957962	[-0.4,0.25]	9	1	0	1	0	1	4	2	dme-miR-996-3p,dme-miR-279-3p|dme-miR-2b-2-5p|dme-miR-252-5p|dme-miR-252-5p|dme-miR-14-3p|dme-miR-8-3p|dme-miR-970-3p|dme-miR-252-5p|dme-miR-14-3p	4963	4923	4063	4957	4469	3765	390	790	795	556	495	583
hep	FBgn0010303	0.19713045	0.107009117	-0.091450324	0.564740865	0.914239239	[-0.42,0.22]	4	2	0	0	1	0	0	1	dme-miR-996-3p,dme-miR-279-3p|dme-miR-11-3p,dme-miR-308-3p|dme-miR-308-3p|dme-miR-9b-5p,dme-miR-9c-5p	1978	2299	1899	2017	2000	1737	170	381	331	283	221	214
pigeon	FBgn0010309	0.683171575	1.685996086	1.001236	9.62E-05	0.018193883	[0.51,1.47]	1	0	0	1	0	0	0	0	dme-miR-9b-5p,dme-miR-9c-5p	93	150	80	172	173	78	26	73	57	145	115	116
Cks30A	FBgn0010314	-0.347964223	-0.448829509	-0.10390735	0.643263579	0.938006156	[-0.57,0.34]	2	0	0	0	1	0	1	0	dme-miR-263a-5p|dme-miR-11-3p,dme-miR-308-3p	398	358	324	296	284	142	87	174	137	88	70	65
CycD	FBgn0010315	0.630102314	0.519867278	-0.111398509	0.540601291	0.910633804	[-0.49,0.25]	1	0	0	1	0	0	0	0	dme-miR-14-3p	289	614	387	588	541	445	113	260	186	238	187	182
dap	FBgn0010316	-0.472018178	-0.174444451	0.295969948	0.139338296	0.652759521	[-0.1,0.67]	5	0	0	0	0	1	3	1	dme-bantam-3p|dme-miR-996-3p,dme-miR-279-3p|dme-miR-8-3p|dme-miR-988-3p|dme-miR-8-3p	820	800	610	501	397	409	162	307	265	194	151	154
woc	FBgn0010328	-0.053052596	-0.077941785	-0.025156651	0.856415895	0.977561296	[-0.32,0.26]	2	0	0	0	1	0	0	1	dme-miR-252-5p|dme-miR-9b-5p,dme-miR-9c-5p	3099	3988	2758	2956	2715	2040	759	1346	1179	984	711	728
Rac1	FBgn0010333	-0.216953464	-0.135357887	0.080930249	0.691195585	0.941556908	[-0.31,0.46]	1	0	0	0	0	0	1	0	dme-miR-317-3p	2155	1881	1267	1247	1398	1095	475	740	654	542	417	386
128up	FBgn0010339	-0.503889594	-0.573405968	-0.070413431	0.74217332	0.955636499	[-0.55,0.37]	0	0	0	0	0	0	0	0	NA	149	430	306	164	216	118	315	763	750	316	294	300
140up	FBgn0010340	-1.036687387	-0.244976696	0.790252898	0.00633143	0.200820848	[0.23,1.32]	0	0	0	0	0	0	0	0	NA	134	118	134	60	61	38	79	181	174	120	82	75
Cdc42	FBgn0010341	-0.157391691	-0.039799347	0.11714754	0.464968837	0.890369034	[-0.2,0.41]	4	0	0	0	0	1	2	1	dme-miR-7-5p|dme-miR-970-3p|dme-miR-8-3p|dme-miR-33-5p	6152	6056	4773	4665	4301	3546	1059	1958	1823	1393	1105	1126
Map60	FBgn0010342	0.393169504	0.319598629	-0.073992603	0.629111203	0.937457355	[-0.4,0.23]	2	0	0	1	0	0	1	0	dme-miR-317-3p|dme-miR-252-5p	636	1193	851	1142	959	726	399	809	771	701	562	612
Arf79F	FBgn0010348	-0.062409077	-0.033299694	0.029150345	0.8741159	0.980502842	[-0.31,0.36]	0	0	0	0	0	0	0	0	NA	9764	9627	7041	7640	7023	6024	2375	4576	3650	3553	2322	2201
CdsA	FBgn0010350	-0.638475546	-0.515436881	0.122103569	0.581230578	0.921562301	[-0.31,0.53]	4	0	0	2	0	0	0	2	dme-miR-275-3p,dme-miR-306-5p|dme-miR-305-5p|dme-miR-283-5p|dme-miR-33-5p	853	865	445	451	439	255	393	682	511	340	287	241
Nc73EF	FBgn0010352	-0.315851222	-0.385117348	-0.069392262	0.658779279	0.93957962	[-0.39,0.24]	0	0	0	0	0	0	0	0	NA	1085	1441	925	834	775	623	727	1948	1708	847	767	847
Taf1	FBgn0010355	0.063654627	0.089366889	0.024961912	0.901804734	0.985248604	[-0.34,0.38]	0	0	0	0	0	0	0	0	NA	663	916	774	695	616	656	212	493	515	369	267	335
Akt1	FBgn0010379	-0.145935558	0.053836629	0.199127975	0.244576892	0.765030424	[-0.14,0.51]	1	0	0	0	0	1	0	0	dme-miR-33-5p	3433	3094	2361	2457	2318	1853	551	1085	1001	771	649	665
AP-1-2beta	FBgn0010380	-0.059623905	-0.002868137	0.05635238	0.77856803	0.960269833	[-0.32,0.4]	1	0	0	0	0	1	0	0	dme-miR-2b-2-5p	533	1083	568	723	657	311	874	1772	1675	1285	944	1057
CycE	FBgn0010382	-0.538300591	-0.304370087	0.231719697	0.286571741	0.792014493	[-0.2,0.64]	3	1	0	1	0	0	1	0	dme-miR-965-3p|dme-miR-317-3p|dme-miR-275-3p,dme-miR-306-5p	1099	868	785	551	547	473	116	258	204	120	126	106
Gtp-bp	FBgn0010391	-0.09253113	-0.189429994	-0.097549359	0.577036112	0.920263797	[-0.46,0.25]	0	0	0	0	0	0	0	0	NA	553	1123	535	634	640	370	462	857	675	512	430	409
Itgbetanu	FBgn0010395	-0.167816766	-0.182348435	-0.014097395	0.995849567	0.999667139	[-0.89,0.96]	0	0	0	0	0	0	0	0	NA	121	360	344	109	239	222	70	324	407	117	158	204
LamC	FBgn0010397	0.046835306	-0.349443874	-0.398511298	0.217265828	0.742935802	[-1.07,0.24]	0	0	0	0	0	0	0	0	NA	50	92	51	36	61	57	47	152	124	55	51	78
RNaseX25	FBgn0010406	0.184827014	0.363040226	0.178241776	0.292367907	0.795756559	[-0.15,0.5]	2	0	0	0	0	0	1	1	dme-miR-11-3p,dme-miR-308-3p|dme-miR-8-3p	450	567	372	471	498	319	478	882	809	890	645	622
RpS9	FBgn0010408	0.477259956	-0.144070672	-0.621357718	0.000355769	0.0441969	[-0.99,-0.28]	0	0	0	0	0	0	0	0	NA	1407	3094	1589	2730	2767	1302	2177	4803	4902	3331	2204	2583
RpL18A	FBgn0010409	0.417947886	-0.014745462	-0.432697047	0.009663554	0.245721962	[-0.78,-0.1]	0	0	0	0	0	0	0	0	NA	8377	10648	5893	11514	10498	5420	2533	6680	4956	4021	3299	3092
RpS18	FBgn0010411	0.568538463	-0.002322752	-0.571048005	0.001567183	0.088677662	[-0.95,-0.21]	0	0	0	0	0	0	0	0	NA	3281	6252	3093	6592	5831	2717	3135	7142	5823	5344	3634	3254
RpS19a	FBgn0010412	0.441760224	-0.139489351	-0.581294931	0.000150117	0.023984086	[-0.89,-0.28]	0	0	0	0	0	0	0	0	NA	17331	26611	19187	27682	25039	17041	4629	13685	10925	7710	6106	5613
Sdc	FBgn0010415	0.173241532	0.349272102	0.175775503	0.439390683	0.882269652	[-0.27,0.59]	1	0	0	0	0	0	0	1	dme-miR-11-3p,dme-miR-308-3p	3282	2195	1659	2660	2295	1803	527	800	697	896	576	591
TH1	FBgn0010416	-0.071289061	0.034207952	0.105068377	0.534887129	0.910633804	[-0.22,0.42]	1	0	0	1	0	0	0	0	dme-miR-277-3p	916	1172	714	827	891	473	447	917	797	614	527	539
Taf6	FBgn0010417	0.401025563	0.34072263	-0.061522151	0.742059384	0.955636499	[-0.46,0.32]	0	0	0	0	0	0	0	0	NA	175	301	190	228	298	180	125	249	206	203	184	172
TfIIFbeta	FBgn0010421	-0.348039322	-0.13410433	0.212612105	0.314941792	0.820073733	[-0.2,0.61]	0	0	0	0	0	0	0	0	NA	414	368	302	282	269	164	159	366	314	238	173	167
TfIIS	FBgn0010422	-0.214894597	0.001290327	0.215690699	0.247729482	0.766841576	[-0.15,0.56]	0	0	0	0	0	0	0	0	NA	1701	1596	1283	1213	1019	993	407	730	589	548	391	407
cora	FBgn0010434	-0.066097466	-0.073900313	-0.008020309	0.944549503	0.989122628	[-0.3,0.27]	0	0	0	0	0	0	0	0	NA	8693	10919	8781	7318	8005	6629	2233	4936	4890	3182	2514	2895
mtSSB	FBgn0010438	-0.419240667	-0.41762917	0.001500956	0.991927336	0.999667139	[-0.29,0.3]	1	0	0	0	0	0	0	1	dme-miR-317-3p	204	587	283	190	286	150	343	950	852	414	380	382
pll	FBgn0010441	-0.407946499	-0.431645748	-0.024499906	0.895413337	0.984938153	[-0.42,0.36]	0	0	0	0	0	0	0	0	NA	390	576	416	334	331	189	161	350	320	214	143	113
Fkbp14	FBgn0010470	-0.262026716	-0.219580587	0.042655418	0.81713093	0.969892432	[-0.31,0.39]	2	0	0	0	1	0	0	1	dme-miR-305-5p|dme-miR-190-5p	1096	1632	855	747	986	647	2124	3940	2751	2386	1901	1632
NAT1	FBgn0010488	0.279912175	0.191153143	-0.088965157	0.557705139	0.912812788	[-0.4,0.21]	0	0	0	0	0	0	0	0	NA	4152	6006	4671	4988	5131	4351	816	2165	1928	1416	1277	1418
Dcp-1	FBgn0010501	-0.395036519	-0.091012628	0.300958474	0.283748559	0.790650774	[-0.25,0.84]	0	0	0	0	0	0	0	0	NA	147	158	175	106	108	88	42	110	63	53	51	47
kermit	FBgn0010504	-0.013364831	-0.198137488	-0.185950615	0.400966874	0.866276349	[-0.63,0.25]	0	0	0	0	0	0	0	0	NA	224	484	295	252	319	214	96	261	196	103	134	116
wal	FBgn0010516	-0.035565494	0.028718937	0.064292125	0.744840192	0.957422303	[-0.31,0.42]	2	1	0	1	0	0	0	0	dme-miR-277-3p|dme-miR-305-5p	300	714	423	410	412	284	519	1232	931	712	692	640
Bka	FBgn0010520	-0.68747926	-0.526679207	0.15988847	0.585304301	0.923101529	[-0.41,0.7]	0	0	0	0	0	0	0	0	NA	85	116	75	57	43	38	120	231	164	110	76	90
Ccs	FBgn0010531	-0.779022704	-0.148446813	0.629243342	0.078913809	0.534123774	[-0.07,1.27]	0	0	0	0	0	0	0	0	NA	47	65	96	41	40	22	87	182	176	141	92	74
Aldh-III	FBgn0010548	-0.134588874	-0.21333999	-0.079135685	0.645949818	0.938794113	[-0.44,0.26]	0	0	0	0	0	0	0	0	NA	781	1400	847	795	980	464	542	1220	883	626	594	501
Phb2	FBgn0010551	-0.039466073	-0.191343014	-0.151973893	0.34745409	0.839700659	[-0.49,0.17]	3	1	0	0	0	0	0	2	dme-miR-305-5p|dme-miR-252-5p|dme-miR-263a-5p	604	1256	671	788	732	441	982	2167	1737	1217	1030	988
sbb	FBgn0010575	0.311958589	0.572234851	0.259436508	0.159087324	0.692436288	[-0.1,0.61]	4	0	0	1	0	0	1	2	dme-miR-33-5p|dme-miR-317-3p|dme-miR-282-5p|dme-miR-8-3p	1025	1146	830	1131	983	903	137	291	188	255	219	224
dock	FBgn0010583	0.400141152	0.207809782	-0.193281908	0.326813251	0.826196961	[-0.59,0.19]	3	0	0	0	0	1	0	2	dme-miR-980-3p|dme-miR-283-5p|dme-miR-33-5p	447	724	396	552	532	530	109	305	249	171	185	204
Prosbeta1	FBgn0010590	-0.317824012	-0.098408103	0.219179138	0.352628131	0.839700659	[-0.24,0.66]	0	0	0	0	0	0	0	0	NA	254	510	276	208	341	126	528	1176	750	648	617	475
Sply	FBgn0010591	-0.393190094	-0.784782498	-0.392378401	0.04384636	0.432873912	[-0.8,-0.01]	1	0	0	1	0	0	0	0	dme-miR-305-5p	227	512	330	281	228	144	428	860	763	336	262	309
lwr	FBgn0010602	-0.1850975	-0.19227957	-0.007377256	0.96314296	0.996913985	[-0.32,0.31]	1	0	0	0	0	0	1	0	dme-miR-252-5p	737	1078	636	636	659	441	672	1278	868	725	638	549
l(2)05714	FBgn0010607	-0.2270944	-0.040338093	0.185782209	0.367635083	0.847587513	[-0.22,0.58]	0	0	0	0	0	0	0	0	NA	487	516	312	344	341	234	170	291	277	245	146	169
Hmgs	FBgn0010611	0.087344583	-0.021046946	-0.109468078	0.57670894	0.920263797	[-0.52,0.28]	0	0	0	0	0	0	0	0	NA	206	468	315	259	304	259	182	488	399	282	250	248
l(2)06225	FBgn0010612	-0.247925527	-0.229737447	0.01865643	0.951784579	0.992006719	[-0.46,0.47]	0	0	0	0	0	0	0	0	NA	155	287	118	103	142	118	756	2179	1561	954	1029	810
Cct5	FBgn0010621	0.124409232	-0.102816369	-0.227407054	0.261367367	0.772315961	[-0.66,0.17]	1	0	0	0	0	0	1	0	dme-miR-965-3p	546	2000	1162	1040	1081	960	2247	5388	5270	3476	2590	2890
l(2)06496	FBgn0010622	-0.306328614	0.209093753	0.514358457	0.040942787	0.422913783	[0.02,0.98]	1	0	0	0	0	0	1	0	dme-miR-8-3p	162	160	105	107	101	75	83	207	222	179	133	130
Sec61beta	FBgn0010638	-0.119804751	-0.178941571	-0.059434189	0.800775029	0.965330387	[-0.54,0.41]	0	0	0	0	0	0	0	0	NA	309	554	215	309	313	166	274	602	296	254	285	248
l(2)08717	FBgn0010651	0.845669718	0.968258459	0.122475647	0.655292542	0.93957962	[-0.41,0.64]	1	0	0	0	1	0	0	0	dme-miR-11-3p	461	467	188	750	518	370	280	398	318	846	374	390
Nup214	FBgn0010660	-0.028313083	-0.027953576	0.000260062	0.997646556	0.999667139	[-0.26,0.26]	0	0	0	0	0	0	0	0	NA	1371	1944	1335	1283	1355	1032	412	902	891	563	477	580
l(3)01239	FBgn0010741	0.243309123	0.234855815	-0.008426202	0.95151724	0.992006719	[-0.29,0.27]	0	0	0	0	0	0	0	0	NA	489	1234	744	774	901	617	298	816	693	548	492	523
Srp54k	FBgn0010747	-0.193376009	-0.29131484	-0.098360368	0.549561152	0.911938438	[-0.44,0.23]	0	0	0	0	0	0	0	0	NA	432	633	361	386	384	238	506	962	937	597	420	491
atms	FBgn0010750	-0.02387602	-0.352776301	-0.33042486	0.111989661	0.594884443	[-0.77,0.08]	0	0	0	0	0	0	0	0	NA	212	631	296	282	335	242	215	404	352	233	173	179
simj	FBgn0010762	0.025022808	-0.098242817	-0.125063453	0.537631698	0.910633804	[-0.56,0.28]	3	0	0	1	1	0	0	1	dme-miR-305-5p|dme-miR-33-5p|dme-miR-970-3p	2509	1698	1738	1862	1465	1681	187	333	312	233	175	191
sqz	FBgn0010768	0.550329893	0.678907122	0.125511254	0.621020492	0.932547267	[-0.37,0.6]	3	0	0	0	0	1	1	1	dme-miR-34-5p|dme-miR-980-3p|dme-miR-33-5p	130	193	169	249	165	169	34	80	58	77	55	76
ppan	FBgn0010770	-0.567187608	-0.633781379	-0.068005926	0.740082844	0.955426283	[-0.52,0.35]	0	0	0	0	0	0	0	0	NA	187	479	327	170	193	161	199	463	456	207	161	172
Xe7	FBgn0010772	0.115131692	0.163721762	0.046066212	0.849691573	0.977292963	[-0.42,0.49]	0	0	0	0	0	0	0	0	NA	691	573	534	576	517	510	52	130	126	89	66	102
Ref1	FBgn0010774	0.371427124	0.456837355	0.085098994	0.637658292	0.937457355	[-0.27,0.43]	0	0	0	0	0	0	0	0	NA	753	1139	620	1050	988	590	424	761	584	778	610	508
l(3)02640	FBgn0010786	-0.628098403	-0.236164544	0.390812653	0.084393848	0.545633303	[-0.05,0.82]	0	0	0	0	0	0	0	0	NA	846	2279	1489	779	950	623	196	330	228	229	135	145
Aats-trp	FBgn0010803	-0.723382206	-0.269406318	0.45368527	0.00883685	0.235241689	[0.12,0.78]	1	0	0	0	0	0	0	1	dme-bantam-3p	563	687	540	320	330	237	433	908	927	494	442	478
l(3)03670	FBgn0010808	-0.204878774	-0.267025901	-0.062856119	0.751894804	0.958842753	[-0.53,0.36]	0	0	0	0	0	0	0	0	NA	253	850	567	417	492	246	309	716	609	384	328	308
unc-45	FBgn0010812	-0.080634648	0.159527677	0.240017189	0.194703207	0.721752055	[-0.12,0.59]	1	1	0	0	0	0	0	0	dme-miR-252-5p	463	539	396	386	380	308	262	565	643	491	324	422
Gug	FBgn0010825	0.416713883	0.651615542	0.234213483	0.270112276	0.777826173	[-0.18,0.64]	3	1	0	2	0	0	0	0	dme-miR-317-3p|dme-miR-305-5p|dme-miR-980-3p	2133	1888	1692	2432	1943	1906	195	288	221	396	253	241
l(3)04053	FBgn0010830	0.070529748	0.288591535	0.215870755	0.349247855	0.839700659	[-0.24,0.66]	0	0	0	0	0	0	0	0	NA	175	267	222	190	225	152	42	121	95	85	66	83
l(3)05822	FBgn0010877	-0.181432003	-0.368398629	-0.187975849	0.227047855	0.754252899	[-0.5,0.12]	2	1	0	1	0	0	0	0	dme-miR-970-3p|dme-miR-2b-2-5p	1037	1349	941	893	869	624	222	455	402	244	191	201
sinu	FBgn0010894	1.188962882	4.356432002	3.165792061	3.94E-24	7.84E-21	[2.63,3.66]	4	0	0	0	0	2	2	0	dme-miR-184-3p|dme-miR-184-3p|dme-miR-184-3p|dme-miR-996-3p,dme-miR-279-3p	308	175	173	364	597	320	6	20	13	200	226	168
Spn	FBgn0010905	0.679066034	0.90419469	0.224710911	0.200010638	0.724824452	[-0.12,0.56]	3	1	0	0	0	0	1	1	dme-miR-33-5p|dme-miR-8-3p|dme-miR-8-3p	1784	2105	1379	2791	2270	1805	203	362	348	601	346	386
msn	FBgn0010909	0.202275137	0.30970298	0.106987248	0.515283605	0.905177566	[-0.21,0.41]	3	0	0	1	0	0	1	1	dme-miR-970-3p|dme-miR-980-3p|dme-miR-2b-2-5p	8330	8052	6290	7963	7039	6343	780	1678	1602	1483	1101	1222
l(3)07882	FBgn0010926	-0.051907115	-0.079701199	-0.02878354	0.86884526	0.979010636	[-0.42,0.34]	0	0	0	0	0	0	0	0	NA	435	779	636	513	462	446	159	345	362	224	172	220
SsRbeta	FBgn0011016	0.038838448	0.146067796	0.107068791	0.525461483	0.906633918	[-0.22,0.42]	0	0	0	0	0	0	0	0	NA	574	940	615	717	677	387	691	1577	1184	1151	885	858
Sas-4	FBgn0011020	0.105689091	0.15636118	0.048996688	0.822225504	0.970877363	[-0.36,0.44]	0	0	0	0	0	0	0	0	NA	395	366	285	299	366	262	102	215	215	169	143	136
dia	FBgn0011202	-0.13113082	-0.242809731	-0.11226006	0.548911406	0.911938438	[-0.49,0.26]	0	0	0	0	0	0	0	0	NA	605	983	765	735	605	414	254	434	458	323	176	256
cue	FBgn0011204	-0.5727192	-0.686584116	-0.114027056	0.486213411	0.897370487	[-0.45,0.21]	2	0	0	2	0	0	0	0	dme-miR-252-5p|dme-miR-11-3p,dme-miR-308-3p	711	1024	793	524	447	399	548	1220	1246	522	394	488
fbl	FBgn0011205	-0.475006783	-0.585099144	-0.111448777	0.530648866	0.910131102	[-0.47,0.24]	2	0	0	0	0	0	2	0	dme-miR-276a-3p|dme-miR-252-5p	456	664	462	327	332	257	184	358	291	150	136	138
bol	FBgn0011206	-0.282452501	-0.322214926	-0.042203033	0.900246964	0.984977185	[-0.74,0.65]	0	0	0	0	0	0	0	0	NA	209	245	184	127	174	125	19	37	34	22	14	19
pelo	FBgn0011207	-0.205312727	-0.327008776	-0.124039144	0.568080504	0.915778331	[-0.57,0.31]	1	0	0	0	0	0	1	0	dme-miR-277-3p	418	651	268	334	348	235	110	170	169	123	77	81
blw	FBgn0011211	-0.25335583	-0.36053414	-0.107208373	0.438996086	0.882269652	[-0.39,0.17]	0	0	0	0	0	0	0	0	NA	2239	4149	2397	2139	2199	1518	2376	5126	4047	2584	2129	2115
eff	FBgn0011217	0.057277146	0.061008034	0.003524456	0.990403914	0.999667139	[-0.31,0.31]	0	0	0	0	0	0	0	0	NA	11001	12246	8724	9686	9140	8097	1470	3190	2408	1875	1905	1775
heph	FBgn0011224	-0.45050064	-0.283540528	0.164842512	0.480443123	0.895522745	[-0.29,0.59]	2	0	0	1	0	0	0	1	dme-miR-33-5p|dme-miR-980-3p	2464	1565	1397	1359	1046	937	181	299	273	188	129	165
jar	FBgn0011225	0.552325792	0.343581701	-0.208720365	0.372061729	0.849019125	[-0.67,0.25]	0	0	0	0	0	0	0	0	NA	242	522	277	399	459	336	48	193	161	120	121	123
ox	FBgn0011227	0.170080003	-0.121126867	-0.29147775	0.272970453	0.779828505	[-0.86,0.23]	0	0	0	0	0	0	0	0	NA	131	279	72	126	197	96	295	573	349	330	298	239
poe	FBgn0011230	0.234697098	0.336089788	0.101268732	0.494140262	0.899682766	[-0.19,0.39]	0	0	0	0	0	0	0	0	NA	5721	8683	5409	6924	7094	4771	1858	4370	4458	4230	2719	3173
scat	FBgn0011232	0.168128337	0.208889405	0.038261382	0.879636187	0.981626233	[-0.44,0.5]	3	0	0	2	0	0	0	1	dme-miR-970-3p|dme-miR-8-3p|dme-miR-252-5p	185	233	152	156	210	150	48	99	80	81	67	52
ken	FBgn0011236	0.209466966	0.246055866	0.035939964	0.85941272	0.977561296	[-0.34,0.39]	1	0	0	0	0	0	0	1	dme-miR-275-3p,dme-miR-306-5p	654	797	864	757	764	674	227	463	466	391	281	368
cbx	FBgn0011241	-0.735327645	-0.108783797	0.624825178	0.076098439	0.527973618	[-0.07,1.24]	0	0	0	0	0	0	0	0	NA	199	117	54	71	79	39	126	233	169	158	117	105
Sema-1a	FBgn0011259	-0.080563539	1.040157785	1.115806999	0.000212119	0.028747	[0.53,1.67]	1	0	0	0	0	0	1	0	dme-miR-14-3p	589	322	318	369	331	284	15	34	44	58	45	41
Sema-2a	FBgn0011260	0.848477875	1.222206267	0.373567826	0.050072574	0.46291901	[0,0.73]	2	1	0	0	0	1	0	0	dme-miR-252-5p|dme-miR-33-5p	1140	1021	820	1628	1541	1260	257	670	702	1214	764	852
RpL13	FBgn0011272	0.23216093	-0.278910178	-0.51126308	0.001238018	0.078535126	[-0.83,-0.2]	0	0	0	0	0	0	0	0	NA	6996	10961	6294	9723	7712	5492	1641	4741	3722	2178	1974	1924
Dif	FBgn0011274	-0.529325339	-0.930250274	-0.402724904	0.028940239	0.379882504	[-0.78,-0.04]	2	0	0	0	0	2	0	0	dme-miR-996-3p,dme-miR-279-3p|dme-miR-2b-2-5p	811	1141	788	564	467	480	192	401	298	139	111	107
RpS4	FBgn0011284	0.373325543	-0.041017749	-0.414245166	0.010176232	0.251787843	[-0.75,-0.1]	0	0	0	0	0	0	0	0	NA	7238	8713	5129	9594	8382	4592	3375	7746	6400	5217	3998	3647
TfIIA-L	FBgn0011289	-0.101937143	-0.202626086	-0.101297147	0.553041411	0.911938438	[-0.45,0.24]	1	0	0	0	0	0	0	1	dme-miR-970-3p	503	733	392	416	491	310	265	554	435	291	252	284
Taf12	FBgn0011290	0.252471885	0.043415171	-0.211088432	0.448553437	0.884981011	[-0.82,0.34]	0	0	0	0	0	0	0	0	NA	55	89	129	102	71	92	119	264	209	159	164	136
l(2)not	FBgn0011297	-0.531631896	-0.354868788	0.176332145	0.454048557	0.885959275	[-0.29,0.62]	0	0	0	0	0	0	0	0	NA	142	246	120	97	112	70	279	498	378	289	209	207
babo	FBgn0011300	-0.231342773	0.133404249	0.363414322	0.182055708	0.707721957	[-0.17,0.87]	5	1	0	0	0	0	1	3	dme-miR-14-3p|dme-miR-33-5p|dme-miR-277-3p|dme-miR-14-3p|dme-miR-263a-5p	2007	1095	1108	1058	902	1027	166	242	176	244	136	140
Rsf1	FBgn0011305	0.575777037	0.758921414	0.182047903	0.335313052	0.830051457	[-0.19,0.54]	1	0	0	0	0	0	0	1	dme-miR-33-5p	328	497	329	519	576	310	92	221	192	284	184	179
Uch-L5	FBgn0011327	-0.130616426	-0.246200842	-0.116100831	0.504401771	0.9013331	[-0.48,0.23]	1	0	0	0	1	0	0	0	dme-miR-283-5p	346	659	345	324	417	239	415	787	756	516	359	394
l(3)j2D3	FBgn0011335	-0.575374648	-0.052595552	0.522216851	0.018128242	0.317544721	[0.09,0.94]	0	0	0	0	0	0	0	0	NA	166	238	177	102	111	99	191	368	398	258	202	241
OstStt3	FBgn0011336	-0.157219027	0.121025694	0.278383399	0.208566881	0.734090876	[-0.16,0.69]	0	0	0	0	0	0	0	0	NA	994	1438	682	942	967	385	1440	2312	1884	2229	1380	1303
mtacp1	FBgn0011361	-0.569971926	-0.487141043	0.083016427	0.704036677	0.945372927	[-0.34,0.48]	0	0	0	0	0	0	0	0	NA	591	957	470	421	491	196	862	2433	1698	880	934	789
l(3)neo18	FBgn0011455	-0.18023779	-0.345306816	-0.165353334	0.387482582	0.856183306	[-0.57,0.21]	0	0	0	0	0	0	0	0	NA	237	577	324	250	321	215	520	1147	832	544	490	455
pr-set7	FBgn0011474	-0.017125491	0.200035011	0.216020751	0.267169707	0.774473187	[-0.17,0.58]	2	1	0	1	0	0	0	0	dme-miR-283-5p|dme-miR-34-5p	523	553	558	431	467	423	152	301	289	248	191	210
Ssdp	FBgn0011481	-0.064645763	0.256380067	0.318914365	0.164309708	0.69337449	[-0.13,0.74]	4	0	0	1	0	1	1	1	dme-miR-276a-3p|dme-miR-305-5p|dme-miR-980-3p|dme-miR-8-3p	1822	1238	1363	1178	1106	1214	91	181	190	153	130	135
SrpRbeta	FBgn0011509	-0.201172805	-0.224564678	-0.023612303	0.886380467	0.983335194	[-0.43,0.35]	0	0	0	0	0	0	0	0	NA	290	794	437	388	408	245	578	1201	946	739	550	499
Bzd	FBgn0011566	-0.137840248	-0.018909021	0.117206559	0.634896977	0.937457355	[-0.36,0.58]	0	0	0	0	0	0	0	0	NA	103	198	131	114	110	88	85	151	136	121	82	81
cpb	FBgn0011570	0.234081859	0.230452569	-0.003606893	0.97020709	0.998197777	[-0.2,0.19]	3	0	0	0	1	0	1	1	dme-miR-308-3p|dme-miR-317-3p|dme-miR-8-3p	961	1840	1077	1235	1420	961	965	2089	1882	1643	1282	1450
caz	FBgn0011571	0.035955917	-0.116431451	-0.152150629	0.438891481	0.882269652	[-0.57,0.24]	3	0	0	1	0	1	1	0	dme-miR-965-3p|dme-miR-33-5p|dme-miR-305-5p	333	412	175	292	228	225	1049	1900	1811	1380	966	1055
Cdc37	FBgn0011573	0.055562387	0.005579074	-0.050054789	0.750170295	0.958842753	[-0.38,0.27]	0	0	0	0	0	0	0	0	NA	629	1022	609	596	703	558	701	1439	1515	1094	740	950
Trp1	FBgn0011584	-0.243749615	-0.068595849	0.1748071	0.297121305	0.800964892	[-0.15,0.49]	3	0	0	0	0	0	1	2	dme-miR-184-3p|dme-bantam-3p|dme-miR-276a-3p	1295	1675	1121	935	907	904	864	1470	1339	1075	803	855
e(r)	FBgn0011586	-0.29078851	-0.103134205	0.186935483	0.281724475	0.786480827	[-0.15,0.51]	1	0	0	0	0	0	0	1	dme-miR-190-5p	8681	8411	7362	6138	5219	5020	463	987	725	598	466	481
fra	FBgn0011592	0.259549216	0.592824058	0.332322278	0.093089813	0.562808857	[-0.06,0.7]	2	0	0	0	0	0	0	2	dme-miR-317-3p|dme-miR-996-3p,dme-miR-279-3p	460	475	328	497	397	341	141	224	230	278	199	221
Iswi	FBgn0011604	-0.069938357	-0.203690907	-0.133760963	0.435238837	0.87922053	[-0.49,0.2]	2	0	0	1	0	1	0	0	dme-miR-317-3p|dme-miR-252-5p	1402	1628	1263	1042	1077	1145	1062	2067	2286	1457	963	1170
Klp3A	FBgn0011606	0.408405454	0.759608043	0.350906002	0.024204264	0.359925259	[0.05,0.64]	0	0	0	0	0	0	0	0	NA	1583	1830	1284	1802	1915	1370	356	759	752	969	657	772
La	FBgn0011638	-0.453317231	-0.4234039	0.02984323	0.857781771	0.977561296	[-0.28,0.33]	0	0	0	0	0	0	0	0	NA	1519	2983	1770	1281	1410	945	1443	3092	3222	1561	1288	1488
lark	FBgn0011640	0.256223835	-0.13498355	-0.391576602	0.014198717	0.295006785	[-0.72,-0.08]	0	0	0	0	0	0	0	0	NA	556	1176	623	781	862	572	455	948	855	608	490	464
Zyx	FBgn0011642	0.039678776	0.106915784	0.066523129	0.720227469	0.949528277	[-0.29,0.41]	0	0	0	0	0	0	0	0	NA	1453	1412	1018	1295	1119	874	267	497	498	347	329	357
Mad	FBgn0011648	0.604008278	0.869099496	0.264359836	0.200224804	0.724824452	[-0.14,0.66]	5	1	0	0	0	0	1	3	dme-miR-980-3p|dme-bantam-3p|dme-bantam-3p|dme-bantam-3p|dme-miR-282-5p	469	491	270	553	547	416	186	320	228	444	294	317
Med	FBgn0011655	0.544050865	0.064264089	-0.480665217	0.418845923	0.872620861	[-1.66,0.7]	2	1	0	0	0	0	1	0	dme-miR-980-3p|dme-miR-980-3p	352	645	506	569	556	597	75	142	441	202	142	157
Mef2	FBgn0011656	-0.208875729	-0.383031529	-0.175207687	0.406748105	0.871832836	[-0.59,0.24]	1	0	0	0	0	0	0	1	dme-miR-2b-2-5p	383	520	389	354	327	231	66	140	123	77	47	68
Mlh1	FBgn0011659	-0.732090419	-0.724093001	0.002402639	0.992552649	0.999667139	[-0.66,0.63]	0	0	0	0	0	0	0	0	NA	176	213	100	100	114	32	43	99	110	39	26	49
Pms2	FBgn0011660	0.428048398	0.406747174	-0.021401427	0.906881335	0.985248604	[-0.38,0.34]	0	0	0	0	0	0	0	0	NA	239	401	267	345	393	246	80	167	122	150	105	119
Moe	FBgn0011661	-0.324577676	-0.3165112	0.008144207	0.967727834	0.997676534	[-0.29,0.29]	2	0	0	0	0	1	0	1	dme-miR-277-3p|dme-miR-9b-5p,dme-miR-9c-5p	43023	48308	34540	29354	28104	24031	7888	14575	14069	9370	6410	6932
msi	FBgn0011666	0.560020151	0.516891815	-0.044571048	0.829418889	0.973676731	[-0.52,0.4]	6	2	0	1	0	1	1	1	dme-miR-252-5p|dme-miR-9b-5p,dme-miR-9c-5p|dme-miR-277-3p|dme-miR-8-3p|dme-miR-283-5p|dme-miR-988-3p	1626	923	847	1644	1387	1202	136	216	200	272	178	171
Mvl	FBgn0011672	0.384430221	0.580864436	0.19582768	0.361381514	0.843082147	[-0.23,0.6]	3	1	0	0	0	0	0	2	dme-miR-283-5p|dme-miR-11-3p,dme-miR-308-3p|dme-miR-9b-5p,dme-miR-9c-5p	329	561	323	597	437	253	218	365	351	516	283	303
pav	FBgn0011692	-0.067995922	0.060165614	0.128070873	0.458563215	0.888630903	[-0.21,0.45]	1	0	0	0	0	0	0	1	dme-miR-996-3p,dme-miR-279-3p	753	1244	1044	893	911	571	527	1218	1203	878	627	797
RnrL	FBgn0011703	-0.73266168	-0.597818329	0.134841329	0.417567393	0.872620861	[-0.19,0.45]	0	0	0	0	0	0	0	0	NA	1280	1643	1067	646	784	517	1385	2691	2874	1129	1087	1243
RnrS	FBgn0011704	-1.03496773	-1.044176051	-0.009222101	0.946002822	0.989122628	[-0.36,0.33]	0	0	0	0	0	0	0	0	NA	871	1255	654	373	451	267	1223	2039	1813	759	578	592
rost	FBgn0011705	0.107268025	0.323248821	0.215569945	0.161720539	0.69337449	[-0.09,0.5]	2	0	0	0	0	0	1	1	dme-miR-277-3p|dme-miR-276a-3p	987	1272	859	965	1119	664	482	988	857	865	686	668
Syx5	FBgn0011708	0.239764564	-0.162982208	-0.403517226	0.016369196	0.303740631	[-0.75,-0.07]	1	0	0	0	0	0	0	1	dme-miR-275-3p,dme-miR-306-5p	493	992	568	614	695	582	266	611	491	350	288	283
Sep1	FBgn0011710	0.588139954	0.728172958	0.139961379	0.360655857	0.843082147	[-0.16,0.43]	2	0	0	0	0	0	0	2	dme-miR-317-3p|dme-miR-14-3p	1465	1723	1220	1995	1999	1422	676	1427	1097	1609	1276	1164
Snr1	FBgn0011715	0.357640211	0.014752612	-0.343459024	0.105027608	0.583128146	[-0.8,0.07]	0	0	0	0	0	0	0	0	NA	124	362	275	277	307	194	293	569	554	438	329	327
Tig	FBgn0011722	-0.061719842	-0.119528793	-0.057751185	0.71174172	0.946122592	[-0.39,0.26]	0	0	0	0	0	0	0	0	NA	4175	8248	4402	5204	4987	2732	4798	9567	8915	7042	4315	5149
twin	FBgn0011725	0.197048652	0.251982979	0.054002638	0.795133367	0.964087082	[-0.34,0.42]	0	0	0	0	0	0	0	0	NA	383	369	287	365	312	295	167	322	295	264	223	225
tsr	FBgn0011726	0.15889253	0.223374904	0.064457299	0.645115141	0.938707073	[-0.21,0.33]	0	0	0	0	0	0	0	0	NA	6856	11327	6972	8136	8732	5685	6537	15227	12026	11872	9140	8746
Wee1	FBgn0011737	0.204067226	-0.244666553	-0.450007495	0.017921552	0.315239569	[-0.84,-0.08]	2	0	0	0	0	0	1	1	dme-miR-317-3p|dme-miR-8-3p	223	492	268	318	343	231	178	346	317	227	149	169
wts	FBgn0011739	0.32438683	0.468295333	0.142389336	0.455462612	0.886955574	[-0.23,0.5]	0	0	0	0	0	0	0	0	NA	970	1408	1153	1034	1243	1230	110	261	256	240	201	208
alpha-Man-II	FBgn0011740	0.879818194	1.308246779	0.427861902	0.014547633	0.297039927	[0.09,0.75]	1	0	0	0	0	0	0	1	dme-miR-283-5p	332	486	364	723	688	382	151	348	289	588	425	463
Arp6	FBgn0011741	0.087138834	-0.413805311	-0.505091776	0.104481664	0.582241643	[-1.19,0.1]	0	0	0	0	0	0	0	0	NA	30	143	128	109	90	58	88	168	152	97	66	72
Arp2	FBgn0011742	0.080670994	0.186284003	0.105249934	0.503999285	0.9013331	[-0.2,0.4]	3	0	0	0	1	0	0	2	dme-miR-305-5p|dme-miR-277-3p|dme-miR-283-5p	1044	1355	827	935	1115	714	493	1108	1068	860	692	728
Arp1	FBgn0011745	0.401597881	0.377263897	-0.024411944	0.884717557	0.983335194	[-0.46,0.38]	0	0	0	0	0	0	0	0	NA	151	445	261	320	379	198	486	1155	1006	1070	783	735
Ank	FBgn0011747	0.100949868	0.186174686	0.085094933	0.656104566	0.93957962	[-0.28,0.43]	0	0	0	0	0	0	0	0	NA	10025	8163	5838	8129	7371	5855	1411	2784	2822	2247	1685	2138
PhKgamma	FBgn0011754	0.127611282	-0.266661479	-0.395234122	0.136928686	0.645969742	[-0.92,0.13]	2	0	0	0	1	0	0	1	dme-miR-308-3p|dme-miR-996-3p,dme-miR-279-3p	164	344	196	268	172	165	47	83	78	54	50	29
ctp	FBgn0011760	-0.112271924	-0.161960654	-0.050050211	0.754206044	0.960119159	[-0.37,0.27]	2	0	0	0	0	0	0	2	dme-miR-277-3p|dme-miR-190-5p	8066	10145	6902	6904	6518	5340	710	1314	936	860	629	581
DNApol-alpha50	FBgn0011762	-0.881407854	-0.861207393	0.018956437	0.959642273	0.995190761	[-0.52,0.52]	0	0	0	0	0	0	0	0	NA	210	162	137	70	82	75	203	371	304	152	94	129
Dp	FBgn0011763	-0.098883069	-0.171702563	-0.073631136	0.641809808	0.938006156	[-0.4,0.24]	1	0	0	0	0	0	0	1	dme-miR-9b-5p,dme-miR-9c-5p	1340	1625	1370	1134	1189	972	388	656	599	421	343	368
Dsp1	FBgn0011764	-0.01368387	-0.0627286	-0.049808231	0.77735737	0.960269833	[-0.43,0.31]	7	1	1	2	0	2	0	1	dme-miR-308-3p|dme-miR-970-3p|dme-miR-277-3p|dme-miR-965-3p|dme-miR-276a-3p|dme-miR-8-3p|dme-miR-276a-3p	3552	3193	2258	2906	2298	2110	489	775	836	654	443	479
E2f1	FBgn0011766	0.577976738	0.285881593	-0.293432565	0.120077631	0.613952535	[-0.68,0.08]	0	0	0	0	0	0	0	0	NA	7515	6557	5575	8522	7264	8071	151	318	231	245	204	201
Fdh	FBgn0011768	-0.272824572	-0.520655108	-0.24857935	0.338373606	0.833914693	[-0.83,0.26]	0	0	0	0	0	0	0	0	NA	84	360	207	195	161	72	434	788	652	403	286	325
Fdxh	FBgn0011769	-0.907457988	-0.663275038	0.239737855	0.55138627	0.911938438	[-0.55,0.99]	0	0	0	0	0	0	0	0	NA	66	70	60	25	23	35	28	109	57	33	29	27
Hem	FBgn0011771	0.147357805	0.166777304	0.019184842	0.912251366	0.985248604	[-0.3,0.32]	0	0	0	0	0	0	0	0	NA	788	1189	730	963	910	560	637	1152	1225	985	747	864
Irbp	FBgn0011774	-0.104047489	-0.531050335	-0.428680428	0.121907861	0.61612898	[-1.03,0.11]	0	0	0	0	0	0	0	0	NA	81	383	303	167	207	178	196	518	508	193	197	228
BRWD3	FBgn0011785	0.173383674	0.204239726	0.030266789	0.864833972	0.978325186	[-0.31,0.36]	1	0	0	0	0	0	1	0	dme-miR-14-3p	611	966	693	755	684	606	264	470	378	363	324	303
mRpL12	FBgn0011787	-0.620733229	-0.37690214	0.243852986	0.343638292	0.837056837	[-0.26,0.71]	0	0	0	0	0	0	0	0	NA	106	312	201	115	137	69	448	880	660	391	379	399
Gem3	FBgn0011802	-0.162319301	0.023444452	0.1842205	0.34700155	0.839700659	[-0.2,0.55]	0	0	0	0	0	0	0	0	NA	641	636	486	459	439	387	118	257	258	189	136	161
nmo	FBgn0011817	0.321918851	0.567643048	0.24621694	0.472122765	0.893372911	[-0.43,0.92]	2	0	0	1	0	0	0	1	dme-bantam-3p|dme-miR-33-5p	339	337	401	422	352	341	11	46	32	43	31	23
oaf	FBgn0011818	0.345888553	0.035877358	-0.312079799	0.1822698	0.707721957	[-0.8,0.15]	3	1	0	0	0	0	1	1	dme-miR-965-3p|dme-bantam-3p|dme-miR-11-3p,dme-miR-308-3p	108	282	159	159	219	163	77	190	140	125	102	87
CG4038	FBgn0011824	-0.688526968	-0.306834641	0.381873065	0.242360351	0.763038423	[-0.26,0.97]	0	0	0	0	0	0	0	0	NA	84	80	60	59	28	28	351	954	668	444	405	332
Pp2B-14D	FBgn0011826	0.029737702	-0.07820949	-0.109693159	0.546239379	0.911938438	[-0.48,0.25]	2	0	0	0	0	0	1	1	dme-miR-277-3p|dme-miR-276a-3p	799	804	628	731	647	500	121	237	241	166	123	143
Pxn	FBgn0011828	0.189667926	0.194839602	0.005108268	0.979841485	0.999667139	[-0.41,0.42]	0	0	0	0	0	0	0	0	NA	17480	21946	14317	22291	17886	10512	15224	18185	18585	22916	12688	13912
Taf2	FBgn0011836	0.0490596	-0.063662927	-0.11453061	0.55005835	0.911938438	[-0.51,0.27]	0	0	0	0	0	0	0	0	NA	448	616	596	463	453	466	121	256	253	176	142	138
Tis11	FBgn0011837	-0.043744094	0.144328497	0.187308151	0.431830953	0.878819842	[-0.28,0.61]	9	2	0	0	0	0	2	5	dme-miR-970-3p|dme-miR-7-5p|dme-miR-9b-5p,dme-miR-9c-5p|dme-miR-11-3p,dme-miR-308-3p|dme-bantam-3p|dme-miR-980-3p|dme-miR-283-5p|dme-miR-252-5p|dme-miR-33-5p	9030	4933	4557	5422	4586	4978	320	608	504	495	344	383
AcCoAS	FBgn0012034	-0.167148463	0.023387882	0.190526311	0.355102838	0.839700659	[-0.21,0.57]	3	0	0	1	0	0	0	2	dme-miR-11-3p,dme-miR-308-3p|dme-miR-283-5p|dme-miR-34-5p	863	1248	629	649	957	388	749	1808	1447	965	1102	941
Aldh	FBgn0012036	-0.212465406	-0.167648396	0.044901959	0.810711662	0.968774851	[-0.3,0.37]	0	0	0	0	0	0	0	0	NA	1889	2797	1232	1448	1720	931	3079	5863	4894	3703	3041	2757
Ance	FBgn0012037	-0.737641809	-0.759483012	-0.021933926	0.915454277	0.985248604	[-0.49,0.43]	0	0	0	0	0	0	0	0	NA	352	720	364	184	345	156	547	1658	1212	414	544	490
CalpA	FBgn0012051	0.138726933	0.047322733	-0.091483938	0.562777832	0.913631949	[-0.41,0.22]	0	0	0	0	0	0	0	0	NA	845	1456	934	969	1077	791	448	1160	1113	745	605	723
Cdc27	FBgn0012058	0.047173522	-0.035124942	-0.083477765	0.615589809	0.931068672	[-0.43,0.25]	0	0	0	0	0	0	0	0	NA	628	917	689	727	588	541	156	333	301	225	182	177
Trl	FBgn0013263	-0.284522154	-0.080191277	0.2041429	0.451404945	0.884981011	[-0.33,0.69]	5	1	0	0	0	0	1	3	dme-miR-996-3p,dme-miR-279-3p|dme-bantam-3p|dme-miR-9b-5p,dme-miR-9c-5p|dme-bantam-3p|dme-miR-965-3p	800	476	280	416	362	292	505	851	601	584	438	441
FK506-bp1	FBgn0013269	-0.443828251	-0.663709682	-0.220299841	0.21059768	0.73459409	[-0.59,0.12]	0	0	0	0	0	0	0	0	NA	1190	2636	2082	1159	1163	1097	1456	3382	3311	1524	1127	1202
Gp150	FBgn0013272	-0.31847136	-0.27217959	0.046184928	0.801688146	0.965330387	[-0.31,0.4]	1	0	0	0	0	0	1	0	dme-miR-190-5p	4364	5194	3202	3383	2603	2283	3531	5384	5559	4172	2277	3113
Hsp70Bb	FBgn0013278	-1.096992172	-0.184316047	0.909471231	0.27377031	0.779828505	[-0.75,2.04]	0	0	0	0	0	0	0	0	NA	274	64	66	65	25	68	81	112	171	91	55	103
Nca	FBgn0013303	0.083890194	0.446507581	0.362968302	0.122906246	0.617361384	[-0.1,0.82]	0	0	0	0	0	0	0	0	NA	557	499	456	537	492	319	77	107	123	156	95	81
Nmda1	FBgn0013305	0.269489329	0.227650187	-0.041994637	0.764214273	0.960119159	[-0.34,0.24]	2	0	0	0	0	0	1	1	dme-miR-996-3p,dme-miR-279-3p|dme-miR-980-3p	1431	2562	1721	2250	1974	1332	1422	2843	2417	2420	1735	1855
RpL11	FBgn0013325	0.445247225	-0.128925538	-0.574109088	0.000553679	0.051587267	[-0.91,-0.25]	0	0	0	0	0	0	0	0	NA	3115	4836	2552	4746	4377	2460	3513	9209	5919	4913	4072	3732
Sap47	FBgn0013334	0.223226341	0.003760626	-0.221092724	0.203166422	0.728741708	[-0.57,0.12]	0	0	0	0	0	0	0	0	NA	1036	1209	776	1004	981	852	142	284	248	184	149	181
Syx1A	FBgn0013343	0.075953431	0.219464069	0.142481397	0.487288733	0.897897531	[-0.26,0.53]	0	0	0	0	0	0	0	0	NA	1651	1552	1470	1315	1281	1401	191	376	441	376	231	288
TfIIA-S	FBgn0013347	-0.036693736	0.076816868	0.112720377	0.533156108	0.910633804	[-0.24,0.45]	0	0	0	0	0	0	0	0	NA	733	874	755	748	583	547	219	543	471	388	311	274
bcn92	FBgn0013432	-0.506671623	-0.31858873	0.185835941	0.402936889	0.866683137	[-0.25,0.61]	1	0	1	0	0	0	0	0	dme-miR-305-5p	431	541	521	315	278	263	79	187	133	82	85	73
MED20	FBgn0013531	-0.353334278	-0.041180352	0.311323352	0.147892601	0.669715177	[-0.11,0.71]	0	0	0	0	0	0	0	0	NA	228	236	171	146	145	115	155	335	295	210	185	181
l(2)dtl	FBgn0013548	-0.302124566	-0.47666327	-0.176864032	0.4486867	0.884981011	[-0.66,0.28]	0	0	0	0	0	0	0	0	NA	136	252	168	173	117	76	122	238	191	105	97	100
Pex1	FBgn0013563	0.302752901	-0.164595838	-0.470025694	0.087128115	0.553885872	[-1.03,0.07]	0	0	0	0	0	0	0	0	NA	74	123	88	84	89	102	56	129	117	75	45	83
mtd	FBgn0013576	-0.077720569	-0.121640201	-0.044586087	0.831065885	0.973987003	[-0.49,0.39]	1	0	0	1	0	0	0	0	dme-miR-2b-2-5p	4019	3056	2118	2824	2232	2125	500	706	537	482	411	396
mt:ATPase6	FBgn0013672	-0.500170187	0.164948801	0.664835893	0.213770309	0.739187456	[-0.39,1.72]	0	0	0	0	0	0	0	0	NA	10932	12868	7769	4623	8088	5267	56	109	276	159	82	125
mt:CoI	FBgn0013674	-0.155251474	0.474809269	0.629902927	0.008459507	0.23353721	[0.16,1.1]	0	0	0	0	0	0	0	0	NA	37678	34561	18665	25516	26396	15710	415	566	1045	1014	628	562
mt:CoII	FBgn0013675	-0.491686996	0.39811253	0.888411182	0.075025805	0.524476995	[-0.09,1.69]	0	0	0	0	0	0	0	0	NA	37347	20080	11702	13610	17230	10825	110	162	344	259	200	160
mt:CoIII	FBgn0013676	-0.223441354	0.600908242	0.824815961	0.00337475	0.134994996	[0.27,1.37]	0	0	0	0	0	0	0	0	NA	77530	50717	31886	44002	43777	28038	87	132	284	264	165	155
mt:Cyt-b	FBgn0013678	-0.126488506	0.48958779	0.616004918	0.039077229	0.421855903	[0.03,1.2]	0	0	0	0	0	0	0	0	NA	21820	26097	15383	14250	19457	13089	73	122	290	208	150	152
mt:ND1	FBgn0013679	-0.417672795	0.416252928	0.833822331	0.009063941	0.238483642	[0.21,1.46]	0	0	0	0	0	0	0	0	NA	33625	28711	17349	16116	19691	13347	21	47	70	66	42	31
mt:ND2	FBgn0013680	-0.33309925	0.321859258	0.654959648	0.023389245	0.353876188	[0.09,1.22]	0	0	0	0	0	0	0	0	NA	5122	7168	3646	3451	4328	2428	35	70	101	99	51	47
mt:ND3	FBgn0013681	-0.074487729	0.180135063	0.253729688	0.478512384	0.89447315	[-0.45,0.96]	0	0	0	0	0	0	0	0	NA	649	881	389	570	608	302	21	33	25	22	26	21
mt:ND5	FBgn0013684	-0.311371264	0.603066653	0.914871629	0.004147145	0.152696477	[0.29,1.54]	0	0	0	0	0	0	0	0	NA	50168	42647	27908	24693	32698	22693	35	120	216	148	125	128
not	FBgn0013717	0.128702456	-0.307472406	-0.443080078	0.165895875	0.69337449	[-1.13,0.18]	0	0	0	0	0	0	0	0	NA	58	259	176	95	179	138	39	96	65	40	42	39
nuf	FBgn0013718	0.111076892	-0.002157507	-0.114669235	0.512639378	0.904934462	[-0.47,0.23]	0	0	0	0	0	0	0	0	NA	691	916	619	644	785	520	126	246	231	150	146	160
pck	FBgn0013720	1.676740749	1.853892123	0.176565284	0.538876201	0.910633804	[-0.38,0.69]	1	0	0	1	0	0	0	0	dme-miR-184-3p	51	46	24	99	129	87	53	131	112	266	304	224
pnut	FBgn0013726	-0.370068658	-0.197381452	0.172034559	0.374203801	0.850048482	[-0.21,0.54]	2	0	0	1	0	1	0	0	dme-miR-8-3p|dme-miR-252-5p	2661	2396	2089	1631	1534	1383	575	817	789	628	439	455
sced	FBgn0013732	0.522864969	0.49280478	-0.029907279	0.915515028	0.985248604	[-0.58,0.52]	3	0	0	0	0	1	1	1	dme-miR-965-3p|dme-miR-33-5p|dme-miR-11-3p,dme-miR-308-3p	59	108	85	146	83	66	29	54	36	52	40	37
shot	FBgn0013733	-0.15074145	-0.290532594	-0.14004869	0.401517498	0.866276349	[-0.47,0.19]	0	0	0	0	0	0	0	0	NA	9049	10126	7908	6987	6856	5971	1059	2620	2708	1269	1147	1416
alien	FBgn0013746	-0.06412506	-0.034666307	0.029153315	0.855550871	0.977561296	[-0.27,0.32]	0	0	0	0	0	0	0	0	NA	760	1147	771	766	803	509	771	1496	1197	990	808	802
Arf102F	FBgn0013749	0.106582924	0.037614611	-0.069179379	0.660744641	0.93957962	[-0.4,0.25]	1	0	0	0	0	0	0	1	dme-miR-317-3p	691	961	502	591	772	494	1032	1992	1784	1555	1085	1163
Arf51F	FBgn0013750	-0.060024837	0.089089807	0.148501561	0.477254448	0.893372911	[-0.26,0.54]	2	0	0	0	0	0	1	1	dme-miR-970-3p|dme-miR-988-3p	6270	5165	3616	4621	4133	3217	482	826	719	770	525	405
Bgb	FBgn0013753	0.31277612	0.351637761	0.03815357	0.840830476	0.974601861	[-0.32,0.38]	1	0	0	0	0	0	1	0	dme-miR-184-3p	367	502	293	384	427	340	189	358	274	310	238	259
Mtor	FBgn0013756	0.194075602	-0.017453671	-0.211535969	0.183330538	0.708949414	[-0.52,0.1]	0	0	0	0	0	0	0	0	NA	2970	4052	2956	3409	3304	2534	1030	1903	2142	1516	934	1398
CASK	FBgn0013759	0.113243626	0.071706063	-0.041646769	0.810017802	0.968774851	[-0.38,0.3]	2	0	0	1	0	0	0	1	dme-miR-965-3p|dme-miR-317-3p	1225	1523	1198	1377	1244	885	102	223	187	177	121	112
Cdk5	FBgn0013762	0.318807441	0.147383636	-0.172908601	0.481288926	0.895522745	[-0.7,0.31]	0	0	0	0	0	0	0	0	NA	69	253	144	151	197	107	153	320	239	239	200	163
CG5210	FBgn0013763	-0.261196738	-0.367089541	-0.105942631	0.645585171	0.938794113	[-0.56,0.35]	0	0	0	0	0	0	0	0	NA	3607	4556	2595	3261	2676	1465	12383	14727	12236	11913	6630	7178
Chi	FBgn0013764	0.30333287	0.036251197	-0.26791728	0.159416554	0.692857807	[-0.66,0.11]	1	0	0	0	0	0	1	0	dme-miR-34-5p	263	649	353	423	488	314	228	470	361	301	281	244
cnn	FBgn0013765	0.130024003	0.193941756	0.063374589	0.714477869	0.947604879	[-0.27,0.38]	2	0	0	0	0	1	0	1	dme-miR-14-3p|dme-miR-8-3p	2108	2145	1763	2118	1716	1563	368	766	769	649	469	533
Cp1	FBgn0013770	0.025919013	0.149771356	0.123992092	0.482837003	0.895522745	[-0.22,0.47]	0	0	0	0	0	0	0	0	NA	9446	14057	8774	10792	10327	5747	13289	20273	19341	21711	12662	12794
Deaf1	FBgn0013799	0.01581459	-0.23631833	-0.254277193	0.21459596	0.740408896	[-0.67,0.15]	1	0	0	0	0	0	1	0	dme-miR-14-3p	341	441	378	357	317	279	95	176	136	108	72	87
Dhc36C	FBgn0013810	-0.468118601	1.044954427	1.503963575	0.000647971	0.052984988	[0.65,2.32]	0	0	0	0	0	0	0	0	NA	173	73	71	67	57	68	9	13	14	28	16	14
FK506-bp2	FBgn0013954	-0.394472279	-0.3080486	0.086287234	0.651659897	0.939518366	[-0.29,0.45]	0	0	0	0	0	0	0	0	NA	2130	4117	2245	2038	2095	1068	1359	3599	2259	1812	1452	1101
His4r	FBgn0013981	-0.118736657	0.015279959	0.133769942	0.51864731	0.905177566	[-0.27,0.54]	0	0	0	0	0	0	0	0	NA	7609	7054	5055	6311	5350	3509	774	1405	860	998	805	619
imd	FBgn0013983	0.508472931	0.047636049	-0.461594483	0.025660978	0.361740925	[-0.89,-0.06]	1	0	0	0	0	0	0	1	dme-miR-277-3p	148	349	213	319	276	204	250	464	342	323	291	230
InR	FBgn0013984	0.098255773	0.235141621	0.135703426	0.500813972	0.900589177	[-0.26,0.51]	5	0	0	0	1	0	1	3	dme-miR-283-5p|dme-miR-283-5p|dme-miR-7-5p|dme-miR-7-5p|dme-miR-8-3p	4859	3750	3057	3672	3497	3146	151	381	335	271	241	247
MAPk-Ak2	FBgn0013987	-0.215766323	-0.188920018	0.026389355	0.865182333	0.978325186	[-0.27,0.31]	2	0	0	0	1	0	1	0	dme-miR-305-5p|dme-miR-988-3p	1079	1458	1114	912	932	707	690	1513	1216	834	708	725
Nrx-IV	FBgn0013997	0.567821247	1.062371077	0.494380205	0.003383663	0.134994996	[0.17,0.81]	3	1	0	1	0	1	0	0	dme-miR-34-5p|dme-miR-277-3p|dme-miR-184-3p	947	1285	939	1204	1678	961	384	809	874	1108	1073	1046
Pdi	FBgn0014002	0.210586818	0.354972792	0.144491923	0.418827699	0.872620861	[-0.21,0.49]	1	0	0	0	0	0	0	1	dme-miR-305-5p	6169	6725	4826	7054	5678	4175	4620	9037	6793	9339	5913	5213
Pk92B	FBgn0014006	0.302304066	0.413191834	0.109853263	0.510798518	0.903636531	[-0.22,0.43]	0	0	0	0	0	0	0	0	NA	568	934	553	675	769	569	146	327	269	294	227	227
Ptp69D	FBgn0014007	0.614579706	0.947846672	0.333220397	0.041729752	0.423908876	[0.01,0.64]	2	0	0	0	0	2	0	0	dme-miR-33-5p|dme-miR-9b-5p,dme-miR-9c-5p	2857	2934	1996	3841	3463	2508	783	1488	1424	2140	1503	1832
Rab2	FBgn0014009	-0.009475901	-0.059209503	-0.050006351	0.751800192	0.958842753	[-0.38,0.27]	1	0	0	0	0	0	1	0	dme-miR-8-3p	1358	1444	1041	1187	1140	813	696	1194	1034	887	653	655
Rab5	FBgn0014010	0.059096462	0.116764561	0.057218842	0.76290745	0.960119159	[-0.3,0.4]	0	0	0	0	0	0	0	0	NA	2936	2684	2125	2299	2119	2142	570	1190	1000	951	697	641
Rac2	FBgn0014011	0.16384295	0.270475509	0.105910894	0.542477557	0.910633804	[-0.23,0.44]	2	0	1	0	0	1	0	0	dme-miR-283-5p|dme-miR-7-5p	2161	2482	1796	1961	1995	1846	274	466	397	438	303	331
Rel	FBgn0014018	0.147445425	-0.055080897	-0.202694922	0.230267202	0.75460604	[-0.55,0.13]	0	0	0	0	0	0	0	0	NA	818	1330	1038	1174	918	761	524	946	921	787	470	535
Rho1	FBgn0014020	-0.04814517	0.047782948	0.09579801	0.577267349	0.920386418	[-0.24,0.41]	4	0	0	0	0	0	0	4	dme-miR-996-3p,dme-miR-279-3p|dme-miR-317-3p|dme-miR-277-3p|dme-bantam-3p	21192	19526	16552	16285	14500	14448	1929	3815	3250	2699	2195	2223
Rlb1	FBgn0014022	-0.379076353	-0.284636096	0.093044218	0.670783934	0.93957962	[-0.34,0.52]	0	0	0	0	0	0	0	0	NA	403	456	408	283	291	226	113	164	212	122	80	111
mRpL47	FBgn0014023	-0.55448379	-0.488428653	0.065358647	0.766630938	0.960119159	[-0.35,0.46]	0	0	0	0	0	0	0	0	NA	272	481	255	147	235	158	239	573	506	239	235	225
Rnp4F	FBgn0014024	0.265338678	0.200392489	-0.065683342	0.718774924	0.94866018	[-0.47,0.31]	1	0	0	1	0	0	0	0	dme-miR-305-5p	600	1175	1009	777	868	971	245	511	482	427	308	346
RpL7A	FBgn0014026	0.252182759	-0.110479658	-0.362793659	0.017902808	0.315239569	[-0.68,-0.06]	1	0	0	0	0	0	0	1	dme-miR-11-3p,dme-miR-308-3p	10973	12144	8181	12280	11029	7402	3127	8049	6459	4849	3815	3495
SdhB	FBgn0014028	-0.655870784	-0.078592366	0.576924261	0.009211996	0.240348834	[0.14,0.99]	0	0	0	0	0	0	0	0	NA	374	897	592	273	405	256	443	799	544	539	428	359
Sep2	FBgn0014029	0.16630705	0.122331304	-0.044210142	0.780477707	0.961170708	[-0.38,0.28]	2	0	0	0	0	0	2	0	dme-miR-8-3p|dme-miR-9b-5p,dme-miR-9c-5p	661	1290	847	897	967	645	956	1649	1558	1507	1032	1006
Sr-CI	FBgn0014033	-1.263562936	-1.332845543	-0.069579269	0.760900237	0.960119159	[-0.54,0.39]	0	0	0	0	0	0	0	0	NA	7266	5942	5390	2989	1584	1856	3144	4218	5020	1638	821	1495
Su(Tpl)	FBgn0014037	-0.09056143	-0.28561593	-0.196688001	0.325547792	0.824552508	[-0.62,0.2]	0	0	0	0	0	0	0	0	NA	2433	1903	1335	1444	1425	1461	208	402	353	250	181	176
Ugt	FBgn0014075	0.024010901	-0.037604576	-0.061969114	0.664123544	0.93957962	[-0.36,0.22]	1	0	0	0	0	0	0	1	dme-miR-317-3p	1772	2555	1420	1744	1847	1129	996	2105	1903	1481	1023	1206
CG4278	FBgn0014092	-0.612087259	-0.219749373	0.391573163	0.044386738	0.436096747	[0.01,0.76]	0	0	0	0	0	0	0	0	NA	433	564	303	219	271	191	235	556	419	288	245	248
barr	FBgn0014127	0.206344806	-0.018593376	-0.22541908	0.163404734	0.69337449	[-0.56,0.09]	1	0	0	0	0	1	0	0	dme-miR-8-3p	523	713	440	640	573	363	512	910	889	691	518	553
bif	FBgn0014133	0.505230898	0.522383848	0.016730868	0.920742575	0.98628766	[-0.29,0.31]	5	0	0	1	0	0	1	3	dme-miR-283-5p|dme-miR-980-3p|dme-miR-980-3p|dme-miR-7-5p|dme-miR-305-5p	1413	2182	1754	2229	2222	1695	344	891	686	738	654	656
cher	FBgn0014141	-0.498031265	-0.315629177	0.182696203	0.709145885	0.945965098	[-0.79,1.15]	1	0	0	0	0	0	0	1	dme-bantam-3p	7975	12860	9007	5807	6229	4859	1414	5152	5920	1555	2160	3198
fax	FBgn0014163	0.536830878	0.473658046	-0.063829754	0.762141673	0.960119159	[-0.5,0.36]	0	0	0	0	0	0	0	0	NA	1651	1658	1724	1897	1795	2197	171	428	513	467	275	405
Oda	FBgn0014184	-0.423306275	-0.213384806	0.209933252	0.347148211	0.839700659	[-0.23,0.65]	2	0	0	0	0	0	1	1	dme-miR-7-5p|dme-miR-8-3p	4182	6805	5377	3103	3685	2975	580	2190	2186	1038	851	1127
Hel25E	FBgn0014189	0.003154562	-0.049842344	-0.053029152	0.710150818	0.945965098	[-0.35,0.23]	3	0	0	0	0	0	2	1	dme-miR-14-3p|dme-bantam-3p|dme-miR-980-3p	1285	2028	1231	1346	1379	933	1658	3086	2732	2335	1665	1603
prod	FBgn0014269	0.122834763	-0.031702024	-0.155542584	0.455279442	0.886909936	[-0.59,0.26]	0	0	0	0	0	0	0	0	NA	202	297	159	149	262	160	173	336	274	233	176	179
mof	FBgn0014340	0.167458634	0.125948134	-0.04224197	0.836498904	0.97437323	[-0.47,0.38]	1	0	0	0	0	1	0	0	dme-miR-317-3p	254	495	207	324	312	207	152	359	291	323	171	175
mia	FBgn0014342	0.193584547	-0.141401724	-0.336709541	0.204660007	0.729577657	[-0.9,0.18]	0	0	0	0	0	0	0	0	NA	59	189	89	114	129	60	114	265	238	132	122	163
noi	FBgn0014366	-0.14577489	0.088135782	0.232932318	0.278308461	0.78220605	[-0.19,0.63]	1	0	0	0	0	0	1	0	dme-miR-965-3p	214	338	359	265	223	187	206	461	449	339	249	305
RhoL	FBgn0014380	0.405558305	0.373425277	-0.032663544	0.834743312	0.97437323	[-0.38,0.3]	0	0	0	0	0	0	0	0	NA	394	807	610	683	721	517	327	745	712	682	529	527
sty	FBgn0014388	0.213793665	0.280218092	0.065988372	0.723069178	0.95009035	[-0.29,0.41]	1	0	0	1	0	0	0	0	dme-miR-33-5p	43407	40778	34535	37287	38238	36601	728	1747	1141	1147	1095	1048
sun	FBgn0014391	-0.689585108	-0.505624159	0.183697575	0.66406213	0.93957962	[-0.65,1.02]	0	0	0	0	0	0	0	0	NA	674	1657	781	448	672	383	480	1307	661	290	564	393
Vps26	FBgn0014411	-0.0360282	-0.126461024	-0.091109408	0.550543034	0.911938438	[-0.4,0.21]	0	0	0	0	0	0	0	0	NA	817	1336	808	808	862	632	319	684	519	392	322	345
CG13397	FBgn0014417	-0.906018345	-0.959826895	-0.054217414	0.803605574	0.965330387	[-0.56,0.41]	0	0	0	0	0	0	0	0	NA	157	462	369	157	173	95	350	966	852	282	242	293
Ahcy13	FBgn0014455	-0.453590171	-0.693874335	-0.241077179	0.248189709	0.766841576	[-0.68,0.17]	1	0	0	0	0	0	1	0	dme-miR-277-3p	460	1411	834	483	647	410	404	1176	909	382	351	390
Cyp4e2	FBgn0014469	0.220781876	0.191362601	-0.029820685	0.841397012	0.974601861	[-0.36,0.28]	0	0	0	0	0	0	0	0	NA	414	825	530	613	597	431	531	1183	943	826	696	766
His3.3A	FBgn0014857	-0.4460844	-0.450123347	-0.004165667	0.978829231	0.999667139	[-0.33,0.32]	0	0	0	0	0	0	0	0	NA	659	1351	581	524	686	303	730	1481	964	703	594	496
Mcm2	FBgn0014861	-0.824503174	-0.888915617	-0.064740454	0.721140908	0.95009035	[-0.44,0.3]	0	0	0	0	0	0	0	0	NA	484	759	420	264	326	169	578	1217	1276	437	344	465
Ost48	FBgn0014868	0.003405937	0.119449684	0.115926488	0.510341858	0.903636531	[-0.23,0.45]	1	0	1	0	0	0	0	0	dme-miR-33-5p	850	1256	701	864	909	509	1039	1930	1444	1574	1141	1032
Pglym78	FBgn0014869	-0.573934446	-0.886340855	-0.313934163	0.147601892	0.669715177	[-0.76,0.11]	1	0	0	0	0	1	0	0	dme-miR-965-3p	305	870	499	306	337	234	230	549	443	183	186	125
Psi	FBgn0014870	0.295452161	0.273751707	-0.022550288	0.886535301	0.983335194	[-0.37,0.31]	1	0	0	0	0	1	0	0	dme-miR-184-3p	687	851	589	745	688	658	165	329	354	312	219	249
Roe1	FBgn0014877	-0.245532698	-0.233782637	0.01094577	0.973962845	0.999439072	[-0.41,0.41]	1	0	0	0	0	0	0	1	dme-miR-11-3p,dme-miR-308-3p	341	338	214	247	247	133	254	578	497	307	234	309
Set	FBgn0014879	-0.145118538	-0.174315054	-0.029836993	0.837936154	0.97437323	[-0.35,0.27]	1	0	0	1	0	0	0	0	dme-miR-33-5p	1663	2013	1280	1225	1279	1091	500	1008	808	578	481	508
Hydr2	FBgn0014906	-0.141413823	0.099829044	0.241074385	0.128877314	0.630066006	[-0.07,0.54]	3	0	0	0	0	0	1	2	dme-miR-283-5p|dme-miR-275-3p,dme-miR-306-5p|dme-miR-965-3p	1442	1624	1101	1094	1202	798	637	1285	1071	988	736	735
CG2846	FBgn0014930	-0.343909872	-0.457528176	-0.117233741	0.683794955	0.941556908	[-0.76,0.47]	0	0	0	0	0	0	0	0	NA	52	184	138	108	86	44	74	170	111	75	58	63
CG2678	FBgn0014931	0.087087315	0.369205406	0.279773344	0.212631191	0.737591504	[-0.16,0.71]	1	0	0	0	0	0	0	1	dme-miR-275-3p,dme-miR-306-5p	278	357	244	235	252	254	50	116	110	111	86	72
betaggt-I	FBgn0015000	0.102462157	-0.112803471	-0.216477606	0.257510966	0.770364352	[-0.61,0.16]	2	0	0	1	0	0	1	0	dme-miR-33-5p|dme-miR-965-3p	381	530	416	325	391	410	206	402	388	256	233	211
Cctgamma	FBgn0015019	-0.027660662	-0.038194082	-0.01059582	0.934594145	0.986687936	[-0.3,0.27]	1	0	0	0	0	1	0	0	dme-miR-277-3p	2448	3946	2634	2665	2663	1814	1184	2946	2867	1835	1535	1666
CkIalpha	FBgn0015024	-0.177012157	0.035466735	0.212190392	0.3825157	0.854627269	[-0.26,0.64]	0	0	0	0	0	0	0	0	NA	6881	4187	4614	3482	3087	4696	815	1561	1308	1162	859	892
CkIIalpha-i1	FBgn0015025	0.08811586	0.052257501	-0.036917326	0.904131106	0.985248604	[-0.65,0.57]	0	0	0	0	0	0	0	0	NA	65	85	66	78	85	30	21	62	47	44	20	37
cype	FBgn0015031	-0.077104162	0.12469883	0.202459912	0.550303202	0.911938438	[-0.45,0.79]	0	0	0	0	0	0	0	0	NA	50	145	80	88	98	26	333	805	452	457	475	370
Ddx1	FBgn0015075	0.066633756	0.109922019	0.042328895	0.864768956	0.978325186	[-0.4,0.46]	0	0	0	0	0	0	0	0	NA	129	329	226	240	197	135	211	459	405	369	263	250
eIF-4E	FBgn0015218	-0.212525556	-0.213863804	-0.001320935	0.988637289	0.999667139	[-0.21,0.21]	0	0	0	0	0	0	0	0	NA	3567	3421	2878	2375	2475	2126	1049	2161	1751	1244	1003	1017
Fer1HCH	FBgn0015222	0.000469976	-0.089951421	-0.090536947	0.690807724	0.941556908	[-0.54,0.36]	2	0	0	1	1	0	0	0	dme-miR-308-3p|dme-miR-275-3p,dme-miR-306-5p	1851	2520	1566	2119	1787	985	2831	3346	3357	3646	1905	1949
glec	FBgn0015229	0.071561028	0.631388764	0.557520162	0.034563109	0.402005703	[0.04,1.03]	3	2	0	0	0	0	0	1	dme-bantam-3p|dme-miR-283-5p|dme-miR-9b-5p,dme-miR-9c-5p	467	283	296	290	284	332	59	155	123	163	120	109
Hr78	FBgn0015239	0.58061657	1.026641329	0.444202294	0.031280871	0.39444465	[0.04,0.84]	0	0	0	0	0	0	0	0	NA	275	292	258	378	393	254	44	118	88	150	114	118
Hr96	FBgn0015240	0.062953631	-0.142835005	-0.209776634	0.411813532	0.872620861	[-0.74,0.29]	1	0	0	0	1	0	0	0	dme-miR-308-3p	138	272	138	125	153	160	59	99	82	62	51	55
Hsp60	FBgn0015245	-0.196699034	-0.489670326	-0.293239263	0.100130333	0.572767932	[-0.67,0.06]	1	0	0	0	1	0	0	0	dme-miR-11-3p	1305	3508	1743	1490	1842	1121	1558	4096	3790	1869	1509	1579
Diap2	FBgn0015247	0.54940392	0.2344845	-0.315020616	0.119481028	0.613952535	[-0.71,0.08]	1	0	0	0	0	0	0	1	dme-miR-970-3p	458	919	486	795	878	499	94	165	133	135	128	93
Nap1	FBgn0015268	-0.275969808	-0.39271016	-0.116889452	0.408583178	0.872317039	[-0.41,0.16]	0	0	0	0	0	0	0	0	NA	4162	4860	3764	3494	3088	2134	1533	3317	2960	1829	1336	1351
Nf1	FBgn0015269	-0.043115124	0.600441269	0.642787627	0.000122043	0.021404214	[0.32,0.96]	0	0	0	0	0	0	0	0	NA	1247	1369	1080	1013	1144	792	187	385	327	365	322	346
Orc2	FBgn0015270	-0.518101475	-0.445028426	0.070666245	0.764198986	0.960119159	[-0.38,0.5]	0	0	0	0	0	0	0	0	NA	203	303	226	161	177	84	105	200	179	96	90	85
Orc5	FBgn0015271	0.300933239	0.050915415	-0.251600779	0.320225937	0.820497399	[-0.79,0.25]	0	0	0	0	0	0	0	0	NA	89	160	53	123	113	59	152	255	241	202	151	167
Pi3K59F	FBgn0015277	-0.221617537	-0.085218159	0.134138563	0.663191033	0.93957962	[-0.46,0.68]	0	0	0	0	0	0	0	0	NA	87	133	54	85	71	34	94	179	162	139	88	89
Pi3K68D	FBgn0015278	0.270009739	0.23349442	-0.03721792	0.812514761	0.968774851	[-0.38,0.29]	2	0	0	0	1	0	1	0	dme-miR-308-3p|dme-miR-190-5p	1430	1638	943	1477	1412	1035	220	488	421	420	294	294
Pi3K92E	FBgn0015279	0.318574817	0.65588537	0.336765357	0.047933433	0.452913759	[0,0.66]	2	1	0	0	0	0	0	1	dme-miR-317-3p|dme-miR-970-3p	1027	1051	957	1085	1164	877	250	494	430	586	417	417
Rpt2	FBgn0015282	0.032466045	-0.026057347	-0.058854475	0.703790965	0.945372927	[-0.39,0.25]	0	0	0	0	0	0	0	0	NA	652	1098	618	763	789	410	792	1522	1423	1116	820	881
Rpn10	FBgn0015283	-0.000802184	-0.001020496	-0.000220044	0.997372471	0.999667139	[-0.23,0.23]	0	0	0	0	0	0	0	0	NA	475	819	456	550	586	283	689	1556	1248	946	777	905
Rala	FBgn0015286	0.064954056	-0.170325888	-0.236458323	0.267965917	0.775467828	[-0.69,0.18]	3	0	0	1	0	0	0	2	dme-miR-965-3p|dme-miR-277-3p|dme-bantam-3p	1465	1002	645	1158	926	658	239	444	454	313	212	251
RpL22	FBgn0015288	0.541771497	-0.045545886	-0.587462589	0.001159971	0.075526014	[-0.98,-0.23]	0	0	0	0	0	0	0	0	NA	587	1142	567	1132	1136	447	1835	4251	3827	2844	2183	2187
shark	FBgn0015295	0.143810786	0.148070774	0.003002856	0.999254875	0.999667139	[-0.41,0.4]	1	0	0	0	0	0	1	0	dme-miR-305-5p	154	220	194	185	188	139	121	232	197	190	141	137
Shc	FBgn0015296	-0.1107998	0.307220793	0.417544701	0.028525161	0.379882504	[0.04,0.78]	1	0	0	0	0	1	0	0	dme-miR-8-3p	472	566	463	338	474	323	193	418	354	393	274	244
Srp19	FBgn0015298	0.151494477	-0.20376053	-0.356037543	0.135945366	0.644247663	[-0.86,0.11]	0	0	0	0	0	0	0	0	NA	79	197	83	88	127	91	222	510	378	292	225	213
Ssb-c31a	FBgn0015299	-0.174968005	0.076630492	0.251594765	0.226228852	0.753439633	[-0.16,0.63]	0	0	0	0	0	0	0	0	NA	277	463	286	243	358	143	452	1114	859	687	634	585
Ubc2	FBgn0015320	-0.126992429	0.012077593	0.138275185	0.44039591	0.882530743	[-0.21,0.47]	0	0	0	0	0	0	0	0	NA	1496	1536	979	1087	1149	778	242	573	430	353	302	289
Ubc4	FBgn0015321	-0.097981608	-0.231361528	-0.135581366	0.529721171	0.909509745	[-0.59,0.29]	0	0	0	0	0	0	0	0	NA	526	494	341	276	348	387	130	287	289	180	127	147
Vha26	FBgn0015324	-0.099566282	-0.249797204	-0.150440412	0.318826816	0.820497399	[-0.46,0.15]	1	0	0	0	0	0	1	0	dme-miR-980-3p	2744	3596	2105	2247	2284	1787	890	1776	1672	1202	744	860
abs	FBgn0015331	-0.193808822	0.214364077	0.407706045	0.046867796	0.446818099	[0.01,0.79]	0	0	0	0	0	0	0	0	NA	287	305	265	211	203	195	198	361	391	325	260	258
CG5861	FBgn0015338	-0.284230703	-0.196485143	0.087736182	0.722933811	0.95009035	[-0.39,0.53]	0	0	0	0	0	0	0	0	NA	325	323	162	190	239	120	964	1791	1196	1107	841	754
CG14906	FBgn0015351	0.142477816	-0.010165615	-0.157145456	0.560380504	0.912812788	[-0.73,0.38]	0	0	0	0	0	0	0	0	NA	153	166	144	109	128	167	40	92	69	59	47	45
CG2034	FBgn0015359	-0.196010819	-0.170624087	0.024416682	0.924795475	0.98628766	[-0.41,0.43]	1	1	0	0	0	0	0	0	dme-miR-305-5p	287	350	158	197	210	149	176	403	344	206	191	217
oxt	FBgn0015360	0.46125704	0.546495334	0.082158933	0.763382346	0.960119159	[-0.43,0.56]	2	0	0	1	0	0	0	1	dme-miR-11-3p,dme-miR-308-3p|dme-miR-996-3p,dme-miR-279-3p	115	358	294	297	332	215	52	101	99	112	77	92
chn	FBgn0015371	-0.09187757	0.151979693	0.24071712	0.327686158	0.826196961	[-0.24,0.7]	2	1	0	1	0	0	0	0	dme-miR-275-3p,dme-miR-306-5p|dme-bantam-3p	295	442	445	288	272	324	47	138	106	90	66	84
RabX1	FBgn0015372	0.211764602	-0.064798948	-0.277047289	0.233998145	0.759020086	[-0.74,0.18]	2	0	0	1	0	0	0	1	dme-miR-305-5p|dme-miR-11-3p,dme-miR-308-3p	188	306	270	249	258	208	55	123	83	84	47	60
cutlet	FBgn0015376	-0.165000529	-0.270202833	-0.106818774	0.591605421	0.924703309	[-0.52,0.29]	0	0	0	0	0	0	0	0	NA	225	333	195	186	190	158	110	220	212	123	102	116
dod	FBgn0015379	-0.083322687	-0.186788879	-0.104576315	0.616591659	0.931068672	[-0.56,0.31]	1	0	0	0	0	0	1	0	dme-miR-252-5p	172	476	210	224	270	139	200	467	348	257	200	216
glu	FBgn0015391	-0.399551175	-0.3862204	0.013175974	0.937314398	0.987492183	[-0.29,0.31]	1	0	0	0	0	0	0	1	dme-miR-970-3p	3233	4018	2746	2206	2184	1738	1105	1915	2036	1106	824	1054
hoip	FBgn0015393	-0.870154814	-0.539591922	0.329857964	0.10071162	0.57468267	[-0.06,0.71]	0	0	0	0	0	0	0	0	NA	383	771	446	251	297	154	272	738	663	331	276	243
jumu	FBgn0015396	-0.078426114	0.136660831	0.214488909	0.177948842	0.703724237	[-0.1,0.52]	6	1	0	0	1	3	0	1	dme-miR-965-3p|dme-bantam-3p|dme-miR-8-3p|dme-miR-277-3p|dme-miR-11-3p|dme-miR-14-3p	1310	1559	1156	1153	1081	868	337	622	578	462	385	447
kek1	FBgn0015399	0.976691295	1.441780823	0.464630224	0.016112986	0.303740631	[0.09,0.83]	5	0	0	2	0	0	1	2	dme-miR-277-3p|dme-miR-11-3p,dme-miR-308-3p|dme-miR-14-3p|dme-miR-9b-5p,dme-miR-9c-5p|dme-miR-33-5p	6611	5451	5056	11120	9006	7934	252	552	471	1213	709	735
ksr	FBgn0015402	0.792728849	0.72324846	-0.069037096	0.785961374	0.962996379	[-0.57,0.43]	0	0	0	0	0	0	0	0	NA	169	469	296	500	453	323	36	70	55	93	63	49
Rme-8	FBgn0015477	0.027046003	0.097824252	0.070463845	0.65467748	0.93957962	[-0.23,0.36]	1	0	0	0	0	0	0	1	dme-miR-190-5p	1703	2242	1262	1567	1620	1096	595	1108	1004	885	645	704
Cul1	FBgn0015509	0.30534978	0.593816943	0.288098533	0.06352504	0.498420809	[-0.02,0.58]	0	0	0	0	0	0	0	0	NA	1932	2290	1921	2428	2123	1680	484	1160	1119	1154	956	995
mbc	FBgn0015513	0.406741543	0.980018935	0.572853651	0.000532644	0.051587267	[0.25,0.88]	1	0	0	0	0	0	0	1	dme-miR-263a-5p	1841	1912	1508	2003	2044	1658	423	750	791	1215	849	928
nonA-l	FBgn0015520	0.109693567	0.623684041	0.509642841	0.094703243	0.562808857	[-0.09,1.08]	1	1	0	0	0	0	0	0	dme-bantam-3p	263	215	282	224	162	277	24	59	70	72	42	63
RpS21	FBgn0015521	0.014904599	-0.117547504	-0.13253689	0.43557647	0.879560614	[-0.49,0.2]	1	0	0	0	0	0	0	1	dme-miR-14-3p	2421	2623	1572	2039	2270	1220	1448	3784	2806	1964	1850	1663
olf186-M	FBgn0015522	0.085254451	0.43791941	0.35326039	0.350833305	0.839700659	[-0.39,1.1]	0	0	0	0	0	0	0	0	NA	344	296	294	304	296	227	14	24	24	22	25	17
pen	FBgn0015527	-0.291785477	-0.396478808	-0.105045022	0.55315803	0.911938438	[-0.48,0.25]	0	0	0	0	0	0	0	0	NA	853	1920	1310	849	913	839	615	1314	1311	670	508	675
sda	FBgn0015541	0.543087262	0.726819749	0.183270021	0.302010954	0.805720057	[-0.17,0.52]	1	0	0	0	0	0	0	1	dme-miR-9b-5p,dme-miR-9c-5p	398	599	446	607	556	517	162	385	386	406	333	411
spag	FBgn0015544	-0.181087937	-0.206503683	-0.026637367	0.877941915	0.981287281	[-0.44,0.36]	0	0	0	0	0	0	0	0	NA	302	461	421	273	267	292	170	381	354	218	182	190
spel1	FBgn0015546	0.192977317	0.153697989	-0.039548532	0.805207777	0.966217509	[-0.37,0.28]	1	0	0	0	0	0	0	1	dme-miR-988-3p	471	750	497	565	550	452	379	855	946	716	515	586
tos	FBgn0015553	0.057767696	-0.251592606	-0.31115963	0.170530457	0.696806924	[-0.77,0.13]	0	0	0	0	0	0	0	0	NA	178	235	206	208	177	142	107	149	161	109	72	95
alpha-Est1	FBgn0015568	-1.003694095	-0.910690186	0.088254173	0.792074506	0.962996379	[-0.55,0.69]	0	0	0	0	0	0	0	0	NA	260	202	155	125	96	43	70	138	87	40	47	33
alpha-Est10	FBgn0015569	0.30197254	-0.345647233	-0.650905171	0.003964666	0.149453865	[-1.11,-0.21]	0	0	0	0	0	0	0	0	NA	206	307	203	218	289	201	52	131	102	71	47	51
alpha-Est7	FBgn0015575	-0.044791649	0.234734586	0.278892627	0.26609588	0.774392257	[-0.21,0.75]	0	0	0	0	0	0	0	0	NA	367	464	190	320	345	146	216	508	370	467	292	226
alpha-Est9	FBgn0015577	-0.392388047	-0.423125541	-0.031798301	0.850826533	0.977292963	[-0.39,0.31]	2	1	0	0	0	1	0	0	dme-miR-33-5p|dme-miR-305-5p	692	967	781	526	556	426	144	394	349	180	149	160
dare	FBgn0015582	0.347455702	-0.016425749	-0.366884939	0.175317598	0.699581704	[-0.94,0.16]	0	0	0	0	0	0	0	0	NA	56	125	151	135	124	89	86	152	149	98	99	95
Apc	FBgn0015589	-0.072061344	0.128627216	0.199936212	0.234788883	0.759533256	[-0.13,0.52]	1	0	0	0	0	0	0	1	dme-miR-277-3p	1412	2497	1989	1448	1752	1301	274	629	603	466	373	396
toc	FBgn0015600	-0.489750686	-0.456807688	0.031524573	0.91289678	0.985248604	[-0.53,0.59]	0	0	0	0	0	0	0	0	NA	360	464	324	233	237	190	57	84	61	44	41	31
BEAF-32	FBgn0015602	-0.044328874	-0.066719566	-0.02292992	0.899072111	0.984977185	[-0.41,0.35]	0	0	0	0	0	0	0	0	NA	562	663	393	476	444	348	309	452	387	319	262	288
CanB2	FBgn0015614	0.269226229	0.078637554	-0.191168314	0.303897685	0.807909895	[-0.57,0.17]	3	0	1	0	0	0	0	2	dme-miR-308-3p|dme-miR-252-5p|dme-miR-277-3p	656	833	433	634	751	482	233	430	496	414	266	262
SMC3	FBgn0015615	-0.261771434	-0.197959245	0.063023872	0.709543653	0.945965098	[-0.26,0.38]	0	0	0	0	0	0	0	0	NA	989	1305	871	682	781	649	324	610	617	397	286	352
Clp	FBgn0015621	0.195588764	-0.10964442	-0.306972243	0.184342061	0.709290849	[-0.78,0.15]	2	0	0	0	0	1	1	0	dme-miR-277-3p|dme-miR-14-3p	106	245	134	166	174	101	79	208	218	132	107	108
Cnx99A	FBgn0015622	0.174026679	0.441168556	0.266996624	0.10921227	0.590955326	[-0.06,0.58]	2	0	0	0	0	0	1	1	dme-miR-996-3p,dme-miR-279-3p|dme-miR-317-3p	7142	7007	5628	6806	6246	5273	1398	3041	2203	2779	2149	1960
Cpr	FBgn0015623	-0.105425658	-0.313521408	-0.208255476	0.165527565	0.69337449	[-0.51,0.09]	0	0	0	0	0	0	0	0	NA	924	1362	786	819	876	597	850	1718	1446	917	684	866
CycB3	FBgn0015625	0.041871502	0.631152938	0.587872679	0.021387756	0.344689707	[0.09,1.06]	1	0	0	0	0	1	0	0	dme-miR-965-3p	122	123	139	132	98	97	69	179	167	183	133	164
Dot	FBgn0015663	-0.014609454	-0.132474882	-0.119691041	0.640845239	0.938006156	[-0.66,0.39]	1	0	0	0	0	0	0	1	dme-miR-11-3p,dme-miR-308-3p	100	122	74	106	64	66	108	190	145	133	87	95
Dref	FBgn0015664	-0.417075242	-0.189931985	0.22675084	0.197541078	0.722595198	[-0.12,0.55]	0	0	0	0	0	0	0	0	NA	933	967	699	576	661	379	538	1124	1138	686	541	626
Cyp6a17	FBgn0015714	0.02113747	-0.117368307	-0.139477914	0.575565599	0.919393965	[-0.68,0.36]	0	0	0	0	0	0	0	0	NA	183	149	90	151	136	73	184	289	275	240	146	158
Hmu	FBgn0015737	0.413981015	0.650063969	0.236000222	0.2150418	0.740408896	[-0.14,0.58]	1	0	0	0	0	0	0	1	dme-miR-970-3p	384	683	687	632	742	531	1212	2281	1957	2493	2088	2001
Lis-1	FBgn0015754	0.249237937	0.26360346	0.014114564	0.941369586	0.988364383	[-0.3,0.31]	4	0	0	0	0	2	1	1	dme-miR-317-3p|dme-miR-33-5p|dme-miR-190-5p|dme-miR-988-3p	1514	1729	1067	1512	1462	1169	508	1049	1017	881	698	762
RpL9	FBgn0015756	0.151679277	0.066670754	-0.085007649	0.681509977	0.941518323	[-0.55,0.34]	0	0	0	0	0	0	0	0	NA	13820	8573	5282	10712	9158	6178	2908	6165	4386	4495	3367	2974
p38a	FBgn0015765	0.154041057	0.129196787	-0.024956529	0.893463501	0.984064066	[-0.4,0.35]	0	0	0	0	0	0	0	0	NA	291	265	170	238	236	187	71	134	128	106	88	84
Nak	FBgn0015772	0.517645957	0.339857171	-0.179507291	0.326523277	0.826196961	[-0.56,0.18]	2	0	0	1	1	0	0	0	dme-miR-308-3p|dme-miR-14-3p	407	680	528	598	619	612	108	232	198	202	148	167
nrv1	FBgn0015776	-0.157821848	-0.086724834	0.070817461	0.664925384	0.93957962	[-0.25,0.37]	3	0	0	1	0	0	1	1	dme-miR-305-5p|dme-bantam-3p|dme-miR-11-3p,dme-miR-308-3p	3353	3542	2467	2653	2391	1834	1258	2466	2106	1767	1244	1225
nrv2	FBgn0015777	0.123187188	0.010450474	-0.11398689	0.589518676	0.92437724	[-0.55,0.31]	0	0	0	0	0	0	0	0	NA	814	744	412	615	674	469	156	306	225	176	197	154
rin	FBgn0015778	0.130160655	0.054497054	-0.076222532	0.644234702	0.93817535	[-0.43,0.26]	4	0	0	1	0	0	2	1	dme-miR-7-5p|dme-miR-9b-5p,dme-miR-9c-5p|dme-miR-276a-3p|dme-miR-996-3p,dme-miR-279-3p	6026	5430	4241	4912	4400	4630	718	1596	1280	1008	887	917
Rab10	FBgn0015789	0.163659869	0.102108284	-0.06231416	0.691285619	0.941556908	[-0.38,0.25]	3	0	0	0	1	0	1	1	dme-miR-252-5p|dme-miR-9b-5p,dme-miR-9c-5p|dme-miR-317-3p	1037	1231	989	1115	1046	822	295	550	546	486	323	342
Rab11	FBgn0015790	-0.172249484	-0.148604981	0.023534958	0.881640703	0.982658601	[-0.27,0.31]	1	0	0	0	1	0	0	0	dme-miR-308-3p	4075	6073	4599	3715	3677	3114	1075	2591	2460	1715	1164	1263
Rab14	FBgn0015791	0.19600317	0.1507527	-0.045481854	0.764329743	0.960119159	[-0.36,0.26]	0	0	0	0	0	0	0	0	NA	920	1103	771	954	897	741	505	976	786	730	633	569
Rab19	FBgn0015793	0.649002959	0.798075477	0.148184127	0.538247167	0.910633804	[-0.32,0.61]	2	1	0	0	0	0	1	0	dme-miR-305-5p|dme-miR-11-3p,dme-miR-308-3p	119	162	143	198	177	163	56	102	134	180	94	117
Rab18	FBgn0015794	0.30223135	-0.06059247	-0.363956408	0.195463632	0.722595198	[-0.98,0.19]	0	0	0	0	0	0	0	0	NA	32	128	95	78	109	62	148	318	341	222	172	189
Rab7	FBgn0015795	0.123024659	0.388359717	0.265188504	0.140254236	0.656464684	[-0.09,0.6]	1	0	0	0	1	0	0	0	dme-miR-308-3p	1093	1066	771	930	990	707	515	980	850	1045	682	656
Rab6	FBgn0015797	0.260124754	0.038949433	-0.221714332	0.149737625	0.671291651	[-0.53,0.08]	3	2	0	0	0	1	0	0	dme-miR-970-3p|dme-miR-317-3p|dme-miR-252-5p	1089	1485	917	1252	1145	953	324	663	660	537	372	381
Rbf	FBgn0015799	-0.090233945	0.127395508	0.216043685	0.277616338	0.78220605	[-0.17,0.59]	0	0	0	0	0	0	0	0	NA	522	508	384	378	399	312	104	239	203	180	124	147
Reg-5	FBgn0015801	-0.158299935	-0.152933154	0.005286432	0.981974468	0.999667139	[-0.46,0.47]	2	0	0	0	1	0	0	1	dme-miR-33-5p|dme-miR-277-3p	340	374	245	238	251	206	208	327	210	206	195	132
RtGEF	FBgn0015803	0.373102918	0.702462572	0.328263274	0.052134008	0.472820497	[0,0.65]	4	1	0	0	0	0	0	3	dme-miR-995-3p|dme-miR-190-5p|dme-miR-190-5p|dme-bantam-3p	1070	1378	1083	1195	1401	1103	142	254	212	294	237	232
Rpd3	FBgn0015805	-0.150139667	-0.332160791	-0.182311649	0.224179287	0.750157736	[-0.49,0.11]	1	0	0	0	0	0	1	0	dme-miR-252-5p	769	1400	799	780	730	599	816	1743	1393	886	721	776
S6k	FBgn0015806	-0.125466368	-0.270029166	-0.144929073	0.366035656	0.846573467	[-0.48,0.17]	1	0	0	0	0	0	1	0	dme-miR-995-3p	3132	3336	2766	2335	2263	2248	575	1274	1233	710	557	653
ScpX	FBgn0015808	-0.053804489	-0.121575096	-0.067453216	0.760395991	0.960119159	[-0.54,0.38]	0	0	0	0	0	0	0	0	NA	131	192	112	131	141	70	391	576	537	489	302	316
Spx	FBgn0015818	0.202568759	-0.233130024	-0.436161198	0.07049818	0.515028983	[-0.95,0.04]	0	0	0	0	0	0	0	0	NA	79	181	98	88	109	117	224	562	423	294	258	217
TfIIEalpha	FBgn0015828	-0.080640323	0.113689143	0.19249088	0.346903246	0.839700659	[-0.21,0.58]	1	0	0	1	0	0	0	0	dme-miR-305-5p	315	611	452	354	376	306	78	178	164	134	94	115
TfIIEbeta	FBgn0015829	-0.014202034	-0.069008427	-0.056162432	0.805056112	0.966217509	[-0.57,0.42]	0	0	0	0	0	0	0	0	NA	123	219	98	91	164	89	143	229	195	159	121	142
Trip1	FBgn0015834	-0.061189087	-0.29087194	-0.229803952	0.161277066	0.69337449	[-0.56,0.09]	0	0	0	0	0	0	0	0	NA	760	1090	740	799	800	439	665	1749	1560	990	704	720
Vang	FBgn0015838	0.922012822	1.392996317	0.471873001	0.070883595	0.516666832	[-0.04,0.99]	5	0	0	0	0	1	1	3	dme-miR-277-3p|dme-miR-317-3p|dme-miR-11-3p,dme-miR-308-3p|dme-miR-277-3p|dme-miR-980-3p	1082	1565	1024	2186	2056	1398	104	140	84	310	217	178
apt	FBgn0015903	0.242821061	0.393057051	0.149717736	0.506069815	0.902384708	[-0.29,0.58]	1	0	0	0	0	1	0	0	dme-miR-8-3p	426	452	430	407	422	426	98	265	336	247	185	240
ast	FBgn0015905	-0.289483055	-0.153567742	0.135088082	0.535093949	0.910633804	[-0.29,0.53]	0	0	0	0	0	0	0	0	NA	233	461	429	243	264	229	241	457	469	300	241	259
crq	FBgn0015924	0.463018436	0.717809301	0.254441641	0.174740645	0.699581704	[-0.11,0.61]	1	0	0	1	0	0	0	0	dme-miR-11-3p,dme-miR-308-3p	1238	1601	813	1506	1601	969	451	826	661	1159	682	667
csul	FBgn0015925	0.038678572	0.02040611	-0.018620334	0.915667325	0.985248604	[-0.48,0.41]	0	0	0	0	0	0	0	0	NA	145	381	174	238	203	123	305	547	443	350	355	306
dah	FBgn0015926	-0.311476608	0.061590121	0.371415412	0.168839709	0.695778288	[-0.16,0.87]	0	0	0	0	0	0	0	0	NA	111	128	136	102	101	52	81	137	169	122	88	100
dpa	FBgn0015929	-0.445601905	-0.5727893	-0.127344199	0.431984827	0.878819842	[-0.46,0.19]	0	0	0	0	0	0	0	0	NA	848	1232	765	548	643	479	532	1093	1148	468	438	493
hrg	FBgn0015949	-0.201137074	-0.181143302	0.019153881	0.918905687	0.98628766	[-0.31,0.33]	2	0	0	0	0	1	1	0	dme-miR-8-3p|dme-miR-14-3p	2939	2969	2140	2124	2074	1554	312	606	549	398	295	299
lama	FBgn0016031	-0.305941011	-0.685994931	-0.382339372	0.199461091	0.724824452	[-0.97,0.2]	1	1	0	0	0	0	0	0	dme-miR-7-5p	464	654	552	352	392	343	43	129	169	42	48	62
mael	FBgn0016034	-0.173082798	-0.157939013	0.014446876	0.953878282	0.993176343	[-0.4,0.41]	0	0	0	0	0	0	0	0	NA	315	379	266	310	211	175	211	438	451	338	194	222
mod(r)	FBgn0016038	-0.020835352	-0.630572028	-0.616113075	0.066074245	0.507189195	[-1.35,0.04]	0	0	0	0	0	0	0	0	NA	125	141	26	86	77	63	71	119	102	56	49	41
Tom40	FBgn0016041	-0.38489135	-0.27141451	0.112719405	0.539985866	0.910633804	[-0.25,0.46]	0	0	0	0	0	0	0	0	NA	1360	1460	1206	866	865	777	230	565	436	264	273	222
phr6-4	FBgn0016054	-0.241832565	-0.485639886	-0.245540264	0.273848883	0.779828505	[-0.7,0.19]	0	0	0	0	0	0	0	0	NA	132	209	154	127	121	90	87	221	198	96	87	86
Sema-1b	FBgn0016059	0.84544067	1.437171494	0.591617228	0.000648651	0.052984988	[0.25,0.92]	3	0	0	1	0	0	2	0	dme-miR-11-3p,dme-miR-308-3p|dme-miR-282-5p|dme-miR-970-3p	2602	2860	1867	4161	4202	2515	608	1259	1063	2710	1794	1606
smg	FBgn0016070	0.221191119	0.782305246	0.561391498	0.008459289	0.23353721	[0.14,0.98]	3	0	0	1	0	0	0	2	dme-miR-14-3p|dme-miR-190-5p|dme-miR-190-5p	921	987	781	892	821	820	39	117	78	119	87	94
vkg	FBgn0016075	-0.078135395	-0.167595422	-0.089582219	0.540916516	0.910633804	[-0.39,0.2]	0	0	0	0	0	0	0	0	NA	24935	41287	22028	23138	26561	16937	11805	23235	17577	14714	11064	10485
vri	FBgn0016076	1.064304844	0.690122483	-0.373564446	0.188433101	0.71556022	[-0.93,0.18]	3	0	0	0	0	2	1	0	dme-miR-282-5p|dme-miR-970-3p|dme-bantam-3p	83	154	136	234	186	201	15	55	46	54	41	43
wun	FBgn0016078	-0.197924518	0.107449362	0.305132548	0.249610993	0.766841576	[-0.22,0.8]	0	0	0	0	0	0	0	0	NA	84	221	119	105	108	76	99	357	264	184	174	199
xmas-1	FBgn0016080	0.324310134	-0.507755429	-0.843409094	0.03346412	0.402005703	[-1.66,-0.07]	0	0	0	0	0	0	0	0	NA	39	124	47	86	84	36	15	31	42	22	12	13
fry	FBgn0016081	0.38639828	0.482402166	0.095264039	0.530998844	0.910131102	[-0.2,0.39]	0	0	0	0	0	0	0	0	NA	1205	1819	1199	1654	1640	1158	229	477	389	486	334	351
ATPsyn-Cf6	FBgn0016119	-0.223962054	-0.47077639	-0.247235246	0.165124868	0.69337449	[-0.62,0.1]	0	0	0	0	0	0	0	0	NA	487	1086	615	471	675	345	921	2007	1499	930	756	742
ATPsyn-d	FBgn0016120	-0.510945569	-0.335863033	0.174921124	0.332419176	0.828846859	[-0.18,0.52]	0	0	0	0	0	0	0	0	NA	574	1003	566	406	518	283	960	2128	1533	1066	945	766
CaMKI	FBgn0016126	0.343066636	0.79035422	0.446107882	0.009230234	0.240348834	[0.11,0.77]	3	0	0	1	0	2	0	0	dme-miR-996-3p,dme-miR-279-3p|dme-bantam-3p|dme-miR-8-3p	968	1158	825	1152	1099	805	97	220	177	266	171	212
Cdk4	FBgn0016131	0.04789895	0.356122422	0.307241207	0.257279231	0.770364352	[-0.23,0.8]	2	0	0	0	0	0	2	0	dme-miR-276a-3p|dme-miR-34-5p	697	445	248	497	474	253	231	433	296	401	304	253
PTP-ER	FBgn0016641	0.088792325	0.976766268	0.884177554	0.001790788	0.094499738	[0.33,1.42]	2	0	0	1	0	0	0	1	dme-miR-996-3p,dme-miR-279-3p|dme-miR-9b-5p,dme-miR-9c-5p	453	365	232	351	266	291	26	55	29	66	44	56
Nlp	FBgn0016685	-0.358312209	-0.335940854	0.022236586	0.893992985	0.984101933	[-0.31,0.35]	1	0	0	0	0	1	0	0	dme-miR-276a-3p	2320	3637	2013	1867	1840	1267	2590	4443	3143	2543	1979	1851
Nurf-38	FBgn0016687	-0.283741781	-0.55500067	-0.271479593	0.096297744	0.565180559	[-0.6,0.05]	0	0	0	0	0	0	0	0	NA	1023	1751	1014	821	1029	636	1380	3113	2163	1156	1160	1092
Oscp	FBgn0016691	-0.381023121	-0.417891485	-0.036661745	0.837856489	0.97437323	[-0.45,0.35]	0	0	0	0	0	0	0	0	NA	238	669	361	251	279	221	839	2244	1893	1006	892	845
Past1	FBgn0016693	-0.275284397	-0.527809806	-0.252750942	0.12567817	0.622440969	[-0.59,0.07]	2	0	0	0	0	0	2	0	dme-miR-980-3p|dme-miR-34-5p	1391	1631	915	1011	979	657	1335	2219	2069	1183	916	950
Pdp1	FBgn0016694	-0.553927133	-0.228375278	0.322942061	0.174896055	0.699581704	[-0.15,0.75]	3	0	0	1	1	0	1	0	dme-miR-308-3p|dme-bantam-3p|dme-miR-275-3p,dme-miR-306-5p	3564	2313	2038	1462	1337	1612	135	267	223	152	130	125
Pitslre	FBgn0016696	0.143516299	-0.384445152	-0.529371631	0.005029457	0.17493392	[-0.91,-0.16]	0	0	0	0	0	0	0	0	NA	860	1152	1179	1092	913	871	219	413	467	226	179	234
Prosalpha5	FBgn0016697	0.087272901	-0.039581981	-0.127158717	0.514286682	0.905177566	[-0.55,0.26]	0	0	0	0	0	0	0	0	NA	247	748	371	369	489	272	750	1762	1359	1128	886	826
Ptpa	FBgn0016698	0.077140732	-0.048139905	-0.12613008	0.599232381	0.928212704	[-0.65,0.36]	0	0	0	0	0	0	0	0	NA	57	180	90	91	101	74	186	394	380	276	195	233
Rab1	FBgn0016700	0.207859511	0.195009266	-0.012852686	0.91074348	0.985248604	[-0.29,0.25]	2	1	0	0	0	0	1	0	dme-miR-988-3p|dme-miR-252-5p	2556	3345	2110	2623	2846	2008	1809	3707	3354	2986	2383	2359
Rab4	FBgn0016701	0.1092559	0.110086078	0.000900339	0.995229403	0.999667139	[-0.29,0.29]	1	0	0	0	0	0	0	1	dme-bantam-3p	696	749	492	708	639	384	232	403	365	346	239	254
RpL29	FBgn0016726	0.604311031	0.145565643	-0.459184873	0.361244997	0.843082147	[-1.45,0.53]	0	0	0	0	0	0	0	0	NA	6747	5576	2228	8490	6399	3612	1551	2770	981	1526	1889	1235
sba	FBgn0016754	-0.13350908	-0.151209961	-0.019287951	0.949986415	0.991173945	[-0.67,0.63]	0	0	0	0	0	0	0	0	NA	408	425	390	348	300	268	24	38	37	28	21	20
Ubp64E	FBgn0016756	0.285193744	0.446255931	0.161325875	0.551463922	0.911938438	[-0.37,0.69]	2	0	0	0	0	0	1	1	dme-miR-9b-5p,dme-miR-9c-5p|dme-miR-14-3p	460	641	376	561	416	447	163	256	126	249	202	149
dmt	FBgn0016792	-0.239661935	-0.15869859	0.079567705	0.660886035	0.93957962	[-0.27,0.42]	0	0	0	0	0	0	0	0	NA	927	1081	699	732	661	478	166	360	266	204	165	170
dos	FBgn0016794	0.189700888	0.068353043	-0.122072417	0.446294825	0.884981011	[-0.45,0.19]	1	1	0	0	0	0	0	0	dme-miR-33-5p	720	1245	914	1035	1032	609	285	577	520	389	334	376
Stat92E	FBgn0016917	-0.127086537	-0.145582649	-0.018461725	0.893410422	0.984064066	[-0.33,0.28]	4	0	0	0	0	1	1	2	dme-miR-184-3p|dme-miR-11-3p,dme-miR-308-3p|dme-miR-190-5p|dme-miR-970-3p	6271	6830	4717	5299	4671	3427	2022	3644	3228	2580	1724	1964
Pino	FBgn0016926	-0.077961984	-0.111028363	-0.033477798	0.866204881	0.978325186	[-0.42,0.36]	2	0	0	0	0	1	0	1	dme-miR-33-5p|dme-miR-995-3p	919	936	742	607	777	620	185	380	230	191	203	168
Dyrk2	FBgn0016930	0.236526465	0.421098401	0.183745937	0.428540387	0.877417323	[-0.27,0.62]	4	1	0	0	0	1	2	0	dme-miR-33-5p|dme-miR-317-3p|dme-miR-14-3p|dme-miR-7-5p	1161	833	694	1034	902	718	234	318	264	386	256	244
spen	FBgn0016977	0.054483896	0.658420119	0.603175963	0.006688328	0.205608137	[0.17,1]	3	1	0	0	0	1	0	1	dme-bantam-3p|dme-miR-282-5p|dme-miR-965-3p	11089	6892	6327	8078	6462	6542	345	653	520	776	516	567
snRNP-U1-70K	FBgn0016978	-0.108977087	-0.002347293	0.105092276	0.588216597	0.923934135	[-0.27,0.47]	0	0	0	0	0	0	0	0	NA	547	828	484	627	469	304	147	335	267	206	188	169
smid	FBgn0016983	-0.274027901	-0.255013543	0.018715042	0.920652511	0.98628766	[-0.3,0.32]	0	0	0	0	0	0	0	0	NA	2069	2094	1480	1343	1379	1090	870	1757	1615	1014	818	872
sktl	FBgn0016984	0.283803061	0.297993561	0.013351002	0.948685081	0.990524974	[-0.33,0.34]	2	0	0	1	0	0	1	0	dme-miR-34-5p|dme-miR-2b-2-5p	1675	2388	2163	2222	1995	1902	211	424	325	339	286	277
cag	FBgn0017414	0.228999127	-0.089734149	-0.323969855	0.296497848	0.800764842	[-0.96,0.29]	0	0	0	0	0	0	0	0	NA	81	103	49	87	66	64	24	63	49	39	28	29
ari-1	FBgn0017418	0.21138225	0.223304264	0.009903642	0.982787552	0.999667139	[-0.45,0.44]	0	0	0	0	0	0	0	0	NA	1016	768	847	998	659	855	108	216	181	193	119	141
CG5989	FBgn0017429	-0.008411704	-0.026056981	-0.018137688	0.928213565	0.986321486	[-0.42,0.38]	0	0	0	0	0	0	0	0	NA	184	407	234	197	270	178	61	166	166	103	98	84
Nelf-E	FBgn0017430	-0.098209293	0.06931498	0.167042432	0.498539652	0.899682766	[-0.32,0.63]	0	0	0	0	0	0	0	0	NA	266	272	192	221	251	103	186	362	237	192	208	229
U2af38	FBgn0017457	-0.00215351	-0.378154926	-0.377249047	0.03726892	0.416425067	[-0.75,-0.02]	0	0	0	0	0	0	0	0	NA	289	432	247	285	296	196	195	392	348	191	169	186
T3dh	FBgn0017482	-0.514974612	-0.584377918	-0.07323561	0.805896354	0.966217509	[-0.75,0.56]	0	0	0	0	0	0	0	0	NA	45	87	69	49	47	20	71	130	108	55	46	57
RpS3A	FBgn0017545	0.175191963	-0.110721333	-0.28578415	0.057784033	0.484908315	[-0.59,0.01]	0	0	0	0	0	0	0	0	NA	9974	13558	7781	11043	10940	6739	10919	30433	23830	16839	13996	13538
Rga	FBgn0017550	0.256454331	-0.099585573	-0.357039532	0.041464144	0.422913783	[-0.71,-0.01]	0	0	0	0	0	0	0	0	NA	471	1000	630	685	698	586	259	506	538	326	273	322
Rca1	FBgn0017551	-0.010673966	0.528495062	0.537096873	0.02174272	0.347592056	[0.08,0.98]	0	0	0	0	0	0	0	0	NA	294	307	275	192	318	206	63	140	94	123	105	97
Pdk	FBgn0017558	-0.294225135	0.240036617	0.53219271	0.025467545	0.361740925	[0.07,0.97]	0	0	0	0	0	0	0	0	NA	375	287	213	210	204	175	101	195	174	171	130	124
ND75	FBgn0017566	-0.22490592	-0.233669406	-0.009218449	0.941297275	0.988364383	[-0.39,0.34]	0	0	0	0	0	0	0	0	NA	378	913	559	470	509	284	457	1076	949	630	461	496
ND23	FBgn0017567	-0.446387708	-0.495028931	-0.0491335	0.802560865	0.965330387	[-0.5,0.37]	0	0	0	0	0	0	0	0	NA	172	500	320	172	232	164	493	1194	858	506	428	421
Mo25	FBgn0017572	-0.226632578	-0.140418138	0.085766301	0.681702389	0.941518323	[-0.31,0.46]	0	0	0	0	0	0	0	0	NA	1731	1432	1324	994	996	1125	493	956	874	654	437	529
Mcm5	FBgn0017577	-0.253848429	-0.392776683	-0.13885959	0.44417726	0.884853517	[-0.51,0.22]	0	0	0	0	0	0	0	0	NA	313	569	312	304	306	190	547	983	891	485	403	530
Max	FBgn0017578	-0.202791547	-0.134363788	0.06703312	0.758356814	0.960119159	[-0.35,0.47]	0	0	0	0	0	0	0	0	NA	570	540	369	389	373	292	158	255	207	178	141	124
RpL14	FBgn0017579	0.447865104	0.059687837	-0.388327003	0.019045718	0.321726961	[-0.73,-0.06]	0	0	0	0	0	0	0	0	NA	6742	9398	4723	9801	8535	4822	3994	10681	7884	6596	5537	5269
Lk6	FBgn0017581	0.217242396	0.308543483	0.091132072	0.649542596	0.939418506	[-0.3,0.47]	3	0	0	1	0	0	0	2	dme-miR-11-3p,dme-miR-308-3p|dme-miR-965-3p|dme-miR-34-5p	17762	16014	12618	16382	13948	13740	660	1019	786	1053	663	737
CoVa	FBgn0019624	-0.273726133	-0.272678677	0.000760286	0.996447725	0.999667139	[-0.36,0.35]	0	0	0	0	0	0	0	0	NA	1283	2563	1499	1295	1486	773	840	1987	1288	940	892	731
Atu	FBgn0019637	-0.028530774	-0.354171919	-0.326574461	0.107635932	0.587759214	[-0.74,0.07]	0	0	0	0	0	0	0	0	NA	284	688	426	370	356	337	195	475	448	206	220	220
ATPsyn-b	FBgn0019644	-0.008169382	-0.230908372	-0.222896862	0.28257887	0.787759609	[-0.66,0.18]	0	0	0	0	0	0	0	0	NA	191	578	268	299	306	194	696	1788	1615	1067	818	713
qm	FBgn0019662	-0.162086064	-0.190025062	-0.02922732	0.859636431	0.977561296	[-0.4,0.32]	1	0	0	0	0	0	1	0	dme-miR-283-5p	447	794	664	445	500	417	228	450	393	276	227	214
lok	FBgn0019686	0.248341081	0.639583085	0.390382506	0.030260815	0.386392373	[0.04,0.73]	2	0	0	0	0	1	0	1	dme-miR-282-5p|dme-miR-317-3p	418	505	366	413	470	358	143	273	274	320	220	282
colt	FBgn0019830	-0.419488289	-0.293378036	0.123823646	0.690696158	0.941556908	[-0.47,0.68]	0	0	0	0	0	0	0	0	NA	98	319	129	93	158	66	106	218	124	107	96	78
Letm1	FBgn0019886	0.119008763	0.056692192	-0.062674197	0.689098049	0.941556908	[-0.39,0.25]	1	0	0	1	0	0	0	0	dme-miR-252-5p	810	1067	712	794	785	675	310	737	705	469	426	459
Smg5	FBgn0019890	0.467920268	0.297244554	-0.170828693	0.331472848	0.828846859	[-0.53,0.17]	2	0	0	0	0	0	0	2	dme-miR-190-5p|dme-bantam-3p	595	1173	876	1031	1065	822	409	796	919	792	507	689
Surf4	FBgn0019925	-0.30159185	-0.289287263	0.012038118	0.955240177	0.993599979	[-0.34,0.35]	0	0	0	0	0	0	0	0	NA	669	796	476	427	495	351	659	1182	963	707	529	550
SamDC	FBgn0019932	-0.368741915	-0.225514999	0.142379173	0.493225301	0.899682766	[-0.26,0.53]	0	0	0	0	0	0	0	0	NA	453	448	262	283	266	189	291	608	560	406	268	279
RpS20	FBgn0019936	0.302338321	0.068260166	-0.234476238	0.253256272	0.768649434	[-0.67,0.17]	0	0	0	0	0	0	0	0	NA	3010	2688	1398	3335	2513	1471	1252	2935	1977	1730	1657	1468
RpI1	FBgn0019938	-0.366003906	-0.814529283	-0.448689149	0.020030556	0.331351262	[-0.83,-0.07]	0	0	0	0	0	0	0	0	NA	830	1728	999	709	806	642	463	1195	1323	418	345	476
Psn	FBgn0019947	0.673745871	0.561073061	-0.113002775	0.550186083	0.911938438	[-0.52,0.26]	0	0	0	0	0	0	0	0	NA	255	735	339	586	661	399	458	1092	877	1096	860	740
Phm	FBgn0019948	-0.475494453	-0.272966533	0.202548168	0.270292674	0.77787414	[-0.16,0.55]	1	0	0	0	0	0	1	0	dme-miR-14-3p	884	978	736	597	595	358	745	1245	947	763	587	568
Cdk9	FBgn0019949	0.760397837	0.520949531	-0.24044766	0.248095448	0.766841576	[-0.67,0.17]	0	0	0	0	0	0	0	0	NA	90	190	106	192	170	150	120	226	188	225	171	192
Orct	FBgn0019952	0.096747484	0.226824593	0.130026216	0.486666825	0.897370487	[-0.24,0.47]	0	0	0	0	0	0	0	0	NA	369	773	418	433	584	310	829	1748	1344	1213	1107	1158
ND42	FBgn0019957	0.050909486	-0.094338886	-0.145711936	0.523491783	0.905294479	[-0.65,0.31]	1	0	0	0	0	0	0	1	dme-miR-317-3p	82	258	186	141	181	110	459	863	684	562	451	438
CG6455	FBgn0019960	-0.016819997	-0.427148774	-0.410888049	0.040100462	0.421874017	[-0.83,-0.02]	0	0	0	0	0	0	0	0	NA	320	799	521	356	526	384	405	905	920	413	381	441
Khc-73	FBgn0019968	0.342972676	0.382062407	0.038521657	0.817087398	0.969892432	[-0.28,0.35]	5	0	0	1	1	1	0	2	dme-miR-317-3p|dme-miR-11-3p|dme-miR-277-3p|dme-miR-283-5p|dme-miR-283-5p	1131	1444	1037	1455	1280	992	229	478	550	483	352	401
Drice	FBgn0019972	0.951228277	1.41157083	0.460271587	0.003517605	0.137094624	[0.15,0.76]	4	0	0	2	0	1	0	1	dme-miR-34-5p|dme-miR-11-3p,dme-miR-308-3p|dme-bantam-3p|dme-miR-970-3p	525	895	550	1097	1167	786	294	688	706	1215	1070	1057
Gs1l	FBgn0019982	0.567076613	0.296540767	-0.271413307	0.285111725	0.791285293	[-0.81,0.23]	0	0	0	0	0	0	0	0	NA	63	197	107	109	193	119	117	375	306	246	230	236
Gcn2	FBgn0019990	0.290112438	0.710834595	0.420894856	0.035208541	0.402005703	[0.03,0.81]	3	1	0	1	0	0	0	1	dme-miR-282-5p|dme-miR-252-5p|dme-miR-996-3p,dme-miR-279-3p	754	1162	758	1025	966	653	146	237	186	341	202	197
Cbl	FBgn0020224	0.113436135	0.449867923	0.33541753	0.067410211	0.507189195	[-0.02,0.68]	3	1	0	1	0	1	0	0	dme-miR-970-3p|dme-miR-14-3p|dme-miR-190-5p	1648	1545	1413	1474	1443	1199	154	287	261	309	219	211
ATPsyn-gamma	FBgn0020235	-0.213972132	-0.309135302	-0.095362159	0.578340519	0.920520357	[-0.46,0.25]	0	0	0	0	0	0	0	0	NA	1089	3063	1438	1281	1429	1000	3189	7103	5602	3724	3154	2822
ATPCL	FBgn0020236	-0.153930636	-0.373456201	-0.219672388	0.249169365	0.766841576	[-0.62,0.15]	1	1	0	0	0	0	0	0	dme-miR-277-3p	803	2158	1372	992	1261	811	1163	3136	2882	1442	1154	1468
14-3-3epsilon	FBgn0020238	-0.18980841	-0.107464034	0.082395083	0.609595919	0.931068672	[-0.23,0.38]	1	0	0	0	0	0	0	1	dme-miR-33-5p	27879	28412	21382	19886	19213	16449	6041	11496	10286	8386	5710	5907
stck	FBgn0020249	0.269386008	0.076657821	-0.19329937	0.265241745	0.773900893	[-0.55,0.15]	1	0	0	0	0	0	0	1	dme-miR-184-3p	241	422	307	373	353	223	284	626	514	453	347	339
sfl	FBgn0020251	0.369304554	0.63704395	0.267946025	0.286628306	0.792014493	[-0.23,0.76]	1	0	0	0	0	0	0	1	dme-miR-275-3p,dme-miR-306-5p	355	638	452	558	493	434	30	57	53	61	45	60
Ran	FBgn0020255	-0.496942508	-0.373915159	0.122965951	0.473699756	0.893372911	[-0.21,0.44]	1	0	0	0	0	0	1	0	dme-miR-9b-5p,dme-miR-9c-5p	11024	10794	9989	6948	5874	5675	1670	3702	2971	1931	1580	1367
Ppa	FBgn0020257	-0.80178235	-0.821071027	-0.02033076	0.925199185	0.98628766	[-0.45,0.41]	3	0	1	2	0	0	0	0	dme-miR-283-5p|dme-miR-11-3p,dme-miR-308-3p|dme-miR-263a-5p	1585	1363	1159	584	589	721	162	312	278	95	83	145
pcm	FBgn0020261	0.097161809	0.370464361	0.272236596	0.150841428	0.673254069	[-0.1,0.63]	2	0	0	1	0	0	1	0	dme-miR-14-3p|dme-miR-996-3p,dme-miR-279-3p	274	421	303	301	314	243	107	210	237	214	164	166
mre11	FBgn0020270	-0.457557512	-0.286983923	0.169595215	0.366427321	0.846573467	[-0.2,0.52]	0	0	0	0	0	0	0	0	NA	459	599	541	292	346	303	287	612	595	358	277	291
mst	FBgn0020272	-0.264628398	-0.10709219	0.156417061	0.51909995	0.905177566	[-0.32,0.6]	0	0	0	0	0	0	0	0	NA	106	260	131	102	135	86	157	355	282	218	163	177
loco	FBgn0020278	0.388360725	0.2244432	-0.16497258	0.371272435	0.849019125	[-0.55,0.2]	0	0	0	0	0	0	0	0	NA	466	984	839	832	843	715	167	408	350	314	253	243
lig	FBgn0020279	-0.021624568	-0.199111889	-0.1776736	0.245641909	0.76649571	[-0.49,0.12]	4	0	1	1	0	0	2	0	dme-miR-308-3p|dme-miR-252-5p|dme-miR-276a-3p|dme-miR-14-3p	4633	5437	4192	4419	3484	3459	1135	2693	2490	1454	1278	1359
drongo	FBgn0020304	0.142193695	0.088735623	-0.054916297	0.768850964	0.960119159	[-0.47,0.33]	2	0	0	0	0	0	0	2	dme-miR-190-5p|dme-miR-275-3p,dme-miR-306-5p	1054	1010	1150	914	911	1058	220	420	335	293	254	248
dbe	FBgn0020305	-0.381816223	-0.490273794	-0.109295901	0.525717232	0.906654605	[-0.46,0.23]	0	0	0	0	0	0	0	0	NA	389	753	451	346	342	276	305	668	645	307	286	271
dom	FBgn0020306	0.266172571	0.422701651	0.155948131	0.320308131	0.820497399	[-0.15,0.46]	4	1	0	0	0	0	1	2	dme-bantam-3p|dme-miR-14-3p|dme-miR-996-3p,dme-miR-279-3p|dme-miR-14-3p	4680	6710	5071	5779	5368	4751	287	585	456	575	406	388
crol	FBgn0020309	-0.070939851	-0.106746383	-0.036626534	0.842248407	0.975209175	[-0.47,0.37]	4	0	1	1	0	0	0	2	dme-miR-11-3p|dme-miR-980-3p|dme-miR-8-3p|dme-miR-276a-3p	9797	6292	5896	6138	5392	5801	377	612	561	459	339	331
CG4050	FBgn0020312	0.531180564	0.62247648	0.091476389	0.698215269	0.945072233	[-0.37,0.56]	2	1	0	0	0	1	0	0	dme-miR-277-3p|dme-miR-252-5p	252	403	212	413	385	215	142	206	153	299	174	153
Rpt6	FBgn0020369	0.192183345	0.153516637	-0.038801614	0.821615608	0.970825538	[-0.43,0.33]	0	0	0	0	0	0	0	0	NA	278	495	198	273	370	227	1107	2801	2248	1985	1586	1533
TppII	FBgn0020370	0.277654077	0.184009455	-0.093753837	0.566388187	0.914768074	[-0.44,0.23]	0	0	0	0	0	0	0	0	NA	676	1235	799	998	1124	552	634	1321	1342	1043	801	984
Dredd	FBgn0020381	0.551914657	0.56456894	0.009117362	0.988104004	0.999667139	[-0.57,0.56]	2	0	1	1	0	0	0	0	dme-miR-308-3p|dme-miR-980-3p	47	134	90	131	114	72	39	66	64	86	47	61
Pdk1	FBgn0020386	-0.01427469	-0.16105646	-0.147229681	0.446829674	0.884981011	[-0.53,0.23]	2	0	0	0	0	0	1	1	dme-miR-14-3p|dme-miR-14-3p	1536	1815	1480	1444	1272	1167	118	316	328	162	149	188
Gcn5	FBgn0020388	0.200375107	-0.080795929	-0.281893848	0.111829826	0.594884443	[-0.64,0.07]	0	0	0	0	0	0	0	0	NA	235	374	255	256	301	235	247	575	536	340	306	313
Papss	FBgn0020389	0.554204809	0.232396271	-0.323280308	0.244391868	0.765030424	[-0.93,0.22]	0	0	0	0	0	0	0	0	NA	44	225	76	128	148	101	92	241	237	174	164	157
Nmt	FBgn0020392	0.271462542	0.344794373	0.073063285	0.732051411	0.953439134	[-0.33,0.45]	1	0	0	0	0	1	0	0	dme-miR-277-3p	178	408	319	285	323	258	323	724	654	646	497	488
asun	FBgn0020407	-0.039686213	-0.150786717	-0.112966618	0.600343947	0.928754533	[-0.55,0.31]	1	0	0	0	0	0	0	1	dme-bantam-3p	191	230	167	158	169	136	92	188	142	103	100	86
JIL-1	FBgn0020412	0.008394329	0.162412997	0.15303033	0.441008158	0.882756512	[-0.24,0.52]	0	0	0	0	0	0	0	0	NA	998	915	815	738	726	765	213	385	402	342	246	272
Idgf3	FBgn0020414	-0.10916556	-0.110182376	-0.001120519	0.994071475	0.999667139	[-0.31,0.31]	0	0	0	0	0	0	0	0	NA	1573	1932	1248	1341	1368	890	5008	7848	6929	6364	4001	4291
Idgf2	FBgn0020415	-0.284587787	-0.268483308	0.016225777	0.974988885	0.999564945	[-1.04,1.07]	0	0	0	0	0	0	0	0	NA	3413	3220	1197	2605	1864	901	11253	11506	7000	10845	5884	5130
Idgf1	FBgn0020416	0.609558124	0.561941437	-0.047361851	0.823270451	0.971534079	[-0.47,0.37]	0	0	0	0	0	0	0	0	NA	1682	2332	1178	2680	2478	1306	6208	9018	6874	12858	7210	6751
Fak	FBgn0020440	0.294304611	0.599364231	0.304269602	0.073415383	0.522405645	[-0.03,0.63]	3	0	0	0	1	1	0	1	dme-miR-2b-2-5p|dme-miR-308-3p|dme-miR-995-3p	605	1005	657	799	857	578	130	258	200	284	200	201
Elf	FBgn0020443	-0.164102598	-0.417707324	-0.253806549	0.084019128	0.545611815	[-0.55,0.03]	3	1	0	1	0	0	0	1	dme-miR-2b-2-5p|dme-miR-252-5p|dme-miR-277-3p	4209	6130	4677	3563	3828	3333	1003	2211	2236	1177	877	1013
Dad	FBgn0020493	-0.501061322	-0.483301401	0.011427783	0.98243218	0.999667139	[-0.66,0.65]	0	0	0	0	0	0	0	0	NA	480	352	383	161	229	300	24	83	68	22	33	35
CtBP	FBgn0020496	0.073328495	-0.067330485	-0.141519635	0.475192945	0.893372911	[-0.56,0.25]	6	1	0	1	0	0	1	3	dme-bantam-3p|dme-miR-33-5p|dme-miR-988-3p|dme-miR-11-3p,dme-miR-308-3p|dme-miR-184-3p|dme-miR-2b-2-5p	6128	4481	3249	4605	3913	3551	340	731	495	423	377	338
emb	FBgn0020497	-0.105784845	-0.223509114	-0.117790991	0.419963903	0.872620861	[-0.42,0.17]	0	0	0	0	0	0	0	0	NA	2668	3275	2286	2180	2109	1864	1342	3004	2828	1751	1277	1593
CLIP-190	FBgn0020503	-0.221709862	-0.574088128	-0.353134108	0.039610145	0.421855903	[-0.69,-0.02]	0	0	0	0	0	0	0	0	NA	1589	2022	1563	1219	1342	1038	320	740	846	363	255	336
Abi	FBgn0020510	-0.197048866	-0.108231741	0.087896057	0.631270914	0.937457355	[-0.27,0.43]	4	0	0	2	0	0	0	2	dme-miR-283-5p|dme-miR-14-3p|dme-miR-965-3p|dme-miR-283-5p	1288	1328	1233	956	1133	711	224	451	365	244	239	249
ade5	FBgn0020513	-0.144813323	-0.386578562	-0.242055416	0.129058264	0.630066006	[-0.57,0.07]	1	0	0	1	0	0	0	0	dme-miR-8-3p	810	1654	828	798	918	620	1260	2756	2643	1586	1061	1212
kraken	FBgn0020545	0.107684386	-0.127733668	-0.236612049	0.35027246	0.839700659	[-0.76,0.26]	0	0	0	0	0	0	0	0	NA	137	458	215	237	298	146	120	403	298	160	198	180
SA	FBgn0020616	-0.109988412	-0.016688489	0.092931071	0.55277148	0.911938438	[-0.21,0.39]	0	0	0	0	0	0	0	0	NA	791	1212	880	796	846	532	407	796	772	567	434	488
Rack1	FBgn0020618	0.545553825	0.013393085	-0.532349859	0.000410976	0.046238666	[-0.85,-0.23]	0	0	0	0	0	0	0	0	NA	4177	6835	3938	7075	6989	3674	3479	8471	6509	5496	4357	4120
RN-tre	FBgn0020620	0.052913054	0.400841667	0.347452463	0.041461617	0.422913783	[0.01,0.66]	4	1	1	1	0	0	0	1	dme-miR-252-5p|dme-miR-277-3p|dme-miR-33-5p|dme-miR-7-5p	1536	1592	1090	1280	1217	1055	318	664	606	641	490	464
Pkn	FBgn0020621	0.044130422	0.075844525	0.030656779	0.872289015	0.979503682	[-0.33,0.37]	1	0	0	0	0	1	0	0	dme-miR-33-5p	839	853	743	712	784	576	168	369	395	277	215	246
Pi3K21B	FBgn0020622	0.045458613	0.068238356	0.02217434	0.912243139	0.985248604	[-0.35,0.38]	7	0	0	1	1	1	3	1	dme-miR-277-3p|dme-miR-11-3p|dme-miR-263a-5p|dme-miR-8-3p|dme-miR-11-3p,dme-miR-308-3p|dme-miR-275-3p,dme-miR-306-5p|dme-bantam-3p	2953	2836	2321	2496	2285	2071	274	464	488	408	243	349
Osbp	FBgn0020626	0.189276987	-0.028192807	-0.219155647	0.303777577	0.807909895	[-0.66,0.2]	1	0	0	0	0	0	0	1	dme-bantam-3p	212	623	359	419	387	262	163	254	265	211	151	160
Mcm7	FBgn0020633	-0.39854942	-0.741200811	-0.342559997	0.077755155	0.531849817	[-0.75,0.04]	0	0	0	0	0	0	0	0	NA	271	637	420	294	258	237	925	1528	1353	634	564	577
KrT95D	FBgn0020647	0.778309553	1.223112218	0.444050764	0.027860136	0.379882504	[0.05,0.84]	2	1	0	0	0	0	0	1	dme-bantam-3p|dme-miR-970-3p	986	1232	1172	1709	1491	1511	80	219	258	419	273	273
Trxr-1	FBgn0020653	-0.228398945	-0.531256463	-0.302821167	0.09435477	0.562808857	[-0.67,0.05]	1	0	0	1	0	0	0	0	dme-miR-988-3p	741	1703	1008	831	971	544	887	2383	2210	940	920	908
ArfGAP1	FBgn0020655	-0.12450192	-0.327285169	-0.204712318	0.369521236	0.849019125	[-0.69,0.24]	1	0	0	1	0	0	0	0	dme-miR-277-3p	152	420	191	225	232	98	172	341	314	186	143	173
eIF-4B	FBgn0020660	-0.101532993	-0.277019302	-0.17555413	0.479141139	0.895087284	[-0.73,0.32]	0	0	0	0	0	0	0	0	NA	215	150	172	151	89	166	479	1069	1077	661	461	511
Atet	FBgn0020762	0.292622883	0.618310217	0.32407162	0.130670407	0.633131252	[-0.1,0.73]	4	0	0	0	1	1	0	2	dme-miR-184-3p|dme-miR-308-3p|dme-miR-283-5p|dme-miR-980-3p	401	373	344	424	391	319	77	148	130	195	108	119
Alas	FBgn0020764	-0.468068026	-0.702277276	-0.233992553	0.335670806	0.830051457	[-0.72,0.24]	0	0	0	0	0	0	0	0	NA	227	535	318	193	270	155	272	885	744	215	322	289
Aats-phe	FBgn0020766	-0.419930301	-0.217246672	0.201363993	0.360263034	0.843082147	[-0.23,0.61]	0	0	0	0	0	0	0	0	NA	245	415	306	253	237	107	160	333	285	179	154	174
Spred	FBgn0020767	0.665211257	0.335533914	-0.329940022	0.167191978	0.69337449	[-0.8,0.14]	4	1	0	3	0	0	0	0	dme-miR-8-3p|dme-miR-980-3p|dme-miR-252-5p|dme-miR-263a-5p	669	928	606	1007	952	833	42	75	68	58	56	64
Su(z)12	FBgn0020887	-0.392677565	-0.025469437	0.366445406	0.061352723	0.491821053	[-0.02,0.74]	3	1	0	1	0	0	1	0	dme-miR-34-5p|dme-miR-252-5p|dme-miR-305-5p	405	468	319	252	285	202	189	359	302	234	169	238
Rtc1	FBgn0020909	-0.062573123	-0.268356772	-0.206106023	0.422973466	0.873637263	[-0.76,0.3]	0	0	0	0	0	0	0	0	NA	67	267	144	137	140	80	217	574	532	278	223	308
RpL3	FBgn0020910	0.516535637	-0.039867185	-0.556378896	0.000398183	0.046213044	[-0.89,-0.25]	6	0	0	0	0	1	2	3	dme-bantam-3p|dme-miR-7-5p|dme-miR-995-3p|dme-miR-980-3p|dme-miR-988-3p|dme-miR-988-3p	5817	7744	4395	9090	7712	4288	3407	8338	6970	5476	4109	4047
Dgkepsilon	FBgn0020930	0.201865481	0.66207525	0.458363618	0.033751472	0.402005703	[0.04,0.87]	0	0	0	0	0	0	0	0	NA	253	297	223	308	252	173	61	135	95	132	116	101
Aats-ser	FBgn0021750	0.276102093	0.046735721	-0.230947827	0.35214046	0.839700659	[-0.75,0.26]	1	0	0	0	0	0	0	1	dme-miR-275-3p,dme-miR-306-5p	105	311	159	177	243	126	94	207	186	126	152	98
chb	FBgn0021760	0.076664641	0.356078099	0.278778022	0.065930335	0.507189195	[-0.02,0.57]	0	0	0	0	0	0	0	0	NA	2016	2896	2151	2028	2181	1775	349	677	619	671	461	487
Nup154	FBgn0021761	0.108933947	0.093067354	-0.016056179	0.910695537	0.985248604	[-0.33,0.29]	0	0	0	0	0	0	0	0	NA	1137	1546	1190	1236	1199	950	461	948	1071	773	562	663
sdk	FBgn0021764	0.301724271	0.6508483	0.34605574	0.162559737	0.69337449	[-0.14,0.82]	0	0	0	0	0	0	0	0	NA	223	389	295	274	287	315	34	58	61	60	59	64
scu	FBgn0021765	0.096945991	-0.145780117	-0.243083707	0.207297337	0.732576613	[-0.64,0.13]	0	0	0	0	0	0	0	0	NA	167	388	205	224	228	181	495	997	756	595	499	463
nudC	FBgn0021768	0.099376311	0.003844033	-0.095839678	0.555234938	0.912812788	[-0.43,0.23]	0	0	0	0	0	0	0	0	NA	601	948	669	616	669	600	408	980	934	710	479	557
Tapdelta	FBgn0021795	0.091378673	-0.079692212	-0.171417947	0.44145656	0.88335754	[-0.65,0.27]	0	0	0	0	0	0	0	0	NA	220	761	516	460	470	323	466	1013	663	554	545	440
Tor	FBgn0021796	0.295920629	0.175487834	-0.120740755	0.477698319	0.893484401	[-0.47,0.22]	0	0	0	0	0	0	0	0	NA	625	1345	917	1069	954	783	417	708	728	665	453	509
Reph	FBgn0021800	0.292161369	0.397646094	0.105153461	0.773536027	0.9601957	[-0.62,0.83]	0	0	0	0	0	0	0	0	NA	1287	1064	854	1241	1027	966	25	77	27	32	50	42
Vps28	FBgn0021814	0.298586882	0.102184285	-0.196443663	0.314579758	0.819501571	[-0.61,0.19]	2	0	0	1	0	1	0	0	dme-miR-8-3p|dme-miR-283-5p	159	303	185	244	278	125	387	824	723	664	468	451
cnk	FBgn0021818	-0.090698127	0.183077988	0.273549027	0.163424565	0.69337449	[-0.11,0.66]	1	0	0	0	0	1	0	0	dme-miR-7-5p	999	1263	976	924	950	623	120	229	144	160	139	133
Dmn	FBgn0021825	-0.197184107	-0.158262789	0.038622478	0.8447205	0.975755428	[-0.33,0.39]	0	0	0	0	0	0	0	0	NA	310	570	316	290	358	189	604	1180	1055	704	547	692
l(2)k14710	FBgn0021847	0.271054318	-0.190138045	-0.463260545	0.062279924	0.495166917	[-0.99,0.02]	1	0	0	0	0	0	1	0	dme-miR-7-5p	61	153	128	127	141	69	143	259	257	170	132	141
l(2)k14505	FBgn0021856	-0.066420547	-0.313873269	-0.247747891	0.184310103	0.709290849	[-0.63,0.12]	0	0	0	0	0	0	0	0	NA	256	552	340	313	329	227	389	730	542	375	321	335
Xbp1	FBgn0021872	0.226841502	0.271854621	0.04478566	0.793296819	0.963837288	[-0.29,0.37]	2	0	0	0	0	0	0	2	dme-miR-184-3p|dme-bantam-3p	5343	6914	3762	5628	5721	3802	1161	1785	1548	1593	1349	1348
Nle	FBgn0021874	-0.612882131	-0.212155973	0.400290129	0.129104479	0.630066006	[-0.12,0.92]	0	0	0	0	0	0	0	0	NA	185	248	169	109	112	95	267	655	610	585	200	236
Zfrp8	FBgn0021875	-0.056102579	-0.275632495	-0.222137949	0.386827874	0.855754621	[-0.76,0.28]	0	0	0	0	0	0	0	0	NA	77	206	149	132	116	83	92	164	141	80	78	93
ytr	FBgn0021895	-0.302726912	-0.077313203	0.222553059	0.404686567	0.868975874	[-0.3,0.72]	2	0	0	0	0	1	0	1	dme-miR-965-3p|dme-miR-970-3p	419	415	472	226	270	352	87	163	108	91	84	86
RFeSP	FBgn0021906	-0.36927563	-0.428752767	-0.06008627	0.719009318	0.94866018	[-0.41,0.28]	0	0	0	0	0	0	0	0	NA	874	2050	1244	967	930	652	452	1127	873	496	451	410
Coprox	FBgn0021944	-0.319017675	-0.804255302	-0.486290491	0.015189021	0.301017377	[-0.91,-0.09]	0	0	0	0	0	0	0	0	NA	206	400	263	161	187	193	396	839	656	312	249	263
Pdsw	FBgn0021967	-0.417034933	-0.466473965	-0.050367295	0.770101896	0.960119159	[-0.4,0.29]	0	0	0	0	0	0	0	0	NA	1114	1558	1115	787	809	680	282	581	393	269	234	194
l(2)k09913	FBgn0021979	0.16337346	0.058597031	-0.104682267	0.586953375	0.923346323	[-0.49,0.27]	4	0	0	0	1	0	0	3	dme-miR-33-5p|dme-miR-283-5p|dme-bantam-3p|dme-miR-190-5p	441	698	390	431	534	392	620	1051	699	796	628	533
Rs1	FBgn0021995	-0.457341897	-0.544746245	-0.088329362	0.635750461	0.937457355	[-0.48,0.28]	0	0	0	0	0	0	0	0	NA	802	1333	1034	565	603	646	289	689	687	302	234	313
eIF-3p40	FBgn0022023	-0.209541666	-0.21855534	-0.009132461	0.946061157	0.989122628	[-0.28,0.26]	0	0	0	0	0	0	0	0	NA	3952	3776	2555	2954	2556	1844	860	2459	1938	1294	1026	1003
Vps25	FBgn0022027	0.415569602	0.200032741	-0.216755748	0.370477174	0.849019125	[-0.73,0.26]	0	0	0	0	0	0	0	0	NA	55	149	94	112	101	96	137	295	230	221	193	163
l(2)k01209	FBgn0022029	0.136804072	0.00117421	-0.136364126	0.398510528	0.865374464	[-0.47,0.18]	0	0	0	0	0	0	0	0	NA	510	874	494	580	644	423	267	662	504	393	336	343
Nnp-1	FBgn0022069	-0.149109124	-0.29981772	-0.151168673	0.368145507	0.847587513	[-0.49,0.18]	0	0	0	0	0	0	0	0	NA	777	1527	966	924	786	630	432	1078	1091	623	449	499
Vha36-1	FBgn0022097	-0.115220432	-0.101351921	0.013474632	0.969032823	0.998136269	[-0.43,0.42]	0	0	0	0	0	0	0	0	NA	187	377	256	213	294	113	515	1020	924	747	522	493
l(2)k05819	FBgn0022153	0.165064197	0.145566902	-0.019447734	0.929146899	0.986539218	[-0.46,0.42]	1	0	0	0	0	0	1	0	dme-miR-277-3p	768	938	570	802	760	516	321	475	322	452	290	264
Gpo-1	FBgn0022160	-0.417969394	-0.700990455	-0.284641365	0.588311015	0.923934135	[-1.32,0.76]	0	0	0	0	0	0	0	0	NA	252	630	382	176	316	239	102	432	376	72	150	158
Cas	FBgn0022213	-0.107654068	-0.0651517	0.042271753	0.802792391	0.965330387	[-0.28,0.35]	0	0	0	0	0	0	0	0	NA	1055	1840	1008	1017	1215	674	1387	3025	3009	1843	1577	1886
lolal	FBgn0022238	-0.262591796	-0.057119849	0.204744277	0.360079687	0.843082147	[-0.23,0.62]	0	0	0	0	0	0	0	0	NA	772	612	627	465	440	472	308	575	414	399	317	254
Rpp30	FBgn0022246	-0.482795396	-0.075139074	0.405528635	0.17330168	0.698627576	[-0.18,0.96]	0	0	0	0	0	0	0	0	NA	96	100	77	52	54	52	64	125	95	85	67	55
l(2)09851	FBgn0022288	-0.117019735	-0.590952893	-0.474460196	0.023979461	0.357559731	[-0.9,-0.06]	0	0	0	0	0	0	0	0	NA	193	414	234	200	226	180	199	487	463	171	180	211
dnk	FBgn0022338	-0.7105779	-0.58854744	0.122024304	0.527097949	0.907616866	[-0.26,0.49]	0	0	0	0	0	0	0	0	NA	547	694	471	334	325	199	440	665	706	419	250	286
CG3760	FBgn0022343	-0.248343589	-0.136078959	0.111965741	0.468080164	0.892315222	[-0.19,0.4]	0	0	0	0	0	0	0	0	NA	899	1315	988	799	778	602	489	939	809	580	493	486
CG10340	FBgn0022344	-0.420267386	-0.359541864	0.059722533	0.791009993	0.962996379	[-0.37,0.46]	0	0	0	0	0	0	0	0	NA	189	426	313	204	197	151	213	512	380	257	171	222
CG1910	FBgn0022349	-0.084859687	-0.079484086	0.005207509	0.990193122	0.999667139	[-0.35,0.34]	1	0	0	0	0	0	0	1	dme-miR-7-5p	2787	3047	2562	2240	1918	2202	1715	2880	2850	2257	1561	1694
Pur-alpha	FBgn0022361	0.293975975	0.548523131	0.246051927	0.508433705	0.903128792	[-0.48,0.94]	2	0	0	0	1	0	1	0	dme-miR-252-5p|dme-miR-11-3p,dme-miR-308-3p	568	283	144	423	361	254	22	29	22	39	21	25
Pka-R2	FBgn0022382	-0.369429219	-0.085056148	0.27905407	0.340652332	0.836090224	[-0.3,0.81]	0	0	0	0	0	0	0	0	NA	1662	818	641	781	610	637	50	106	94	69	46	64
D19B	FBgn0022699	-0.101052438	0.297335906	0.396911726	0.079344527	0.534611771	[-0.05,0.82]	1	0	0	0	0	0	0	1	dme-bantam-3p	213	245	187	203	154	134	68	143	161	123	102	119
Adk2	FBgn0022708	-0.264252505	-0.309427637	-0.045345321	0.803814266	0.9653866	[-0.44,0.33]	0	0	0	0	0	0	0	0	NA	610	1421	1028	633	800	581	692	1339	965	726	632	510
zf30C	FBgn0022720	-0.080275193	0.067711788	0.14732616	0.350079289	0.839700659	[-0.16,0.45]	2	0	0	1	0	0	1	0	dme-miR-252-5p|dme-miR-305-5p	777	1209	836	736	821	589	266	560	484	427	295	325
Taf8	FBgn0022724	-0.207743225	0.191333386	0.396708792	0.190772442	0.717288636	[-0.2,0.97]	0	0	0	0	0	0	0	0	NA	72	109	106	72	92	43	40	79	109	74	66	56
Sin3A	FBgn0022764	0.148277307	0.165966122	0.017377257	0.910973709	0.985248604	[-0.27,0.29]	5	0	0	1	1	0	0	3	dme-miR-305-5p|dme-miR-305-5p|dme-miR-980-3p|dme-miR-33-5p|dme-miR-33-5p	3777	4830	3258	3854	3841	2942	638	1284	1168	1069	710	876
Pp2C1	FBgn0022768	0.433107868	0.43850229	0.004405835	0.995676063	0.999667139	[-0.39,0.38]	1	1	0	0	0	0	0	0	dme-miR-305-5p	1575	1368	1038	1848	1334	1251	170	334	277	358	214	246
Orc1	FBgn0022772	-0.165685777	-0.607661531	-0.44403975	0.045748122	0.442850735	[-0.89,-0.01]	1	1	0	0	0	0	0	0	dme-miR-305-5p	241	310	283	243	231	143	117	189	191	85	69	98
Oat	FBgn0022774	-0.298811259	-0.254885682	0.043833825	0.858775572	0.977561296	[-0.41,0.47]	0	0	0	0	0	0	0	0	NA	112	174	118	105	92	68	216	513	395	255	238	213
Hira	FBgn0022786	0.220010164	-0.029034479	-0.25072068	0.209411828	0.734090876	[-0.66,0.14]	0	0	0	0	0	0	0	0	NA	236	432	249	257	319	261	94	210	194	129	107	131
Hel89B	FBgn0022787	0.216781701	0.394326115	0.176689138	0.261954547	0.77284887	[-0.13,0.48]	1	0	0	0	0	0	1	0	dme-miR-276a-3p	1589	2269	1530	1858	1740	1429	184	384	359	400	257	274
Df31	FBgn0022893	-0.106343955	0.10106037	0.207203524	0.367604241	0.847587513	[-0.24,0.64]	0	0	0	0	0	0	0	0	NA	54164	40363	25282	39599	32042	21875	6167	8139	8252	8726	5431	5574
D19A	FBgn0022935	0.290958678	0.460062262	0.168069749	0.462339105	0.889618613	[-0.28,0.59]	1	0	0	0	0	0	1	0	dme-miR-980-3p	117	249	188	208	204	134	113	181	176	204	132	168
CycH	FBgn0022936	0.16861923	-0.254500076	-0.424761891	0.098599407	0.570393987	[-0.98,0.08]	0	0	0	0	0	0	0	0	NA	68	233	144	162	164	74	129	309	265	147	153	139
Cbp80	FBgn0022942	-0.057402008	-0.248703173	-0.191479857	0.220832726	0.747223673	[-0.51,0.12]	0	0	0	0	0	0	0	0	NA	551	830	545	569	569	363	485	980	904	594	408	520
Cbp20	FBgn0022943	-0.460329932	-0.058440859	0.400366038	0.097138304	0.566448938	[-0.07,0.84]	0	0	0	0	0	0	0	0	NA	348	368	178	183	250	105	166	362	293	232	182	184
yps	FBgn0022959	-0.405083536	-0.485131622	-0.08074519	0.615368343	0.931068672	[-0.41,0.24]	1	0	0	0	0	0	1	0	dme-miR-305-5p	5520	5811	4120	3768	3200	2589	598	1201	884	538	471	459
vimar	FBgn0022960	0.04746057	0.097984696	0.049826429	0.787796872	0.962996379	[-0.3,0.39]	2	0	0	0	0	1	1	0	dme-miR-252-5p|dme-miR-9b-5p,dme-miR-9c-5p	1000	1011	757	817	797	712	290	622	591	504	320	399
qkr58E-3	FBgn0022984	0.287582476	0.352765129	0.064334253	0.777128431	0.960269833	[-0.36,0.46]	0	0	0	0	0	0	0	0	NA	805	697	412	850	646	448	212	424	441	439	296	315
qkr58E-2	FBgn0022985	-0.170896208	-0.142858592	0.026184863	0.899330554	0.984977185	[-0.35,0.39]	0	0	0	0	0	0	0	0	NA	1324	1330	1224	1093	895	843	147	267	217	168	126	147
qkr58E-1	FBgn0022986	0.035728889	-0.149063526	-0.186449881	0.355204562	0.839700659	[-0.61,0.21]	0	0	0	0	0	0	0	0	NA	921	724	497	739	575	503	156	331	283	193	160	173
qkr54B	FBgn0022987	-0.078103395	-0.349249958	-0.273214376	0.164214952	0.69337449	[-0.68,0.11]	0	0	0	0	0	0	0	0	NA	863	769	741	707	605	549	134	268	243	163	100	125
mth	FBgn0023000	0.607685533	0.374867128	-0.234076219	0.235639477	0.759533256	[-0.63,0.15]	0	0	0	0	0	0	0	0	NA	375	362	292	490	438	362	94	272	242	200	173	206
CRMP	FBgn0023023	0.105663801	0.009924992	-0.098760845	0.683022281	0.941556908	[-0.62,0.39]	0	0	0	0	0	0	0	0	NA	320	285	157	282	274	132	70	168	131	90	104	83
gek	FBgn0023081	0.135833624	0.067008663	-0.069383438	0.643255467	0.938006156	[-0.38,0.23]	0	0	0	0	0	0	0	0	NA	1013	1227	885	968	1050	774	409	769	696	592	419	500
fray	FBgn0023083	0.030704581	-0.043070395	-0.074787878	0.714966377	0.948041919	[-0.49,0.33]	0	0	0	0	0	0	0	0	NA	421	523	554	452	411	388	139	411	394	215	225	224
cyc	FBgn0023094	0.470746237	0.257831687	-0.216478753	0.424222113	0.874701404	[-0.8,0.32]	0	0	0	0	0	0	0	0	NA	52	224	116	165	174	86	57	121	105	101	76	80
caps	FBgn0023095	-0.459625727	-0.543506177	-0.087163645	0.824751083	0.972256945	[-0.88,0.7]	2	0	0	0	0	1	0	1	dme-miR-988-3p|dme-bantam-3p	189	236	89	95	108	91	36	47	24	27	16	17
bon	FBgn0023097	0.237104951	0.305132513	0.066939626	0.694612364	0.942643042	[-0.26,0.39]	3	0	0	1	0	0	2	0	dme-miR-11-3p,dme-miR-308-3p|dme-miR-980-3p|dme-miR-252-5p	873	1139	857	926	997	807	134	249	241	232	170	189
aay	FBgn0023129	-1.266440439	-1.12039735	0.140659029	0.675767349	0.940849897	[-0.51,0.75]	1	0	0	0	0	0	1	0	dme-miR-8-3p	236	134	145	73	72	40	86	133	113	39	36	44
a6	FBgn0023130	0.907957368	1.521205928	0.621095524	0.196909173	0.722595198	[-0.32,1.59]	0	0	0	0	0	0	0	0	NA	95	178	110	161	215	186	8	11	7	22	23	13
Uba1	FBgn0023143	0.254013267	0.141649064	-0.112367584	0.452780459	0.884981011	[-0.41,0.18]	1	0	0	0	0	1	0	0	dme-miR-277-3p	2135	3702	2411	2701	2873	2241	1875	4437	4601	3235	2602	3089
SmD3	FBgn0023167	-0.915470334	-0.341026049	0.574280747	0.018378909	0.317544721	[0.1,1.02]	1	0	0	0	0	0	1	0	dme-miR-277-3p	299	240	175	115	118	82	445	866	648	394	388	400
AMPKalpha	FBgn0023169	0.277739971	0.024322063	-0.255560045	0.255067453	0.769994327	[-0.72,0.18]	0	0	0	0	0	0	0	0	NA	118	256	140	192	199	107	76	184	153	133	93	91
RpL39	FBgn0023170	0.549297943	-0.058184699	-0.607523437	0.005952401	0.193957184	[-1.08,-0.17]	0	0	0	0	0	0	0	0	NA	347	439	139	368	372	319	1469	3904	2605	1954	1990	1709
rnh1	FBgn0023171	-0.554353714	-0.246513315	0.306378559	0.275817578	0.78220605	[-0.25,0.81]	0	0	0	0	0	0	0	0	NA	314	254	130	157	174	71	214	378	303	256	178	156
RhoGEF2	FBgn0023172	0.007432593	0.053854483	0.045841995	0.781942322	0.961471241	[-0.27,0.35]	1	0	0	0	0	0	0	1	dme-miR-190-5p	2912	2976	2404	2629	2474	1794	463	1101	987	778	557	652
Prosbeta2	FBgn0023174	-0.103123117	-0.045431698	0.05750997	0.772198979	0.960119159	[-0.32,0.41]	0	0	0	0	0	0	0	0	NA	629	838	419	498	626	306	1126	2536	1759	1541	1277	1169
Prosalpha7	FBgn0023175	-0.03563918	-0.171587922	-0.136086322	0.41206317	0.872620861	[-0.48,0.19]	0	0	0	0	0	0	0	0	NA	842	1263	569	656	804	593	845	1761	1510	1008	924	836
Pp4-19C	FBgn0023177	0.241457651	0.101179795	-0.140783525	0.417307304	0.872620861	[-0.5,0.2]	2	0	0	0	1	0	0	1	dme-miR-283-5p|dme-miR-283-5p	433	642	534	509	536	481	252	496	418	379	314	265
Orc6	FBgn0023180	-1.184013125	-0.967329787	0.214817077	0.388412333	0.856863759	[-0.27,0.68]	0	0	0	0	0	0	0	0	NA	196	221	186	67	91	60	135	302	229	97	72	89
Orc4	FBgn0023181	0.218986607	-0.784494549	-1.007562009	0.000148683	0.023984086	[-1.57,-0.48]	0	0	0	0	0	0	0	0	NA	90	198	70	88	112	113	89	194	174	69	58	73
EloB	FBgn0023212	-0.281203059	-0.235405161	0.045000335	0.802498942	0.965330387	[-0.3,0.38]	0	0	0	0	0	0	0	0	NA	619	1022	684	649	515	380	320	610	484	326	284	311
eIF4G	FBgn0023213	-0.013475143	-0.109785982	-0.096456797	0.495537883	0.899682766	[-0.39,0.18]	0	0	0	0	0	0	0	0	NA	22080	25685	18501	20332	19132	14223	4612	10333	10060	6302	4965	6073
edl	FBgn0023214	0.548072286	0.739885477	0.192204029	0.396465673	0.86194832	[-0.25,0.64]	3	0	1	1	0	0	0	1	dme-miR-190-5p|dme-miR-8-3p|dme-miR-33-5p	357	455	345	481	451	427	36	122	109	108	116	100
Mnt	FBgn0023215	-0.102213311	-0.224855909	-0.126164904	0.629109532	0.937457355	[-0.68,0.4]	1	0	0	0	0	0	0	1	dme-miR-276a-3p	1566	888	703	933	705	803	99	145	105	83	74	79
Parg	FBgn0023216	0.06432537	0.187763035	0.121240253	0.569412279	0.916212036	[-0.3,0.53]	0	0	0	0	0	0	0	0	NA	287	332	228	269	277	180	66	145	110	103	84	90
Dap160	FBgn0023388	0.191541124	0.165371304	-0.026384146	0.876081289	0.980986472	[-0.36,0.31]	3	0	0	1	1	0	0	1	dme-miR-308-3p|dme-miR-34-5p|dme-miR-190-5p	1105	1833	1322	1526	1424	987	152	320	224	239	193	165
Chd3	FBgn0023395	-0.282509459	0.114243944	0.396161316	0.070051281	0.513795557	[-0.03,0.8]	1	0	0	0	0	0	0	1	dme-miR-14-3p	177	222	205	131	149	124	135	303	307	228	181	197
B4	FBgn0023407	-0.106465433	-0.203506535	-0.097363223	0.694601923	0.942643042	[-0.59,0.39]	2	0	0	0	0	1	1	0	dme-miR-996-3p,dme-miR-279-3p|dme-bantam-3p	773	1385	868	690	872	659	133	563	460	210	268	221
Ac3	FBgn0023416	0.316495197	0.401146164	0.081581829	0.732007197	0.953439134	[-0.38,0.53]	2	0	0	1	0	0	0	1	dme-miR-980-3p|dme-miR-275-3p,dme-miR-306-5p	648	633	370	670	581	434	40	75	83	74	55	70
slmb	FBgn0023423	0.264504658	0.176262073	-0.089264397	0.58656974	0.923346323	[-0.43,0.24]	5	0	0	0	0	1	2	2	dme-miR-980-3p|dme-bantam-3p|dme-bantam-3p|dme-miR-11-3p,dme-miR-308-3p|dme-bantam-3p	1821	1856	1279	1814	1754	1314	219	558	426	383	298	335
Rbcn-3A	FBgn0023458	0.021493437	-0.2190723	-0.240888223	0.172127553	0.696806924	[-0.61,0.1]	0	0	0	0	0	0	0	0	NA	952	2404	1630	1375	1642	1007	646	1378	1394	844	622	750
Tal	FBgn0023477	-0.182307576	-0.296065948	-0.113612938	0.536908651	0.910633804	[-0.5,0.25]	0	0	0	0	0	0	0	0	NA	264	485	269	211	261	227	1037	2242	1654	1059	1021	958
Tequila	FBgn0023479	-0.048578791	-0.020006858	0.028245682	0.993646309	0.999667139	[-1.37,1.28]	0	0	0	0	0	0	0	0	NA	870	417	233	769	275	235	855	776	724	1217	379	489
Es2	FBgn0023506	-0.227487701	-0.137376517	0.088205544	0.726081558	0.951565787	[-0.4,0.56]	0	0	0	0	0	0	0	0	NA	144	195	133	133	127	71	73	145	144	76	78	94
CG3835	FBgn0023507	-0.245078219	-0.385053434	-0.14228372	0.56101472	0.912812788	[-0.68,0.35]	0	0	0	0	0	0	0	0	NA	201	342	102	127	208	94	145	311	244	164	129	115
Ocrl	FBgn0023508	0.036060573	-0.440757058	-0.47817194	0.009995186	0.250425596	[-0.86,-0.11]	0	0	0	0	0	0	0	0	NA	474	833	660	566	552	491	180	356	268	176	127	152
mip130	FBgn0023509	0.061683075	-0.203080897	-0.26586215	0.120105074	0.613952535	[-0.62,0.07]	0	0	0	0	0	0	0	0	NA	524	745	665	588	554	492	227	477	470	288	226	257
Rbcn-3B	FBgn0023510	-0.081478805	-0.22330466	-0.142749857	0.371841986	0.849019125	[-0.47,0.17]	1	0	0	0	0	0	0	1	dme-miR-970-3p	763	1045	749	701	746	516	192	422	376	258	174	211
Edem1	FBgn0023511	0.055834358	0.194367669	0.137111364	0.482808177	0.895522745	[-0.25,0.51]	0	0	0	0	0	0	0	0	NA	463	790	478	559	606	299	131	253	202	218	151	148
eIF2B-epsilon	FBgn0023512	0.364210432	0.118992411	-0.246549902	0.229216321	0.75460604	[-0.68,0.16]	0	0	0	0	0	0	0	0	NA	153	367	238	262	239	254	190	357	319	271	206	244
CG14803	FBgn0023513	0.159715123	-0.29157557	-0.452681812	0.046334554	0.445633788	[-0.93,-0.01]	0	0	0	0	0	0	0	0	NA	199	412	118	241	229	157	216	446	331	219	182	217
CG14805	FBgn0023514	0.14954687	-0.052254223	-0.202547067	0.246914612	0.766841576	[-0.56,0.14]	0	0	0	0	0	0	0	0	NA	311	546	369	421	405	270	289	478	498	378	267	303
CG14814	FBgn0023515	-0.02070484	-0.039950749	-0.021214502	0.902134032	0.985248604	[-0.42,0.36]	1	0	0	1	0	0	0	0	dme-bantam-3p	451	433	367	370	345	298	107	235	204	155	118	129
Pex5	FBgn0023516	0.195029649	-0.416775235	-0.613765631	0.03021666	0.386392373	[-1.22,-0.06]	0	0	0	0	0	0	0	0	NA	46	190	76	80	108	80	151	248	243	169	96	112
Pgam5	FBgn0023517	0.067030471	0.120088749	0.052418271	0.798702813	0.965330387	[-0.33,0.42]	0	0	0	0	0	0	0	0	NA	257	354	209	269	283	150	174	404	337	273	237	237
trr	FBgn0023518	0.205274692	0.104368322	-0.102155231	0.538687444	0.910633804	[-0.44,0.23]	0	0	0	0	0	0	0	0	NA	651	874	752	820	708	608	155	353	299	252	188	215
mRpL16	FBgn0023519	-0.588904838	-0.069891827	0.51875968	0.040720922	0.422913783	[0.02,0.99]	0	0	0	0	0	0	0	0	NA	85	185	115	68	77	57	190	400	307	264	191	198
CG3587	FBgn0023521	0.209107914	-0.327266418	-0.538762675	0.108072256	0.589546095	[-1.24,0.12]	0	0	0	0	0	0	0	0	NA	40	88	41	35	77	41	66	148	79	69	65	44
CG11596	FBgn0023522	-0.270390167	-0.244128509	0.025367985	0.897166942	0.984977185	[-0.36,0.41]	0	0	0	0	0	0	0	0	NA	513	751	495	436	421	317	129	293	217	197	110	107
CG2865	FBgn0023526	-0.300380584	-0.16429542	0.131939025	0.640281616	0.938006156	[-0.42,0.66]	5	2	0	2	0	0	0	1	dme-miR-11-3p,dme-miR-308-3p|dme-miR-33-5p|dme-miR-996-3p,dme-miR-279-3p|dme-miR-305-5p|dme-miR-190-5p	439	332	324	226	247	256	55	86	62	53	37	52
CG3071	FBgn0023527	-0.594264408	-0.550910238	0.042076358	0.877050045	0.981001669	[-0.43,0.48]	1	1	0	0	0	0	0	0	dme-miR-283-5p	172	489	344	212	211	112	194	441	422	203	159	180
CG2924	FBgn0023528	-0.174362132	-0.048457038	0.124022202	0.548326747	0.911938438	[-0.28,0.5]	1	0	0	0	0	1	0	0	dme-miR-34-5p	1599	1423	1276	1050	962	1080	131	293	252	185	159	149
CG2918	FBgn0023529	-0.097906764	-0.041715072	0.055933901	0.698840218	0.945072233	[-0.22,0.33]	2	0	0	0	0	0	0	2	dme-bantam-3p|dme-miR-14-3p	3258	4946	2998	3193	3153	2094	1345	2972	2460	2048	1522	1431
CG3740	FBgn0023530	0.811978705	0.263055681	-0.551442155	0.032259716	0.397604625	[-1.09,-0.05]	0	0	0	0	0	0	0	0	NA	52	133	91	132	121	124	64	124	106	109	93	68
CG3156	FBgn0023536	0.127938785	-0.297147394	-0.426618763	0.085218117	0.548172203	[-0.93,0.06]	1	1	0	0	0	0	0	0	dme-miR-317-3p	121	212	94	139	113	111	89	214	234	97	103	122
CG17896	FBgn0023537	-0.621796987	-0.630545271	-0.008820128	0.941908675	0.988364383	[-0.36,0.32]	0	0	0	0	0	0	0	0	NA	1219	1991	1079	848	984	438	1256	2456	1973	1062	814	947
CG3630	FBgn0023540	-0.068879726	-0.229788101	-0.166876218	0.580717198	0.921562301	[-0.8,0.43]	1	0	0	0	0	1	0	0	dme-miR-980-3p	99	145	60	92	66	69	31	67	52	36	29	32
Nmd3	FBgn0023542	-0.196082267	-0.205810782	-0.009933097	0.946690125	0.989122628	[-0.31,0.29]	0	0	0	0	0	0	0	0	NA	331	671	477	302	472	263	256	706	659	406	311	320
CG4406	FBgn0023545	0.651443437	0.263793987	-0.387863729	0.12965338	0.631120902	[-0.95,0.11]	0	0	0	0	0	0	0	0	NA	58	206	72	168	174	69	323	667	609	625	415	429
Ac78C	FBgn0024150	-0.712652816	-0.588804899	0.120587773	0.777071044	0.960269833	[-0.72,0.95]	1	0	0	0	0	1	0	0	dme-miR-996-3p,dme-miR-279-3p	216	370	403	104	117	239	26	58	81	16	16	48
zpg	FBgn0024177	0.373412581	0.379673009	0.006248137	0.992761509	0.999667139	[-0.41,0.4]	0	0	0	0	0	0	0	0	NA	234	431	265	447	362	176	501	1060	980	1107	744	676
vig	FBgn0024183	-0.367764182	-0.329308847	0.038388392	0.84494671	0.975755428	[-0.32,0.38]	1	0	0	1	0	0	0	0	dme-miR-996-3p,dme-miR-279-3p	7111	6090	4688	4269	3844	3316	1458	2422	2231	1546	1099	1174
syd	FBgn0024187	0.108921083	-0.134495714	-0.245055563	0.170536494	0.696806924	[-0.61,0.11]	1	0	0	0	0	0	0	1	dme-miR-980-3p	705	836	573	707	648	500	123	229	196	153	114	117
san	FBgn0024188	-0.389846539	-0.485990024	-0.096676753	0.597638345	0.927649847	[-0.47,0.27]	0	0	0	0	0	0	0	0	NA	336	555	393	258	276	244	365	935	631	362	340	324
sip1	FBgn0024191	-0.273029243	0.092824344	0.36206596	0.271384272	0.778760545	[-0.29,0.96]	0	0	0	0	0	0	0	0	NA	111	121	45	88	57	41	50	95	98	72	63	62
rasp	FBgn0024194	0.259484806	0.229711617	-0.03051619	0.879726747	0.981626233	[-0.6,0.48]	0	0	0	0	0	0	0	0	NA	55	208	91	145	129	58	212	487	367	347	302	293
robl	FBgn0024196	-0.113679209	-0.139850118	-0.026624729	0.885708992	0.983335194	[-0.54,0.44]	0	0	0	0	0	0	0	0	NA	107	399	211	146	241	127	362	884	807	495	452	437
ird5	FBgn0024222	0.485043379	0.792974019	0.307303942	0.083403621	0.545359978	[-0.04,0.64]	0	0	0	0	0	0	0	0	NA	671	830	436	810	855	534	234	516	424	589	506	443
aurB	FBgn0024227	-0.41574333	-0.633086039	-0.217412904	0.297915713	0.801295172	[-0.66,0.19]	1	0	0	0	0	0	0	1	dme-miR-277-3p	200	462	177	175	189	123	572	992	900	438	411	378
Hs2st	FBgn0024230	0.923918092	1.37077866	0.444054691	0.119964983	0.613952535	[-0.12,0.97]	2	1	0	0	0	0	0	1	dme-miR-252-5p|dme-bantam-3p	75	224	232	296	286	229	30	75	44	99	97	93
gbb	FBgn0024234	0.872118359	1.215469559	0.343452972	0.106818599	0.586177345	[-0.07,0.74]	0	0	0	0	0	0	0	0	NA	309	648	339	733	843	342	426	826	830	1725	1041	975
foi	FBgn0024236	0.022176901	-0.011618403	-0.034507609	0.826875881	0.972900726	[-0.38,0.29]	3	1	0	0	0	0	0	2	dme-miR-252-5p|dme-bantam-3p|dme-miR-190-5p	1768	2846	2628	1957	2131	1836	412	984	967	640	541	563
Fim	FBgn0024238	-0.187014439	-0.324078623	-0.137417153	0.347987913	0.839700659	[-0.43,0.15]	0	0	0	0	0	0	0	0	NA	2985	3871	2725	2333	2478	1975	965	2319	2326	1285	974	1077
dnt	FBgn0024245	-0.003026038	0.256787935	0.25856796	0.234038148	0.759020086	[-0.17,0.67]	2	0	1	0	0	0	0	1	dme-miR-283-5p|dme-miR-283-5p	410	403	309	358	276	278	145	252	197	247	150	160
chico	FBgn0024248	0.06048831	-0.136422259	-0.197838825	0.248489187	0.766841576	[-0.55,0.14]	0	0	0	0	0	0	0	0	NA	777	1158	867	749	833	746	239	412	457	311	234	232
brk	FBgn0024250	-0.051840349	-0.444030621	-0.39379835	0.148576836	0.669715177	[-0.93,0.14]	1	0	0	1	0	0	0	0	dme-miR-33-5p	194	270	175	180	166	147	42	75	62	45	25	32
WASp	FBgn0024273	0.012869164	0.022852218	0.008822845	0.968200274	0.997946966	[-0.36,0.37]	1	0	0	1	0	0	0	0	dme-miR-33-5p	625	714	502	532	521	449	168	314	257	240	184	156
trio	FBgn0024277	0.093095108	0.235711112	0.142436858	0.302342523	0.805720057	[-0.13,0.4]	2	0	0	0	0	1	0	1	dme-miR-277-3p|dme-miR-184-3p	3291	4455	3262	3366	3613	2559	724	1510	1441	1298	975	1013
Srp54	FBgn0024285	0.137701057	0.143877728	0.005728603	0.987055811	0.999667139	[-0.37,0.36]	0	0	0	0	0	0	0	0	NA	369	714	463	576	508	293	340	731	566	532	465	377
Sir2	FBgn0024291	0.253324359	0.379957319	0.125874893	0.497596193	0.899682766	[-0.24,0.47]	3	0	0	1	0	0	2	0	dme-miR-33-5p|dme-miR-282-5p|dme-miR-8-3p	692	809	547	805	590	576	242	488	396	462	286	379
Plap	FBgn0024314	0.174206773	0.242954663	0.068483686	0.673501417	0.940567186	[-0.25,0.37]	0	0	0	0	0	0	0	0	NA	412	661	459	489	525	376	473	1116	870	838	631	722
Npc1a	FBgn0024320	0.328242308	0.379570971	0.051051846	0.786492521	0.962996379	[-0.31,0.39]	0	0	0	0	0	0	0	0	NA	899	1134	620	1070	1099	566	726	1267	1120	1277	878	1006
NK7.1	FBgn0024321	0.117445288	0.080750705	-0.037141307	0.854066156	0.977561296	[-0.43,0.36]	3	0	0	2	0	0	0	1	dme-miR-305-5p|dme-miR-11-3p,dme-miR-308-3p|dme-miR-263a-5p	724	1365	1098	917	934	886	75	191	142	98	104	118
Mkk4	FBgn0024326	0.158344523	0.239767586	0.080225495	0.692119447	0.94171676	[-0.31,0.44]	1	0	0	0	1	0	0	0	dme-miR-263a-5p	1897	1556	1104	1698	1393	1128	223	439	415	367	318	283
Mekk1	FBgn0024329	0.162012883	-0.026392042	-0.189091904	0.221997248	0.748429744	[-0.5,0.11]	0	0	0	0	0	0	0	0	NA	706	1133	711	813	815	645	270	522	501	374	312	283
MED6	FBgn0024330	-0.430815182	-0.160687972	0.268857908	0.215305891	0.740408896	[-0.16,0.68]	2	0	0	0	0	1	1	0	dme-miR-980-3p|dme-miR-33-5p	357	357	288	233	207	171	113	225	209	169	108	99
Mcm3	FBgn0024332	-0.174688812	-0.668710826	-0.494841308	0.007237746	0.216629518	[-0.87,-0.13]	0	0	0	0	0	0	0	0	NA	311	651	374	308	371	254	352	706	656	289	223	307
Hop	FBgn0024352	-0.028848915	-0.190191433	-0.161560759	0.248333929	0.766841576	[-0.45,0.11]	0	0	0	0	0	0	0	0	NA	3263	5938	4238	3948	3614	2950	1831	3980	3710	2362	1882	2046
CG11412	FBgn0024362	0.160995493	-0.106134796	-0.268531693	0.383799577	0.854627269	[-0.88,0.34]	2	0	0	0	0	1	1	0	dme-miR-980-3p|dme-miR-184-3p	187	364	184	242	257	154	37	58	37	36	31	29
CG11417	FBgn0024364	-0.093934964	-0.319278522	-0.22841179	0.318996603	0.820497399	[-0.7,0.22]	0	0	0	0	0	0	0	0	NA	288	455	246	243	207	265	74	143	129	81	56	75
CG12773	FBgn0024365	0.533737964	0.51322631	-0.020084055	0.934872914	0.986687936	[-0.51,0.47]	2	0	0	1	0	0	1	0	dme-miR-11-3p,dme-miR-308-3p|dme-miR-277-3p	307	608	434	557	584	420	124	192	137	252	156	113
E2f2	FBgn0024371	-0.012283622	-0.278858309	-0.267574581	0.136103388	0.644247663	[-0.63,0.08]	0	0	0	0	0	0	0	0	NA	355	483	359	394	373	212	225	495	405	295	195	216
Dlc90F	FBgn0024432	-0.407614536	-0.26578045	0.141373719	0.373925015	0.850048482	[-0.17,0.45]	0	0	0	0	0	0	0	0	NA	2142	2550	1860	1507	1428	1093	634	1028	1034	698	497	559
Bin1	FBgn0024491	-0.46310815	0.226671396	0.689250085	0.001048787	0.071067229	[0.28,1.08]	0	0	0	0	0	0	0	0	NA	749	1200	1226	714	578	574	265	579	357	417	344	313
Sec13	FBgn0024509	-0.20585719	-0.444887834	-0.239287681	0.177834791	0.703724237	[-0.61,0.11]	0	0	0	0	0	0	0	0	NA	357	684	461	302	423	306	828	1628	1298	833	671	617
dlt	FBgn0024510	0.297580036	0.067916698	-0.232914811	0.41220462	0.872620861	[-0.82,0.33]	0	0	0	0	0	0	0	0	NA	204	230	77	155	214	133	32	110	117	75	54	69
Neos	FBgn0024542	0.615370114	0.652308547	0.035179292	0.913226901	0.985248604	[-0.5,0.53]	0	0	0	0	0	0	0	0	NA	67	164	124	144	214	86	64	149	115	144	135	109
flfl	FBgn0024555	0.197891038	0.033795271	-0.164549435	0.26244527	0.77284887	[-0.46,0.12]	3	0	0	0	0	0	0	3	dme-miR-11-3p,dme-miR-308-3p|dme-miR-965-3p|dme-miR-283-5p	1793	2391	1566	2115	1830	1397	468	938	834	729	484	547
EfTuM	FBgn0024556	-0.11516298	-0.520245146	-0.405748314	0.025277499	0.361503021	[-0.79,-0.05]	0	0	0	0	0	0	0	0	NA	439	1167	597	574	659	366	458	982	900	457	383	392
Dph5	FBgn0024558	-0.661611906	-0.778859122	-0.118586472	0.568312032	0.915780239	[-0.56,0.29]	0	0	0	0	0	0	0	0	NA	235	568	418	222	243	153	198	508	403	165	147	168
fws	FBgn0024689	-0.227491845	-0.048430351	0.178683577	0.327129705	0.826196961	[-0.18,0.52]	0	0	0	0	0	0	0	0	NA	305	445	279	272	268	172	303	544	501	406	293	309
Cpsf160	FBgn0024698	-0.101749287	-0.267656988	-0.166469767	0.292358858	0.795756559	[-0.49,0.14]	0	0	0	0	0	0	0	0	NA	594	990	717	622	652	455	328	762	649	400	308	377
Slip1	FBgn0024728	0.538769923	0.504614931	-0.035031884	0.815049323	0.969560552	[-0.35,0.27]	0	0	0	0	0	0	0	0	NA	1124	1364	1033	1501	1434	1211	170	341	315	343	251	299
Drep-1	FBgn0024732	0.692742117	0.65699305	-0.034327105	0.942717335	0.98864289	[-0.99,0.92]	1	0	0	1	0	0	0	0	dme-miR-14-3p	57	102	45	75	95	85	6	22	22	9	22	25
RpL10	FBgn0024733	0.085800189	-0.198658079	-0.284462532	0.083578992	0.545359978	[-0.61,0.04]	0	0	0	0	0	0	0	0	NA	5220	7215	4383	5663	5592	3305	5344	16340	11549	7483	7173	6349
PRL-1	FBgn0024734	0.044527122	0.120956133	0.075793732	0.654370086	0.93957962	[-0.25,0.39]	3	1	0	1	0	0	0	1	dme-miR-252-5p|dme-miR-317-3p|dme-bantam-3p	11006	10760	7955	9271	8627	7208	497	995	824	791	529	617
Flo1	FBgn0024754	-0.162343012	-0.31585391	-0.154237797	0.365817975	0.846573467	[-0.5,0.18]	1	0	0	0	0	0	0	1	dme-miR-965-3p	1128	1612	933	934	1079	642	377	580	568	398	287	281
Dbp80	FBgn0024804	0.020338798	0.479569481	0.458650781	0.050003798	0.46291901	[0,0.89]	1	0	0	0	0	0	0	1	dme-miR-11-3p,dme-miR-308-3p	626	435	385	488	463	295	254	401	391	543	303	313
DIP2	FBgn0024806	0.310468638	0.451271635	0.140306617	0.417659044	0.872620861	[-0.2,0.46]	0	0	0	0	0	0	0	0	NA	1233	1263	861	1256	1328	852	284	692	643	597	492	559
DIP1	FBgn0024807	0.451861678	0.417414197	-0.036261982	0.854400487	0.977561296	[-0.47,0.38]	0	0	0	0	0	0	0	0	NA	536	549	627	681	570	660	111	170	151	176	124	152
Crk	FBgn0024811	0.129097294	0.582586175	0.452519722	0.031072057	0.394218457	[0.04,0.84]	2	0	0	0	1	1	0	0	dme-miR-14-3p|dme-miR-308-3p	2069	1673	1102	1540	1579	1246	148	303	279	353	267	215
Clc	FBgn0024814	0.010992515	-0.022693074	-0.034123214	0.826850596	0.972900726	[-0.37,0.29]	0	0	0	0	0	0	0	0	NA	815	1549	868	959	1072	582	700	1224	1094	931	705	677
AP-1mu	FBgn0024833	0.044695753	-0.185582619	-0.231073998	0.222634353	0.748769681	[-0.62,0.14]	0	0	0	0	0	0	0	0	NA	277	611	340	321	423	256	267	567	563	396	241	298
Pcd	FBgn0024841	-0.586877825	-1.073398096	-0.48615864	0.067436545	0.507189195	[-1.04,0.04]	0	0	0	0	0	0	0	0	NA	249	423	133	122	208	93	800	1676	870	384	434	397
p38b	FBgn0024846	-0.066526892	-0.064106475	0.001761144	0.994872823	0.999667139	[-0.35,0.34]	0	0	0	0	0	0	0	0	NA	319	637	362	356	406	241	300	629	574	410	343	336
kin17	FBgn0024887	0.093117131	0.138720402	0.04491036	0.850498099	0.977292963	[-0.41,0.49]	0	0	0	0	0	0	0	0	NA	213	219	193	196	183	166	152	208	256	228	125	185
Kap-alpha1	FBgn0024889	0.032379582	-0.325172363	-0.358259409	0.068769975	0.510948399	[-0.76,0.03]	0	0	0	0	0	0	0	0	NA	296	619	409	345	448	285	171	486	467	246	212	200
Taf7	FBgn0024909	0.134167205	-0.027286435	-0.162381807	0.410879971	0.872620861	[-0.57,0.23]	0	0	0	0	0	0	0	0	NA	245	321	232	240	222	235	161	293	283	213	146	197
Ts	FBgn0024920	-0.442835007	-0.769114563	-0.326000909	0.114606368	0.599407342	[-0.75,0.08]	0	0	0	0	0	0	0	0	NA	156	303	191	137	157	90	774	1273	1059	572	422	442
Trn	FBgn0024921	0.124820642	0.074741328	-0.050376196	0.758403633	0.960119159	[-0.38,0.28]	3	1	0	1	0	1	0	0	dme-miR-14-3p|dme-miR-317-3p|dme-miR-11-3p,dme-miR-308-3p	2592	2913	2144	2441	2386	1957	460	1112	1261	829	641	738
NitFhit	FBgn0024945	0.436563921	0.070264249	-0.36762829	0.079185109	0.534141182	[-0.8,0.04]	0	0	0	0	0	0	0	0	NA	109	215	112	159	180	126	109	276	240	183	149	158
NTPase	FBgn0024947	-0.153286361	-0.337947989	-0.185088462	0.238052936	0.759715897	[-0.51,0.12]	3	0	0	0	1	0	0	2	dme-miR-308-3p|dme-bantam-3p|dme-miR-283-5p	625	1042	668	697	564	426	612	1317	1285	684	608	618
Mat1	FBgn0024956	-0.019040511	0.362907385	0.380658885	0.079129701	0.534141182	[-0.04,0.78]	1	0	0	1	0	0	0	0	dme-miR-965-3p	205	408	334	235	272	235	99	265	228	221	178	168
Irp-1B	FBgn0024957	-0.41753194	-0.52683058	-0.109646008	0.583428949	0.922563464	[-0.54,0.29]	0	0	0	0	0	0	0	0	NA	273	464	210	179	275	116	441	922	747	397	351	363
Irp-1A	FBgn0024958	-0.047546458	-0.437819048	-0.391264354	0.095502797	0.562808857	[-0.88,0.07]	0	0	0	0	0	0	0	0	NA	119	386	219	217	210	124	217	507	582	273	200	245
CG2701	FBgn0024973	0.208174502	-0.043680348	-0.253793662	0.278653597	0.78220605	[-0.74,0.21]	0	0	0	0	0	0	0	0	NA	120	245	137	143	212	108	70	193	137	102	97	89
CG2712	FBgn0024975	0.111160736	-0.032819482	-0.147921571	0.593427895	0.926337837	[-0.72,0.4]	0	0	0	0	0	0	0	0	NA	70	159	95	112	94	71	36	62	73	50	37	41
Syx4	FBgn0024980	-0.396341637	-0.44084997	-0.045631786	0.824350977	0.972256945	[-0.5,0.38]	0	0	0	0	0	0	0	0	NA	337	721	474	224	413	278	193	557	452	205	218	222
CG4293	FBgn0024983	0.294758183	0.408778243	0.113731402	0.598253966	0.927649847	[-0.31,0.51]	0	0	0	0	0	0	0	0	NA	118	261	171	200	195	141	182	375	350	386	277	256
CG11448	FBgn0024985	-0.307270308	0.216516717	0.519945678	0.082388192	0.543168941	[-0.07,1.07]	4	0	0	1	0	1	2	0	dme-miR-34-5p|dme-bantam-3p|dme-miR-8-3p|dme-miR-8-3p	164	116	155	98	84	108	50	97	90	73	71	65
CG3719	FBgn0024986	0.313642471	0.094533917	-0.220291084	0.315536029	0.820497399	[-0.67,0.21]	0	0	0	0	0	0	0	0	NA	102	207	114	141	162	112	110	216	175	158	138	113
ssx	FBgn0024987	0.128078704	-0.0805473	-0.210031441	0.253033787	0.768649434	[-0.58,0.15]	4	0	0	0	0	0	3	1	dme-miR-980-3p|dme-miR-9b-5p,dme-miR-9c-5p|dme-miR-965-3p|dme-miR-996-3p,dme-miR-279-3p	672	815	638	582	701	590	149	326	298	196	200	153
CG2694	FBgn0024991	0.055188029	0.441454141	0.383980889	0.081972817	0.542532507	[-0.05,0.8]	1	0	0	0	0	0	0	1	dme-miR-11-3p,dme-miR-308-3p	298	351	203	274	222	213	61	120	111	114	87	101
CG2658	FBgn0024992	-0.12549443	-0.296574814	-0.172513741	0.413806662	0.872620861	[-0.61,0.24]	1	0	0	0	0	0	0	1	dme-miR-7-5p	236	521	390	259	296	270	146	342	371	188	150	183
CG2662	FBgn0024993	-0.329730131	-0.169875459	0.156475956	0.57673177	0.920263797	[-0.39,0.68]	0	0	0	0	0	0	0	0	NA	150	153	142	112	85	92	43	94	91	49	52	51
Csat	FBgn0024994	-0.620618371	-0.235123602	0.384776252	0.135424371	0.643454601	[-0.12,0.85]	0	0	0	0	0	0	0	0	NA	698	404	298	275	299	198	305	618	464	372	290	244
eIF2B-beta	FBgn0024996	-0.022863998	-0.453603821	-0.431844156	0.054607337	0.479563399	[-0.9,0.01]	0	0	0	0	0	0	0	0	NA	119	203	89	107	119	91	187	438	332	185	159	181
CG2681	FBgn0024997	-0.004843235	0.25463493	0.252518154	0.536402706	0.910633804	[-0.55,1.02]	0	0	0	0	0	0	0	0	NA	42	99	39	57	50	33	14	28	18	24	19	12
CG2685	FBgn0024998	0.116748004	-0.292945447	-0.411837985	0.042823093	0.42772882	[-0.82,-0.01]	0	0	0	0	0	0	0	0	NA	226	370	255	250	261	223	84	178	185	100	86	89
Bem46	FBgn0025109	-0.091610162	0.195403887	0.284947899	0.294045387	0.797721858	[-0.25,0.81]	1	0	0	0	0	0	0	1	dme-miR-317-3p	159	173	132	145	134	82	54	92	59	72	66	45
Ant2	FBgn0025111	0.588602129	0.540063818	-0.049301599	0.858136414	0.977561296	[-0.72,0.57]	0	0	0	0	0	0	0	0	NA	34	93	62	115	78	38	42	148	147	102	124	124
und	FBgn0025117	0.004904984	-0.308741989	-0.31431406	0.062209586	0.495166917	[-0.66,0.02]	0	0	0	0	0	0	0	0	NA	631	1043	461	663	606	426	466	1082	976	557	492	475
az2	FBgn0025185	-0.130591794	0.387192451	0.515582753	0.050892856	0.465304676	[0,1.01]	0	0	0	0	0	0	0	0	NA	134	122	126	111	106	75	52	95	91	98	68	73
ari-2	FBgn0025186	0.755280026	1.143211295	0.384357072	0.157932297	0.689365894	[-0.15,0.9]	4	0	0	1	0	0	3	0	dme-miR-965-3p|dme-miR-8-3p|dme-miR-276a-3p|dme-miR-970-3p	124	262	268	287	331	271	19	47	40	76	56	45
RpL31	FBgn0025286	0.450522086	-0.042854796	-0.4934845	0.005045889	0.17493392	[-0.85,-0.15]	0	0	0	0	0	0	0	0	NA	6431	8612	4704	8800	8784	4532	2181	5768	3659	2958	2899	2486
CG4585	FBgn0025335	0.045156132	0.543628103	0.498087838	0.013336864	0.289191704	[0.1,0.87]	0	0	0	0	0	0	0	0	NA	367	596	418	513	456	210	322	577	503	628	487	467
CG4882	FBgn0025336	-0.142561004	-0.292683471	-0.15069307	0.516877278	0.905177566	[-0.64,0.31]	0	0	0	0	0	0	0	0	NA	102	302	189	164	149	109	162	447	450	235	202	198
Thiolase	FBgn0025352	-0.17444726	-0.284721039	-0.110577422	0.507829493	0.902948943	[-0.45,0.22]	0	0	0	0	0	0	0	0	NA	523	818	547	563	507	296	737	1266	1140	714	629	655
Ip259	FBgn0025366	0.029709065	-0.362401469	-0.3922977	0.018402116	0.317544721	[-0.73,-0.07]	0	0	0	0	0	0	0	0	NA	4680	5396	3260	4004	4279	2820	655	1734	1421	697	708	766
Fpps	FBgn0025373	-0.347640403	-0.110603289	0.237268175	0.336581182	0.83106981	[-0.25,0.72]	0	0	0	0	0	0	0	0	NA	691	599	494	506	318	333	577	742	523	627	381	412
rush	FBgn0025381	-0.08009853	-0.301064351	-0.221302482	0.156879788	0.685831505	[-0.53,0.09]	2	0	0	1	0	0	1	0	dme-miR-305-5p|dme-miR-282-5p	2773	3876	2365	2649	2452	1778	712	1299	1004	782	592	535
CG12179	FBgn0025388	-0.030238593	-0.276336485	-0.246732912	0.305756187	0.810215348	[-0.72,0.23]	0	0	0	0	0	0	0	0	NA	268	299	194	213	231	163	50	157	168	95	73	59
inc	FBgn0025394	0.330441317	0.237623302	-0.093826297	0.59142482	0.924703309	[-0.45,0.25]	2	1	0	0	0	0	0	1	dme-miR-317-3p|dme-miR-283-5p	719	1027	845	975	884	773	155	298	228	246	203	169
CycT	FBgn0025455	-0.098616338	0.122758936	0.219487797	0.38358036	0.854627269	[-0.27,0.67]	2	0	0	0	0	0	0	2	dme-bantam-3p|dme-miR-305-5p	1183	622	688	648	633	667	152	290	241	232	176	164
Bub3	FBgn0025457	0.080360088	-0.150922427	-0.231587284	0.193489593	0.720661112	[-0.6,0.12]	0	0	0	0	0	0	0	0	NA	503	709	322	509	509	290	739	1412	1180	895	730	684
Bap60	FBgn0025463	-0.133986697	-0.208236152	-0.074660354	0.59084983	0.924703309	[-0.36,0.2]	0	0	0	0	0	0	0	0	NA	1336	1833	1314	1217	1243	862	695	1312	1266	809	666	692
fidipidine	FBgn0025519	0.053837139	0.207404327	0.15195469	0.452219131	0.884981011	[-0.24,0.53]	0	0	0	0	0	0	0	0	NA	385	651	603	548	509	340	109	222	211	203	139	136
unc-119	FBgn0025549	0.627603907	1.191786772	0.566218733	0.052946291	0.473859265	[-0.01,1.14]	2	1	0	0	0	1	0	0	dme-miR-317-3p|dme-bantam-3p	1147	827	968	1297	1192	1278	18	48	28	73	41	49
CG4101	FBgn0025558	0.029507891	0.427386685	0.39681941	0.138147837	0.649153312	[-0.13,0.89]	0	0	0	0	0	0	0	0	NA	98	93	75	77	95	54	76	181	167	167	119	143
SF1	FBgn0025571	0.208691601	0.099380912	-0.109898412	0.551967529	0.911938438	[-0.49,0.26]	3	0	0	0	0	1	1	1	dme-bantam-3p|dme-miR-980-3p|dme-miR-14-3p	396	927	554	566	674	465	194	535	505	369	280	326
Pli	FBgn0025574	0.015210883	0.047485365	0.029290756	0.915474479	0.985248604	[-0.46,0.5]	0	0	0	0	0	0	0	0	NA	352	273	245	297	220	213	72	118	123	103	61	87
Int6	FBgn0025582	0.217843762	-0.252404294	-0.470567732	0.003600043	0.138497128	[-0.81,-0.15]	0	0	0	0	0	0	0	0	NA	681	1431	863	985	1124	654	964	2478	2143	1377	1043	1066
Gyk	FBgn0025592	-0.38051556	-0.621604021	-0.241619374	0.237938553	0.759715897	[-0.65,0.16]	0	0	0	0	0	0	0	0	NA	519	556	348	316	343	234	443	701	498	310	260	276
Faf	FBgn0025608	0.17813377	0.383795443	0.204822065	0.235911319	0.759533256	[-0.13,0.54]	2	0	0	0	0	0	0	2	dme-miR-184-3p|dme-bantam-3p	779	1211	960	977	939	773	205	426	288	369	271	281
Torsin	FBgn0025615	0.041138804	-0.253865514	-0.294901773	0.120772484	0.613952535	[-0.68,0.08]	0	0	0	0	0	0	0	0	NA	364	624	274	387	397	246	708	1149	930	741	526	582
CG16989	FBgn0025621	0.008760967	-0.285366226	-0.298545562	0.27517688	0.782116176	[-0.86,0.24]	0	0	0	0	0	0	0	0	NA	96	183	91	129	86	78	38	98	82	51	36	47
CG4025	FBgn0025624	0.159600883	0.416109591	0.256349031	0.323883827	0.821953518	[-0.25,0.73]	0	0	0	0	0	0	0	0	NA	117	225	125	151	209	67	371	706	508	732	484	438
CG4281	FBgn0025626	0.071878101	0.18578609	0.112340393	0.57142599	0.916534105	[-0.28,0.49]	0	0	0	0	0	0	0	0	NA	534	1124	568	702	655	479	99	216	149	160	129	113
CG4199	FBgn0025628	-0.172966241	-0.592013531	-0.4196305	0.011877726	0.270331612	[-0.77,-0.09]	0	0	0	0	0	0	0	0	NA	503	1050	586	529	633	350	681	1312	1135	592	487	511
CG4045	FBgn0025629	-0.359632923	-0.305167741	0.053722792	0.825188072	0.972256945	[-0.4,0.48]	0	0	0	0	0	0	0	0	NA	160	334	162	149	176	83	242	509	443	247	259	222
CG4061	FBgn0025630	0.232309973	0.261319057	0.028495066	0.962865404	0.996913985	[-1.16,1.21]	0	0	0	0	0	0	0	0	NA	125	123	110	150	146	62	7	15	6	13	9	4
moody	FBgn0025631	-0.022803291	0.348466005	0.368972026	0.08667251	0.552832798	[-0.05,0.78]	2	0	0	1	0	0	0	1	dme-miR-965-3p|dme-miR-970-3p	622	835	685	445	761	504	64	163	117	114	111	102
CG13366	FBgn0025633	0.047580095	-0.106496849	-0.156564488	0.468549871	0.892639899	[-0.6,0.27]	1	0	0	0	0	0	1	0	dme-miR-190-5p	232	381	310	230	302	233	89	142	133	103	72	88
CG13367	FBgn0025634	-0.109492388	0.196663266	0.303235783	0.338143988	0.833892722	[-0.32,0.9]	1	0	0	0	0	0	0	1	dme-miR-252-5p	61	179	107	103	100	53	29	66	85	72	40	44
SkpA	FBgn0025637	-0.190128577	-0.006706759	0.183355208	0.391181755	0.858746089	[-0.24,0.58]	2	0	0	0	1	0	0	1	dme-miR-252-5p|dme-bantam-3p	1703	1399	993	1246	1146	642	768	1269	1034	1053	697	676
Roc1a	FBgn0025638	-0.042468653	-0.06322275	-0.022177687	0.900084003	0.984977185	[-0.42,0.36]	1	0	0	0	0	1	0	0	dme-miR-980-3p	209	352	232	235	242	146	103	244	201	154	122	119
Hmt4-20	FBgn0025639	0.096657447	0.321053242	0.224110463	0.333313853	0.828846859	[-0.23,0.68]	3	0	0	0	1	1	1	0	dme-bantam-3p|dme-miR-190-5p|dme-miR-11-3p,dme-miR-308-3p	489	518	428	432	424	391	38	103	69	80	57	60
CG13369	FBgn0025640	-0.467702362	-0.24797019	0.2155667	0.560158894	0.912812788	[-0.51,0.92]	0	0	0	0	0	0	0	0	NA	82	117	63	69	58	28	16	64	48	20	32	25
DAAM	FBgn0025641	-1.110441791	-1.755101534	-0.652044203	0.074955961	0.524476995	[-1.39,0.07]	0	0	0	0	0	0	0	0	NA	109	271	250	59	115	62	57	75	141	18	16	28
CycK	FBgn0025674	-0.052336119	-0.087426172	-0.036053452	0.816651604	0.969892432	[-0.37,0.28]	0	0	0	0	0	0	0	0	NA	953	1399	994	1097	977	576	283	659	508	391	328	309
CkIIalpha-i3	FBgn0025676	0.382027338	0.346022223	-0.036172446	0.903100589	0.985248604	[-0.63,0.55]	0	0	0	0	0	0	0	0	NA	386	277	226	395	259	301	18	57	40	47	33	29
CaBP1	FBgn0025678	0.461481313	0.507128421	0.045720384	0.813933103	0.969145985	[-0.32,0.4]	0	0	0	0	0	0	0	0	NA	1127	2627	1430	2143	2313	1227	2799	6001	4743	6417	4553	3797
CG3558	FBgn0025681	-0.293846694	-0.325301803	-0.032570625	0.834618195	0.97437323	[-0.38,0.29]	4	0	0	2	1	0	0	1	dme-miR-33-5p|dme-miR-317-3p|dme-miR-8-3p|dme-miR-190-5p	2780	2987	2542	1769	1914	1804	324	607	583	352	267	307
scf	FBgn0025682	-0.281058801	-0.174042889	0.106824677	0.581481994	0.921562301	[-0.27,0.46]	1	0	0	1	0	0	0	0	dme-miR-9b-5p,dme-miR-9c-5p	886	2118	1234	1045	1167	580	2210	4597	4132	3267	2188	1985
CG3164	FBgn0025683	-0.235230145	-0.244490176	-0.009385015	0.941166664	0.988364383	[-0.33,0.3]	0	0	0	0	0	0	0	0	NA	1558	2249	1184	1150	1385	866	2354	4171	3533	2551	2047	2010
MFS18	FBgn0025684	0.188832613	0.262641386	0.071866464	0.805998983	0.966217509	[-0.48,0.59]	1	0	0	0	0	0	0	1	dme-miR-11-3p,dme-miR-308-3p	114	346	149	187	249	108	64	146	105	128	97	63
LKR	FBgn0025687	0.296502556	0.336379557	0.039938715	0.836777197	0.97437323	[-0.34,0.42]	2	0	0	0	0	0	1	1	dme-miR-2b-2-5p|dme-miR-34-5p	1104	2236	1292	1550	1907	1081	912	3112	2875	2018	2038	2124
ZnT41F	FBgn0025693	0.067366503	0.190474058	0.122056189	0.527497433	0.907616866	[-0.26,0.48]	1	0	0	1	0	0	0	0	dme-miR-9b-5p,dme-miR-9c-5p	1642	1516	1010	1406	1268	932	200	386	323	330	209	261
CG5885	FBgn0025700	0.048115204	0.025021226	-0.023002389	0.8821329	0.982839776	[-0.38,0.32]	1	0	0	0	0	0	1	0	dme-miR-184-3p	341	713	476	423	451	372	742	1341	1258	1106	778	755
Bap55	FBgn0025716	0.077155864	0.098862237	0.021226313	0.920018126	0.98628766	[-0.36,0.39]	0	0	0	0	0	0	0	0	NA	549	764	447	671	529	318	437	803	703	739	440	448
Ate1	FBgn0025720	0.162122474	0.310117283	0.146853702	0.439183007	0.882269652	[-0.23,0.51]	0	0	0	0	0	0	0	0	NA	321	488	322	408	363	253	91	226	206	189	160	136
beta'COP	FBgn0025724	-0.056104008	-0.15532368	-0.099149002	0.51416196	0.905177566	[-0.41,0.2]	1	0	0	0	0	1	0	0	dme-miR-277-3p	1065	1949	995	1077	1228	756	1535	2942	2770	2090	1402	1527
alphaCOP	FBgn0025725	-0.052321547	-0.211223122	-0.159017438	0.297280312	0.801031407	[-0.48,0.14]	0	0	0	0	0	0	0	0	NA	837	1747	1020	1010	1102	658	1507	2966	2636	1802	1371	1529
unc-13	FBgn0025726	0.133986039	0.477701611	0.34362259	0.163673709	0.69337449	[-0.14,0.83]	0	0	0	0	0	0	0	0	NA	6570	7922	7026	6736	6703	5790	475	599	453	861	423	500
pon	FBgn0025739	-0.250760175	-0.143405327	0.106290681	0.590033033	0.92437724	[-0.28,0.48]	1	0	0	1	0	0	0	0	dme-miR-9b-5p,dme-miR-9c-5p	643	673	573	481	475	354	185	292	266	229	158	143
PlexB	FBgn0025740	0.47115032	0.702823835	0.231441204	0.185441186	0.711573868	[-0.11,0.55]	0	0	0	0	0	0	0	0	NA	1639	1735	964	1739	1866	1290	544	1051	957	1275	877	1041
PlexA	FBgn0025741	0.383189469	0.679486853	0.296166005	0.076269004	0.527973618	[-0.03,0.61]	2	0	0	1	0	0	1	0	dme-miR-252-5p|dme-miR-317-3p	6225	6232	4159	6463	6485	4813	1202	2128	1840	2619	1842	2002
mtm	FBgn0025742	-0.342126914	0.057461054	0.399007021	0.056933441	0.483538083	[-0.01,0.79]	0	0	0	0	0	0	0	0	NA	222	289	216	169	203	102	195	394	302	290	205	217
mbt	FBgn0025743	0.637944967	0.884792822	0.247698685	0.256692089	0.770364352	[-0.18,0.68]	3	0	0	1	0	1	1	0	dme-miR-980-3p|dme-miR-277-3p|dme-miR-277-3p	357	537	346	536	543	458	53	133	79	164	104	104
homer	FBgn0025777	0.147978413	0.018220023	-0.130554599	0.423356622	0.874125879	[-0.46,0.19]	1	0	0	0	0	1	0	0	dme-miR-8-3p	815	961	663	752	865	587	246	430	398	316	263	260
Cdc16	FBgn0025781	0.061633954	-0.023561067	-0.08621621	0.661790092	0.93957962	[-0.49,0.31]	0	0	0	0	0	0	0	0	NA	256	315	250	292	249	166	155	324	304	179	181	218
TBPH	FBgn0025790	0.098859222	-0.024657753	-0.124861555	0.502327694	0.901121755	[-0.51,0.24]	1	0	0	1	0	0	0	0	dme-miR-252-5p	332	570	358	455	428	218	177	334	324	246	201	181
Smox	FBgn0025800	0.019294713	-0.014548098	-0.035274881	0.83422162	0.97437323	[-0.39,0.31]	1	0	0	0	0	0	0	1	dme-miR-9b-5p,dme-miR-9c-5p	1364	1577	1249	1109	1237	1085	138	265	210	179	134	153
Sbf	FBgn0025802	-0.100146897	0.357192123	0.456496289	0.013509911	0.290129797	[0.09,0.81]	3	1	0	0	1	0	1	0	dme-miR-9b-5p,dme-miR-9c-5p|dme-miR-308-3p|dme-miR-33-5p	607	694	463	517	455	366	161	332	295	335	228	210
Rap2l	FBgn0025806	0.098973144	0.327863023	0.227992839	0.301898242	0.805720057	[-0.21,0.63]	0	0	0	0	0	0	0	0	NA	306	289	160	222	266	174	190	383	334	354	248	269
Rad9	FBgn0025807	-0.71155059	-0.176358291	0.530911398	0.095535349	0.562808857	[-0.09,1.13]	0	0	0	0	0	0	0	0	NA	86	177	157	60	81	64	38	84	48	46	30	39
Rad17	FBgn0025808	0.140840894	0.402136047	0.258617352	0.336297619	0.831057897	[-0.27,0.76]	0	0	0	0	0	0	0	0	NA	106	132	91	91	138	69	36	89	91	84	65	65
Paf-AHalpha	FBgn0025809	0.692751387	1.189431622	0.495289131	0.033993124	0.402005703	[0.04,0.93]	0	0	0	0	0	0	0	0	NA	258	233	170	297	274	292	47	141	102	199	159	134
Mgstl	FBgn0025814	-0.50567279	-0.412375416	0.093726044	0.685738441	0.941556908	[-0.36,0.53]	0	0	0	0	0	0	0	0	NA	384	554	333	279	328	132	636	1543	833	580	644	473
Mcm6	FBgn0025815	-0.436649622	-0.61426131	-0.177566253	0.305213198	0.809962751	[-0.53,0.16]	0	0	0	0	0	0	0	0	NA	477	820	448	372	421	241	791	1274	1374	671	500	579
JTBR	FBgn0025820	0.237349367	0.545546387	0.307239919	0.212915417	0.737980219	[-0.18,0.76]	0	0	0	0	0	0	0	0	NA	74	146	109	123	122	70	111	215	170	224	176	156
IntS8	FBgn0025830	-0.121442891	-0.05154028	0.067793961	0.840499273	0.974601861	[-0.53,0.61]	0	0	0	0	0	0	0	0	NA	128	83	131	74	88	99	108	241	209	168	126	114
Fen1	FBgn0025832	-0.389542305	-0.462726627	-0.073304593	0.709650341	0.945965098	[-0.49,0.32]	0	0	0	0	0	0	0	0	NA	181	309	159	154	149	93	360	596	584	333	247	289
CG3621	FBgn0025839	-0.278468287	-0.580720267	-0.302225524	0.237632745	0.759715897	[-0.82,0.2]	0	0	0	0	0	0	0	0	NA	133	311	127	136	143	88	220	513	269	153	188	162
Crag	FBgn0025864	0.158707235	0.114885337	-0.044774162	0.770722231	0.960119159	[-0.36,0.26]	3	0	0	1	0	0	1	1	dme-miR-965-3p|dme-bantam-3p|dme-miR-317-3p	1465	2583	1863	1893	2021	1395	260	531	404	397	299	296
Cortactin	FBgn0025865	0.45751089	0.546185623	0.088474198	0.554954209	0.912812788	[-0.2,0.37]	0	0	0	0	0	0	0	0	NA	2194	3105	2229	2662	3451	2261	983	2345	2232	2364	1856	1842
CalpB	FBgn0025866	0.09105319	0.018407805	-0.073314948	0.657678174	0.93957962	[-0.42,0.26]	2	0	0	0	0	1	1	0	dme-miR-282-5p|dme-miR-275-3p,dme-miR-306-5p	538	626	453	478	563	369	229	565	498	363	279	335
Meics	FBgn0025874	0.281077874	0.251070643	-0.030036054	0.88236893	0.982919098	[-0.43,0.37]	0	0	0	0	0	0	0	0	NA	185	198	195	198	175	196	57	122	97	83	79	86
Inos	FBgn0025885	-0.727993539	-0.91093404	-0.182786898	0.355254686	0.839700659	[-0.58,0.21]	0	0	0	0	0	0	0	0	NA	1461	2938	1217	849	1175	637	3912	7512	4800	2234	2364	2053
Eph	FBgn0025936	0.726877576	1.001063492	0.273932337	0.130195695	0.632869965	[-0.08,0.61]	1	0	0	1	0	0	0	0	dme-miR-11-3p,dme-miR-308-3p	2254	2235	1394	2949	2967	2077	487	842	722	1385	880	960
Top3beta	FBgn0026015	0.068389392	0.06470662	-0.003744425	0.979433052	0.999667139	[-0.31,0.31]	0	0	0	0	0	0	0	0	NA	213	397	258	253	204	250	137	268	295	207	172	176
Rlip	FBgn0026056	0.407247327	0.28088459	-0.12751736	0.497264434	0.899682766	[-0.5,0.24]	0	0	0	0	0	0	0	0	NA	329	517	337	437	450	364	92	154	183	150	114	136
Mhcl	FBgn0026059	-0.343017834	-0.063472547	0.278207583	0.20828465	0.734043361	[-0.16,0.7]	0	0	0	0	0	0	0	0	NA	374	484	475	267	320	268	87	201	250	150	119	115
UBL3	FBgn0026076	0.024197372	0.48013185	0.454105134	0.028766984	0.379882504	[0.05,0.85]	1	0	0	0	0	0	0	1	dme-miR-988-3p	904	802	718	719	753	574	96	144	125	147	120	131
Nsun2	FBgn0026079	-0.252152846	-0.438743609	-0.187254652	0.355451674	0.839700659	[-0.61,0.21]	0	0	0	0	0	0	0	0	NA	281	476	203	191	289	158	279	618	638	305	258	285
Tip60	FBgn0026080	0.220908066	0.215898986	-0.005108024	0.975258905	0.999564945	[-0.34,0.33]	1	1	0	0	0	0	0	0	dme-bantam-3p	180	306	229	253	213	199	127	237	202	164	163	174
tyf	FBgn0026083	0.30011929	0.025007686	-0.276028484	0.095513926	0.562808857	[-0.61,0.05]	2	0	0	0	0	1	0	1	dme-miR-965-3p|dme-miR-317-3p	2386	2880	1917	2695	2335	2095	215	398	329	262	248	225
cib	FBgn0026084	0.042273395	0.295680698	0.253194179	0.137505387	0.647857008	[-0.08,0.57]	0	0	0	0	0	0	0	0	NA	666	985	667	560	794	558	611	1363	1116	953	950	938
dgt4	FBgn0026085	-0.133282416	-0.453695477	-0.321251698	0.297434053	0.801083677	[-0.97,0.28]	0	0	0	0	0	0	0	0	NA	48	122	85	59	49	70	152	228	175	136	112	75
Adar	FBgn0026086	0.521842689	0.805374105	0.28236097	0.128933252	0.630066006	[-0.08,0.64]	1	0	0	0	0	1	0	0	dme-miR-965-3p	980	1187	752	1108	1376	916	76	142	157	214	131	158
CG14817	FBgn0026089	-0.637369877	-0.384848644	0.25235634	0.246357644	0.766841576	[-0.18,0.67]	0	0	0	0	0	0	0	0	NA	386	423	268	205	228	136	292	760	482	281	327	260
CG14812	FBgn0026090	0.372002352	0.456832918	0.083538957	0.715878357	0.948121605	[-0.37,0.53]	0	0	0	0	0	0	0	0	NA	315	572	383	563	500	276	51	140	133	155	103	75
CDC45L	FBgn0026143	-0.691293971	-0.137498789	0.548460376	0.103893224	0.581704503	[-0.11,1.19]	0	0	0	0	0	0	0	0	NA	79	142	108	57	72	37	26	43	42	31	18	29
CG16833	FBgn0026147	-0.219661405	-0.207289802	0.011056983	0.958144876	0.994329603	[-0.35,0.36]	0	0	0	0	0	0	0	0	NA	986	1121	792	824	681	532	146	365	338	195	159	193
CG12253	FBgn0026148	0.525915568	0.395660608	-0.134034712	0.641510083	0.938006156	[-0.75,0.44]	1	1	0	0	0	0	0	0	dme-miR-8-3p	78	73	40	83	67	71	31	81	73	78	52	53
BCL7-like	FBgn0026149	0.002861551	0.131214828	0.125761714	0.611690268	0.931068672	[-0.36,0.6]	2	0	0	1	0	0	0	1	dme-miR-34-5p|dme-miR-14-3p	213	296	161	200	219	125	48	98	65	71	58	48
ApepP	FBgn0026150	-0.053942891	-0.120073826	-0.066504102	0.66472488	0.93957962	[-0.39,0.24]	0	0	0	0	0	0	0	0	NA	549	829	521	597	541	346	613	1265	1115	801	680	612
tna	FBgn0026160	-0.073385431	0.08816875	0.158575612	0.493521274	0.899682766	[-0.29,0.59]	3	0	0	0	1	0	0	2	dme-miR-308-3p|dme-miR-2b-2-5p|dme-miR-190-5p	1270	1014	900	854	771	847	73	143	116	110	69	92
siz	FBgn0026179	-0.281557907	0.084080873	0.362359321	0.168684124	0.695617863	[-0.15,0.87]	1	0	0	0	0	0	1	0	dme-miR-276a-3p	251	247	165	147	162	134	30	94	79	62	53	44
Rok	FBgn0026181	0.12592461	0.11352406	-0.012352077	0.932307525	0.986687936	[-0.3,0.28]	4	2	1	0	0	0	1	0	dme-miR-252-5p|dme-miR-277-3p|dme-miR-33-5p|dme-miR-980-3p	1423	1699	1513	1584	1434	1138	247	568	449	456	290	295
prominin-like	FBgn0026189	0.540365835	0.862298093	0.321903406	0.035056912	0.402005703	[0.02,0.61]	1	0	0	0	0	1	0	0	dme-miR-33-5p	6774	7736	5698	9206	7992	6738	837	1848	1572	2489	1630	1776
par-6	FBgn0026192	0.224303385	0.085059544	-0.140748365	0.432452165	0.878906701	[-0.51,0.21]	1	0	0	0	0	0	0	1	dme-miR-2b-2-5p	554	985	813	770	787	647	127	330	261	224	160	186
nop5	FBgn0026196	-0.519821152	-0.60256614	-0.083093562	0.633376644	0.937457355	[-0.46,0.27]	0	0	0	0	0	0	0	0	NA	1204	2382	2130	1277	970	948	888	2025	1965	939	680	793
myo	FBgn0026199	0.148801377	0.347237357	0.197918306	0.2533508	0.768649434	[-0.14,0.52]	1	0	0	0	0	0	0	1	dme-miR-263a-5p	2902	2728	1885	2564	2504	1807	382	773	631	685	498	557
mei-P26	FBgn0026206	0.154507055	0.552761647	0.395949315	0.085176174	0.548172203	[-0.06,0.82]	8	0	0	3	0	1	0	4	dme-bantam-3p|dme-miR-263a-5p|dme-miR-282-5p|dme-miR-9b-5p,dme-miR-9c-5p|dme-miR-283-5p|dme-miR-33-5p|dme-miR-277-3p|dme-miR-9b-5p,dme-miR-9c-5p	5961	4082	4291	4972	3652	4547	70	185	172	179	139	149
mbo	FBgn0026207	-0.194231759	-0.235002453	-0.041898124	0.832624447	0.97437323	[-0.48,0.37]	0	0	0	0	0	0	0	0	NA	132	241	181	140	152	99	157	316	298	199	130	171
gus	FBgn0026238	0.310689519	0.24251779	-0.068473487	0.694802236	0.942686173	[-0.42,0.28]	0	0	0	0	0	0	0	0	NA	382	585	444	509	549	364	241	436	463	470	280	296
eIF-1A	FBgn0026250	0.101976703	-0.04839878	-0.150780172	0.345949572	0.839540703	[-0.48,0.16]	0	0	0	0	0	0	0	0	NA	1824	1952	1254	1797	1596	1057	490	1080	891	673	515	612
msk	FBgn0026252	-0.160554788	-0.44107006	-0.280557587	0.07782141	0.531849817	[-0.6,0.03]	1	0	0	0	0	0	0	1	dme-miR-2b-2-5p	2167	4304	2761	2323	2488	1753	1747	4152	4069	1816	1656	1952
cav	FBgn0026257	-0.292085023	-0.231311454	0.05670755	0.862275134	0.978150204	[-0.53,0.61]	0	0	0	0	0	0	0	0	NA	170	135	77	108	80	69	58	133	105	68	59	63
eIF5B	FBgn0026259	0.163759519	-0.245023775	-0.408787463	0.090444837	0.558883487	[-0.88,0.06]	0	0	0	0	0	0	0	0	NA	3664	6935	5293	4309	4928	4739	756	1824	3081	1284	986	1202
bonsai	FBgn0026261	-0.305743441	-0.605622646	-0.301364169	0.182678912	0.707721957	[-0.78,0.14]	0	0	0	0	0	0	0	0	NA	140	460	257	224	189	129	209	493	389	194	172	172
bip2	FBgn0026262	0.390570427	0.602866045	0.211870396	0.229119046	0.75460604	[-0.13,0.54]	0	0	0	0	0	0	0	0	NA	2024	1783	1577	2188	1962	1690	403	802	820	868	680	786
bip1	FBgn0026263	0.023786142	0.569548776	0.543539092	0.022146959	0.348383602	[0.08,0.99]	0	0	0	0	0	0	0	0	NA	220	198	189	205	196	119	51	134	107	131	101	93
aft	FBgn0026309	0.376624121	0.742171532	0.36482372	0.067305451	0.507189195	[-0.03,0.74]	0	0	0	0	0	0	0	0	NA	224	322	219	303	337	175	148	258	209	333	239	229
X11L	FBgn0026313	0.452575931	0.529918847	0.077651659	0.729844161	0.952363437	[-0.36,0.52]	1	0	0	0	0	0	1	0	dme-miR-970-3p	661	939	605	848	796	752	61	122	80	128	71	95
Ugt35a	FBgn0026315	-0.522212645	-0.236411176	0.285341997	0.20139917	0.726523443	[-0.15,0.7]	1	0	0	0	0	0	0	1	dme-miR-11-3p,dme-miR-308-3p	1129	878	584	637	524	353	869	1319	1143	898	683	669
Ubc10	FBgn0026316	0.476293553	0.250360669	-0.226630427	0.217005317	0.742866182	[-0.61,0.13]	0	0	0	0	0	0	0	0	NA	409	1006	464	705	819	512	223	483	405	424	304	279
Tsc1	FBgn0026317	-0.035742268	0.142539973	0.176281494	0.429153805	0.877417323	[-0.26,0.6]	0	0	0	0	0	0	0	0	NA	472	654	518	412	385	468	81	216	130	126	105	121
Traf4	FBgn0026319	0.516698479	0.799688244	0.281776687	0.208997404	0.734090876	[-0.16,0.71]	0	0	0	0	0	0	0	0	NA	277	267	255	405	339	218	61	158	108	182	136	111
Tak1	FBgn0026323	0.270139097	0.169495734	-0.101816973	0.559766828	0.912812788	[-0.46,0.24]	2	0	0	0	0	0	0	2	dme-miR-988-3p|dme-miR-970-3p	587	879	566	648	691	605	137	248	199	203	149	156
Taf10b	FBgn0026324	0.14684609	0.132111207	-0.015508074	0.927319032	0.98628766	[-0.64,0.54]	0	0	0	0	0	0	0	0	NA	60	154	54	96	107	33	151	411	293	247	231	216
Mad1	FBgn0026326	0.356926113	0.2679866	-0.089147796	0.619148091	0.931612432	[-0.46,0.27]	0	0	0	0	0	0	0	0	NA	323	415	316	340	423	327	213	471	517	443	291	356
Sep5	FBgn0026361	-0.052115968	-0.452003593	-0.404034729	0.165528134	0.69337449	[-1.02,0.17]	0	0	0	0	0	0	0	0	NA	49	148	101	62	105	60	67	130	140	78	52	58
Sara	FBgn0026369	0.356945378	0.311617345	-0.046172013	0.765290089	0.960119159	[-0.37,0.26]	1	0	0	0	1	0	0	0	dme-miR-11-3p	878	1381	959	1362	1149	827	226	453	466	445	302	337
SRPK	FBgn0026370	0.05719469	0.003889698	-0.054010264	0.713976524	0.947572226	[-0.36,0.24]	2	0	0	0	0	0	1	1	dme-miR-8-3p|dme-miR-252-5p	1640	2272	1659	1662	1609	1386	328	676	608	449	344	434
SAK	FBgn0026371	-0.050614645	-0.169569888	-0.119401508	0.534841877	0.910633804	[-0.52,0.26]	1	0	0	0	0	0	0	1	dme-miR-252-5p	340	390	239	322	234	203	310	507	474	342	255	298
RpL23A	FBgn0026372	0.329768281	-0.07000969	-0.39977662	0.016081538	0.303740631	[-0.74,-0.07]	0	0	0	0	0	0	0	0	NA	3117	6615	4150	4972	4425	4213	3459	9213	7143	4738	4736	4377
RpII33	FBgn0026373	0.548091292	0.005773372	-0.542952238	0.048002934	0.452913759	[-1.16,0]	0	0	0	0	0	0	0	0	NA	96	194	34	99	148	108	264	573	445	375	308	294
RhoGAPp190	FBgn0026375	0.164177762	0.159669708	-0.004487661	0.973634974	0.999381427	[-0.28,0.27]	2	0	0	0	0	0	0	2	dme-miR-996-3p,dme-miR-279-3p|dme-miR-317-3p	1061	1089	893	943	983	854	264	533	543	474	299	370
Rgl	FBgn0026376	-0.322147897	-0.378895193	-0.057749437	0.790420517	0.962996379	[-0.49,0.37]	1	0	1	0	0	0	0	0	dme-miR-283-5p	2330	1855	1579	1489	1267	1080	94	147	117	86	67	63
Rep	FBgn0026378	-0.067078459	-0.221634501	-0.155297655	0.439525758	0.882269652	[-0.58,0.24]	1	0	0	0	0	1	0	0	dme-miR-277-3p	149	318	220	196	218	116	230	490	431	261	232	252
Pten	FBgn0026379	0.239871539	0.955333293	0.713848759	0.000402998	0.046213044	[0.32,1.09]	1	0	0	0	0	0	1	0	dme-bantam-3p	934	794	687	839	819	698	70	162	151	222	174	164
Prosbeta3	FBgn0026380	0.023535835	-0.064350709	-0.087738283	0.679935226	0.940966229	[-0.56,0.35]	0	0	0	0	0	0	0	0	NA	210	452	211	212	366	133	1079	2352	1578	1424	1205	1027
Noa36	FBgn0026400	0.567789934	0.291372326	-0.277914109	0.286761578	0.792014493	[-0.86,0.23]	0	0	0	0	0	0	0	0	NA	62	357	220	257	229	230	162	353	348	297	234	265
Nipped-B	FBgn0026401	-0.039833961	-0.09097142	-0.051454591	0.76557303	0.960119159	[-0.43,0.3]	0	0	0	0	0	0	0	0	NA	4844	4258	2758	3673	3294	2547	597	1165	1256	767	601	779
NiPp1	FBgn0026402	-0.113225839	0.104619111	0.215651794	0.351930788	0.839700659	[-0.24,0.65]	0	0	0	0	0	0	0	0	NA	144	212	174	156	147	98	59	148	130	107	75	90
Dronc	FBgn0026404	0.777165209	1.061661435	0.283743264	0.190097941	0.716930882	[-0.14,0.68]	1	0	0	1	0	0	0	0	dme-miR-11-3p,dme-miR-308-3p	169	360	328	433	468	295	127	259	214	426	273	265
Mpcp	FBgn0026409	-0.106891729	-0.320741337	-0.21406379	0.16023521	0.69337449	[-0.52,0.08]	1	0	0	0	0	0	1	0	dme-miR-996-3p,dme-miR-279-3p	2288	3223	2212	2160	2247	1434	1008	2702	2317	1389	1182	990
Hsc70Cb	FBgn0026418	0.235151398	0.190626479	-0.044454437	0.80278933	0.965330387	[-0.4,0.31]	0	0	0	0	0	0	0	0	NA	3123	4118	3620	3685	3786	2960	1637	3054	4276	2771	2107	2826
Su(var)2-HP2	FBgn0026427	0.168285891	0.256447436	0.087473844	0.589852577	0.92437724	[-0.23,0.39]	0	0	0	0	0	0	0	0	NA	2431	2742	2295	2449	2370	2026	347	697	672	576	428	554
HDAC6	FBgn0026428	0.140105304	-0.368726878	-0.513309014	0.059526837	0.488923596	[-1.07,0.02]	2	0	0	0	0	0	0	2	dme-bantam-3p|dme-bantam-3p	123	214	105	110	154	117	38	74	79	38	33	41
Grip84	FBgn0026430	-0.130793919	-0.308421665	-0.178187268	0.342501154	0.836542896	[-0.56,0.19]	0	0	0	0	0	0	0	0	NA	379	536	294	348	332	212	223	530	465	264	191	281
Grip75	FBgn0026431	0.498789236	0.302353676	-0.197153217	0.305856503	0.810215348	[-0.59,0.18]	0	0	0	0	0	0	0	0	NA	181	238	154	223	273	163	131	279	293	245	212	196
Grip163	FBgn0026432	0.279311749	0.174236829	-0.106941327	0.600065155	0.928754533	[-0.53,0.3]	2	0	0	1	1	0	0	0	dme-miR-263a-5p|dme-miR-2b-2-5p	378	347	252	331	332	302	90	216	224	176	131	141
Grip128	FBgn0026433	0.030164381	-0.074202013	-0.10798328	0.68301954	0.941556908	[-0.66,0.42]	0	0	0	0	0	0	0	0	NA	87	195	112	84	130	99	38	94	97	56	52	54
Eaat1	FBgn0026439	-0.08511824	-0.201785791	-0.120138694	0.70917391	0.945965098	[-0.79,0.52]	0	0	0	0	0	0	0	0	NA	87	78	63	71	56	50	43	53	65	55	27	30
ear	FBgn0026441	0.223861268	0.271764837	0.046896178	0.783208998	0.961471241	[-0.28,0.37]	1	0	0	0	0	0	0	1	dme-miR-317-3p	771	1103	765	938	914	646	131	255	223	234	150	181
Drp1	FBgn0026479	0.189764108	0.075013368	-0.115215366	0.500809934	0.900589177	[-0.48,0.22]	0	0	0	0	0	0	0	0	NA	364	721	570	562	597	371	306	701	563	486	375	388
Dek	FBgn0026533	-0.058962477	-0.145455372	-0.086739124	0.576999173	0.920263797	[-0.4,0.22]	1	0	0	0	0	0	0	1	dme-miR-970-3p	3870	4780	3138	3434	3157	2556	1314	2097	1945	1537	1038	1249
BM-40-SPARC	FBgn0026562	-0.00064321	0.034240026	0.035039312	0.865172227	0.978325186	[-0.37,0.44]	0	0	0	0	0	0	0	0	NA	7440	10922	6021	8578	7448	3913	18771	26565	22016	26924	15370	14349
CG1307	FBgn0026566	0.454176618	0.003317945	-0.451439201	0.043052557	0.428870459	[-0.93,-0.01]	2	0	0	0	0	1	0	1	dme-miR-8-3p|dme-miR-11-3p,dme-miR-308-3p	116	316	132	252	247	111	267	628	476	425	297	318
CG5704	FBgn0026570	0.17249032	0.472323511	0.29929832	0.137546029	0.647857008	[-0.1,0.69]	0	0	0	0	0	0	0	0	NA	331	579	368	396	495	272	187	369	224	333	275	230
ADD1	FBgn0026573	0.149208483	0.08044543	-0.069989723	0.692524606	0.941738706	[-0.44,0.28]	2	0	0	0	0	0	0	2	dme-bantam-3p|dme-miR-11-3p,dme-miR-308-3p	1455	1353	992	1174	1224	1043	196	344	374	275	216	250
hang	FBgn0026575	0.087204845	0.019924173	-0.068100441	0.654016315	0.93957962	[-0.38,0.23]	5	1	0	1	0	1	0	2	dme-miR-33-5p|dme-miR-996-3p,dme-miR-279-3p|dme-miR-305-5p|dme-miR-14-3p|dme-miR-283-5p	3121	4016	3071	3201	2949	2606	258	613	606	409	347	360
CG5991	FBgn0026576	-0.41601639	-0.452723885	-0.037358664	0.853875179	0.977561296	[-0.52,0.41]	1	0	0	0	1	0	0	0	dme-miR-263a-5p	172	594	338	243	239	162	327	860	814	350	356	364
CG8677	FBgn0026577	0.052187743	0.123423663	0.070439425	0.715687325	0.948121605	[-0.3,0.42]	3	0	0	0	0	0	1	2	dme-miR-317-3p|dme-miR-276a-3p|dme-miR-8-3p	2222	2283	1965	1651	1760	1967	402	779	707	638	441	501
Hmg-2	FBgn0026582	0.618226427	0.553517893	-0.065717191	0.747353071	0.958586011	[-0.51,0.35]	0	0	0	0	0	0	0	0	NA	107	221	98	161	212	138	106	202	186	221	171	163
Axn	FBgn0026597	0.208604619	0.694048757	0.485780909	0.043130463	0.428870459	[0.01,0.96]	4	0	0	0	0	0	3	1	dme-bantam-3p|dme-miR-34-5p|dme-miR-34-5p|dme-miR-33-5p	1010	1206	938	1060	1092	823	67	99	76	140	75	97
Apc2	FBgn0026598	-0.391819418	0.035140925	0.424943198	0.092500158	0.562500862	[-0.07,0.9]	0	0	0	0	0	0	0	0	NA	130	197	183	101	115	98	66	130	126	111	67	75
alpha-Man-IIb	FBgn0026616	-0.793173693	-0.18130362	0.605436018	0.113599869	0.598832065	[-0.15,1.34]	1	0	0	1	0	0	0	0	dme-miR-14-3p	78	119	115	35	70	42	16	33	45	19	17	26
Taz	FBgn0026619	-0.342113944	-0.487588427	-0.149415336	0.589868605	0.92437724	[-0.74,0.4]	0	0	0	0	0	0	0	0	NA	94	141	93	49	71	81	64	151	125	64	58	60
tacc	FBgn0026620	0.190964674	0.050434001	-0.140709845	0.307186163	0.810868124	[-0.42,0.13]	1	0	0	0	0	0	1	0	dme-miR-970-3p	3736	4499	3060	3738	4100	2699	821	1676	1561	1238	924	1037
nes	FBgn0026630	0.415317117	0.622176054	0.206817019	0.1705005	0.696806924	[-0.09,0.49]	2	0	0	1	0	0	0	1	dme-miR-996-3p,dme-miR-279-3p|dme-miR-283-5p	836	1433	833	1164	1289	850	660	1518	1268	1546	1280	1166
ldlCp	FBgn0026634	-0.074430338	-0.144484081	-0.071449822	0.728952596	0.952013718	[-0.52,0.35]	0	0	0	0	0	0	0	0	NA	136	329	228	188	226	116	160	331	334	221	165	180
IntS4	FBgn0026679	-0.471567684	-0.458939393	0.010820024	0.993570821	0.999667139	[-0.55,0.52]	2	0	0	0	1	0	1	0	dme-miR-308-3p|dme-miR-995-3p	82	314	203	118	102	110	177	333	283	163	145	134
l(1)G0045	FBgn0026702	-0.417881415	-0.26643134	0.148514143	0.619770166	0.931805954	[-0.43,0.69]	0	0	0	0	0	0	0	0	NA	176	186	74	99	87	75	55	155	135	86	71	56
l(1)G0007	FBgn0026713	-0.235856112	-0.416605659	-0.182332065	0.36516839	0.846573467	[-0.59,0.21]	0	0	0	0	0	0	0	0	NA	349	699	437	364	440	215	186	295	299	172	153	129
fat-spondin	FBgn0026721	-0.35158232	-0.730217714	-0.378485469	0.168176232	0.695447207	[-0.93,0.16]	0	0	0	0	0	0	0	0	NA	365	535	191	335	230	125	971	1466	1053	915	428	394
drosha	FBgn0026722	0.07109326	-0.069796471	-0.142805994	0.516156618	0.905177566	[-0.59,0.29]	0	0	0	0	0	0	0	0	NA	278	415	346	285	284	299	67	178	185	115	78	111
CG6171	FBgn0026737	-0.023638604	0.197677662	0.220127453	0.328392109	0.826245631	[-0.22,0.64]	1	0	0	1	0	0	0	0	dme-miR-184-3p	147	238	153	160	179	92	88	231	163	159	120	135
CG7857	FBgn0026738	-0.253834757	0.044732587	0.297449058	0.156443155	0.684926968	[-0.11,0.7]	1	0	0	0	0	0	0	1	dme-miR-190-5p	330	369	272	247	223	192	116	207	189	128	133	142
mRpL18	FBgn0026741	-0.431666927	-0.563174545	-0.133297181	0.584923714	0.923101529	[-0.66,0.35]	0	0	0	0	0	0	0	0	NA	101	321	169	102	149	89	156	321	236	126	117	124
Yippee	FBgn0026749	0.64443241	0.401502817	-0.245110889	0.260937154	0.772233151	[-0.69,0.18]	2	0	0	0	0	0	1	1	dme-miR-184-3p|dme-miR-282-5p	178	428	261	379	400	288	57	164	103	122	88	109
XRCC1	FBgn0026751	-0.186703983	-0.212535542	-0.026783499	0.873168669	0.979964614	[-0.38,0.32]	0	0	0	0	0	0	0	0	NA	837	1097	799	661	643	616	201	367	360	268	158	194
Vha13	FBgn0026753	-0.145288136	-0.2898815	-0.145075275	0.415045217	0.872620861	[-0.51,0.21]	1	0	0	0	0	1	0	0	dme-miR-317-3p	667	1272	642	704	773	393	489	1112	755	528	475	453
Trap1	FBgn0026761	-0.476542268	-0.461151875	0.014755342	0.945033051	0.989122628	[-0.35,0.37]	0	0	0	0	0	0	0	0	NA	460	886	586	344	449	310	353	853	742	346	350	353
Rad23	FBgn0026777	0.027573361	0.116651581	0.088813993	0.556453072	0.912812788	[-0.21,0.37]	2	0	0	0	0	0	0	2	dme-miR-252-5p|dme-miR-7-5p	1324	1687	1289	1198	1289	1055	561	1192	1060	849	718	739
Nhe1	FBgn0026787	0.12849259	0.045098513	-0.085176035	0.706880891	0.945372927	[-0.58,0.38]	2	0	0	0	1	0	0	1	dme-miR-308-3p|dme-miR-7-5p	109	364	175	203	218	129	116	257	199	150	155	139
Thd1	FBgn0026869	0.555091848	0.93937883	0.383725209	0.028589036	0.379882504	[0.04,0.7]	3	1	0	1	0	1	0	0	dme-miR-252-5p|dme-miR-184-3p|dme-miR-275-3p,dme-miR-306-5p	3464	3065	2683	4345	3540	3288	378	742	682	1005	768	866
MED18	FBgn0026873	-0.709902276	-0.106190361	0.602869163	0.022714135	0.351036975	[0.09,1.09]	1	0	0	0	0	0	1	0	dme-miR-980-3p	104	133	116	62	59	54	104	266	190	149	117	124
CG11403	FBgn0026876	0.275760201	0.189063304	-0.087449107	0.789573412	0.962996379	[-0.73,0.56]	0	0	0	0	0	0	0	0	NA	64	145	49	67	102	70	26	38	29	33	25	25
CG13364	FBgn0026879	0.120740926	-0.312026548	-0.434607472	0.092093817	0.562500862	[-0.97,0.07]	0	0	0	0	0	0	0	0	NA	79	199	79	105	117	78	126	244	167	112	119	100
CHIP	FBgn0027052	0.189140262	0.368047309	0.178272863	0.346273992	0.839700659	[-0.19,0.54]	0	0	0	0	0	0	0	0	NA	844	901	535	789	802	536	252	413	395	459	293	321
CSN5	FBgn0027053	0.142983449	-0.072800425	-0.216201905	0.26182066	0.77284887	[-0.62,0.16]	0	0	0	0	0	0	0	0	NA	202	503	257	303	344	191	310	738	646	446	343	417
CSN4	FBgn0027054	-0.102909219	0.045182986	0.147415067	0.418909421	0.872620861	[-0.21,0.49]	0	0	0	0	0	0	0	0	NA	323	503	297	300	335	207	189	467	386	326	226	256
CSN3	FBgn0027055	0.271936481	0.077145551	-0.195364813	0.249366433	0.766841576	[-0.54,0.14]	1	0	0	0	0	0	0	1	dme-miR-970-3p	417	583	335	432	456	391	285	578	473	438	295	348
CSN1b	FBgn0027057	0.170221751	0.064083762	-0.106806151	0.539040646	0.910633804	[-0.47,0.24]	0	0	0	0	0	0	0	0	NA	252	456	305	320	294	284	319	673	569	450	364	423
Eb1	FBgn0027066	0.266110184	0.171792832	-0.094386118	0.497092826	0.899682766	[-0.38,0.18]	0	0	0	0	0	0	0	0	NA	2711	4618	2971	3409	3713	2748	1007	2221	1932	1839	1311	1265
Aats-val	FBgn0027079	0.056950775	-0.135597957	-0.192412876	0.289240501	0.793480854	[-0.56,0.16]	1	0	0	0	0	1	0	0	dme-miR-965-3p	364	753	559	516	522	361	689	1423	1629	904	735	915
Aats-tyr	FBgn0027080	0.030234619	-0.056476011	-0.087055642	0.610163446	0.931068672	[-0.44,0.25]	0	0	0	0	0	0	0	0	NA	315	527	388	344	388	278	260	673	543	423	291	347
Aats-thr	FBgn0027081	0.087504719	0.148888702	0.061320151	0.678692203	0.940849897	[-0.23,0.34]	0	0	0	0	0	0	0	0	NA	1464	2265	1329	1645	1579	1092	1332	2936	2939	2318	1748	1943
Aats-pro	FBgn0027082	-0.673569844	-0.115731691	0.555986867	0.047940767	0.452913759	[0,1.08]	0	0	0	0	0	0	0	0	NA	128	151	142	66	68	78	51	140	139	86	67	73
Aats-met	FBgn0027083	-0.039242336	-0.302613082	-0.265885329	0.403037454	0.866683137	[-0.94,0.36]	0	0	0	0	0	0	0	0	NA	32	94	52	48	59	30	48	160	147	85	61	65
Aats-lys	FBgn0027084	-0.009755891	-0.180006744	-0.171023804	0.395581107	0.861438744	[-0.61,0.23]	0	0	0	0	0	0	0	0	NA	210	630	443	390	402	227	528	1106	929	632	524	561
Aats-leu	FBgn0027085	0.004967424	-0.269010361	-0.27578617	0.263716876	0.77284887	[-0.78,0.21]	0	0	0	0	0	0	0	0	NA	105	263	194	154	196	104	92	241	276	128	122	121
Aats-ile	FBgn0027086	-0.280698594	-0.565195408	-0.284762093	0.106792669	0.586177345	[-0.64,0.06]	0	0	0	0	0	0	0	0	NA	742	1460	945	706	735	602	731	1504	1691	721	524	752
Aats-his	FBgn0027087	0.055568594	0.072466298	0.01679603	0.926596536	0.98628766	[-0.33,0.35]	1	0	0	0	0	0	0	1	dme-miR-9b-5p,dme-miR-9c-5p	582	930	578	603	700	444	295	914	781	595	462	470
Aats-gly	FBgn0027088	0.222930803	0.004143298	-0.218838408	0.172641085	0.697010083	[-0.55,0.1]	0	0	0	0	0	0	0	0	NA	381	649	363	444	481	362	641	1510	1198	879	769	864
Aats-gln	FBgn0027090	-0.195025831	-0.326627292	-0.132180137	0.508581593	0.903128792	[-0.55,0.26]	0	0	0	0	0	0	0	0	NA	263	543	350	214	323	253	323	829	805	401	346	403
Aats-cys	FBgn0027091	-0.464280328	-0.443498414	0.020085136	0.932619159	0.986687936	[-0.37,0.39]	0	0	0	0	0	0	0	0	NA	278	594	285	236	279	149	409	931	818	441	347	405
Aats-arg	FBgn0027093	-0.080448259	-0.263690425	-0.183676214	0.277778701	0.78220605	[-0.53,0.15]	0	0	0	0	0	0	0	0	NA	472	628	365	350	397	351	513	1162	1104	640	526	569
Aats-ala	FBgn0027094	-0.111015325	-0.400377239	-0.289274902	0.066382501	0.507189195	[-0.61,0.02]	1	0	0	0	0	0	0	1	dme-bantam-3p	790	1527	874	809	841	671	1419	3207	3365	1776	1313	1446
Manf	FBgn0027095	-0.343435665	-0.248240159	0.095018038	0.611586108	0.931068672	[-0.27,0.44]	0	0	0	0	0	0	0	0	NA	2485	2262	1603	1584	1375	1155	949	1782	1459	1165	802	778
Dyrk3	FBgn0027101	0.498165996	0.939379883	0.440168313	0.028480552	0.379882504	[0.05,0.81]	4	0	1	1	0	0	1	1	dme-miR-33-5p|dme-bantam-3p|dme-bantam-3p|dme-miR-980-3p	2143	1701	1217	2361	2018	1570	162	305	257	441	305	325
Inx2	FBgn0027108	-0.350638006	0.032115019	0.381781505	0.093965663	0.562808857	[-0.07,0.82]	0	0	0	0	0	0	0	0	NA	652	532	472	382	426	281	161	268	201	239	138	135
Kmn1	FBgn0027259	-0.317775414	-0.180881574	0.136774955	0.552764844	0.911938438	[-0.31,0.56]	0	0	0	0	0	0	0	0	NA	339	336	193	187	203	172	325	516	407	344	268	258
l(1)G0196	FBgn0027279	-0.061718384	0.066816356	0.128623247	0.568388842	0.915780239	[-0.31,0.57]	0	0	0	0	0	0	0	0	NA	1470	1409	1227	1297	1053	903	286	426	276	375	231	236
l(1)G0193	FBgn0027280	0.034959564	0.015041397	-0.020101601	0.918174366	0.98628766	[-0.43,0.38]	0	0	0	0	0	0	0	0	NA	2194	2493	1344	2162	1751	1149	2082	2935	2634	2942	1615	1756
Gmap	FBgn0027287	-0.489694667	-0.455577608	0.032976704	0.854425087	0.977561296	[-0.31,0.36]	0	0	0	0	0	0	0	0	NA	900	1193	802	526	655	479	213	424	394	226	160	188
l(1)G0156	FBgn0027291	-0.258305904	-0.347023478	-0.088971195	0.560747791	0.912812788	[-0.4,0.21]	1	0	0	1	0	0	0	0	dme-miR-33-5p	1437	1980	1293	1170	1258	778	546	1172	908	575	538	451
temp	FBgn0027296	-0.230791182	0.135973094	0.361226811	0.313502004	0.818123609	[-0.34,1.02]	0	0	0	0	0	0	0	0	NA	39	124	97	64	74	40	24	43	54	36	30	35
Tcp-1zeta	FBgn0027329	0.144840153	0.030806804	-0.114014149	0.422078423	0.87299814	[-0.41,0.17]	0	0	0	0	0	0	0	0	NA	1630	2775	1512	1929	2007	1289	1456	3232	2953	2425	1686	1800
l(1)G0020	FBgn0027330	-0.697532834	-0.657680361	0.039594514	0.841224157	0.974601861	[-0.34,0.41]	0	0	0	0	0	0	0	0	NA	615	867	744	367	435	315	252	741	734	278	241	276
l(1)G0004	FBgn0027334	-0.604834654	-0.439189543	0.163793572	0.667822578	0.93957962	[-0.56,0.8]	0	0	0	0	0	0	0	0	NA	29	152	119	71	52	34	159	319	281	183	105	142
Rip11	FBgn0027335	0.187594055	0.154995911	-0.032696653	0.817968564	0.969892432	[-0.36,0.27]	3	1	0	0	0	0	1	1	dme-miR-277-3p|dme-miR-317-3p|dme-miR-252-5p	6889	6510	5506	7141	5688	4962	1131	2258	2162	1782	1415	1507
Kap-alpha3	FBgn0027338	-0.023006517	0.103466227	0.126418606	0.385514722	0.855754621	[-0.16,0.4]	2	0	0	0	0	1	0	1	dme-miR-965-3p|dme-miR-317-3p	2934	3272	2475	2477	2599	1918	1201	2522	2281	1835	1489	1563
jim	FBgn0027339	-0.092914588	0.186598672	0.276208071	0.254873182	0.769994327	[-0.2,0.73]	7	1	0	1	1	1	2	1	dme-miR-980-3p|dme-miR-7-5p|dme-miR-308-3p|dme-miR-33-5p|dme-miR-14-3p|dme-miR-996-3p,dme-miR-279-3p|dme-bantam-3p	3813	2399	2168	2312	2122	2100	77	144	108	119	88	82
fz4	FBgn0027342	0.872294726	1.43362235	0.5600817	0.016266705	0.303740631	[0.1,0.99]	5	3	1	0	0	0	1	0	dme-miR-263a-5p|dme-miR-252-5p|dme-miR-11-3p,dme-miR-308-3p|dme-miR-252-5p|dme-miR-276a-3p	120	214	185	270	363	155	56	135	98	231	191	167
Amph	FBgn0027356	-0.876898437	-0.804474032	0.068714237	0.804825422	0.966217509	[-0.47,0.59]	0	0	0	0	0	0	0	0	NA	491	378	385	218	169	179	96	148	117	47	52	62
Tim8	FBgn0027359	-0.688442232	-0.321909284	0.366106043	0.200827613	0.726218953	[-0.2,0.9]	1	0	0	0	0	0	0	1	dme-miR-184-3p	171	300	133	94	156	53	107	366	260	205	123	104
Stam	FBgn0027363	0.028091928	0.433129857	0.404985651	0.023247407	0.353876188	[0.06,0.74]	0	0	0	0	0	0	0	0	NA	557	577	434	468	504	345	337	763	780	738	599	566
RecQ5	FBgn0027375	-0.278526741	0.194579749	0.472120254	0.018601221	0.317819716	[0.08,0.85]	2	0	0	1	1	0	0	0	dme-miR-11-3p|dme-miR-980-3p	1683	1502	1309	1106	985	949	185	292	291	293	182	215
MRG15	FBgn0027378	0.093142013	-0.118765655	-0.21272261	0.213789409	0.739187456	[-0.56,0.12]	0	0	0	0	0	0	0	0	NA	323	482	317	370	315	273	237	446	421	299	227	253
Dnz1	FBgn0027453	0.209713186	0.311248671	0.101059875	0.602779695	0.929453081	[-0.28,0.48]	2	0	0	0	1	0	0	1	dme-miR-308-3p|dme-miR-9b-5p,dme-miR-9c-5p	311	467	307	343	380	283	154	312	201	259	206	173
D12	FBgn0027490	0.231612907	-0.116523225	-0.348878475	0.120574909	0.613952535	[-0.79,0.09]	1	0	0	1	0	0	0	0	dme-miR-283-5p	251	374	268	292	267	273	52	136	116	73	79	56
wdb	FBgn0027492	0.213733209	-0.055064306	-0.269316669	0.096106468	0.564613662	[-0.6,0.05]	3	0	0	0	0	0	1	2	dme-miR-11-3p,dme-miR-308-3p|dme-bantam-3p|dme-miR-11-3p,dme-miR-308-3p	2929	3226	2602	2875	2618	2695	621	1215	1216	914	607	729
AdSS	FBgn0027493	-0.341089443	-0.580594328	-0.239609066	0.190645153	0.717288636	[-0.61,0.12]	0	0	0	0	0	0	0	0	NA	1338	1447	1154	1066	807	684	746	1364	1349	851	475	482
CG8378	FBgn0027495	-0.180621071	0.092123601	0.271935272	0.243928406	0.765030424	[-0.19,0.7]	0	0	0	0	0	0	0	0	NA	218	217	267	200	150	162	242	495	526	377	281	360
epsilonCOP	FBgn0027496	-0.250076652	-0.158902869	0.091141125	0.656949679	0.93957962	[-0.3,0.46]	0	0	0	0	0	0	0	0	NA	227	333	184	182	216	110	480	982	821	630	484	450
Madm	FBgn0027497	-0.008129161	0.049813499	0.056411044	0.775347456	0.960269833	[-0.32,0.43]	1	0	0	0	0	0	1	0	dme-miR-8-3p	461	738	585	458	549	419	97	214	186	127	132	127
wde	FBgn0027499	0.933006159	0.620362221	-0.314008658	0.148526254	0.669715177	[-0.77,0.11]	0	0	0	0	0	0	0	0	NA	299	810	659	805	875	936	107	292	277	308	228	236
spd-2	FBgn0027500	-0.576460144	-0.423236888	0.152079162	0.472991543	0.893372911	[-0.26,0.55]	0	0	0	0	0	0	0	0	NA	257	409	364	234	209	127	198	360	340	190	148	176
CG11970	FBgn0027503	0.2473557	0.155727634	-0.093372736	0.643689617	0.938006156	[-0.5,0.31]	0	0	0	0	0	0	0	0	NA	382	616	395	478	399	424	56	165	152	117	95	95
CG8878	FBgn0027504	0.277337056	0.56391653	0.285374992	0.147523711	0.669715177	[-0.1,0.65]	1	0	0	0	0	0	1	0	dme-miR-8-3p	1417	1253	957	1272	1124	1175	140	309	238	287	232	250
Rab3-GAP	FBgn0027505	0.076370928	0.452066963	0.375034654	0.059828752	0.490053364	[-0.02,0.75]	0	0	0	0	0	0	0	0	NA	258	341	251	239	259	222	117	252	278	261	176	231
EDTP	FBgn0027506	0.658405041	0.381488074	-0.277735132	0.224992054	0.751612111	[-0.73,0.17]	0	0	0	0	0	0	0	0	NA	150	227	176	281	221	201	95	154	122	169	125	87
CG1344	FBgn0027507	0.258401996	0.373956769	0.114822125	0.50184677	0.900914744	[-0.22,0.44]	3	0	1	0	0	0	1	1	dme-miR-308-3p|dme-miR-14-3p|dme-miR-14-3p	628	841	711	833	707	586	176	410	353	323	277	312
Tnks	FBgn0027508	0.177133843	0.455266008	0.278081335	0.195191926	0.722162776	[-0.14,0.7]	1	0	0	0	0	1	0	0	dme-bantam-3p	321	418	323	369	362	251	56	94	87	106	66	80
CG7261	FBgn0027509	0.200524588	0.067172482	-0.133913971	0.447752109	0.884981011	[-0.5,0.21]	0	0	0	0	0	0	0	0	NA	349	753	506	527	502	427	317	680	708	528	371	450
CG10254	FBgn0027512	0.374340841	0.14711789	-0.229070443	0.239996895	0.761060123	[-0.62,0.15]	1	0	0	0	0	0	0	1	dme-miR-14-3p	247	518	288	395	395	286	91	186	182	164	103	121
ana2	FBgn0027513	-0.497569989	-0.51166176	-0.015228024	0.939409934	0.988233717	[-0.42,0.39]	0	0	0	0	0	0	0	0	NA	96	113	54	64	56	32	98	188	141	92	58	81
CG1024	FBgn0027514	0.011251387	0.086553182	0.07362442	0.751570921	0.958842753	[-0.38,0.51]	1	0	0	0	0	0	0	1	dme-bantam-3p	197	266	181	226	188	118	94	142	121	113	87	97
CG7115	FBgn0027515	0.202865866	-0.021851484	-0.227139938	0.282184564	0.78739661	[-0.66,0.19]	0	0	0	0	0	0	0	0	NA	271	382	295	378	264	242	73	145	117	89	85	77
CG7609	FBgn0027518	0.089722979	0.302518084	0.21174847	0.305356147	0.809981631	[-0.19,0.6]	0	0	0	0	0	0	0	0	NA	268	486	439	372	402	262	163	298	238	228	228	205
CG3909	FBgn0027524	0.489901962	0.442301772	-0.048659987	0.831001358	0.973987003	[-0.61,0.46]	0	0	0	0	0	0	0	0	NA	47	137	61	92	125	54	161	334	281	345	223	240
CG7686	FBgn0027525	0.183401027	-0.024069678	-0.208670262	0.207260308	0.732576613	[-0.54,0.12]	0	0	0	0	0	0	0	0	NA	883	1046	816	1022	899	644	206	387	355	298	209	211
Ublcp1	FBgn0027526	-0.040024186	0.202470228	0.241298962	0.421656694	0.872731297	[-0.35,0.78]	0	0	0	0	0	0	0	0	NA	64	155	75	77	116	37	104	279	204	195	160	149
CG8920	FBgn0027529	-0.030762067	-0.226341525	-0.19660217	0.265598403	0.774077848	[-0.55,0.15]	2	0	0	0	0	0	0	2	dme-miR-995-3p|dme-miR-283-5p	706	912	672	635	621	548	169	428	326	192	201	192
CG7139	FBgn0027532	0.074566924	0.252329497	0.176630321	0.346065914	0.839540703	[-0.19,0.53]	1	0	0	1	0	0	0	0	dme-miR-7-5p	624	645	581	624	619	386	148	285	283	275	187	192
botv	FBgn0027535	0.422177587	0.619742321	0.197099651	0.263880647	0.77284887	[-0.15,0.53]	2	0	0	0	0	0	0	2	dme-miR-996-3p,dme-miR-279-3p|dme-miR-317-3p	366	573	292	478	514	327	211	521	413	537	379	408
Nup93-1	FBgn0027537	-0.469985302	-0.724565171	-0.254627999	0.101029015	0.575942652	[-0.57,0.05]	0	0	0	0	0	0	0	0	NA	1779	2707	1590	1201	1516	833	1269	2653	2435	984	862	1053
beta4GalNAcTA	FBgn0027538	-0.199012929	1.021619252	1.224492805	0.011028246	0.264102133	[0.28,2.17]	0	0	0	0	0	0	0	0	NA	202	257	191	130	201	129	11	34	10	26	41	15
CG5807	FBgn0027539	1.011954678	1.398979932	0.386381385	0.033982688	0.402005703	[0.03,0.73]	4	0	1	1	0	1	1	0	dme-miR-308-3p|dme-miR-980-3p|dme-miR-11-3p,dme-miR-308-3p|dme-miR-276a-3p	266	430	220	547	568	362	81	201	158	333	282	256
CG1927	FBgn0027547	-0.494044917	-0.452003854	0.040367753	0.876106201	0.980986472	[-0.44,0.5]	0	0	0	0	0	0	0	0	NA	971	977	445	423	554	392	175	336	209	146	149	111
nito	FBgn0027548	0.085995268	0.091038686	0.004405988	0.988656067	0.999667139	[-0.34,0.33]	1	1	0	0	0	0	0	0	dme-miR-7-5p	538	752	578	637	643	357	292	726	661	479	394	456
CG7927	FBgn0027549	-0.390701642	-0.314473721	0.075981665	0.68713422	0.941556908	[-0.29,0.44]	0	0	0	0	0	0	0	0	NA	428	719	512	378	377	265	256	608	622	342	219	332
CG10863	FBgn0027552	-1.494831902	-1.46562998	0.029286459	0.899742784	0.984977185	[-0.41,0.46]	0	0	0	0	0	0	0	0	NA	363	425	348	100	142	89	565	1127	987	203	251	275
NELF-B	FBgn0027553	-0.172924839	0.166150555	0.338426016	0.203405328	0.728741708	[-0.18,0.83]	2	0	0	0	1	0	0	1	dme-miR-11-3p|dme-miR-190-5p	104	105	81	81	63	65	113	254	240	207	138	170
CG8042	FBgn0027554	-0.27327524	-0.665818552	-0.393951062	0.04920926	0.458784513	[-0.81,0]	0	0	0	0	0	0	0	0	NA	269	732	463	333	373	248	249	487	503	217	178	198
CG4928	FBgn0027556	0.396514929	-0.720712829	-1.125111522	0.035305366	0.402005703	[-2.2,-0.08]	1	0	0	0	0	0	0	1	dme-miR-317-3p	136	127	138	178	82	165	18	15	15	9	6	9
pgant3	FBgn0027558	0.02891969	0.605583947	0.576259656	0.008593137	0.234366731	[0.15,0.99]	1	0	0	0	0	0	0	1	dme-miR-263a-5p	337	544	393	440	436	199	182	292	222	369	253	219
Pol32	FBgn0027559	-0.943116393	-0.48337888	0.457691269	0.058451021	0.484908315	[-0.02,0.9]	0	0	0	0	0	0	0	0	NA	642	449	323	237	210	167	153	330	270	160	123	126
CG18659	FBgn0027561	0.42395605	0.632407072	0.207658529	0.256905981	0.770364352	[-0.15,0.55]	6	0	0	0	1	1	1	3	dme-miR-995-3p|dme-miR-308-3p|dme-miR-965-3p|dme-bantam-3p|dme-miR-11-3p,dme-miR-308-3p|dme-miR-184-3p	460	935	688	878	805	564	166	370	298	418	273	294
CG5498	FBgn0027565	-0.092432178	0.034449371	0.12676536	0.530861685	0.910131102	[-0.27,0.51]	0	0	0	0	0	0	0	0	NA	361	389	320	316	265	239	300	490	481	454	264	307
CG8108	FBgn0027567	0.263085146	-0.076895273	-0.340226141	0.033696531	0.402005703	[-0.66,-0.03]	0	0	0	0	0	0	0	0	NA	2208	3397	2159	2976	2608	1919	841	1284	1326	1017	673	892
Cand1	FBgn0027568	0.087829352	0.165546564	0.077607594	0.646966592	0.93910949	[-0.25,0.4]	0	0	0	0	0	0	0	0	NA	727	881	655	762	734	482	473	975	1097	797	609	744
cert	FBgn0027569	0.253247939	-0.062196381	-0.315966366	0.085891701	0.550131273	[-0.7,0.04]	1	0	0	1	0	0	0	0	dme-miR-33-5p	350	933	605	581	698	488	357	711	671	489	363	418
CG3523	FBgn0027571	0.012948827	-0.009827039	-0.022883997	0.882963113	0.983100932	[-0.35,0.3]	2	0	0	1	1	0	0	0	dme-miR-252-5p|dme-miR-283-5p	17930	21805	13354	14767	18180	10784	15962	34855	36054	20516	19658	23872
CG5009	FBgn0027572	-0.052439889	-0.40330077	-0.352041413	0.069563521	0.512107748	[-0.76,0.03]	0	0	0	0	0	0	0	0	NA	270	367	222	188	313	170	277	541	507	301	222	243
CG5815	FBgn0027574	-0.048073715	-0.046935074	0.0007203	0.995797355	0.999667139	[-0.35,0.35]	1	0	0	0	0	0	1	0	dme-miR-2b-2-5p	380	465	467	366	358	314	107	267	241	142	142	157
CG14526	FBgn0027578	-0.520496247	-0.459840995	0.060594578	0.787757862	0.962996379	[-0.38,0.49]	0	0	0	0	0	0	0	0	NA	924	1055	579	586	599	291	1129	1465	1410	1104	631	657
mino	FBgn0027579	0.215408124	0.388215064	0.172305824	0.372004042	0.849019125	[-0.21,0.54]	0	0	0	0	0	0	0	0	NA	313	544	268	382	415	245	294	481	407	461	399	349
CG1516	FBgn0027580	-1.89758361	-1.693458895	0.203109596	0.82656772	0.972900726	[-1.66,2.05]	1	0	0	0	0	0	0	1	dme-miR-996-3p,dme-miR-279-3p	80	530	389	20	114	70	112	550	496	16	108	110
CG6230	FBgn0027582	-0.042342962	-0.05219726	-0.009933512	0.946614713	0.989122628	[-0.3,0.28]	0	0	0	0	0	0	0	0	NA	560	786	375	444	418	440	711	1182	946	873	614	674
CG7601	FBgn0027583	-0.247456802	-0.110456395	0.136774786	0.591539079	0.924703309	[-0.36,0.59]	0	0	0	0	0	0	0	0	NA	112	168	172	103	89	112	484	861	757	573	471	462
CG7028	FBgn0027587	0.171438203	-0.191241003	-0.363447523	0.062506807	0.495649053	[-0.75,0.02]	0	0	0	0	0	0	0	0	NA	746	1118	927	872	841	803	149	383	435	220	173	230
CG14476	FBgn0027588	0.199240272	0.249826142	0.05029665	0.794149615	0.963837288	[-0.31,0.39]	1	0	0	0	0	0	1	0	dme-miR-276a-3p	757	1703	863	1077	1317	642	977	2011	1612	1716	1275	1205
GstE12	FBgn0027590	-0.555344906	-0.718340145	-0.16305136	0.455744714	0.886955574	[-0.61,0.27]	0	0	0	0	0	0	0	0	NA	165	342	218	120	138	127	579	1186	756	417	398	359
MED15	FBgn0027592	0.123328069	-0.072659907	-0.196272206	0.221441201	0.748132509	[-0.53,0.12]	1	0	0	0	0	0	0	1	dme-miR-190-5p	486	965	582	592	658	496	414	917	852	555	480	523
drpr	FBgn0027594	-0.067247229	-0.047863648	0.019403351	0.940461421	0.988364383	[-0.42,0.44]	2	0	0	0	0	0	0	2	dme-miR-11-3p,dme-miR-308-3p|dme-miR-276a-3p	1892	1699	1036	1658	1211	815	1104	1606	1328	1375	872	916
CG10249	FBgn0027596	-0.120674744	-0.319981618	-0.202155194	0.413592763	0.872620861	[-0.71,0.28]	2	0	0	1	0	1	0	0	dme-miR-980-3p|dme-miR-33-5p	909	1046	462	775	718	340	104	171	117	100	84	63
CG17712	FBgn0027597	0.005445542	-0.219068754	-0.227440504	0.446372191	0.884981011	[-0.88,0.36]	0	0	0	0	0	0	0	0	NA	40	110	83	42	85	57	83	157	163	85	90	87
cindr	FBgn0027598	0.625885918	0.502425092	-0.123701419	0.401261827	0.866276349	[-0.42,0.17]	2	0	0	0	1	0	0	1	dme-miR-308-3p|dme-bantam-3p	3636	4343	3096	5278	4953	3714	1078	1812	1659	2018	1417	1613
CG2790	FBgn0027599	-0.161973481	-0.336131194	-0.176102793	0.395412075	0.861438744	[-0.61,0.23]	0	0	0	0	0	0	0	0	NA	345	550	517	370	299	340	120	262	250	134	107	136
pdgy	FBgn0027601	-0.461709	-0.094240374	0.365529252	0.191488606	0.717324039	[-0.18,0.9]	1	0	0	0	1	0	0	0	dme-miR-308-3p	102	146	121	90	74	55	65	105	75	74	52	54
CG8611	FBgn0027602	-0.419477109	-0.631307481	-0.213087872	0.311412249	0.816479979	[-0.63,0.2]	0	0	0	0	0	0	0	0	NA	340	533	376	303	227	217	137	304	376	130	124	137
Ulp1	FBgn0027603	-0.215323736	-0.174580356	0.040260724	0.819946439	0.97041978	[-0.31,0.39]	2	0	0	0	0	0	1	1	dme-miR-305-5p|dme-miR-252-5p	2019	2351	1807	1614	1547	1189	375	794	539	351	366	427
Vps4	FBgn0027605	0.23168142	0.163004253	-0.069033579	0.655899895	0.93957962	[-0.38,0.24]	0	0	0	0	0	0	0	0	NA	753	1148	845	882	1039	690	590	976	1012	854	627	762
CG8230	FBgn0027607	-0.181622653	-0.258734498	-0.077909537	0.663296343	0.93957962	[-0.45,0.28]	1	1	0	0	0	0	0	0	dme-miR-965-3p	314	586	417	304	398	234	217	450	427	280	217	198
morgue	FBgn0027609	0.764820423	0.587514231	-0.178634927	0.395073016	0.861424786	[-0.62,0.24]	0	0	0	0	0	0	0	0	NA	124	252	220	270	308	235	80	201	188	180	161	183
Dic1	FBgn0027610	-0.358777288	-0.797570104	-0.439498409	0.058311097	0.484908315	[-0.91,0.02]	0	0	0	0	0	0	0	0	NA	230	350	180	148	156	158	221	485	279	159	153	120
LM408	FBgn0027611	-0.729442131	-0.748332572	-0.018890674	0.924874826	0.98628766	[-0.42,0.38]	0	0	0	0	0	0	0	0	NA	1594	1543	802	859	682	426	1094	1445	1201	802	514	514
CG6404	FBgn0027615	0.097788228	-0.347700232	-0.447237566	0.098180662	0.569548669	[-1.02,0.08]	0	0	0	0	0	0	0	0	NA	49	121	59	84	65	44	113	275	226	122	119	119
YT521-B	FBgn0027616	0.318884735	0.040231041	-0.279290995	0.094640781	0.562808857	[-0.62,0.05]	1	1	0	0	0	0	0	0	dme-miR-14-3p	762	923	762	1040	844	631	243	518	467	345	331	276
CG5808	FBgn0027617	-0.215390859	0.136962052	0.350661652	0.135012649	0.643303894	[-0.11,0.8]	0	0	0	0	0	0	0	0	NA	284	320	309	231	239	179	58	129	118	71	76	103
Adam	FBgn0027619	-0.276374337	-0.287336305	-0.011598431	0.929705615	0.986539218	[-0.32,0.28]	0	0	0	0	0	0	0	0	NA	1293	2034	1264	1156	1190	722	431	916	869	549	430	397
Acf1	FBgn0027620	-0.173441215	-0.299516908	-0.126598777	0.47673443	0.893372911	[-0.48,0.22]	1	0	0	0	0	1	0	0	dme-bantam-3p	2343	2856	2493	1881	1919	1728	536	1001	1225	596	455	648
htt	FBgn0027655	0.44500379	0.292816472	-0.152759331	0.365423192	0.846573467	[-0.49,0.18]	0	0	0	0	0	0	0	0	NA	686	1249	790	1120	1032	800	203	403	340	399	231	266
glob1	FBgn0027657	-1.601352	-1.740652677	-0.145513404	0.638430888	0.937675711	[-0.78,0.47]	0	0	0	0	0	0	0	0	NA	292	276	231	60	89	67	63	123	91	18	28	17
blot	FBgn0027660	-0.158787515	0.034972239	0.190622432	0.567019456	0.914809799	[-0.46,0.81]	0	0	0	0	0	0	0	0	NA	73	181	117	109	123	40	29	106	75	56	62	38
VhaSFD	FBgn0027779	0.155900692	-0.096966755	-0.253173977	0.181256229	0.707721957	[-0.65,0.12]	2	0	0	0	0	1	0	1	dme-miR-317-3p|dme-miR-988-3p	225	484	253	234	375	231	774	1493	1475	1106	771	809
U26	FBgn0027780	-0.572284562	-0.302516261	0.26372873	0.389506503	0.857691018	[-0.34,0.84]	0	0	0	0	0	0	0	0	NA	210	205	162	143	133	54	28	74	59	40	26	32
SMC2	FBgn0027783	-0.327179619	-0.203378112	0.123642574	0.476167243	0.893372911	[-0.22,0.45]	0	0	0	0	0	0	0	0	NA	1541	1590	1311	1028	1026	847	615	1045	1134	687	524	661
Prp18	FBgn0027784	0.333686685	0.146682666	-0.189037109	0.461092327	0.888749467	[-0.74,0.32]	0	0	0	0	0	0	0	0	NA	91	121	49	86	90	82	82	156	133	124	88	103
NP15.6	FBgn0027785	-0.853743346	-0.410935702	0.441708228	0.031537707	0.39444465	[0.04,0.82]	0	0	0	0	0	0	0	0	NA	670	630	409	265	287	221	265	592	469	261	257	232
Mtch	FBgn0027786	-0.044355928	-0.392428522	-0.348887794	0.040368144	0.421874017	[-0.7,-0.01]	0	0	0	0	0	0	0	0	NA	321	576	400	348	374	282	335	634	639	371	276	291
O-fut2	FBgn0027791	0.487184472	0.487400702	0.000460068	0.997596562	0.999667139	[-0.44,0.45]	1	0	0	0	0	0	0	1	dme-miR-9b-5p,dme-miR-9c-5p	56	180	92	122	119	110	42	77	75	89	60	60
CG14786	FBgn0027794	-0.196092488	-0.216854624	-0.023262536	0.908491058	0.985248604	[-0.63,0.53]	0	0	0	0	0	0	0	0	NA	60	221	193	91	143	94	109	238	194	148	114	92
Dp1	FBgn0027835	-0.317829862	-0.313717596	0.003845319	0.99061603	0.999667139	[-0.3,0.3]	1	1	0	0	0	0	0	0	dme-miR-277-3p	9150	10016	6600	6209	6135	4530	1539	3262	3089	2012	1315	1508
Dgp-1	FBgn0027836	0.159665995	0.262839477	0.101358521	0.608847553	0.931068672	[-0.29,0.48]	1	0	0	0	0	0	0	1	dme-miR-996-3p,dme-miR-279-3p	481	612	538	602	476	412	89	166	138	147	103	113
CstF-64	FBgn0027841	-0.163980117	0.141127212	0.303418425	0.275116391	0.782116176	[-0.24,0.82]	0	0	0	0	0	0	0	0	NA	69	140	80	67	95	45	75	165	142	134	97	89
CAH2	FBgn0027843	0.57468434	0.964358609	0.389105021	0.100591723	0.57454832	[-0.08,0.82]	0	0	0	0	0	0	0	0	NA	157	291	279	246	279	326	116	281	280	389	288	313
Ogg1	FBgn0027864	-0.372154092	-0.35349545	0.014740657	0.963081905	0.996913985	[-0.57,0.59]	0	0	0	0	0	0	0	0	NA	148	203	129	109	105	84	41	57	45	31	28	29
Tsp96F	FBgn0027865	-0.389888809	-0.286951869	0.101593597	0.655390099	0.93957962	[-0.34,0.52]	1	0	0	0	0	0	0	1	dme-miR-14-3p	1543	1126	822	772	786	649	235	382	340	203	199	206
CG9776	FBgn0027866	0.070908826	-0.114564099	-0.185881052	0.242209911	0.763038423	[-0.5,0.13]	0	0	0	0	0	0	0	0	NA	1216	1793	1160	1342	1231	948	302	595	689	389	336	379
Nup107	FBgn0027868	-0.316322377	-0.56004786	-0.244382046	0.232685733	0.758237696	[-0.67,0.16]	0	0	0	0	0	0	0	0	NA	162	386	246	178	196	131	309	582	620	270	245	263
rdgBbeta	FBgn0027872	-0.431319997	-0.030482167	0.398495481	0.131715371	0.634013821	[-0.12,0.9]	0	0	0	0	0	0	0	0	NA	160	200	117	116	117	58	50	140	99	73	68	69
Cpsf100	FBgn0027873	0.269955729	-0.210273593	-0.481238735	0.015465828	0.301017377	[-0.89,-0.09]	0	0	0	0	0	0	0	0	NA	199	363	224	217	302	228	218	366	422	262	185	224
Aac11	FBgn0027885	0.110120466	-0.324735602	-0.435386742	0.021863393	0.348383602	[-0.83,-0.06]	1	0	0	0	0	0	1	0	dme-miR-996-3p,dme-miR-279-3p	2924	2483	1783	2835	2117	1541	767	1269	1113	832	554	597
ball	FBgn0027889	-0.0022351	0.003699907	0.005287651	0.992476889	0.999667139	[-0.38,0.37]	0	0	0	0	0	0	0	0	NA	1047	1101	578	853	750	601	321	671	557	512	337	342
CG12018	FBgn0027903	-0.853276489	-0.885470991	-0.033180388	0.875565967	0.980986472	[-0.52,0.43]	0	0	0	0	0	0	0	0	NA	148	374	188	96	111	95	257	539	488	160	159	203
NimB1	FBgn0027929	1.313572364	0.776573071	-0.536087539	0.05821784	0.484908315	[-1.09,0.02]	0	0	0	0	0	0	0	0	NA	60	95	65	177	150	114	56	75	72	144	77	60
MP1	FBgn0027930	-0.664006227	-0.603413967	0.060277372	0.765212446	0.960119159	[-0.33,0.43]	0	0	0	0	0	0	0	0	NA	369	466	279	172	226	166	573	1164	891	457	428	432
Akap200	FBgn0027932	-0.130844848	0.08343248	0.214106699	0.278822435	0.78220605	[-0.17,0.57]	1	0	0	0	0	0	0	1	dme-bantam-3p	9496	6970	6561	5693	5724	5879	3352	6333	5812	5198	3783	3702
ppl	FBgn0027945	-0.465424971	-0.515264375	-0.053753994	0.825241238	0.972256945	[-0.58,0.45]	0	0	0	0	0	0	0	0	NA	172	212	162	136	132	62	60	119	94	56	43	47
msps	FBgn0027948	0.127571472	-0.015444282	-0.143021519	0.317378344	0.820497399	[-0.43,0.14]	1	0	0	0	0	0	0	1	dme-miR-11-3p,dme-miR-308-3p	3447	4306	2772	3495	3524	2353	1400	2585	2720	1856	1503	1710
msb1l	FBgn0027949	-0.179513612	-0.100299466	0.078755923	0.664242193	0.93957962	[-0.27,0.41]	0	0	0	0	0	0	0	0	NA	1092	1106	844	883	716	607	494	906	749	628	478	449
MBD-like	FBgn0027950	-0.211728647	0.26703756	0.477502833	0.131457648	0.634013821	[-0.15,1.04]	0	0	0	0	0	0	0	0	NA	204	168	71	102	159	60	76	247	157	175	132	119
MTA1-like	FBgn0027951	-0.022256369	0.029754524	0.051236869	0.776885035	0.960269833	[-0.3,0.39]	1	0	0	0	0	0	0	1	dme-miR-7-5p	1035	1150	996	912	894	755	277	451	443	398	258	281
ric8a	FBgn0028292	0.220634357	0.151563316	-0.070171433	0.700017322	0.945372927	[-0.45,0.3]	4	2	0	0	0	1	0	1	dme-miR-317-3p|dme-miR-317-3p|dme-miR-252-5p|dme-miR-190-5p	343	445	274	438	312	253	144	349	314	273	189	212
l(1)G0334	FBgn0028325	-0.364147513	-0.441202989	-0.077546092	0.606435499	0.930804344	[-0.38,0.22]	1	0	0	1	0	0	0	0	dme-miR-283-5p	1665	2637	1892	1393	1555	961	703	1623	1231	711	670	586
l(1)G0320	FBgn0028327	-0.728156314	-0.085730986	0.642261329	0.005522967	0.184328985	[0.19,1.06]	0	0	0	0	0	0	0	0	NA	1569	1049	808	689	617	440	1143	2266	1533	1497	1163	956
l(1)G0289	FBgn0028331	-0.302242697	0.162612216	0.464406644	0.070962625	0.516666832	[-0.04,0.93]	4	0	0	0	1	0	1	2	dme-miR-11-3p|dme-miR-252-5p|dme-bantam-3p|dme-miR-7-5p	9793	5017	4765	5442	3725	4192	1292	1939	1775	2032	1256	1218
l(1)G0255	FBgn0028336	-0.319374223	-0.404220795	-0.085220607	0.63235648	0.937457355	[-0.46,0.27]	1	0	0	0	1	0	0	0	dme-miR-308-3p	328	706	460	327	396	234	435	965	879	434	401	454
l(1)G0232	FBgn0028341	0.188219459	0.363481578	0.175250065	0.43784846	0.88218526	[-0.27,0.62]	1	0	0	0	0	0	0	1	dme-miR-283-5p	313	539	430	372	453	346	98	344	357	235	225	272
l(1)G0230	FBgn0028342	0.130713672	0.276349139	0.144756357	0.495796469	0.899682766	[-0.27,0.53]	0	0	0	0	0	0	0	0	NA	531	881	1019	798	892	530	302	575	472	435	439	374
l(1)G0222	FBgn0028343	0.03730859	0.289546478	0.251664357	0.109783071	0.591895524	[-0.06,0.55]	0	0	0	0	0	0	0	0	NA	812	1060	695	756	841	545	261	605	522	492	384	401
l(1)G0148	FBgn0028360	-0.015713967	0.26956636	0.285263102	0.278058088	0.78220605	[-0.23,0.8]	3	0	0	0	1	0	0	2	dme-miR-252-5p|dme-miR-33-5p|dme-miR-9b-5p,dme-miR-9c-5p	684	795	770	647	626	548	36	75	58	69	51	36
isopeptidase-T-3	FBgn0028372	0.71214991	1.395755062	0.688092974	0.091369713	0.561109783	[-0.11,1.51]	1	0	0	1	0	0	0	0	dme-miR-8-3p	148	243	127	299	237	148	9	16	13	34	26	17
heix	FBgn0028375	0.099096965	0.136204402	0.036072417	0.841349921	0.974601861	[-0.31,0.37]	3	0	0	0	0	1	1	1	dme-miR-190-5p|dme-miR-995-3p|dme-miR-33-5p	822	925	675	777	755	585	195	356	280	274	214	218
fal	FBgn0028380	0.068222566	0.188886666	0.119444746	0.585867807	0.923237245	[-0.31,0.53]	1	0	0	1	0	0	0	0	dme-miR-305-5p	343	384	232	261	304	244	106	218	149	182	119	115
cyp33	FBgn0028382	0.698057606	0.040066589	-0.659352341	0.013177716	0.287834145	[-1.23,-0.14]	0	0	0	0	0	0	0	0	NA	40	155	104	140	148	94	163	292	196	191	162	167
chm	FBgn0028387	0.305596316	0.019636683	-0.287746696	0.13655018	0.64469416	[-0.68,0.09]	0	0	0	0	0	0	0	0	NA	222	385	246	316	299	227	98	187	167	136	95	120
Tob	FBgn0028397	-0.340758509	-0.694490619	-0.358798462	0.148778843	0.669715177	[-0.86,0.13]	1	0	0	0	0	0	0	1	dme-miR-190-5p	908	844	487	447	604	396	53	133	93	45	45	39
Taf10	FBgn0028398	-0.264897056	-0.231950252	0.032111008	0.897766028	0.984977185	[-0.42,0.46]	0	0	0	0	0	0	0	0	NA	127	281	180	135	158	97	197	468	314	227	208	192
TMS1	FBgn0028399	0.97049864	0.908144375	-0.062481795	0.741347838	0.955611145	[-0.46,0.32]	0	0	0	0	0	0	0	0	NA	353	889	406	998	956	576	1040	1844	1803	3196	1916	1789
Sin	FBgn0028402	-0.448514352	-0.123675099	0.322682881	0.172402241	0.697010083	[-0.14,0.77]	0	0	0	0	0	0	0	0	NA	229	249	191	173	147	88	78	152	153	96	78	93
Drep-4	FBgn0028406	0.501831051	0.838779674	0.33487739	0.182821033	0.707721957	[-0.16,0.8]	0	0	0	0	0	0	0	0	NA	95	236	194	179	223	185	46	119	106	132	113	117
Nxt1	FBgn0028411	-0.366319909	-0.257084858	0.108918494	0.704481453	0.945372927	[-0.44,0.61]	1	0	0	0	0	0	1	0	dme-miR-33-5p	95	152	108	47	93	77	209	557	441	249	240	256
Kap3	FBgn0028421	0.521645006	0.487590685	-0.035071671	0.850216519	0.977292963	[-0.45,0.36]	1	0	0	1	0	0	0	0	dme-miR-8-3p	180	230	114	204	228	169	110	251	240	229	204	199
JhI-26	FBgn0028424	-0.351220383	-0.640253952	-0.289866986	0.306929886	0.810550448	[-0.85,0.27]	0	0	0	0	0	0	0	0	NA	252	513	336	206	289	190	137	502	529	123	197	200
JhI-21	FBgn0028425	-0.098526082	0.067451583	0.165719589	0.364143505	0.846025825	[-0.19,0.52]	1	0	0	0	0	0	0	1	dme-miR-9b-5p,dme-miR-9c-5p	913	1316	863	992	861	512	453	863	562	558	489	477
JhI-1	FBgn0028426	-0.242625135	-0.202648256	0.039011688	0.849708939	0.977292963	[-0.36,0.43]	2	0	1	0	0	1	0	0	dme-miR-283-5p|dme-miR-970-3p	455	618	368	324	332	309	154	372	351	169	191	202
Ilk	FBgn0028427	-0.309364811	0.136330604	0.445058617	0.019763151	0.329116386	[0.07,0.8]	1	0	0	0	0	0	0	1	dme-miR-317-3p	475	743	388	367	459	223	276	495	530	422	323	352
I-2	FBgn0028429	0.095652607	-0.053762908	-0.150638847	0.428427047	0.877417323	[-0.54,0.22]	1	0	0	0	0	0	0	1	dme-miR-283-5p	384	525	342	346	381	337	128	259	215	153	121	167
He	FBgn0028430	0.529568043	0.886116335	0.356532085	0.053167283	0.473859265	[-0.01,0.72]	0	0	0	0	0	0	0	0	NA	1992	2708	1435	2650	2704	1781	2444	6192	3336	5918	5908	4726
Ercc1	FBgn0028434	-0.211865977	0.486843094	0.695096364	0.037042766	0.415199275	[0.04,1.3]	0	0	0	0	0	0	0	0	NA	92	66	67	68	42	51	36	87	63	70	61	65
CG11070	FBgn0028467	0.02088481	-0.084591605	-0.106354402	0.556931666	0.912812788	[-0.49,0.25]	1	1	0	0	0	0	0	0	dme-miR-317-3p	307	704	431	398	504	267	351	690	626	419	372	404
rtet	FBgn0028468	0.047430393	0.25494637	0.206919865	0.497783216	0.899682766	[-0.39,0.74]	1	0	0	1	0	0	0	0	dme-miR-252-5p	64	290	185	175	189	80	219	421	317	359	285	238
Nab2	FBgn0028471	0.166391471	-0.15137943	-0.319159161	0.066619349	0.507189195	[-0.67,0.02]	0	0	0	0	0	0	0	0	NA	419	647	465	499	482	397	158	296	292	203	139	173
Non1	FBgn0028473	0.194767325	-0.140490056	-0.335529478	0.034119447	0.402005703	[-0.66,-0.02]	1	0	0	0	0	0	1	0	dme-miR-275-3p,dme-miR-306-5p	2741	3498	2309	3361	2724	1915	745	1963	1678	1197	928	829
CG4119	FBgn0028474	0.05727537	-0.174205498	-0.232210962	0.190779771	0.717288636	[-0.59,0.12]	0	0	0	0	0	0	0	0	NA	822	1283	949	845	845	828	207	458	507	308	210	263
Hrd3	FBgn0028475	-0.106564868	-0.084466596	0.021534855	0.912350946	0.985248604	[-0.33,0.35]	0	0	0	0	0	0	0	0	NA	458	809	436	460	525	285	464	816	775	560	444	492
CG15817	FBgn0028476	0.204978712	0.538299694	0.332352242	0.08973876	0.557973034	[-0.05,0.71]	1	1	0	0	0	0	0	0	dme-miR-283-5p	387	471	348	374	427	326	70	202	155	154	149	154
Mtpalpha	FBgn0028479	-0.157060754	-0.125844981	0.031231579	0.84940999	0.977292963	[-0.28,0.32]	0	0	0	0	0	0	0	0	NA	839	1203	703	747	755	487	892	1898	1821	1120	1013	1043
CG17841	FBgn0028480	-0.164918748	-0.025055964	0.139757558	0.502470206	0.901121755	[-0.27,0.55]	0	0	0	0	0	0	0	0	NA	739	924	819	676	656	487	159	248	174	162	152	136
Ack	FBgn0028484	0.363793504	0.495188546	0.130350469	0.578885439	0.920520357	[-0.33,0.57]	1	0	0	0	1	0	0	0	dme-miR-305-5p	244	440	296	440	419	180	117	175	165	236	134	142
f-cup	FBgn0028487	0.315780246	0.58963474	0.270982896	0.282374102	0.787556956	[-0.22,0.75]	1	0	0	0	0	0	1	0	dme-miR-996-3p,dme-miR-279-3p	143	189	197	204	217	128	38	80	54	82	59	57
CG31705	FBgn0028490	-0.197366077	-0.25739081	-0.060094375	0.734593226	0.954123156	[-0.43,0.29]	1	0	0	1	0	0	0	0	dme-miR-11-3p,dme-miR-308-3p	1215	2037	972	1229	1044	670	1224	1974	1542	1291	919	944
CG2930	FBgn0028491	0.540135685	-0.336941339	-0.882380125	0.006684844	0.205608137	[-1.56,-0.24]	0	0	0	0	0	0	0	0	NA	76	54	56	68	84	72	31	63	71	48	23	29
CG3530	FBgn0028497	-0.230832112	-0.09665582	0.133696881	0.437289016	0.881824282	[-0.2,0.46]	1	0	0	0	0	0	1	0	dme-miR-996-3p,dme-miR-279-3p	589	850	530	451	557	347	400	829	585	498	407	394
CG7985	FBgn0028499	0.671813278	0.250088713	-0.422506748	0.24734941	0.766841576	[-1.14,0.29]	0	0	0	0	0	0	0	0	NA	34	74	33	53	68	53	11	35	29	23	17	26
Rich	FBgn0028500	-0.080469166	-0.122853745	-0.044406563	0.832031189	0.97437323	[-0.52,0.4]	0	0	0	0	0	0	0	0	NA	182	520	378	350	283	185	133	251	190	165	124	118
CG12182	FBgn0028504	0.205812539	0.692899114	0.485411625	0.058550056	0.484908315	[-0.02,0.96]	0	0	0	0	0	0	0	0	NA	76	168	112	99	138	89	47	121	99	119	100	104
CG4455	FBgn0028506	1.292462857	1.561709715	0.268508545	0.17103128	0.696806924	[-0.12,0.64]	2	0	0	0	0	0	1	1	dme-miR-14-3p|dme-miR-184-3p	163	200	112	357	356	232	99	193	161	421	315	290
CG3793	FBgn0028507	0.006021302	-0.035448379	-0.04246015	0.821400289	0.970825538	[-0.46,0.35]	1	0	0	0	0	0	0	1	dme-bantam-3p	155	255	236	197	187	144	160	348	279	221	181	180
CenG1A	FBgn0028509	0.405871344	0.407951595	0.002041452	0.989105243	0.999667139	[-0.33,0.33]	0	0	0	0	0	0	0	0	NA	701	582	334	566	603	564	109	241	242	258	168	170
CG4793	FBgn0028514	-1.750603926	-1.783525099	-0.032596753	0.864257856	0.978325186	[-0.42,0.35]	0	0	0	0	0	0	0	0	NA	970	1036	757	253	238	182	1428	2248	1873	411	370	485
EndoGI	FBgn0028515	0.225417443	0.014194569	-0.211215129	0.235058569	0.759533256	[-0.59,0.14]	0	0	0	0	0	0	0	0	NA	285	773	431	483	547	337	924	1945	1786	1381	1093	1091
CG5888	FBgn0028523	0.362734461	0.79425868	0.431981106	0.103723292	0.581704503	[-0.09,0.94]	1	0	0	0	0	0	0	1	dme-miR-14-3p	382	317	231	476	329	206	436	506	426	955	532	512
mTTF	FBgn0028530	-0.510789442	-0.209813283	0.300198047	0.206849887	0.732450046	[-0.17,0.74]	0	0	0	0	0	0	0	0	NA	152	187	147	129	95	59	189	421	337	249	189	183
Sec71	FBgn0028538	0.261879322	0.31433881	0.051876669	0.772090686	0.960119159	[-0.29,0.37]	0	0	0	0	0	0	0	0	NA	546	1162	748	801	960	588	338	783	645	655	469	534
CG31731	FBgn0028539	0.418494961	0.397721518	-0.021016356	0.893123248	0.984064066	[-0.36,0.31]	0	0	0	0	0	0	0	0	NA	1277	1544	883	1577	1495	965	645	1007	1000	1141	761	856
TM9SF4	FBgn0028541	0.306380414	0.440766836	0.134380997	0.455749099	0.886955574	[-0.22,0.47]	1	0	0	0	0	0	0	1	dme-miR-9b-5p,dme-miR-9c-5p	488	847	586	753	792	399	689	1438	1110	1392	1047	931
NimB2	FBgn0028543	0.520990188	0.49960757	-0.019556168	0.999189247	0.999667139	[-0.86,0.93]	0	0	0	0	0	0	0	0	NA	123	132	89	225	132	61	374	360	301	731	291	278
ics	FBgn0028546	0.269085547	0.277070022	0.007935166	0.978558635	0.999667139	[-0.34,0.33]	0	0	0	0	0	0	0	0	NA	457	515	306	455	448	344	600	1353	1106	1079	868	852
gammaSnap1	FBgn0028552	-0.106425429	-0.112094721	-0.006011939	0.96751308	0.997676534	[-0.3,0.29]	0	0	0	0	0	0	0	0	NA	51	241	131	99	116	85	154	366	326	205	177	203
x16	FBgn0028554	0.143634934	0.253523659	0.109568274	0.511715599	0.90439861	[-0.22,0.43]	1	1	0	0	0	0	0	0	dme-miR-996-3p,dme-miR-279-3p	807	1187	734	897	882	643	248	570	403	369	380	343
sut1	FBgn0028563	0.080572654	0.033139741	-0.047942204	0.818648175	0.97008812	[-0.51,0.39]	1	0	0	1	0	0	0	0	dme-miR-305-5p	153	388	243	208	297	155	192	603	418	306	279	318
pUf68	FBgn0028577	0.216410474	0.075969596	-0.141277719	0.386471309	0.855754621	[-0.47,0.18]	0	0	0	0	0	0	0	0	NA	1004	1235	936	1149	1062	802	214	446	470	302	299	292
phtf	FBgn0028579	0.459685034	0.715648075	0.254174213	0.301255945	0.805409495	[-0.23,0.7]	1	0	0	0	0	1	0	0	dme-miR-305-5p	159	328	262	334	386	137	79	168	156	169	166	163
lqf	FBgn0028582	0.224760864	0.102915385	-0.12257248	0.408371361	0.872293782	[-0.43,0.17]	1	0	0	0	1	0	0	0	dme-miR-11-3p	1785	2024	1447	1885	1806	1334	344	793	717	563	450	482
aralar1	FBgn0028646	-0.917793516	-1.161549008	-0.2454323	0.287783857	0.793001451	[-0.71,0.21]	1	0	0	1	0	0	0	0	dme-miR-33-5p	195	384	247	131	116	99	119	351	291	83	74	92
CG11902	FBgn0028647	0.27605431	0.473757275	0.194345011	0.473189638	0.893372911	[-0.34,0.71]	1	0	0	0	0	1	0	0	dme-miR-988-3p	145	184	125	127	173	140	35	59	44	46	52	49
mRpL50	FBgn0028648	0.325352786	0.106552207	-0.219766156	0.361947782	0.843743012	[-0.73,0.25]	0	0	0	0	0	0	0	0	NA	68	160	89	133	117	67	111	287	208	164	160	161
adat	FBgn0028658	-0.754229932	-0.49455568	0.251517008	0.538702443	0.910633804	[-0.55,1.02]	0	0	0	0	0	0	0	0	NA	120	78	58	49	48	31	17	52	39	14	21	21
VhaPPA1-1	FBgn0028662	0.077390591	0.021180427	-0.056613257	0.737368498	0.954777272	[-0.42,0.29]	4	0	0	0	0	0	1	3	dme-miR-980-3p|dme-miR-965-3p|dme-miR-317-3p|dme-miR-965-3p	380	844	436	510	488	371	426	942	734	677	488	460
VhaM9.7-b	FBgn0028663	-0.160868309	-0.257864861	-0.09736237	0.637967793	0.937457355	[-0.53,0.31]	1	0	0	0	0	0	1	0	dme-miR-2b-2-5p	240	499	228	217	303	162	436	901	629	503	434	325
VhaM9.7-c	FBgn0028664	0.23759733	0.617596397	0.377017645	0.173879271	0.698680655	[-0.17,0.9]	0	0	0	0	0	0	0	0	NA	109	224	204	149	175	176	33	86	72	71	86	60
VhaAC39-1	FBgn0028665	-0.156050129	-0.314261656	-0.158443704	0.388215424	0.856746326	[-0.53,0.2]	2	0	0	1	0	0	0	1	dme-miR-8-3p|dme-miR-190-5p	607	943	559	486	685	360	619	1084	772	627	475	463
Vha100-2	FBgn0028670	-0.209614242	-0.443151019	-0.233485738	0.185678134	0.711896713	[-0.59,0.11]	1	0	0	0	0	1	0	0	dme-miR-8-3p	496	827	506	519	448	306	723	1238	933	637	531	501
Vha100-1	FBgn0028671	0.09079649	0.149316295	0.058542171	0.726080141	0.951565787	[-0.26,0.37]	1	0	0	0	0	0	0	1	dme-miR-190-5p	870	1121	710	770	920	634	736	1242	1162	1135	779	814
spt4	FBgn0028683	-0.310943225	-0.036907156	0.273613997	0.316463963	0.820497399	[-0.26,0.77]	0	0	0	0	0	0	0	0	NA	191	282	108	128	185	67	256	556	320	343	270	235
Rpt5	FBgn0028684	-0.056219826	0.027085451	0.082949443	0.660871068	0.93957962	[-0.28,0.43]	0	0	0	0	0	0	0	0	NA	489	934	676	611	699	340	457	1084	1042	721	586	655
Rpt4	FBgn0028685	-0.011535171	0.02325462	0.03451656	0.841018902	0.974601861	[-0.28,0.34]	0	0	0	0	0	0	0	0	NA	587	1078	572	635	718	418	872	1870	1620	1293	1031	1036
Rpt3	FBgn0028686	0.181075428	-0.017076964	-0.198446495	0.280448063	0.785122911	[-0.59,0.16]	0	0	0	0	0	0	0	0	NA	298	684	290	353	480	288	1037	2143	1758	1538	1106	1097
Rpt1	FBgn0028687	0.081531885	-0.021060636	-0.102942366	0.487112101	0.897882368	[-0.41,0.19]	0	0	0	0	0	0	0	0	NA	827	1497	769	875	1042	673	938	2020	1754	1393	1027	1106
Rpn7	FBgn0028688	-0.033089567	0.26257642	0.295571377	0.092539552	0.562500862	[-0.05,0.62]	0	0	0	0	0	0	0	0	NA	514	675	407	478	518	281	822	1656	1328	1282	1167	1034
Rpn6	FBgn0028689	0.083266384	0.150091748	0.066742896	0.669247111	0.93957962	[-0.24,0.36]	0	0	0	0	0	0	0	0	NA	822	1022	676	798	821	556	774	1532	1375	1263	902	968
Rpn5	FBgn0028690	-0.09417015	-0.029262267	0.064651641	0.672437541	0.940151244	[-0.23,0.35]	0	0	0	0	0	0	0	0	NA	1693	2522	1747	1480	1827	1204	877	1973	2038	1435	1035	1128
Rpn9	FBgn0028691	0.152073947	0.011305101	-0.140800221	0.380019908	0.852499294	[-0.48,0.18]	0	0	0	0	0	0	0	0	NA	399	850	460	521	589	387	714	1526	1323	1070	838	818
Rpn2	FBgn0028692	-0.016176608	-0.054478471	-0.038569857	0.796695247	0.964916155	[-0.36,0.27]	0	0	0	0	0	0	0	0	NA	1501	2383	1937	1501	1627	1466	944	1989	2056	1321	1073	1221
Rpn12	FBgn0028693	0.113354837	0.096257631	-0.017451327	0.909275879	0.985248604	[-0.48,0.4]	0	0	0	0	0	0	0	0	NA	164	489	318	307	384	156	728	1663	1337	1141	943	919
Rpn11	FBgn0028694	-0.157989689	-0.281696872	-0.124006114	0.521428364	0.905294479	[-0.54,0.26]	0	0	0	0	0	0	0	0	NA	336	901	463	328	538	318	737	1546	1292	766	749	706
Rpn1	FBgn0028695	0.107024122	-0.030640845	-0.137933631	0.3838155	0.854627269	[-0.47,0.17]	0	0	0	0	0	0	0	0	NA	1010	2131	1429	1309	1471	1110	1162	2679	2642	1735	1475	1521
RpL15	FBgn0028697	0.341457786	0.061020565	-0.280386228	0.135054658	0.643303894	[-0.69,0.09]	0	0	0	0	0	0	0	0	NA	3411	2826	1605	3451	3150	1748	3544	7712	7276	5930	4292	4415
RfC38	FBgn0028700	0.166889925	-0.20808653	-0.375748429	0.058247959	0.484908315	[-0.79,0.01]	0	0	0	0	0	0	0	0	NA	140	212	138	137	159	140	270	523	476	325	264	251
Nhe3	FBgn0028703	0.449884923	1.242787723	0.792354968	9.76E-05	0.018193883	[0.4,1.18]	4	0	0	0	0	0	1	3	dme-bantam-3p|dme-miR-8-3p|dme-miR-14-3p|dme-miR-33-5p	274	547	392	518	505	315	105	210	174	415	243	238
Mst85C	FBgn0028708	0.635317002	0.60849319	-0.026375531	0.903773835	0.985248604	[-0.46,0.41]	0	0	0	0	0	0	0	0	NA	121	243	132	254	197	158	39	95	102	98	72	99
Lnk	FBgn0028717	0.226255482	0.259203355	0.032199982	0.86146238	0.977898376	[-0.32,0.37]	3	1	1	0	0	0	1	0	dme-miR-263a-5p|dme-miR-317-3p|dme-miR-317-3p	432	701	533	591	523	450	216	368	361	345	275	255
Fmr1	FBgn0028734	-0.184892373	-0.156759384	0.027948166	0.88700359	0.98356263	[-0.32,0.36]	0	0	0	0	0	0	0	0	NA	5343	4939	4137	3714	3333	3306	853	2070	1942	1138	1031	1063
Ef1beta	FBgn0028737	0.000132464	-0.384868574	-0.384989599	0.029013152	0.379882504	[-0.75,-0.04]	0	0	0	0	0	0	0	0	NA	1907	3764	1684	2145	2537	1187	1449	4067	2992	1842	1486	1476
Dhit	FBgn0028743	-0.85340153	-0.916554529	-0.080048011	0.890378321	0.984038073	[-1.42,1.19]	0	0	0	0	0	0	0	0	NA	470	504	506	167	289	215	4	23	10	5	5	4
CG5033	FBgn0028744	-0.191457185	-0.40125264	-0.21036828	0.268156073	0.775467828	[-0.61,0.16]	0	0	0	0	0	0	0	0	NA	987	1512	1504	921	894	986	439	959	984	517	355	486
CG18508	FBgn0028746	0.066143211	-0.272069184	-0.341509305	0.331534281	0.828846859	[-1.1,0.35]	0	0	0	0	0	0	0	0	NA	35	53	55	32	32	53	37	124	109	55	50	58
Dak1	FBgn0028833	-0.055566289	-0.305797794	-0.250986165	0.227479242	0.754359893	[-0.69,0.16]	1	0	0	0	0	1	0	0	dme-miR-965-3p	416	875	295	345	493	331	411	994	674	446	431	382
CSN7	FBgn0028836	0.214374878	0.270574777	0.05570807	0.774050098	0.9601957	[-0.31,0.41]	0	0	0	0	0	0	0	0	NA	272	401	230	336	324	190	246	505	428	459	291	341
CSN6	FBgn0028837	-0.038377156	0.267031511	0.304656344	0.124043562	0.617937981	[-0.08,0.68]	0	0	0	0	0	0	0	0	NA	224	299	195	174	225	163	206	381	332	334	265	252
CG4587	FBgn0028863	-0.386514413	-0.686162582	-0.303182832	0.240620336	0.761174296	[-0.83,0.2]	2	0	0	0	0	0	0	2	dme-miR-11-3p,dme-miR-308-3p|dme-miR-14-3p	564	714	273	295	408	244	74	168	109	53	66	45
CG5869	FBgn0028894	0.385268934	0.554993953	0.169524211	0.341167953	0.836090224	[-0.18,0.5]	1	0	0	0	0	0	1	0	dme-bantam-3p	972	972	672	1015	1055	740	360	703	554	777	533	528
CG4935	FBgn0028897	0.08522481	0.211580866	0.124013166	0.654154081	0.93957962	[-0.41,0.64]	0	0	0	0	0	0	0	0	NA	108	113	99	91	92	92	53	103	102	87	54	87
CG33090	FBgn0028916	0.556778422	0.471866223	-0.086111908	0.727432229	0.952013718	[-0.63,0.42]	2	0	0	0	0	1	1	0	dme-miR-305-5p|dme-miR-282-5p	137	560	334	333	474	353	99	294	351	269	242	237
CG16865	FBgn0028919	-0.276815395	0.024401917	0.298773664	0.244714468	0.765030424	[-0.21,0.78]	0	0	0	0	0	0	0	0	NA	468	364	258	230	246	254	89	156	114	109	94	80
NC2beta	FBgn0028926	0.014553089	-0.125436883	-0.141233893	0.538214578	0.910633804	[-0.62,0.31]	0	0	0	0	0	0	0	0	NA	101	182	95	101	102	95	115	203	198	144	114	106
CG16890	FBgn0028932	0.213555876	0.568074408	0.35271105	0.190263548	0.716930882	[-0.18,0.86]	1	0	0	0	0	0	0	1	dme-miR-11-3p,dme-miR-308-3p	165	151	93	166	128	97	41	129	79	102	88	83
NimB5	FBgn0028936	-0.626234873	-0.58732782	0.038299524	0.864946292	0.978325186	[-0.36,0.41]	0	0	0	0	0	0	0	0	NA	816	763	430	427	408	244	616	1352	1148	592	490	485
Cyp28a5	FBgn0028940	-0.354790949	-0.19948757	0.147633707	0.73812737	0.954969301	[-0.69,0.93]	0	0	0	0	0	0	0	0	NA	40	38	49	38	31	16	21	39	44	26	18	25
CG14478	FBgn0028953	-0.053396983	-0.235639807	-0.183766314	0.347708523	0.839700659	[-0.59,0.2]	2	0	0	0	0	1	1	0	dme-miR-980-3p|dme-miR-317-3p	900	772	704	649	602	622	192	386	298	232	175	164
mthl3	FBgn0028956	0.208493714	0.229723452	0.02080063	0.945829106	0.989122628	[-0.43,0.44]	1	0	0	0	0	0	1	0	dme-miR-970-3p	329	410	164	380	258	200	316	654	510	561	364	409
Aats-ala-m	FBgn0028962	0.114087947	0.224378091	0.108732719	0.70185791	0.945372927	[-0.44,0.63]	0	0	0	0	0	0	0	0	NA	113	216	215	120	209	146	61	178	189	108	128	126
A16	FBgn0028965	-0.069095312	0.056236853	0.124184917	0.510843325	0.903636531	[-0.25,0.48]	0	0	0	0	0	0	0	0	NA	323	473	295	296	316	224	130	275	222	174	171	148
gammaCOP	FBgn0028968	0.039379441	0.026691917	-0.012583127	0.923448741	0.98628766	[-0.34,0.3]	0	0	0	0	0	0	0	0	NA	607	1092	665	714	804	442	1146	2285	2348	1718	1250	1509
deltaCOP	FBgn0028969	0.070492335	-0.260668076	-0.331366908	0.054918395	0.479657917	[-0.69,0.01]	1	0	0	0	0	0	0	1	dme-miR-305-5p	411	1014	592	607	632	428	614	1313	1071	759	586	560
xmas-2	FBgn0028974	-0.550826017	-0.319287418	0.230210489	0.264223753	0.773193445	[-0.18,0.62]	0	0	0	0	0	0	0	0	NA	376	585	440	349	275	163	164	330	347	183	142	185
trbl	FBgn0028978	0.023130929	0.385817845	0.362769888	0.088890918	0.556782083	[-0.06,0.78]	0	0	0	0	0	0	0	0	NA	440	554	424	442	437	301	44	115	85	90	67	82
tan	FBgn0028980	0.737467084	0.657861401	-0.079249773	0.741028423	0.955611145	[-0.55,0.39]	1	0	0	0	0	0	0	1	dme-miR-277-3p	123	248	157	245	264	190	57	90	60	91	76	88
Spt6	FBgn0028982	0.279446955	0.087382827	-0.192656123	0.21869691	0.74581063	[-0.52,0.11]	1	0	0	0	1	0	0	0	dme-miR-283-5p	823	1597	1130	1324	1292	853	398	855	829	632	486	552
Spn55B	FBgn0028983	-0.384466273	-0.123508257	0.259855743	0.276500432	0.78220605	[-0.21,0.71]	0	0	0	0	0	0	0	0	NA	110	182	109	79	103	64	134	297	279	197	137	159
Spn88Ea	FBgn0028984	0.070304072	-0.001151229	-0.071480414	0.688868977	0.941556908	[-0.46,0.29]	0	0	0	0	0	0	0	0	NA	552	1054	439	658	710	343	1616	2934	2469	2225	1666	1570
Spn27A	FBgn0028990	-0.278258204	-0.126429183	0.151994156	0.528542385	0.908794188	[-0.32,0.61]	0	0	0	0	0	0	0	0	NA	329	570	290	288	373	138	441	719	515	578	340	316
sds22	FBgn0028992	-0.079808162	0.071215562	0.150944201	0.379518147	0.852061223	[-0.19,0.48]	0	0	0	0	0	0	0	0	NA	461	660	542	463	457	357	704	1460	1177	1164	799	737
scro	FBgn0028993	-0.144651396	0.281910092	0.425526416	0.353459091	0.839700659	[-0.48,1.32]	0	0	0	0	0	0	0	0	NA	233	210	128	171	172	89	5	31	17	15	15	16
nmdyn-D7	FBgn0028997	-0.475046493	0.328327302	0.801782577	0.002131958	0.103356646	[0.29,1.29]	0	0	0	0	0	0	0	0	NA	101	160	141	87	88	61	58	124	99	112	78	79
miple2	FBgn0029002	0.613397632	0.736526527	0.122680969	0.646782268	0.93910949	[-0.39,0.58]	0	0	0	0	0	0	0	0	NA	147	568	432	407	594	379	182	496	455	498	457	434
Smurf	FBgn0029006	0.083039886	0.166252862	0.081863691	0.631652895	0.937457355	[-0.25,0.41]	2	0	0	0	0	0	0	2	dme-miR-11-3p,dme-miR-308-3p|dme-miR-305-5p	1564	1845	1441	1476	1470	1227	147	284	242	237	175	168
Dd	FBgn0029067	-0.328500148	-0.138993856	0.188546638	0.345536815	0.839540703	[-0.2,0.56]	1	0	0	0	0	1	0	0	dme-miR-995-3p	3848	3156	2784	2301	2067	2041	332	586	480	402	315	272
icln	FBgn0029079	-0.257837454	-0.239372984	0.017882721	0.94871694	0.990524974	[-0.41,0.41]	0	0	0	0	0	0	0	0	NA	148	362	204	179	180	113	292	631	582	389	273	305
disp	FBgn0029088	0.505559937	1.07386702	0.567440484	0.005940511	0.193957184	[0.16,0.97]	2	1	0	0	0	0	0	1	dme-miR-11-3p,dme-miR-308-3p|dme-miR-252-5p	520	630	367	696	654	410	93	183	139	329	169	184
ced-6	FBgn0029092	0.021752628	-0.271430689	-0.293510595	0.123306626	0.617361384	[-0.68,0.08]	2	0	0	0	0	0	0	2	dme-miR-33-5p|dme-miR-277-3p	3810	3533	2338	3287	2636	2163	1049	1601	1360	1130	761	769
cathD	FBgn0029093	0.57591418	0.476378197	-0.099628687	0.591537263	0.924703309	[-0.48,0.27]	0	0	0	0	0	0	0	0	NA	774	1493	727	1338	1479	752	2975	4524	3991	5597	3707	3525
asf1	FBgn0029094	-0.456450709	-0.647067426	-0.191530337	0.288887904	0.793477002	[-0.56,0.16]	0	0	0	0	0	0	0	0	NA	404	837	493	348	365	281	326	706	629	263	281	251
aru	FBgn0029095	-0.39093216	-0.640259371	-0.249765328	0.277030521	0.78220605	[-0.71,0.2]	1	0	0	0	0	0	0	1	dme-miR-276a-3p	577	1130	778	468	460	538	298	677	799	234	238	362
Uba2	FBgn0029113	0.152831737	-0.10141241	-0.254257795	0.083211947	0.545359978	[-0.56,0.03]	0	0	0	0	0	0	0	0	NA	1167	1833	981	1281	1211	1006	1068	2085	1910	1469	1015	1143
Tollo	FBgn0029114	0.026138233	0.342142628	0.314668187	0.108451639	0.589546095	[-0.07,0.68]	1	0	0	0	0	0	1	0	dme-miR-14-3p	1090	1012	850	829	823	797	126	234	224	202	169	194
Surf1	FBgn0029117	0.200127248	-0.340523505	-0.542227012	0.039408395	0.421855903	[-1.11,-0.03]	0	0	0	0	0	0	0	0	NA	61	147	55	76	107	53	121	290	240	138	126	121
Sucb	FBgn0029118	-0.187711493	-0.290681096	-0.103312299	0.632089177	0.937457355	[-0.57,0.33]	0	0	0	0	0	0	0	0	NA	166	396	158	196	196	104	370	697	563	360	365	296
Sras	FBgn0029121	0.433569958	0.417954217	-0.015645588	0.932034552	0.986687936	[-0.38,0.35]	1	0	0	0	0	0	1	0	dme-miR-190-5p	70	101	27	85	104	29	65	168	135	125	117	124
Debcl	FBgn0029131	-0.413208629	-0.350378166	0.06079146	0.787308468	0.962996379	[-0.37,0.48]	0	0	0	0	0	0	0	0	NA	270	541	312	231	210	214	101	256	183	107	96	113
REG	FBgn0029133	-0.895059497	-0.624199919	0.270514056	0.167316669	0.69337449	[-0.11,0.62]	0	0	0	0	0	0	0	0	NA	6483	4695	3965	2443	2222	2080	1201	2733	2347	1242	870	968
Prosbeta5	FBgn0029134	0.01274305	-0.093095615	-0.105941232	0.502916921	0.901277511	[-0.44,0.21]	0	0	0	0	0	0	0	0	NA	767	1465	757	799	1034	567	947	2208	1765	1313	1103	1050
NtR	FBgn0029147	-1.039390588	-0.934380173	0.104608623	0.702542685	0.945372927	[-0.42,0.59]	0	0	0	0	0	0	0	0	NA	156	396	216	73	148	73	297	782	626	205	244	205
NHP2	FBgn0029148	-0.916014774	-0.670711821	0.245405264	0.200959941	0.726257047	[-0.13,0.61]	0	0	0	0	0	0	0	0	NA	342	594	429	208	224	151	451	1356	1051	517	386	414
Mkrn1	FBgn0029152	0.205601176	0.331775122	0.125448233	0.543345071	0.910870581	[-0.28,0.52]	4	0	1	1	0	0	0	2	dme-miR-283-5p|dme-miR-14-3p|dme-miR-2b-2-5p|dme-miR-275-3p,dme-miR-306-5p	1491	1285	1049	1356	1312	996	239	356	466	458	252	340
Men-b	FBgn0029155	-0.278125824	-0.210540226	0.066915922	0.716139478	0.948121605	[-0.29,0.4]	3	0	0	1	0	1	1	0	dme-miR-8-3p|dme-miR-11-3p,dme-miR-308-3p|dme-miR-980-3p	3516	3224	2298	2518	2145	1531	533	1148	974	600	526	604
ssh	FBgn0029157	0.329500782	0.496484191	0.167272192	0.420255775	0.872620861	[-0.24,0.57]	1	0	0	0	0	0	0	1	dme-miR-252-5p	307	426	312	373	402	289	64	100	112	119	98	84
Las	FBgn0029158	-0.421998736	-0.511445659	-0.090949794	0.706620779	0.945372927	[-0.61,0.4]	0	0	0	0	0	0	0	0	NA	98	165	78	83	73	47	113	266	254	126	100	107
Hml	FBgn0029167	0.301590269	0.531933972	0.230199082	0.177233698	0.702222288	[-0.1,0.55]	0	0	0	0	0	0	0	0	NA	9571	15721	7572	12860	12674	7022	6129	14170	11312	15145	8902	10765
fu2	FBgn0029173	0.252207594	0.191076941	-0.062844835	0.778550689	0.960269833	[-0.53,0.39]	0	0	0	0	0	0	0	0	NA	97	178	120	130	148	99	60	172	148	129	104	89
FKBP59	FBgn0029174	-0.060109226	-0.057146177	0.002882659	0.99636261	0.999667139	[-0.3,0.29]	1	0	0	1	0	0	0	0	dme-miR-2b-2-5p	900	1514	853	822	959	700	1150	2265	1976	1568	1214	1192
Ext2	FBgn0029175	1.680154801	1.838742172	0.157323755	0.497125605	0.899682766	[-0.3,0.59]	3	1	0	0	0	1	1	0	dme-miR-9b-5p,dme-miR-9c-5p|dme-miR-980-3p|dme-bantam-3p	55	88	64	233	169	135	38	75	77	204	159	154
Ef1gamma	FBgn0029176	0.088355761	-0.285837648	-0.37427483	0.014188216	0.295006785	[-0.68,-0.07]	2	0	0	0	0	1	1	0	dme-miR-283-5p|dme-miR-33-5p	4857	8544	4803	6204	5745	3584	2515	7054	5461	3432	2829	2803
COQ7	FBgn0029502	0.053289091	-0.196306116	-0.25086108	0.317041883	0.820497399	[-0.79,0.24]	0	0	0	0	0	0	0	0	NA	77	223	97	149	118	58	176	374	313	199	189	181
CHORD	FBgn0029503	-0.443702713	-0.168357251	0.274872986	0.202308729	0.728042819	[-0.15,0.68]	0	0	0	0	0	0	0	0	NA	215	294	187	173	127	112	219	377	369	225	194	241
CHES-1-like	FBgn0029504	-0.137691944	-0.349087467	-0.21397408	0.273691601	0.779828505	[-0.62,0.17]	4	0	0	1	0	0	0	3	dme-miR-277-3p|dme-miR-275-3p,dme-miR-306-5p|dme-bantam-3p|dme-miR-11-3p,dme-miR-308-3p	3723	3108	2326	2551	2459	1891	106	239	219	137	92	106
Tsp42Ee	FBgn0029506	-0.243322138	0.106014729	0.349156295	0.090948393	0.559747538	[-0.06,0.74]	1	0	0	0	0	0	0	1	dme-miR-282-5p	15323	12999	8471	10470	9008	6385	6599	11472	10606	11682	6460	6312
Tsp42Ed	FBgn0029507	-0.495266887	-0.496965958	-0.00190104	0.990825648	0.999667139	[-0.35,0.35]	0	0	0	0	0	0	0	0	NA	94	220	136	103	95	57	562	1468	1381	526	540	694
Aos1	FBgn0029512	-0.040979312	-0.230261854	-0.189483075	0.222466989	0.748769681	[-0.51,0.12]	0	0	0	0	0	0	0	0	NA	474	796	506	513	535	342	834	1512	1338	937	726	766
CG9166	FBgn0029514	-0.025794001	-0.553007063	-0.530719036	0.101833404	0.577538024	[-1.23,0.11]	1	0	0	0	1	0	0	0	dme-miR-308-3p	32	83	30	39	39	31	83	175	157	87	64	64
CG13373	FBgn0029522	-0.182877316	0.206116728	0.387914978	0.082661899	0.543454138	[-0.05,0.8]	0	0	0	0	0	0	0	0	NA	146	228	161	158	151	78	152	299	244	242	196	176
CG18273	FBgn0029525	-0.278986847	-0.31890378	-0.04040321	0.830007647	0.973924073	[-0.43,0.34]	0	0	0	0	0	0	0	0	NA	544	1035	790	583	537	441	230	629	670	306	268	320
CG14806	FBgn0029594	-0.370186813	0.095031536	0.463429025	0.06720066	0.507189195	[-0.03,0.94]	0	0	0	0	0	0	0	0	NA	112	242	162	113	139	70	75	181	124	109	99	97
CG3091	FBgn0029608	1.542068552	1.702878236	0.160517233	0.49156719	0.899682766	[-0.3,0.6]	1	0	0	0	0	0	0	1	dme-miR-283-5p	118	236	132	441	500	209	96	262	239	696	423	341
CG8636	FBgn0029629	0.23505988	-0.280959202	-0.516200413	0.001722298	0.094499738	[-0.86,-0.19]	0	0	0	0	0	0	0	0	NA	1601	2178	1002	1813	1730	1007	1351	3148	2868	1804	1271	1481
CG12206	FBgn0029662	0.795195242	-0.009974479	-0.807566769	0.072030854	0.517791073	[-1.69,0.07]	0	0	0	0	0	0	0	0	NA	50	110	32	71	116	69	13	28	14	19	14	9
CG10802	FBgn0029664	0.159158282	-0.195122561	-0.356065009	0.10452407	0.582241643	[-0.81,0.07]	0	0	0	0	0	0	0	0	NA	130	218	124	181	162	85	129	246	219	153	126	118
CG10803	FBgn0029666	0.271531995	0.689343001	0.414373184	0.083692963	0.545359978	[-0.06,0.87]	2	1	0	0	0	0	1	0	dme-miR-980-3p|dme-miR-11-3p,dme-miR-308-3p	1199	908	686	1061	961	781	39	73	56	82	60	66
CG2875	FBgn0029672	0.309025691	0.251774538	-0.058578369	0.781659956	0.961471241	[-0.53,0.38]	0	0	0	0	0	0	0	0	NA	99	242	196	201	172	155	114	307	283	237	189	196
HIP-R	FBgn0029676	-0.120644339	0.144910281	0.264430379	0.144719236	0.661382691	[-0.09,0.61]	1	1	0	0	0	0	0	0	dme-miR-14-3p	2156	2108	1532	1509	1559	1285	176	407	294	289	224	221
CG2938	FBgn0029685	0.164642592	0.551161294	0.38513622	0.043695824	0.432768359	[0.01,0.74]	0	0	0	0	0	0	0	0	NA	979	1115	591	853	865	698	118	218	201	246	179	180
CG2941	FBgn0029686	-0.158278593	0.116948651	0.272497817	0.379143555	0.852061223	[-0.34,0.83]	1	0	0	0	0	0	0	1	dme-miR-190-5p	180	166	75	129	137	51	78	122	114	98	68	99
Vap-33A	FBgn0029687	-0.137202039	-0.050470308	0.086294074	0.638184338	0.93754452	[-0.27,0.42]	4	1	0	0	0	1	1	1	dme-miR-277-3p|dme-miR-277-3p|dme-miR-252-5p|dme-miR-965-3p	4435	4411	2605	3062	3131	2306	633	1231	905	799	637	628
lva	FBgn0029688	0.201909332	-0.190696647	-0.393429698	0.011169852	0.266377427	[-0.71,-0.09]	1	0	0	0	0	0	0	1	dme-miR-275-3p,dme-miR-306-5p	1176	2164	1488	1596	1653	1192	329	745	679	486	338	338
CG6428	FBgn0029689	-0.107714626	0.162958665	0.268808282	0.421107672	0.872620861	[-0.39,0.87]	0	0	0	0	0	0	0	0	NA	57	131	48	77	69	28	44	136	138	103	81	78
CG6379	FBgn0029693	0.172993387	0.296400477	0.122112707	0.566515709	0.914768074	[-0.29,0.51]	1	0	0	0	0	0	0	1	dme-miR-190-5p	302	325	185	247	270	220	114	227	225	198	157	173
CG3626	FBgn0029706	0.02136934	-0.243583952	-0.265653015	0.209981719	0.734090876	[-0.69,0.15]	0	0	0	0	0	0	0	0	NA	241	360	304	305	249	195	182	296	252	213	155	118
CHOp24	FBgn0029709	-0.171675857	-0.086219989	0.085232185	0.677730059	0.940849897	[-0.31,0.47]	2	0	0	0	1	0	0	1	dme-miR-988-3p|dme-miR-33-5p	580	742	341	423	425	328	473	872	737	699	430	406
Usf	FBgn0029711	0.223621856	0.34945294	0.125998326	0.8062885	0.966217509	[-0.89,1.15]	0	0	0	0	0	0	0	0	NA	219	152	173	238	167	135	14	13	10	20	10	9
CG11436	FBgn0029713	-0.001969843	0.002119817	0.00336279	0.996700074	0.999667139	[-0.43,0.41]	0	0	0	0	0	0	0	0	NA	163	175	184	151	153	126	193	360	351	274	210	210
CG3527	FBgn0029714	-0.577379645	-0.330460652	0.246296935	0.332210555	0.828846859	[-0.25,0.72]	0	0	0	0	0	0	0	0	NA	95	150	125	74	81	48	150	361	281	173	160	139
CG11444	FBgn0029715	-0.353980382	-0.277129768	0.075993871	0.671807777	0.939825619	[-0.27,0.42]	0	0	0	0	0	0	0	0	NA	512	879	536	464	448	298	243	532	418	240	244	256
mRpL30	FBgn0029718	-0.477642019	-0.460729995	0.015710616	0.952820556	0.992481596	[-0.41,0.42]	0	0	0	0	0	0	0	0	NA	204	369	171	137	169	114	172	432	373	217	155	160
CG4041	FBgn0029736	-0.061798268	-0.003048122	0.056367138	0.811857836	0.968774851	[-0.4,0.49]	0	0	0	0	0	0	0	0	NA	184	317	269	203	218	173	69	143	102	99	70	71
CG6903	FBgn0029737	0.094151671	0.434098415	0.340412883	0.199096379	0.724793471	[-0.18,0.85]	0	0	0	0	0	0	0	0	NA	197	304	160	237	248	95	270	348	249	443	281	247
Sas10	FBgn0029755	-0.384284615	-0.304515861	0.078161111	0.777525087	0.960269833	[-0.44,0.56]	0	0	0	0	0	0	0	0	NA	140	252	155	89	183	69	117	259	257	154	111	122
CG4165	FBgn0029763	0.138416585	0.041704508	-0.097817255	0.560639266	0.912812788	[-0.44,0.23]	2	0	0	0	0	1	1	0	dme-miR-317-3p|dme-miR-33-5p	460	737	553	520	556	464	169	362	342	245	200	233
CG15784	FBgn0029766	-0.955377842	-1.1965928	-0.241284661	0.180524002	0.707269794	[-0.62,0.11]	0	0	0	0	0	0	0	0	NA	13858	14436	12719	8718	5274	3811	5987	9942	10895	3609	2627	2871
CG12730	FBgn0029771	0.422286299	0.42884975	0.005287749	0.985391116	0.999667139	[-0.45,0.46]	3	0	0	2	0	0	0	1	dme-miR-277-3p|dme-miR-9b-5p,dme-miR-9c-5p|dme-miR-33-5p	185	344	174	247	260	227	74	149	82	120	105	91
RhoGAP5A	FBgn0029778	0.509757067	-0.092091341	-0.605046824	0.011787885	0.270331612	[-1.09,-0.13]	1	0	0	0	0	0	0	1	dme-miR-14-3p	133	267	158	241	251	145	56	101	73	68	50	49
RpL35	FBgn0029785	0.202405229	-0.165689844	-0.368264238	0.035286487	0.402005703	[-0.73,-0.02]	0	0	0	0	0	0	0	0	NA	18974	19530	12027	19660	17477	10982	2640	7955	5778	3904	3427	3302
CG3160	FBgn0029789	0.04039834	0.628285211	0.586272752	0.015104324	0.301017377	[0.11,1.03]	1	0	0	0	0	1	0	0	dme-bantam-3p	139	168	125	165	113	87	64	154	119	145	113	134
CG4078	FBgn0029798	-0.436959372	-0.301029893	0.134234173	0.57982047	0.921009446	[-0.34,0.58]	0	0	0	0	0	0	0	0	NA	141	283	262	146	143	119	130	249	238	149	106	128
lin-52	FBgn0029800	-0.392862993	-0.110630492	0.280134876	0.318812299	0.820497399	[-0.27,0.81]	0	0	0	0	0	0	0	0	NA	79	151	101	82	78	44	58	123	122	94	51	69
CG15771	FBgn0029801	-0.60636284	-0.567470501	0.034129542	0.919537675	0.98628766	[-0.53,0.57]	0	0	0	0	0	0	0	0	NA	474	338	406	204	179	267	78	130	101	60	48	54
GAA1	FBgn0029818	0.367036025	0.103373597	-0.26435299	0.243557026	0.764384497	[-0.76,0.18]	0	0	0	0	0	0	0	0	NA	131	578	253	320	384	239	480	921	740	696	530	547
CG3016	FBgn0029819	0.482776571	0.396244026	-0.087244592	0.678462269	0.940849897	[-0.53,0.34]	1	0	0	0	0	1	0	0	dme-miR-996-3p,dme-miR-279-3p	102	245	153	188	221	144	114	257	229	268	169	164
CG16721	FBgn0029820	0.462548629	0.401935449	-0.060506758	0.770689729	0.960119159	[-0.47,0.35]	1	1	0	0	0	0	0	0	dme-miR-11-3p,dme-miR-308-3p	376	539	374	613	518	324	244	377	366	518	254	274
CG12236	FBgn0029822	0.278643807	0.400222159	0.118150855	0.634107969	0.937457355	[-0.37,0.59]	4	1	0	2	0	0	0	1	dme-miR-283-5p|dme-miR-33-5p|dme-miR-305-5p|dme-miR-252-5p	770	660	548	760	581	623	40	70	74	81	61	45
CG3011	FBgn0029823	-0.764747949	-0.959216911	-0.195020761	0.447858394	0.884981011	[-0.75,0.31]	1	0	0	0	0	0	1	0	dme-miR-277-3p	209	909	412	217	338	142	769	2001	1267	463	572	492
CG3726	FBgn0029824	0.478305108	0.810708002	0.331028684	0.111711404	0.594884443	[-0.08,0.73]	1	0	0	0	0	0	0	1	dme-bantam-3p	464	446	330	502	537	384	74	116	144	191	131	132
CG12728	FBgn0029825	0.998999476	1.648816291	0.649293203	0.001498547	0.086755673	[0.25,1.03]	5	1	0	0	0	2	0	2	dme-miR-995-3p|dme-miR-190-5p|dme-miR-33-5p|dme-miR-9b-5p,dme-miR-9c-5p|dme-bantam-3p	143	220	185	338	345	215	59	144	109	299	243	196
CG5941	FBgn0029833	-0.253856223	-0.131527635	0.121593675	0.556827201	0.912812788	[-0.28,0.51]	1	0	0	0	0	0	0	1	dme-miR-7-5p	189	266	166	147	154	117	185	416	355	279	200	183
raptor	FBgn0029840	0.350758189	-0.146282817	-0.498540942	0.024534289	0.360588698	[-0.96,-0.06]	1	0	0	0	0	0	1	0	dme-bantam-3p	143	401	220	251	269	230	109	280	260	181	110	148
Efr	FBgn0029849	-0.515990734	-0.269512182	0.246161363	0.298942784	0.803231426	[-0.22,0.69]	0	0	0	0	0	0	0	0	NA	134	241	142	116	106	68	189	319	250	209	137	148
CG3781	FBgn0029853	-0.264327425	-0.217205356	0.046170082	0.805686931	0.966217509	[-0.32,0.4]	0	0	0	0	0	0	0	0	NA	617	919	524	543	464	365	178	415	278	214	186	166
CG3566	FBgn0029854	-0.383182587	-0.444179615	-0.062677939	0.790150996	0.962996379	[-0.58,0.43]	3	0	0	1	0	1	1	0	dme-bantam-3p|dme-miR-305-5p|dme-miR-996-3p,dme-miR-279-3p	96	251	196	107	136	89	173	331	223	152	134	126
CG15896	FBgn0029858	-0.011877146	-0.117950106	-0.107410013	0.73946559	0.955426283	[-0.75,0.53]	0	0	0	0	0	0	0	0	NA	72	113	81	68	97	50	16	72	54	39	22	34
CG15891	FBgn0029860	-0.111435856	0.126173841	0.237650192	0.386735144	0.855754621	[-0.3,0.75]	0	0	0	0	0	0	0	0	NA	72	123	103	92	79	54	105	255	191	183	167	102
CG3815	FBgn0029861	-0.135534584	0.045883296	0.179321103	0.418148902	0.872620861	[-0.25,0.6]	1	1	0	0	0	0	0	0	dme-miR-980-3p	218	289	224	200	222	126	70	131	115	98	77	75
CG3847	FBgn0029867	0.202237531	0.010888565	-0.192240617	0.249805849	0.766841576	[-0.53,0.14]	0	0	0	0	0	0	0	0	NA	445	654	415	501	490	401	180	356	328	251	183	230
CG3446	FBgn0029868	-0.109545292	-0.274237611	-0.165846808	0.451742131	0.884981011	[-0.64,0.27]	0	0	0	0	0	0	0	0	NA	139	458	267	181	244	190	249	523	420	294	227	230
Marf	FBgn0029870	0.215654538	0.205870336	-0.009918171	0.938720651	0.988146613	[-0.26,0.24]	0	0	0	0	0	0	0	0	NA	1231	1624	1014	1341	1392	915	336	637	624	580	390	446
CG3918	FBgn0029873	-0.293797045	-0.22568787	0.063314234	0.830512301	0.973924073	[-0.49,0.58]	0	0	0	0	0	0	0	0	NA	208	423	436	210	215	261	50	122	86	60	45	61
CG3342	FBgn0029874	-0.249010809	-0.128890986	0.117586407	0.637519064	0.937457355	[-0.37,0.59]	0	0	0	0	0	0	0	0	NA	169	204	152	120	150	92	53	127	104	89	54	54
Pat1	FBgn0029878	-0.148474636	0.073290342	0.221219196	0.218312868	0.74558971	[-0.13,0.56]	2	0	0	1	0	1	0	0	dme-miR-317-3p|dme-miR-305-5p	936	906	668	685	672	507	323	648	656	530	355	421
pigs	FBgn0029881	-0.049373347	-0.253375988	-0.204755404	0.303539746	0.807909895	[-0.62,0.19]	3	0	0	0	0	0	1	2	dme-miR-8-3p|dme-miR-275-3p,dme-miR-306-5p|dme-miR-988-3p	9965	7062	5405	6854	6179	5058	424	686	631	485	337	328
CG3226	FBgn0029882	-0.44925133	-0.396270907	0.052742231	0.770621429	0.960119159	[-0.29,0.38]	0	0	0	0	0	0	0	0	NA	452	693	369	276	343	258	827	1710	1591	959	696	734
CG3224	FBgn0029885	0.441125739	-0.018887921	-0.461064999	0.063862183	0.499750916	[-0.99,0.03]	0	0	0	0	0	0	0	0	NA	67	138	106	144	147	58	141	289	258	214	169	135
CG3198	FBgn0029887	0.06963355	0.006295994	-0.066336356	0.751362423	0.958842753	[-0.53,0.36]	3	0	0	0	1	0	1	1	dme-miR-11-3p|dme-miR-7-5p|dme-miR-7-5p	1315	1058	847	904	788	1027	87	177	160	118	105	100
CG3192	FBgn0029888	-0.264573079	-0.354980036	-0.090874785	0.693978683	0.942643042	[-0.59,0.38]	0	0	0	0	0	0	0	0	NA	123	268	102	91	126	97	340	663	478	317	309	262
Pink1	FBgn0029891	0.486640932	0.695042391	0.20721559	0.277697163	0.78220605	[-0.17,0.56]	0	0	0	0	0	0	0	0	NA	334	643	422	661	602	329	125	287	240	293	260	241
CG14442	FBgn0029893	0.089422625	0.210512982	0.121002631	0.552868756	0.911938438	[-0.28,0.52]	1	0	0	1	0	0	0	0	dme-miR-980-3p	855	1323	799	851	868	781	69	109	111	101	76	82
CG14440	FBgn0029894	0.292506829	0.416482134	0.118902626	0.679090719	0.940849897	[-0.44,0.65]	2	0	0	0	0	1	0	1	dme-miR-996-3p,dme-miR-279-3p|dme-miR-980-3p	362	224	275	338	266	281	32	56	53	52	44	48
CG3168	FBgn0029896	-0.475718604	-0.776436977	-0.302404564	0.165223061	0.69337449	[-0.74,0.12]	1	0	0	0	0	0	1	0	dme-miR-996-3p,dme-miR-279-3p	803	834	708	450	440	470	187	348	225	111	117	114
RpL17	FBgn0029897	0.729569574	0.101914527	-0.627904276	0.00045144	0.048070339	[-1.01,-0.27]	0	0	0	0	0	0	0	0	NA	1953	3244	1455	3902	3522	1540	1690	3905	2918	2743	2119	2049
CG14438	FBgn0029899	0.034818473	0.33953047	0.303888919	0.08445741	0.545633303	[-0.04,0.64]	0	0	0	0	0	0	0	0	NA	2102	2980	2434	2009	2203	1963	169	320	341	319	204	281
pod1	FBgn0029903	0.260691461	0.390518218	0.129543215	0.410948852	0.872620861	[-0.18,0.43]	7	0	0	0	0	1	2	4	dme-miR-996-3p,dme-miR-279-3p|dme-miR-190-5p|dme-bantam-3p|dme-miR-970-3p|dme-miR-283-5p|dme-miR-14-3p|dme-miR-8-3p	1416	1727	1457	1593	1572	1320	486	1056	1090	1005	743	851
Nf-YC	FBgn0029905	0.193263555	0.432184716	0.236616732	0.357452059	0.841154944	[-0.27,0.73]	1	0	0	0	0	0	0	1	dme-miR-980-3p	179	215	177	160	250	130	42	103	65	72	82	58
CG14435	FBgn0029911	-0.182354042	0.642765322	0.825572426	0.003627993	0.138677689	[0.27,1.38]	2	1	0	0	1	0	0	0	dme-miR-282-5p|dme-miR-11-3p	709	636	562	505	493	394	25	54	33	50	43	40
CG4557	FBgn0029912	0.133488445	0.431929305	0.296622082	0.150656638	0.673169938	[-0.11,0.69]	0	0	0	0	0	0	0	0	NA	382	466	299	316	387	307	60	157	115	123	100	112
CG4558	FBgn0029914	0.467908983	0.779581644	0.312758753	0.234849564	0.759533256	[-0.2,0.83]	3	1	0	0	0	1	1	0	dme-miR-277-3p|dme-miR-317-3p|dme-bantam-3p	154	212	123	211	218	122	41	61	49	83	70	50
CG14434	FBgn0029915	-0.399225859	-0.58450791	-0.185827085	0.44484474	0.884981011	[-0.7,0.3]	1	0	0	0	0	0	0	1	dme-miR-11-3p,dme-miR-308-3p	114	180	80	63	82	75	247	563	403	224	191	196
CG3040	FBgn0029925	-0.416589486	-0.277032661	0.137572268	0.655796359	0.93957962	[-0.46,0.69]	0	0	0	0	0	0	0	0	NA	72	94	76	65	62	25	114	230	168	122	105	96
CG4593	FBgn0029929	-0.505145186	-0.450357595	0.052112821	0.842623233	0.975264429	[-0.43,0.51]	0	0	0	0	0	0	0	0	NA	252	365	247	126	154	192	109	217	210	121	94	84
CG4615	FBgn0029935	0.69580725	0.682886385	-0.011717969	0.976249256	0.999667139	[-0.78,0.76]	4	1	0	0	0	0	0	3	dme-miR-283-5p|dme-miR-995-3p|dme-miR-14-3p|dme-miR-283-5p	89	114	67	120	114	113	9	22	31	35	23	17
CG8300	FBgn0029937	0.057083382	0.194787608	0.1366766	0.567664894	0.915603398	[-0.33,0.59]	0	0	0	0	0	0	0	0	NA	144	307	214	187	231	137	115	169	134	158	116	106
CG1677	FBgn0029941	-0.011969612	-0.191944046	-0.180846717	0.226199275	0.753439633	[-0.48,0.11]	2	0	0	0	0	2	0	0	dme-miR-33-5p|dme-miR-190-5p	1094	1628	1162	1131	1078	885	306	651	601	415	290	331
CG2059	FBgn0029942	-0.480313135	-0.330141251	0.147973802	0.58531727	0.923101529	[-0.38,0.65]	0	0	0	0	0	0	0	0	NA	94	233	155	98	105	71	68	195	137	81	81	73
Atg5	FBgn0029943	0.095608098	-0.100473732	-0.198234817	0.443090776	0.88453583	[-0.75,0.31]	0	0	0	0	0	0	0	0	NA	87	146	57	105	94	49	105	186	167	119	104	105
Dok	FBgn0029944	0.643708103	0.890277744	0.24503049	0.242640889	0.763419025	[-0.17,0.64]	1	0	1	0	0	0	0	0	dme-miR-308-3p	524	537	432	576	651	650	60	155	112	186	141	129
CG12155	FBgn0029957	0.224542032	-0.111606244	-0.339260022	0.187331042	0.714870544	[-0.88,0.16]	1	0	0	0	0	0	0	1	dme-bantam-3p	92	295	176	161	156	181	87	143	153	94	91	87
Pdp	FBgn0029958	0.07525112	0.452854895	0.374402782	0.197096698	0.722595198	[-0.2,0.92]	0	0	0	0	0	0	0	0	NA	113	226	164	171	200	68	32	82	81	63	79	55
Rab39	FBgn0029959	-0.390120583	-0.259660483	0.128521192	0.632238862	0.937457355	[-0.39,0.62]	0	0	0	0	0	0	0	0	NA	216	212	110	102	133	97	114	210	179	151	85	91
CG10932	FBgn0029969	0.188948393	0.077775677	-0.11187213	0.646966135	0.93910949	[-0.66,0.39]	0	0	0	0	0	0	0	0	NA	64	268	110	125	149	106	228	417	412	336	288	232
Nek2	FBgn0029970	0.439197244	0.364835859	-0.077741133	0.77981338	0.960749419	[-0.68,0.49]	0	0	0	0	0	0	0	0	NA	50	120	58	72	90	76	25	67	73	58	47	53
CG1444	FBgn0029975	0.000308783	0.036675713	0.036330935	0.847541228	0.977292963	[-0.32,0.37]	0	0	0	0	0	0	0	0	NA	864	1099	584	833	752	484	1137	2179	1738	1733	1155	1146
snz	FBgn0029976	-0.191392494	-0.189671023	0.000840428	0.997995853	0.999667139	[-0.42,0.41]	1	0	0	0	0	0	1	0	dme-miR-282-5p	889	1174	726	869	732	410	225	413	282	284	202	148
CG10777	FBgn0029979	0.056137242	0.347462481	0.290573777	0.197267836	0.722595198	[-0.15,0.69]	5	0	0	1	1	2	1	0	dme-miR-980-3p|dme-miR-317-3p|dme-miR-11-3p|dme-miR-11-3p,dme-miR-308-3p|dme-bantam-3p	5814	3592	2846	3710	3390	3445	270	493	463	442	371	383
Upf2	FBgn0029992	0.142509586	0.18186986	0.037973784	0.844769891	0.975755428	[-0.33,0.39]	1	0	0	0	0	0	0	1	dme-miR-252-5p	478	654	502	515	458	468	139	278	229	222	155	184
UbcE2H	FBgn0029996	0.031086896	-0.071631238	-0.103122555	0.649375065	0.939404055	[-0.55,0.34]	4	0	0	1	2	0	0	1	dme-miR-308-3p|dme-miR-11-3p|dme-miR-33-5p|dme-bantam-3p	2615	2256	1643	2238	1731	1525	115	184	134	140	107	79
CG2258	FBgn0029997	0.210222409	1.034704034	0.828908424	0.063275147	0.497770054	[-0.05,1.72]	0	0	0	0	0	0	0	0	NA	199	141	158	201	181	111	10	12	15	30	13	17
CG1575	FBgn0029999	0.47749117	-0.155213998	-0.635046204	0.026193197	0.365578495	[-1.27,-0.07]	0	0	0	0	0	0	0	0	NA	42	241	111	119	144	141	118	279	284	200	123	138
CG2260	FBgn0030000	-0.067166878	-0.156485693	-0.090948103	0.710897158	0.945965098	[-0.64,0.41]	0	0	0	0	0	0	0	0	NA	100	313	132	109	189	102	109	197	234	141	99	130
CG2116	FBgn0030003	0.050645926	0.266194122	0.214185326	0.316437798	0.820497399	[-0.21,0.62]	0	0	0	0	0	0	0	0	NA	166	244	198	214	175	126	101	189	182	165	126	143
CG17982	FBgn0030006	-0.112474783	0.203054904	0.31118894	0.390769772	0.858570431	[-0.4,0.97]	0	0	0	0	0	0	0	0	NA	81	77	30	49	51	40	28	62	64	53	36	45
CG2263	FBgn0030007	-0.106346758	-0.082428186	0.023449113	0.911896569	0.985248604	[-0.36,0.39]	1	0	0	0	0	1	0	0	dme-miR-277-3p	299	543	312	315	361	188	270	658	686	410	342	378
CG2129	FBgn0030008	0.154961367	-0.131124456	-0.292381462	0.38523307	0.85554741	[-0.98,0.37]	0	0	0	0	0	0	0	0	NA	50	73	58	51	70	43	23	43	42	27	28	20
GIIIspla2	FBgn0030013	-0.064021452	-0.138889874	-0.076393758	0.764848125	0.960119159	[-0.66,0.46]	1	0	0	0	0	0	0	1	dme-miR-996-3p,dme-miR-279-3p	77	311	200	197	135	108	105	271	228	123	158	122
slpr	FBgn0030018	0.266179755	0.007491097	-0.260859372	0.180206129	0.70711904	[-0.65,0.12]	1	0	0	1	0	0	0	0	dme-miR-276a-3p	636	838	755	817	715	647	90	149	140	109	96	89
CG2147	FBgn0030025	0.055854975	0.249605786	0.193530626	0.48659398	0.897370487	[-0.35,0.74]	0	0	0	0	0	0	0	0	NA	442	650	459	480	530	307	72	194	100	115	138	70
sni	FBgn0030026	-0.237319315	-0.580738622	-0.345655815	0.289255866	0.793480854	[-1.02,0.3]	0	0	0	0	0	0	0	0	NA	56	74	49	44	33	43	72	148	91	47	52	59
CG1636	FBgn0030030	0.650246837	0.66745572	0.013477486	0.967603192	0.997676534	[-0.54,0.55]	1	0	0	0	0	0	1	0	dme-miR-282-5p	76	168	97	161	176	92	25	62	36	52	46	49
CG10555	FBgn0030034	0.113413933	0.105001763	-0.008817706	0.966255607	0.997293892	[-0.42,0.4]	1	0	0	0	0	0	1	0	dme-miR-2b-2-5p	728	1294	745	775	805	755	97	175	114	114	107	100
CG11190	FBgn0030035	0.12754653	0.063899038	-0.064364772	0.721812007	0.95009035	[-0.46,0.3]	0	0	0	0	0	0	0	0	NA	352	949	519	545	639	378	352	744	718	565	469	401
CG12125	FBgn0030037	-0.032940829	-0.236223789	-0.206221435	0.392962596	0.86021878	[-0.7,0.27]	0	0	0	0	0	0	0	0	NA	325	363	172	269	234	176	71	129	107	65	75	59
CG1440	FBgn0030038	0.155567013	0.030460217	-0.125153807	0.400326429	0.866276349	[-0.43,0.17]	0	0	0	0	0	0	0	0	NA	757	1184	736	779	931	670	645	1612	1433	1069	855	880
CG15347	FBgn0030040	-1.505003962	-1.278681001	0.226372705	0.788132864	0.962996379	[-1.35,1.66]	0	0	0	0	0	0	0	0	NA	69	350	347	31	122	62	89	499	407	41	116	113
CG12112	FBgn0030048	0.350270564	0.373665302	0.022942663	0.900476136	0.984977185	[-0.31,0.34]	2	1	0	0	0	0	0	1	dme-miR-283-5p|dme-miR-988-3p	670	1037	905	999	949	755	265	666	591	541	470	455
Trf4-1	FBgn0030049	-0.067212534	-0.177834257	-0.112444922	0.627704811	0.937457355	[-0.6,0.35]	3	0	0	1	1	0	0	1	dme-miR-263a-5p|dme-miR-263a-5p|dme-miR-317-3p	795	640	704	577	475	614	136	290	219	125	125	179
CG12065	FBgn0030052	-0.337677927	-0.460009857	-0.122388995	0.480765957	0.895522745	[-0.48,0.22]	1	0	0	0	0	0	0	1	dme-miR-9b-5p,dme-miR-9c-5p	2620	2678	1584	1585	1605	1237	1201	2041	2154	1262	788	1009
CG12081	FBgn0030053	0.00870179	0.066946821	0.055078064	0.849424012	0.977292963	[-0.49,0.58]	0	0	0	0	0	0	0	0	NA	98	233	124	139	151	75	53	77	79	70	54	47
Caf1-180	FBgn0030054	-0.337732747	-0.29445773	0.042140707	0.860073168	0.977561296	[-0.38,0.43]	1	0	0	0	0	0	0	1	dme-bantam-3p	2103	2150	1902	1165	1079	1602	353	678	606	388	288	347
CG12772	FBgn0030055	-0.347799791	0.036786639	0.376901034	0.300630952	0.804901259	[-0.34,1.05]	0	0	0	0	0	0	0	0	NA	170	115	71	85	61	81	24	48	34	31	26	26
CG11284	FBgn0030056	0.17041673	0.305675723	0.135070817	0.589571378	0.92437724	[-0.36,0.63]	1	0	0	0	0	0	0	1	dme-miR-277-3p	830	1233	714	943	952	623	44	213	149	135	113	108
Ppt1	FBgn0030057	0.091265798	-0.117201554	-0.208172298	0.425390074	0.876200695	[-0.76,0.31]	0	0	0	0	0	0	0	0	NA	92	193	77	113	137	57	345	543	353	332	285	293
CG2004	FBgn0030060	-0.256364134	-0.459301774	-0.204274138	0.393406079	0.860519517	[-0.71,0.27]	1	0	0	1	0	0	0	0	dme-miR-305-5p	166	304	120	151	174	71	207	426	309	190	187	145
CG1785	FBgn0030061	-0.404150903	-0.528970766	-0.125432319	0.483375018	0.895522745	[-0.5,0.23]	0	0	0	0	0	0	0	0	NA	438	828	575	458	424	247	327	800	725	353	266	338
CG1789	FBgn0030063	-0.73272646	-0.444760061	0.286952323	0.171520291	0.696806924	[-0.13,0.68]	0	0	0	0	0	0	0	0	NA	319	388	283	211	156	121	214	379	313	188	167	159
CG12075	FBgn0030065	-0.098666893	-0.175906448	-0.078359528	0.689876301	0.941556908	[-0.48,0.31]	0	0	0	0	0	0	0	0	NA	390	702	586	389	533	345	157	436	434	229	212	224
CG1885	FBgn0030066	0.327983938	-0.207339376	-0.537275116	0.056309626	0.483295759	[-1.13,0.02]	1	0	0	0	1	0	0	0	dme-miR-308-3p	44	115	52	83	83	43	68	208	185	114	89	91
Rbm13	FBgn0030067	-0.334960689	-0.752026105	-0.417414838	0.016135057	0.303740631	[-0.78,-0.08]	1	0	0	1	0	0	0	0	dme-miR-965-3p	764	1737	927	727	713	656	570	1370	1337	551	422	477
CG10962	FBgn0030073	-0.551764109	-1.159264671	-0.608660911	0.050954881	0.465304676	[-1.24,0]	1	1	0	0	0	0	0	0	dme-miR-317-3p	169	254	138	72	87	131	224	278	177	89	90	71
CG15365	FBgn0030077	-0.525412098	-0.80827593	-0.286869179	0.44858572	0.884981011	[-1.04,0.46]	0	0	0	0	0	0	0	0	NA	139	121	112	82	66	65	31	36	58	30	13	14
CG7246	FBgn0030081	0.008022777	-0.427363464	-0.435946947	0.057292658	0.484908315	[-0.9,0.01]	0	0	0	0	0	0	0	0	NA	106	160	109	111	112	81	118	327	334	163	122	142
HP1b	FBgn0030082	0.050329013	0.107389946	0.056804534	0.766561613	0.960119159	[-0.31,0.41]	1	0	0	0	0	0	1	0	dme-miR-970-3p	779	865	521	725	694	425	426	719	613	590	455	436
CG7033	FBgn0030086	-0.026249272	0.067255878	0.093433199	0.497206632	0.899682766	[-0.18,0.35]	0	0	0	0	0	0	0	0	NA	3109	4208	2692	2857	3028	2071	1700	3782	3269	2708	2121	2097
CG7766	FBgn0030087	-0.150563101	0.106784186	0.256317938	0.16732616	0.69337449	[-0.11,0.61]	1	1	0	0	0	0	0	0	dme-miR-980-3p	545	572	478	411	423	343	167	342	281	233	212	201
Arfrp1	FBgn0030088	0.126014389	0.056260335	-0.071335846	0.802621717	0.965330387	[-0.69,0.52]	2	0	0	0	0	0	0	2	dme-miR-11-3p,dme-miR-308-3p|dme-miR-33-5p	60	100	70	101	62	42	43	164	88	85	72	66
AP-1gamma	FBgn0030089	0.093254413	-0.034752459	-0.1286291	0.45686826	0.887974392	[-0.48,0.21]	4	1	0	0	0	0	3	0	dme-miR-252-5p|dme-miR-14-3p|dme-miR-184-3p|dme-miR-980-3p	2055	1998	1728	1783	1677	1579	288	659	700	446	347	408
fend	FBgn0030090	-1.671116817	-1.23184988	0.431399366	0.245772228	0.76649571	[-0.3,1.13]	0	0	0	0	0	0	0	0	NA	344	235	186	68	64	66	38	61	51	23	18	9
CG7065	FBgn0030091	0.350309123	0.207833567	-0.143758278	0.431287054	0.878685283	[-0.51,0.22]	1	0	0	0	0	0	0	1	dme-miR-2b-2-5p	372	604	345	431	524	381	95	234	238	180	149	159
dalao	FBgn0030093	0.384324785	0.184387053	-0.201097264	0.277194484	0.78220605	[-0.58,0.16]	0	0	0	0	0	0	0	0	NA	354	844	449	697	576	417	206	450	324	333	252	263
Zpr1	FBgn0030096	0.008191223	-0.301134502	-0.310449871	0.168641195	0.695617863	[-0.78,0.13]	0	0	0	0	0	0	0	0	NA	99	194	107	117	91	104	176	400	344	208	177	177
CG12056	FBgn0030099	0.150132589	-0.295337817	-0.448155496	0.168090126	0.695447207	[-1.17,0.19]	0	0	0	0	0	0	0	0	NA	30	124	40	85	46	33	126	249	190	151	96	108
CG12106	FBgn0030100	-0.01216074	0.034079737	0.040989061	0.93173469	0.986687936	[-0.75,0.79]	0	0	0	0	0	0	0	0	NA	46	49	40	47	25	36	28	50	28	31	28	25
CG12118	FBgn0030101	0.113291001	0.107589101	-0.006248037	0.9771286	0.999667139	[-0.45,0.43]	1	0	0	0	0	0	0	1	dme-miR-317-3p	66	119	85	93	86	57	57	142	87	93	61	79
CG12121	FBgn0030109	0.276913326	0.328705005	0.051708659	0.737608261	0.954777272	[-0.25,0.34]	2	0	0	0	0	0	1	1	dme-miR-277-3p|dme-miR-965-3p	991	1690	1001	1313	1343	911	710	1416	1160	1316	904	960
CG17754	FBgn0030114	0.847825603	1.495938132	0.649632224	0.009640397	0.245721962	[0.16,1.15]	2	0	0	0	0	2	0	0	dme-miR-317-3p|dme-miR-8-3p	120	179	178	269	247	188	23	57	66	146	81	85
Cfp1	FBgn0030121	0.070286473	-0.263504145	-0.33739665	0.205197109	0.729989602	[-0.89,0.19]	0	0	0	0	0	0	0	0	NA	105	295	252	204	168	168	62	108	137	81	56	59
CG16892	FBgn0030122	0.447282825	0.272498369	-0.175799799	0.471463649	0.893372911	[-0.7,0.31]	0	0	0	0	0	0	0	0	NA	59	130	56	90	116	58	111	270	237	215	170	175
RpS28b	FBgn0030136	0.260911181	-0.206392663	-0.467261236	0.006010083	0.194772407	[-0.81,-0.13]	1	0	0	0	0	0	0	1	dme-miR-9b-5p,dme-miR-9c-5p	10483	11503	7614	12084	10598	6666	1538	4606	3382	2328	1966	1743
Gga	FBgn0030141	0.323390516	0.247095082	-0.077540851	0.701223134	0.945372927	[-0.5,0.33]	1	0	0	1	0	0	0	0	dme-miR-184-3p	190	429	228	297	359	187	116	232	256	180	180	179
CG1354	FBgn0030151	-0.1742985	-0.031722934	0.142450724	0.466965574	0.891708434	[-0.24,0.51]	0	0	0	0	0	0	0	0	NA	439	529	349	286	404	258	318	848	861	601	431	435
CG2990	FBgn0030170	-0.713324353	-0.730567883	-0.018962249	0.929038703	0.986539218	[-0.51,0.45]	0	0	0	0	0	0	0	0	NA	166	318	234	133	111	104	123	198	203	74	73	96
CG2972	FBgn0030177	0.206811575	-0.300625686	-0.508240832	0.012452451	0.279150254	[-0.93,-0.11]	0	0	0	0	0	0	0	0	NA	158	345	208	215	257	176	170	454	443	228	202	208
CG2974	FBgn0030178	0.526607866	0.170864574	-0.35963556	0.217521586	0.74331302	[-0.98,0.21]	0	0	0	0	0	0	0	0	NA	64	127	42	69	92	92	51	90	75	71	60	56
CG2909	FBgn0030189	0.026087817	-0.284135644	-0.3123873	0.222819641	0.748970416	[-0.84,0.19]	0	0	0	0	0	0	0	0	NA	85	147	129	99	109	88	62	132	157	92	61	65
CG2889	FBgn0030206	0.440840966	0.248173691	-0.196274513	0.44605789	0.884981011	[-0.72,0.31]	0	0	0	0	0	0	0	0	NA	102	135	115	164	150	83	34	74	58	61	42	47
PPP4R2r	FBgn0030208	0.119873591	0.094573679	-0.025632073	0.858954188	0.977561296	[-0.35,0.28]	0	0	0	0	0	0	0	0	NA	929	1433	1078	1049	972	952	378	847	813	649	486	505
CG2124	FBgn0030217	0.706930182	-0.349686515	-1.060914365	0.000773943	0.059166941	[-1.73,-0.44]	0	0	0	0	0	0	0	0	NA	32	46	28	55	51	34	45	91	98	51	40	48
CG1628	FBgn0030218	-0.58876754	-0.569059668	0.016856868	0.959007881	0.994836777	[-0.52,0.53]	0	0	0	0	0	0	0	0	NA	285	278	256	129	143	166	67	179	119	59	73	50
BTBD9	FBgn0030228	0.086844154	0.850391502	0.76096896	0.009725035	0.245721962	[0.19,1.29]	4	0	0	0	0	1	2	1	dme-miR-996-3p,dme-miR-279-3p|dme-miR-252-5p|dme-miR-11-3p,dme-miR-308-3p|dme-miR-970-3p	139	100	122	100	90	123	46	108	94	129	103	105
Rph	FBgn0030230	-0.288728882	-0.714753476	-0.42977024	0.21004535	0.734090876	[-1.12,0.24]	0	0	0	0	0	0	0	0	NA	107	164	169	112	93	88	21	45	49	21	13	19
CG15211	FBgn0030234	0.135700073	0.697366897	0.555779922	0.114720086	0.599407342	[-0.14,1.21]	0	0	0	0	0	0	0	0	NA	211	103	88	146	121	107	24	42	24	51	33	30
CG15209	FBgn0030237	-0.219534106	-0.119398736	0.099972651	0.678972931	0.940849897	[-0.37,0.55]	0	0	0	0	0	0	0	0	NA	1192	966	599	873	650	457	966	1393	1143	1213	706	709
CG17333	FBgn0030239	-0.648931442	-0.841810003	-0.195370639	0.549735078	0.911938438	[-0.93,0.46]	0	0	0	0	0	0	0	0	NA	31	120	69	55	27	27	161	331	255	106	114	96
CG2202	FBgn0030240	0.00893211	0.108122993	0.098816774	0.733117666	0.953671082	[-0.47,0.67]	0	0	0	0	0	0	0	0	NA	284	449	336	324	269	265	31	69	46	58	29	34
feo	FBgn0030241	-0.019189785	-0.001724067	0.016788049	0.939926919	0.98832379	[-0.35,0.37]	0	0	0	0	0	0	0	0	NA	331	759	403	388	458	308	382	689	645	492	372	456
sofe	FBgn0030242	0.250174451	0.497765401	0.246347073	0.300623592	0.804901259	[-0.22,0.71]	0	0	0	0	0	0	0	0	NA	144	207	153	170	191	126	41	109	136	120	98	81
CG2186	FBgn0030243	0.031021099	-0.079061724	-0.110508087	0.607454553	0.931068672	[-0.53,0.31]	5	0	1	1	0	1	0	2	dme-miR-308-3p|dme-miR-317-3p|dme-miR-11-3p,dme-miR-308-3p|dme-miR-252-5p|dme-miR-275-3p,dme-miR-306-5p	907	1181	707	755	873	661	97	163	143	139	69	92
CG1637	FBgn0030245	-0.132663118	0.047265799	0.17969168	0.431228071	0.878685283	[-0.27,0.6]	1	0	0	0	0	0	0	1	dme-miR-252-5p	351	506	207	318	321	148	482	819	738	691	522	436
CG1582	FBgn0030246	0.041371133	-0.239997496	-0.28231476	0.16395379	0.69337449	[-0.7,0.12]	0	0	0	0	0	0	0	0	NA	272	378	253	269	337	159	135	394	340	187	167	185
Vago	FBgn0030262	0.141671824	0.129763999	-0.012347431	0.964400429	0.997080842	[-0.56,0.54]	0	0	0	0	0	0	0	0	NA	34	188	86	50	153	58	71	273	186	102	177	127
CG2076	FBgn0030263	-0.234871622	-0.145704036	0.088794648	0.637414541	0.937457355	[-0.27,0.43]	0	0	0	0	0	0	0	0	NA	1383	1311	826	927	842	678	515	1133	939	609	582	567
CG11122	FBgn0030266	0.265672398	0.315852546	0.047536519	0.8374906	0.97437323	[-0.4,0.49]	1	0	0	0	1	0	0	0	dme-miR-263a-5p	507	776	678	637	609	634	58	97	82	101	74	55
Klp10A	FBgn0030268	0.069809566	0.01023284	-0.05998221	0.68738222	0.941556908	[-0.37,0.24]	1	0	0	0	0	1	0	0	dme-miR-277-3p	2471	2966	1990	2262	2308	1752	508	895	940	744	538	542
CG18292	FBgn0030269	-0.083514605	0.074905185	0.157995336	0.492788387	0.899682766	[-0.29,0.61]	1	0	0	0	0	0	0	1	dme-miR-9b-5p,dme-miR-9c-5p	331	469	311	291	311	240	60	142	100	80	94	64
Lint-1	FBgn0030274	-0.210309867	-0.303352689	-0.09503445	0.684972015	0.941556908	[-0.6,0.38]	0	0	0	0	0	0	0	0	NA	138	169	166	113	161	70	103	206	196	100	103	106
Dlic	FBgn0030276	-0.008592382	-0.043951431	-0.036357226	0.811518607	0.968774851	[-0.37,0.28]	3	0	0	0	0	0	0	3	dme-miR-33-5p|dme-miR-2b-2-5p|dme-miR-184-3p	3420	3672	3261	3023	2673	2671	288	631	565	415	317	356
CG1657	FBgn0030286	0.3685955	0.198195086	-0.17187	0.420091228	0.872620861	[-0.63,0.25]	1	0	1	0	0	0	0	0	dme-miR-283-5p	225	747	439	539	468	400	129	290	237	237	150	185
CG1597	FBgn0030289	-0.138524104	0.224424007	0.361949336	0.117719225	0.60864393	[-0.09,0.78]	1	0	0	0	0	0	0	1	dme-miR-317-3p	242	337	152	203	239	100	168	337	318	278	203	251
CG1738	FBgn0030291	-0.501584018	-0.723337927	-0.225643883	0.415911492	0.872620861	[-0.81,0.32]	0	0	0	0	0	0	0	0	NA	74	174	119	74	95	41	86	153	145	60	54	64
CG11752	FBgn0030292	0.255156631	-0.254232333	-0.511083001	0.153698297	0.679779643	[-1.29,0.19]	0	0	0	0	0	0	0	0	NA	34	106	19	48	56	37	113	189	105	99	89	81
CG1737	FBgn0030293	-0.347224745	-0.373510725	-0.027297817	0.879245009	0.981626233	[-0.43,0.36]	0	0	0	0	0	0	0	0	NA	725	641	481	456	424	322	285	464	391	248	209	230
Pa1	FBgn0030294	0.088591111	-0.202340647	-0.293794228	0.202271945	0.728042819	[-0.76,0.16]	3	0	0	0	0	0	1	2	dme-miR-2b-2-5p|dme-miR-277-3p|dme-miR-996-3p,dme-miR-279-3p	181	277	218	225	228	136	49	121	121	64	66	58
HP5	FBgn0030301	-0.015899731	-0.023428456	-0.007698838	0.96111956	0.996203013	[-0.32,0.31]	3	0	0	1	0	0	0	2	dme-miR-263a-5p|dme-miR-995-3p|dme-miR-190-5p	1781	1785	1843	1373	1260	1662	274	419	403	338	235	276
CG1749	FBgn0030305	-0.236253428	-0.134165762	0.101541699	0.640290024	0.938006156	[-0.32,0.51]	0	0	0	0	0	0	0	0	NA	185	359	276	206	231	129	316	523	474	408	263	270
Spase25	FBgn0030306	0.210926932	0.302655547	0.091920158	0.705993387	0.945372927	[-0.37,0.52]	0	0	0	0	0	0	0	0	NA	116	348	162	204	224	135	410	849	570	619	570	534
CG1572	FBgn0030309	-0.360406176	-0.202339442	0.158338503	0.410472934	0.872620861	[-0.22,0.53]	2	0	0	0	0	0	1	1	dme-miR-11-3p,dme-miR-308-3p|dme-miR-277-3p	599	1151	831	520	595	479	3953	7888	4740	4343	3665	3179
PGRP-SA	FBgn0030310	-0.517221609	-0.59996912	-0.082270207	0.781766036	0.961471241	[-0.83,0.57]	0	0	0	0	0	0	0	0	NA	42	281	88	55	112	47	691	1777	860	631	575	446
CG11699	FBgn0030311	-0.268548785	-0.438593517	-0.172152387	0.476949645	0.893372911	[-0.7,0.31]	0	0	0	0	0	0	0	0	NA	164	646	338	279	333	139	155	350	271	152	147	132
CG11696	FBgn0030314	0.240918272	0.430296944	0.188323177	0.352424111	0.839700659	[-0.21,0.58]	0	0	0	0	0	0	0	0	NA	242	403	322	337	338	249	85	161	198	179	129	147
CG11695	FBgn0030316	0.292428027	0.071147599	-0.223729785	0.289760782	0.793592458	[-0.65,0.19]	0	0	0	0	0	0	0	0	NA	252	380	220	260	313	253	61	138	124	83	89	82
rho-4	FBgn0030318	-0.117835946	-0.080975792	0.036453817	0.830336303	0.973924073	[-0.28,0.34]	1	0	0	0	0	0	1	0	dme-miR-9b-5p,dme-miR-9c-5p	1691	1991	1709	1270	1520	1246	517	1136	971	727	574	576
CG2247	FBgn0030320	0.619503081	0.814012723	0.19418537	0.224682195	0.750997718	[-0.12,0.5]	1	1	0	0	0	0	0	0	dme-miR-14-3p	633	1012	657	1031	990	801	182	411	412	468	396	458
CG1703	FBgn0030321	-0.271272439	-0.43794916	-0.166823733	0.428283965	0.877417323	[-0.6,0.25]	0	0	0	0	0	0	0	0	NA	2186	3913	3578	2031	1966	2316	786	1924	2343	932	763	1036
CG2371	FBgn0030323	-0.052530692	0.01867839	0.067994802	0.827799075	0.97294067	[-0.51,0.61]	0	0	0	0	0	0	0	0	NA	125	129	57	94	91	59	53	116	110	87	67	60
FucT6	FBgn0030327	0.475268832	0.612567559	0.135034075	0.630028318	0.937457355	[-0.41,0.67]	0	0	0	0	0	0	0	0	NA	81	178	92	119	156	107	43	76	42	84	54	55
Amun	FBgn0030328	-0.001227399	-0.124182365	-0.124070872	0.529522199	0.909429976	[-0.55,0.27]	0	0	0	0	0	0	0	0	NA	822	721	633	622	484	647	235	457	378	292	223	238
prtp	FBgn0030329	-0.322442007	-0.180372133	0.141565634	0.429540498	0.877775871	[-0.21,0.48]	0	0	0	0	0	0	0	0	NA	429	587	336	337	326	212	334	632	601	416	299	346
Tango10	FBgn0030330	0.555394947	0.90824217	0.349441541	0.217286607	0.742935802	[-0.21,0.88]	2	0	0	1	0	0	0	1	dme-miR-14-3p|dme-miR-33-5p	66	181	98	129	153	112	24	49	39	70	46	45
CG15221	FBgn0030331	0.578647884	0.784688109	0.205719094	0.291211305	0.794805015	[-0.18,0.57]	0	0	0	0	0	0	0	0	NA	201	256	166	312	276	174	146	335	288	392	321	286
CG9360	FBgn0030332	-0.782841529	-0.672166859	0.10994196	0.622667626	0.93394125	[-0.32,0.53]	1	0	0	0	1	0	0	0	dme-miR-308-3p	296	340	204	132	140	120	261	462	360	215	154	161
Karl	FBgn0030334	-0.003853522	0.174794842	0.178592413	0.348867133	0.839700659	[-0.2,0.54]	0	0	0	0	0	0	0	0	NA	8792	8812	5379	7217	7138	4559	3313	5315	4444	5282	3339	3187
CG1578	FBgn0030336	0.345683577	0.630726238	0.283698194	0.175900968	0.699581704	[-0.13,0.68]	0	0	0	0	0	0	0	0	NA	784	867	521	965	712	574	59	178	152	184	143	119
CG15740	FBgn0030340	1.209317169	1.556046051	0.346697925	0.471551361	0.893372911	[-0.61,1.3]	0	0	0	0	0	0	0	0	NA	129	268	206	524	355	253	100	286	482	970	450	460
p24-1	FBgn0030341	-0.274079601	0.046873462	0.320878228	0.120638485	0.613952535	[-0.09,0.71]	0	0	0	0	0	0	0	0	NA	401	544	251	314	291	190	444	813	653	685	438	422
CG10347	FBgn0030342	0.025194168	-0.075053671	-0.100833603	0.664201506	0.93957962	[-0.62,0.37]	0	0	0	0	0	0	0	0	NA	66	222	99	112	102	86	226	511	488	337	262	276
ATP7	FBgn0030343	-0.130268552	0.023056884	0.152218251	0.427680935	0.877417323	[-0.22,0.52]	0	0	0	0	0	0	0	0	NA	709	775	577	556	574	414	117	258	259	165	131	187
CG2025	FBgn0030344	0.113624888	0.129512548	0.015898785	0.943093966	0.988863957	[-0.35,0.36]	1	0	0	0	0	0	0	1	dme-miR-283-5p	375	421	339	413	318	275	441	951	1007	722	571	677
CG11802	FBgn0030346	1.162757157	0.84225637	-0.319167595	0.362273886	0.844173185	[-1,0.37]	0	0	0	0	0	0	0	0	NA	35	108	48	139	108	84	17	33	22	45	20	35
CG10353	FBgn0030349	0.028591609	-0.114333551	-0.143857147	0.371834538	0.849019125	[-0.47,0.17]	1	0	0	0	0	0	0	1	dme-miR-317-3p	802	1096	844	777	804	673	204	491	420	297	249	226
SelG	FBgn0030350	0.447537015	0.159441605	-0.290695744	0.276212161	0.78220605	[-0.84,0.23]	0	0	0	0	0	0	0	0	NA	84	210	120	187	123	129	48	102	91	102	55	50
sicily	FBgn0030352	-0.123400708	-0.40296994	-0.283850299	0.363432916	0.84588231	[-0.95,0.33]	0	0	0	0	0	0	0	0	NA	36	130	82	66	78	37	62	123	128	54	64	60
Upf1	FBgn0030354	0.037478405	-0.013869244	-0.051998393	0.775407769	0.960269833	[-0.42,0.31]	1	1	0	0	0	0	0	0	dme-miR-14-3p	948	1367	945	832	944	875	240	548	544	459	235	309
Sclp	FBgn0030357	0.166590811	0.322828271	0.153921329	0.587076993	0.923346323	[-0.4,0.69]	0	0	0	0	0	0	0	0	NA	133	177	197	224	155	100	32	100	102	70	81	62
CG1492	FBgn0030361	0.544997376	0.78984949	0.247410022	0.631478475	0.937457355	[-0.77,1.28]	0	0	0	0	0	0	0	0	NA	63	134	121	158	134	87	7	10	10	12	9	15
regucalcin	FBgn0030362	-0.77856432	-0.815276363	-0.036737753	0.844945535	0.975755428	[-0.43,0.35]	0	0	0	0	0	0	0	0	NA	4062	7399	3180	2626	2850	1355	8251	17040	10039	6193	5083	4273
CG15735	FBgn0030364	-0.06724772	-0.045177077	0.020267966	0.923487474	0.98628766	[-0.36,0.39]	0	0	0	0	0	0	0	0	NA	408	512	331	364	335	266	83	202	165	127	95	106
Tango4	FBgn0030365	-0.044037972	-0.447868343	-0.405771083	0.082436339	0.543168941	[-0.89,0.05]	0	0	0	0	0	0	0	0	NA	99	217	92	118	113	78	143	291	237	143	118	114
Usp7	FBgn0030366	0.123419493	-0.094161865	-0.218063497	0.165046535	0.69337449	[-0.54,0.09]	4	0	0	1	1	1	0	1	dme-miR-2b-2-5p|dme-miR-308-3p|dme-miR-988-3p|dme-miR-190-5p	4547	4917	3486	4299	3820	3343	610	1391	1363	960	643	770
CG12721	FBgn0030373	-0.661154279	-0.476480601	0.181952275	0.510407821	0.903636531	[-0.36,0.72]	0	0	0	0	0	0	0	0	NA	184	215	164	114	99	78	38	106	100	53	48	29
Rab40	FBgn0030391	-0.202524899	0.115926465	0.314362292	0.371823841	0.849019125	[-0.38,0.97]	1	0	0	0	0	0	1	0	dme-miR-252-5p	65	73	70	75	43	33	34	55	43	51	31	30
CG11138	FBgn0030400	-0.323978705	-0.138211005	0.181518523	0.501510582	0.900914744	[-0.35,0.67]	0	0	0	0	0	0	0	0	NA	4347	2841	3172	2307	1699	2723	59	129	144	96	67	65
CG1824	FBgn0030403	-0.146623196	-0.482743445	-0.338747713	0.17796682	0.703724237	[-0.85,0.15]	0	0	0	0	0	0	0	0	NA	135	350	203	179	214	103	62	206	187	86	73	78
CG1463	FBgn0030406	0.020937231	-0.359201292	-0.383686034	0.246037616	0.766841576	[-1.09,0.27]	0	0	0	0	0	0	0	0	NA	37	138	79	92	85	30	50	130	125	82	36	61
Tomosyn	FBgn0030412	-0.117626583	-0.221530082	-0.105480868	0.55288706	0.911938438	[-0.47,0.25]	0	0	0	0	0	0	0	0	NA	672	891	567	525	526	507	141	304	269	169	132	162
CG4004	FBgn0030418	0.77363257	0.6149524	-0.160181388	0.43917619	0.882269652	[-0.59,0.25]	0	0	0	0	0	0	0	0	NA	411	464	407	582	495	665	81	195	193	225	143	173
CG12717	FBgn0030420	0.095897353	0.26293157	0.165045128	0.386672698	0.855754621	[-0.21,0.52]	2	1	0	0	0	0	0	1	dme-miR-282-5p|dme-miR-33-5p	2621	2517	1768	2111	2055	1836	111	208	183	173	143	145
CG4407	FBgn0030431	-0.238908957	-0.285144695	-0.047861014	0.815094256	0.969560552	[-0.48,0.37]	0	0	0	0	0	0	0	0	NA	294	346	322	279	242	158	115	222	191	118	123	89
mRpL49	FBgn0030433	0.012894634	-0.359014705	-0.373493606	0.171881206	0.696806924	[-0.96,0.16]	0	0	0	0	0	0	0	0	NA	73	109	46	47	89	47	161	314	298	172	146	141
Brms1	FBgn0030434	0.132767899	-0.41607534	-0.550366405	0.007222688	0.216629518	[-0.97,-0.15]	0	0	0	0	0	0	0	0	NA	215	374	284	235	271	251	146	328	311	165	113	165
CG4645	FBgn0030435	-0.03185085	0.147333156	0.178939126	0.540733891	0.910633804	[-0.39,0.69]	0	0	0	0	0	0	0	0	NA	163	139	57	93	99	90	320	756	588	509	462	411
CG2200	FBgn0030447	-0.948447077	-0.266281143	0.681693486	0.023560095	0.353876188	[0.09,1.24]	0	0	0	0	0	0	0	0	NA	151	199	116	76	99	27	169	354	213	179	170	120
MFS10	FBgn0030452	0.367092404	0.244659798	-0.122960489	0.544347293	0.911781716	[-0.55,0.28]	0	0	0	0	0	0	0	0	NA	116	214	166	176	176	157	209	492	367	374	316	264
CG4332	FBgn0030456	0.362888205	1.123160793	0.760052315	1.77E-05	0.005013125	[0.42,1.09]	0	0	0	0	0	0	0	0	NA	326	524	386	453	503	331	228	635	576	894	731	686
CG12096	FBgn0030457	-0.220839689	0.097807359	0.318144567	0.081131472	0.541745711	[-0.04,0.66]	0	0	0	0	0	0	0	0	NA	335	401	260	236	259	196	338	757	683	543	416	475
CG2453	FBgn0030460	-0.321825263	-0.698356662	-0.378923134	0.166651852	0.69337449	[-0.97,0.16]	0	0	0	0	0	0	0	0	NA	66	153	91	52	105	42	132	298	272	125	100	101
CG15743	FBgn0030465	0.68997196	1.052835847	0.361952954	0.091016992	0.559747538	[-0.06,0.76]	1	0	0	0	0	0	0	1	dme-miR-980-3p	113	249	157	250	271	151	123	218	185	342	257	245
CG15744	FBgn0030466	0.387523499	0.824136655	0.436149824	0.005123535	0.176599067	[0.13,0.73]	2	0	0	1	0	0	1	0	dme-miR-8-3p|dme-miR-8-3p	987	1327	1064	1252	1273	1050	225	527	427	612	460	502
CG1764	FBgn0030467	0.42181831	0.057084693	-0.36569971	0.082157782	0.542532507	[-0.8,0.05]	1	0	0	0	0	0	1	0	dme-miR-263a-5p	145	330	206	231	248	230	127	328	239	217	174	150
CG1622	FBgn0030468	-0.017977091	-0.206406014	-0.189061509	0.251597859	0.768468553	[-0.53,0.13]	1	0	0	0	0	0	0	1	dme-miR-965-3p	603	1191	743	752	741	505	302	641	621	350	315	354
CG15747	FBgn0030474	0.201869297	-0.147557768	-0.351033868	0.059464233	0.488923596	[-0.74,0.01]	1	0	0	0	0	0	1	0	dme-miR-970-3p	468	798	597	529	551	599	159	369	334	231	174	181
CG1640	FBgn0030478	-0.534693959	-0.522317169	0.011914609	0.962272941	0.996895976	[-0.36,0.36]	1	0	0	0	0	0	0	1	dme-miR-317-3p	485	764	408	376	371	183	709	1380	1123	622	558	532
Rbp1-like	FBgn0030479	-0.316964288	-0.025746555	0.288143413	0.3001899	0.804870672	[-0.26,0.8]	2	0	0	0	0	0	0	2	dme-miR-14-3p|dme-miR-190-5p	921	512	417	504	380	365	76	151	124	116	89	60
Tim9a	FBgn0030480	-0.336591658	-0.222160544	0.113567213	0.776277587	0.960269833	[-0.61,0.74]	0	0	0	0	0	0	0	0	NA	41	133	115	77	95	20	202	569	543	342	239	251
CG1662	FBgn0030481	-0.185311534	-0.342320053	-0.158472272	0.552793024	0.911938438	[-0.69,0.37]	2	0	0	0	1	0	0	1	dme-miR-11-3p|dme-miR-980-3p	161	400	219	163	206	162	30	83	68	36	32	38
CG1673	FBgn0030482	-0.222646512	-0.229985375	-0.007377617	0.965371354	0.997080842	[-0.34,0.33]	0	0	0	0	0	0	0	0	NA	2870	4062	2455	2218	2423	1801	799	2213	1870	893	1020	1100
GstT4	FBgn0030484	-0.563655669	-0.406583387	0.157245558	0.60265812	0.929453081	[-0.43,0.72]	1	0	0	0	0	0	1	0	dme-miR-7-5p	310	299	153	176	196	64	348	603	329	276	293	192
CG1998	FBgn0030485	0.956724953	1.233924579	0.276859739	0.103563354	0.581704503	[-0.06,0.6]	0	0	0	0	0	0	0	0	NA	396	520	371	817	751	481	202	432	363	761	543	487
Set2	FBgn0030486	-0.206821204	0.276106884	0.480384743	0.032963329	0.401963861	[0.04,0.9]	0	0	0	0	0	0	0	0	NA	666	774	735	434	482	584	71	180	154	146	106	116
CG11178	FBgn0030499	0.090141105	0.450999317	0.35995023	0.055277026	0.479791714	[-0.01,0.72]	1	1	0	0	0	0	0	0	dme-miR-965-3p	405	459	342	365	393	290	112	245	235	218	209	181
Ndc80	FBgn0030500	-0.238331431	-0.293951064	-0.056592029	0.7468203	0.958314923	[-0.43,0.3]	0	0	0	0	0	0	0	0	NA	266	410	265	242	212	183	228	442	425	250	213	217
BthD	FBgn0030501	-0.672780516	-0.446806026	0.224224528	0.259023402	0.771816052	[-0.17,0.6]	0	0	0	0	0	0	0	0	NA	2847	2893	1848	1366	1436	1081	155	336	218	148	133	115
tth	FBgn0030502	0.00094242	0.213637296	0.211244421	0.245673925	0.76649571	[-0.15,0.56]	0	0	0	0	0	0	0	0	NA	1105	1592	1085	1037	1044	934	108	185	152	163	117	121
Tango2	FBgn0030503	0.596835417	0.639360457	0.040630243	0.876192177	0.980986472	[-0.43,0.49]	1	0	0	0	0	0	1	0	dme-miR-277-3p	103	148	90	119	156	133	54	106	106	120	97	98
CG2691	FBgn0030504	-0.246273328	-0.344293527	-0.098007336	0.600522144	0.928754533	[-0.47,0.27]	0	0	0	0	0	0	0	0	NA	962	1789	1308	942	964	812	540	1538	1658	740	618	774
NFAT	FBgn0030505	-0.251974042	-0.115342546	0.135277231	0.558385385	0.912812788	[-0.31,0.55]	3	0	0	1	0	0	0	2	dme-miR-34-5p|dme-miR-14-3p|dme-miR-14-3p	3793	2490	2255	2169	1656	2067	251	448	422	301	230	266
Lig4	FBgn0030506	-0.066466141	-0.311777269	-0.246696799	0.309289734	0.813539782	[-0.75,0.23]	0	0	0	0	0	0	0	0	NA	114	292	192	133	176	137	95	265	255	114	120	128
CG11164	FBgn0030507	-1.293098152	-0.932385941	0.359904812	0.182541914	0.707721957	[-0.17,0.86]	0	0	0	0	0	0	0	0	NA	203	189	125	59	75	41	208	379	327	134	98	137
[truncated: 3,966 more rows]
