# Supplementary material for: Global identification of functional microRNA-mRNA interactions in Drosophila
Source: Nat Commun. 2019 Apr 9;10:1626. doi: 10.1038/s41467-019-09586-z (PMC6456604; doi:10.1038/s41467-019-09586-z)
Supplement: Supplementary file 8 — Supplementary Data 5 [file 41467_2019_9586_MOESM8_ESM.txt]

#PARalyzer clusters on AGO1 PARCLIP sample R1
Chr	Strand	Start	End	Aligned to	GeneName	AnnotationSource	ClusterID	ClusterSequence	ReadCount	ModeLocation	ModeScore	ConversionLocationCount	ConversionEventCount	NonConversionEventCount	T2Cfraction	ConversionSpecificity	endG_fraction	RedundantSeqFraction	RedundantCopyFraction	UniqueReads	None	Other_1	T2C_1	Link
211000022278174	+	994	1029	NoAnnotation			G10.1	AATTATTTTTAAAGTTGTGGCAAAAGAACTGATTGT	14	994	0.967539318	3	12	76	0.9375	1.176091259	0.625	0.142857143	0.25	14	1	0	15	211000022278174:994-1029
211000022278785	+	719	746	NoAnnotation			G100.1	CGAATCCAAATTGAGGCAAATAGTTAAA	11	731	0.785940363	2	11	43	1	1.176091259	0.133333333	0.363636364	0.533333333	11	0	0	15	211000022278785:719-746
2L	+	1176364	1176390	coding	CG4887	FlyBase	G1000.1	AAGCACGACAAGGTTAAGGTGGCGAAG	7	1176364	0.791324613	2	7	14	1	0.84509804	0.428571429	0	0	7	0	0	7	2L:1176364-1176390
2L	-	11104571	11104647	coding	Reps	FlyBase	G10000.1	AAACTCGCCGAATGTGGAAAAACCTGTGTCGGGAACTGTTTCCTCTACGGCAAGCGCTGTAGACTCGACCAACGTCT	7	11104637	0.941532693	5	7	29	1	0.84509804	0.142857143	0	0	7	0	0	7	2L:11104571-11104647
2L	-	11104727	11104781	coding	Reps	FlyBase	G10001.1	AAACCGCGTCCCAATGTGCCCAGCGACAAGAACATCATGAATCTGAGCAGCATAT	7	11104775	0.920712494	3	7	24	1	0.903089987	0	0.142857143	0.25	7	0	0	8	2L:11104727-11104781
2L	-	11104795	11105022	coding	Reps	FlyBase	G10002.1	TTTGGTGGTTCTACGGCGCAACAACATTCCCTTGCCCACAAGTCTGCCCCACTGTTTGCATCCCAACGTGCTACAAGCAGCTGCGTCCGGCAGTGGACAGGGGGTGACATCCTCGTCATCGGCGGCGCTGCCTCAGGAGCCACCTGAGGCTGATCTCCTGCACCTAAATGATGACGATGAGGACGACCATACGGATAATACAATCATAGCAGGCAATCTCAGCGGCAG	279	11105022	0.95504231	19	274	1264	0.982352941	1.678648427	0.102941176	0.182795699	0.329411765	279	0	6	334	2L:11104795-11105022
2L	-	11105029	11105106	coding	Reps	FlyBase	G10003.1	GGAGGAGCTACGTCACATTTGGCAGTTGTGTGACGTTACCCGCGATGGAGCGCTAAGTCTGTCTGAGTTTACGGCCGC	12	11105106	0.978867906	7	11	74	1	1.146128036	0.642857143	0.166666667	0.285714286	12	0	0	14	2L:11105029-11105106
2L	-	11105274	11105321	coding	Reps	FlyBase	G10004.1	CGAGAGCGAATTGGTGACCATTTACCAGATAACCCCGGAACAGCGCGA	10	11105274	0.940674075	4	10	41	1	1.146128036	0.428571429	0.4	0.571428571	10	0	0	14	2L:11105274-11105321
2L	-	11105792	11105858	coding	Reps	FlyBase	G10006.1	AGCTGGAAGGAGGCGGTTACAGCTCCGGTGGCTGTCGAAAATGGATTGACTGCCTTGCCACCGCCAC	12	11105858	0.961731746	6	10	54	0.928571429	1.113943352	0.214285714	0.166666667	0.285714286	12	1	0	13	2L:11105792-11105858
2L	-	11106332	11106402	5'utr	Reps	FlyBase	G10008.1	AGGCAGAAAATCATCAGACTTCTGGTTGTGAGCAGCGCGGGGCAGCGGGGTCGGCACTGGCCTGCTGGGTT	20	11106332	0.7594655	8	20	109	1	1.342422681	0.090909091	0.1	0.181818182	20	0	0	22	2L:11106332-11106402
2L	-	11106506	11106557	5'utr	Reps	FlyBase	G10009.1	GCGCCGAGCAGCTTGAGGCACTAGGTGTACCCTCGTCGACCAGTGCCGTGAA	5	11106552	0.977799735	4	4	13	1	0.84509804	0.285714286	0.4	0.571428571	5	0	0	7	2L:11106506-11106557
2L	+	1176552	1176603	coding	CG4887	FlyBase	G1001.1	GAAGGAGAGGGGCAAGTTAAACGACTATGCGCCAAACCCGACTGTGGGTCCA	7	1176552	0.905750271	3	6	20	1	0.84509804	0.428571429	0	0	7	0	0	7	2L:1176552-1176603
2L	-	11116102	11116161	stop_codon	CG6230	FlyBase	G10010.1	GCAAATCTAAAGTGCTGAACTGTTAGGACCATTTTATACTAAATACTAGAAAAGTAATGT	11	11116122	0.980572624	2	8	61	0.727272727	0.903089987	0.181818182	0	0	11	3	0	8	2L:11116102-11116161
2L	-	11116343	11116392	coding	CG6230	FlyBase	G10011.1	CGCTGCACTGGTCATTCTTCTGTCCACGGGACTGGCGCCCGAACTGACGG	79	11116375	0.689039313	3	77	546	0.977272727	1.934498451	0.295454545	0.113924051	0.204545455	79	2	0	86	2L:11116343-11116392
2L	-	11117495	11117549	coding	CG6230	FlyBase	G10012.1	AGGAGCTCGTAATCACACAGTTAAAGCAGCTGGGTTACTGCACGTTGATGTGCGG	5	11117495	0.979175274	2	4	29	0.8	0.602059991	0.4	0	0	5	1	0	4	2L:11117495-11117549
2L	-	11117623	11117730	coding	CG6230	FlyBase	G10013.1	GGGGATCAAAGCTACGAACTGGACACTAAGCCTGGTAGCAAAAAGCTTTCCCATTTGCTAGCCACACATGATCTCTGCATTACCGGAGAGGGATTGCAGTATCTGCAA	73	11117730	0.972095407	10	73	432	1	1.954242509	0.266666667	0.178082192	0.333333333	73	0	0	90	2L:11117623-11117730
2L	-	11117878	11117930	coding	CG6230	FlyBase	G10014.1	CATGTCCCATGAAGCCCGATTCCAAATCTGTGATCAAGGAGCTTATTCAATCC	62	11117905	0.807256331	3	57	361	0.940298507	1.498310554	0.358208955	0.06557377	0.149253731	61	3	1	63	2L:11117878-11117930
2L	-	11118213	11118258	coding	CG6230	FlyBase	G10015.1	TGTGCTAGCTGGTCATCTAATTCCGTACTCCAATGAGGTTAAACAC	5	11118213	0.977122122	2	4	37	1	0.77815125	0.166666667	0.2	0.333333333	5	0	0	6	2L:11118213-11118258
2L	-	11119109	11119141	coding	CG6230	FlyBase	G10016.1	TGGTCATTCTTCGAGGCTCTTGCATTGTGGATG	6	11119129	0.71172117	3	6	56	1	0.84509804	0.142857143	0.166666667	0.285714286	6	0	0	7	2L:11119109-11119141
2L	-	11119546	11119612	coding	CG6230	FlyBase	G10017.1	TTTGGAATGAGGATCGGAAGACATTCCGCGCCGTCGAATTCCCGGTAAATGGACTACTGAGCACCTA	6	11119587	0.951578581	5	6	32	1	0.84509804	0.714285714	0.166666667	0.285714286	6	0	0	7	2L:11119546-11119612
2L	-	11119828	11119925	coding	CG6230	FlyBase	G10018.1	ACCACCAATAACGATGTGATAACTGCCGATAACCAAACGACCACGGATAATATAACAACTTGGAATGACGTGGGATTCATCGGCGTACTAGCCATTGC	9	11119828	0.96554992	6	8	41	0.888888889	0.903089987	0.111111111	0	0	9	1	0	8	2L:11119828-11119925
2L	-	11120167	11120209	start_codon	CG6230	FlyBase	G10020.1	AGGAAACGCGCTGCAGTAGGAGTACCCACCTGAAACCGATGAC	38	11120186	0.903770553	2	36	116	0.953488372	1.612783857	0.023255814	0.131578947	0.23255814	38	2	0	41	2L:11120167-11120209
2L	-	11122720	11122762	3'utr	Csl4	FlyBase	G10021.1	GGAACTAAAAATGTTTTAGTAAGTGATTATTAGCCAAATAATT	9	11122762	0.980680246	3	9	77	1	1	0.5	0.111111111	0.2	9	0	0	10	2L:11122720-11122762
2L	-	11122787	11122839	stop_codon	Csl4	FlyBase	G10022.1	AAGTTCTGCCTGAGAGTTCAATAAATGCTGTGAAATAAGGTCAATCGCATGTT	21	11122815	0.789243572	3	21	138	1	1.380211242	0.333333333	0.095238095	0.208333333	21	0	0	24	2L:11122787-11122839
2L	-	11122871	11122960	coding	Csl4	FlyBase	G10023.1	CTCGGCGTGGTCATCGCCTATGCCAGTGATTACCGGAAGACCCGGGTGCCCATGGTGCCGGTCGGCTGGAGCGAGATGCAGTGCCCCCAG	23	11122871	0.965616191	6	23	121	1	1.397940009	0.28	0.086956522	0.16	23	0	0	25	2L:11122871-11122960
2L	-	11122965	11123134	coding	Csl4	FlyBase	G10024.1	CGAAATGTGCTGCTGGAAAGCAGCTACCGCGGACTTCTGCGCAAGGAGGATGTCCGGGAGACCGAAAAAGATCGCGTCGATATCTACAAGTCCTTCCGGCCGGGCGATGTCATCCTGGCGAGGGTCATTAACCAACTGGAGCAGTCCTTCCTCCTGACCACCGCCGAAAA	15	11123082	0.960746861	10	15	71	1	1.255272505	0.222222222	0.133333333	0.277777778	15	0	0	18	2L:11122965-11123134
2L	-	11123148	11123224	coding	Csl4	FlyBase	G10025.1	CATCTAACCATCCCAGCCACCGGAGACGTGGTCACAGCCAGAGTTCTCGTCACAACTCCAAAATTCGCCAAGTGCGC	8	11123220	0.945728984	3	8	29	1	1	0.1	0.25	0.4	8	0	0	10	2L:11123148-11123224
2L	-	11123423	11123480	start_codon	Csl4	FlyBase	G10026.1	TGGCCTAAAAATGAGTGAACAGCAGGATGAGACTGTAGTCTGCCTGCCCGGGGAGCGA	19	11123456	0.973651332	4	19	77	1	1.322219295	0.333333333	0.105263158	0.19047619	19	0	0	21	2L:11123423-11123480
2L	-	11128964	11128995	stop_codon	RfC38	FlyBase	G10027.1	TTTAAACGATTTACACGCTTTAGCATTTAATT	5	11128964	0.939652847	3	5	36	1	0.84509804	0	0.4	0.571428571	5	0	0	7	2L:11128964-11128995
2L	-	11129142	11129170	coding	RfC38	FlyBase	G10028.1	CAGCTGGTTAACAATTGTGATATGTCCAT	64	11129157	0.734128206	5	61	491	0.9375	1.273001272	0.5	0.203125	0.3625	64	2	3	75	2L:11129142-11129170
2L	-	11129175	11129250	coding	RfC38	FlyBase	G10029.1	TGGAGAAGATCCGCGAACGCCTGTACGAGCTACTCACGCAAGGCGTTCCACCTAATCTCATATTCCGCGGCCTGGT	7	11129175	0.832550996	5	6	20	0.8	0.903089987	0.4	0.428571429	0.6	7	2	0	8	2L:11129175-11129250
2L	+	1177266	1177324	coding	CG4887	FlyBase	G1003.1	GCTCCAATTACGTGGGCTTGGGCAACAAATCGGGACAGATGATACCGGGCAACGACTAC	9	1177313	0.925454029	2	9	21	1	1.041392685	0.090909091	0.222222222	0.363636364	9	0	0	11	2L:1177266-1177324
2L	-	11129271	11129328	coding	RfC38	FlyBase	G10030.1	AGATTCCCGACCTGGACTGGCAGGTGTTCCTGCGTGAGACAGCATCTCAGATTATCAG	7	11129271	0.971999027	3	6	36	0.857142857	0.77815125	0	0	0	7	1	0	6	2L:11129271-11129328
2L	-	11129506	11129571	coding	RfC38	FlyBase	G10032.1	CGGTGAACTCCACATCTCGGATCATTCCGGCCATACGGTCGCGTTGCCTGGGCATACGGGTGGCGG	13	11129506	0.973822099	2	13	79	1	1.176091259	0.066666667	0.153846154	0.266666667	13	0	0	15	2L:11129506-11129571
2L	-	11129675	11129710	coding	RfC38	FlyBase	G10033.1	ACGCATCAAATTGAGATTAGTGGCCAACGGGAATTC	19	11129675	0.958776886	3	19	95	1	1.477121255	0.166666667	0.421052632	0.633333333	19	0	0	30	2L:11129675-11129710
2L	-	11130120	11130170	start_codon	RfC38	FlyBase	G10034.1	TGGCACTTTGGGTGGATAAATACCGTCCGCGGGAGCTGTCCAAATTGGACT	29	11130120	0.87821822	2	29	122	1	1.556302501	0.5	0.172413793	0.333333333	29	0	0	36	2L:11130120-11130170
2L	-	11261015	11261288	3'utr	cmet	FlyBase	G10035.1	GTGTACATATGTGTATGTGTTTGGGCTTAGGTTAATTTTGGGTGTCATCAATATGAGTTCATACAGAGTTCCGAGCTATTAGAAATATTGCATTTAATGTGTTGTACTTAAACGTCTCATCCTTGTTAGGTATATATTTTAATTAAATTGTATTCAATATTACCAATTATTAAATGGATCCGCATATTTTGAGTAAAACACACATTGTCTTCATAACGCGGCTTTATTGTAATGTCAATAAATATTTATATAACTTTCTAAGCACATGAATGTC	293	11261015	0.988138591	38	287	2618	0.985994398	1.944482672	0.134453782	0.19112628	0.336134454	293	2	3	352	2L:11261015-11261288
2L	-	11261334	11261376	coding	cmet	FlyBase	G10036.1	CGAAATGATGATTTGGATGCTCTGCGGGAAAAACTCGCGAAAT	12	11261362	0.633039123	5	12	72	1	1.146128036	0.214285714	0.166666667	0.285714286	12	0	0	14	2L:11261334-11261376
2L	-	11261517	11261608	coding	cmet	FlyBase	G10037.1	ATCTCATCCAGGAACTGAAAGAGAAACTTAGGCAAAACGAAAACAGTGATACCTCGAATATTACCTCACTCTCAGCTGGACAAACCAGTGCA	140	11261529	0.815358691	10	138	288	0.980645161	1.704722333	0.077419355	0.1	0.187096774	140	1	2	152	2L:11261517-11261608
2L	-	11261754	11261809	coding	cmet	FlyBase	G10038.1	TGAAACTTCAAGATCTTAATGCTAGGATTAATGACCTCACTACGGCATCAGCCAAG	24	11261777	0.79658136	4	22	155	0.933333333	1.447158031	0.166666667	0.166666667	0.333333333	24	2	0	28	2L:11261754-11261809
2L	-	11261811	11261889	coding	cmet	FlyBase	G10038.2	GAAGGATGAGAATGCGCAACTAACGAAGCGAGTTATTGAGGAGCAAGACAAGGCAAAGGTTGAGCAGAAACGGCTTAAA	8	11261837	0.978631679	4	4	14	0.583333333	0.84509804	0.416666667	0.375	0.583333333	8	5	0	7	2L:11261811-11261889
2L	+	1179887	1179930	stop_codon	CG4896	FlyBase	G1004.1	GTCACCATGCAGTATAGTCACACTCGCATCTCAGACTGGACTTG	5	1179887	0.965541167	2	5	25	1	0.698970004	0.2	0	0	5	0	0	5	2L:1179887-1179930
2L	-	11263344	11263374	coding	cmet	FlyBase	G10040.1	AAACTTGCAAAAGAAAGTGATGAGCCTGCAC	5	11263374	0.920350495	4	5	14	1	0.698970004	0.2	0	0	5	0	0	5	2L:11263344-11263374
2L	-	11263461	11263504	coding	cmet	FlyBase	G10041.1	TTACTTTCAAGATAACCGATCTCGAAGAAGTCCTGAAGGAGGCA	14	11263492	0.880310502	3	11	65	0.8	0.77815125	0	0.071428571	0.133333333	14	2	1	12	2L:11263461-11263504
2L	-	11263505	11263552	coding	cmet	FlyBase	G10042.1	ACCGGAATGAGAAGGAAAAGTGTGATTTCGAAACTAAGCTCGAGACAT	10	11263505	0.953414917	3	10	48	1	1	0.3	0	0	10	0	0	10	2L:11263505-11263552
2L	-	11264092	11264157	coding	cmet	FlyBase	G10043.1	CCAGCACCAGGCAGAAATGGAGACTATCAGGGAAACTCTTAAGAATAAGCTAGCTGAGGCTAGCAC	6	11264092	0.902200605	4	6	21	1	0.903089987	0.25	0.166666667	0.375	6	0	0	8	2L:11264092-11264157
2L	-	11264267	11264319	coding	cmet	FlyBase	G10044.1	TCGCTATGAGAGCAATGTGGCCGAGTTAAAGGAGAAGCTATTGCAGGTAGAGG	5	11264267	0.974001062	3	3	22	0.8	0.602059991	0.2	0	0	5	1	0	4	2L:11264267-11264319
2L	-	11264487	11264522	coding	cmet	FlyBase	G10045.1	CAGATACTACTTTCCTCCCAATATGATAGTCAGATC	5	11264511	0.656328237	3	5	37	1	0.698970004	0	0	0	5	0	0	5	2L:11264487-11264522
2L	-	11265119	11265161	coding	cmet	FlyBase	G10048.1	GAAGAGAAGAGTGCACTTATGGAGGCAACAGAGGCAACCATCA	10	11265133	0.897139344	2	9	32	0.9	0.954242509	0.3	0	0	10	1	0	9	2L:11265119-11265161
2L	-	11265172	11265241	coding	cmet	FlyBase	G10049.1	AGCGACTTAGCCAGGAACATGTAGATATGGGAGAGGAGAAGCGATTGCTTGATATTATTTCGCAGCTGGA	7	11265172	0.99013132	4	5	42	0.75	0.77815125	0.375	0.142857143	0.25	7	2	0	6	2L:11265172-11265241
2L	-	11265422	11265460	coding	cmet	FlyBase	G10050.1	TTGTTCAGCTTTCTGAGTCCGTCCAACAGATAGAGCTGC	13	11265430	0.691053883	5	11	87	0.9375	1.176091259	0.1875	0.230769231	0.375	13	1	0	15	2L:11265422-11265460
2L	-	11266156	11266201	coding	cmet	FlyBase	G10051.1	AGTGTGAGGAACTGGAGAAGCTGATTGCAGATTTAGAGTCCAAGAA	5	11266156	0.968432607	3	4	21	0.666666667	0.602059991	0.166666667	0.2	0.333333333	5	2	0	4	2L:11266156-11266201
2L	-	11266429	11266540	coding	cmet	FlyBase	G10052.1	AGGAAGTAACCAGCCTAAGAGCGGATAATGAGGCTGCGAATTCAAAAATCAGCGAATTGGAAGAGAAACTGAGTACTCTAAAGCAGACTATGAGAATAATGGAAGTGGAAAA	20	11266475	0.917090307	5	20	69	1	1.342422681	0.090909091	0.1	0.181818182	20	0	0	22	2L:11266429-11266540
2L	-	11267318	11267357	coding	cmet	FlyBase	G10053.1	AAATGCAGGCAAACGATGGGACAACATTCCAAAGACCATA	6	11267357	0.798390432	3	6	12	1	0.903089987	0.25	0.333333333	0.5	6	0	0	8	2L:11267318-11267357
2L	-	11267505	11267564	coding	cmet	FlyBase	G10054.1	TCTGGAGAGACAAATAAAACACGACATGCACAAGATAATCTGTGGTCACTCCCTGAGCGA	6	11267556	0.96610908	4	6	29	1	0.77815125	0.166666667	0	0	6	0	0	6	2L:11267505-11267564
2L	-	11496918	11496968	coding	CG6488	FlyBase	G10055.1	TGCAGCCCCAGGATAAAGTGATGGAGGCTAAGCCAAGCGCTGGGGTGCCTG	19	11496968	0.880549742	2	19	62	1	1.361727836	0	0.157894737	0.304347826	19	0	0	23	2L:11496918-11496968
2L	-	11497075	11497105	coding	CG6488	FlyBase	G10056.1	TGGAGTCTTCCCCCCGCAGTCGCTAACCGTT	5	11497075	0.934509695	2	4	21	0.833333333	0.698970004	0.166666667	0.2	0.333333333	5	1	0	5	2L:11497075-11497105
2L	-	11498816	11498857	coding	CG6488	FlyBase	G10057.1	TGGAGAACGAGAGGGTACTGAAGCTGATATTCCCCGACGGTG	5	11498857	0.944686405	3	5	22	1	0.903089987	0	0.6	0.75	5	0	0	8	2L:11498816-11498857
2L	-	11498860	11498893	start_codon	CG6488	FlyBase	G10058.1	AATTGAAAACAATGGACTTTCCGGACAAAATGGA	90	11498883	0.879071641	3	89	389	0.991304348	2.056904851	0.173913043	0.255555556	0.417391304	90	1	0	114	2L:11498860-11498893
2L	-	11508702	11508742	3'utr	CG6509	FlyBase	G10059.1	TCGTGAACCGCTTCAAAATCAAGCTTTACTTAAAACTTATC	4	11508742	0.989671731	2	2	28	0.714285714	0.698970004	0.428571429	0.5	0.714285714	4	2	0	5	2L:11508702-11508742
2L	+	1180718	1180774	3'utr	CG4896	FlyBase	G1006.1	GGATTATTACACGACTGAAATAAGCAAGAACTGCAGAGATCGTCAAGTGACGGAGGC	7	1180774	0.896033239	3	7	26	1	0.903089987	0	0.142857143	0.25	7	0	0	8	2L:1180718-1180774
2L	-	11508876	11508967	3'utr	CG6509	FlyBase	G10060.1	AATTTATATATACCGTTTGGAACTAGATTTCCTTCTCTGGCGACATTCTAAGCCAAAAGTCTGTTTGTATGCAATTTATTATTATGTAATTG	22	11508876	0.985644958	12	20	174	0.931034483	1.431363764	0.068965517	0.272727273	0.448275862	22	2	0	27	2L:11508876-11508967
2L	-	11509002	11509110	3'utr	CG6509	FlyBase	G10061.1	ATTTCTACCTGTTTCTTGTCTCTGTCACCTAATTAATGTCTATAGACTTACTCTTTATTTGCGGTTAGTCCGACCGCTCTGACGGCAAAATATGGTCAGCTTTAATCAC	15	11509032	0.965186762	11	15	128	1	1.278753601	0	0.266666667	0.421052632	15	0	0	19	2L:11509002-11509110
2L	-	11509135	11509176	3'utr	CG6509	FlyBase	G10062.1	ATTTGTTTTGTTCAACGCAGAGTATTCGATTGGCGTCAACTT	6	11509145	0.76925187	4	6	43	1	0.77815125	0.333333333	0	0	6	0	0	6	2L:11509135-11509176
2L	-	11509187	11509293	3'utr	CG6509	FlyBase	G10063.1	CGGATTGCCGCCTGGACGGACAGTTTGGACATTGGAGCATCCTAGTTTTAGTTATTAGCACACAACGCGACACTCACGATTAGTATTTTCAATGCGCATCAATAGTA	12	11509187	0.98580479	8	10	79	0.923076923	1.079181246	0.230769231	0.083333333	0.153846154	12	1	0	12	2L:11509187-11509293
2L	-	11509361	11509383	5'utr	CG6509	FlyBase	G10064.1	ATCAAGCACATGTGCACCCAAAT	3	11509361	0.886063763	2	2	7	1	0.602059991	0	0.333333333	0.5	3	0	0	4	2L:11509361-11509383
2L	-	11509475	11509523	5'utr	CG6509	FlyBase	G10065.1	AGGAGATGTACGAGCGGGCCATGAAGCTCGAGACCGACTATAAGCAATA	5	11509475	0.942374669	2	5	13	1	0.84509804	0.285714286	0.4	0.571428571	5	0	0	7	2L:11509475-11509523
2L	-	11509582	11509620	5'utr	CG6509	FlyBase	G10066.1	ATCTATCCAATTGTCCTCCTGCTGCGCTTTAAGTCTGCC	6	11509620	0.925097637	4	5	49	0.833333333	0.698970004	0.333333333	0	0	6	1	0	5	2L:11509582-11509620
2L	-	11509827	11509964	5'utr	CG6509	FlyBase	G10067.1	CACCCATTCGCCGGCCCGTGCTGATTATCGGACCGTTGTCCGAGTGTCTGATGGTTCGCCTTACAATTGACTTCTCCAACCTCTTCAAACTGTGCGAGGTGACGGCCATGGACTGTTCGCAGGAGGCCATGGAGGAGG	28	11509827	0.974689336	11	28	169	1	1.51851394	0.393939394	0.142857143	0.272727273	28	0	0	33	2L:11509827-11509964
2L	-	11510184	11510250	5'utr	CG6509	FlyBase	G10068.1	ACTGCGTTCGGGTGAGGTGGTCGACTGTGATACGGGAACGGCCAGACGCGGCAGCACTTCGGCCAGA	6	11510184	0.979863718	4	4	27	0.714285714	0.698970004	0.428571429	0.166666667	0.285714286	6	2	0	5	2L:11510184-11510250
2L	-	11510416	11510494	5'utr	CG6509	FlyBase	G10070.1	CGTGGGGTTTGACCGGACTGGTGAGTTGAACGAGGACGATTTGCGCTTTGTTAAGGACGAGGTGCTCTACGTGGACAAT	12	11510416	0.969281147	9	12	69	1	1.146128036	0.571428571	0.083333333	0.214285714	12	0	0	14	2L:11510416-11510494
2L	-	11510617	11510662	5'utr	CG6509	FlyBase	G10071.1	CAGGCGGCCAATGAGATTTCAAAGCTTACGGATACGGTCACCATGT	6	11510662	0.975243798	3	6	27	1	0.84509804	0.285714286	0.166666667	0.285714286	6	0	0	7	2L:11510617-11510662
2L	-	11511407	11511461	coding	CG6509	FlyBase	G10073.1	AACTCTCCCCGTCCTCCTGCCCGCAACTCGCTTTTCCCGTTGCCGATGCAGCCGC	7	11511407	0.943706651	4	6	31	0.909090909	1	0.181818182	0.285714286	0.545454545	7	1	0	10	2L:11511407-11511461
2L	-	11511609	11511638	coding	CG6509	FlyBase	G10074.1	TTACAATGCTCGTTCAGTACAATCCGGAGA	10	11511626	0.610974948	4	10	52	1	1.113943352	0	0.3	0.461538462	10	0	0	13	2L:11511609-11511638
2L	-	11511773	11511823	coding	CG6509	FlyBase	G10075.1	AGGTATCACCATTCAGTGCAACAACAACGGCGGCGGAATATTTGTGTCAAC	5	11511773	0.950212749	3	4	18	0.833333333	0.698970004	0.5	0.2	0.333333333	5	1	0	5	2L:11511773-11511823
2L	-	11511860	11511907	coding	CG6509	FlyBase	G10076.1	CAAGCGCAACTCCAATGTGCCTGCGGATTTTCTCTGCCCCGGAGACCT	6	11511860	0.95404421	2	5	24	0.833333333	0.698970004	0.166666667	0	0	6	1	0	5	2L:11511860-11511907
2L	-	11512060	11512178	coding	CG6509	FlyBase	G10077.1	TGAAGAATAGCTCTGGCAGCATCGACCATCATTATGTGACGAGCACGGGGCCAGTCTCTGGTGGATCCATGTCAGCCTCGTCTTCAGATCGTGCACCTATGTCACTGATGAGCTCTAGT	14	11512095	0.952189718	11	13	68	0.933333333	1.146128036	0.133333333	0.071428571	0.133333333	14	1	0	14	2L:11512060-11512178
2L	-	11512198	11512254	coding	CG6509	FlyBase	G10078.1	TTCCCGCGCAAGAAAGACAATCAGCGATTAAGGATTCCATCTAATCCCAGTGTGGCT	5	11512239	0.9976487	2	5	29	1	0.77815125	0	0.2	0.333333333	5	0	0	6	2L:11512198-11512254
2L	-	11512399	11512444	coding	CG6509	FlyBase	G10079.1	CAGCGTTGGAATACCCACTGATCTGGACTACCATCCGCACCATCAC	17	11512432	0.765292714	4	17	83	1	1.255272505	0.333333333	0.058823529	0.111111111	17	0	0	18	2L:11512399-11512444
2L	+	1181516	1181571	3'utr	CG4896	FlyBase	G1008.1	AGCAAATTGGTTGGTGCTTATGGAGGACCTTCTGACTCGGAAGATGATAATAGTGC	5	1181516	0.962471143	4	5	26	1	0.698970004	0	0	0	5	0	0	5	2L:1181516-1181571
2L	-	11512508	11512601	coding	CG6509	FlyBase	G10080.1	TTCAGTCCAACCATATGCCGGGAAATAGACACACGCAGCTCTTCCCCACTTTTGGACCCGGTGGTCGGGGTAACCGGAGATCCAGTCCATTAAC	18	11512508	0.928619782	6	18	68	1	1.278753601	0.105263158	0.055555556	0.105263158	18	0	0	19	2L:11512508-11512601
2L	-	11512719	11512756	coding	CG6509	FlyBase	G10081.1	TATAGAGTCAATACTGTCTGCTAAGAGTCCCGCTATCA	6	11512719	0.963577099	3	6	34	1	1	0.2	0.5	0.7	6	0	0	10	2L:11512719-11512756
2L	-	11512835	11512904	coding	CG6509	FlyBase	G10082.1	AGCAGGTCTATGACGTCTTCCATCCGCCTCCACTGCCCAAAAACAGCTCCGGATCCAATATGTTCATGCC	24	11512860	0.91694145	4	24	145	1	1.431363764	0.111111111	0.083333333	0.185185185	24	0	0	27	2L:11512835-11512904
2L	-	11513253	11513329	coding	CG6509	FlyBase	G10083.1	AGCTATAAAGACGCATCCAAACCGCAATTCTAATCCGGTGAGCTCGGGAGTCTCGGCACTGTTTCCCCCCGGACCAC	17	11513329	0.954025345	6	17	81	1	1.278753601	0.052631579	0.117647059	0.210526316	17	0	0	19	2L:11513253-11513329
2L	-	11513546	11513591	coding	CG6509	FlyBase	G10084.1	CCTCCAAGAGCATGGGTACCTGGCCGCGGACCAACATCTCGCATGA	9	11513546	0.806271672	4	9	21	1	1.041392685	0.363636364	0.222222222	0.363636364	9	0	0	11	2L:11513546-11513591
2L	-	11513661	11513711	coding	CG6509	FlyBase	G10085.1	TTGAGCAGGAGCACGACGACGCCATCGCTGCTTTGGATTCTGTGCTCAGTG	6	11513711	0.977799837	6	6	33	1	0.84509804	0.142857143	0.166666667	0.285714286	6	0	0	7	2L:11513661-11513711
2L	-	11513761	11513797	coding	CG6509	FlyBase	G10086.1	TAGCGCCACCAAACATCCGTCCAGGTTCGCGGAATTT	36	11513788	0.953870288	3	35	125	0.975609756	1.602059991	0.243902439	0.138888889	0.243902439	36	1	0	40	2L:11513761-11513797
2L	-	11513951	11514006	coding	CG6509	FlyBase	G10088.1	AACAACAAGTCTATGGACTCAGTGCAGTCAATCGAGGAAGTGATGCAGTTGATGAA	13	11513951	0.97220009	5	11	64	0.923076923	1.079181246	0	0	0	13	1	0	12	2L:11513951-11514006
2L	-	11514048	11514167	coding	CG6509	FlyBase	G10089.1	ACAGCAAACGGCACGCCTATTCTGTTCAGCTAAAGACTAGGGATAGGGATTGCCCGCATGGCCTGCAACTGGACATGGGAGTGTTCATTGCAAAGATCGAGCAAAATTCGCTAGCCTTCT	15	11514048	0.980801779	7	14	78	0.9375	1.176091259	0.0625	0.066666667	0.125	15	1	0	15	2L:11514048-11514167
2L	-	11514168	11514296	coding	CG6509	FlyBase	G10089.2	AGCTCAAGATTAACGATGTGATCTGCAAGGTGAACAACTTGGACTGCCAGTCTTTGTCGAAACGGATGGTTCTTGATGAGATCCGCGCCTGTGCTCCTCGTTCCCTCCTGCTCGTTTCCCGAACTCGTC	110	11514257	0.835536527	12	106	777	0.977099237	1.806179974	0.282442748	0.145454545	0.282442748	110	2	1	128	2L:11514168-11514296
2L	+	1181586	1181662	3'utr	CG4896	FlyBase	G1009.1	TTGAAGCTAGCGTTGGGACTAAACGAGCCATTAGCGATGAATCTGACTACGTGGACTTCCAAAAACTTACTTGCCTG	14	1181586	0.799321	10	12	69	0.888888889	1.204119983	0.277777778	0.285714286	0.444444444	14	2	0	16	2L:1181586-1181662
2L	-	11514381	11514519	coding	CG6509	FlyBase	G10090.1	GACTTGTTGAAAGAACAAATGGAGCAGCAAGAGCGCCAAAATCTTGACAGTAACGCCTCCGGATCCCGACGCAGTTTCCGCCCAAGCAGTTACGAAGGTGAGGATCTCCTGGAAGTAGAGCTGTCCGGCTACGAGCACA	74	11514519	0.929241481	8	73	266	0.988505747	1.633468456	0.264367816	0.162162162	0.287356322	74	0	1	86	2L:11514381-11514519
2L	-	11514555	11514706	coding	CG6509	FlyBase	G10091.1	AGAAGCGAAGCGCGTAAGGGATTGGGCCATATCGCAACGTGAGAAGATCGTGCAGGAGCGGGATTCGGTGAAGACGCTCTGTGATAAAATGCGCCACGAGAGAGATAAAGCCATCTCCGACTCGCTGATGGCCATCCGGGATAGCGAAAAGA	69	11514555	0.955738377	10	63	296	0.938271605	1.880813592	0.469135802	0.130434783	0.259259259	69	5	0	76	2L:11514555-11514706
2L	-	11514881	11514953	coding	CG6509	FlyBase	G10092.1	TGGTTCTGGCCAACAAAGAAATTGAGAGGCTCAAAAAGGACGAACAGCTTGCCAGGGCTGAAATCAAGGTTCT	10	11514881	0.895900116	5	10	33	1	1.079181246	0	0.1	0.25	10	0	0	12	2L:11514881-11514953
2L	-	11515171	11515237	coding	CG6509	FlyBase	G10094.1	TTTTGGCAAGACGCAGGGATGCGATGGAAGCTGCAGTGAGAAGCTGGCCGAACTGAAGAAAGAGCGA	9	11515237	0.898669534	5	8	26	1	1.113943352	0.307692308	0.333333333	0.538461538	9	0	0	13	2L:11515171-11515237
2L	-	11515298	11515368	coding	CG6509	FlyBase	G10095.1	AAGTTCACCGATATGGTGGAGGAGAGCGCCCGTTTCAAGCGTCTGCTATTGGAGACCCAAAACCAACAGAG	7	11515298	0.955464683	5	7	31	1	0.954242509	0.222222222	0.142857143	0.333333333	7	0	0	9	2L:11515298-11515368
2L	-	11515448	11515490	coding	CG6509	FlyBase	G10096.1	ACAAGTCCGCACTTTTGGAGCTAAATACCCTACGCCACCAGCA	6	11515448	0.936243878	3	5	23	1	0.77815125	0.166666667	0	0	6	0	0	6	2L:11515448-11515490
2L	-	11515516	11515559	coding	CG6509	FlyBase	G10097.1	GTAGCGGTGTGGGCGTGTCGGGCATTTCTGGTGGAAACGGCGCA	13	11515516	0.930452304	3	13	89	1	1.146128036	0.571428571	0.076923077	0.142857143	13	0	0	14	2L:11515516-11515559
2L	-	11515616	11515672	intron-coding	CG6509	FlyBase	G10098.1	AGAGAGCTCGGAGTATGTGGGCTATGATAATACCCTACGACCGCCGTCCAATTCCAG	18	11515616	0.697333003	7	18	85	1	1.342422681	0.136363636	0.222222222	0.363636364	18	0	0	22	2L:11515616-11515672
2L	-	11515758	11515808	start_codon	CG6509	FlyBase	G10099.1	ATGTTAAGTATTACCTAAAGATGCTGTGATGGCGAAGATGGCATCTGGAGA	41	11515788	0.82685398	4	40	228	0.977272727	1.633468456	0.045454545	0.073170732	0.136363636	41	1	0	43	2L:11515758-11515808
2L	+	1181722	1181790	3'utr	CG4896	FlyBase	G1010.1	TCTACACAAGGAGAATCTGGACAAGCTTAAACGGAATCCCGCAGTTGAGGCTGGCACGGATGAGGGTCT	51	1181722	0.918268572	5	49	173	0.966101695	1.45484486	0.372881356	0.098039216	0.220338983	51	1	1	57	2L:1181722-1181790
2L	-	11516563	11516595	5'utr	CG6509	FlyBase	G10100.1	GCTTTCCACCATTGTGTGTTCGCCAGCTTTTCT	13	11516583	0.705199008	5	11	116	0.941176471	0.903089987	0.235294118	0.307692308	0.470588235	13	0	1	16	2L:11516563-11516595
2L	-	11516811	11516849	5'utr	CG6509	FlyBase	G10101.1	GTCCCGTTCAACGTCCGCCTGTTGCATCTCTCCCTCTCT	5	11516827	0.753721414	2	5	41	1	0.77815125	0.333333333	0.2	0.333333333	5	0	0	6	2L:11516811-11516849
2L	-	11523054	11523094	3'utr	CG31705	FlyBase	G10102.1	CAGACCACTATAACATTTGTGATACAATAACAATTGGAAAA	11	11523054	0.970156949	3	11	79	1	1.041392685	0	0	0	11	0	0	11	2L:11523054-11523094
2L	-	11523281	11523363	NoAnnotation			G10103.1	TATACTCGTAGTTCTGTTAGACCTGAATGTAAGCCACCAATAAATGTACCAAACAATTACAATAATCTTATGTGTGTTAATAC	35	11523281	0.981300029	11	32	231	0.901960784	1.361727836	0.098039216	0.285714286	0.509803922	35	4	1	46	2L:11523281-11523363
2L	-	11523393	11523445	3'utr	CG31705	FlyBase	G10104.1	CATATATGTCTATCGCCGGTCAAACGGTTTTCCTTAAATGTATTTTGTAAAAA	11	11523414	0.617579156	7	10	95	0.909090909	0.698970004	0.090909091	0	0	11	0	1	10	2L:11523393-11523445
2L	-	11523497	11523569	stop_codon	CG31705	FlyBase	G10105.1	TGGCCTACTGTCTCCACTAACGGCCCATTGCCTCCATACAATCCTTAATTGACTCAAGGACACAGTCTCGTTG	29	11523547	0.820683836	7	26	157	0.894736842	0.929418926	0.052631579	0.24137931	0.421052632	29	1	3	34	2L:11523497-11523569
2L	-	11523581	11523629	coding	CG31705	FlyBase	G10105.2	GTATGGCAGAGCGAACTTTTGGACACTTTAGCTTCATCTCCACGGTGGT	9	11523629	0.974868637	4	8	63	0.888888889	0.903089987	0.222222222	0	0	9	1	0	8	2L:11523581-11523629
2L	-	11523768	11523822	coding	CG31705	FlyBase	G10106.1	GCAGTACCCCCTCCCGTTTCCGCTCCCGAATCCGTTCAACTGGCTCCCATTCAGC	14	11523768	0.715346997	4	13	84	0.866666667	1.113943352	0.133333333	0.071428571	0.133333333	14	2	0	13	2L:11523768-11523822
2L	-	11523891	11523946	coding	CG31705	FlyBase	G10107.1	AGTGCCCGGTCCGGATCCTAAAGATCCTACCAAGACTATTGAGTTGGATCAGATCG	8	11523946	0.95825819	3	7	39	0.875	0.84509804	0.125	0	0	8	1	0	7	2L:11523891-11523946
2L	-	11524135	11524273	coding	CG31705	FlyBase	G10108.1	CCAAGCAGCCGCTTCTCCAGCTGTGCCAGTGCCACCTGTTTATGCCGCTCCACCTGTTACTGACTCTCAAGCTCTACCCGTTCCTCCAGCCCCAGTTGCAGGATCAGTTCCACTGGCGCCTCTAGGTCCATCGCCACCT	34	11524157	0.99995909	12	31	182	0.948717949	1.267171728	0.051282051	0.151515152	0.282051282	33	1	1	37	2L:11524135-11524273
2L	-	11524380	11524454	coding	CG31705	FlyBase	G10109.1	ACGCACTGACACCCACCCACACGCGTGTGGTGGAGAGTTCCAATTCTTATTCCGGCGGTGGTGGAGGCGGAGGCA	8	11524454	0.983309438	3	6	48	0.727272727	0.903089987	0	0.25	0.454545455	8	3	0	8	2L:11524380-11524454
2L	+	1181872	1182078	3'utr	CG4896	FlyBase	G1011.1	AGGAACGCAGGCTGAAGTACGGTGAGAGCGATCCTCCTCCACCAAATAGGAGCCGGGAGCGTTTCGAGCAAGAGATAAAGACTTTGCAGTCGCGCCAGAAGGATTCTTTTGGCGCCACTGCAGCCATGCCCATCAGTTCGACCAACGTGGGCAGCCGCCTGATGCAGAAGATGGGCTGGTCGGAGGGCCAGGGACTGGGCAAAAAGA	461	1181872	0.949576558	19	438	1900	0.952198853	1.998259338	0.544933078	0.114967462	0.219885277	461	21	4	498	2L:1181872-1182078
2L	-	11524635	11524812	coding	CG31705	FlyBase	G10110.1	GACCTACTACCCCACGGGTCAGGTTCCAGCCGGTGCCAGCTACCATCCGTCGGGTGGATATCCCGCAGGAGCATCTTACCATCCAGTCGGACAAGTGCCCCATGGAGCCACCTATTATCCACAAGGACCAGTCGGCGGAGGTCTGCCCGCAGGAGCCACCTTCCTGCCCGCTGGCGGA	29	11524635	0.941470108	13	28	109	0.970588235	1.51851394	0.264705882	0.137931034	0.264705882	29	1	0	33	2L:11524635-11524812
2L	-	11524864	11524936	coding	CG31705	FlyBase	G10111.1	AACTTCCAGCCGGAGCCACCTACCACCCAGCCGGGCAAATTCCAGCCGGAGCCTCATACCATCCGGCAGGTCA	17	11524936	0.796712276	5	15	32	0.913043478	1.322219295	0.043478261	0.235294118	0.434782609	17	2	0	21	2L:11524864-11524936
2L	-	11524957	11525007	coding	CG31705	FlyBase	G10112.1	TGCCCATAATGTGCAGTCCAGCTATCCTCGCCAACAGTTGCCAGCAGGTGC	78	11524983	0.746225989	4	74	350	0.940594059	1.977723605	0.227722772	0.243589744	0.415841584	78	6	0	95	2L:11524957-11525007
2L	-	11525132	11525177	coding	CG31705	FlyBase	G10113.1	AATCTCCAGAGCCCATATCGTCCAGCAGGAGCAGCCAGTCCTGGTG	40	11525166	0.822658017	6	39	126	0.97826087	1.653212514	0.02173913	0.15	0.260869565	40	1	0	45	2L:11525132-11525177
2L	-	11525423	11525660	coding	CG31705	FlyBase	G10114.1	ACTTACCCGACGCGGTTCAGTGGCAGCCTGCTGGTGGTGGTGCTCCTAATATTGGCCCTGACCACCGAGGATGCGCATGCCAAATGGAAGTCCACTGGCAGCAGAAGTCGCACCAGTTCCTCTTCTAACAGAAGGACCTCCTCACACAGCTACTCTGCGCCATCGCATTCAGTCCCATCGCACCACGCAGCTCCTGCTCCACACCATGATAATGTCAGGCTGAGCTACGGAGGTGGAT	161	11525537	0.959005396	21	156	797	0.974358974	2.278753601	0.2	0.180124224	0.323076923	161	5	0	190	2L:11525423-11525660
2L	-	11794480	11794511	3'utr	crol	FlyBase	G10115.1	ACAATACAACACTATATATACCTAAAATATAT	5	11794495	0.703270059	2	5	31	1	0.84509804	0	0.2	0.428571429	5	0	0	7	2L:11794480-11794511
2L	-	11794885	11794935	3'utr	crol	FlyBase	G10116.1	TTTTGGATTTTTGGTGATGTGTATAGAGCGCAGTATATAGAATGCATATAG	5	11794885	0.984223369	5	5	42	1	1	0.3	0.6	0.8	5	0	0	10	2L:11794885-11794935
2L	-	11795163	11795191	NoAnnotation			G10117.1	AACTGTTTGTTTAACCATTTAAAGACAGA	4	11795163	0.977453117	3	3	20	1	0.602059991	0	0.333333333	0.5	3	0	0	4	2L:11795163-11795191
2L	-	11795193	11795240	3'utr	crol	FlyBase	G10117.2	AATTTAATTTAACAAACTGTAACTGTACACGAATAAACGGAAAATGTA	23	11795217	0.787565529	4	21	139	0.961538462	1.397940009	0.076923077	0.130434783	0.230769231	23	1	0	25	2L:11795193-11795240
2L	-	11795263	11795371	3'utr	crol	FlyBase	G10118.1	GTTTAATAATTTAGTAAGAAAACAATACACAGACAAACTGACAGACACACGACCCACACATTATGCTTCCTTTTAAATGCAACATTTTATACATTTAATTATCGAGAAT	32	11795263	0.981513284	10	30	226	0.941176471	1.028028724	0.176470588	0.0625	0.117647059	32	0	2	32	2L:11795263-11795371
2L	-	11795523	11795616	3'utr	crol	FlyBase	G10119.1	AACAACAACAACCCATACATATACATATATACGACTAGGCACAACTCTAAAATTAATTATAACCCTTAACTGTGCTTGTGTTGAAAACAACAAA	15	11795523	0.927720111	9	12	76	0.823529412	1.146128036	0	0.133333333	0.235294118	15	3	0	14	2L:11795523-11795616
2L	-	11795620	11796051	3'utr	crol	FlyBase	G10119.2	GCATTTTCCAAGGAGGAACATTAATAACGAGCTAACGCGCGAAAACTTTCACATATATTGGCCAAGTGTAGTCCTTAACCCAGTTTACAATATATCGAGCCCTGAAAGTGGGGCTGTGATGATTATGAGATATATATACAATTATATGACAGTGGAAACAGAAGCAGCATAACGGCAGACCCAACTAACGAGATAATGAAAAGGGATTAAACAAACAAGTTATTATATTTAATGTTAGTTGAACTACTAAAAGTAATGATTGAAAGCACGGATCGAAGGAATGGAGATAGGAGTTCCCGCGTGGGAGTGCGAGTAGTTTTTAGTTGGGCGCGTCGCCCAATCATTATGATTACAATTACAATTACGATTATGATATATGGAATACTAAACCTATAACAA…	149	11795884	0.954818023	61	138	840	0.93902439	1.886490725	0.286585366	0.100671141	0.182926829	149	9	1	154	2L:11795620-11796051
2L	+	1182184	1182223	3'utr	CG4896	FlyBase	G1012.1	TAACAACGTGGGGCTGGGCAACAACACTGGCCATATGGCG	9	1182202	0.810089752	3	7	15	0.888888889	0.903089987	0.111111111	0	0	9	1	0	8	2L:1182184-1182223
2L	-	11796146	11796593	3'utr	crol	FlyBase	G10120.1	AAATTAAACACTCCTCAATTAGTCTGCCGCCGCCAGCTTTAACGTGCAATACGAATCATCTCATAGTTTGTTCTTGGTATCTCTCCCTTTTATGTGTATCTTTAATGCTTAGGCGCTTAGCGTCTAATTTTATTCACGTGTTTTCTACATTTTTGAAATGTGTGCCAGGCGGCGCGTGACTTTGTTTGGGTCGATCGATATGGTTTTTGTGATATCCGATTGTTCCTTAGCTGCGCTCAGTGAATCAAATGGATCCGAAGACCAATCCGTCTCAGGCAATTTTCTCGCTAGACACTTAAAGTTAAGGGGTTTTTGTTGCCGTAACCAGCAGAAGCGCACCATCTTGTATTTTTATTGTGTTTTGACTAAGTTATGATTATATCCATATGGAGCGACATT…	299	11796157	0.858632965	74	284	2847	0.953678474	1.765916794	0.307901907	0.190635452	0.340599455	299	12	5	350	2L:11796146-11796593
2L	-	11796601	11796642	3'utr	crol	FlyBase	G10121.1	AATCAAATCACCCTGGAAACTCAACGAGATATGTGTCCCAAT	9	11796601	0.874308345	3	9	27	1	1	0	0.111111111	0.2	9	0	0	10	2L:11796601-11796642
2L	-	11796755	11796897	3'utr	crol	FlyBase	G10122.1	AGTTTTAGCAGCGCGCTGGTTACGCTGATCGGTGGCCCCAAGCGGATATCGTGATACGCTGGGTTTCTAGGGTGTGTCGATTTTTAAAGCAAGCGTGTGTGGTAAATATTACTTTTAGGACGAAATGGCACAGTATTGCCTTT	64	11796854	0.767606772	19	57	487	0.901408451	1.505149978	0.309859155	0.09375	0.183098592	64	6	1	64	2L:11796755-11796897
2L	-	11796907	11797013	3'utr	crol	FlyBase	G10122.2	AGGCATGCGTGCCACCAGTGAGCCAGTGCTAGTGAGCCGAGCTGACGCGACTTCTCTAGATAGGACACACATCATAACAAGCGCACCCCATATAAGCAGCTAGTTGT	119	11796920	0.855509757	14	115	513	0.964285714	1.528273777	0.3	0.176470588	0.3	119	2	3	135	2L:11796907-11797013
2L	-	11797031	11797168	stop_codon	crol	FlyBase	G10122.3	AGCATCTGCCAGCGAACGTGGAACAGCACCCGGTTGTTTACTAACAGTAGCCCCTCCTGCACGGCTACACTCCCACCACAGCCCACTCCAGCAGCACGACCAGCACCTCAATAGCTGCCACAGCGGCCACTGCGTCGT	31	11797168	0.969598833	11	29	119	0.973684211	1.267171728	0.131578947	0.161290323	0.315789474	31	0	1	37	2L:11797031-11797168
2L	-	11797179	11797232	coding	crol	FlyBase	G10123.1	CAGCCGCCGCCCATCGCCTTGATCAGTGACCCAAGTGCTCTGGCACGTGCCGCC	12	11797232	0.94704951	5	12	52	1	1.176091259	0	0.166666667	0.333333333	12	0	0	15	2L:11797179-11797232
2L	-	11797336	11797390	coding	crol	FlyBase	G10124.1	AACTGCTTCAGTTGTCCATCCAACAGGCGGCTCACCATCATCAGCAGGAGCAGCA	8	11797336	0.972997665	4	7	43	0.888888889	0.903089987	0	0.125	0.222222222	8	1	0	8	2L:11797336-11797390
2L	-	11797413	11797448	coding	crol	FlyBase	G10125.1	CAGCAGGCTGCAGTGGCTGCACACCAGCAGCAGCAA	5	11797413	0.797007216	2	5	10	1	0.84509804	0.285714286	0.2	0.428571429	5	0	0	7	2L:11797413-11797448
2L	-	11797598	11797679	coding	crol	FlyBase	G10126.1	GGCGGAGCCGGTGCGGTCCAGTTAACACCGGGTCTGGTGCCCCTGGTTACCTCTACGCTCATCTCACATAATGCGGCTGCTC	15	11797679	0.973276571	11	14	81	0.95	1.278753601	0.3	0.133333333	0.35	15	1	0	19	2L:11797598-11797679
2L	-	11797690	11797728	coding	crol	FlyBase	G10127.1	GGCGACCACCACAATGCACACCATTCAGCAGATCACGGC	5	11797728	0.910189799	2	3	9	0.777777778	0.84509804	0.444444444	0.6	0.777777778	5	2	0	7	2L:11797690-11797728
2L	-	11797935	11797992	coding	crol	FlyBase	G10128.1	GTGCACACTGTGCAGCAAGGCGTTCGTCGAGCGCGGCAATTTGAAGCGCCACATGAAG	6	11797992	0.937420079	5	6	21	1	0.84509804	0.571428571	0.166666667	0.285714286	6	0	0	7	2L:11797935-11797992
2L	-	11798004	11798043	intron-coding	crol	FlyBase	G10129.1	AGGTCACTTGGTCTCGCACATGCGCTCCCATTCGGGTGAG	13	11798037	0.696193662	3	13	83	1	1.176091259	0.333333333	0.153846154	0.266666667	13	0	0	15	2L:11798004-11798043
2L	+	1182267	1182344	stop_codon	CG4896	FlyBase	G1013.1	AGCGTTATGAGAACGCCTGAGACTCTTCTTAAAGTGTATGATTTTATTCCGCTTGAATATAGGGGCATTTAAGCATTG	17	1182344	0.98025318	6	16	112	0.947368421	1.255272505	0.105263158	0.117647059	0.210526316	17	1	0	18	2L:1182267-1182344
2L	-	11798780	11798818	coding	crol	FlyBase	G10130.1	CACACCGGTGACCGGCCCTTCACCTGCGAGACGTGCGGC	5	11798780	0.908211189	3	5	17	1	0.698970004	0	0	0	5	0	0	5	2L:11798780-11798818
2L	-	11798876	11798939	coding	crol	FlyBase	G10131.1	GCGGAAGGAGCACCTCAACAATCATATGCGCCAGCATTCGAGCGACAATCCGCATTGCTGCAAC	5	11798876	0.935230976	3	5	19	1	0.77815125	0.5	0.2	0.333333333	5	0	0	6	2L:11798876-11798939
2L	-	11798947	11798998	coding	crol	FlyBase	G10132.1	GTGCGCCTGCACACGGGCGACTCGCCGCACAAGTGCGAGTACTGCCAGAAGA	6	11798998	0.918748095	3	5	14	0.857142857	0.77815125	0.285714286	0.166666667	0.285714286	6	1	0	6	2L:11798947-11798998
2L	-	11799368	11799404	coding	crol	FlyBase	G10133.1	AGGCGAGACGCCGCACCGGTGCGACTTTTGCTCCAAG	9	11799404	0.968268688	2	8	43	0.888888889	0.903089987	0.444444444	0	0	9	1	0	8	2L:11799368-11799404
2L	-	11800232	11800289	coding	crol	FlyBase	G10134.1	AGAAATATACGCGCAAGGAGCACCTAGCCAATCATATGCGATCCCATACCAACGAGAC	27	11800276	0.945301223	6	23	97	0.777777778	0.84509804	0.111111111	0.222222222	0.416666667	27	5	3	28	2L:11800232-11800289
2L	-	11800540	11800583	intron	crol	FlyBase	G10135.1	AAAAAATAAGACTGAGCGGCGGTGCGCGCGAGGATGGGTCGGGG	15	11800583	0.968070412	2	8	42	0.533333333	0.602059991	0.333333333	0	0	15	6	1	8	2L:11800540-11800583
2L	-	11801362	11801412	intron	crol	FlyBase	G10136.1	ACCGCTCCATTTCCCCCCAACCATGATCTCTGCATCACACATCCCCAGCTT	63	11801393	0.803873026	3	62	360	0.971830986	1.361727836	0.014084507	0.111111111	0.211267606	63	0	2	69	2L:11801362-11801412
2L	-	11801820	11801955	intron	crol	FlyBase	G10137.1	TATCTCGCTCATCGCTTGTGCTTCTTCTACCCGCCAACTCCCACAGTCCCGCCCACTGTACTCACACAGAGAGAAAAACATAAACTGAAATTGGTCATTAACTTTGGTACCTTTCCTGGTCAAATAGCTATACTTT	28	11801921	0.942998937	12	21	154	0.818181818	0.954242509	0.090909091	0.142857143	0.272727273	28	4	2	27	2L:11801820-11801955
2L	-	11802301	11802374	coding-intron	crol	FlyBase	G10138.1	ACGGGTGAGACGCCACATCGTTGCGATATTTGTAAGAAGTCCTTTACGCGCAAGGAACACTATGTTAACCACTA	14	11802358	0.743152583	7	14	88	1	1.204119983	0	0.142857143	0.25	14	0	0	16	2L:11802301-11802374
2L	-	11802414	11802533	coding	crol	FlyBase	G10139.1	AAACCGTTCGCCTGCACCATTTGCCAAAAGACCTTTGCCCGCAAAGAGCATCTGGACAATCACTTCCGCTCGCACACGGGCGAAACGCCCTTCCGTTGCCAGTACTGCGCCAAGACGTTC	85	11802492	0.752944353	17	78	397	0.917525773	1.472268752	0.06185567	0.129411765	0.237113402	85	6	2	89	2L:11802414-11802533
2L	+	1182378	1182453	3'utr	CG4896	FlyBase	G1014.1	CGCGTTCATTTAGCATTAGTTGCGAAGTTCAAATTGTAAATAGTTCGTAAATACAGTCTCAAATTAGGTTTAAATT	13	1182378	0.985656026	7	12	102	1	1.230448921	0.117647059	0.307692308	0.470588235	13	0	0	17	2L:1182378-1182453
2L	-	11802550	11802708	coding	crol	FlyBase	G10140.1	CGAACGGAAGCCGTTCATGTGCCAGGTGTGCGGCCAGGGGTTCACCACGTCGCAGGATTTGACGCGCCACGGCAAGATCCATATTGGCGGGCCCATGTTCACCTGCATCGTGTGCTTCAATGTGTTCGCGAACAATACGAGCCTGGAGCGGCACATGAA	32	11802708	0.950468362	15	30	164	0.951219512	1.591064607	0.341463415	0.28125	0.43902439	32	2	0	39	2L:11802550-11802708
2L	-	11802712	11802823	coding	crol	FlyBase	G10141.1	ACGTGGCGCTGGCGCCAGACGGTACGCCCATTGCGACGGGGACGCACGTCTGCGACATCTGCGGCAAGATGTTCCAGTTCCGGTACCAGCTGATCGTGCACCGGCGCTACCA	73	11802823	0.972414168	12	72	421	0.975308642	1.897627091	0.209876543	0.095890411	0.185185185	73	2	0	79	2L:11802712-11802823
2L	-	11803205	11803312	coding	crol	FlyBase	G10142.1	AGCCGCCGCACGGCATCGAAATGTACAAGGTGAACATTGAGGACATTTCGCAGCTCTTCACCTACCACGAGGTCTTTGGCAAAATCCACGGCGATGTGGTCAATCATC	14	11803205	0.969523973	8	14	74	1	1.230448921	0.470588235	0.214285714	0.352941176	14	0	0	17	2L:11803205-11803312
2L	-	11803337	11803404	coding	crol	FlyBase	G10143.1	AGTAGTAACTCCTGTTGTGACCACTGGTGGGACAACGATCACATTGGGCGGCCCACCACCGCTCCCTA	16	11803353	0.856833438	7	15	91	0.9375	1.176091259	0.1875	0	0	16	1	0	15	2L:11803337-11803404
2L	-	11803420	11803517	start_codon	crol	FlyBase	G10144.1	AACAACAAGAACATCATTAGGATATAGGAATCAGGGAACGAGCAACGCCACAACGATCGCCCGGATCTGGACACAAGAATGCAGCACGTGAGCGCTGC	22	11803420	0.895181106	8	21	63	0.96	1.380211242	0.2	0.136363636	0.24	22	1	0	24	2L:11803420-11803517
2L	-	11806088	11806145	5'utr	crol	FlyBase	G10145.1	AAAGGAACATCCGCATCCGTCTAAATATACTTTCAAGTCCGCTCCTGGCGAGCCTCCC	23	11806131	0.832555177	5	20	104	0.888888889	1.380211242	0.074074074	0.130434783	0.259259259	23	3	0	24	2L:11806088-11806145
2L	-	11808067	11808147	5'utr	crol	FlyBase	G10146.1	TGCTTTGCTCTGTTCGCCGTTCACCACCGCCTCTCACCCGCGCGGCGTTTCGATTCTGATTGCCACTACTGTTGCACACAC	6	11808120	0.972897151	4	5	42	1	0.77815125	0	0	0	6	0	0	6	2L:11808067-11808147
2L	-	11809253	11809314	5'utr	crol	FlyBase	G10147.1	CAACCGCAAGTGTACAGTGCGCGCAATGCAGTTAGTGACCAGTGGAGAGTGATGTGCAAGAT	8	11809253	0.956479552	7	7	35	1	1.079181246	0.25	0.375	0.583333333	8	0	0	12	2L:11809253-11809314
2L	-	11809343	11809416	5'utr	crol	FlyBase	G10148.1	TCCAGCTCTATACACTGCTTCTCTCGCTCTTCCGCCCGCAACTAAAACTCTGGATCCGCGTTAAATGTTAAGAA	73	11809343	0.896250317	4	69	471	0.951807229	1.596597096	0.144578313	0.123287671	0.228915663	73	3	1	79	2L:11809343-11809416
2L	+	1185548	1185581	3'utr	Tgt	FlyBase	G1015.1	TAACCCAAAGTTCCGACTAAGAGGCATTTCTTAA	6	1185548	0.9091629	4	5	32	0.857142857	0.77815125	0.142857143	0.166666667	0.285714286	6	1	0	6	2L:1185548-1185581
2L	-	11810141	11810240	3'utr	CycY	FlyBase	G10150.1	CGAGCGAGAGTTGCAAGGAGCACAGCGCAATATTAACCCAAAAGATTTGTGAGTAAATTAATGTACTAGACATATAAGGATACGAATTATATGCAAAATG	49	11810239	0.971613355	7	49	282	1	1.72427587	0.056603774	0.081632653	0.150943396	49	0	0	53	2L:11810141-11810240
2L	-	11810365	11810420	3'utr	CycY	FlyBase	G10151.1	AATAACTCAATATGATTTCGTGTGATTCTTATATAGTTTCCATTTAGCTTTATATA	20	11810409	0.820306031	5	20	206	1	1.380211242	0.083333333	0.15	0.291666667	20	0	0	24	2L:11810365-11810420
2L	-	11810496	11810636	3'utr	CycY	FlyBase	G10152.1	AGTAGAGAATTGTTTGTACAAAACGGCTTAAATAATATTGTAATTGACTTGGCCACCTAATCCAGCTGGCATCTAAGCAATTTAATCTCAACGGTTGGCCACGGCCACCAAATTGTCATTTACTTAGCGCGTCCGCGCCCA	20	11810528	0.951002245	10	18	130	0.84	0.84509804	0.04	0.25	0.4	20	2	2	21	2L:11810496-11810636
2L	-	11810670	11810728	3'utr	CycY	FlyBase	G10153.1	AGAGACACAGAAGTACTACTACAGCAACGCGTAACCAATTGCCAAACGAAAGATCACAG	12	11810728	0.811545254	4	12	26	1	1.204119983	0.4375	0.333333333	0.5	12	0	0	16	2L:11810670-11810728
2L	-	11811046	11811152	stop_codon	CycY	FlyBase	G10154.1	GGCGGGCCGCGACGCAGCGTGGCCATACTATCGTGATTTATATTAGCTTACTAAAACCGAACAACCAACCAACAGCAGCAATGAGATCCGTACTCTGTAGTCCGTAG	66	11811079	0.999437249	6	63	604	0.96	1.556302501	0.24	0.090909091	0.2	66	2	1	72	2L:11811046-11811152
2L	-	11811192	11811250	coding	CycY	FlyBase	G10155.1	AGCTGGAGGCCATGTCGCGTGTGATGCAGGACAAGGTCACTGCCGAGGCACTGAAGAAT	11	11811250	0.889860257	5	11	30	1	1.079181246	0.5	0.090909091	0.166666667	11	0	0	12	2L:11811192-11811250
2L	-	11811278	11811369	coding	CycY	FlyBase	G10156.1	GTTCAACATCAATGTACCGTCCTCGGTGTACGCCAAATACTACTTCGACCTGCGCACGCTCGCCGAGGCCAACGAGCTCAACTTCCCCACGG	19	11811278	0.75148348	10	17	92	0.913043478	1.322219295	0.173913043	0.157894737	0.304347826	19	2	0	21	2L:11811278-11811369
2L	-	11811613	11811688	coding	CycY	FlyBase	G10158.1	CGAGTGTGCGATCATCACGCTAGTCTACCTGGAGCGGCTACTCACCTACGCCGAGCTGGATGTGGGACCCTGCAAC	14	11811613	0.957492014	3	14	70	1	1.278753601	0	0.214285714	0.421052632	14	0	0	19	2L:11811613-11811688
2L	-	11811895	11811936	coding	CycY	FlyBase	G10159.1	TCGACGATCTATCTGGACGACAGCACTGTGTCGCAGCCGAAT	6	11811936	0.894284157	3	5	21	1	0.698970004	0	0	0	5	0	0	5	2L:11811895-11811936
2L	+	1192306	1192379	coding	CG5001	FlyBase	G1016.1	AGCAGAAGCAGGATCCGCCCGTCGAACACGATCTCTATGTGACGCTGGAGGAGATCTACCACGGCTGTGTTAAG	6	1192378	0.963611063	6	6	30	1	0.903089987	0.75	0.333333333	0.5	6	0	0	8	2L:1192306-1192379
2L	-	11812456	11812544	5'utr	CycY	FlyBase	G10160.1	CACGGGGTCCATCCGCTAGTCAAGAGAGAGTGAGCAAGCGAGCGAGTGAGTGCCAAGCCAAGTTTGCATTTAGTTTGAGCGCCCGACCA	13	11812511	0.952071204	6	13	56	1	1.176091259	0.266666667	0.153846154	0.266666667	13	0	0	15	2L:11812456-11812544
2L	-	11812558	11812598	5'utr	CycY	FlyBase	G10161.1	AGTGCCAAAAGCGAGAACCGAGCGTGAGCGACTGCCAGGAG	6	11812585	0.818846509	3	3	8	0.666666667	0.602059991	0.333333333	0	0	6	2	0	4	2L:11812558-11812598
2L	-	11827247	11827297	5'utr	esc	FlyBase	G10162.1	AATATGTTAAGCCGGTTGCTTTTTAGATGTAAGAACGAATAGTTGTTGCTT	10	11827247	0.988608262	6	10	90	1	1.113943352	0.076923077	0.2	0.384615385	10	0	0	13	2L:11827247-11827297
2L	-	11827335	11827448	5'utr	esc	FlyBase	G10163.1	GGCGCAACCACAAACCAAATCTCACGTGGCCAAAACTTACAACATTTCCCTCAATTAGTTCCTAGTTGGTTAGCATTAAGATATAGAATTACGCTCCTGTGCTGTTCCAAATTA	83	11827448	0.988596207	15	76	710	0.911111111	1.612783857	0.044444444	0.084337349	0.155555556	83	7	1	82	2L:11827335-11827448
2L	-	11828169	11828218	coding	esc	FlyBase	G10164.1	AACGAGCTGAAGTTCCATCCGCACAAGCTACAGCTTTTGCTTTCGGGCAG	9	11828169	0.919975278	2	9	35	1	1.079181246	0.166666667	0.333333333	0.5	9	0	0	12	2L:11828169-11828218
2L	-	11953424	11953455	lincRNA_exon	CR43314	FlyBase	G10165.1	TTATACAACCCGTGATCTCTTAGTGGCATCTA	19	11953434	0.729200049	3	19	137	1	1.431363764	0.185185185	0.263157895	0.481481481	19	0	0	27	2L:11953424-11953455
2L	-	11953463	11953487	miRNA	bft	ensembl	G10166.1	TAATGGCACTGGAAGAATTCACGGG	5493	11953477	0.705971869	5	3379	18602	0.625802598	0.918167144	0.001045244	0.176952485	0.324921607	5493	2001	505	4191	2L:11953463-11953487
2L	-	11984418	11984460	3'utr	CG6686	FlyBase	G10168.1	AACCAAATGCAATAGACACTTCCTAATCCGCGTACTAAATACT	6	11984418	0.966549404	3	5	27	1	0.77815125	0.166666667	0	0	6	0	0	6	2L:11984418-11984460
2L	-	11984494	11984587	3'utr	CG6686	FlyBase	G10169.1	AAGACCGCTTACGTGGTGCTCAGTGGCAACAACAAAAATGTACCAGGTGTCAGTGGCTCCGCAATAGCCAAATTTAAGTAGAGAAGGGCGCAGG	8	11984494	0.967906093	4	8	39	1	0.954242509	0.333333333	0.125	0.222222222	8	0	0	9	2L:11984494-11984587
2L	-	11984876	11984920	5'utr	CG6686	FlyBase	G10171.1	CTTCCACTTTGGACCGATTACAGACTTTAAGGACAAGGAGACCTT	29	11984876	0.967807585	3	27	153	0.9375	1	0.15625	0.142857143	0.25	28	0	2	30	2L:11984876-11984920
2L	-	11985230	11985287	5'utr	CG6686	FlyBase	G10172.1	ATGGAAACACATACCGATGAGCCTGCCCTGAGTCACGGCACCTGGAATTCGGTCAATC	6	11985230	0.899075037	4	5	17	1	0.84509804	0.285714286	0.166666667	0.285714286	6	0	0	7	2L:11985230-11985287
2L	-	11985309	11985357	5'utr	CG6686	FlyBase	G10173.1	GGCGGGCAACCGTAATGAGGACTCCAATGACATGATGGACTTTGACAAG	17	11985357	0.960565574	4	17	85	1	1.322219295	0.19047619	0.176470588	0.333333333	17	0	0	21	2L:11985309-11985357
2L	-	11985481	11985525	5'utr	CG6686	FlyBase	G10174.1	CAAGAAGCCTTTGCCCGTCGACTTCGAAAGTATACAGCGGGAGAT	7	11985481	0.940849541	4	6	24	1	1	0.2	0.428571429	0.6	7	0	0	10	2L:11985481-11985525
2L	-	11985620	11985684	5'utr	CG6686	FlyBase	G10175.1	AGGTTCTTCAGACTTTGGTAGTCGAGGTGGACGTTATCGTGATCACGAAGATGCGGAAATGGAAG	12	11985620	0.983922273	7	11	84	0.928571429	1.113943352	0.428571429	0.166666667	0.285714286	12	1	0	13	2L:11985620-11985684
2L	-	11985857	11986018	5'utr	CG6686	FlyBase	G10176.1	TGAAATGGAAGGTCAGCCGAAAAAGCGCAAGAACTTTGTGATTGGTGAGAATATGGATGAGGAGCGGGAGCACAGACGCAAGCTCCTGGAGATTAAGACCAAATTAGCCGGCAAGCGTTTGGAAACCTTGGAGGACACCAATCTGCAGCTAGCATCGGACAC	302	11985875	0.765601636	18	295	1655	0.979591837	2.049218023	0.131195335	0.11589404	0.221574344	302	5	2	336	2L:11985857-11986018
2L	-	11986098	11986222	5'utr	CG6686	FlyBase	G10177.1	TCTAACTCTTAAGGATCAAGATGTGCTTAACGAGGAGGAAGGCGACACTCTAGTCAATGTTAACATGGTCGACGAAGAGCGCTATAAGAAGAATGTGGCCAACAAGAAGCAGAATCCGCTCAGTT	52	11986123	0.971986572	12	43	254	0.826086957	1.278753601	0.217391304	0.25	0.434782609	52	10	2	57	2L:11986098-11986222
2L	-	11986500	11986536	5'utr	CG6686	FlyBase	G10178.1	AAAACACTGGGAGAGTCTGATGAGGAAACTGACAATG	9	11986514	0.825265323	2	7	37	0.818181818	0.653212514	0.090909091	0.222222222	0.363636364	9	1	1	9	2L:11986500-11986536
2L	-	11986980	11987034	5'utr	CG6686	FlyBase	G10179.1	AAGCATGCCGAATATGAGTCTAGGCGAGAGCGTGAGATCGAACGGGAACGGGACG	10	11986980	0.940416648	2	9	35	0.9	0.954242509	0.2	0	0	10	1	0	9	2L:11986980-11987034
2L	+	1221017	1221050	intron	CG42329	FlyBase	G1018.1	GACCCGACGTCTGCATGAAAGACTGCCCTCGACC	7	1221017	0.756767271	3	6	28	0.857142857	0.77815125	0.285714286	0	0	7	1	0	6	2L:1221017-1221050
2L	-	11987273	11987307	5'utr	CG6686	FlyBase	G10180.1	CGTGACAAGGAGCGGGATTCTGGACGCGATCGTGA	6	11987307	0.891892238	3	6	19	1	0.77815125	0.333333333	0	0	6	0	0	6	2L:11987273-11987307
2L	-	11987806	11987895	coding	CG6686	FlyBase	G10181.1	TCATCGCTCGCGATCGTCGGAGCGACCGCGGCGCGTCACAGAGGACGAGGATGTCACACTGGATCTCACCGACGACTCCTCGTCGCGGCA	80	11987864	0.958590581	8	70	336	0.882978723	1.441956838	0.414893617	0.125	0.255319149	80	9	2	83	2L:11987806-11987895
2L	-	11988928	11988978	3'utr	zuc	FlyBase	G10182.1	TTAAACTAAAACTTTTTAAGGCAGCTTGATCTTCACACACAAAGGAGTGCC	41	11988928	0.970892376	5	41	240	1	1.716003344	0.057692308	0.195121951	0.365384615	41	0	0	52	2L:11988928-11988978
2L	-	11989005	11989038	3'utr	zuc	FlyBase	G10183.1	TACCAAACAGTTCCTCAGTATGCCAAATAATTAT	7	11989017	0.821853441	3	6	44	1	0.84509804	0.285714286	0	0	7	0	0	7	2L:11989005-11989038
2L	-	12001231	12001388	3'utr	CG6746	FlyBase	G10185.1	TATTGCATCATTTGCATATCATTGGCCGTCGCACTTTGAGCCGTTTTCGCTTTTTGGGGTCTCTCTTGCCTCACCTCTTACACAAGCACATTCGTTCGGACTAAGCTTAGTTATAAGTGGTTTTGTGTACAAATAAACCTAGATACTCTTCCAACAAA	35	12001231	0.844316578	19	32	328	0.923076923	1.255272505	0.205128205	0.114285714	0.205128205	35	2	1	36	2L:12001231-12001388
2L	-	12001899	12001959	coding	CG6746	FlyBase	G10186.1	ACTCGGCTGGCCGTGATCATCTTCCAGAATGCCGCGTTCGTGGAGATACTCAATGCTTCTT	7	12001952	0.951858092	2	6	46	0.75	0.77815125	0.25	0.142857143	0.25	7	2	0	6	2L:12001899-12001959
2L	-	12002008	12002106	coding	CG6746	FlyBase	G10187.1	AAGGAGCCGTCGGCGGTCACTAAATTGTACCTGTTTGCGTACAACGCCGGCCAGGTGGTCGGATGGAGCTACATCCTGTGGCAGCTGGTCAACTACTAC	64	12002027	0.873543466	8	63	469	1	1.86923172	0.337837838	0.15625	0.27027027	64	0	0	74	2L:12002008-12002106
2L	-	12002170	12002232	5'utr	CG6746	FlyBase	G10188.1	ACAGGGCGATAAGACTGTGACGACTGATTAGTTAACCAGCGGCGATCGGCAAGGTGAAAGTTC	13	12002170	0.96975143	4	13	72	1	1.255272505	0.555555556	0.307692308	0.5	13	0	0	18	2L:12002170-12002232
2L	-	12018058	12018125	coding	CG6734	FlyBase	G10189.1	ATGGCTGTCTACGCTCTTGTCAGATCTCTACATGCTTTTGAGGCTAATGCAGTGTTACTGGAGCTGCA	24	12018058	0.972214903	8	22	201	0.923076923	1.079181246	0.076923077	0.083333333	0.153846154	24	1	1	24	2L:12018058-12018125
2L	+	1224197	1224226	intron	CG42329	FlyBase	G1019.1	TAAAAAAATTAATAGACGATGGAATAGTTG	22	1224197	0.650573889	6	12	121	0.571428571	1.204119983	0.357142857	0.181818182	0.357142857	22	12	0	16	2L:1224197-1224226
2L	-	12018763	12018822	coding	CG6734	FlyBase	G10190.1	ACAGGCTGAGAGTGCAACTGGATCATCTCACCTATCTTTGCGTCTTGGTGATGACGGATC	5	12018817	0.985645226	4	5	38	1	0.698970004	0	0	0	5	0	0	5	2L:12018763-12018822
2L	-	12019102	12019175	coding	CG6734	FlyBase	G10191.1	TGCAAGCACCGCGAGGCCTTGGAGTCGCAGTACGTGAGCGAACGACTGCATCACTGGATCGATCTCAACTTTGG	12	12019175	0.971135451	7	11	61	0.941176471	1.204119983	0.117647059	0.25	0.470588235	12	1	0	16	2L:12019102-12019175
2L	-	12019477	12019529	coding	CG6734	FlyBase	G10192.1	AAGGGCGATGTCCATCTGGATCTCATGTACGCCCATGCAAGCCAGCATGGTAG	47	12019485	0.716058629	8	44	312	0.928571429	1.238882089	0.160714286	0.170212766	0.303571429	47	2	2	52	2L:12019477-12019529
2L	-	12019885	12019942	coding	CG6734	FlyBase	G10193.1	TGCGTCTGCAGGATATTGTGCTGCGCGAAAATCTCTGGCTGCAAGTGCTTCCACGGCT	7	12019885	0.980220911	5	7	40	1	0.954242509	0.333333333	0.142857143	0.333333333	7	0	0	9	2L:12019885-12019942
2L	-	12020454	12020496	coding	CG6734	FlyBase	G10194.1	AAGGGTGTACCCGCTGCCTAGGATCTCTGGGGATGCGCCTTCA	24	12020467	0.840501881	2	24	126	1	1.491361694	0.129032258	0.208333333	0.387096774	24	0	0	31	2L:12020454-12020496
2L	-	12020520	12020566	coding	CG6734	FlyBase	G10195.1	ATCCCATTGGGCAGTTGGAGCATCCGTGGACGAGGATTTTGGTCCAG	6	12020520	0.958416631	3	6	29	1	0.84509804	0	0.166666667	0.285714286	6	0	0	7	2L:12020520-12020566
2L	-	12036021	12036057	3'utr	Tom70	FlyBase	G10196.1	AAGGAATCCACTAAGACAAATCCAGTAGCTTATGTTT	5	12036021	0.981540999	2	3	15	0.8	0.602059991	0.2	0	0	5	1	0	4	2L:12036021-12036057
2L	-	12036144	12036184	3'utr	Tom70	FlyBase	G10197.1	AAGTTAATATCGACCATACCTGTTATTTATATATATATATA	43	12036163	0.728928565	6	41	406	0.96	1.204119983	0	0.162790698	0.28	43	0	2	48	2L:12036144-12036184
2L	-	12036185	12036263	3'utr	Tom70	FlyBase	G10198.1	AACCGGTGTGTGTTGGGATTGATATCCCGAGAAAATAAGAGCCAGCGCGGAGCATTTAGCCAGCAGTCCTACTCTAATT	9	12036237	0.926608667	6	8	35	1	0.954242509	0.333333333	0	0	9	0	0	9	2L:12036185-12036263
2L	-	12036688	12036732	coding	Tom70	FlyBase	G10199.1	GAGCGTTTCCCGAGCTGCGTTGAGTGCTATAGTCTAACGGCTCAG	12	12036732	0.972185587	5	12	74	1	1.146128036	0.285714286	0.166666667	0.285714286	12	0	0	14	2L:12036688-12036732
2L	-	12037157	12037191	coding	Tom70	FlyBase	G10200.1	GAAAGCCAGCAGGACTTTGATGCTATTATAGCTAA	6	12037191	0.985213227	2	4	36	0.833333333	0.698970004	0.166666667	0	0	6	1	0	5	2L:12037157-12037191
2L	-	12038794	12038852	stop_codon	CG6766	FlyBase	G10204.1	GCACAGATGAGGAGAATCACCCATAGGCTGTCCGTGTATTCTAGTGAATTCCTATAAAT	61	12038830	0.888344325	5	60	423	0.985507246	1.832508913	0.246376812	0.114754098	0.217391304	61	1	0	68	2L:12038794-12038852
2L	-	12038959	12039097	coding	CG6766	FlyBase	G10205.1	AGTGGACGTGAAGTTAACCTGCACACCTGTAACGAACAGCGGCACCGCTGTATCCATGTACCTGCTTGAGCCGAAGACGTGCCAGTATATCCTGGTCGTGGAGTCGCCCACAATATGTGATCTCATCCACAACGCCGAT	242	12039041	0.78698264	17	231	1629	0.953405018	2.424881637	0.189964158	0.132231405	0.247311828	242	13	0	266	2L:12038959-12039097
2L	-	12039408	12039455	coding	CG6766	FlyBase	G10206.1	CTGGACCAACACCCATCACTGATCTGACGCCCCTTAAGGACTTTATAT	16	12039437	0.784813094	3	16	79	1	1.278753601	0.210526316	0.125	0.263157895	16	0	0	19	2L:12039408-12039455
2L	-	12039540	12039575	coding	CG6766	FlyBase	G10207.1	TGGTCACCCTTAACTATGGCGGTGATATGGAAAAAG	5	12039558	0.860897035	2	3	27	0.833333333	0.698970004	0.166666667	0.2	0.333333333	5	1	0	5	2L:12039540-12039575
2L	-	12040311	12040351	coding	CG6766	FlyBase	G10208.1	ACACGCCGGATAAGGAGAAGTACGACTGCCTGATTCCCACT	33	12040334	0.734129594	3	28	131	0.916666667	1.51851394	0.361111111	0.125	0.222222222	32	3	0	33	2L:12040311-12040351
2L	-	12045326	12045400	3'utr	CG6770	FlyBase	G10209.1	TCAAATAATGAAGTTTGACTTAGGTAATACATATAAAATAAAGAGAAAACCAAAACTGAATAGCCTGGTCGTCTT	35	12045326	0.982437527	10	33	243	0.952380952	1.301029996	0.047619048	0.171428571	0.30952381	35	1	1	40	2L:12045326-12045400
2L	+	1611649	1611688	coding	CG14352	FlyBase	G1021.1	GAGGCGTGGAAGCAAATTGAGGCGGACTTCGCCATTCAGA	5	1611649	0.960325658	2	5	26	1	0.698970004	0.2	0	0	5	0	0	5	2L:1611649-1611688
2L	-	12045405	12045488	3'utr	CG6770	FlyBase	G10210.1	AAAGAAAGGCACATACTACTCTTAGCTTCTAATATATTCCTAAACTAATTCAGACTTGCAAGTTTTAGTTGCTAAGCCTTAGAG	55	12045488	0.907090788	16	54	414	0.985714286	1.537819095	0.085714286	0.218181818	0.385714286	55	0	1	69	2L:12045405-12045488
2L	-	12045520	12045663	3'utr	CG6770	FlyBase	G10211.1	AAGGAGAGAAGAAAAAGAAGAACAAGCAGCAGTTTTGCTGGAAGGAAAGAAAGAAAAACAAAAGCCAGCTGGAAATACACATTGCATTTGTATTGTGCATTGGCTTTTCATGCGGCGCTAAACTTTGTGAACATTATAATAATT	83	12045656	0.967553935	17	72	474	0.875	1.447158031	0.177083333	0.120481928	0.239583333	83	10	2	84	2L:12045520-12045663
2L	-	12045668	12045787	stop_codon	CG6770	FlyBase	G10211.2	AGCCGCCGCCTGCAAGAACTGATGCAGGGCATCGACGGAGGCGGTGGAACAGGAGAGAAAGAAGTAACGGGGCCGCGCTGAAAGGAGAAAAGAAATCTTCGAATTTAAAAGGAAAGCAAA	122	12045725	0.979955211	8	116	547	0.951048951	2.133538908	0.181818182	0.163934426	0.286713287	122	7	0	136	2L:12045668-12045787
2L	-	12047391	12047449	stop_codon	Plzf	FlyBase	G10213.1	GTTAATCCTGACAAGCGACTGAAAACACTACTGCCCAAGGAGACTGTAGAATAGGAATA	7	12047449	0.925392538	3	6	24	0.875	0.84509804	0.25	0.142857143	0.25	7	1	0	7	2L:12047391-12047449
2L	-	12048451	12048526	coding	Plzf	FlyBase	G10214.1	TTTTAGGGAGCTAGCGCAAATTTTGGCTGTGACAGAACTACTGAATCTCTACCAGTTGCAGCCCTTGGGCGAGGCG	54	12048451	0.972556134	8	53	318	0.984375	1.799340549	0.328125	0.166666667	0.296875	54	1	0	63	2L:12048451-12048526
2L	-	12051789	12051925	3'utr	JhI-21	FlyBase	G10215.2	GTGCAACAATCCGAATTCCTTTGTTAAAACAATCAGGAAATAAGTGAATGCGCTTATATGGGAACAAACTACGAATATGTAACATGTTTAGGGAAGCTACACAGCTAGCAGTACAATAAGGAGCATATTGATGTTTA	426	12051804	0.963588109	19	413	2517	0.973415133	2.376576957	0.040899796	0.129107981	0.241308793	426	12	1	476	2L:12051789-12051925
2L	-	12051948	12052020	3'utr	JhI-21	FlyBase	G10216.1	TTTTTTAGCGATCCCCTCAGTTAACAGGTTTTTGCAAAACCCCCGCCTTTTTGGCCCACTTCCCACAAAAGTT	18	12051948	0.962218537	8	15	119	0.833333333	0.698970004	0.166666667	0	0	18	1	2	15	2L:12051948-12052020
2L	-	12052035	12052445	stop_codon	JhI-21	FlyBase	G10217.1	AGCTGCGTGACACTCGTACTGCTGCCCAATTTGGAGGAGCCACAAAATCTGCTCATTGGCATCGGCATAACCCTGGCTGGCATTCCGTTCTACTACGCCTTCATCGCCCGAAAAAAGAAGCCCAAGTGCTACGGCCGATTGTCCAATTCCGTAGTGGAGATTTGCCGGGCCATCTTCAATACCACCATTATCGAATCGAATGAGGCTATTAACTAGGCCTACATATATGTGTGTACCACAACCGTAGAATTTATGCATTTAGTTAAAAAAAAACACTCGTAATTGATATTCGAAAAACGTGAAACTGAAAACTTGTTAAATTTGAAACCGTTTTAAGTGCCGTTTGTATGATATTTTAGCATTGCTCATCACCAAAATTGGCGTCGATTAGAATTTAGT…	1432	12052148	0.979666652	71	1383	9932	0.965075669	2.178191841	0.120488941	0.172486034	0.31024447	1432	50	10	1658	2L:12052035-12052445
2L	-	12052561	12052684	coding	JhI-21	FlyBase	G10218.1	TGTCTTATGTCGCTGCTCATGCTGCTCACGGATAACGTGTACCAGTTGATCAACTACTTCAGCTCGGTGCTCTGGCTCTCAGTGGTGGCCAGCATAGCCGGAATGTTGTGGCTCCGGCATAAGA	26	12052561	0.97637064	15	24	155	0.909090909	1.477121255	0.242424242	0.230769231	0.393939394	26	3	0	30	2L:12052561-12052684
2L	-	12052764	12052828	coding	JhI-21	FlyBase	G10219.1	TGCCCAAGTTTTTCCAGCTGTTCCACGTGAAACAACAGACGCCCATTCCCTCCCTGATTTTCACG	510	12052791	0.911361465	4	506	2159	0.994421199	2.552059534	0.069735007	0.22745098	0.450488145	510	3	1	713	2L:12052764-12052828
2L	+	1612443	1612470	3'utr	CG14352	FlyBase	G1022.1	AATGTCAGTGCTCTTCAGTAATTACTAT	6	1612456	0.812448338	2	5	40	0.714285714	0.698970004	0	0.166666667	0.285714286	6	2	0	5	2L:1612443-1612470
2L	-	12052915	12052990	coding	JhI-21	FlyBase	G10220.1	TGCTCAGTTCGCTGGCCGTGGCGGTGACCTTTGGAAACCGAGTGTTCGGACCGCTGGCCTTCATGGTGCCCATTTT	21	12052977	0.792376223	6	21	117	1	1.397940009	0.32	0.19047619	0.32	21	0	0	25	2L:12052915-12052990
2L	-	12053004	12053083	coding	JhI-21	FlyBase	G10221.1	TGCCGCGCGCCATTTGGATAGCCATGCCCCTGGTCACGAGCATCTATGTTCTGGTCAACTTGGCCTATTTCGCCGTGGTA	10	12053083	0.979364376	6	10	65	1	1.146128036	0.214285714	0.3	0.5	10	0	0	14	2L:12053004-12053083
2L	-	12053663	12053744	coding	JhI-21	FlyBase	G10222.1	TTGGCTACGCCTTCTACTCCGGTCTGTTTGCCTTTGGTGGCTGGAACTACTTAAACTTTGTGACGGAGGAGCTACAGGATCC	19	12053744	0.979652184	11	19	136	1	1.342422681	0	0.105263158	0.227272727	19	0	0	22	2L:12053663-12053744
2L	-	12053762	12053873	coding	JhI-21	FlyBase	G10223.1	AGGATGTGTTCACGGTGGGCAAGCTGCTGGCCCTCATCATGATTATCCTGTCCGGACTGTACTACATGGCCACTGGCGAGCTGGAGAACTTCAGAAATCCGTGGGAGGGTAT	121	12053873	0.977347208	17	117	769	0.95620438	2.117271296	0.233576642	0.115702479	0.218978102	121	6	0	131	2L:12053762-12053873
2L	-	12053985	12054057	coding	JhI-21	FlyBase	G10224.1	TATGCGGTCAAGCCATTCTTTCCGGAATGCGATCCCCCACAGAATGCGGTGAAACTGCTGGCTGCCATATGTC	15	12054057	0.961212168	7	14	73	1	1.255272505	0	0.285714286	0.444444444	14	0	0	18	2L:12053985-12054057
2L	-	12054304	12054387	coding	JhI-21	FlyBase	G10225.1	CGCCTACCTGCTGGTGTCCTTTGGACCGCTGGTGGGATTCCTTCGCCTCTGGATCGCACTGCTCATCATCCGGCCAACCACGCA	23	12054304	0.976773318	11	19	138	0.875	0.84509804	0.208333333	0.043478261	0.083333333	23	1	2	21	2L:12054304-12054387
2L	-	12054391	12054442	coding	JhI-21	FlyBase	G10225.2	GAGCTCTGTGCTACGCGGAACTGGGCACATGCATCACAAGATCTGGCGGGGA	6	12054417	0.773461288	5	5	18	1	0.77815125	0.5	0	0	6	0	0	6	2L:12054391-12054442
2L	-	12054457	12054496	coding	JhI-21	FlyBase	G10226.1	CCGTGGGAAGCTCCCTTTTGATTTGGCTGACTTGCGGCAT	11	12054496	0.948945958	6	11	90	1	1.113943352	0.153846154	0.181818182	0.307692308	11	0	0	13	2L:12054457-12054496
2L	-	12055099	12055215	coding	JhI-21	FlyBase	G10227.1	CCCGCTGATGGCGAGGAGAAGATTGTCCTCAAGCGGAAGCTAACACTCATCAATGGAGTGGCCATCATAGTGGGCACCATCATTGGATCGGGCATCTTCATTGCTCCCACGGGAGTC	23	12055160	0.955807276	8	23	106	1	1.414973348	0.192307692	0.086956522	0.192307692	23	0	0	26	2L:12055099-12055215
2L	-	12059711	12059746	coding	Rab3-GAP	FlyBase	G10228.1	AAGATGTGCCAGCAAGATCTCGAGATGTCTGCGGGT	5	12059746	0.92439939	3	4	27	0.8	0.602059991	0.2	0	0	5	1	0	4	2L:12059711-12059746
2L	-	12059747	12059774	coding	Rab3-GAP	FlyBase	G10229.1	TCAAAAAGTGGGACGCCTGCCAGTGGAC	10	12059758	0.893603195	2	9	19	1	1	0	0.111111111	0.2	9	0	0	10	2L:12059747-12059774
2L	-	12059831	12059911	coding	Rab3-GAP	FlyBase	G10230.1	TCGCTGGACCACCTAAAGGCAGCATTACTTTGTTTAAACCAATTCCGTACACCTGACTGGGCCCTGAAGCATGGAATATGT	9	12059910	0.973494044	6	9	55	1	1	0.1	0.111111111	0.2	9	0	0	10	2L:12059831-12059911
2L	-	12060709	12060773	coding	Rab3-GAP	FlyBase	G10231.1	TGCTGCTATGGTGCAGACCATTTGTGATCTGGCTGGTGAACACATCCATGACTATGCCTACAATG	18	12060709	0.984194314	6	17	131	0.947368421	1.255272505	0.263157895	0.055555556	0.105263158	18	1	0	18	2L:12060709-12060773
2L	-	12060993	12061032	coding	Rab3-GAP	FlyBase	G10232.1	AAGTTTGGCGCCGTAAGCATCGATCTCTTTAGTCAGTTCT	8	12061032	0.976220693	4	8	61	1	1	0.2	0.25	0.4	8	0	0	10	2L:12060993-12061032
2L	-	12061078	12061115	coding	Rab3-GAP	FlyBase	G10233.1	AGACCGAAGAATTTGTCGATTACCTGAGCATCTTTAAC	8	12061115	0.925887044	2	7	59	0.888888889	0.602059991	0.333333333	0.125	0.222222222	8	0	1	8	2L:12061078-12061115
2L	-	12061277	12061324	coding	Rab3-GAP	FlyBase	G10234.1	CGAGAACTATAAACGCTTGACTGATCTCTACTTGGCCCTAAGTCAAGC	21	12061324	0.980517296	5	21	152	1	1.431363764	0.407407407	0.238095238	0.407407407	21	0	0	27	2L:12061277-12061324
2L	-	12061828	12061870	coding	Rab3-GAP	FlyBase	G10235.1	GGCTTTGTTCCTGGTGATCTACGCTCCTCGAATGGGCTGCCTG	7	12061828	0.985890842	5	7	57	1	0.954242509	0.555555556	0.285714286	0.444444444	7	0	0	9	2L:12061828-12061870
2L	-	12095389	12095438	coding	CG6712	FlyBase	G10236.1	GAGATTACATATTCTTCCGTCACCACCGCTACGAGTTCACCAAAGAGGGA	14	12095389	0.971596041	2	13	74	1	1.342422681	0.136363636	0.461538462	0.681818182	13	0	0	22	2L:12095389-12095438
2L	-	12096409	12096462	start_codon	CG6712	FlyBase	G10237.1	GTGCCGCTCGCATTTTTGTGAATTCGTGATTCTCTCGGAATAATGATAAAAATT	6	12096409	0.991486232	3	5	55	0.9	0.954242509	0.3	0.5	0.7	6	1	0	9	2L:12096409-12096462
2L	-	12100777	12100819	3'utr	Patsas	FlyBase	G10238.1	TGTATAAAATGTGTTATTTAATGATCTCTATATATTATATACC	15	12100819	0.929621022	6	13	180	0.894736842	1.230448921	0.684210526	0.266666667	0.421052632	15	2	0	17	2L:12100777-12100819
2L	-	12107475	12107540	3'utr	Rab6	FlyBase	G10239.1	GCGAACGCGACTGCTAACTGGAACTGTGGATGGCATAGGACTTGGCCACGTGCATCTTATGAATAA	10	12107540	0.938815867	6	9	54	0.9	0.954242509	0.4	0	0	10	1	0	9	2L:12107475-12107540
2L	-	12107636	12107688	3'utr	Rab6	FlyBase	G10240.1	CCAGCAGTCGTAGATACCACGCAGCCAGTCTGTGTTCAATGATTCCACCAGCC	63	12107664	0.828854345	9	58	416	0.943661972	1.826074803	0.183098592	0.111111111	0.211267606	63	4	0	67	2L:12107636-12107688
2L	-	12107713	12107763	3'utr	Rab6	FlyBase	G10241.1	AAAAAACCCAAGACCATGTACTTATGTCAGGCCAGGCGGTCCCAGGATCCT	18	12107760	0.958349405	3	17	84	1	1.255272505	0.055555556	0	0	18	0	0	18	2L:12107713-12107763
2L	-	12107938	12108016	3'utr	Rab6	FlyBase	G10242.1	ATACACACTTTACGTTTAAGTTTATTTATAAAGTAACAAATGATAGCAAAGGCAAATAGACTAAACAACAATTAACGAA	127	12107964	0.946119219	3	126	250	0.993630573	2.193124598	0.101910828	0.188976378	0.343949045	127	1	0	156	2L:12107938-12108016
2L	-	12108034	12108126	3'utr	Rab6	FlyBase	G10243.1	AGCAGGAGCAGATGCAGATGCAGGAGATCGGCCAGCAGCACTGGTGTACACAGGTGTCAGGTGTATGTACTGGCCGGATCTGCGGCGGATTCC	12	12108034	0.901090609	5	12	41	1	1.079181246	0.083333333	0	0	12	0	0	12	2L:12108034-12108126
2L	-	12108238	12108305	coding	Rab6	FlyBase	G10244.1	GTTCCGACGGGTGGCCGCGGCACTGCCCGGCATGGATTCCACGGAGAACAAGCCCTCCGAGGACATGC	6	12108238	0.898978817	2	6	21	1	0.903089987	0.25	0.333333333	0.5	6	0	0	8	2L:12108238-12108305
2L	-	12108331	12108424	coding	Rab6	FlyBase	G10245.1	AAGACGGATCTCTCCGACAAGCGTCAGGTGTCCACCGAGGAGGGTGAGCGCAAGGCGAAGGAGCTTAACGTGATGTTCATCGAGACAAGCGCCA	21	12108381	0.967935565	7	18	97	0.733333333	0.740362689	0.266666667	0.333333333	0.533333333	21	5	3	22	2L:12108331-12108424
2L	-	12108465	12108543	coding	Rab6	FlyBase	G10246.1	CGGTGGCAGTGGTCGTTTACGATATCACCAACACCAACTCGTTCCACCAGACCTCCAAGTGGATCGATGACGTGCGCAC	10	12108511	0.722265075	7	8	44	0.833333333	0.698970004	0.166666667	0.1	0.25	10	1	1	10	2L:12108465-12108543
2L	-	12108574	12108659	coding	Rab6	FlyBase	G10247.1	TGATTTCCTATCGAAGACCATGTACCTGGAGGATCGCACTGTGCGCCTGCAGCTGTGGGATACGGCGGGACAGGAGCGATTCCGCT	123	12108574	0.962541069	6	117	591	0.943661972	1.826074803	0.225352113	0.130081301	0.246478873	123	7	1	134	2L:12108574-12108659
2L	-	12108785	12108845	start_codon	Rab6	FlyBase	G10248.1	CAGCAAACCCGTAATTAAGAAAAAGTAGACACGTACGTTGAGGAAGATGTCATCCGGAGAT	7	12108845	0.962093408	3	4	25	0.666666667	0.77815125	0.111111111	0.285714286	0.444444444	7	3	0	6	2L:12108785-12108845
2L	-	12171234	12171333	3'utr	CG6583	FlyBase	G10249.1	CCGAAAATGCTTACGTTTGACATATTTATTACTAGTATTTACCTGCCATATCCGAATAACCACTACCATATCGAAAAACCAGTAAATTGTACACACAGAA	20	12171234	0.986393499	6	17	144	0.923076923	1.079181246	0.038461538	0.3	0.461538462	20	1	1	24	2L:12171234-12171333
2L	+	1667864	1667913	3'utr	chinmo	FlyBase	G1025.1	TTAGTTGACTTCATGTGTGCATTGTCGTTCTGTGAGTGCGCGAATCCAAC	7	1667864	0.980967894	4	7	56	1	0.84509804	0.142857143	0	0	7	0	0	7	2L:1667864-1667913
2L	-	12171543	12171657	3'utr	CG6583	FlyBase	G10250.1	AATAAGTGCCTTTTCGCCACTCCACATGATATCTAAGCTAGGATTGACTTTTGATATCAAAAACACATTCCGTCCACCTTTTTCCTGCCTATAATTAAGTCGAAAAGTTGAAAAC	91	12171657	0.870457996	13	70	512	0.791666667	0.615995769	0.008333333	0.208791209	0.4	91	3	22	95	2L:12171543-12171657
2L	-	12171801	12171892	coding	CG6583	FlyBase	G10251.1	TGTGCATCCGTTTCCGATACCGGAGTGGTTGGCGTCTGTAACTGGGGAGTCTACGAAAACGGAGTGTACTGGGAGGAGTGCTACTGCTCCAG	13	12171801	0.951123667	6	13	64	1	1.176091259	0.4	0.153846154	0.266666667	13	0	0	15	2L:12171801-12171892
2L	-	12403274	12403320	3'utr	vir-1	FlyBase	G10252.1	TGAAGTGCAATAAAATATATGCGATGTCTTTGATAAAACTGACTATT	9	12403274	0.9806546	3	9	65	1	1	0.1	0.111111111	0.2	9	0	0	10	2L:12403274-12403320
2L	-	12403414	12403444	3'utr	vir-1	FlyBase	G10253.1	TTTCACAGACAACGAGTATTATGTATGCAAG	6	12403444	0.956170905	3	6	29	1	0.954242509	0.222222222	0.5	0.666666667	6	0	0	9	2L:12403414-12403444
2L	-	12403453	12403525	3'utr	vir-1	FlyBase	G10254.1	GCTTGTAAACATAAAACGAGGATATCTCTGAGAGATCCAAAGAAATCGGCGCTCATTTCATCCGTAATTTATC	24	12403481	0.817183334	5	22	114	0.933333333	1.447158031	0.1	0.208333333	0.366666667	24	2	0	28	2L:12403453-12403525
2L	-	12403539	12403756	stop_codon	vir-1	FlyBase	G10255.1	ATATCGAGGAGAACTTTGTGCCCATTGACCTATCCAACGATATAGCCGTCAACGATTTGGCTGCCGCAGATCCCAATTTTCCCATCAATGAAGATGCCGAGTTCATTGTGCACCCAGCTGTAATCAGAACTATGCCTATGTTCGAGAAGCTTTCTTTAGGAGAGCCTGCGAAATGAGGTTTCTAAGTCTCTCCCACTAGTCTAGGCATTTTCTTTTAG	70	12403744	0.978626008	31	63	423	0.91025641	1.851258349	0.192307692	0.1	0.192307692	70	7	0	71	2L:12403539-12403756
2L	-	12403847	12403925	coding	vir-1	FlyBase	G10256.1	TTCGATTCCTCAGACGATGAAGACGGCGAGGCTACAACTCCTGTTGTGATGAGCGAAACCTTCAATGATGAGTGGGCCG	10	12403847	0.898109226	4	9	35	1	1.146128036	0.142857143	0.4	0.571428571	10	0	0	14	2L:12403847-12403925
2L	-	12403976	12404024	coding	vir-1	FlyBase	G10257.1	GAACCCCTGCGAGAGGAGATCAGACATGAGGAAGATTTGGAGCAGGAAC	17	12404007	0.953546313	3	16	30	0.954545455	1.021189299	0.045454545	0.235294118	0.409090909	17	0	1	21	2L:12403976-12404024
2L	-	12406353	12406385	intron	vir-1	FlyBase	G10258.1	AAGTTAGGCTTTAGCTGTGATTTTTTAAGAGTT	8	12406385	0.814122605	5	8	80	1	1.041392685	0.272727273	0.25	0.454545455	8	0	0	11	2L:12406353-12406385
2L	-	12407006	12407078	3'utr	vir-1	FlyBase	G10259.1	TTGTATATTGAGATCTTTCTATAACTTGTAATATACCTATATACATATTTCTATTCTTTTTTTAAATAAAGTT	10	12407006	0.991711478	8	10	104	1	1.041392685	0.454545455	0.1	0.181818182	10	0	0	11	2L:12407006-12407078
2L	+	1670922	1670954	intron	chinmo	FlyBase	G1026.1	CGTACAAAGTTGCTTTGCTGTGATATTTGAAAT	20	1670935	0.661269782	7	18	201	0.956521739	1.342422681	0.47826087	0.15	0.260869565	20	1	0	22	2L:1670922-1670954
2L	-	12407099	12407145	3'utr	vir-1	FlyBase	G10260.1	TTGAAAGACATTTAACCTGGAAATGCTTGGCAAGCGCTCTACTAACC	8	12407123	0.790009173	3	4	43	0.666666667	0.77815125	0.111111111	0.125	0.222222222	8	3	0	6	2L:12407099-12407145
2L	-	12407181	12407214	coding-intron	vir-1	FlyBase	G10261.1	AACGAGGTGCGCGACATTGATGAGCCCAAGGTAT	11	12407190	0.777586164	2	8	42	0.666666667	1	0.333333333	0.363636364	0.533333333	11	5	0	10	2L:12407181-12407214
2L	-	12407367	12407460	coding	vir-1	FlyBase	G10262.1	AATGGCCATAAGGTTGAGATCAACGAGACTGTGTATGGTGATAGCAACAGCGTCTTTAAGGTCCGCTTGGTGAATGTGCGTCCTTTGGAGAGCG	62	12407367	0.830063272	14	55	364	0.888888889	1.028028724	0.194444444	0.161290323	0.277777778	62	3	5	64	2L:12407367-12407460
2L	-	12407572	12407735	intron-coding	vir-1	FlyBase	G10263.1	GATCTCTTCCGCCGTCTGCGCACCCGTTTGTGGCCTGTAATTGGCAGGGATTCCGGTGAGGAGGGCGCTTCTCCGACTGGCGACTCTGATGATTCTAGTGATGGCAGCGGAGCAGGCTTTCCATTTGGAGTGCGTCCTCTGATTCCGCTGGACTCGAAGAACGC	59	12407572	0.981071871	21	49	359	0.833333333	1.439332694	0.287878788	0.101694915	0.196969697	59	10	1	55	2L:12407572-12407735
2L	-	12409524	12409615	coding	vir-1	FlyBase	G10264.1	GATCCACAGGACGATGCGGAAGTGATTAAAGTACCATCACGCCCTCAGCCCGAATCGGATTTCCATAACTTCCGCGGCGTCATCGATACCGG	15	12409524	0.948015706	8	14	51	0.956521739	1.342422681	0.304347826	0.333333333	0.565217391	15	1	0	22	2L:12409524-12409615
2L	-	12421653	12421712	start_codon	vir-1	FlyBase	G10265.1	AAACAAAAATGAAGCTCTTGTTCGGTTTGCTGATGACCGTGCTAGCCCTTAGCGGCGTTT	17	12421712	0.947194915	8	17	116	1	1.342422681	0.136363636	0.235294118	0.409090909	17	0	0	22	2L:12421653-12421712
2L	-	12426938	12426988	3'utr	CG5446	FlyBase	G10266.1	AAGTAAAGTAATTCTTTTGTGAGCAATGGCCAATAATTTTGAATTATTGCC	11	12426938	0.986215474	5	10	86	0.916666667	0.740362689	0	0.090909091	0.166666667	11	0	1	11	2L:12426938-12426988
2L	-	12427059	12427203	3'utr	CG5446	FlyBase	G10267.2	ACGCCCATTCGGAAAGTGCATCCCAATACCATTAGATACATACATCGAACACCTGGCACCCAGTCACCCGTATCAAGTTTACAATTCCAGGTTCTCACATTCATTTAATCTCCTCCGCACCCAGCTGCTCCCCAAGAAATGAAGA	41	12427203	0.974603774	17	37	210	0.92	1.662757832	0.08	0.170731707	0.32	41	4	0	46	2L:12427059-12427203
2L	-	12427252	12427305	coding	CG5446	FlyBase	G10268.1	ACCGCATCGACGATCTGGAGAAGAGCATTGCGGATCTGATGAACCAGGCCGGGA	9	12427300	0.912964257	3	8	27	1	1	0.5	0.111111111	0.2	9	0	0	10	2L:12427252-12427305
2L	-	12427496	12427569	start_codon	CG5446	FlyBase	G10269.1	GAATGACCGATCTGCGCAACGAGATGGACAGCGATCTGGACCAGAACTACTCCCTGAACAGCAATGCGGACCCC	13	12427569	0.890550699	8	12	31	1	1.176091259	0.066666667	0.25	0.4	12	0	0	15	2L:12427496-12427569
2L	+	1690210	1690271	5'utr	chinmo	FlyBase	G1027.1	TCAGCTACGATTAAAGCAGCGGAAGTGATTAGAGAACCGGAACGATTCGCACCGAAATCGGC	5	1690266	0.902641695	3	4	13	1	0.77815125	0.5	0.2	0.333333333	5	0	0	6	2L:1690210-1690271
2L	-	12431944	12432000	3'utr	SC35	FlyBase	G10270.1	ACCTGGGCGATCCCTCGATGTCGGTTCTTGCACATAGGCTTTCATATACTAGAGCGT	9	12431995	0.974786226	3	8	66	0.888888889	0.903089987	0.111111111	0	0	9	1	0	8	2L:12431944-12432000
2L	-	12432064	12432205	intron-3'utr	SC35	FlyBase	G10271.1	GATATGACTCGCTGACTAGGGCCAATGCTGTATCCTGTTCCGGATCTATGGCTCCATCTGTGTCATGCTGTACCCGAACAGCAGGTATAGAAACCATTATACAATCTTACACTTAACACAACTATTTATAGCGAACTATTTT	82	12432064	0.955431368	20	76	546	0.930693069	1.973127854	0.207920792	0.207317073	0.356435644	82	7	0	94	2L:12432064-12432205
2L	-	12432365	12432408	coding	SC35	FlyBase	G10272.1	TGGAATCGGAAGCGGATCTGGAGGACTGGCCCCAGCCGCGTCTC	12	12432388	0.678983079	3	12	36	1	1.113943352	0.153846154	0.083333333	0.153846154	12	0	0	13	2L:12432365-12432408
2L	-	12432459	12432505	coding	SC35	FlyBase	G10273.1	GTCGCCGATCATACTCCCGTTCCCGCTCGCCTGGTAGCCACTCGCCG	5	12432459	0.959591052	4	5	25	1	0.698970004	0.4	0	0	5	0	0	5	2L:12432459-12432505
2L	-	12432685	12432721	5'utr	SC35	FlyBase	G10274.1	TCTATGACAAACGTGATGCCGAGGACGCACTGGAGGC	5	12432721	0.89201225	3	4	14	0.8	0.602059991	0.2	0	0	5	1	0	4	2L:12432685-12432721
2L	-	12433835	12433961	start_codon	SC35	FlyBase	G10275.1	CAGCATTCGCATTAGCATTTTAGCGGTAAAACAAATATCCAAATAGACAATGAGCAACGGTGGTGGTGCCGGGGGATTGGGCGCAGCGCGTCCACCTCCACGGATCGATGGAATGGTCTCGCTTAAG	30	12433849	0.838985258	9	28	155	0.971428571	1.531478917	0.257142857	0.166666667	0.285714286	30	1	0	34	2L:12433835-12433961
2L	-	12451966	12452021	3'utr	CG5418	FlyBase	G10276.1	TTTAATTGTTCTTATGATTTGTCTTGGCACATTGGATCGATCTTAAGTTTACGAAT	10	12451966	0.9944873	6	9	113	0.833333333	1	0.083333333	0.2	0.333333333	10	2	0	10	2L:12451966-12452021
2L	-	12452101	12452139	coding	CG5418	FlyBase	G10277.1	TATTATGTCCTGGACGGGATTCCTTCCGGGCGTAGATAT	5	12452101	0.978032463	2	5	36	1	0.77815125	0	0.2	0.333333333	5	0	0	6	2L:12452101-12452139
2L	-	12453045	12453104	coding	CG5418	FlyBase	G10278.1	TACAAGCTGATTGCGATTACTTGTGTACAGGGCAATACGGATGTGGTGAATGGAGCCCAG	9	12453045	0.966145147	7	9	51	1	1.113943352	0.307692308	0.222222222	0.461538462	9	0	0	13	2L:12453045-12453104
2L	-	12453177	12453204	coding	CG5418	FlyBase	G10279.1	GCGCTTAGTGGTCTTCGACTGCGACATT	14	12453190	0.645499385	4	5	96	0.357142857	0.698970004	0.785714286	0	0	14	9	0	5	2L:12453177-12453204
2L	+	1690296	1690369	5'utr	chinmo	FlyBase	G1028.1	ATTGCAAAATTCCCTTTGGCTAAGGATTTGCAGCGGCCGTATTGCTTTTATGCTCTGCTGGCAGCTACAAAATT	7	1690296	0.973531677	5	7	49	1	0.903089987	0.25	0.142857143	0.25	7	0	0	8	2L:1690296-1690369
2L	-	12453240	12453276	5'utr	CG5418	FlyBase	G10280.1	AAAACGTATAAAAAGCGAGTGATTATGAGTGTGGTAT	9	12453250	0.735616558	2	8	50	0.909090909	1	0.090909091	0.222222222	0.363636364	9	1	0	10	2L:12453240-12453276
2L	-	12455565	12455644	3'utr	bun	FlyBase	G10281.1	ATTAATTAGTTTGTAAGCGCAAAAATAATTAAAATACATCTAAACAAAATAACTGCAAACAACCTATATTAAAATAAAGG	20	12455597	0.921953758	4	15	95	0.689655172	1.301029996	0	0.4	0.586206897	20	9	0	20	2L:12455565-12455644
2L	-	12455650	12455934	3'utr	bun	FlyBase	G10281.2	GAAAATTATCATCCAAAATGAAAAGGGATTAAAACCAAATATGATACTCCAACTCCAAGTGCCGAAAACTAGCTGTCTACAGGGCAAACACCAATGGACAGACAAATCAGATAGACGGACGGACAGGACAGACTAATGTCACATCCCCCGAACACAGTAATTCTGTTGAAAAGTATTTCCCTTTATGATTTTTGTATTCAATTCAGAGAACCATCTTCATGCGTTTCATGTTTAGTTCTTCTCCTATGAGTTTTACGACTTAAGCCTCTTTTTAAGCTAACTATT	150	12455815	0.986153183	28	145	814	0.966850829	2.243038049	0.082872928	0.173333333	0.314917127	150	6	0	175	2L:12455650-12455934
2L	-	12455946	12456056	3'utr	bun	FlyBase	G10282.1	AGTTTTGCAATGCCAAAGTGCACTCACTCGTTTTTGGGGCAGGGCACACGATTCTGCCCCAGAGAACACAAAATGCAGCCTGCGGAGACGCAAATTGTCTAAGGCTAGCGT	15	12456056	0.975044439	8	12	75	0.684210526	1.113943352	0.157894737	0.2	0.368421053	15	6	0	13	2L:12455946-12456056
2L	-	12456181	12456226	3'utr	bun	FlyBase	G10283.1	ATTAACTATTGCGTTTCACAACCCGCACTCTTAGACCGACAAGACC	5	12456181	0.97641207	3	5	30	1	0.698970004	0.4	0	0	5	0	0	5	2L:12456181-12456226
2L	-	12456250	12456290	3'utr	bun	FlyBase	G10284.1	GGATTACTCTTAGTTGGAAAATTCCTTAATGTTCATACGAA	13	12456250	0.634888203	7	12	106	1	1.176091259	0.2	0.076923077	0.2	13	0	0	15	2L:12456250-12456290
2L	-	12456312	12456468	3'utr	bun	FlyBase	G10284.2	AAATATTGTGTAAAACTAAAAACTAAAATTGAGAACAAACTTCGAAAGTCGCCGACGAGGAAGATACATTGCAACAAAAATTTAAATCACACAAAATCAACATGATGGAAAAGCTAAAATTGTAAGATGAAGACAAACTCGTCCTATTTTTTGTTAA	51	12456404	0.977286609	18	49	270	0.965517241	1.748188027	0.172413793	0.137254902	0.24137931	51	2	0	56	2L:12456312-12456468
2L	-	12456494	12456538	3'utr	bun	FlyBase	G10285.1	AGAAAGCTTATCAAAATTGTTTGTTAAACTCTAAAAACTATCTGC	5	12456494	0.987093955	4	5	39	1	0.698970004	0	0	0	5	0	0	5	2L:12456494-12456538
2L	-	12456570	12456627	NoAnnotation			G10286.1	AGTAATTCTAGCATATTCTCAAGCTATATTTCAAAGATTGTATAGCTATTCAAAAAAA	14	12456615	0.68757881	9	10	107	0.777777778	0.84509804	0	0.214285714	0.388888889	14	3	1	14	2L:12456570-12456627
2L	-	12456644	12456738	3'utr	bun	FlyBase	G10287.1	TTAATCCTAACTTTTATTGTAAAAATACAAGGGGAAATATTAACTACATCATAAATATGAATATGTTTCAAATTAAACAATGGATAACAAAAAAA	88	12456644	0.965473444	13	80	418	0.95412844	2.017033339	0.027522936	0.215909091	0.366972477	88	5	0	104	2L:12456644-12456738
2L	-	12456741	12456781	3'utr	bun	FlyBase	G10287.2	AATGAAACAAGAAAAGGCCAGCTGCTATTTTTATAATTTAC	8	12456781	0.965473448	6	6	44	1	0.954242509	0	0.125	0.222222222	8	0	0	9	2L:12456741-12456781
2L	-	12456789	12456865	3'utr	bun	FlyBase	G10288.1	ACCCGAGAAGCAAAGGACAGGAAAGTAGGATTCAAATTTCCAAACATTCAACATTGATCGATAAATTAAATACAAAT	59	12456850	0.974121751	9	54	304	0.926470588	1.498310554	0.132352941	0.13559322	0.25	59	4	1	63	2L:12456789-12456865
2L	-	12456884	12457021	NoAnnotation			G10289.1	AAAAATACAAATCGATAAAGTGTACTAGAGTGCCAGGGAAAACACACAGAAAATGAATAGGGACAGAAGGGAAAATAAATGAAATAATATGTGATAATTTGCATTGTGCAGTCAGAGACATAAGATGTAAATTGTAAA	395	12456981	0.915661072	22	368	3107	0.926680244	1.812913357	0.291242363	0.179746835	0.3401222	395	30	6	455	2L:12456884-12457021
2L	-	12457211	12457561	5'utr	bun	FlyBase	G10290.1	AGCAATAGCAGCGCAGCGGCAGGCAGACTCACCCAAACATGTTAAGTTCGTGTTAGGTAGACTAGCCTGCTGTTAAGAATTGTTATGTTGTTGCTGGCTGTTAATCTGCTGCAGCCGCCGTTTTGTTAATTTCTCGATTGTGATATTTGTTTAACACACATACAGACCACCACACACACACACACTCATACGCATTTACACACACATCCATACGAAATACACACACAAACACACAGATAGACTGCACGCTAACAGCGGCTGCGGCTGGCGCTGTTAACGTCCGCTGTTAACTCGAAGCGAGTATAGGAGTTCTTTTAAATATCGCGCTGCTGCGCCTCCACATTTTTGTTT	3062	12457332	0.994606079	68	2920	18402	0.95735901	1.77815125	0.049793673	0.153494448	0.2869326	3062	98	57	3480	2L:12457211-12457561
2L	-	12457620	12457996	stop_codon	bun	FlyBase	G10291.1	TGCTCCAGCTGCCGCGGGTCAGGCAGTTCAGCAGCAGGCCGCTGGAGCGGTAGCGGTAACGGGTGTGGCCACCAGTCCAGCGTCCGCGGTGGTACCCACGAGCATTCCCAACGGCAGCGCCGAGAACGGCAGCAGTGCAGTCGAGTCAGCAGCGGTATCGGTGGAGCAGCAGGTGCAGCAGGTGACATCAGCAGCGGCAGCAGCAGCATCGGTAGTCACAGCCAATGGTCCCATGTCCTAAACAGTTGCTGCTGTGGCCCGAACACACAGTGTTTGTTTTTTTTAAGGCGCCCACGCACCGTGGTGTGTGTGGGGGGAAATGAACGTTTTTAAGAATGAAAACCGTAATGTTAACTCAGCCGCAGTCTCTTTCTTAG	216	12457996	0.963967427	46	197	1025	0.924	1.761551989	0.244	0.143518519	0.26	216	16	3	231	2L:12457620-12457996
2L	-	12458051	12458166	coding	bun	FlyBase	G10292.1	GAGCGCATCTCCGAGCTGATGGACAAGATCAACAAGCTGGAGCTCGAGAACAGCATTCTCAAGTCGAACATCCCGCAGGAGACACTGCAGCAGCTGCAGTTGCAGCTACAACTCGC	18	12458051	0.910443744	9	17	58	0.952380952	1.301029996	0.19047619	0.166666667	0.285714286	18	1	0	20	2L:12458051-12458166
2L	-	12458175	12458225	intron-coding	bun	FlyBase	G10293.1	AGGATCTGGTCAAGTCGCATCTCATGATAGCGGTGCGCGAGGAGGTGGAAG	35	12458198	0.692666476	7	35	167	1	1.556302501	0.305555556	0.028571429	0.055555556	35	0	0	36	2L:12458175-12458225
2L	-	12460014	12460037	intron	bun	FlyBase	G10294.1	GCTTTTCCACCTAGGTGTCTCTCT	14	12460026	0.870882877	2	10	127	0.705882353	0.77815125	0.117647059	0.142857143	0.294117647	14	4	1	12	2L:12460014-12460037
2L	-	12460067	12460090	miRNA	mir-967	ensembl	G10295.1	AGAGATACCTCTGGAGAAGCGCGT	17	12460067	0.793654492	3	15	37	0.857142857	1.255272505	0	0.235294118	0.380952381	17	3	0	18	2L:12460067-12460090
2L	-	12460180	12460244	intron	bun	FlyBase	G10296.1	AATTTCTACCTAAGGATCTCAGACAAGTGTACAAAATTGAAAAATAAAACCTCAATGCGGTGTCC	12	12460180	0.986394865	6	10	78	0.764705882	1.113943352	0	0.333333333	0.529411765	12	4	0	13	2L:12460180-12460244
2L	-	12460589	12460632	coding	bun	FlyBase	G10297.1	AGGGCTACGACAGCCCCTGCTATGTGATGGTGCCTAATGCAAAA	18	12460632	0.975755806	4	18	115	1	1.322219295	0.095238095	0.166666667	0.285714286	18	0	0	21	2L:12460589-12460632
2L	-	12460633	12460710	start_codon	bun	FlyBase	G10298.1	AAAAAAACCCAAAGCCAAATATGATGGGCACTATGTCGCTGCGCCAGCCAGAGAATTGGCTATACGAGATTTGGCAGA	31	12460706	0.94498598	8	27	108	0.894736842	1.531478917	0.078947368	0.225806452	0.368421053	31	4	0	34	2L:12460633-12460710
2L	-	12460712	12460891	5'utr	bun	FlyBase	G10298.2	AAGTAAAGAAGTGAAAATACTACATAAAATACAATATATAAAACCCAACTGTGATCCAACTGAAACTGATATACATAAATATACTTGAAAAGTGCAAGAGTGGGAGAATAAAGTCAAAATCTCCGCAAAAGAAACCAAAAATTATTGATACACACAAAACCCAGTGAAAATCAAAAAATA	160	12460732	0.998258175	21	140	750	0.888324873	1.640978057	0.116751269	0.1875	0.340101523	160	19	3	175	2L:12460712-12460891
2L	-	12460892	12460938	5'utr	bun	FlyBase	G10299.1	GCTAAACTTTTGCCATACAAACACATACAGCGCCGACGAGAAATCGC	8	12460892	0.951368894	4	7	32	0.9	0.954242509	0.2	0.125	0.3	8	1	0	9	2L:12460892-12460938
2L	+	1690668	1690700	coding	chinmo	FlyBase	G1030.1	TGGAACAGTTTCTCGTCTAACTTGGCAATAACA	6	1690700	0.783159887	3	5	35	0.833333333	0.698970004	0	0	0	6	1	0	5	2L:1690668-1690700
2L	+	1690707	1690758	coding-intron	chinmo	FlyBase	G1030.2	AATCTGTTCAAATCGGATCTACTGGCCGATGTCATATTATCCTGCGATGGTG	6	1690708	0.981338889	5	5	40	0.857142857	0.77815125	0.285714286	0.166666667	0.285714286	6	1	0	6	2L:1690707-1690758
2L	-	12460942	12461114	5'utr	bun	FlyBase	G10300.1	AAAAAACACTTTACAAAAGCCTACCAGAGACTCGTGAATTACATTAATTCGTTACAAGCAGACGCAAAACACTCCAATCGCAGTAAATTCAATCGAGAAAAGCTCGAAAATATCACAAAAGCTCTGCGCCGGTCTCGTAAATCTCAAAAAAAAGCTGAACAGCAAACTCAGTT	44	12461017	0.947597707	14	40	173	0.921568627	1.672097858	0	0.159090909	0.274509804	44	4	0	47	2L:12460942-12461114
2L	-	12527988	12528022	intron	bun	FlyBase	G10301.1	TGTTGGCTGTTGTGATCTCACATGGGTTTGGGTTG	7	12528010	0.645085258	5	6	71	0.888888889	0.903089987	0.555555556	0.285714286	0.444444444	7	1	0	8	2L:12527988-12528022
2L	-	12536788	12536867	coding	bun	FlyBase	G10303.1	AATGCAACATCTGCAGTGACTGCACCACCACCACAACAGACTTCAAACACTTCCAATGCAGCGGTAACCACTGGCCAGGG	11	12536867	0.768232477	7	11	42	1	1.079181246	0	0.090909091	0.166666667	11	0	0	12	2L:12536788-12536867
2L	-	12537271	12537365	coding	bun	FlyBase	G10304.1	GATAGCGTCAATGCCAATGCTGCCAGTTCACCAAATCCCGCCGGTGACCCCAACAACATGGACTATGCGCGCACGGCGGCGATGCAATTGCATCA	43	12537312	0.891019397	6	43	116	1	1.72427587	0.113207547	0.186046512	0.339622642	43	0	0	53	2L:12537271-12537365
2L	-	12537988	12538031	coding	bun	FlyBase	G10305.1	AACAACGAAAAGACTGGCTCTTCTACTTCCGAGGCGCACGCCGC	5	12537988	0.955342758	3	5	23	1	0.903089987	0	0.2	0.5	5	0	0	8	2L:12537988-12538031
2L	-	12538358	12538506	coding	bun	FlyBase	G10307.1	GGGCCATCCCAAGTTGAATGCTGCCGGCGATACTGGAGACGAGTCGGCCGATGATCTGGACGAATCTCACACGGATGACAATAGTCGGATAACGGACCTGGAGAACGAGACGCCCTCCATGTCGGAAGATACGTTCTCCAAGGAGGAGG	13	12538358	0.908190207	9	12	39	1	1.255272505	0.277777778	0.384615385	0.555555556	13	0	0	18	2L:12538358-12538506
2L	-	12690457	12690512	3'utr	CG5525	FlyBase	G10308.1	GTCTGCCTCTGATCAAGATCAATCTTCACGCAAATTCATCTAAAGTCTCACATCTT	12	12690471	0.806102959	5	11	88	0.916666667	0.740362689	0.333333333	0	0	12	0	1	11	2L:12690457-12690512
2L	-	12690655	12690774	coding	CG5525	FlyBase	G10309.1	CACGCTCAGGGTGAGAAGAACGCCGGTATTAATGTGCGCAAGGGCGCCATCACAGACATTTTCGCGGAGAACGTTGTGCAGCCGCTGCTGGTCAGTATTTCGTCGATCACCCTGGCCACG	34	12690727	0.974442164	12	28	230	0.833333333	1.176091259	0.222222222	0.058823529	0.111111111	34	5	1	30	2L:12690655-12690774
2L	-	12690781	12690809	coding	CG5525	FlyBase	G10309.2	ATCCCATTGCCACGGTCACGGAGCTACGC	3	12690809	0.985782021	2	2	9	0.8	0.602059991	0	0.666666667	0.8	3	1	0	4	2L:12690781-12690809
2L	+	1694296	1694420	coding	chinmo	FlyBase	G1031.1	CGCCCACAAATGGCCAGTGCGTCATCATACTGGAGGCGACCACGCCGGACAACATGGCCGCTCTGCTGGAGTTCATGTACAAAGGCGAGGTCCACGTCTCCCAGGAGGCGCTCAACAGTTTCCTC	13	1694420	0.959194349	9	13	56	1	1.146128036	0.285714286	0.076923077	0.142857143	13	0	0	14	2L:1694296-1694420
2L	-	12690815	12691069	coding	CG5525	FlyBase	G10310.1	TGTCTCGATCATCTGCCGCGGATCCAACAAGCTGGTGCTCGAGGAGGCTGCTCGCTCCCTGCACGATGCCCTCTGTGTCGTCCGTTGCCTGGTGAAGCTGCGCGCCCAGATTGTCGGCGGTGGTGCGCCCGAGATTGAGATGGCCCTGCAGCTAGCCGCATTGGCACAAACCGTGGAGGGTGTGGATGCGTATTGCTTCCGTGCATTTGCCGATGCTTTGGAGGTGATTCCCTCCACTCTGGCTGAGAACGCCGG	73	12690953	0.974312688	25	71	443	0.975308642	1.420505837	0.234567901	0.095890411	0.185185185	73	0	2	79	2L:12690815-12691069
2L	-	12691087	12691153	coding	CG5525	FlyBase	G10311.1	TTCCAGTGCCGATCTGGTCGAGGAGGTGGCCAGTGGTACCAACAAGTTTGTGAAGATCACCGGCATT	18	12691147	0.739690994	7	17	83	0.916666667	0.865301426	0.041666667	0.222222222	0.416666667	18	0	2	22	2L:12691087-12691153
2L	-	12691170	12691304	intron-coding	CG5525	FlyBase	G10312.1	GCGATGCTGTCTCTGATCTGGCTCAGCATTTCCTGGACAAGATCAAGTGCATGGTCGTTAAGGATGTGGAGCGCGAGGATATTGAGTTCGTGTGCAAGACCCTGCACTGCCGACCGATCGCTTCGCTGGATCACT	119	12691254	0.834306514	14	117	717	0.985507246	2.133538908	0.152173913	0.134453782	0.253623188	119	2	0	136	2L:12691170-12691304
2L	-	12691425	12691492	coding	CG5525	FlyBase	G10313.1	ATGTGATTGTATCGGATTACGCTGCCATGGATCGTGTGCTCAAGGAGGAGCGTTCATACATCCTGAAC	32	12691475	0.711374434	10	29	181	0.948717949	1.568201724	0.307692308	0.1875	0.333333333	32	2	0	37	2L:12691425-12691492
2L	-	12691566	12691851	coding	CG5525	FlyBase	G10314.1	AGAGCGCCTCCACCTCGTTGAACTCCAAGGTGGTGTCGCAGCAGAGCAGCCTGCTGGCCCCCATTGCCGTGGATGCCGTGCTGAAGGTTACGGATCCCGGCAAGGAAACCTCTGTGGATCTCAAGAACATCAAGGTCATCTCCAGCCTGGGTGGCACTGTTGAGGACACCGAGCTGGTCGATGGATTGGTCTTCACCTGCCGCTCTGCCGGATCCAACGCTCCCAAGCGCATTGAGAAGGCCAAGATCGGTCTTATCCAGTTCTGCATTTCGGCCCCCAAGACCGA	2050	12691622	0.957629121	43	2017	10156	0.983225806	2.404833717	0.174193548	0.118536585	0.222795699	2050	31	8	2286	2L:12691566-12691851
2L	-	12691862	12692084	coding	CG5525	FlyBase	G10315.1	TGCCAAGATGCTGGTGGAGCTGTCGCGTGCCCAGGATGTGGCCGCTGGTGACGGCACCACCTCCGTGGTTGTCATTGCCGGAGCTCTGCTTGAGGCGTGCGAGAAGTTGCTGCAGAAGGGTCTGCATCCCACGGCCATTTCGGACTCGTTCCAGCGCTGCTCGAACAAGGCCGTCGAGATTCTTAAACAGATGTCCACTCCCATCGAGCTGGACGACCGCGAG	55	12691862	0.927836212	28	51	280	0.928571429	1.414973348	0.178571429	0.018181818	0.035714286	55	3	1	52	2L:12691862-12692084
2L	-	12692847	12692909	5'utr	CG5525	FlyBase	G10317.1	TTTCGCAGCAACGTGTTCTGTGTAAATCGCTGTGAATTTATTGTAGAATAACTGTGTTTTGTT	19	12692847	0.991606923	6	16	188	0.85	1.230448921	0.7	0.052631579	0.1	19	3	0	17	2L:12692847-12692909
2L	-	12694128	12694182	coding	CG5780	FlyBase	G10319.1	TTCAGCTGTGGATGGCTTTGATCTCTCAATCCTCACCGATTGCCTGGTTCCACAG	13	12694144	0.728710446	5	13	105	1	1.204119983	0.25	0.230769231	0.375	13	0	0	16	2L:12694128-12694182
2L	-	12700825	12700877	NoAnnotation			G10321.1	TTAAATATATATTTTTTTGTGATAATATAGTTGATTGTATAGTTGTAGTAATC	9	12700825	0.99391411	5	9	118	1	1	0	0.111111111	0.2	9	0	0	10	2L:12700825-12700877
2L	-	12700999	12701021	3'utr	CG5776	FlyBase	G10322.1	ACGAATTTGCAGTGCTTTGGATA	5	12701004	0.574393078	3	5	33	1	0.903089987	0	0.4	0.625	5	0	0	8	2L:12700999-12701021
2L	-	12701656	12701732	3'utr	CG5776	FlyBase	G10324.1	CAGCCTTCAAATCGGAGTTATGTATGTAGTTATGTAAGTTATGTAAAGTAGAACCGATTAGAGGGTCGACTTTGGTG	5	12701656	0.974903747	4	5	44	1	0.903089987	0.375	0.6	0.75	5	0	0	8	2L:12701656-12701732
2L	-	12701832	12701887	3'utr	CG5776	FlyBase	G10325.1	TAAACAACTCAGGGGAACCTTGACTTTAGAACTATTTTAAGATTAATTGTGAAGAA	14	12701832	0.975105896	5	13	82	0.9	1.255272505	0	0.357142857	0.55	14	2	0	18	2L:12701832-12701887
2L	-	12703194	12703231	coding	CG5776	FlyBase	G10326.1	AACGGAACAGAAACTTGGTGCTATATTTGAGCGTGCCT	12	12703231	0.974860628	4	12	77	1	1.113943352	0.461538462	0.083333333	0.153846154	12	0	0	13	2L:12703194-12703231
2L	-	12703776	12703824	coding	CG5776	FlyBase	G10327.1	AGAGACCTCCCTGAAGTCAGTACAACTGCAGGACGCCATTGCCCTTCTC	9	12703776	0.940467833	3	9	36	1	1.041392685	0.272727273	0.222222222	0.363636364	9	0	0	11	2L:12703776-12703824
2L	-	12703869	12703909	coding	CG5776	FlyBase	G10328.1	GAGGAAAGCTACTCAAGATCTCTGCCTTGCATCCCAGTCGC	22	12703887	0.708069944	2	21	131	0.96	1.079181246	0.32	0.090909091	0.2	22	0	1	24	2L:12703869-12703909
2L	-	12706956	12707014	coding	CG15484	FlyBase	G10330.1	AGCCGATGACTCATTTCACACCGCTAAAAGTCTGAGCAACTGCATCTGGCTGAACGGAT	7	12706990	0.886391417	4	6	30	1	0.903089987	0	0.142857143	0.25	7	0	0	8	2L:12706956-12707014
2L	-	12707513	12707638	start_codon	CG15484	FlyBase	G10333.1	TGATTTTGAATTTCTAATCTTCGAAAATATTTGCGCAGTCTACTTGAGAAAAGCATTTCCGGGAAATGAAAATAAGGCTGTGAGAATACTATAAGCAACTGAAATCATCATGGCTTGGGTTCCCAC	29	12707513	0.969719895	10	27	155	0.942857143	1.51851394	0.4	0.206896552	0.342857143	29	2	0	33	2L:12707513-12707638
2L	-	12709024	12709293	stop_codon	CG5787	FlyBase	G10334.1	AATGGAAAGACCATCGCACTGTCTTTCCCTCTATAGAGTAAAGTAATTTGGAAACTAGACACCTCCCCTCCTTCTCAACAGCCGAATATGCACTGGACCCATCAAAGGAGGAAATAGAGCGTGGGTTCTTCTTCAGCATTATTTTATGGATTGTATGAGTCTGCATCTAGTTGTATTAGAGACCTTTATTATTGCACACATGAAGAACCATCCTCTTGACTTTAAGAAGTAGATTGTAATTATGTCGCAATGCTTTTACAAATAAATAAC	79	12709293	0.98341189	28	77	587	0.98019802	1.694605199	0.227722772	0.253164557	0.415841584	79	1	1	99	2L:12709024-12709293
2L	-	12709600	12709650	coding	CG5787	FlyBase	G10335.1	ACAATGAAGACGATCTTTACGTTGATGAACCGCACCTTCCTGGATAACCTT	9	12709618	0.726036799	4	8	41	0.909090909	1	0.454545455	0.222222222	0.363636364	9	1	0	10	2L:12709600-12709650
2L	-	12709662	12709709	coding	CG5787	FlyBase	G10336.1	ACGCTATCATAAAGTCGGCACACTTTGGTCTCGAGAAGAATGCCGACG	55	12709686	0.673954554	3	52	275	0.968253968	1.484299839	0.063492063	0.090909091	0.206349206	55	1	1	61	2L:12709662-12709709
2L	-	12710000	12710051	coding	CG5787	FlyBase	G10337.1	TGACCTTCTTCGAACAAACCTTCAATTACAGTACAAACCAGGACGCCACCGA	11	12710000	0.978439961	2	4	31	0.461538462	0.77815125	0	0.181818182	0.307692308	11	7	0	6	2L:12710000-12710051
2L	-	12710085	12710142	coding	CG5787	FlyBase	G10338.1	AAGCGCGGTTTCCTTATTGGCGGATTCAAGATTCCCTATCTCAACGATCAGCCGAAGA	11	12710085	0.97671123	4	10	72	1	1.146128036	0.142857143	0.181818182	0.357142857	11	0	0	14	2L:12710085-12710142
2L	-	12710480	12710565	coding	CG5787	FlyBase	G10340.1	GAGCTGGACCACAGGGATTGAGATCTGGACCACAGGGCTTGAGAACTGGACAACAGGGCTTGAAAACTGGACCACAGCTGCAGAAG	20	12710480	0.899887717	5	19	67	1	1.342422681	0.227272727	0.1	0.181818182	20	0	0	22	2L:12710480-12710565
2L	-	12710570	12710607	coding	CG5787	FlyBase	G10340.2	GGACAGGACCACAGGGATTAAGAACTGGACCACAGGGA	12	12710607	0.899856749	2	11	23	1	1.113943352	0.230769231	0.083333333	0.153846154	12	0	0	13	2L:12710570-12710607
2L	-	12710660	12710682	coding	CG5787	FlyBase	G10341.1	CGAAAACGGTCTCGGTTACCAAC	3	12710660	0.646081703	2	2	10	0.833333333	0.698970004	0.666666667	0.333333333	0.666666667	3	1	0	5	2L:12710660-12710682
2L	-	12710691	12710781	coding	CG5787	FlyBase	G10341.2	AGACCGCCAACCTGCGTCCGGGCAATGCGACTGGAGTACAGAAAAAGCTGCCCGTTGCAGCACCAAATCAGTATAAAGTCAATAACGTAAC	22	12710717	0.93261815	5	21	75	0.958333333	1.361727836	0.291666667	0.090909091	0.166666667	22	1	0	23	2L:12710691-12710781
2L	-	12711317	12711366	coding	CG5787	FlyBase	G10343.1	TTAACCCGAACTCTGGTGGCAACTTTGGCAGCAATAATTCCGGAGGCGGC	30	12711317	0.738904567	6	29	167	0.970588235	1.51851394	0.264705882	0.133333333	0.235294118	30	1	0	33	2L:12711317-12711366
2L	-	12711631	12711698	coding	CG5787	FlyBase	G10344.1	TGGCGGCAACAATGCTCCCTCTTTTGGTGGAAACAATGGACCCGCTTATGGGGGCAATAGTGGACCTT	8	12711698	0.950686584	5	8	34	1	0.954242509	0.111111111	0.125	0.222222222	8	0	0	9	2L:12711631-12711698
2L	-	12711806	12711851	coding	CG5787	FlyBase	G10345.1	CCGCTTGCTGGAGGTGGAGAACCGTATGGACTGCAATCCAGATGTC	39	12711825	0.781324254	3	38	187	0.976744186	1.62324929	0.395348837	0.102564103	0.186046512	39	1	0	42	2L:12711806-12711851
2L	-	12712006	12712069	coding	CG5787	FlyBase	G10346.1	GATGGTGGCAACTTCAGTCGCGGCGGTGGCAACTACAGCAACAACAGCAACAGTGGCGGCAACA	18	12712044	0.92298428	3	16	41	0.818181818	1.255272505	0.181818182	0.166666667	0.318181818	18	4	0	18	2L:12712006-12712069
2L	-	12713276	12713327	3'utr	Pih1D1	FlyBase	G10347.1	ATGAATAATGCCCGCTGTGATAATGTTAATAAAGGCGCAAATTTTACAATTT	35	12713276	0.977756556	6	33	220	0.959183673	1.672097858	0.204081633	0.285714286	0.489795918	35	2	0	47	2L:12713276-12713327
2L	+	1695042	1695108	coding	chinmo	FlyBase	G1035.1	CACCATCTGGGCGGATCCACTGGCATCTTGAAGCAGGAATGCGACTCCCTGATGCATCCGGGTGGCA	13	1695062	0.775710464	5	11	65	0.846153846	0.740362689	0.461538462	0	0	13	1	1	11	2L:1695042-1695108
2L	-	12713966	12714030	coding	Pih1D1	FlyBase	G10350.1	AAGAACTTCTTTATGCAAATTGTGATTGAGGCGATGAGCGAAAAGTATAATGTGCAGCTCAACAT	140	12713966	0.976276693	6	137	876	0.976744186	1.924279286	0.063953488	0.157142857	0.313953488	140	3	1	168	2L:12713966-12714030
2L	-	12714032	12714105	coding	Pih1D1	FlyBase	G10351.1	GATAAGACCGTCGATGTCTGCGACATCGCTATCAACCCAAAGTTTCTGGTAAAGATCCAGAAGTCGCAGCTCTT	6	12714032	0.952649638	3	5	33	0.857142857	0.77815125	0.285714286	0.166666667	0.285714286	6	1	0	6	2L:12714032-12714105
2L	-	12715198	12715256	coding	Pih1D1	FlyBase	G10352.1	TGTCCGATGCCGAATCTCTGGACTCGAACCGATCCGGTGTTCTGTCCAAGTGGAAAGGA	6	12715198	0.960718198	2	6	32	1	0.954242509	0.222222222	0.5	0.666666667	6	0	0	9	2L:12715198-12715256
2L	-	12715474	12715523	coding	Pih1D1	FlyBase	G10353.1	AAAGAAAAGCTGAGACTACTCCAAAGTTAGGGGGGGCTACCAAAGCCGGG	17	12715519	0.998287161	2	17	40	1	1.278753601	0.105263158	0.117647059	0.210526316	17	0	0	19	2L:12715474-12715523
2L	-	12717003	12717060	coding	Pih1D1	FlyBase	G10355.1	AAGGACCAAATCACCAGATCAACTATCGTGTTCAGATGCCAAACAATGATCATTCCCA	14	12717003	0.986002619	5	11	92	0.8125	0.812913357	0.125	0.142857143	0.25	14	2	1	13	2L:12717003-12717060
2L	-	12817051	12817098	3'utr	kek1	FlyBase	G10356.1	AAAGGCGGGCATTGAATGCATGAAAGCAACTGAATGAACAACAAAGCA	7	12817051	0.914460605	5	6	20	0.857142857	0.77815125	0	0	0	7	1	0	6	2L:12817051-12817098
2L	-	12817140	12817210	3'utr	kek1	FlyBase	G10357.1	TATAGTCTATAGATGTGTACACTTATCAACAGAGCGGCATAGCTAACAAGCGATGGAAAGGGAGGAAGAGA	7	12817140	0.911181049	5	7	28	1	0.84509804	0.285714286	0	0	7	0	0	7	2L:12817140-12817210
2L	-	12817247	12817290	3'utr	kek1	FlyBase	G10358.1	AAAAAAGAGCAAGAAAAAACCGTAGCATTTAAGTTGAACTTATG	6	12817290	0.962192479	3	5	24	0.833333333	0.698970004	0.166666667	0	0	6	1	0	5	2L:12817247-12817290
2L	-	12817374	12817433	3'utr	kek1	FlyBase	G10359.1	AATAATATTTTTAAGGTAAACCAAAGACTTTTTTCTTTGCATCTAAATGAGCGCAGGAGT	76	12817374	0.911117367	11	72	541	0.956989247	1.949390007	0.096774194	0.197368421	0.344086022	76	4	0	89	2L:12817374-12817433
2L	+	1695208	1695272	coding	chinmo	FlyBase	G1036.1	ATTCCGAGCAGGAACAGCGCGGTTCCGTCCTGCGAGATGGCTCCAAGTCCTCCGAGTGTCCCAGC	197	1695272	0.894589061	7	197	691	1	2.371067862	0.319148936	0.152284264	0.289361702	197	0	0	235	2L:1695208-1695272
2L	-	12817445	12817508	3'utr	kek1	FlyBase	G10360.1	AAGATATTAATTGCCCGTATGTGCTAAGACTTAGAATTTAAGCAGACAACAAAAACCAGAAGGA	9	12817445	0.981517095	6	8	61	0.909090909	1	0.090909091	0.222222222	0.363636364	9	1	0	10	2L:12817445-12817508
2L	-	12818682	12818737	3'utr	kek1	FlyBase	G10361.1	ACGAAATCAACTGCACTACACTAAAGTATACTTGGCAAGTAACTCAACTAACTAAA	16	12818726	0.853188611	6	16	69	1	1.342422681	0.363636364	0.3125	0.5	16	0	0	22	2L:12818682-12818737
2L	-	12818785	12818864	3'utr	kek1	FlyBase	G10362.1	CTGATAGATAGCTCCGGGGTCCTAGGCGAGCAGCGATTATTGTGCAAGCGAACTGTTTGTGATAGTGTCTGACAAAAAGA	53	12818839	0.96985266	9	49	356	0.972972973	1.380211242	0.216216216	0.301886792	0.5	53	0	2	72	2L:12818785-12818864
2L	-	12818935	12819074	stop_codon	kek1	FlyBase	G10363.1	AGCAGCCGGAATTCGCCGGACGAGGGATACCAGGAAGGATGCGGCACGGATGTGTAAGCGCAGCGCTTCTCGGCGGAAGGAACGGCGAGGAAACCAAACCAAGAACTGACTAAACTTAACACAACTAAACAAGAGATATA	50	12819035	0.870300491	9	48	124	0.967741935	1.477121255	0.096774194	0.18	0.338709677	50	1	1	60	2L:12818935-12819074
2L	-	12819172	12819220	coding	kek1	FlyBase	G10364.1	AGGCGGCAAATCCCAGCACCTCCAGTTCCTCCTGCTCCATCCTGCCCAA	5	12819220	0.968212554	3	5	29	1	0.698970004	0.2	0	0	5	0	0	5	2L:12819172-12819220
2L	-	12819428	12819474	coding	kek1	FlyBase	G10365.1	CCCCAACGATTATGGTCTGCCTCTGGTGCCGGGGGCAGAGCACCAGC	6	12819428	0.969942903	4	5	29	1	0.84509804	0	0.166666667	0.285714286	6	0	0	7	2L:12819428-12819474
2L	-	12819506	12819755	coding	kek1	FlyBase	G10366.1	GGCTGCGATTCCCTGTATCCTTCGGGTCTGTGGGAACATGGTGCTCCAGTGGGCACCACATCCGCGGATGACCTCTTCATGAAGCGCTACACCGACAAGACGCCCATCATAGACTCCACACAGCTGTACGACCTTCATGAGCGAACGGCGGCCACGGATTATTTTAGCAAGACATTCCCGAGATCTCACCTCCAGCAGGGCATGATGACGGGTGGCGGTGGAGGAACCTCGACGGCGTCGACGGTAACCA	72	12819700	0.958156031	17	66	321	0.917647059	1.892094603	0.141176471	0.166666667	0.294117647	72	7	0	78	2L:12819506-12819755
2L	-	12819770	12819977	coding	kek1	FlyBase	G10367.1	ACAGATCTTCCGTACTCTACGCAGGGCTATGACAACAACGGAAGTGTCCTGTCCACTGCCTCCTGTTTCATCTCGCCCAGTGGATCCACCGGAAACGGTGGCAACAATCCTGATCTCATTAATGATACCAAACGTTTTGGGAGCGACGAGTTTGCGGATCTGAAGATACCACCCATCAGTGGTGTTGGAGTCGGCGGCAGTGGGGAGT	137	12819770	0.971886613	28	125	739	0.905325444	1.105510185	0.142011834	0.189781022	0.343195266	137	5	11	153	2L:12819770-12819977
2L	-	12820058	12820162	coding	kek1	FlyBase	G10368.1	AGCCCGCAACGGGAAATGGCAGTATTGGCGGCGTGGTCATCGCCAATGGAGCTGTGGCCAACATAATCGATGGCGGAGTGGTGCAGGGAGGAACTCTGGAGCGGA	8	12820058	0.975524896	7	8	34	1	1	0.5	0.25	0.4	8	0	0	10	2L:12820058-12820162
2L	-	12820296	12820332	coding	kek1	FlyBase	G10369.1	AATTGTGGGTCTGAGTGCCGCCCTGGTTGCTCTGATT	7	12820314	0.766463875	3	7	47	1	0.84509804	0.571428571	0	0	7	0	0	7	2L:12820296-12820332
2L	+	1695518	1695585	coding	chinmo	FlyBase	G1037.2	GAGCGAAACAATGGCAGTGCCAATGAGGCTAATGACGACGACCGCGAGCTTATGGATGAGTCTACAGA	132	1695541	0.899693014	7	129	486	0.980519481	1.877946952	0.448051948	0.136363636	0.25974026	132	2	1	151	2L:1695518-1695585
2L	-	12820764	12820837	coding	kek1	FlyBase	G10370.1	ACGACAATCCCTGGCTCTGTGATTGTCGATTGAGGGACACGAAGCTCTGGCTGATGAAGAGGAACATACCCTAT	9	12820764	0.978456694	5	8	52	0.909090909	1	0.090909091	0.222222222	0.363636364	9	1	0	10	2L:12820764-12820837
2L	-	12820932	12820993	coding	kek1	FlyBase	G10371.1	AATTGGATCTGTCGCATTGCGATATTCAGACCATTTCCGCCCAGGCATTTGGTGGCCTCCAA	106	12820993	0.730941287	4	103	517	0.976377953	2.093421685	0.015748031	0.179245283	0.31496063	106	3	0	124	2L:12820932-12820993
2L	-	12821421	12821463	coding	kek1	FlyBase	G10372.1	CATGCCCCCCAGCCAGCACTTTCCGCCCACCCACTCCGACTTG	34	12821443	0.62167311	2	34	112	1	1.568201724	0.027027027	0.088235294	0.162162162	34	0	0	37	2L:12821421-12821463
2L	-	12821556	12821594	coding	kek1	FlyBase	G10373.1	TACAATCAGCTGCATCTGTATGCCAATGGAGGAGCATCG	5	12821556	0.950122475	4	5	26	1	0.698970004	0	0	0	5	0	0	5	2L:12821556-12821594
2L	-	12821654	12821715	start_codon	kek1	FlyBase	G10374.1	ACTGGGCTTTGGCCTAGAACGCTCAACTAGAAGACTTAAAGAAAAATCCAGGAAAATGCATA	7	12821654	0.93834742	5	7	26	1	0.903089987	0.375	0.142857143	0.25	7	0	0	8	2L:12821654-12821715
2L	-	12993864	12993900	3'utr	CG12404	FlyBase	G10375.1	GTATATTTTTAAGAAAATAAGCGCCGATTGCGAATTT	6	12993882	0.943613653	2	6	32	1	0.77815125	0.166666667	0	0	6	0	0	6	2L:12993864-12993900
2L	-	12994093	12994169	coding	CG12404	FlyBase	G10376.1	TCGCCACCGCCTTCTCCATGGACCATCAACAGCTGCTGATTGCCTATCCGTGTGCGGTGCTCTATGGAGGATTTGCG	11	12994093	0.984016199	6	9	73	0.916666667	1.041392685	0.166666667	0.090909091	0.166666667	11	1	0	11	2L:12994093-12994169
2L	-	12997521	12997568	coding	CG12404	FlyBase	G10378.1	ATGGTCAGTCGGTCGCAGGTTACCTTCGGAGCAGTGGCCTCCGTGCTG	11	12997521	0.978917226	2	8	51	0.916666667	1.041392685	0.166666667	0.090909091	0.166666667	11	1	0	11	2L:12997521-12997568
2L	-	12997569	12997624	coding	CG12404	FlyBase	G10378.2	ACATCTACGGCATCGGCGTAATGGGCTGCATCTTCTTCTACTGCCTGCTGTCCCTG	27	12997603	0.864008336	7	25	170	0.942857143	1.51851394	0.257142857	0.222222222	0.4	27	2	0	33	2L:12997569-12997624
2L	-	13000294	13000351	coding	CG12404	FlyBase	G10379.1	AGTGCCGCCGAACTACGATGCGTCCTATGCCCAACCGCCGAGCCAAGGCTTGGGTGGC	15	13000294	0.964561631	5	13	67	0.875	0.84509804	0.3125	0.066666667	0.125	15	1	1	14	2L:13000294-13000351
2L	+	1695654	1695710	coding	chinmo	FlyBase	G1038.1	AGCCGAGGATCTGCGCGTGAAGCTGGAGAACTTGAAGTACTCACCGCCACCGCCGCC	9	1695654	0.938843392	3	9	37	1	1.041392685	0.272727273	0.222222222	0.363636364	9	0	0	11	2L:1695654-1695710
2L	-	13000451	13000540	start_codon	CG12404	FlyBase	G10380.1	TGTCTCAGTTCGGCGGACCCAATGACTTTTACGGCTCCGCGCCCTCGGCCGATGCCAGCTACAACTTCGATATGCCAGAATTTGGCCAGG	66	13000451	0.969119454	7	65	370	0.973333333	1.86332286	0.426666667	0.106060606	0.213333333	66	2	0	73	2L:13000451-13000540
2L	-	13000542	13000579	5'utr	CG12404	FlyBase	G10381.1	TTTGTAAATATATGAATTGCGCTTAAATTAAAGTAATC	28	13000563	0.807274983	4	26	242	0.9375	1.477121255	0	0.142857143	0.25	28	2	0	30	2L:13000542-13000579
2L	-	13000984	13001017	3'utr	Vha68-1	FlyBase	G10382.1	TCATATAGTTATCGATTGTGTTCGTTACCCTATT	17	13001003	0.77887172	2	17	173	1	1.255272505	0	0.058823529	0.111111111	17	0	0	18	2L:13000984-13001017
2L	-	13001280	13001347	3'utr	Vha68-1	FlyBase	G10383.1	AAACGAAATAAGAAACCAAAGCTAGGTTATTATTCGAATTCCCCATTCAATCTAGTCATATTTACATA	15	13001337	0.990715221	5	13	131	0.866666667	0.812913357	0.133333333	0	0	15	1	1	13	2L:13001280-13001347
2L	-	13002248	13002323	coding	Vha68-1	FlyBase	G10384.1	TGTCTGAATACTTCCGTGATATGGGCTACAACGTAGCCATGATGGCTGATTCCACCTCCCGTTGGGCTGAGGCACT	14	13002248	0.980198295	5	13	92	0.95	1.278753601	0.2	0.285714286	0.5	14	1	0	19	2L:13002248-13002323
2L	-	13013304	13013357	3'utr	CG9934	FlyBase	G10385.1	GAAAAAAACGACACAATACCGAGTTGTGCGGGTAATTTGGTGATTTAAAAAATT	15	13013357	0.981231346	6	14	99	1	1.230448921	0.529411765	0.133333333	0.235294118	15	0	0	17	2L:13013304-13013357
2L	-	13013456	13013528	3'utr	CG9934	FlyBase	G10386.1	TAAATATTCTTTGTGCAGGATTTAGTTTATTTGTGGTGCCCCCGATTTTTGGGTGGCCTGCAAGTAGCAGTTA	10	13013456	0.987741548	6	10	96	1	1.079181246	0	0.2	0.333333333	10	0	0	12	2L:13013456-13013528
2L	-	13013544	13013606	3'utr	CG9934	FlyBase	G10387.1	CCCTTTAACCCATACTGCTATACTTAGGACTAGTTTAATGTGCAGTTTTAGTGTCTACCTATC	11	13013544	0.98895868	8	10	92	0.928571429	1.113943352	0.071428571	0.181818182	0.357142857	11	1	0	13	2L:13013544-13013606
2L	-	13013632	13013676	coding	CG9934	FlyBase	G10388.1	AGCTGAAGCAGCGCATCGACGCCTGGCGCAAGGAGCAGCGTGGCA	6	13013649	0.794418398	2	5	8	1	0.77815125	0.166666667	0	0	6	0	0	6	2L:13013632-13013676
2L	-	13013748	13013813	coding	CG9934	FlyBase	G10389.1	GCTAATGTCGGACCCCGTGGTGCTTCCCTCCGGCACGGTGATGGATCGGGCGATTATTACCCGCCA	20	13013748	0.968324298	6	20	110	1	1.322219295	0.238095238	0.05	0.095238095	20	0	0	21	2L:13013748-13013813
2L	+	1695716	1695780	coding	chinmo	FlyBase	G1039.1	CGAACACCTCGTCGACCACACCGAATACGCTGCTGGAGAACCTGAAGGCGGACGGAACGCTGTCC	14	1695737	0.949847669	4	13	42	0.933333333	0.84509804	0.466666667	0.071428571	0.133333333	14	0	1	14	2L:1695716-1695780
2L	-	13013821	13013884	intron-coding	CG9934	FlyBase	G10390.1	GTTACCAACCTACAGACTGAAGATGAATGCGCCGACGCACCCGATGAGTTCAAGGATCCGCTGA	35	13013821	0.906380722	6	32	104	0.928571429	1.113943352	0.380952381	0.171428571	0.30952381	35	1	2	39	2L:13013821-13013884
2L	-	13013960	13014073	coding	CG9934	FlyBase	G10391.1	CGAGCGCTCCTTCGACGTTCAAATCTGCAATGAGGCAGCATCGAGGATAAAGCGACTGGCCCTCCGATCGGCGGTAGAGGTAGAGCGATTCAAGGCGCTCACACAGAGAGCTCA	17	13014041	0.981339359	8	14	53	0.944444444	1.230448921	0.333333333	0.125	0.222222222	16	1	0	17	2L:13013960-13014073
2L	-	13014082	13014127	coding	CG9934	FlyBase	G10391.2	CGACATATATCTCCACCTGGACTGTGATAGATTCGCTGAGGCCCTG	39	13014111	0.798045054	8	35	258	0.9375	1.653212514	0.0625	0.179487179	0.333333333	39	3	0	45	2L:13014082-13014127
2L	-	13014523	13014568	coding	CG9934	FlyBase	G10393.1	TGCTGATGAACGACACCACCTTTTTGCTGGACGAGTGCTTGGAGAA	7	13014523	0.868808515	5	7	40	1	0.84509804	0	0	0	7	0	0	7	2L:13014523-13014568
2L	-	13014627	13014675	coding	CG9934	FlyBase	G10394.1	ATATCATATTAGCCATCTGTTCAAGTCCATGTGGGAGAACCCCATCCAC	14	13014675	0.847694978	4	14	81	1	1.301029996	0.05	0.285714286	0.5	14	0	0	20	2L:13014627-13014675
2L	-	13014936	13014973	coding	CG9934	FlyBase	G10395.1	AGAGACAACGGGCCAAAGCACTGAGTTTTACGATAAGT	12	13014973	0.944458617	4	11	47	0.933333333	1.146128036	0	0.25	0.4	12	1	0	14	2L:13014936-13014973
2L	-	13015145	13015184	coding	CG9934	FlyBase	G10396.1	AAGAATCCATATGTGACTGCCAAACTGGTTGAGGTGATGT	11	13015145	0.962412646	4	10	57	0.6875	1.041392685	0.0625	0.181818182	0.4375	11	5	0	11	2L:13015145-13015184
2L	-	13015193	13015246	coding	CG9934	FlyBase	G10397.1	AGGGCATCGACCACTCGATCATCACCTGGCTGCTGACCTGCGTCTGCGCATCGC	12	13015246	0.976409594	3	10	68	0.857142857	1.079181246	0.285714286	0.166666667	0.285714286	12	2	0	12	2L:13015193-13015246
2L	-	13015756	13015893	coding	CG9934	FlyBase	G10399.1	CGAGGAGGAGTACCGCAACTTCCTGGCCCGTGATTTTAGCCAGCCCGTGGAGAACACAAACTTCCAGACGCAGTGTTGGTTCCTCACCCTACAGGCCCATCATCTGGGCTACCTGCCTGCCATCCAGCGCTATCGCCA	40	13015820	0.96590446	11	38	203	0.97826087	1.352182518	0.130434783	0.15	0.260869565	40	0	1	45	2L:13015756-13015893
211000022278876	-	10	60	NoAnnotation			G104.1	AAAATTCACCAAGCGTTGGATTGTTCACCCATGCAAGGGAACGTGAGCTGG	26	26	0.786543023	8	25	154	0.970588235	1.51851394	0.058823529	0.230769231	0.411764706	26	1	0	33	211000022278876:10-60
2L	+	1695997	1696037	coding	chinmo	FlyBase	G1040.1	ACGCGAAACAACACGGTGCGCCGTCACATTGCCAGGGAGCA	5	1695997	0.868342517	2	5	13	1	0.77815125	0.166666667	0.2	0.333333333	5	0	0	6	2L:1695997-1696037
2L	-	13015911	13015949	coding	CG9934	FlyBase	G10400.1	CATTACTACAAGAACTCGCTCGTTAACATCGAGCAGGAC	7	13015911	0.894597158	4	5	34	0.75	0.77815125	0	0.333333333	0.5	6	2	0	6	2L:13015911-13015949
2L	-	13016318	13016504	coding	CG9934	FlyBase	G10401.1	GCAAATCGAATGGCTGTCCAAACTGGTGGTCATCAAGGTGGGCAGTGTGCGACCCATCGCAGATCTCGTATCCAGGCAGCCCAACTTCCTGCCACCCATCTGCACAAAGATCTCCGGTCGAGAAATAGTAAAATGCAGCTTTCTGGGACCCTTCCTTTCCGTGTCGCTGTTCGCTGAGGAGAACATC	74	13016495	0.892558443	18	71	412	0.965517241	1.62324929	0.172413793	0.162162162	0.287356322	74	2	1	84	2L:13016318-13016504
2L	-	13016665	13016736	coding	CG9934	FlyBase	G10402.1	TGACCGTCTTGGTGCTCACCGATCGCATTTACCAGAATCTCAACGGCCACATGGATCAGTCTGCTCTGCTGG	13	13016665	0.952230399	7	12	59	1	1.204119983	0.375	0.153846154	0.3125	13	0	0	16	2L:13016665-13016736
2L	-	13016771	13016855	coding	CG9934	FlyBase	G10403.1	CAAACACCACGTGCTGCTCTATTTAATCCGTTGCTACCAGAACTATCAGACAGAGTGCTCCCGAAAGACGCCGCTCACCCAGCCT	18	13016855	0.901493269	7	17	70	0.95	1.278753601	0.1	0.111111111	0.2	18	1	0	19	2L:13016771-13016855
2L	-	13016963	13017026	coding	CG9934	FlyBase	G10404.1	TGATACGGAAGTACAGGAAATCCTTGCCAACGCAGTAGCCACCGGTGGAGCAACTGCCAGCGGA	13	13016963	0.921315645	3	12	40	1	1.079181246	0	0	0	12	0	0	12	2L:13016963-13017026
2L	-	13019664	13019721	stop_codon	A16	FlyBase	G10406.1	CGTTGCCAAAAGGCAGAGTCTGCGACAGCGATACACGGATTTCTAGTAGCGGTTACTT	12	13019721	0.967461744	5	10	54	0.866666667	1.113943352	0.066666667	0.166666667	0.333333333	12	2	0	13	2L:13019664-13019721
2L	-	13020311	13020389	coding	A16	FlyBase	G10407.1	GGCGAGCGGCTGCAGGATGGACTGCTCAGCATCGAGGATATGCTAAACGAAGTCGGCGAGGAGGTGGTCACCGAGTACA	12	13020311	0.922685387	5	12	39	1	1.146128036	0.428571429	0.166666667	0.285714286	12	0	0	14	2L:13020311-13020389
2L	-	13020512	13020555	coding	A16	FlyBase	G10408.1	CGGCGCTAACTGTGATGGCATGGAGCTGGACGGTGAGTACGAGG	6	13020512	0.966272993	3	6	27	1	0.77815125	0.666666667	0	0	6	0	0	6	2L:13020512-13020555
2L	-	13020625	13020703	coding	A16	FlyBase	G10409.1	AGTCCACCCCCGAAACAACAGATTCCGCCTCGTCGTCCGTGCGCGTGAAGAAGGTACGCTTCCATCCGGACGTCAAGGA	25	13020693	0.932957546	4	25	93	1	1.531478917	0.117647059	0.28	0.470588235	25	0	0	34	2L:13020625-13020703
2L	+	1696077	1696130	coding	chinmo	FlyBase	G1041.1	TCCAGCACACTTGGCAGCGGCAGCTGCAGCATCAGCAGCGGCTACAGCGGCAGC	7	1696130	0.837387516	3	5	13	0.875	0.84509804	0.25	0.142857143	0.25	7	1	0	7	2L:1696077-1696130
2L	-	13020718	13020847	coding	A16	FlyBase	G10410.1	AGCTTATATCACAGAACCTCAAGGAAACCACGCTGGCGGAGAGCACCGGCGCCTCCGTATCAGCATCCACATCCACATCAACACCCACGTCCGCCTCTAGTAGCATCAGCGGCAGCATGCTGGAGTCGCA	19	13020718	0.948121791	9	14	71	0.772727273	0.929418926	0.045454545	0.105263158	0.227272727	19	4	1	17	2L:13020718-13020847
2L	-	13020848	13020938	coding	A16	FlyBase	G10410.2	GGCGACAGTCCGCAGAGCAGTCAATCCCCACCAGAACATCCGGCCAGCAAATCGCCCACATCTCCATGCACTGCCTTCGAGACGAAAGTCA	28	13020900	0.999949715	6	24	89	1	1.491361694	0.096774194	0.107142857	0.193548387	28	0	0	31	2L:13020848-13020938
2L	-	13020953	13021160	coding	A16	FlyBase	G10411.1	GATGACTCGGCTGGCAGTGACTCGCTGGACAAATCTATGCAAATCAAGTGTGTGATGGTGGAGACAACGACGACGGGCGACGGAGACTCCACAGTCGGAGATCTGGACAACTGCAGCAGGGATTCCGCTGCGGAATCGATTAACAAGGAATCCGGTTCGATGGAGGGAGCCGGCAAGCAGACGGATCACAAGACTGAAGCTGCGGCGG	59	13021160	0.958252482	17	55	259	0.944444444	1.531478917	0.166666667	0.220338983	0.361111111	59	3	1	68	2L:13020953-13021160
2L	-	13022130	13022163	3'utr	CG9932	FlyBase	G10412.1	AACTTGGATATAAATGCAAACCGCCTTTGATATG	5	13022152	0.742606221	4	5	27	1	0.698970004	0	0	0	5	0	0	5	2L:13022130-13022163
2L	-	13022194	13022421	3'utr	CG9932	FlyBase	G10413.1	TTAGTTTCTACTACGGATTAGTTATGTTCTCATCATTAGTGCGAATGTTTTCCAGCAAACGGCGTCTTTGTAGCACAGTGTAGGCGTTAACACTACAAACAAAATGTTATCATTAAACTATAAGCAAACAAAAAGAACACATGTGGAATAGCGGGGCCATATTTAAATAGTTTAAACTTAATGCAAGGAAACATTTGAAAACAAAGCAAATCAAAACCAGAAGATATA	81	13022194	0.974564496	24	79	486	0.966292135	1.934498451	0.056179775	0.098765432	0.179775281	81	3	0	86	2L:13022194-13022421
2L	-	13022604	13022654	3'utr	CG9932	FlyBase	G10414.1	AAGAAAGTGAGCGCGTATATCATGCAATGAATATGGTACTATATACATACT	24	13022621	0.66228318	6	23	124	0.965517241	1.447158031	0.344827586	0.166666667	0.310344828	24	1	0	28	2L:13022604-13022654
2L	-	13022663	13022715	NoAnnotation			G10415.1	TTAATTTTTCGAATGGGAACTGTGATTATTGATAATTGTAAATGCAAAAAAAA	130	13022687	0.666481313	11	125	1012	0.968553459	1.886490725	0.283018868	0.176923077	0.327044025	130	4	1	154	2L:13022663-13022715
2L	-	13022729	13022801	3'utr	CG9932	FlyBase	G10416.1	AGATCCAAAAGCGTTTCAAGGAAATCAACTTTGTACAGGAGAAAAAGAGATAAATTCAAAATTATGTCTTGCT	41	13022757	0.931965765	8	38	192	0.955555556	1.633468456	0.155555556	0.097560976	0.177777778	41	2	0	43	2L:13022729-13022801
2L	-	13022865	13022997	3'utr	CG9932	FlyBase	G10417.1	CGAATACTTTGCAAATGGGATAAGCCGGAATTCTTAATGTAATTACTTGCTAGAACGGTGCAAAATGTAATTTAAACTAATCGTATTGTAACTTATCAAAGAGATAACTATAGAAGGCATTTTAATATAGAAC	32	13022925	0.967776255	15	29	202	0.891891892	1.041392685	0.108108108	0.15625	0.27027027	32	2	2	33	2L:13022865-13022997
2L	-	13023048	13023102	3'utr	CG9932	FlyBase	G10418.1	CACACCTAGTTGGAACATGTTCCTGCACTTTTACGTTTTTTCTAGAACCTAAGGT	21	13023048	0.975201836	5	19	162	0.916666667	1.342422681	0.125	0.142857143	0.25	21	2	0	22	2L:13023048-13023102
2L	-	13023316	13023380	stop_codon	CG9932	FlyBase	G10419.1	ACCGGAAAAAATGATACTGGTCAATGCCCAGACGGGCAAAGTCATTTCCAGAAAGTAGGCCACAT	28	13023350	0.65747813	6	28	113	1	1.51851394	0.151515152	0.178571429	0.303030303	28	0	0	33	2L:13023316-13023380
2L	-	13023526	13023568	coding	CG9932	FlyBase	G10420.1	AGCACAAAGTTGATTCTGTACAAGAACGATGGCGGCTTGAGTG	8	13023526	0.95735534	3	8	41	1	0.903089987	0.25	0	0	8	0	0	8	2L:13023526-13023568
2L	-	13023653	13023689	coding	CG9932	FlyBase	G10421.1	CAACCAGGACAATGTGATGAACGCCAATGTGCAGCAG	6	13023689	0.924805248	2	5	19	0.833333333	0.698970004	0.333333333	0	0	6	1	0	5	2L:13023653-13023689
2L	-	13023980	13024050	coding	CG9932	FlyBase	G10422.1	GTGATTTGGCCGCAGATGGCAGCAGTGATGCAGGATCCGTTGACATGCCCCAGTCCATTCCGGCACCGGAA	9	13024034	0.994223347	4	9	32	1	1.079181246	0.083333333	0.222222222	0.416666667	9	0	0	12	2L:13023980-13024050
2L	-	13024258	13024290	coding	CG9932	FlyBase	G10423.1	TGGATAACGAATTGAGCTTGCAACTGCTGCAGC	5	13024279	0.760182202	3	4	29	0.666666667	0.602059991	0.166666667	0.2	0.333333333	5	2	0	4	2L:13024258-13024290
2L	-	13025330	13025382	coding	CG9932	FlyBase	G10424.1	ACGAATCCCAGTCCCACATCCACAATCCGTCGAATCCCATCACCAGCAACATC	9	13025330	0.948653122	3	8	36	0.909090909	1	0.181818182	0.222222222	0.363636364	9	1	0	10	2L:13025330-13025382
2L	-	13027003	13027089	coding	CG9932	FlyBase	G10426.1	AAGCCCAATGCATCGCCTTTGCCAGTAACTACCACTCCTACTCCTATTTCTACTGCCACACCGCTGGCTCATCCATTGGGTGCGGGT	11	13027003	0.977354687	7	8	60	0.727272727	0.903089987	0.090909091	0	0	11	3	0	8	2L:13027003-13027089
2L	-	13027152	13027194	coding	CG9932	FlyBase	G10427.1	AGTAACTCGGTTGTGGGAAATGGACTCCGGCTGGATGCCGTCT	40	13027175	0.935195885	3	40	218	1	1.643452676	0.340909091	0.1	0.181818182	40	0	0	44	2L:13027152-13027194
2L	-	13028367	13028419	coding	CG9932	FlyBase	G10428.1	AAGAAGCCCTTTGAGTGCTCCCTCTGCTCGTACCGCTCCAACTGGCGCTGGGA	6	13028367	0.976151639	3	6	34	1	0.77815125	0.333333333	0	0	6	0	0	6	2L:13028367-13028419
2L	-	13029162	13029318	coding	CG9932	FlyBase	G10429.1	TGGTCTGCACGAGGACGATGGCGACGATCGGCTGGAGATCGATGAGGATGACGAAGATCACCACTCGCATTCGGCCCTGAATCTCAGTGTGACGGGATCGACGCGTTGCCAGCACTGCCGGCACCGCTGCAAGTCCTCCACAGATCTGATGCACCAT	39	13029199	0.999789586	12	38	189	0.976744186	1.62324929	0.209302326	0.102564103	0.186046512	39	1	0	42	2L:13029162-13029318
2L	+	1696211	1696269	3'utr	chinmo	FlyBase	G1043.1	AGCGCAAACGTAAAACACTCAAGATGGCACTGGAGAAGTGCATGCAGCGACGGGACGCA	7	1696211	0.890337027	3	5	17	0.75	0.77815125	0.5	0.142857143	0.25	7	2	0	6	2L:1696211-1696269
2L	-	13029463	13029595	coding	CG9932	FlyBase	G10430.1	CGGAAATTGCCTCCATGTTCTTCAATGAGAAACAGATCTCGGAGATGCTTGACAAGTCGGATGTGCCACAATTGTCGCCGGCAACGACTGTGGCCTCCCAGAACTCGACGCGCAGCCAATTGACCAAGAAATC	20	13029519	0.943712675	9	19	77	0.956521739	1.342422681	0.173913043	0.1	0.217391304	20	1	0	22	2L:13029463-13029595
2L	-	13029728	13029781	coding	CG9932	FlyBase	G10431.1	CGAGGGCACAGCGAACCATGCCCAATCTCATACCGATCAGCAAGGGGGCCAAAG	6	13029728	0.93906004	2	5	21	0.875	0.84509804	0.375	0.166666667	0.375	6	1	0	7	2L:13029728-13029781
2L	-	13029798	13029856	coding	CG9932	FlyBase	G10432.1	ATGAGGAGGAGCCCACAGATCTCTCGCAGAAGGGCGGATGCTCCTCGGACACCTCCAGT	6	13029825	0.908373645	3	6	13	1	0.903089987	0.5	0.333333333	0.5	6	0	0	8	2L:13029798-13029856
2L	-	13030806	13030899	coding	CG9932	FlyBase	G10433.1	AGTGATCAACAAGTGCAAGCTGTGCCTGTACGCATCGCGACATTTCCAGAAGCTGGTGCGGCACATGAAAATGGTGCACGGCTGCACGGACGGC	9	13030806	0.963132173	7	8	38	1	1.079181246	0.416666667	0.333333333	0.5	9	0	0	12	2L:13030806-13030899
2L	-	13031305	13031356	start_codon	CG9932	FlyBase	G10434.1	AAGACCATCAGACCGGGAGAAACATGGACCTGCCTTCAATGGTGCAGCGTTC	14	13031338	0.969883908	3	14	40	1	1.176091259	0.266666667	0.071428571	0.133333333	14	0	0	15	2L:13031305-13031356
2L	-	13071576	13071611	NoAnnotation			G10436.1	TGGGGTAGAGTACCAAAATGTATCTTAAAATATAAA	9	13071596	0.680505048	3	9	53	1	1.041392685	0.545454545	0.111111111	0.272727273	9	0	0	11	2L:13071576-13071611
2L	-	13071618	13071653	NoAnnotation			G10437.1	TAGCCTGTGCCTTGTCTATATCTCTTTGATACCCTT	9	13071627	0.754366444	4	9	89	1	1	0.1	0.111111111	0.2	9	0	0	10	2L:13071618-13071653
2L	-	13071706	13071797	NoAnnotation			G10438.1	CATCATCATCATCGGTATCATTATCTTCGTCCATGCCGTCATCGAATCCAATGGCTCAAATGACATTTCCGCACCTGACGCCCCGTAGCCCC	34	13071706	0.989600184	9	27	251	0.853658537	1.243038049	0.048780488	0.176470588	0.317073171	34	5	1	35	2L:13071706-13071797
2L	-	13072471	13072518	NoAnnotation			G10439.1	ATTGTTAAATGCGCTTTATTTGCTCTCTGAGTGGCAGCTTAATAATCA	22	13072486	0.853000498	7	20	189	0.925925926	1.397940009	0.185185185	0.227272727	0.37037037	22	2	0	25	2L:13072471-13072518
2L	+	1696711	1696744	3'utr	chinmo	FlyBase	G1044.1	CTGCACATGTCCGAAGCCGAACCGGATATCCAGG	4	1696711	0.947338245	2	2	11	1	0.602059991	0.25	0	0	4	0	0	4	2L:1696711-1696744
2L	+	1696831	1697056	stop_codon	chinmo	FlyBase	G1044.2	ACGCCCAAGGTCAATGTGGAGCAATAGGATGAGGAGAAACGAGGAGATGCCCCCAGAGGATGCCCCCCAAAGAAGCTGCTTAGATTTAGGCTAAGAATCGATGAAACGACGGAGTGAAAGATAGACGAGTGATTTACGCGCGCGCAAAGAAGATGAAACATGACTACTGATGCAACTGCTGTTGCCCTCGGAGACCACCTACGACCAAGCTGGACAAGAAGCCCCA	130	1697044	0.99997418	23	124	515	0.95862069	1.841984805	0.296551724	0.069230769	0.165517241	130	5	1	139	2L:1696831-1697056
2L	-	13073496	13073562	NoAnnotation			G10440.1	AAGTGAAACAATGCGAAAAATTACACGCTTCAATGGGCTGTCAAACAATTTATCAAGCCTGAATTTG	8	13073496	0.965651725	4	7	40	1	1	0.1	0.25	0.4	8	0	0	10	2L:13073496-13073562
2L	-	13163256	13163307	3'utr	DnaJ-H	FlyBase	G10442.1	ATTAACTACTTATTTATTGGTACCTATTTTTTGGGCTGAACTTGCCCCAATT	17	13163256	0.993212348	8	17	207	1	1.322219295	0	0.235294118	0.380952381	17	0	0	21	2L:13163256-13163307
2L	-	13163317	13163471	stop_codon	DnaJ-H	FlyBase	G10443.1	GAAGTCTGCTTCCTGGTGCCGCTGTTCGTCCTGATATGCATAGTATTATTTTTCATACAGGAATGTTTGCTGTGAAAAGCGCGTGATCTAAATTCGTAGTGTTATTATTCGAGACTAAAGCTTAGCTGATCTGTCACTAATACATTAGCCACGCT	253	13163405	0.663957266	35	242	1678	0.96039604	1.986771734	0.178217822	0.162055336	0.300330033	253	10	2	291	2L:13163317-13163471
2L	-	13163505	13163557	stop_codon	DnaJ-H	FlyBase	G10444.1	CGGCTTAGTGCATGTGGTTGTGGCTCCTGCAGGCGCGGTATCTCTGCCTCGAT	8	13163505	0.989262083	5	6	57	0.727272727	0.602059991	0.090909091	0.25	0.454545455	8	2	1	8	2L:13163505-13163557
2L	-	13163611	13163704	coding	DnaJ-H	FlyBase	G10445.1	TGCTGGAGGACTTACTCCCTCCCAGACAGCCGATAGTGATCCCAAAGAACGCCGAGGAAGTGCAAATGACGGACTATAAGCCGCAGCCACGACA	11	13163699	0.903051285	5	10	33	0.916666667	1.041392685	0.083333333	0.090909091	0.166666667	11	1	0	11	2L:13163611-13163704
2L	-	13163708	13163792	coding	DnaJ-H	FlyBase	G10446.1	AACAAGGCCACCGACAGTGGAGATCTCTACATGAAGTTTAAGGTTAAGTTTCCGGACAACGACTTTGCCACGGCACCGCAGTTGG	42	13163708	0.93495339	8	42	158	1	1.72427587	0.075471698	0.238095238	0.396226415	42	0	0	53	2L:13163708-13163792
2L	-	13164692	13164760	coding	DnaJ-H	FlyBase	G10447.1	CTACCGAAAATTGGCAAAAGAGTTCCATCCAGACAAGAATCCCGATGCGGGCGACAAGTTTAAAGAAAT	22	13164692	0.900900766	3	22	70	1	1.361727836	0.130434783	0.045454545	0.086956522	22	0	0	23	2L:13164692-13164760
2L	-	13164882	13164930	start_codon	DnaJ-H	FlyBase	G10448.1	ATTTTAGTTTGTAGGGGGACTGGGGATGCAATAGGAAATGGACAACCTA	7	13164882	0.987986458	5	6	48	0.857142857	0.77815125	0	0	0	7	1	0	6	2L:13164882-13164930
2L	-	13169728	13169806	3'utr	Sfmbt	FlyBase	G10449.1	TTCCGGTGTCACACATCTCTGCAAGGAGGGCATTATTGGTGTAAGGCAAACTTTTGAAGAAGGCAACCTTAATGATAAA	24	13169782	0.852733185	6	24	116	1	1.491361694	0.193548387	0.25	0.419354839	24	0	0	31	2L:13169728-13169806
2L	+	1697090	1697126	3'utr	chinmo	FlyBase	G1045.1	AAGGAAACAAGGAACCTAATGATAAGATGTACCACAC	8	1697090	0.916825403	3	7	22	0.9	0.954242509	0.3	0.125	0.3	8	1	0	9	2L:1697090-1697126
2L	-	13169873	13169929	3'utr	Sfmbt	FlyBase	G10450.1	AGCGCAAGCAAATAACCCAGGCAGCATGCCCTCAACTTTCAGTCGTAAACGGAGCGA	23	13169907	0.898305652	4	23	65	1	1.447158031	0.035714286	0.217391304	0.357142857	23	0	0	28	2L:13169873-13169929
2L	-	13170097	13170142	3'utr	Sfmbt	FlyBase	G10451.1	TCAACAATTGTATAAAGATGATTGAATTGATGACAGTGACTTTTTT	8	13170111	0.779333479	6	8	56	1	0.903089987	0.125	0	0	8	0	0	8	2L:13170097-13170142
2L	-	13170168	13170231	3'utr	Sfmbt	FlyBase	G10452.1	AAGTCTCACAGCGCGTTATTTTATACCGATTAAATTGTAAACCGTAGACCTTAGGCGTACGCTC	8	13170231	0.985636876	5	6	53	0.875	0.84509804	0.25	0	0	8	1	0	7	2L:13170168-13170231
2L	-	13170399	13170430	3'utr	Sfmbt	FlyBase	G10453.1	AAAGCAAAACGAAAGTTATCACCGATAGAACA	11	13170430	0.912360658	2	10	30	1	1.079181246	0.416666667	0.090909091	0.166666667	11	0	0	12	2L:13170399-13170430
2L	-	13170517	13170558	coding	Sfmbt	FlyBase	G10454.1	AGGTGGGCCCAGCACTGAAAATTTCCGACCTTATTGCACAGC	17	13170536	0.748179579	3	17	111	1	1.301029996	0.3	0.117647059	0.25	17	0	0	20	2L:13170517-13170558
2L	-	13171434	13171472	coding	Sfmbt	FlyBase	G10455.1	GACACAGTCGTCCAGTGATCTGATCGCTGGATCGGGCAG	5	13171434	0.943434704	2	5	28	1	0.77815125	0.5	0.2	0.333333333	5	0	0	6	2L:13171434-13171472
2L	-	13171850	13171918	coding	Sfmbt	FlyBase	G10456.1	CAGCCGATATATATCCAGTCGGATGGTGTGTACTGGTCAACCATAAGCTAGAGGGCCCACCGAGAGTAG	10	13171918	0.942580589	3	9	39	0.9	0.653212514	0.1	0	0	10	0	1	9	2L:13171850-13171918
2L	-	13172014	13172052	coding	Sfmbt	FlyBase	G10457.1	GAGTCTGGAGTGTGCAGATCTCATGGATCCCCGACTCGT	15	13172028	0.773143328	4	15	88	1	1.230448921	0.411764706	0.133333333	0.235294118	15	0	0	17	2L:13172014-13172052
2L	-	13172188	13172225	coding	Sfmbt	FlyBase	G10458.1	TGTATCTTTCCGGCTGGATTCTGTTCCGTCAACAACAT	7	13172188	0.749442073	3	7	55	1	0.903089987	0	0.142857143	0.25	7	0	0	8	2L:13172188-13172225
2L	+	1697312	1697342	3'utr	chinmo	FlyBase	G1046.1	CAAACCAAACCAATTAATGGCAGTATGAAAC	5	1697312	0.951202363	2	4	18	0.833333333	0.698970004	0	0.2	0.333333333	5	1	0	5	2L:1697312-1697342
2L	-	13172695	13172733	coding	Sfmbt	FlyBase	G10460.1	GAGGACTCGCCCATCATCCATCCAGTTGGCTGGGCAACC	6	13172708	0.684088719	3	6	31	1	0.954242509	0.444444444	0.333333333	0.555555556	6	0	0	9	2L:13172695-13172733
2L	-	13172938	13173010	coding	Sfmbt	FlyBase	G10462.1	TCGGGGCAAGCCATTAATTCCGCCCCGCACCATCGAGCACAAGTACAAGGACTGGAAGGACTTTCTGGTGGGA	9	13172938	0.923542307	4	9	34	1	1	0.3	0.111111111	0.2	9	0	0	10	2L:13172938-13173010
2L	-	13173047	13173077	coding	Sfmbt	FlyBase	G10463.1	CGGACTCGCACGACTTCTGGGTGAACCTCTG	5	13173059	0.66968502	2	5	22	1	0.698970004	0.6	0	0	5	0	0	5	2L:13173047-13173077
2L	-	13173302	13173327	coding	Sfmbt	FlyBase	G10464.1	CACTCCTACGACTGGTTGCCCCGCCT	10	13173309	0.741312996	2	10	42	1	1.113943352	0	0.2	0.384615385	10	0	0	13	2L:13173302-13173327
2L	-	13173334	13173380	coding	Sfmbt	FlyBase	G10465.1	GTCCGCAAATGGAGAAGATAATCAGCATTCGGCGGCGCATGTATGAT	9	13173380	0.768189641	2	8	35	0.9	0.653212514	0.3	0.111111111	0.2	9	0	1	9	2L:13173334-13173380
2L	-	13173539	13173594	coding	Sfmbt	FlyBase	G10466.1	AATGTACAAATGGCAGCAGATGAAACAATTGCTGCGTTAAACGGCGGAGCAGTGGG	5	13173539	0.925028096	3	5	18	1	0.698970004	0.2	0	0	5	0	0	5	2L:13173539-13173594
2L	-	13174901	13174933	coding	Sfmbt	FlyBase	G10467.1	ACATCGACGACTTTGTGATGATGAACGAGGACA	7	13174901	0.916188511	4	7	37	1	0.903089987	0.25	0.142857143	0.25	7	0	0	8	2L:13174901-13174933
2L	-	13175673	13175740	5'utr	Sfmbt	FlyBase	G10468.1	CGGCCACTCTGCTGGGTCATCCCACTGTTGGACTCTCTGTCATGGAGGACCTCTCCGCCCATCAGCCA	5	13175673	0.97662309	4	4	30	1	0.698970004	0.2	0	0	5	0	0	5	2L:13175673-13175740
2L	-	13180406	13180455	3'utr	CG31849	FlyBase	G10469.1	TTGTTGACCTTCCAGATCAATTCAGTATTTATAAAAATAAAAATCAATTG	10	13180406	0.980869855	3	10	98	1	1	0.2	0	0	10	0	0	10	2L:13180406-13180455
2L	+	1697576	1697616	3'utr	chinmo	FlyBase	G1047.1	TGTTGAGGGAGTAGATCGATGATTAGATTATTGTCGCATAT	6	1697576	0.964037188	6	6	46	1	0.903089987	0.375	0.333333333	0.5	6	0	0	8	2L:1697576-1697616
2L	-	13180576	13180623	3'utr	CG31849	FlyBase	G10470.1	ACACACACGATCTGTATGAAAAAGCTTTTTAGACTTACTTTAAATATT	27	13180592	0.715521735	6	26	198	0.970588235	1.51851394	0.029411765	0.222222222	0.382352941	27	1	0	33	2L:13180576-13180623
2L	-	13180660	13180711	3'utr	CG31849	FlyBase	G10471.1	CGATGCAACCAACTGAGAGAAGTCTCAAATTTGCTGGAAAAAGTTGTGAAAT	5	13180660	0.969846907	3	5	28	1	0.77815125	0.166666667	0.2	0.333333333	5	0	0	6	2L:13180660-13180711
2L	-	13180720	13180786	3'utr	CG31849	FlyBase	G10472.1	AGCAGACAGGACAGACAGACCCGCCATCTGTGATAAGAAAAACCAGAACTAAACAATGAATTTATGA	48	13180771	0.95162593	4	46	143	0.947368421	1.73239376	0.157894737	0.145833333	0.280701754	48	3	0	54	2L:13180720-13180786
2L	-	13180868	13180925	3'utr	CG31849	FlyBase	G10473.1	TATATATTTATATGTGCCTGCTTTTGAATCCCCATCAAAGTCTAACAATCTCATAATC	6	13180868	0.988725978	4	6	57	1	0.84509804	0.142857143	0.166666667	0.285714286	6	0	0	7	2L:13180868-13180925
2L	-	13181372	13181403	coding	CG31849	FlyBase	G10474.1	AAATGGGGTGATAAGTTCCTTGGGGCACCTGC	5	13181372	0.963804543	2	5	25	1	0.77815125	0.5	0.2	0.333333333	5	0	0	6	2L:13181372-13181403
2L	-	13183856	13183930	3'utr	CG16974	FlyBase	G10475.1	GGCGACCCTTCCTGTAGTTCCCATCATACTGATCTCCGTTGGGCAGGATGGCCCAACCTCTACCTTGTCTCTGTC	32	13183877	0.999830633	7	30	220	0.973684211	1.267171728	0.078947368	0.15625	0.289473684	32	0	1	37	2L:13183856-13183930
2L	-	13184947	13185051	3'utr	CG16974	FlyBase	G10476.1	AAGCATCAAAACTGTAAAGTGCAAGGCGTATTTTAAAATGAAACTGACAAATTTTAATTGAACTGTATGAAAATAAAAGCGTATATAACAAATAAACCATAACTT	16	13184947	0.978732879	9	15	103	1	1.278753601	0.157894737	0.1875	0.315789474	16	0	0	19	2L:13184947-13185051
2L	-	13185059	13185097	3'utr	CG16974	FlyBase	G10477.1	TGAAAAGAGAGCCCCCCATTTGTGATTTCATTACTTAAC	15	13185097	0.981420804	4	15	110	1	1.361727836	0.304347826	0.333333333	0.565217391	15	0	0	23	2L:13185059-13185097
2L	-	13185185	13185262	3'utr	CG16974	FlyBase	G10478.1	CAGAAATTCAAGTGCTGAACATTAGAAAATATATATGTATATCGGAACAAGTCATACGATTACACCGACCGATGAGCT	18	13185185	0.980459015	7	17	116	0.947368421	1.255272505	0.157894737	0.055555556	0.105263158	18	1	0	18	2L:13185185-13185262
2L	-	13185361	13185477	stop_codon	CG16974	FlyBase	G10479.1	GCTGGCAAATGACGCCTCATTACCATCTACTCCCCCCAAGCCTGACCATGCCAGCACCTAGAGATTTTTTTAAATTAAACATTAGTAACGAAGATATAAACTGTATAGAAGTACGTA	19	13185406	0.960535419	11	17	101	0.954545455	1.021189299	0.181818182	0.157894737	0.272727273	19	0	1	21	2L:13185361-13185477
2L	+	1697728	1697782	3'utr	chinmo	FlyBase	G1048.1	TAAACACTGCAAACACATAGCAACAAACAAACTACAGAGCAACAATAGCAACAAC	5	1697728	0.93595513	3	4	5	0.8	0.602059991	0	0	0	5	1	0	4	2L:1697728-1697782
2L	-	13185511	13185543	coding	CG16974	FlyBase	G10480.1	CGAGTCCAGTTGTGAGTCCAACAGCTTGGCCGC	5	13185511	0.936162552	3	5	18	1	0.954242509	0.555555556	0.4	0.666666667	5	0	0	9	2L:13185511-13185543
2L	-	13185635	13185698	coding	CG16974	FlyBase	G10481.1	AATCCCGTGGAGACCACTTCGCTGACCTCAACCGTTGCTCCTGTGATGCAGGCGAGGACGGAGA	13	13185635	0.963514264	4	12	60	0.928571429	0.812913357	0.142857143	0.076923077	0.142857143	13	0	1	13	2L:13185635-13185698
2L	-	13185753	13185850	coding	CG16974	FlyBase	G10482.1	AACCACTGGGGATGCCCGAACTGAAGGACTTGAACGATGTGAAGACCTCAAAGTCATGTCCGGCCATTTATAAGGTTTCCAAACAGCGAGATGGTAGC	15	13185753	0.943391646	9	15	59	1	1.176091259	0.266666667	0	0	15	0	0	15	2L:13185753-13185850
2L	-	13186198	13186260	coding	CG16974	FlyBase	G10483.1	AGACTGCTACTTCAAAGGCCAAATGGACTTTGGTGACTCCAAGGAGCTGCACATACAAAAAAT	34	13186198	0.965165466	4	33	177	0.974358974	1.579783597	0	0.117647059	0.230769231	34	1	0	38	2L:13186198-13186260
2L	-	13186340	13186377	coding	CG16974	FlyBase	G10484.1	ACTTTGAGAATTGTCGCGGACGATGTGAGGAAGACATT	9	13186340	0.946209723	4	9	48	1	1.041392685	0.181818182	0.222222222	0.363636364	9	0	0	11	2L:13186340-13186377
2L	-	13186677	13186720	coding	CG16974	FlyBase	G10485.1	AGGCTGAGAGAGAACTATACGCAGCAGGTGCACCGCATCCGGGA	6	13186677	0.959062078	2	4	14	0.777777778	0.84509804	0.222222222	0.333333333	0.555555556	6	2	0	7	2L:13186677-13186720
2L	-	13186740	13186786	coding	CG16974	FlyBase	G10486.1	CCGCGCAAACACCAAATATACGCTATGCTGGACAGCATCGAGACCTA	11	13186786	0.954315553	4	11	51	1	1.146128036	0.071428571	0.181818182	0.357142857	11	0	0	14	2L:13186740-13186786
2L	-	13186919	13186963	coding	CG16974	FlyBase	G10487.1	CTGTACATCGATCCCATTGTGTTCTACCGAGTTAAAATCGGTAGC	5	13186919	0.98389199	3	5	45	1	0.77815125	0.166666667	0.2	0.333333333	5	0	0	6	2L:13186919-13186963
2L	-	13187645	13187672	coding	CG16974	FlyBase	G10489.1	CACGGTGGTGCAGTTCTCCGAGCCAAAG	5	13187645	0.945361585	2	4	19	1	0.77815125	0	0.2	0.333333333	5	0	0	6	2L:13187645-13187672
2L	+	1697847	1697889	3'utr	chinmo	FlyBase	G1049.1	AATAGAAAAAGAGAAACGCTGAACCTAAAGAACCTAGGGAGGA	6	1697861	0.79033431	2	5	8	1	0.84509804	0	0.166666667	0.285714286	6	0	0	7	2L:1697847-1697889
2L	-	13187756	13187790	coding	CG16974	FlyBase	G10490.1	ATCAGACTCCACTGGACTCGTACGAGAGTATCGAT	6	13187778	0.766956785	3	4	33	0.666666667	0.602059991	0.333333333	0	0	6	2	0	4	2L:13187756-13187790
2L	-	13187925	13188042	coding	CG16974	FlyBase	G10491.1	ACGGATTGCTGCAGCTGCCCACGCAGATCTCAGGGCTGTCACGATTGCAGCGACTCAGTGTGCGAGGAAATAGCTTGGGATCGCTGCCCGAAAATATCAAAGAGCTCAGACAGCTGCA	32	13187925	0.974081274	8	27	159	0.842105263	1.204119983	0.157894737	0.1875	0.315789474	32	5	1	32	2L:13187925-13188042
2L	-	13188043	13188096	coding	CG16974	FlyBase	G10492.1	CCGCCACCTTGTTCGCCAATACTCCGAATATAAGGGAGCTGCTGCTGGCCGAGA	6	13188066	0.984160732	3	5	22	1	0.84509804	0.142857143	0.166666667	0.285714286	6	0	0	7	2L:13188043-13188096
2L	-	13188287	13188409	coding	CG16974	FlyBase	G10493.1	AAGGCGTTCGAGTCTCTGGATCACCTGCTCGCCCTGAACGTGTCCGGCAACAACCTGACCCTGCTGTCATCCATCATCTTCCAGTCGCTGCATGCCCTCAGGCAGTTGGATCTCAGCCGTAAT	14	13188404	0.969125886	8	13	78	1	1.255272505	0.055555556	0.214285714	0.388888889	14	0	0	18	2L:13188287-13188409
2L	-	13188699	13188732	coding	CG16974	FlyBase	G10494.1	ATCTCAGCCAAAATTTGTTGACTGAGCTTCCACG	5	13188728	0.652041804	3	4	31	0.714285714	0.698970004	0	0.4	0.571428571	5	2	0	5	2L:13188699-13188732
2L	-	13188842	13188903	coding	CG16974	FlyBase	G10495.1	TGGCCGTGCGGCGCGTGAAAGTACTTGAAATGAGCGGTAATCGACTGAGCAATTGCAGCCTG	18	13188889	0.833627183	6	17	74	0.92	1.361727836	0.4	0.333333333	0.52	18	2	0	23	2L:13188842-13188903
2L	-	13189029	13189123	coding	CG16974	FlyBase	G10496.1	AATTACAACCAGCTGATGCTGGCCCATGTACCTGCGGATCGCAGTAATCCCCTGAAGCTGCCACAGCTTGAAAGTCTGAGGGAATTCAGCTGGCA	117	13189098	0.845535351	8	115	600	0.985074627	2.120573931	0.186567164	0.128205128	0.23880597	117	2	0	132	2L:13189029-13189123
2L	-	13189569	13189612	start_codon	CG16974	FlyBase	G10499.1	TATGCGACCGTACAAATATTTGAGATTACATACTGAAAAATGGA	8	13189612	0.985047282	4	6	51	0.75	0.77815125	0	0	0	8	2	0	6	2L:13189569-13189612
211000022278876	-	68	124	NoAnnotation			G105.1	CAAGCGTTCATAGCGACGTCGCTTTTTGATCCTTCGATGTCGGCTCTTCCTATCATT	25	124	0.794185596	11	20	209	0.827586207	1.079181246	0.172413793	0.16	0.275862069	25	4	1	24	211000022278876:68-124
2L	+	1698391	1698509	3'utr	chinmo	FlyBase	G1050.1	AAAGTAAATATAATTATTTTTTAATTGAATAATTCTAGCCAAGTGTGAAACATGTTAATTAACAAACGCAAATATTACGCAAAAACCACTCAAAAACGTTCTCAAAAACTTGATGGCAA	47	1698464	0.976942104	8	46	298	0.985915493	1.84509804	0.605633803	0.361702128	0.577464789	47	1	0	70	2L:1698391-1698509
2L	-	13197179	13197217	3'utr	CG16972	FlyBase	G10500.1	GAATTCAACTGTTTGATTTGCTACTATCGACTGAAGTAG	9	13197179	0.822338645	5	8	61	1	1.041392685	0.454545455	0.222222222	0.363636364	9	0	0	11	2L:13197179-13197217
2L	-	13197304	13197356	3'utr	CG16972	FlyBase	G10501.1	TTTTAGTCGTAAGTAAGTCGGAGAGTAGTAGCCTTTATTATGCGCTATTTTGA	42	13197328	0.800492195	6	40	321	0.959183673	1.672097858	0.265306122	0.142857143	0.265306122	42	2	0	47	2L:13197304-13197356
2L	-	13197358	13197474	3'utr	CG16972	FlyBase	G10502.1	TTGAATATCACCCAGAATACCCGATCTATAAATGTGCTTTTGGCTGTCTGCCCAAGTATAGTTCAAATATAGGAAACTATAATAAGTTGCGTGTTAAGCCCTGTAGTCCTAACAATC	25	13197458	0.925816835	11	22	158	0.896551724	1.414973348	0.275862069	0.16	0.275862069	25	3	0	26	2L:13197358-13197474
2L	-	13197504	13197538	3'utr	CG16972	FlyBase	G10503.1	AGAAATGTGGAGAGTCTCGGCCTTGAACAAAGTTT	6	13197504	0.884087576	2	6	31	1	0.77815125	0.333333333	0	0	6	0	0	6	2L:13197504-13197538
2L	-	13197606	13197654	coding	CG16972	FlyBase	G10504.1	AAGTCCCAAGTGATCGAGATGTCCCCGCAATCCCTAACTGTAGATAGTA	6	13197606	0.939354956	3	6	28	1	0.84509804	0.142857143	0.166666667	0.285714286	6	0	0	7	2L:13197606-13197654
2L	-	13198075	13198111	coding	CG16972	FlyBase	G10505.1	GCTGCGTCACATTGAGTGCCTTTCAGAGGATCGCCTT	7	13198111	0.949632913	3	6	44	0.888888889	0.903089987	0.444444444	0.285714286	0.444444444	7	1	0	8	2L:13198075-13198111
2L	-	13198461	13198508	coding	CG16972	FlyBase	G10506.1	TGCGTGCACAATTCGACGCCGGTGTACCTGGAAATGCGAAGCAGGCCG	29	13198461	0.883977378	2	29	118	1	1.505149978	0.0625	0.103448276	0.1875	29	0	0	32	2L:13198461-13198508
2L	-	13198826	13198887	coding	CG16972	FlyBase	G10508.1	CGCTAGCAAATCCACTTTCTGCCAAGCACGGCCAGGTTCTCTATATGTACTACGAGCTGGAA	10	13198841	0.719985487	4	9	60	0.916666667	0.740362689	0	0.2	0.333333333	10	0	1	11	2L:13198826-13198887
2L	-	13199012	13199099	coding	CG16972	FlyBase	G10509.1	AGAAGCCGCTGACAAGACCTTCGTTCATTCCCCCTCCGTCGCTCAATCGCCTTATGCACAGCCCGTGCTTATTTACCCGCCATCCCCA	9	13199012	0.977632132	3	9	60	1	1	0.2	0.111111111	0.2	9	0	0	10	2L:13199012-13199099
2L	+	1698791	1698857	3'utr	chinmo	FlyBase	G1051.1	ATCTAAGATCCAAAATGCAATGGAAAATATTGAGAAAATCTGCCAAGGCTAGCAAGTTCTTGGCCTG	11	1698857	0.963622621	7	10	54	0.923076923	1.079181246	0.384615385	0.181818182	0.307692308	11	1	0	12	2L:1698791-1698857
2L	-	13199112	13199194	coding	CG16972	FlyBase	G10510.1	CCTAATGCCAATGTATTGAGGCTCGCTGACCTGGCACCAGAAGTGCCCAACACATTCGCGCCTACACACAGCCATCTGGTCAA	19	13199112	0.963927363	7	19	98	1	1.278753601	0.052631579	0	0	19	0	0	19	2L:13199112-13199194
2L	-	13199230	13199294	coding	CG16972	FlyBase	G10511.1	TGCAATGAAATCTAGTCGCCTTACTAAACGGACCAAGCGAGCACGAGCCAAGTCACTGCCTTCGA	8	13199230	0.962272071	5	8	40	1	1.146128036	0.142857143	0.375	0.642857143	8	0	0	14	2L:13199230-13199294
2L	-	13199302	13199334	coding	CG16972	FlyBase	G10512.1	AGATGAAAGGTGTCAAGGAGACTGAAACTGACA	6	13199334	0.788830323	4	5	19	0.857142857	0.77815125	0.285714286	0.166666667	0.285714286	6	1	0	6	2L:13199302-13199334
2L	-	13200038	13200078	coding	CG16972	FlyBase	G10513.1	AGAAACATCAGATAGACAATGAGTCTGAGAAGGGTCGGGTT	46	13200060	0.893169587	2	45	210	0.978723404	1.662757832	0.042553191	0.02173913	0.042553191	46	1	0	46	2L:13200038-13200078
2L	-	13200233	13200289	coding	CG16972	FlyBase	G10514.1	AACTCTCAAATGCCTGCAGAGCATAAGCGAAAACTGAATCACTTGTACAACTCTTAT	8	13200289	0.948524842	4	8	44	1	1.041392685	0.363636364	0.25	0.454545455	8	0	0	11	2L:13200233-13200289
2L	-	13201548	13201592	coding	CG16972	FlyBase	G10516.1	AGCGAAAGTATCCGCCGCTGATGAAGAATACGCTCCATGGAGAGG	6	13201592	0.898674245	2	4	19	0.857142857	0.77815125	0.285714286	0.166666667	0.285714286	6	1	0	6	2L:13201548-13201592
2L	-	13201632	13201688	coding	CG16972	FlyBase	G10517.1	CCGTCAGCTCATCCTCCATGCCCAACGCCAGTGACCACTACGACTATGAGGATGAGT	8	13201685	0.941028266	3	8	33	1	0.903089987	0	0	0	8	0	0	8	2L:13201632-13201688
2L	-	13201969	13202042	coding	CG16972	FlyBase	G10518.1	TGGAGGATATGGGTGTGGCCGAGGCACGATTGGCGGCTGGAAACAATGTGTACCTTAGTGATGCAGCGCTAGAA	17	13202042	0.830391017	7	16	99	0.894736842	1.230448921	0.473684211	0.117647059	0.210526316	17	2	0	17	2L:13201969-13202042
2L	+	1698894	1699064	3'utr	chinmo	FlyBase	G1052.1	ATCGATAGCATGTGTGTATGCGTGGCCTCAGTTGTATAATGATAGAACCTAGATATAATATGTATTCGTATACCTGTAAACCTATACCTAAAAACTACTAAGCGCATATGTAGGAACACACTAGGCTCGCCAACGGAGAGGAGAGGAGAGAAGAGTTGAGATGGGTTTTAT	176	1699034	0.932441431	19	170	1206	0.965346535	2.290034611	0.069306931	0.142045455	0.252475248	176	7	0	195	2L:1698894-1699064
2L	-	13202175	13202269	coding	CG16972	FlyBase	G10520.1	GGAGCAGTGTGTGATCTATGAGGCTGTGGATGGAGAGAACATGGTCGTTTTAGGAGAAGAACACTGCTGTGAGATCATAGTAGCTACCCAGGGAG	14	13202175	0.972183987	6	12	73	0.888888889	1.204119983	0.555555556	0.285714286	0.444444444	14	2	0	16	2L:13202175-13202269
2L	-	13202277	13202327	coding	CG16972	FlyBase	G10521.1	AAATGCTGTCCCACGAGAATGATGAGGCTGAACATGAACTTCAGGTGGCCG	29	13202277	0.941847128	5	27	107	0.942857143	1.217483944	0.085714286	0.172413793	0.314285714	29	1	1	33	2L:13202277-13202327
2L	-	13202720	13202794	coding	CG16972	FlyBase	G10522.1	CGCCGTGGACAGCAACCTGCACGTGATCTCCGACGACTCGGACACCCACAGCTTTATCTCGAGTGGCAGCGGCTT	19	13202720	0.916661174	5	16	75	0.875	0.84509804	0.208333333	0.210526316	0.375	19	1	2	21	2L:13202720-13202794
2L	-	13210921	13210974	coding	CG15482	FlyBase	G10523.1	ATCAAGACCGACAGCAACGTGATCCTCATCAGCTTGAATGACCTCCGGCCACTA	15	13210964	0.987946818	3	15	64	1	1.204119983	0.25	0.066666667	0.125	15	0	0	16	2L:13210921-13210974
2L	-	13211166	13211204	coding	CG15482	FlyBase	G10524.1	AGCATAGCGCCCTTATGATCTTCGCCTGCCGCACCATGC	10	13211204	0.934631394	2	10	65	1	1	0.2	0	0	10	0	0	10	2L:13211166-13211204
2L	-	13211792	13211816	5'utr	CG15482	FlyBase	G10525.1	TTATGTCGTTTTGGCAAGCCTGATT	14	13211799	0.64896124	6	12	113	0.789473684	1.176091259	0	0.285714286	0.473684211	14	4	0	15	2L:13211792-13211816
2L	-	13211924	13212116	snRNA	snRNA:U2:34ABa	FlyBase	G10526.1	ATCGCTTCTCGGCCTTATGGCTAAGATCAAAGTGTAGTATCTGTTCTTATCAGCTTAACATCTGATAGTTCCTCCATTGGAGGACAACAAATGTTAAACTGATTTTTGGAATCAGACGGAGTGCTAGGGGCTTGCTCCACCTCTGTCGCGGGTTGGCCCGGTATTGCAGTACCGCCGGGATTTCGGCCCAACT	913	13211997	0.87989622	50	845	5782	0.949435855	2.277227081	0.050982031	0.301204819	0.733389051	913	110	11	2272	2L:13211924-13212116
2L	-	13216608	13216705	3'utr	CG9426	FlyBase	G10527.1	GTTGAATTCTGACCAGAGTGTTAGGAACAATGTTTGAGGCGCCCTTGAAAAGAGCGAAATCTCCACTGAACTTTGTATTAGTATAGTCATTAGGGACG	7	13216666	0.988837535	5	7	48	1	0.903089987	0.375	0.142857143	0.25	7	0	0	8	2L:13216608-13216705
2L	-	13217221	13217287	coding	CG9426	FlyBase	G10528.1	GAGGTAAACTTCTACCGAGCCCAAGTGACTATCAATGCTGTCGAATGTTATGATCCGCTTTCGGACA	14	13217221	0.967425207	6	13	78	0.941176471	1.204119983	0.411764706	0.214285714	0.352941176	14	1	0	16	2L:13217221-13217287
2L	-	13217381	13217468	coding	CG9426	FlyBase	G10529.1	AGCTTCGACGAGGATAAGTGGACTACAGTGTGTGCATTAAACGTGCCCAGAGCCATTCCTGCCGTGGTCGCCGCCGATGGCTTGCTCT	173	13217417	0.862764196	5	171	839	0.989583333	1.977723605	0.307291667	0.104046243	0.192708333	173	1	1	190	2L:13217381-13217468
2L	+	1699065	1699108	3'utr	chinmo	FlyBase	G1053.1	TTGATCAGGGCCCAACTGAATTTCAATTGTGAAACTACTGTCTT	6	1699065	0.98832936	2	6	55	1	0.77815125	0.166666667	0	0	6	0	0	6	2L:1699065-1699108
2L	-	13217471	13217569	coding	CG9426	FlyBase	G10530.1	CAGCTCGCTGTCAAATGGGTGTGGCCGTTCTGGATCGCTACTTGTATGTGGTTGGAGGCAGTAGCATCAGTCAGGACATTCTCAGCTCCGTGGAACGCT	12	13217522	0.965876826	5	11	66	0.928571429	1.113943352	0.142857143	0.083333333	0.214285714	12	1	0	13	2L:13217471-13217569
2L	-	13217702	13217837	coding	CG9426	FlyBase	G10531.1	CGGCGGCTCCATGGAGTGCTATGATCCGGAGCAGGATCTCTGGAAATTAATGGGCAGCATGCCGCAGCCTAGATTCAGCATGGGTGTGGTCAGTTTCGAGGGTCTCATTTACATTGTCGGTGGCTGCACAACAACA	44	13217702	0.853630751	15	40	300	0.901960784	1.662757832	0.156862745	0.136363636	0.254901961	44	5	0	46	2L:13217702-13217837
2L	-	13217903	13217986	coding	CG9426	FlyBase	G10532.1	TCACAGATTCTGGCCAATGGCGAGGTCTATGATCCACAGAACGATGTTTGGCAACCGATTGCCCCGATGATTGTGCCGCGCTGC	7	13217903	0.961384956	6	7	34	1	0.84509804	0.285714286	0	0	7	0	0	7	2L:13217903-13217986
2L	-	13217996	13218046	coding	CG9426	FlyBase	G10533.1	ATCCTGCCAGGTGTATCAGCATTGAATGGCAAGATCTATGTGGTAGGAGGA	13	13218046	0.860374328	4	13	72	1	1.204119983	0.0625	0.153846154	0.3125	13	0	0	16	2L:13217996-13218046
2L	-	13218145	13218184	coding	CG9426	FlyBase	G10534.1	AACATATATATCATTGGTGGATCTCATCGGGATACGCCGC	9	13218155	0.755797021	4	9	66	1	1.079181246	0	0.333333333	0.5	9	0	0	12	2L:13218145-13218184
2L	-	13218200	13218273	coding	CG9426	FlyBase	G10535.1	TAGCCCTGCGCTCCATTTGCCGGGACATTGCGTCCAAGCGCGGACAATTGGTGCCGCTGCGGGTATGTCCGCGT	10	13218200	0.849322951	5	10	50	1	1	0.1	0	0	10	0	0	10	2L:13218200-13218273
2L	-	13218373	13218461	coding	CG9426	FlyBase	G10536.1	CTCGGAGCTGCTGCGTGTAGACTCCGAGTCGCAGGTGTTCCAGGCGGCGCTTCGTTGGATTAAGCACGACGTGACGCAGCGCCGCTGCT	7	13218373	0.967884395	5	6	31	0.75	0.77815125	0.25	0.142857143	0.25	7	2	0	6	2L:13218373-13218461
2L	-	13218784	13218833	coding	CG9426	FlyBase	G10537.1	GTCGTTGGCCAAGAGTGCACTGAACTTTGTCCACGCGAATTTCCCAGCGG	8	13218784	0.976511982	5	6	37	0.8	0.903089987	0.4	0.25	0.4	8	2	0	8	2L:13218784-13218833
2L	-	13218844	13218875	coding	CG9426	FlyBase	G10537.2	TGCCCTGGGCATTTTACGCTTCGCCGAGGCCC	4	13218851	0.976511861	3	3	15	0.8	0.602059991	0.2	0.25	0.4	4	1	0	4	2L:13218844-13218875
2L	-	13218898	13218972	coding	CG9426	FlyBase	G10538.1	ATGTCCAGGAGCTCCTGGCCGCCGCCGACATGCTGCAGCTAAACGAGGTGGTCGACGGGTGCTGCGAGTTCCTCT	11	13218951	0.968338833	4	10	52	0.928571429	0.812913357	0.5	0.181818182	0.357142857	11	0	1	13	2L:13218898-13218972
2L	-	13219219	13219269	coding	CG9426	FlyBase	G10539.1	AACTGCGCGAGCAGTCCCGTTTCTGCGACGTGGAGATCATCGCCGGAATGG	5	13219219	0.950445151	4	4	21	0.8	0.602059991	0	0	0	5	1	0	4	2L:13219219-13219269
2L	-	13219272	13219374	coding	CG9426	FlyBase	G10539.2	TTGGCCAAAATCTGGGATCTGGAGCCACAGCGGCCAGCCATCGCACAAACCTGCCCTCCTACTGCAACGCCCAATATCCGTTCAAGGTGCTTTCCAATCTCAA	25	13219326	0.934761283	5	23	101	0.933333333	1.447158031	0.066666667	0.16	0.3	25	2	0	28	2L:13219272-13219374
2L	+	1699255	1699336	3'utr	chinmo	FlyBase	G1054.1	ATGCAGATGCAGACTACCAGTGTCACCCGATCCCCAGTTTGTTCTGTGATATCGTTTTCAAGTTGCAAGAACGAGTGGCGTT	87	1699255	0.989004859	13	76	838	0.834951456	1.457377197	0.223300971	0.149425287	0.281553398	87	15	2	86	2L:1699255-1699336
2L	-	13219538	13219601	5'utr	CG9426	FlyBase	G10540.1	CAATTGAATGCGAAGAGTCTGAGCTGTGCTGTCGCCCCCGAAAAGTGCATTTATTAAGGCGATA	9	13219538	0.98478753	5	7	56	0.818181818	0.954242509	0.272727273	0.222222222	0.363636364	9	2	0	9	2L:13219538-13219601
2L	-	13219707	13219800	5'utr	CG9426	FlyBase	G10541.1	TAGTAGCGGACTTCGGTTGTTTTAATTTGTGATATGCTAACCTTTTGCCTGCAGTCGTTTGTATTGCGTGTGTGGGTGTGTGTGCTCGCCTTTT	115	13219707	0.99342523	15	108	1329	0.942446043	2.117271296	0.532374101	0.173913043	0.316546763	115	8	0	131	2L:13219707-13219800
2L	-	13221572	13221609	coding	Ski6	FlyBase	G10542.1	GATCACTTGGAAACCGTCATCGAGACTGCTATGGCGGG	6	13221604	0.664858424	4	6	23	1	0.77815125	0.5	0	0	6	0	0	6	2L:13221572-13221609
2L	-	13221914	13221953	coding	Ski6	FlyBase	G10543.1	GCAAATCTCTGGAGTTCAAGTTGTACCTGCAGCAGGCGCT	12	13221914	0.930267944	3	11	74	1	1.113943352	0.230769231	0.181818182	0.307692308	11	0	0	13	2L:13221914-13221953
2L	-	13222003	13222043	coding	Ski6	FlyBase	G10544.1	AGGGCAATCAGACAGAGTCCGTCATCAACTGTCAGTACAGT	7	13222018	0.651170434	3	6	28	0.875	0.84509804	0.125	0.142857143	0.25	7	1	0	7	2L:13222003-13222043
2L	-	13222252	13222296	5'utr	Ski6	FlyBase	G10545.1	AATTGTAAACAAATCCCGCCGCACGTGTGATATTTAGTTAAAATC	15	13222282	0.928561013	4	12	108	0.8	1.204119983	0.1	0.266666667	0.45	15	4	0	16	2L:13222252-13222296
2L	-	13244369	13244561	snRNA	snRNA:U2:34ABc	FlyBase	G10547.1	ATCGCTTCTCGGCCTTATGGCTAAGATCAAAGTGTAGTATCTGTTCTTATCAGCTTAACATCTGATAGTTCCTCCATTGGAGGACAACAAATGTTAAACTGATTTTTGGAATCAGACGGAGTGCTAGGAGCTTGCTCCACCTCTGTCGCGGGTTGGCCCGGTATTGCAGTACCGCCGGGATTTCGGCCCAACT	733	13244476	0.813676163	46	682	4953	0.962298025	2.030194785	0.045481747	0.293315143	0.690005984	733	49	14	1608	2L:13244369-13244561
2L	-	13284566	13284701	stop_codon	Drep-4	FlyBase	G10549.1	GCATTGTGCAAGAGCTGATGGAAGTCCAGGTGGACAGTCTAGCCACTTAAATGGTATGTGAGAAATATATAAAAGTTACCTAGCCAAGCAATATTGTACACAATAACTTTACAAAATGTATCTACGAGTTTTGTTG	20	13284566	0.967317478	12	20	112	1	1.431363764	0.111111111	0.25	0.444444444	20	0	0	27	2L:13284566-13284701
2L	+	1699396	1699468	3'utr	chinmo	FlyBase	G1055.1	TTGGCATTCGTGTTGAAAGGCTGAAGGGCAAATTCAAAGCAATAGCAATAGATTAAACCACTAGAGTCTGGCA	9	1699396	0.947081917	6	9	40	1	1	0.2	0.111111111	0.2	9	0	0	10	2L:1699396-1699468
2L	-	13284751	13284809	coding	Drep-4	FlyBase	G10550.1	TATTCTCCCTAAAGAATCTCAAACTAGTGCACATTGTCTGTCATGAGAAGGCGCAGCGC	8	13284751	0.973034976	4	6	49	0.692307692	0.653212514	0.153846154	0.5	0.692307692	8	3	1	9	2L:13284751-13284809
2L	-	13284810	13284862	coding	Drep-4	FlyBase	G10550.2	AATTCATAAGAAGCAAGTGGTCGATATCTCAGTACTGGAGTACTTTCTAGAAA	42	13284850	0.93896095	6	40	229	0.978723404	1.662757832	0.14893617	0.119047619	0.212765957	42	1	0	46	2L:13284810-13284862
2L	-	13284928	13285013	coding	Drep-4	FlyBase	G10551.1	AGCACACTATTAATCCGTACGCTTCGCGTGAGAATCTCATTTTGTTTCAGGTCTGGAATCTGGACCACCAAATCGAACTGTGCCGC	18	13284928	0.985611372	6	16	127	0.826086957	1.278753601	0.130434783	0.277777778	0.434782609	18	4	0	19	2L:13284928-13285013
2L	-	13285041	13285084	coding	Drep-4	FlyBase	G10552.1	CTTGTGCTCCGACTTGGGTGACTTCTATTGCCAGGGCTCCTATT	6	13285041	0.981522257	5	6	45	1	1	0	0.5	0.7	6	0	0	10	2L:13285041-13285084
2L	-	13285116	13285214	coding	Drep-4	FlyBase	G10553.1	AGCATGAATTCCTGAAGCAGCACTTGGGCGACGAGGAAACAGACGCTGGCAGGATACCCAGCAAGAGACTGAGGCAGGTGATTAGGGAGTACACCAAGG	29	13285157	0.933796619	5	29	74	1	1.505149978	0.40625	0.068965517	0.15625	29	0	0	32	2L:13285116-13285214
2L	-	13285730	13285780	coding	Drep-4	FlyBase	G10554.2	CGAGGTGTCCGACGATGAGTACTTAAAAAGCCTACCCGCCCAGACGCTGTT	9	13285730	0.953318965	3	8	38	0.888888889	0.903089987	0.444444444	0	0	9	1	0	8	2L:13285730-13285780
2L	-	13286360	13286464	start_codon	Drep-4	FlyBase	G10555.1	GGAAACTTGCTGCGAGGACTACATTCCAAAGTTGACTTTATTATGAGCCAGAACGATGATCAGCTACATTAGAGATGCAATCATGTCACCGACAACACGCAGCAG	10	13286360	0.965910241	5	10	55	1	1	0.5	0	0	10	0	0	10	2L:13286360-13286464
2L	-	13363539	13363633	3'utr	Nnp-1	FlyBase	G10557.1	TCTTTTAGTAGTTACAATTACGACTTAAAATACTATTGCTTGTAGGCCATTTTATGTTCAAGCTATCCTCTGATCTGAGTTGAAATAAAAGCAAA	54	13363539	0.973019776	11	48	428	0.907692308	1.469822016	0.107692308	0.203703704	0.338461538	54	5	1	59	2L:13363539-13363633
2L	-	13363917	13363973	3'utr	Nnp-1	FlyBase	G10558.1	GAGGAAGATTAATTTGGACTTAGTGCTCTGAGGGACGATGAAGAAGGGGGAGCGCTT	12	13363917	0.984292626	4	11	89	0.923076923	1.079181246	0.230769231	0.083333333	0.153846154	12	1	0	12	2L:13363917-13363973
2L	-	13364170	13364218	coding	Nnp-1	FlyBase	G10559.1	CGGGCAGTGGCAAGCATGTGCGGATCGTGACTAAGAGCAACTGCATCTA	5	13364170	0.93880742	3	5	22	1	0.77815125	0	0.2	0.333333333	5	0	0	6	2L:13364170-13364218
2L	+	1699529	1699675	3'utr	chinmo	FlyBase	G1056.1	CGACCCTGCACACCCCCATCAGCGTTCGCTGGAGTCTGAATTACATTTTATTTTTAAGTACGTTGGTGGGGAGCAGCGGCTTGGATTTTGGCGCTGGGTCAGCCATCAGTCAGTAATTCAATCCGTCAGTCAGTGAATCAATCAAAC	1547	1699558	0.844999814	30	1438	11201	0.935363248	1.811922382	0.047008547	0.135746606	0.285790598	1547	95	26	1751	2L:1699529-1699675
2L	+	1699685	1699869	3'utr	chinmo	FlyBase	G1056.2	TACTTAGTTGTCAGGGGTTAATTGGAGTAACCAGCACACCTTAGTTGATACACACAACCTACTTTTAGTTTACGTTAACTTAGTTCTTAGTTGCGCTTCGCGTTTCGTCTTACAATTAGAGTCTAATCAAACTCAGGAACTCATATACCTCAGGAAAGAACCTACCTCTTTGTGTTTTTTAAACT	86	1699817	0.80717788	28	79	624	0.934579439	1.698970004	0.158878505	0.174418605	0.336448598	86	6	1	100	2L:1699685-1699869
2L	-	13364724	13364752	coding	Nnp-1	FlyBase	G10560.1	AGAAGGTGAATTACAATGCAAAGGTGCGT	6	13364741	0.699327287	2	6	23	1	0.77815125	0.333333333	0	0	6	0	0	6	2L:13364724-13364752
2L	-	13364940	13365028	coding	Nnp-1	FlyBase	G10562.1	AACTTATCCAGATCTTTGAGACTTACCAGAGAGGAGAGTTTCCACTTGGCGTGAGGACAATGCCAAAGGTGGAGGGACAAACTCTGTCC	31	13364940	0.976112398	6	28	177	0.902439024	1.267171728	0.12195122	0.290322581	0.463414634	31	3	1	37	2L:13364940-13365028
2L	-	13365203	13365240	coding	Nnp-1	FlyBase	G10563.1	CATTGAGAAACTAGATTCTGGATTTGACGAGGAGGATG	7	13365203	0.963614525	5	7	39	1	1	0.1	0.285714286	0.5	7	0	0	10	2L:13365203-13365240
2L	-	13365476	13365545	coding	Nnp-1	FlyBase	G10564.1	AGCAGCATGCAGCTTTCTGTGATGTCGGAGCAGCCTAAGTCTCGCGGCATGACCATGCACTACCTAGATG	18	13365490	0.942639276	5	14	99	0.782608696	0.954242509	0.086956522	0.166666667	0.347826087	18	4	1	18	2L:13365476-13365545
2L	-	13370332	13370356	3'utr	CG9306	FlyBase	G10565.1	CGTAATCAAATCACATCCAATCTTT	5	13370346	0.789550652	2	4	26	0.666666667	0.602059991	0	0.2	0.333333333	5	2	0	4	2L:13370332-13370356
2L	-	13370409	13370452	coding	CG9306	FlyBase	G10566.1	GCGGGAGCAGCGCAAGAAGGAGTTTGTGACCTGGTGGGAGAAGC	6	13370452	0.960772292	5	6	30	1	0.84509804	0.285714286	0.166666667	0.285714286	6	0	0	7	2L:13370409-13370452
2L	-	13370468	13370563	coding	CG9306	FlyBase	G10567.1	TGCCAACAGTGCCGGTGGCTGTGCTTTCGAACGAGAGGTGATTCCGCCCGACTGGGTCCTGGACTACTGGCATCCCCTGGAGAAGGCCCAGTACCC	380	13370468	0.960862571	11	378	1869	0.995192308	2.617000341	0.610576923	0.081578947	0.161057692	380	2	0	414	2L:13370468-13370563
2L	-	13371466	13371552	stop_codon	CG9305	FlyBase	G10568.1	AGAGCATATTGTTCAATGCATAATGAATGTTATGCAGCCAGAGGACTAACGACATTTTATATTTATATCTTAAGAGTATTTGTTAAC	5	13371466	0.921345809	5	5	37	1	0.77815125	0.166666667	0.2	0.333333333	5	0	0	6	2L:13371466-13371552
2L	-	13371661	13371765	coding	CG9305	FlyBase	G10569.1	TGAAGACCAAGATCATGAACTTATAACGCCGGATGACCCCATTCCGCCGTCCACTACCGAACCGGATATCGAACAAATTCTCGCCGAGCTTGCGGAAGGATCTCT	15	13371661	0.934658736	9	15	62	1	1.230448921	0	0.133333333	0.235294118	15	0	0	17	2L:13371661-13371765
2L	+	1699969	1700139	3'utr	chinmo	FlyBase	G1057.2	ACCGAATGTTTCGCTGTAATCGAAGATGCTATCAAGAAAGCTTTAGTTCTTAGTTCGATTATCGGTTAGCTAGCTAGCTAGTGGCTAAGTGGCACCTAAGTTTAGTAGGAGGATTTAATTTTAAATGCAAAAGACACAATCACACACAATGAACACACAATAGCAATAATA	43	1700099	0.918129811	23	37	286	0.882352941	1.176091259	0.235294118	0.186046512	0.31372549	43	4	2	45	2L:1699969-1700139
2L	-	13371811	13371902	coding	CG9305	FlyBase	G10570.1	TATGACGTAGATGTAAACAAGCCACGTGATAAAACTATTATCAATATGGATGATGGTACCCTAAGCTATGTCAGCGACGTCGAACCCGCCCC	18	13371811	0.945716529	8	13	89	0.666666667	0.84509804	0.19047619	0.111111111	0.238095238	18	6	1	14	2L:13371811-13371902
2L	-	13371925	13371965	coding	CG9305	FlyBase	G10571.1	TTGCCAACGGGGGGAGAACTGCAGGCTGAGCTCAATGGCCT	21	13371951	0.97950722	3	21	56	1	1.397940009	0.12	0.19047619	0.32	21	0	0	25	2L:13371925-13371965
2L	-	13372443	13372509	coding	CG9305	FlyBase	G10573.1	ACGTTCACGTCGGGATCTAAAGCTGAAGTACAAAAAGGAAGAGCGAACCAATGGGCAGCTCATAAAC	21	13372464	0.928194816	3	21	69	1	1.361727836	0.130434783	0.095238095	0.173913043	21	0	0	23	2L:13372443-13372509
2L	-	13372917	13372985	coding	CG9305	FlyBase	G10574.1	AGATGATGGACATGATCTTCTACAATCCGGAGAACAATCCCATGGTGCCCAAACAGTCGGTGACGACCA	10	13372917	0.943492288	7	10	40	1	1.041392685	0.090909091	0.1	0.181818182	10	0	0	11	2L:13372917-13372985
2L	-	13372993	13373059	coding	CG9305	FlyBase	G10575.1	TGGACAGCGGTTAAATGCCCGGCGAGACTTTGAAACCCGTTTCAATAAGGGTGTACCCGACAAGTCC	8	13372993	0.927214799	4	7	29	1	1.041392685	0.363636364	0.25	0.454545455	8	0	0	11	2L:13372993-13373059
2L	-	13373149	13373232	coding	CG9305	FlyBase	G10576.1	TCGGGAACTCCTTTGCAGCAGCAGGTGCACTCGCCTATGCCTCCGTCCCCCTATAAATACCTACCGCCCGCTAGTCCGGGCATG	7	13373149	0.951820707	6	7	31	1	0.84509804	0	0	0	7	0	0	7	2L:13373149-13373232
2L	-	13373286	13373328	coding	CG9305	FlyBase	G10577.1	AGCTTCGTGGGCTCACCCATGGCCAGTGATTATGAGGGCGACT	11	13373286	0.927138925	3	10	67	0.916666667	0.740362689	0.083333333	0.090909091	0.166666667	11	0	1	11	2L:13373286-13373328
2L	-	13373329	13373367	coding	CG9305	FlyBase	G10578.1	CGTGTGCGACCCACTCCGGTATTTGGCCAGCGACGCAAC	8	13373329	0.953431691	2	7	34	0.888888889	0.903089987	0.333333333	0.125	0.222222222	8	1	0	8	2L:13373329-13373367
2L	+	1700191	1700246	3'utr	chinmo	FlyBase	G1058.1	TTTAGCCATAGACTGCGCAGTGACGAGATGAGCATGATACCACCACATAAACTTAT	25	1700199	0.904818819	4	25	116	1	1.431363764	0.444444444	0.08	0.148148148	25	0	0	27	2L:1700191-1700246
2L	-	13373513	13373539	coding	CG9305	FlyBase	G10580.1	TGCGGAATTGGAACTAGAGGCTGATGC	6	13373525	0.76458491	4	6	23	1	0.84509804	0.142857143	0.166666667	0.285714286	6	0	0	7	2L:13373513-13373539
2L	-	13376482	13376515	3'utr	CG9302	FlyBase	G10581.1	AATTTCATTTTTACTGCGCTTATCCCTCTATAAT	9	13376500	0.833467586	3	9	101	1	1.079181246	0	0.333333333	0.5	9	0	0	12	2L:13376482-13376515
2L	-	13376556	13376687	3'utr	CG9302	FlyBase	G10582.1	CTTCTCCCACAACACTTTGCAATCTCACTTTTTGTATTACCATAAACTGTATTCGTTCCGTTCAGTTTACAATCAGCTTGAATGTCGTCTAGACTATCGAATATTTTATAGAATGTATGCGCATTTTGTAAC	101	13376615	0.875074641	23	95	828	0.944	2.071882007	0.088	0.188118812	0.344	101	7	0	118	2L:13376556-13376687
2L	-	13376691	13376843	stop_codon	CG9302	FlyBase	G10582.2	GCGGATATCCCACCATTCTGTACTTCTCTTACCTCAAAACCAAGCTGGATTACAATGGCGGACGCACCAGCAAGGACTTTATCGCCTATATGAACAACCCGCCTACCTCAGCGGACCGCACAGAGCTGTGATACGCTGTTGCAAAGTATAACG	105	13376843	0.977742585	14	95	614	0.909836066	1.200224939	0.098360656	0.133333333	0.254098361	105	5	6	111	2L:13376691-13376843
2L	-	13376857	13376938	coding	CG9302	FlyBase	G10583.1	AGCGGCTGCCACGGCCTTACAGGATGATCCTCGGATAGCGTTTGTCGCCATCGACTGCACAAAGCTTGCCGCGCTCTGCGCA	14	13376857	0.961061145	5	14	72	1	1.176091259	0.133333333	0.071428571	0.133333333	14	0	0	15	2L:13376857-13376938
2L	-	13377043	13377086	coding	CG9302	FlyBase	G10584.1	CGACGCTGAAGAGGAAAAAGCATGCGCTGGTCATGTTCTATGCA	15	13377069	0.954806991	2	15	57	1	1.204119983	0.125	0.066666667	0.125	15	0	0	16	2L:13377043-13377086
2L	-	13377569	13377639	coding	CG9302	FlyBase	G10585.1	CTGATTTACTTTGAAAACGGCAAGCTGCGCTTTACATACGAAGGAGAGAACAACAAGGAGGCTTTGGTGTC	9	13377593	0.9723089	4	6	39	0.727272727	0.602059991	0.272727273	0.222222222	0.363636364	9	2	1	8	2L:13377569-13377639
2L	-	13377734	13377783	coding	CG9302	FlyBase	G10586.1	AAACTAAGGGCGGTTATATTCTGGCGGCTATGAATGTAGAGCGACAGGAG	25	13377734	0.961692584	3	24	178	0.966666667	1.462397998	0.166666667	0.12	0.266666667	25	1	0	29	2L:13377734-13377783
2L	-	13378234	13378328	coding	CG9302	FlyBase	G10587.1	TCTGCTGGTGGCACTTGTTGCCGCAAAATCGAAAACCTCGGCGGTGCAGGATGACATCGCGGAGTATAAGGACTTCAAGAAGCTGCTGCGCACCA	11	13378234	0.950101495	6	11	50	1	1.113943352	0.076923077	0.181818182	0.307692308	11	0	0	13	2L:13378234-13378328
2L	-	13378339	13378448	start_codon	CG9302	FlyBase	G10588.1	GTGTTAAACATGCAATTACCTAGAGCGCACTAACTAGTATAGCATCAGTTAGGTCAATTGTTACCTGTAGGTGTAAAGTTCAAGCCGCCTGATGTGGATAACCGGTCAGT	51	13378339	0.916749892	11	49	387	0.965517241	1.748188027	0.25862069	0.137254902	0.24137931	51	2	0	56	2L:13378339-13378448
2L	-	13384812	13384857	lincRNA_exon	CR44599	FlyBase	G10589.1	TGAATGTTGGAAATATGTTTGTGATCGTTTTTGAATAAAAAGCGTT	6	13384812	0.99315477	2	5	67	0.555555556	0.698970004	0	0.166666667	0.444444444	6	4	0	5	2L:13384812-13384857
2L	+	1700385	1700438	3'utr	chinmo	FlyBase	G1059.1	GATTTCCCCATTGACGTTCTCATGTAAATATGCGCTGAGCACACGGAGCCCACG	5	1700385	0.939800455	4	4	20	1	0.84509804	0.142857143	0.4	0.571428571	5	0	0	7	2L:1700385-1700438
2L	-	13385854	13385957	stop_codon	CG9293	FlyBase	G10590.1	CGCAGGACAGAAAGAAGAAATAGATGCAATCCTTTATGATTACTTAGAATACTACTTTAGATTAAGCACAAAATTACCTATTTAAATAAAGCCACGGCTACTAT	58	13385957	0.988625423	6	54	502	0.939393939	1.491361694	0.015151515	0.120689655	0.227272727	58	3	1	62	2L:13385854-13385957
2L	-	13385992	13386019	coding	CG9293	FlyBase	G10591.1	TCACTTCGCTTGTGTTGGCCTCACCACA	6	13386019	0.701255618	2	5	31	1	0.903089987	0.25	0.333333333	0.5	6	0	0	8	2L:13385992-13386019
2L	-	13386101	13386186	coding	CG9293	FlyBase	G10592.1	GGACATGCCCGTCGATCCCAATGAGCCCACATATTGCCTATGCCACCAGGTGTCCTATGGAGAGATGATTGGCTGCGACAATCCCG	20	13386101	0.890953381	11	19	92	1	1.380211242	0.083333333	0.2	0.333333333	20	0	0	24	2L:13386101-13386186
2L	-	13386984	13387025	coding	CG9293	FlyBase	G10593.1	CGATAGCCATGCCAAGGACTTTATGCGCAAGCTGGGCGAGAA	5	13386984	0.938847912	2	4	20	1	0.698970004	0.2	0	0	5	0	0	5	2L:13386984-13387025
2L	-	13387044	13387096	coding	CG9293	FlyBase	G10594.1	ACGGAGCTGGAGAGAAATTTTAAGCTGATGCGAAAATTAGACGATCGAGCACA	5	13387096	0.915113865	4	5	19	1	0.698970004	0.4	0	0	5	0	0	5	2L:13387044-13387096
2L	-	13394034	13394074	3'utr	RpL24	FlyBase	G10595.1	AATTGAATATCCGAAGTTAGACTGAGAGTATAAAAATCGCA	15	13394058	0.801497233	2	15	75	1	1.361727836	0.086956522	0.266666667	0.52173913	15	0	0	23	2L:13394034-13394074
2L	-	13394339	13394449	stop_codon	RpL24	FlyBase	G10596.1	GCAGAAGGCTGCTCCCCGCGTCGGAGGCAAGCGGTAAACACCTTTCGCCGGTAGTGATGTGCTAAAGTTAGTCCAGGATTTAAGGAACCACTCGTGAATTGAAAATTAAAC	107	13394349	0.761265761	19	102	506	0.940740741	1.50174373	0.140740741	0.214953271	0.377777778	107	5	3	127	2L:13394339-13394449
2L	-	13394598	13394647	coding	RpL24	FlyBase	G10597.1	CCAGCGCGCCATCGTCGGTGCCTCGCTGGCCGAGATTCTGGCCAAGCGTA	5	13394598	0.966489448	4	4	20	1	0.77815125	0	0.2	0.333333333	5	0	0	6	2L:13394598-13394647
2L	-	13394678	13394781	coding	RpL24	FlyBase	G10598.1	AAGAAGTGCGAGCGCTCCTACCTGATGAAGCGCAATCCCCGCAAGGTTACGTGGACCGTGCTGTACCGCCGGAAGCACCGCAAGGGAATCGAGGAGGAGGCCTC	26	13394678	0.935578048	10	22	84	0.896551724	1.113943352	0.172413793	0.115384615	0.206896552	26	2	1	26	2L:13394678-13394781
2L	-	13444639	13444670	coding	CG9267	FlyBase	G10599.1	ACGTTTTTATAATATGGTCTCTGGTCGAATTG	11	13444656	0.779615891	4	11	109	1	1.041392685	0.181818182	0	0	11	0	0	11	2L:13444639-13444670
211000022278876	-	129	282	NoAnnotation			G106.1	AAACCACACATAGAGCAAAAGGGCAAATGCTGACTTGATCTCGGTGTTCAGTACACACAGGGACAGCAAAAGCTCGGCCTATCGATCCTTTTGGTTTAAAGAGTTTTTAACAAGAGGTGTCAGAAAAGTTACCATAGGGATAACTGGCTTGTGG	1195	222	0.980950401	25	1170	8337	0.980458221	2.560803002	0.212938005	0.187447699	0.345687332	1195	26	3	1455	211000022278876:129-282
211000022278876	-	284	391	NoAnnotation			G106.2	ACTCAGGTATGATCCAATTCAAGGACATTGCCAGGTAGGGAGTTTGACTGGGGCGGTACATCTCTCAAATAATAACGGAGGTGTCCCAAGGCCAGCTCAGTGCGGACA	62	321	0.80934405	15	58	309	0.961038961	1.86923172	0.363636364	0.209677419	0.363636364	62	3	0	74	211000022278876:284-391
2L	+	1700475	1700512	3'utr	chinmo	FlyBase	G1060.1	TACGAGAATATACCTTTGGCTAAACCCTAATTATACGA	11	1700512	0.808809484	2	9	71	0.818181818	0.954242509	0	0	0	11	2	0	9	2L:1700475-1700512
2L	-	13502363	13502400	3'utr	B4	FlyBase	G10600.1	ACAGGTTCAGTCAGTGTGTGTGATAGTAGCTAAGTAAC	9	13502385	0.757505907	2	8	67	0.909090909	1	0.272727273	0.222222222	0.363636364	9	1	0	10	2L:13502363-13502400
2L	-	13502496	13502543	3'utr	B4	FlyBase	G10601.1	GGTGGAAAACGATTCAATAAATAGTGTAAGAAAAGCCTAGTGTTACCA	5	13502496	0.956269969	2	4	21	1	0.903089987	0.25	0.6	0.75	5	0	0	8	2L:13502496-13502543
2L	-	13502671	13502700	3'utr	B4	FlyBase	G10602.1	CACTTTCAATTGGGTACTACATAAATAAAT	9	13502671	0.739794355	4	7	65	0.8	0.903089987	0	0.111111111	0.2	9	2	0	8	2L:13502671-13502700
2L	-	13502752	13502841	3'utr	B4	FlyBase	G10603.1	AAGTAGAGTTTAGACACTAAGGTCCAGTTTCTAGTCTTAATTTGAAAACAAATATGAAGCCGTTTCGAAATGGAGACATGCCAAACTTTT	61	13502770	0.952635164	6	58	479	0.974025974	1.875061263	0.077922078	0.229508197	0.38961039	61	2	0	75	2L:13502752-13502841
2L	-	13502850	13502877	3'utr	B4	FlyBase	G10603.2	AGTGACTTTATCGCGCCATATAGATGTG	4	13502877	0.985362507	2	2	18	0.8	0.602059991	0	0.25	0.4	4	1	0	4	2L:13502850-13502877
2L	-	13503075	13503154	3'utr	B4	FlyBase	G10605.1	ATTGTATATTTGTAAAATAGCATAAACTTTTAGGGCAAAATGCCAAACTTTTACACGATCTCTCGTATTTTGTCGTTCTT	40	13503116	0.791648182	11	36	336	0.96	1.681241237	0.02	0.175	0.34	40	2	0	48	2L:13503075-13503154
2L	-	13503161	13503249	3'utr	B4	FlyBase	G10605.2	ATGGAAATCTTAGTTCAAACCTAAGGTATTATTAGCTCGTAGGCAATCAACAAGTCAAATCAAATCATAAGCGATATACATCTATATAT	53	13503181	0.921678178	14	48	369	0.938461538	1.785329835	0.184615385	0.20754717	0.353846154	53	4	0	61	2L:13503161-13503249
2L	-	13503330	13503432	3'utr	B4	FlyBase	G10606.2	TACAGATGGGTGCCGCCGGTCCACGACTTTCAATCCATTAAACGGCCAGATCCCTAACCCATACAAAAAAAAATACATCATATTGAAACTGAACATTTGGAAA	17	13503381	0.972970221	8	16	80	0.909090909	0.823908741	0	0.176470588	0.363636364	17	0	2	20	2L:13503330-13503432
2L	-	13503458	13503514	3'utr	B4	FlyBase	G10607.1	ACGAAAAACCCCCTTGAAATGACAGCAGAAATTGTAATATTATTATTAACCAAGAGA	12	13503514	0.981878936	3	11	85	1	1.204119983	0.125	0.333333333	0.5	12	0	0	16	2L:13503458-13503514
2L	-	13503538	13503579	3'utr	B4	FlyBase	G10608.1	ATATATTTGTAGAAAGTAGTATTAGTATAGGGATCAAATTTG	7	13503579	0.798131832	7	7	56	1	0.954242509	0.111111111	0.142857143	0.333333333	7	0	0	9	2L:13503538-13503579
2L	-	13503655	13503694	3'utr	B4	FlyBase	G10609.1	ACAAAACTCAAAGCGAATGATGTATGGTGAATTCAAACAG	10	13503678	0.618223768	6	9	55	0.833333333	1	0	0.2	0.333333333	10	2	0	10	2L:13503655-13503694
2L	+	1700521	1700584	3'utr	chinmo	FlyBase	G1061.1	AAAACTTTTACTATGTATGTGTAGAGAGCAGACGATGTAGGCGATATGTGACCAGGATTAAGAT	7	1700521	0.95389761	6	7	34	1	0.84509804	0.142857143	0	0	7	0	0	7	2L:1700521-1700584
2L	-	13503738	13503763	3'utr	B4	FlyBase	G10610.1	AATCATTCAATATGGCGCTGATGCAC	5	13503750	0.734944315	2	3	18	0.833333333	0.698970004	0	0.2	0.333333333	5	1	0	5	2L:13503738-13503763
2L	-	13503804	13503883	3'utr	B4	FlyBase	G10611.1	ATGGTTACAGCAGAATACCAATGTAAGATCATTGTCATATAAGTGAGAGGAGCTCTCAATTTTAGGAAAAATACTTTTCC	9	13503804	0.970705095	4	8	53	0.909090909	1	0.272727273	0.222222222	0.363636364	9	1	0	10	2L:13503804-13503883
2L	-	13504001	13504025	3'utr	B4	FlyBase	G10612.1	AAATCAGAGAACAATTGAATGACAC	6	13504014	0.747674463	2	6	16	1	0.903089987	0	0.166666667	0.375	6	0	0	8	2L:13504001-13504025
2L	-	13504456	13504556	stop_codon	B4	FlyBase	G10614.1	TCACCACCGTTGAATTGGCCGGAGAGGATAACATTTACAATACGCTCAAATGATGACTCATGTGATTCCGGCGACGTAAGTTGGCCGGCGCCAAAGGCCTG	141	13504456	0.961743397	13	140	704	0.994652406	2.269512944	0.155080214	0.283687943	0.459893048	141	1	0	186	2L:13504456-13504556
2L	-	13504568	13504704	coding	B4	FlyBase	G10615.1	GCATCGCTCAAGTATTCGGTCAATGGACCACAGTCGGTCAGTCGGATTGAGGTGAATGGAGCTACGGCGGCGGTGAAGAGCAGCGCAATCAGCTACCATACTGTGTACCTGGGCGAGGAACCGCTGGGCGAGAGGCA	70	13504672	0.996565267	9	67	311	0.962025316	1.880813592	0.126582278	0.114285714	0.215189873	70	3	0	76	2L:13504568-13504704
2L	-	13504712	13504752	coding	B4	FlyBase	G10616.1	TCGGGCGCCACTCAGTTCACTCATGTGCCCGACGATGATGG	9	13504728	0.719392974	3	7	41	0.916666667	1.041392685	0	0.111111111	0.333333333	9	1	0	11	2L:13504712-13504752
2L	-	13504795	13504834	coding	B4	FlyBase	G10617.1	CAGTAGACCAGTTCCCGCTGTGGACTATACCAAGGAGAAT	5	13504795	0.953162675	2	5	25	1	0.77815125	0	0.2	0.333333333	5	0	0	6	2L:13504795-13504834
2L	-	13504843	13504894	coding	B4	FlyBase	G10618.1	CTCCAGTGTGCGCGATTCGCTTGTGATTTCCGGCGGGGACTGCCTGCGATCG	27	13504865	0.693414698	8	27	189	1	1.491361694	0.322580645	0.148148148	0.258064516	27	0	0	31	2L:13504843-13504894
2L	-	13505497	13505553	coding	B4	FlyBase	G10619.1	CAAATAGAGAAACATCAATCTGACTTAGATCTCGATGAGCAGGCCAAGCGAATGAGC	26	13505497	0.970550245	5	24	136	0.939393939	1.491361694	0.03030303	0.192307692	0.363636364	26	2	0	31	2L:13505497-13505553
2L	+	1700589	1700643	3'utr	chinmo	FlyBase	G1062.1	TGTATACATCAATTTCGGCAAAGCAACTGAATGAGGCAAACCAAACAAAAAAAAA	826	1700633	0.976523064	5	816	1900	0.988974642	2.475671188	0.002205072	0.090799031	0.17199559	826	8	2	897	2L:1700589-1700643
2L	-	13505566	13505637	coding	B4	FlyBase	G10620.1	AATCGCATCTCTGAGCGCATGCGTGTATTCCAGTCTACCAAGAAGAAGTGGTTCGGAAAGCATCATCCGCAG	15	13505566	0.972806139	6	15	90	1	1.204119983	0.3125	0.066666667	0.125	15	0	0	16	2L:13505566-13505637
2L	-	13506086	13506134	coding	B4	FlyBase	G10622.1	GCTATATCTCCGGTCCAGGCGGACCCGACATTCCCGAGCAGCTATGTAT	8	13506111	0.75079003	5	8	29	1	1	0.6	0.125	0.3	8	0	0	10	2L:13506086-13506134
2L	-	13506156	13506189	coding	B4	FlyBase	G10623.1	GTGCATCGTTTGAGTGCTTTGGTGACGGCGGCCA	8	13506156	0.91566017	5	8	54	1	1	0.5	0.25	0.4	8	0	0	10	2L:13506156-13506189
2L	-	13506602	13506662	coding	B4	FlyBase	G10624.1	AGAAGGGTCTCCCCACGGCCACACAATACGGATCTCTGATACAGCTGGTTCGGGAACGGGT	44	13506602	0.66161634	4	41	208	0.941176471	1.681241237	0.117647059	0.159090909	0.274509804	44	3	0	48	2L:13506602-13506662
2L	-	13508633	13508663	coding	B4	FlyBase	G10625.1	TCGCAGCGCAAGAAGACTCTGCTCATTCCAC	4	13508663	0.904411254	2	3	11	1	0.602059991	0	0	0	4	0	0	4	2L:13508633-13508663
2L	-	13509507	13509554	coding	B4	FlyBase	G10626.1	AGGTGCCCATTCTGGATACTGTGACGCACTCAATGGCAGCGGCGATTA	10	13509511	0.873333786	4	10	27	1	1.204119983	0.375	0.5	0.6875	10	0	0	16	2L:13509507-13509554
2L	-	13509663	13509711	coding	B4	FlyBase	G10627.1	ACGACACCAGTTCGAATATGTTCTCGGTGGCCGATTTCGAGAACGCCCG	8	13509663	0.973073533	4	7	55	1	1	0.5	0.25	0.4	8	0	0	10	2L:13509663-13509711
2L	-	13512575	13512610	intron	B4	FlyBase	G10628.1	AAATACAACTTTATGAGACTGAAACAGTAGTGGCAC	10	13512595	0.714193142	2	10	53	1	1	0	0	0	10	0	0	10	2L:13512575-13512610
2L	-	13513048	13513082	coding	B4	FlyBase	G10629.1	ATCCTGGCTCCACAGTGGGTGGAGCAGGCGCTGGC	9	13513048	0.94144394	2	8	32	0.916666667	1.041392685	0	0.333333333	0.5	9	1	0	11	2L:13513048-13513082
2L	-	13639531	13639725	stop_codon	ics	FlyBase	G10631.1	CCTCTCGAATTCGCGCATAGTGATTCTCCACCAGAAGATCCCAAGATCCCATGGAATTACAAATGTGTTCGTCTCGTTCGTTGTTAACCAAACCCGTTTTCGTATACTAATTTATAAGTACTTTTAAACTAATGCGTATTTCTGCAATGTGCCTTGACCCTTAGTTTCACTAATGAAAATAAAACAAAATAATAG	179	13639531	0.989141349	28	162	1547	0.907317073	1.968482949	0.248780488	0.134078212	0.243902439	179	18	1	186	2L:13639531-13639725
2L	-	13639999	13640032	coding	ics	FlyBase	G10632.1	ATTCAAAACAATAGGCTGCAGGTGCTGCCACCAG	9	13640023	0.922249857	2	8	29	0.888888889	0.903089987	0.111111111	0	0	9	1	0	8	2L:13639999-13640032
2L	-	13640174	13640376	coding	ics	FlyBase	G10633.1	ACAACCAGCTGACCGAACTGCCCGTTTCGCTGTCGTCCATGCCAAAGCTACGCATCCTCAATGTGTCCATCAATCGGCTGATAAATCTTCCTCGCGGCTTTGGAGCCTTTCCGGTGCTGGAAGTGCTCGACCTGTCCTACAACAATCTCAACGAACAGGTCCTGCCTGGTAATTTCTTTGGTATGGAGACACTGCGTGCTCTG	53	13640214	0.972748313	19	51	306	0.954545455	1.799340549	0.196969697	0.226415094	0.378787879	53	3	0	63	2L:13640174-13640376
2L	-	13640415	13640465	coding	ics	FlyBase	G10634.1	CACGCGCTTGACCCTGTCCCACAACAAGATCAGCGTAATCAGTCCGGGAAT	5	13640465	0.993490879	3	3	18	0.8	0.602059991	0	0	0	5	1	0	4	2L:13640415-13640465
2L	-	13670180	13670214	NoAnnotation			G10635.1	AAGATACAATGGGATATAAATGCAATAGATACATT	9	13670197	0.688421773	3	8	43	1	0.954242509	0.111111111	0	0	9	0	0	9	2L:13670180-13670214
2L	-	13747621	13747643	lincRNA_exon	CR45913	FlyBase	G10637.1	CGCATTGTATGACCTACTTAACT	197	13747633	0.769235125	7	182	1381	0.933333333	1.899455702	0.921568627	0.23857868	0.411764706	197	15	2	238	2L:13747621-13747643
2L	-	13747654	13747684	miRNA	mir-1002	ensembl	G10638.1	TTTAAGTAGTGGATACAAAGGGCGATTTGAT	2263	13747674	0.738115495	7	2138	9054	0.948569482	1.982427202	0	0.206805126	0.388623978	2263	123	28	2785	2L:13747654-13747684
2L	-	13747760	13747792	lincRNA_exon	CR45913	FlyBase	G10639.1	ATGCAAATCAACCTTTTGATGTACTACTTTAAG	26	13747772	0.631187018	8	25	240	0.9375	1.477121255	0	0.230769231	0.375	26	2	0	30	2L:13747760-13747792
2L	+	1701347	1701391	3'utr	chinmo	FlyBase	G1064.1	ATAAAATAAATTAAACAAGAAGCATTGTGTATTGTATATTCGTAA	26	1701347	0.985103097	5	25	205	0.965517241	1.146128036	0.068965517	0.115384615	0.206896552	26	0	1	28	2L:1701347-1701391
2L	-	13747795	13747825	miRNA	mir-968	ensembl	G10640.1	TTAAGTAGTATCCATTAAAGGGTTGTTCTCA	8085	13747816	0.722055739	10	7493	57351	0.94643091	2.381776703	0.000851343	0.337909709	0.649443353	8085	759	59	14452	2L:13747795-13747825
2L	-	13782411	13782462	3'utr	CG16890	FlyBase	G10642.1	GACACCAAATCTAAAGTTGAACTGGACATTAAGGCTGTGACTCTGATTGATT	21	13782441	0.743182755	7	20	134	0.966666667	1.462397998	0.233333333	0.333333333	0.533333333	21	1	0	29	2L:13782411-13782462
2L	-	13782472	13782528	3'utr	CG16890	FlyBase	G10643.1	ACGAACTACGATGTACATGTACACTCACATTTACAGGATTATTCACAAGAACTGCGT	6	13782472	0.979695323	4	6	37	1	0.903089987	0.125	0.333333333	0.5	6	0	0	8	2L:13782472-13782528
2L	-	13782595	13782647	stop_codon	CG16890	FlyBase	G10644.1	AGGAATTCGAGCGATATCTAGAGGATCTCATTTTTTAAAATACATAGCACATT	12	13782647	0.990984526	6	10	116	0.846153846	1.041392685	0.384615385	0.083333333	0.153846154	12	2	0	11	2L:13782595-13782647
2L	-	13812955	13813010	coding	CG16888	FlyBase	G10646.1	ACGGACCGAATCCTCGCCAAGAAGTAAGTGCCGTCCACTCACTGCTCTGCACAACT	44	13813009	0.987001908	4	44	174	1	1.698970004	0.1	0.113636364	0.22	44	0	0	50	2L:13812955-13813010
2L	-	13823931	13823967	NoAnnotation			G10647.1	TAAATAACCTTGCATTTAAAGCATCCTGTTGCCGATA	9	13823931	0.966964735	3	9	54	1	1.146128036	0.071428571	0.555555556	0.714285714	9	0	0	14	2L:13823931-13823967
2L	-	13824042	13824098	3'utr	tam	FlyBase	G10648.1	ACTCAGGAAGTCAAGGAGACTTGGAGGCTGTTACTAGTTCCTCTTAAATTGTAAGGC	28	13824077	0.814754382	7	26	155	0.96875	1.491361694	0.125	0.107142857	0.21875	28	1	0	31	2L:13824042-13824098
2L	-	13824114	13824151	stop_codon	tam	FlyBase	G10649.1	AAGAAGAGTTAGCTGCCAAATACTAGAGATTAAATCAT	19	13824137	0.89744506	3	19	117	1	1.301029996	0.1	0.052631579	0.1	19	0	0	20	2L:13824114-13824151
2L	+	1701401	1701447	3'utr	chinmo	FlyBase	G1065.1	AATCCTTAGTTACGTTTACCTTGAGTTGTATAAATTAATTAGTAAGC	11	1701447	0.939957209	6	11	110	1	1.146128036	0.071428571	0.272727273	0.428571429	11	0	0	14	2L:1701401-1701447
2L	-	13826572	13826605	coding	tam	FlyBase	G10651.1	TGCGCCAGCGATGTGGAGGCTACACATCGGATAC	5	13826591	0.765217095	2	4	21	0.888888889	0.602059991	0.222222222	0.4	0.666666667	5	0	1	8	2L:13826572-13826605
2L	-	13827479	13827540	coding	tam	FlyBase	G10652.1	ATGCGGAAAATCTGGTCAAGGTGCAGATGATCTCGCGGAATTTGCACGCCCAACTGTTCCCA	46	13827479	0.9695116	5	46	260	1	1.748188027	0.178571429	0.195652174	0.339285714	46	0	0	56	2L:13827479-13827540
2L	-	13827660	13827699	start_codon	tam	FlyBase	G10653.1	AAACGAGGATGCAGTTCCACCTGATCAGAAAGTACGCCAG	17	13827685	0.731697736	4	13	74	0.818181818	1.255272505	0.409090909	0.235294118	0.409090909	17	4	0	18	2L:13827660-13827699
2L	-	13827965	13828031	3'utr	Arpc1	FlyBase	G10654.1	AACTTCCATAATGGTTCCGAAAGTGTGTGTGTGTTTTAAAGTGTTTCACCTTTATAGCAAACTGAAT	11	13827965	0.978799198	7	11	103	1	1.079181246	0	0.090909091	0.166666667	11	0	0	12	2L:13827965-13828031
2L	-	13828081	13828243	stop_codon	Arpc1	FlyBase	G10656.1	TGGCGGCATGCGCAACCTGCAGATCTAGTGCGGCCCGGAACGGACCAGCGTTACGTGTTATTGTCTGTTAGCGAGTGTGTTGGCCTGGCCAGGAGCGAAGTATTTGCCAAAATGTTTTCCAAAATCGCTTTTCCCATTGTTCTGTACCGTGCGAAAGCCTTTT	56	13828206	0.966847073	18	50	381	0.888888889	1.748188027	0.238095238	0.125	0.222222222	56	7	0	56	2L:13828081-13828243
2L	-	13828315	13828452	coding	Arpc1	FlyBase	G10657.1	TCGAGCGGCATTACCGCCATGAGAATCTTTCAGTCGATGGACCGCAACATGCGCACGGAGAACACGGACACGGTGGTCGATTCCATACATCAGAACGCCATCACCAGCGTGCGACTGTATGCCGGCGACAAGGCGAGC	20	13828315	0.907738534	10	20	66	1	1.322219295	0.19047619	0.05	0.095238095	20	0	0	21	2L:13828315-13828452
2L	-	13828470	13828568	coding	Arpc1	FlyBase	G10658.1	TCTCGCCCACGTCCGTCGTGGTGGCCGGCTATAGCTGTGTGCCACTGCTCTACAGTCTGACTGCCGATGGAAAGCTGGTGCTGAGCGGCAAGCTCGATA	44	13828568	0.891322187	14	37	230	0.829787234	1.591064607	0.276595745	0.068181818	0.127659574	44	8	0	39	2L:13828470-13828568
2L	-	13828575	13828608	coding	Arpc1	FlyBase	G10658.2	TGCCGCACCGGCTATCTGCCCTTCCTGTCATGCG	4	13828577	0.973616519	2	2	14	0.666666667	0.602059991	0.333333333	0.5	0.666666667	4	2	0	4	2L:13828575-13828608
2L	-	13828633	13828692	coding	Arpc1	FlyBase	G10659.1	AGCGACGGTAACAAGGTCTGCTGGGTGGGCCACGACAGCTGCGTGAGCATCGCGGACGCT	7	13828633	0.921450344	4	6	22	1	1	0.3	0.428571429	0.6	7	0	0	10	2L:13828633-13828692
2L	+	1701515	1701579	3'utr	chinmo	FlyBase	G1066.1	AGTGTGCACACGTACAAAACAAAATTTAAGTTCAATTTAACGTGAAGTTTAGTGCACCGAACATT	8	1701579	0.961772457	6	7	41	0.875	0.84509804	0	0	0	8	1	0	7	2L:1701515-1701579
2L	-	13828814	13828872	coding	Arpc1	FlyBase	G10660.1	CTGCTGCTGGCCGGCTCCACGGACTACAAGGTGCGCGTTTTCTCGGCCTTCATCAAGGA	6	13828869	0.976549269	5	6	33	1	1.079181246	0.166666667	0.666666667	0.833333333	6	0	0	12	2L:13828814-13828872
2L	-	13828879	13828908	coding	Arpc1	FlyBase	G10661.1	ACGGTCACTTCGCTGGACTGGCATCCGAAC	8	13828879	0.912394458	3	6	28	0.916666667	1.041392685	0.333333333	0.5	0.666666667	8	1	0	11	2L:13828879-13828908
2L	-	13828938	13829014	coding	Arpc1	FlyBase	G10662.1	GAACAAGTTCGCTGTGGGTTCGGGCGCCCGACTCATATCCGTGTGCTATTTCGAGTCGGAGAACGACTGGTGGGTGT	12	13828938	0.893209166	9	11	56	0.857142857	1.079181246	0.214285714	0.166666667	0.285714286	12	2	0	12	2L:13828938-13829014
2L	-	13829017	13829187	coding	Arpc1	FlyBase	G10663.1	GATCTGCGCGTCATGGGCATCGACTGGGCCAAGAACACCAATCGGATTGTGAGCTGTGCCGCCGACCGTAATGCCTATGTGTGGACGCAGGGCGACGATGGCAAGTGGAAGCCGGCGTTGGTGCTGCTGCGCATCAATCGGGCGGCAACCTGCGTCAAGTGGTCGCCGGCG	27	13829017	0.950290111	16	27	113	1	1.544068044	0.285714286	0.259259259	0.428571429	27	0	0	35	2L:13829017-13829187
2L	-	13829582	13829674	5'utr	Arpc1	FlyBase	G10665.1	TTTTCCACAACGCTCTACTCTTCCGGCCCAGGCAAAGCCAGAATCCATCCCAGCAACGCCAGCTTAATCGTGTTGACGGCCCAGAGTCCGCGA	71	13829582	0.947342567	6	68	290	0.9625	1.886490725	0.1625	0.112676056	0.2125	71	3	0	77	2L:13829582-13829674
2L	-	13831502	13831553	3'utr	CG33649	FlyBase	G10666.1	GGCTGGCGGAGACCATACACATAAGCGATGTACCGGACTATTTATTAAATAT	11	13831553	0.958381039	4	10	53	0.916666667	1.041392685	0.166666667	0.090909091	0.166666667	11	1	0	11	2L:13831502-13831553
2L	-	13831559	13831596	3'utr	CG33649	FlyBase	G10667.1	ACGCTAAGAAACGGACTGATGCAGTTGCGCAGCCGGGA	8	13831559	0.875433959	2	7	21	0.9	0.954242509	0.1	0.25	0.4	8	1	0	9	2L:13831559-13831596
2L	-	13831690	13831734	3'utr	CG33649	FlyBase	G10668.1	CATGTTCTCAACCACGCCGGTCTTAGACTTTCTGAAGGGGATGGA	10	13831690	0.953350855	4	10	66	1	1.041392685	0.090909091	0.1	0.181818182	10	0	0	11	2L:13831690-13831734
2L	-	13831756	13831799	3'utr	CG33649	FlyBase	G10669.1	TTGCCTGTGTGGAAAGTGATTCCGAGCTATCTGCTGACTTGTCT	7	13831779	0.68894632	4	7	59	1	0.903089987	0.375	0.142857143	0.25	7	0	0	8	2L:13831756-13831799
2L	+	1701580	1701667	3'utr	chinmo	FlyBase	G1067.1	TTGTAAGAGCTCGATGTAATTTTTGTTATATATTTTTGTTAGTAATTGTTTTTCTATTAATATCTAGCGCGAAATGTCAACAAGCAAA	14	1701616	0.969498378	7	13	99	0.947368421	1.255272505	0.105263158	0.285714286	0.473684211	14	1	0	18	2L:1701580-1701667
2L	-	13831830	13831884	intron-3'utr	CG33649	FlyBase	G10670.1	GCTCTGCTTCTGGATGGCTGTGATCATGGCCGGGACTCGCAATCCCTGCTCTTAC	45	13831855	0.841147265	5	44	281	0.981132075	1.716003344	0.698113208	0.155555556	0.283018868	45	1	0	52	2L:13831830-13831884
2L	-	13831945	13831991	5'utr	CG33649	FlyBase	G10671.1	TTGTGCAACCGACTGTCATAAGGTCTGTGATAGAGCTGGAAACTACC	41	13831969	0.738875031	8	35	257	0.85106383	1.124938737	0.468085106	0.146341463	0.255319149	41	5	2	40	2L:13831945-13831991
2L	-	13831995	13832079	5'utr	CG33649	FlyBase	G10671.2	GCAGGAGAAGTGACCGTGGAGCAACTGAGCCTGGTGAGAATAGTGGACGACAAAGACTTCCGGCTGCCCGATGCGCGAACGGGTG	13	13832055	0.899743729	7	12	42	1	1.176091259	0.4	0.153846154	0.266666667	13	0	0	15	2L:13831995-13832079
2L	-	13832308	13832338	5'utr	CG33649	FlyBase	G10672.1	ACATCAAAGCACTTGTTCTGGTCCCACTAGC	5	13832338	0.970682693	3	4	29	0.8	0.602059991	0	0	0	5	1	0	4	2L:13832308-13832338
2L	-	13832348	13832391	5'utr	CG33649	FlyBase	G10673.1	CAAAAACTCGTCAAAGATCATCCTCGAAAGGCCAAATGTCCCAC	10	13832348	0.963068022	3	8	39	0.727272727	0.903089987	0	0.1	0.181818182	10	3	0	8	2L:13832348-13832391
2L	-	13834945	13835000	start_codon	mRpS23	FlyBase	G10674.1	AATTAAAACTTTACCAAAATGGCACAAAGTAGGCTTGAAAAGATTGGCACAATCTT	11	13834945	0.868601048	4	10	45	0.875	1.146128036	0.1875	0.272727273	0.5	11	2	0	14	2L:13834945-13835000
2L	-	13881729	13881761	NoAnnotation			G10675.1	AATATCTCTCTAGATCTCAGGTATTCTATATTC	8	13881729	0.725181631	3	8	64	1	0.903089987	0	0	0	8	0	0	8	2L:13881729-13881761
2L	-	13899020	13899087	3'utr	Smg5	FlyBase	G10676.1	GCTTCTGACTAGGCAATCCGCGTGATCCTCTTCGCAAGAACAAAGTATATGGTATACATATATATATA	16	13899045	0.788678145	5	15	102	0.95	1.278753601	0.2	0.1875	0.35	16	1	0	19	2L:13899020-13899087
2L	-	13899133	13899216	3'utr	Smg5	FlyBase	G10677.1	TGTACCATGTCGTATTCAAGATTTCGCATTTCCTGTGTCGGGCTGGACTATGGATCCAAAAACTCTTGATCTTTCCTGCAGTTG	20	13899216	0.787885031	11	20	153	1	1.342422681	0.136363636	0.1	0.181818182	20	0	0	22	2L:13899133-13899216
2L	-	13899528	13899599	3'utr	Smg5	FlyBase	G10678.1	TGAAACTGAAACTGTTACCATCAGCCGGAGCAAGATTCCGCCAGCCTAGCCTGTGCAGCAGCAGCATTGCGA	8	13899528	0.940994762	7	8	28	1	0.954242509	0	0.125	0.222222222	8	0	0	9	2L:13899528-13899599
2L	-	13900711	13900826	coding	Smg5	FlyBase	G10679.1	AGAAGTGTGAGCTCATGGGCAAGCTGTGGCTGCAAAACGAGGTGGAGACTTTGGAGGAGGAGCTGCGGGACAGTCCCGCTCATGTGGTGATGTCCCCATTTGTGGTGGTCGATTCG	27	13900711	0.948104468	7	26	116	0.966666667	1.462397998	0.4	0.074074074	0.166666667	27	1	0	29	2L:13900711-13900826
2L	+	1701675	1701712	3'utr	chinmo	FlyBase	G1068.1	AAAGCCCCTCAACAAGCCAATTGTACTTACGATTACTT	32	1701693	0.771457759	2	32	191	1	1.602059991	0	0.21875	0.375	32	0	0	40	2L:1701675-1701712
2L	-	13900981	13901019	coding	Smg5	FlyBase	G10680.1	TGCCGCAAGATGCCACGCAAGGGTTACCTAAGGAATCGC	5	13901006	0.843071663	2	5	12	1	0.77815125	0	0.2	0.333333333	5	0	0	6	2L:13900981-13901019
2L	-	13901253	13901290	coding	Smg5	FlyBase	G10681.1	CAAAATGGTCGACTTTGGCTTTTTCATTTGCAAGCAGA	5	13901253	0.986792414	4	5	43	1	0.698970004	0	0	0	5	0	0	5	2L:13901253-13901290
2L	-	13901327	13901387	coding	Smg5	FlyBase	G10682.1	ACTTTGACATCTTCCAGAGCACCCAGATTACACTGGACTGGGAGACCATTATCCGGGAGCG	9	13901327	0.826704015	7	9	38	1	1	0.2	0.111111111	0.2	9	0	0	10	2L:13901327-13901387
2L	-	13901399	13901435	coding	Smg5	FlyBase	G10683.1	TCGATGTGCGCGCCAACGTTCCGCTCACCGAGGACTT	6	13901399	0.933940521	3	6	24	1	0.77815125	0.5	0	0	6	0	0	6	2L:13901399-13901435
2L	-	13901521	13901626	coding	Smg5	FlyBase	G10684.1	GAAAATGCTTTTTGACTGGCTGCGAATCAACCCAGAGATTCTCATCGGCTGCTACCACTCGAATCCGGAGTTTGTGCACAAGATCATGAAGCTTCTCAACTACTGC	12	13901521	0.976130823	6	12	75	1	1.146128036	0.285714286	0.166666667	0.285714286	12	0	0	14	2L:13901521-13901626
2L	-	13901840	13901889	coding	Smg5	FlyBase	G10685.1	GAGGAGGAGAAAATCGTGTATCCCAACGAAGTAGAGCGCAGATCCAACTC	6	13901840	0.934806259	3	6	24	1	0.84509804	0.285714286	0.166666667	0.285714286	6	0	0	7	2L:13901840-13901889
2L	-	13902075	13902149	coding	Smg5	FlyBase	G10686.1	ACTTTGACACCGATTTCAGCGACATTGATGCAGCTGATCCTGGGGAGCCATGCGGCGAAGAGCGCTATGCAGCAG	5	13902075	0.951093243	4	4	24	0.8	0.602059991	0	0	0	5	1	0	4	2L:13902075-13902149
2L	-	13902158	13902217	coding	Smg5	FlyBase	G10686.2	TGACAGCGAAAGCGAACTGGACACAGACTTTTACAGCGACGAGGAGGATTACACAGATCT	38	13902214	0.68338618	5	36	149	0.953488372	1.311753861	0.162790698	0.105263158	0.209302326	38	1	1	41	2L:13902158-13902217
2L	-	13902491	13902555	coding	Smg5	FlyBase	G10687.1	GAGTTCGATACTGTGGTGCGCAAGTCCCGGAATGAGTACAAGAACTGGCTAGCTGCAGTAGGCGA	10	13902491	0.888932594	6	10	40	1	1.041392685	0.272727273	0.1	0.181818182	10	0	0	11	2L:13902491-13902555
2L	-	13902616	13902726	coding	Smg5	FlyBase	G10688.1	CTGTCCAAGCTTAAGATGATCAACTCACCAAAGGTTTACTCGCTGCACGCCTTTCTGGTTGCTGCCTGTTCCGATCTGATGGACGCCTGCATCGTCAGCATCGAGCAGACA	22	13902684	0.974213556	6	20	113	0.958333333	1.361727836	0.166666667	0.090909091	0.166666667	22	1	0	23	2L:13902616-13902726
2L	-	13902729	13902837	coding	Smg5	FlyBase	G10688.2	AACGCTCTGTGCCACTGTGTGCTGATTGATCTACGCAAGATCCTGTGCTCCCAGCAGCTGCGCGTTCCGGAGCCAAGCATCTTCAAGATTGTCTCCATTCTGTTCTTCT	19	13902764	0.97353013	10	18	123	0.958333333	1.361727836	0.25	0.157894737	0.333333333	19	1	0	23	2L:13902729-13902837
2L	-	13902891	13902937	coding	Smg5	FlyBase	G10689.1	TATGGATCCAGAAAAACTAGACTTCAACATCGAGGACTTCTTTGCCC	20	13902923	0.961866874	4	18	67	0.884615385	1.06069784	0	0.25	0.423076923	20	2	1	23	2L:13902891-13902937
2L	+	1701790	1701833	3'utr	chinmo	FlyBase	G1069.1	CCGCCCCAGGAAAACACTATTATGCTTACTTTACCTAAGTTATT	22	1701790	0.985677255	3	22	183	1	1.342422681	0	0	0	22	0	0	22	2L:1701790-1701833
2L	-	13902992	13903064	coding	Smg5	FlyBase	G10690.1	ACGGACAGAATCATGACCTGGACTCCACTTACCACTACTTGTACTCCCTTGTGTGCATCATACCATTCGAACT	14	13902992	0.956101146	7	13	87	0.944444444	1.230448921	0.111111111	0.214285714	0.388888889	14	1	0	17	2L:13902992-13903064
2L	-	13903167	13903255	coding	Smg5	FlyBase	G10691.1	CGTGTCCTTTGCACTCGACACCATACACTCATCGCTGCTCAGTCTGGGCGATCTTCATCGCTACTTTCTAGACTTTCGCATCGACAGCA	13	13903167	0.979108277	9	12	84	0.947368421	1.255272505	0.105263158	0.307692308	0.526315789	13	1	0	18	2L:13903167-13903255
2L	-	13903341	13903381	coding	Smg5	FlyBase	G10692.1	TGATCTGGATCTAAAGTATTTGATTGATTTCTCCATAATCA	7	13903341	0.980734526	3	5	49	1	0.903089987	0.125	0.142857143	0.25	7	0	0	8	2L:13903341-13903381
2L	-	13903389	13903454	coding	Smg5	FlyBase	G10692.2	AAAAGCTGGAGCGATTCCTCTGCGCTGGCATCTTCAACTACAAACGATTGTCGGCACGCATGGAAG	9	13903405	0.899041726	4	7	35	1	1.079181246	0.083333333	0.333333333	0.5	9	0	0	12	2L:13903389-13903454
2L	-	13903509	13903586	coding	Smg5	FlyBase	G10693.1	AGGACTACCAGTCGGTGGGCAAGAAGGTGCGCGAGGTGATGTGGCGACGTGGATACTACGAGTTCATTGCCTTCGTGA	7	13903573	0.979531795	5	5	36	0.857142857	0.77815125	0	0	0	7	1	0	6	2L:13903509-13903586
2L	-	13903795	13903835	coding	Smg5	FlyBase	G10694.1	TGGAGCCCAACAATGGAACCTGCATCCTCAGCCAGGAGGTA	6	13903828	0.916718393	2	6	20	1	0.84509804	0.142857143	0.166666667	0.285714286	6	0	0	7	2L:13903795-13903835
2L	-	14010562	14010616	tRNA	tRNA:Q:34E	FlyBase	G10695.1	AGCACTTTGGACTCTGAATCCAGCGATCCGAGTTCAAATCTCGGTAGAACCTTTG	20	14010562	0.819277841	5	14	133	0.727272727	0.726998728	0.136363636	0.1	0.181818182	20	4	2	16	2L:14010562-14010616
2L	-	14012228	14012249	NoAnnotation			G10696.1	GTACGTATGTATGTACATACAT	64	14012237	0.692377579	5	46	453	0.690909091	1.880813592	1	0.453125	0.681818182	64	34	0	76	2L:14012228-14012249
2L	-	14184584	14184670	3'utr	Dyrk2	FlyBase	G10698.1	TTTACAAAGTGTGTTCGAATTTAACGTTTAGTATTAATTAAAAACAATGATAAACCTTTAATTATAAATATATACGTACGGATATAT	13	14184584	0.99276934	8	10	109	0.882352941	1.176091259	0.058823529	0.153846154	0.352941176	13	2	0	15	2L:14184584-14184670
2L	-	14184749	14184806	3'utr	Dyrk2	FlyBase	G10699.1	GCGATCCTTTGGAGCTTGTTTCGTATTATTTGTAAAAGTTTTCTCTGCCACTTGTCAT	9	14184749	0.984839635	6	7	74	0.714285714	1	0.142857143	0.444444444	0.642857143	9	4	0	10	2L:14184749-14184806
211000022278876	-	402	472	NoAnnotation			G107.1	GTTATATAATCGCAAACAAATTCTTTAATAAAACGATGCATTTATGTATTTTTGATTTGAAAATTTGGTAT	61	439	0.738919318	19	58	555	0.95	1.403692338	0.025	0.262295082	0.4375	61	2	2	76	211000022278876:402-472
2L	+	1701869	1701915	3'utr	chinmo	FlyBase	G1070.1	AAGCGAACACAGCATGCACCAATCCAGTTTAAGTTAAGTGGCAGAAG	7	1701880	0.998870447	2	7	23	1	0.84509804	0.285714286	0	0	7	0	0	7	2L:1701869-1701915
2L	-	14184927	14185000	3'utr	Dyrk2	FlyBase	G10700.1	AAGACGGCAGACAGTTTGATATGAACTTGAGCTGGGTAAGATTGCTTACCAAATCCAGACTGTAATTTGAACGA	9	14185000	0.97246596	6	9	57	1	1.041392685	0.545454545	0.222222222	0.363636364	9	0	0	11	2L:14184927-14185000
2L	-	14185195	14185325	3'utr	Dyrk2	FlyBase	G10702.1	ACTACAGGAAATCAACTCTGTAGCCTGCCAATGCAAGATAAATTTGAATTCCGCTTGGATACATATACTTGATCCCATTAAACCAATCCATACGGAATACATGTCATAATTTAATGAAAACACATATTTAA	63	14185195	0.977292234	16	61	387	0.972222222	1.544068044	0.097222222	0.142857143	0.25	63	1	1	70	2L:14185195-14185325
2L	-	14185326	14185401	3'utr	Dyrk2	FlyBase	G10702.2	ATGTATCTATATCTTAACTGTAATTGTATGCGTAGTTTAAGATCTTGGAGGTTCGTTGGCCAATATCATACATCAC	12	14185346	0.726463193	7	11	88	0.928571429	1.113943352	0.357142857	0.166666667	0.285714286	12	1	0	13	2L:14185326-14185401
2L	-	14185458	14185504	3'utr	Dyrk2	FlyBase	G10703.1	CATATTTTAGGGGTTACGACTCAAATCTGTAACAATTTCATACAGCT	10	14185491	0.667014238	6	9	68	1	1.176091259	0	0.3	0.533333333	10	0	0	15	2L:14185458-14185504
2L	-	14185507	14185568	3'utr	Dyrk2	FlyBase	G10703.2	GTTGTAGACAACATTTGTAACGATTCACCCAACGCATCCAATCACCCGAACTCAAAGATACA	23	14185525	0.972916812	4	21	77	0.966666667	1.462397998	0.1	0.217391304	0.4	23	1	0	29	2L:14185507-14185568
2L	-	14185664	14185790	3'utr	Dyrk2	FlyBase	G10704.1	TATTTCGCTACTGCCATAGCTAAAGGTATTCAAAATCGTATTCACACCCACAAACCCTTCCTGAAAAGTATTCTCTTCCCTCCAACTCCCTCCATCCTTTTACACTGTATTCAAAATGAACAAACCA	467	14185664	0.984860647	17	458	3806	0.979890311	2.428134794	0.142595978	0.139186296	0.265082267	467	10	1	536	2L:14185664-14185790
2L	-	14185795	14185846	3'utr	Dyrk2	FlyBase	G10705.1	AGGGAGTACCTTTTTGAAGCACTTTGCAGTATTCTCAGTTGCCCTGAACCCT	12	14185846	0.981961261	4	10	89	0.916666667	1.041392685	0.166666667	0	0	12	1	0	11	2L:14185795-14185846
2L	-	14185882	14185950	3'utr	Dyrk2	FlyBase	G10706.1	TTCTAGACGTGTGTGAATTGTATTTGAATGCGAGTGCATGCTGTTGTACAACCACTTGCTCCTGATAAT	13	14185933	0.662164316	8	10	100	0.928571429	1.113943352	0.428571429	0.076923077	0.142857143	13	1	0	13	2L:14185882-14185950
2L	-	14185955	14186177	stop_codon	Dyrk2	FlyBase	G10706.2	TGGAGATGTTTCCGACAGGGCCATCTTTGGGAGAGCTTGACTTCGGGCAAGGCCCACCAAGCTGGAGCTGAAGAAGTGCAAGCTGGTCAACATGATGGACTTCTGGAGCTAGAAGTGGCGTCCACAGCACTGCGCTGATGTTAAGGAGCGGGACGAGGAGTAGCCGATGGAATAGGGCTCCTCGCACGTAGATTTAGGTATATTGTTGTATGTAAGCTATATA	101	14186118	0.978438862	23	94	609	0.931623932	1.736396502	0.282051282	0.138613861	0.256410256	101	7	1	109	2L:14185955-14186177
2L	-	14186278	14186317	coding	Dyrk2	FlyBase	G10707.1	CATCACAATGTGACGCACCACAATGCATCGACTGCCACCA	5	14186317	0.691767692	3	5	17	1	0.77815125	0	0.2	0.333333333	5	0	0	6	2L:14186278-14186317
2L	-	14186319	14186398	coding	Dyrk2	FlyBase	G10708.1	AGGAAACATTTGCCCGGTACAGGCAGTGGAATTGTGGGTGCCATGTCTTCCAAATACGGCAGCTCAACGTTGGCGCACAA	26	14186342	0.743223369	10	21	138	0.827586207	1.380211242	0.172413793	0.115384615	0.206896552	26	5	0	24	2L:14186319-14186398
2L	-	14186482	14186586	coding	Dyrk2	FlyBase	G10709.1	CGAATGGACACCTGCCCGACATCAAGTTAAGTGCCAGCGATAAGTACAATAGCATGCAGAAGGTGGCGGTGCGCTCGAAGATCACGTCCAGCGTCTCGGATCTGG	28	14186505	0.892373648	9	28	106	1	1.491361694	0.258064516	0.107142857	0.193548387	28	0	0	31	2L:14186482-14186586
2L	+	1702030	1702085	3'utr	chinmo	FlyBase	G1071.1	AAGCCTAAATTTATAATCTATAAACACGTAAATGCTAAAACAAAATGCAACTAAAT	8	1702030	0.923872465	4	8	30	1	1.113943352	0.076923077	0.25	0.538461538	8	0	0	13	2L:1702030-1702085
2L	-	14186672	14186826	coding	Dyrk2	FlyBase	G10710.1	TGCAGCCATCTGCCTCCAGTCGCCATCGCAGCTGCCGCATGTCGAGCAGTTCGTCCAGTTCCGGACTCAACAGTGTTTCCCAGAAGTCTTCCTGCTACAGCTTTTCGGAGATCTCGCCGGGCACCAACGGTCCCGTGGTGGCCTCGATCACCAGC	67	14186823	0.985755273	17	49	402	0.708333333	1.105510185	0.236111111	0.074626866	0.138888889	67	18	3	51	2L:14186672-14186826
2L	-	14186883	14186947	coding	Dyrk2	FlyBase	G10711.1	AAGTCGCTGGCACATATCTTGCACTGCCAGGACCGCTATTTCATCGACTTCCTGCAGCGTTGCTT	13	14186936	0.790166692	7	12	78	0.923076923	0.77815125	0.076923077	0	0	13	0	1	12	2L:14186883-14186947
2L	-	14186988	14187131	coding	Dyrk2	FlyBase	G10712.1	CACAGGATTCCCGCTCTTCCCTGGCGAAAATGAAGTGGAGCAGTTAGCCTGCATCATGGAGGTGCTCGGTTTGCCGCCTAAGGTGCTCATATCGGTTGCCAGGCGACGTCGGCTGTTCTTTGATTCCCGTGATGCCCCGCGCTG	23	14186988	0.90288943	17	21	142	0.925925926	1.397940009	0.296296296	0.173913043	0.296296296	23	2	0	25	2L:14186988-14187131
2L	-	14188863	14188948	coding	Dyrk2	FlyBase	G10713.1	ACGTACATCCAATCGAGGTTCTATCGCTCCCCGGAGGTGATTCTCGGCCTGCAATACGGCACAGCCATCGATATGTGGAGCTTGGG	21	14188863	0.977160215	7	17	117	0.827586207	1.079181246	0.206896552	0.285714286	0.482758621	21	4	1	24	2L:14188863-14188948
2L	-	14188954	14189020	coding	Dyrk2	FlyBase	G10713.2	AAACAGCGTGGTAGCAGCTCCATTAAAGTTATCGACTTTGGCAGCTCATGCTACGTGGATCGCAAAA	46	14188981	0.778168096	9	44	279	0.966101695	1.45484486	0.033898305	0.217391304	0.389830508	46	1	1	57	2L:14188954-14189020
2L	-	14189087	14189210	coding-intron	Dyrk2	FlyBase	G10714.1	AGAAGAACAACTACAATGGATTCAGCATGAGTCTCATACGACGCTTCTGCAACTCGATTGTGAAGTGCCTGCGTTTGCTCTATAAGGAAAACATTATTCACTGTGATCTCAAGCCGGTAAGTAC	203	14189183	0.795162478	18	196	1332	0.952191235	1.600246651	0.083665339	0.187192118	0.342629482	203	7	5	239	2L:14189087-14189210
2L	-	14195740	14195769	coding	Dyrk2	FlyBase	G10715.1	TCCGCAAGCATTTGTGTATTACTTTTGAGC	5	14195762	0.784124446	3	4	39	1	0.602059991	0	0	0	4	0	0	4	2L:14195740-14195769
2L	-	14195796	14195928	coding	Dyrk2	FlyBase	G10716.1	TGGATCACAAGACCAACACACACGTGGCCATCAAGATCATAAGGAACAAGAAGCGCTTCCTCAACCAGGCCGTCGTCGAACTGAATATCCTCGATGAGCTGCGCGAAAAGGACGCGGATGGATCTCATAATGT	16	14195796	0.959541385	9	15	63	1	1.301029996	0.35	0.25	0.4	16	0	0	20	2L:14195796-14195928
2L	-	14196075	14196126	coding	Dyrk2	FlyBase	G10717.1	AGCCAATACCACAAATCTGGGCTATGACGATGATAATGGCAACTACAAGATC	6	14196126	0.94382561	3	6	27	1	0.84509804	0	0.166666667	0.285714286	6	0	0	7	2L:14196075-14196126
2L	+	1704961	1705027	5'utr	cpb	FlyBase	G1072.1	AATAAGGAAAAAGAGTCAATTTAGTGCAATCACTTGCAATATAAGCCCGAAATCCTAGCTAGAGTTT	21	1705005	0.916850711	8	20	96	1	1.477121255	0.3	0.285714286	0.5	21	0	0	30	2L:1704961-1705027
2L	-	14197700	14197730	5'utr	Dyrk2	FlyBase	G10720.1	TGGACACGATTCTCTTTTGGCTAAAACGACA	8	14197700	0.696662262	2	6	59	0.818181818	0.653212514	0.454545455	0.25	0.454545455	8	1	1	9	2L:14197700-14197730
2L	-	14208683	14208713	intron	Dyrk2	FlyBase	G10721.1	TTCCTCTCGGGTTTCTACGATCTCTTGTGTG	8	14208713	0.904205174	3	8	74	1	1.113943352	0.846153846	0.375	0.615384615	8	0	0	13	2L:14208683-14208713
2L	-	14229303	14229341	intron	Dyrk2	FlyBase	G10722.1	CCACGCGAATTTCGATCTCTGGGCGAATTTTCATCTGGC	10	14229303	0.923734399	3	9	53	1	1.079181246	0.5	0.2	0.333333333	10	0	0	12	2L:14229303-14229341
2L	-	14233702	14233737	5'utr	Dyrk2	FlyBase	G10723.1	AAATAACACAAATATCGGTGATTTTGGTGTGCAAGA	6	14233737	0.986277119	3	4	42	0.666666667	0.602059991	0	0	0	6	2	0	4	2L:14233702-14233737
2L	-	14347815	14347857	coding	mTTF	FlyBase	G10725.1	AAAGGACAAGATCATGCCGTGGATGGTGCGCTGCCCGGAGCCA	5	14347857	0.929385097	4	5	23	1	0.698970004	0	0	0	5	0	0	5	2L:14347815-14347857
2L	-	14348180	14348219	coding	mTTF	FlyBase	G10726.1	AAGATGCAGCTACTCAAGTCAATGGACTTTAAGGACATCA	19	14348197	0.774519375	2	19	99	1	1.342422681	0.045454545	0.157894737	0.272727273	19	0	0	22	2L:14348180-14348219
2L	-	14352634	14352702	stop_codon	l(2)34Fd	FlyBase	G10727.1	CCCATTAAGTCGCTGAGACTAAAGAAAGTTAATTTTAAGTAGACGAACAATTGCAATTAGTTCTGTACA	15	14352688	0.91080586	4	14	99	0.933333333	1.146128036	0.066666667	0	0	15	1	0	14	2L:14352634-14352702
2L	-	14352743	14352777	coding	l(2)34Fd	FlyBase	G10728.1	AAGTCACAGTTCCATGCCAAGAAGCGCGAGGCGGA	8	14352743	0.898760813	2	7	21	0.909090909	1	0.090909091	0.25	0.454545455	8	1	0	10	2L:14352743-14352777
2L	-	14599385	14599471	tRNA	tRNA:P:35Bb	FlyBase	G10729.1	ACTTGGCTCGTTGGTCTAGGGGTATGATTTCCGCTTAGGGTGCGGGAGGTCCCGGGTTCAAATCCCGGACGAGCCCAAGATGATTAT	12	14599385	0.989892405	7	9	84	0.785714286	0.740362689	0.357142857	0.166666667	0.285714286	12	2	1	11	2L:14599385-14599471
2L	+	1705070	1705118	lincRNA_exon-lincRNA_intron	cpb	FlyBase	G1073.1	AGTGTAAAACTATCGAAACAAGGGAAAGCAGAAAGTACCAAAATGGTGA	16	1705105	0.878444474	4	13	26	0.842105263	0.903089987	0.263157895	0.125	0.263157895	16	2	1	16	2L:1705070-1705118
2L	-	14746732	14746771	NoAnnotation			G10730.1	AATAGCGACAGTAAAACGATCTGTTAACATAAAAAAAAAA	53	14746746	0.678118206	5	52	250	0.954545455	1.799340549	0.166666667	0.20754717	0.363636364	53	3	0	63	2L:14746732-14746771
2L	-	14746787	14746845	pseudogene	CR45458	FlyBase	G10731.1	AAGTTACGCGAAATAAAATGATTGATACATAATAATTTTAATAACGATTTTGTCTACGA	9	14746787	0.988226124	6	8	78	0.9	0.954242509	0.3	0.111111111	0.2	9	1	0	9	2L:14746787-14746845
2L	-	14746965	14747002	pseudogene	CR45458	FlyBase	G10732.1	ATCGTAGAGAGTCTGTATGTGCTGCTAAGGAGTTTGAT	45	14746985	0.700827811	7	43	309	0.959183673	1.371067862	0.367346939	0.088888889	0.163265306	45	1	1	47	2L:14746965-14747002
2L	-	15036494	15036532	intron-3'utr	CIAPIN1	FlyBase	G10734.2	TTTACATTTCAGACTTGTTTAGTTACTAATTACATTTAA	13	15036514	0.619005118	6	10	127	0.722222222	1.113943352	0.333333333	0.307692308	0.5	13	5	0	13	2L:15036494-15036532
2L	-	15037299	15037338	5'utr	CIAPIN1	FlyBase	G10736.1	GCGGTTCGAAACCTTGAACTCCTTGGTACTGGCCAGGGCA	8	15037327	0.84382996	3	7	51	0.888888889	0.903089987	0.111111111	0.125	0.222222222	8	1	0	8	2L:15037299-15037338
2L	-	15037801	15037833	5'utr	CIAPIN1	FlyBase	G10737.1	AAATAGTTTATTAAGCTGACTTACTAACAAACA	10	15037824	0.612361466	6	10	79	1	1.041392685	0	0.1	0.181818182	10	0	0	11	2L:15037801-15037833
2L	-	15037934	15037982	coding	CIAPIN1	FlyBase	G10738.1	TATCTCGGCGACGCCTTCCGCTGCTCCACTTGCCCCTATTTGGGCATGC	9	15037934	0.968273838	5	9	50	1	1.113943352	0.307692308	0.333333333	0.538461538	9	0	0	13	2L:15037934-15037982
2L	-	15038058	15038140	coding	CIAPIN1	FlyBase	G10739.1	AACTGCTCCTGCGGGCTGGCCGAGGAATTGGAGACTGAAAAACAGAGCCAGAAGGCCACCGAGAATGCCAAGTCAAGCTGTGG	125	15038058	0.930908586	5	122	449	0.971223022	1.653212514	0.352517986	0.096	0.18705036	125	2	2	135	2L:15038058-15038140
2L	+	1705399	1705678	coding	cpb	FlyBase	G1074.1	GTCGGAAATGCAGATGGACTGTGCTTTGGATCTGATGCGGAGGCTGCCGCCCCAGCAGATCGAGAAGAACCTTATTGATCTGATAGACTTGGCACCGGATCTCTGCGAGGACTTGCTCTCCTCCGTGGACCAGCCGCTGAAGATCGCCAAGGACAAGGAGCACGGCAAGGACTATCTGCTGTGCGACTATAACCGGGATGGGGACTCCTACAGATCGCCCTGGTCGAACTCCTACTATCCGCCGCTGGAGGATGGCCAAATGCCCTCGGAACGACTGCGC	1145	1705555	0.946369203	39	1126	7369	0.982758621	3.136086097	0.255747126	0.176419214	0.322557471	1145	24	0	1368	2L:1705399-1705678
2L	-	15038156	15038200	coding	CIAPIN1	FlyBase	G10740.1	AAGCCGGATCCGGCTGGTCTGCGTGTCTGTAGCACCACGGGCAAG	5	15038200	0.907497224	4	5	17	1	0.84509804	0.142857143	0.4	0.571428571	5	0	0	7	2L:15038156-15038200
2L	-	15038490	15038543	coding	CIAPIN1	FlyBase	G10741.1	TGCCAACTCCAGTTTCGACCTGATTGTGATCGAGTGCGCCCAGCTGACCGACAG	41	15038521	0.700747589	7	39	256	0.954545455	1.322219295	0.113636364	0.073170732	0.136363636	41	1	1	42	2L:15038490-15038543
2L	-	15038667	15038753	coding	CIAPIN1	FlyBase	G10742.1	AAAAATCCCTATACATATGGACGGACAGCGCCGACTTGGACAAGCGCGTGGAGCAACTAAAGGCGGCCACTGGCGGCGATGTGGCTT	8	15038667	0.934436178	5	8	27	1	0.954242509	0.333333333	0.125	0.222222222	8	0	0	9	2L:15038667-15038753
2L	-	15038797	15038836	5'utr	CIAPIN1	FlyBase	G10743.1	AATCAAAAATCGGTTCCGTTCGGTGCTTGAACTTTTGAGA	10	15038836	0.772556923	3	10	71	1	1.079181246	0.083333333	0.2	0.333333333	10	0	0	12	2L:15038797-15038836
2L	-	15045016	15045043	3'utr	ck	FlyBase	G10744.1	CCTAACTGCATATCTGTACTGATGACGT	8	15045016	0.925497486	2	8	51	1	1.041392685	0	0.375	0.545454545	8	0	0	11	2L:15045016-15045043
2L	-	15047368	15047402	coding	ck	FlyBase	G10745.1	GAATCCTGTGGAGAATCAGTACTGAACAACGGCTG	9	15047368	0.888315033	2	9	36	1	1	0.4	0.111111111	0.2	9	0	0	10	2L:15047368-15047402
2L	-	15048421	15048503	coding	ck	FlyBase	G10746.1	AATCCAAAAAGCCCATCATGCTGCCCATTACCTTTATGGATGGAAATACAAAGACTCTGTTGGCTGATTCCGCCACCACGGCC	20	15048503	0.967672648	8	20	110	1	1.431363764	0.185185185	0.3	0.481481481	20	0	0	27	2L:15048421-15048503
2L	-	15049215	15049253	coding	ck	FlyBase	G10747.1	AAGCATCCCCTACTTCCGCTCCATACGCAAGGCGATCAA	9	15049215	0.961450927	2	9	45	1	1	0.1	0.111111111	0.2	9	0	0	10	2L:15049215-15049253
2L	-	15050653	15050677	coding	ck	FlyBase	G10748.1	TCAACACCAGCTTTGGACTGAATCA	6	15050664	0.661258698	2	5	28	0.857142857	0.77815125	0	0.166666667	0.285714286	6	1	0	6	2L:15050653-15050677
2L	+	1705702	1705849	coding	cpb	FlyBase	G1075.1	TGCCTTCGATCAGTACAGGGAGATGTACTACGAGGGAGGCGTCTCCTCCGTCTACCTATGGGATCTGGATCACGGGTTTGCCGCCGTTATACTGATCAAAAAGGCGGGAGATGGCAGCAAGATGATCCGCGGCTGCTGGGACTCCATC	99	1705810	0.970114741	17	89	353	0.935779817	1.707570176	0.422018349	0.080808081	0.165137615	99	6	1	102	2L:1705702-1705849
2L	-	15052477	15052547	coding	ck	FlyBase	G10750.1	TATCCCTGGGTGATCTGCACGAGGCTGGCATCTTGCGGAATCTGCTCATCCGCTACAAGGAGAATCTGATA	6	15052541	0.976266263	6	6	32	1	0.77815125	0	0	0	6	0	0	6	2L:15052477-15052547
2L	-	15059300	15059334	3'utr	TfIIS	FlyBase	G10752.1	CTTAAACGAGAGAAAAGAAATTTCAATAAACATTA	6	15059300	0.953469187	3	5	20	0.9	0.954242509	0	0.666666667	0.8	6	1	0	9	2L:15059300-15059334
2L	-	15059336	15059375	3'utr	TfIIS	FlyBase	G10752.2	TGCTGCCCAACTGCGGAGGCGTTTACTCTGACCACCTAAA	5	15059375	0.96968637	2	3	27	0.714285714	0.698970004	0	0.4	0.571428571	5	2	0	5	2L:15059336-15059375
2L	-	15059532	15059577	coding	TfIIS	FlyBase	G10753.1	AACCAGCTGCAGACTCGTTCCGCCGATGAACCTATGACCACCTTCG	12	15059532	0.945002726	2	12	53	1	1.146128036	0	0.083333333	0.214285714	12	0	0	14	2L:15059532-15059577
2L	-	15059958	15060101	coding	TfIIS	FlyBase	G10755.1	AGTCGTCGTCGTCAATCTCCGGCAAGGATAAGTCCAGTTCATCCAGCTCATCCAAGGATAAAGAGAAGAAAGGCTCGACATCCTCGTCACAGACCTCGTTTCCCTCCGGCGGCATGACAGATGCGGTCCGCATCAAATGCCGCG	335	15060080	0.964783643	8	333	1740	0.994680851	2.271841607	0.114361702	0.104477612	0.20212766	335	1	1	374	2L:15059958-15060101
2L	-	15060261	15060319	coding	TfIIS	FlyBase	G10756.1	CATCAATCTCGACATTCTGACCAAAACGCGCATCGGCATGACCGTAAACGAGCTGCGCA	8	15060261	0.954792159	3	7	31	0.875	0.84509804	0.25	0	0	8	1	0	7	2L:15060261-15060319
2L	-	15063217	15063276	3'utr	vig	FlyBase	G10758.1	ACTTTCAAAAATATCCATTTCGAGTCATATGAGAGAACCACTCCCGAAAACGCTAATTTG	12	15063217	0.98114833	5	12	84	1	1.146128036	0	0.166666667	0.285714286	12	0	0	14	2L:15063217-15063276
2L	-	15063406	15063456	3'utr	vig	FlyBase	G10759.1	TATGCATCATATATACTACTTTTAATTATAAATACCTAACTGAACTTACAC	9	15063406	0.994900684	4	8	108	0.9	0.954242509	0.2	0.111111111	0.2	9	1	0	9	2L:15063406-15063456
2L	+	1705886	1705980	coding	cpb	FlyBase	G1076.1	ACGGCCCACTACAAGCTCACCTCCACGGCAATGCTCTGGCTGCAGACCAACAAACAGGGTTCGGGAACCATGAATCTGGGCGGATCCCTCACCCG	36	1705980	0.937671819	6	34	135	0.954545455	1.62324929	0.159090909	0.222222222	0.363636364	36	2	0	42	2L:1705886-1705980
2L	-	15063472	15063538	3'utr	vig	FlyBase	G10760.1	AAGTGTTAAAACCTTTGTAACTGTGTTTCTTGGATGCAAATTCTATGATTAAACATTTAAATTTAAT	5	15063536	0.986661262	3	5	52	1	0.77815125	0	0.2	0.333333333	5	0	0	6	2L:15063472-15063538
2L	-	15063827	15063876	3'utr	vig	FlyBase	G10761.2	CTACCTTATAAAAACAAATTACAGTCGCTAACCAGTGATCAAGGCGAATA	8	15063876	0.976378769	5	7	26	0.9	0.653212514	0.3	0.25	0.4	8	0	1	9	2L:15063827-15063876
2L	-	15063915	15063944	3'utr	vig	FlyBase	G10762.1	TCAACCAAAACCTGATGTGAAGTTGTTTAT	5	15063915	0.667983679	3	3	20	0.833333333	0.698970004	0	0.2	0.333333333	5	1	0	5	2L:15063915-15063944
2L	-	15064044	15064091	3'utr	vig	FlyBase	G10763.1	AAGCAAGTGACCTCGTGTAAACTAGTCAGTGTCAGGCTAAGTTATCCT	10	15064044	0.795443369	5	10	62	1	1.079181246	0	0.2	0.333333333	10	0	0	12	2L:15064044-15064091
2L	-	15064268	15064323	3'utr	vig	FlyBase	G10764.1	ACAGACAACAAACTTTTTAAAAACTAAAAGAAAAATGGGGAAATTACGAAAACAAT	18	15064323	0.917516699	6	14	48	0.791666667	1.278753601	0	0.222222222	0.416666667	18	5	0	19	2L:15064268-15064323
2L	-	15064745	15064837	coding	vig	FlyBase	G10765.1	TGGGCAGGCAACAGCGCGTCCTGGACATTCAGTTCAATTTCAACGATGGTCGTCGTGGCGGACCTGGCGGTTTCGGTGGACGCGGTGGCCGTG	13	15064745	0.964408588	7	13	70	1	1.230448921	0.235294118	0.307692308	0.470588235	13	0	0	17	2L:15064745-15064837
2L	-	15065306	15065367	coding	vig	FlyBase	G10766.1	AGCGAAACCAATGTGACCAATGCCGAGGGCGGCGCCAAGGCCGATGAATCTGGCACTGAACC	9	15065306	0.796495446	4	9	19	1	1.041392685	0.454545455	0.222222222	0.363636364	9	0	0	11	2L:15065306-15065367
2L	-	15065380	15065457	intron-coding	vig	FlyBase	G10767.1	GGTGTGAAGTCAATTGACAAACGCGATGGAGCTGGCTCCCACAACTGGGGATCGGTCAAGGAGGCTATTGATGATGTG	35	15065434	0.900543328	8	33	168	0.95	1.579783597	0.2	0.114285714	0.225	35	2	0	38	2L:15065380-15065457
2L	-	15067008	15067056	coding	vig	FlyBase	G10768.1	ACCGCGGACCAGGTGGAGGCCCAGGTGCTGGCGGAGATCGTCCCCAGCG	6	15067044	0.998334478	2	6	9	1	0.77815125	0	0	0	6	0	0	6	2L:15067008-15067056
2L	-	15067107	15067189	coding	vig	FlyBase	G10769.1	CAAGGTGGCCAGCAGCAGCGCAGCGTAAACTTCCGTCAACAGAATGGCAATGCCGAGACTCGTGAGCAGCGCAACAATCGCCG	286	15067107	0.913839092	6	285	929	0.996987952	2.218797998	0.253012048	0.13986014	0.259036145	286	0	1	331	2L:15067107-15067189
2L	+	1706039	1706168	coding	cpb	FlyBase	G1077.1	AAGATGGTCGAGGAGATGGAGAACAAGATCAGGAACACCCTGAACGAGATCTACTTTGGCAAGACCAAGGACATCGTGAACGGACTAAGGAGCACACAATCACTGGCCGATCAGCGCCAGCAGGCGGCCA	27	1706152	0.940386312	9	23	91	0.903225806	1.447158031	0.225806452	0.148148148	0.258064516	27	3	0	28	2L:1706039-1706168
2L	-	15132357	15132392	tRNA	tRNA:L:35C	FlyBase	G10770.1	ACAGCCAGGTTGGCCGAGCGGTCTAAGGCGCCAGAT	8	15132357	0.815368356	3	8	19	1	1.041392685	0.090909091	0.375	0.545454545	8	0	0	11	2L:15132357-15132392
2L	-	15255369	15255407	coding	Pol32	FlyBase	G10773.1	CGGCAAACACTTCCATGCAACTGTTCGACGAGGAGAGTG	9	15255407	0.896230917	3	8	35	0.888888889	0.903089987	0	0	0	9	1	0	8	2L:15255369-15255407
2L	-	15256081	15256107	coding	Pol32	FlyBase	G10774.1	AAGAGATTTCTAGTCCATGGCAAGCGT	44	15256104	0.648814383	3	43	226	0.943396226	1.096910013	0.018867925	0.181818182	0.320754717	44	0	3	50	2L:15256081-15256107
2L	-	15256201	15256272	start_codon	Pol32	FlyBase	G10775.1	ATTGTCGAAATGTCGCTTAAAAAGGCTCTCGACGATTGCATGATCGATTTCGATCGCTGTGTGCTGGTCACC	6	15256201	0.96843361	4	6	33	1	0.84509804	0.142857143	0.166666667	0.285714286	6	0	0	7	2L:15256201-15256272
2L	-	15261189	15261221	NoAnnotation			G10776.1	TCATATCCCAACCAAATTATGAGCTTGAAATAC	6	15261202	0.7492577	2	6	37	1	0.77815125	0	0	0	6	0	0	6	2L:15261189-15261221
2L	-	15261233	15261285	3'utr	yuri	FlyBase	G10777.1	AGAATCACAGATTGCTGAAATGAATAGTTTTAATGAAATGAACTAGTTTTAAA	15	15261233	0.980336751	6	15	107	1	1.278753601	0.105263158	0.2	0.368421053	15	0	0	19	2L:15261233-15261285
2L	-	15262119	15262161	coding	yuri	FlyBase	G10778.1	GCTGGAAGCTCTACGTAGACGCCTGCTCAACCTTAGCCAACTT	5	15262161	0.94379626	4	5	24	1	0.77815125	0.666666667	0.2	0.333333333	5	0	0	6	2L:15262119-15262161
2L	-	15262200	15262241	coding	yuri	FlyBase	G10779.1	CAGTCAGACCTCGATCAATCCTGCCTAATCTCCGTTGATCCC	10	15262218	0.708059785	3	10	68	1	1	0.2	0	0	10	0	0	10	2L:15262200-15262241
2L	+	1706205	1706289	stop_codon	cpb	FlyBase	G1078.1	ATGTCAAGCCCGAATCGAACTGAGTACTGAGCGGCTGAAGGCTGAATTTCCACATAAACCAATCCAGTCCAGGGGCGTCCCACAA	128	1706224	0.855305775	9	121	504	0.932885906	1.540954809	0.436241611	0.140625	0.261744966	128	7	3	139	2L:1706205-1706289
2L	-	15262406	15262472	coding	yuri	FlyBase	G10780.1	ACGCGGAGCTCAATGATCTTCTCGATCTGCACAACAAACAGGAGTTCCAGACCATTGAGATTCGGCG	12	15262431	0.963289392	5	12	67	1	1.204119983	0.4375	0.333333333	0.5	12	0	0	16	2L:15262406-15262472
2L	-	15263389	15263449	coding	yuri	FlyBase	G10781.1	GCATTCTCCTCACTGCACCGACTTTGATTTCAATGGCATTTCCCTAGAGACACTGACCGTT	13	15263389	0.98307952	4	12	93	0.923076923	1.079181246	0.153846154	0	0	13	1	0	12	2L:15263389-15263449
2L	-	15263473	15263524	coding	yuri	FlyBase	G10782.1	AGTGCGACAACAGCATACCCTCGAGGAGAATCGTAGGCTGCGTGAGGACATT	5	15263524	0.929184633	2	5	16	1	0.698970004	0.6	0	0	5	0	0	5	2L:15263473-15263524
2L	-	15263775	15263822	coding	yuri	FlyBase	G10783.1	TGAAGCGGCTGGACGAGATTGACTGCCTAGATGAGCACGAGGGTGATG	10	15263775	0.934563058	3	10	40	1	1.204119983	0.1875	0.5	0.6875	10	0	0	16	2L:15263775-15263822
2L	-	15263835	15263870	coding	yuri	FlyBase	G10784.1	CCAACGGCGATGCTGGCGATATGAGCTTTGAGCTGA	8	15263870	0.789636114	3	8	46	1	0.903089987	0.125	0	0	8	0	0	8	2L:15263835-15263870
2L	-	15264085	15264142	start_codon	yuri	FlyBase	G10785.1	ATTTTGAATTGATATCATGGCCAGTCGCCAAGCCGGTTTCGTCCTAGACGCCAAGTCC	14	15264085	0.975759252	4	12	86	0.85	1.230448921	0.1	0.357142857	0.55	14	3	0	17	2L:15264085-15264142
2L	-	15264311	15264352	5'utr	yuri	FlyBase	G10786.1	CTTTCGTGAGTGATTTGTGATTTGCGATTTGCGTGCAGTTGA	25	15264330	0.680421564	4	23	249	0.925925926	1.397940009	0.555555556	0.04	0.111111111	25	2	0	25	2L:15264311-15264352
2L	-	15264399	15264429	5'utr	yuri	FlyBase	G10787.1	TTTTTTTTTCCGCCCATTTTTGTGTTGTTTT	9	15264399	0.859503763	3	9	112	1	1.041392685	0	0.222222222	0.363636364	9	0	0	11	2L:15264399-15264429
2L	-	15265564	15265599	3'utr	Cul3	FlyBase	G10788.1	TGTACGCCCAAAGCAACGTGAAGTGATTATGATAAT	12	15265599	0.93543187	4	12	48	1	1.113943352	0.153846154	0.083333333	0.153846154	12	0	0	13	2L:15265564-15265599
2L	-	15266100	15266141	3'utr	Cul3	FlyBase	G10789.1	CGTTTCGCAACCCATTTTGTAAGCCTGACATTCAAAATTCAA	6	15266141	0.980877772	3	6	48	1	0.84509804	0.142857143	0.166666667	0.285714286	6	0	0	7	2L:15266100-15266141
2L	+	1706405	1706438	3'utr	cpb	FlyBase	G1079.1	ATTCGCTGTTACTCGCCCAATTGTGTTGAGCAGC	6	1706438	0.934325961	3	5	35	0.857142857	0.77815125	0	0.166666667	0.285714286	6	1	0	6	2L:1706405-1706438
2L	-	15266177	15266233	3'utr	Cul3	FlyBase	G10790.1	ATGGCGGATACTGACCACGATTATAGATGACCGCCAGCCAATAACCCGAATACATAA	5	15266219	0.834561495	3	4	12	1	0.698970004	0.2	0	0	5	0	0	5	2L:15266177-15266233
2L	-	15266249	15266312	3'utr	Cul3	FlyBase	G10791.1	TCGCCAGGGCTTGCACACTAACTGAAAAACACAATCTGCAGCTCGGACGGAATGGCCTGAGCAT	13	15266262	0.919746432	5	12	41	0.9375	1.176091259	0.0625	0.153846154	0.3125	13	1	0	15	2L:15266249-15266312
2L	-	15266457	15266505	coding	Cul3	FlyBase	G10792.1	GTGACGTCGCAGCTAAAGTCGCGTTTCTTGCCCTCGCCCGTGTTTATCA	6	15266457	0.969600361	5	5	30	1	0.903089987	0.375	0.166666667	0.375	6	0	0	8	2L:15266457-15266505
2L	-	15267421	15267462	coding	Cul3	FlyBase	G10794.1	AACTCCGAACTGCAATATACCCGCCGCTCCGCGTGAAGCCTT	7	15267421	0.920331049	2	7	26	1	0.954242509	0.111111111	0.142857143	0.333333333	7	0	0	9	2L:15267421-15267462
2L	-	15267594	15267643	coding	Cul3	FlyBase	G10795.1	GTCTCCAATACGATCATGGATGAGTTTAAGAACTTTGTAAATAATAACAA	6	15267643	0.699494995	4	5	44	1	0.84509804	0.142857143	0.166666667	0.285714286	6	0	0	7	2L:15267594-15267643
2L	-	15267765	15267833	coding	Cul3	FlyBase	G10796.1	TAGCCAAGAGATTGCTGCTGAACAAATCAGTCTCTGATGATTTCGAGAAGAATATGATATCAAAACTAA	8	15267765	0.938302249	7	8	36	1	1.041392685	0.090909091	0.125	0.363636364	8	0	0	11	2L:15267765-15267833
2L	-	15267838	15267875	coding	Cul3	FlyBase	G10797.1	TATTGGAGAAAGATGTCTTTGAGCGCTATTACAAGACG	11	15267853	0.669317001	4	11	71	1	1.230448921	0.647058824	0.363636364	0.588235294	11	0	0	17	2L:15267838-15267875
2L	-	15268041	15268126	coding	Cul3	FlyBase	G10798.1	CGTTCGCCAACGATCGCATATTCAAAAACGTCATCTCATCCGATTTTGAACATTTCTTGAACCTAAATAACAAATCCCCGGAGTAT	10	15268041	0.967030429	7	9	48	0.9	0.954242509	0.1	0	0	10	1	0	9	2L:15268041-15268126
2L	-	15268144	15268178	coding	Cul3	FlyBase	G10799.1	GTGCAGAACTTGCTGGATCTCAAGGACCGCTTCGA	12	15268144	0.770514111	4	9	61	0.769230769	1	0.307692308	0.083333333	0.153846154	12	3	0	10	2L:15268144-15268178
211000022278876	-	532	566	NoAnnotation			G108.1	GTGTATCATTTCCTAGCCATTATACGGATATATTT	22	542	0.777789547	7	20	187	0.923076923	1.380211242	0.269230769	0.181818182	0.307692308	22	2	0	24	211000022278876:532-566
2L	-	15268204	15268334	coding	Cul3	FlyBase	G10800.1	AAGACCGAGGATCTGGCCTGCACATATAAGCTTTTCTCGCGCCTGAAGGAGGAGGGTCTCAAGGTGATAGCGGACACAATGTCGGCATATCTGCGAGAGCAAGGACGCATGCTGGTTAAGGAAGAAGAAAA	28	15268232	0.987707297	8	27	157	0.935483871	1.462397998	0.387096774	0.107142857	0.193548387	28	2	0	29	2L:15268204-15268334
2L	-	15268722	15268759	intron-coding	Cul3	FlyBase	G10801.1	AGGTGGTTCGCTATTCTGAGATTCAAAAGGCCCTGCGA	6	15268722	0.991871096	4	4	46	0.833333333	0.698970004	0.083333333	0.166666667	0.583333333	6	1	1	10	2L:15268722-15268759
2L	-	15268824	15268873	coding	Cul3	FlyBase	G10802.1	AGCGCGAGGTAGACAATGTGTACAATTTGGGATTAATTTTGTTCAGGGAT	17	15268873	0.698482211	6	15	136	0.909090909	1	0.545454545	0.294117647	0.454545455	17	1	1	20	2L:15268824-15268873
2L	-	15268874	15268932	coding	Cul3	FlyBase	G10803.1	GACATCTATGGTGATGATCCGCGACATACTCATGTACATGGATAGAGTTTATGTGCAGC	16	15268900	0.764092462	7	15	94	0.947368421	1.255272505	0.315789474	0.125	0.263157895	16	1	0	18	2L:15268874-15268932
2L	-	15268974	15269007	coding	Cul3	FlyBase	G10804.1	GGTGCGGGCGGATGTGCTGGAGGCTCTGCACAGC	5	15269007	0.962778979	3	3	18	0.666666667	0.602059991	0.333333333	0.2	0.333333333	5	2	0	4	2L:15268974-15269007
2L	-	15269028	15269108	coding	Cul3	FlyBase	G10805.1	GAACAACTCTACCGGAATGCGTACAACATGGTGCTGCATAAGCACGGCAATAGACTGTATTACGGTCTGAGGGAGGTCGTC	59	15269062	0.932588324	9	58	265	1	1.86923172	0.027027027	0.237288136	0.391891892	59	0	0	74	2L:15269028-15269108
2L	-	15270908	15270992	start_codon	Cul3	FlyBase	G10806.1	GGAGGAGCAGTGCCGACGCTTGCAAAGCATGAATCTGCGGGGAAATCCTCCCAAGAAGGAGGGCAAAATGCGCATTCGGGCCTTT	17	15270931	0.970450999	6	17	64	1	1.255272505	0.166666667	0.058823529	0.111111111	17	0	0	18	2L:15270908-15270992
2L	-	15271173	15271196	intron	Cul3	FlyBase	G10807.1	ATGCTGGGAGATCTGTGATAGAAC	6	15271187	0.733535721	3	6	28	1	0.903089987	0.375	0.166666667	0.375	6	0	0	8	2L:15271173-15271196
2L	-	15274651	15274716	coding	UK114	FlyBase	G10809.1	AAGGCGGCCGATTCCGGAGTGGACAAAGTCATCAAGAACACAGTGTTCTTGAAGGATCTCAACGAT	6	15274700	0.990443193	4	4	29	0.857142857	0.77815125	0.142857143	0.166666667	0.285714286	6	1	0	6	2L:15274651-15274716
2L	+	1706580	1706696	3'utr	cpb	FlyBase	G1081.1	AACTGTCCTCCCACATTGTTGCCGTTTGGAGTCGCGCTTCATCCAGAGTTCAGCCGAAAATGCCAACTTCGCCGCCCTCAAGACAGTATCCATAAGTATTTGTATCTTATTTGTAAT	35	1706580	0.98478382	12	33	237	0.956521739	1.342422681	0.108695652	0.285714286	0.456521739	35	1	1	44	2L:1706580-1706696
2L	+	1706705	1706795	3'utr	cpb	FlyBase	G1081.2	TTTGCACCGAAGTCGAGGCACTTGCGTTTCGTTCTTAATCCTTCCGCGAATAAATATTGTGTTTATTAATTGTAACTTTGTGTTTGTGTGT	29	1706795	0.984897192	13	27	253	0.9375	1.176091259	0.15625	0.103448276	0.1875	29	1	1	30	2L:1706705-1706795
2L	-	15646799	15646840	3'utr	CG4587	FlyBase	G10811.1	TGTAATCGTTCTAATTATTTTAGACTATACTGTGAGTTCTTT	10	15646840	0.985825752	2	9	85	1	1.041392685	0.090909091	0.1	0.181818182	10	0	0	11	2L:15646799-15646840
2L	-	15647112	15647146	3'utr	CG4587	FlyBase	G10812.1	ACTGAACAAATGGAAGACTTGAAATACCCGACAGC	5	15647112	0.903427731	2	4	20	1	0.77815125	0	0.2	0.333333333	5	0	0	6	2L:15647112-15647146
2L	-	15647527	15647587	3'utr	CG4587	FlyBase	G10813.1	TTATATCCTTATGTTTGTAGACAATAATTTGCAGGACGATTAGACAAAACGATAGTTAAAC	8	15647527	0.979021209	4	8	58	1	0.954242509	0	0.125	0.222222222	8	0	0	9	2L:15647527-15647587
2L	-	15647822	15647873	stop_codon	CG4587	FlyBase	G10815.1	TTGATGGTGACCGTGACCTTTGTGCTGGCCAATGCGTGATATGAGCACTAAA	27	15647842	0.784191807	5	25	166	0.933333333	1.447158031	0.366666667	0.074074074	0.166666667	27	2	0	28	2L:15647822-15647873
2L	-	15648310	15648390	coding	CG4587	FlyBase	G10816.1	AGGCGTTGTGATCTCCGCACGGATCTCTATATGCTTCAACCGGAGCGCCTGAATCAGGGTGGTCAAAACAATCCGCTTAAG	11	15648310	0.974026331	5	11	65	1	1.113943352	0.076923077	0.181818182	0.307692308	11	0	0	13	2L:15648310-15648390
2L	-	15648927	15648964	coding	CG4587	FlyBase	G10817.1	TGTTCTAGACAACAGTGGATTTGTGATCATATCCGAAG	5	15648964	0.981414443	3	5	39	1	0.698970004	0	0	0	5	0	0	5	2L:15648927-15648964
2L	-	15649276	15649326	coding	CG4587	FlyBase	G10818.1	ATGTTAGAGCCATGGACACATCCTGGTATAAGAGGGCAATTGACCAGCATT	8	15649314	0.983314789	3	7	32	1	1.041392685	0	0.25	0.454545455	8	0	0	11	2L:15649276-15649326
2L	-	15650182	15650286	coding	CG4587	FlyBase	G10819.1	TGAGCCGTACTTTTGCGATCGAGCCCTCCTTCAGAGCTTGGTGCGCGATGCCATGGTAACTGATGGACTCGATAGGAACACGACTGGATCCTCCAGCGGCAAGGA	26	15650182	0.966184156	5	25	132	0.966666667	1.462397998	0.133333333	0.115384615	0.233333333	26	1	0	29	2L:15650182-15650286
2L	+	1706817	1706869	3'utr	cpb	FlyBase	G1082.1	AAGCAAAATATTAACTGAAATCGCTTTGTGATTGTATTATCTGAGGAAATGCA	20	1706869	0.931265133	7	20	168	1	1.414973348	0.038461538	0.2	0.384615385	20	0	0	26	2L:1706817-1706869
2L	-	15650579	15650649	coding	CG4587	FlyBase	G10820.1	TGTGAGTACAATAGCGTCAGTGACTTGGAGAAGGAAAGGGAGAGCTCCGGCGAGTACTCCTCGCGCGATCA	10	15650579	0.937472703	5	10	40	1	1.113943352	0.230769231	0.1	0.307692308	10	0	0	13	2L:15650579-15650649
2L	-	15727607	15727688	3'utr	CycE	FlyBase	G10821.1	ATTTAATTTTAAATAATTTCAGAACTACGCTTATATCCATGATTTGATGTTAATAAATAAACGATCGCAAAATCGTAAACTA	23	15727638	0.975729288	8	23	158	1	1.544068044	0.028571429	0.391304348	0.6	23	0	0	35	2L:15727607-15727688
2L	-	15727797	15727852	3'utr	CycE	FlyBase	G10822.1	CGTTAGCTTAGGCATAAATAACATGTAAGTGTTCATACGATTAAGGCTGGATTGAA	14	15727799	0.67459831	7	11	88	0.8125	0.812913357	0.0625	0.142857143	0.25	14	2	1	13	2L:15727797-15727852
2L	-	15728037	15728102	3'utr	CycE	FlyBase	G10823.1	AGAACAGACTATATGTATTCATATATACATCATTGTAAAATTTTTTTAATTAGACTAATTTGCCAT	16	15728102	0.850389295	4	14	152	0.888888889	1.204119983	0.111111111	0.125	0.222222222	16	2	0	16	2L:15728037-15728102
2L	-	15728261	15728310	3'utr	CycE	FlyBase	G10824.1	CGGCCCAGAGCACAGTACTTGACTAATCAACTAAAATTAGCATATAAGTC	7	15728261	0.945325346	5	6	28	0.875	0.84509804	0.125	0.142857143	0.25	7	1	0	7	2L:15728261-15728310
2L	-	15728499	15728582	3'utr	CycE	FlyBase	G10825.1	TATATATACACATACACTTATAGTATAGCAGACCAGACAAAACTGAATTAACCATTAGACTAATACCTGCTGAAAAGGAGCACA	60	15728499	0.893784426	9	59	381	0.985294118	1.826074803	0.220588235	0.116666667	0.220588235	60	1	0	67	2L:15728499-15728582
2L	-	15728697	15728720	3'utr	CycE	FlyBase	G10826.1	CTACGCGCTCTTGATTCTCAACTC	13	15728710	0.690503057	2	13	81	1	1.204119983	0.25	0.230769231	0.375	13	0	0	16	2L:15728697-15728720
2L	-	15728990	15729063	coding	CycE	FlyBase	G10828.1	CTGACGCCTCCCGCCTCTAGTCACAAGCCGGACGAGTACCTGGGCGATGAGGGCGATGAGACGGGGGCCAGGAG	14	15728990	0.944048665	5	11	40	0.8	0.77815125	0.133333333	0.071428571	0.133333333	14	2	1	12	2L:15728990-15729063
2L	-	15730027	15730068	coding	CycE	FlyBase	G10830.1	TACAAGCTGCATCGGGAGACCTTCTACTTGGCCGTCGACTAC	5	15730068	0.964043744	2	5	30	1	0.77815125	0	0.2	0.333333333	5	0	0	6	2L:15730027-15730068
2L	-	15737691	15737755	coding	CycE	FlyBase	G10831.1	CAGGAACCTCAGCAGCCTCCAGAACCGACGAGATGTGCTCTTGTGATAGCCAGAATCTTGCAGCA	81	15737751	0.979436838	7	72	491	0.879120879	1	0.538461538	0.098765432	0.197802198	81	4	7	80	2L:15737691-15737755
2L	-	15737863	15737948	coding	CycE	FlyBase	G10832.1	AGCACTGAGCCAAATGGCAGCATAGTCACAACCGCCCCCAGCAACGGAGAAGTGAGCAGCAGCATAGTCGTCGTCGTCAGCAGCAG	8	15737935	0.988205425	4	8	20	1	0.954242509	0.222222222	0.125	0.222222222	8	0	0	9	2L:15737863-15737948
2L	-	15744623	15744661	intron	CycE	FlyBase	G10833.1	TTTCTAGACGAGATGGGAACCCAAACTGATCTCGAATAT	30	15744640	0.91275967	2	27	114	0.860465116	0.723103684	0.627906977	0.4	0.581395349	30	0	6	37	2L:15744623-15744661
2L	-	15748017	15748059	5'utr	CycE	FlyBase	G10834.1	ATTGGCCTTGACTGCCGTGGGGTTGAGCTAGCCGTGAAAAAGA	5	15748059	0.960552201	3	5	24	1	0.698970004	0.2	0	0	5	0	0	5	2L:15748017-15748059
2L	-	15749657	15749728	stop_codon	l(2)35Di	FlyBase	G10835.1	AACGAGTCGCCGCTGAAAGCTTGAAGAGATGATCGTCCCCGAGCTGGCTTAGTGATTTTGCTTAAGTTTGAA	400	15749681	0.649535716	12	392	3236	0.98340249	2.198657087	0.261410788	0.1825	0.321576763	400	6	2	474	2L:15749657-15749728
2L	-	15749732	15749779	coding	l(2)35Di	FlyBase	G10835.2	CCCAAGGTCTCCGATCGATCGGCGCCTTCCGATTACGCGGCTCGCGGA	19	15749744	0.879459336	3	17	84	0.913043478	1.322219295	0.391304348	0.157894737	0.304347826	19	2	0	21	2L:15749732-15749779
2L	-	15749902	15749931	intron	l(2)35Di	FlyBase	G10836.1	TTTCAACAAATTAGCTGTGTTTCATCGTTT	10	15749922	0.819520588	4	10	88	1	1.041392685	0	0.1	0.181818182	10	0	0	11	2L:15749902-15749931
2L	-	15750220	15750256	intron	l(2)35Di	FlyBase	G10837.1	AACTGCTCATCATTGGCTAAAATTCCAAAAACTTTCA	6	15750256	0.772719043	3	6	40	1	0.903089987	0.125	0.333333333	0.5	6	0	0	8	2L:15750220-15750256
2L	-	15750553	15750618	coding	l(2)35Di	FlyBase	G10838.1	ACCGGAAAGGCTCTGCTCGCCCTAACCGGAATCTACGCCGGCGCCTACTACTTCAAGTACAACCAG	6	15750601	0.939942625	5	5	21	0.857142857	0.77815125	0	0.166666667	0.285714286	6	1	0	6	2L:15750553-15750618
2L	-	15750737	15750826	coding	l(2)35Di	FlyBase	G10839.1	GGACCCCGCAAGGTGCCCGCCCTGGAGCTGGAGCTGAACAACCCCATCAAGCGCTTCTACCGCGCTCCCCTCGACAAGGTCTGCAATGTT	5	15750737	0.906076944	4	4	17	0.8	0.602059991	0.2	0	0	5	1	0	4	2L:15750737-15750826
2L	+	1708613	1708719	lincRNA_exon	CR44976	FlyBase	G1084.1	AGGCCAGCACAAAGTAGAGGGTTCCCACGCCCACCACGCGATGCAGCATGGGTCCCAAACGGGGTCTGGAATAGATTGAGTAAATTAACGCTTAAGTGGTTCGGTCA	47	1708648	0.979468221	8	43	232	0.912280702	1.414973348	0.228070175	0.191489362	0.333333333	47	4	1	52	2L:1708613-1708719
2L	+	1708722	1708746	lincRNA_exon-lincRNA_intron	CR44976	FlyBase	G1084.2	AGCAGCAACTGCTTTAGAGTAAGCT	5	1708746	0.968064696	2	2	11	0.8	0.602059991	0.2	0	0	5	1	0	4	2L:1708722-1708746
2L	-	15750947	15750993	start_codon	l(2)35Di	FlyBase	G10840.1	AAAACAAACGGTCCAAAATGGTAGCTGGTGGTGCCTCGGAAACGGGC	52	15750976	0.888507105	2	50	255	0.964912281	1.439332694	0.350877193	0.076923077	0.157894737	52	1	1	55	2L:15750947-15750993
2L	-	15751595	15751680	snRNA	snRNA:U5:35D	FlyBase	G10841.1	TCTGGTTTCTCTTCAATTGTCGAATAAATCTTTCGCCTTTTACTAAAGATTTCCGTGGAGAGGAACACTCTAATGAGTCTAAAATA	145	15751607	0.762242507	18	140	822	0.962962963	2.193124598	0.25308642	0.096551724	0.191358025	145	6	0	156	2L:15751595-15751680
2L	-	15756060	15756105	3'utr	Gli	FlyBase	G10842.1	CATTTGTTACACGATTGAAAGCATATTGTTTTTACCACATTATATG	11	15756060	0.983284828	6	11	93	1	1.041392685	0.181818182	0	0	11	0	0	11	2L:15756060-15756105
2L	-	15756130	15756177	3'utr	Gli	FlyBase	G10843.1	TACAAAATCAGTGTGAACCGTCCAATAACTTATGTTTTCAAAAGTGTA	15	15756130	0.958163445	4	14	73	0.941176471	1.204119983	0	0.133333333	0.235294118	15	1	0	16	2L:15756130-15756177
2L	-	15756600	15756675	3'utr	Gli	FlyBase	G10844.1	AAGAATTATTTAAATCTAGGAAATTGCCTGCCTTAACTGAAGGAAATTAGCTATATAATACAAGTATTTTTATAAC	16	15756600	0.986980093	6	14	122	0.875	0.84509804	0.1875	0	0	16	1	1	14	2L:15756600-15756675
2L	-	15767571	15767625	coding	wek	FlyBase	G10846.1	GCGGCTAAGCGAAATTCCAAAGTGTACACTGCAACCGAGTCGGATGATGAGGAGG	10	15767571	0.855336884	4	10	40	1	1.146128036	0.214285714	0.2	0.428571429	10	0	0	14	2L:15767571-15767625
2L	-	15767676	15767731	coding	wek	FlyBase	G10847.1	AACACGAGCTAATCTCAAACAGTGTAATTCCGATCCCAAAGTGCTAGCCTCACCTA	114	15767703	0.737296423	3	113	607	0.992366412	2.113943352	0.030534351	0.149122807	0.259541985	114	1	0	130	2L:15767676-15767731
2L	-	15768947	15768993	coding	Ku80	FlyBase	G10848.1	ATCACCCTGTACCGACAGAGCTGTATAGACTTCAACACCTTTTTGGA	16	15768993	0.962272975	2	14	75	0.95	1.278753601	0.05	0.25	0.4	16	1	0	19	2L:15768947-15768993
2L	-	15770112	15770161	coding	Ku80	FlyBase	G10849.1	AAAGCTGAACATCGGCAGCAAGATCTCCATTAGCCTGCAGGGCATAATCG	19	15770131	0.735345787	3	19	86	1	1.342422681	0.318181818	0.157894737	0.272727273	19	0	0	22	2L:15770112-15770161
2L	+	1708976	1709116	lincRNA_exon	CR44976	FlyBase	G1085.1	TAGCATTCCCAGCAGTATGACGCCACCGATCCAGAATTGAATTCTCAAAAGATCCCGCCATTGCGCGAAAGAAACAAACAGCCAAATAATTCCAAATATCACGTAAACAATGCACATGATCAGATAGAACTGTGGGAAAAT	28	1708976	0.942488265	11	27	111	0.970588235	1.51851394	0.176470588	0.214285714	0.352941176	28	1	0	33	2L:1708976-1709116
2L	-	15770699	15770726	coding	Ku80	FlyBase	G10851.1	TTTGCAGCTGGCAGCTCTTGCTGGAATT	8	15770718	0.901557393	2	8	50	1	0.954242509	0.333333333	0.125	0.222222222	8	0	0	9	2L:15770699-15770726
2L	-	16245829	16245885	3'utr	PRL-1	FlyBase	G10852.1	TTTTAAAATGTTAGTCATTACAAGGAAATAAAAATGATCTATATTAAAATTAACCAA	108	16245852	0.839246314	10	107	690	0.992	2.093421685	0.024	0.148148148	0.264	108	1	0	124	2L:16245829-16245885
2L	-	16246386	16246523	3'utr	PRL-1	FlyBase	G10854.1	CATCTATATTCTAAAACTGTAAAATGTACTTAATCGCATATTAGTTTGAAGCTCAGCCCTCAAAAATTTGCATTATTTATATTTTGTTTTTTATCTTCTTTTCACTTCGTCCACTTTTCGCTATCAATGGGTGAAGGC	216	16246453	0.982459859	10	214	1606	0.988549618	2.413299764	0.053435115	0.171296296	0.316793893	216	3	0	259	2L:16246386-16246523
2L	-	16246817	16246861	3'utr	PRL-1	FlyBase	G10855.1	TGAAATGTATTGGCAACAGTTGTGTAAAATTTGTATGTATTAATT	5	16246817	0.986173237	3	4	38	1	0.698970004	0.2	0	0	5	0	0	5	2L:16246817-16246861
2L	-	16246892	16247134	stop_codon	PRL-1	FlyBase	G10856.1	AAGCCAAAGGCGAGACTAAAGCACAAAAATGGTCATAAGAATTCATGTTCTGTGCAATAGATTTCCAACACCATATGTATATTCCCACCAGACAAAAAGTGTTCATTTTTTCAAAAACAAAAAAAAAAAATGCAAGCGGATAGAAAAGCGCATACACAAATATGAATTGATAGGCAGCAATCCGTAAAATTGAACTAACCACAGAGAGCCCAAAAATATGGAAGGAGAAATTGAGTTACAGCC	175	16246892	0.98599814	31	153	1335	0.874371859	1.939519253	0.08040201	0.125714286	0.231155779	175	24	1	174	2L:16246892-16247134
2L	-	16247141	16247184	coding	PRL-1	FlyBase	G10856.2	AACGACGCGGAGCCATTAATGCCAAGCAGCTGTCCTTTTTGGAA	22	16247184	0.98098946	5	17	86	0.777777778	1.322219295	0.222222222	0.136363636	0.296296296	22	6	0	21	2L:16247141-16247184
2L	-	16247258	16247379	coding	PRL-1	FlyBase	G10857.1	AACAAAATCCGGAGGCTTGCGTTGCCGTTCATTGTGTGGCTGGTCTGGGACGAGCTCCTGTCCTTGTTGCCTTGGCACTGATTGAATTGGGCTTAAAATATGAGGCAGCAGTGGAAATGATT	42	16247275	0.892040257	13	41	287	0.979166667	1.672097858	0.145833333	0.142857143	0.25	42	1	0	47	2L:16247258-16247379
2L	-	16248443	16248502	intron	PRL-1	FlyBase	G10858.1	ATTCAAAAACTGGAGATCTAATAAATTTAGTCATTATTAGTTTTAACATTGAATATAAAT	5	16248497	0.996709012	3	5	40	1	0.77815125	0	0.2	0.333333333	5	0	0	6	2L:16248443-16248502
2L	-	16248553	16248763	coding-intron	PRL-1	FlyBase	G10859.1	AAAGAAGAACAATGTCAACACTGTGGTGCGCGTGTGCGAACCTAGCTATAATACCGACGAGCTCGAGACACAAGGCATTACCGTCAAGGACCTGGCCTTTGAGGACGGCACCTTCCCGCCTCAGCAAGTCGTTGACGAGTGGTTTGAGGTCTTAAAGGATAAGTGAGTACAATAACAGAGCTCTTGCATTCGCGTAGTTAATTGTTATTTT	39	16248553	0.969157354	18	34	199	0.869565217	1	0.108695652	0.179487179	0.304347826	39	3	3	40	2L:16248553-16248763
2L	+	1709273	1709320	NoAnnotation			G1086.1	GTTAACTTCGATTTCGTAAATGCCATCCTCCTTGACGCTCGCAATTGG	14	1709293	0.877643676	5	14	104	1	1.176091259	0.6	0.071428571	0.133333333	14	0	0	15	2L:1709273-1709320
2L	-	16248844	16248945	coding	PRL-1	FlyBase	G10860.1	CATCACCATGCGTCAAAAAGATCTGCGCCCAGCGCCCGCTCTAATTGAGTACAAGGGCATGAAGTTCCTAATCACCGATCGACCATCAGACATAACCATTAA	73	16248889	0.93548438	13	69	352	0.94047619	1.897627091	0.297619048	0.123287671	0.238095238	73	5	0	79	2L:16248844-16248945
2L	-	16248949	16249094	start_codon	PRL-1	FlyBase	G10861.1	TAGAAATCAAACTACTTCCGTTAAAAGAAACCAATCAAATCTTTGTGAAAACGAAACAAAAACCACACCTCAAGATTGTAAGAAAACAGACTTAAGTGCACACGAGCCAGATTAAGTCCTTCAGAACAGCTTTTGTAATTGTTTAT	126	16248993	0.891380015	19	118	732	0.935483871	1.316269962	0.122580645	0.174603175	0.329032258	126	4	6	145	2L:16248949-16249094
2L	-	16249099	16249151	5'utr	PRL-1	FlyBase	G10861.2	TAACTCTAGCCTAAACAAGATTCAATTGTAAGCCTCTAACACGCTGAATTTTT	7	16249133	0.699180579	6	7	46	1	0.84509804	0.285714286	0	0	7	0	0	7	2L:16249099-16249151
2L	-	16249213	16249392	5'utr	PRL-1	FlyBase	G10862.1	ATTTTTGTTAGCTTAAAAAATACGTGTGACACTTAACAGGGAACCCTTTTTTCAGTCAAAGAAAATTGATTGATTTTCTTTGTGATAGCAGAAAAAATCCATAATTGTACTTAATTGAAAAGAAAAAGAACTAATTTTACTTAAACGATACTTAAACTAAGTTTGTGTTTTGGTGTAAAA	327	16249359	0.864722465	30	318	2719	0.973105134	1.900913068	0.232273839	0.214067278	0.371638142	327	7	4	398	2L:16249213-16249392
2L	-	16249477	16249631	5'utr	PRL-1	FlyBase	G10863.1	AAGTGGTGTGGATACCATCAGAATAATACCGTCAACGGATCAGCTGAAATAGCGGCGACAGCAGCGGCATCAATTAGCCAAAGACTGTCGATCTATGGGAGAGAAAGAAGAATACTAAATTCAAAGCATCGCGGTGATCACAGATCATATCACAG	152	16249605	0.817981626	23	129	635	0.855555556	1.710399466	0.244444444	0.157894737	0.288888889	152	24	2	154	2L:16249477-16249631
2L	-	16250087	16250134	5'utr	PRL-1	FlyBase	G10864.1	ATGGAGTTTCATCTAGACAGTGCAGAATACTGCCAGGCACAGCACAAA	8	16250087	0.962939821	5	7	37	0.888888889	0.903089987	0.222222222	0.125	0.222222222	8	1	0	8	2L:16250087-16250134
2L	-	16251687	16251733	5'utr	PRL-1	FlyBase	G10865.1	ATACGCGTCTACTTATTGTGGTAATCGTAATCGATCAACGTCTCAGA	9	16251687	0.985334748	4	9	72	1	1	0.2	0.111111111	0.2	9	0	0	10	2L:16251687-16251733
2L	-	16256016	16256066	5'utr-intron	PRL-1	FlyBase	G10866.1	AGTTGTTACTCAACAAGGTTTGGCTGTGATTTGCTGTTATCTCGAATTTTC	11	16256016	0.786964185	6	10	111	0.933333333	1.146128036	0.4	0.363636364	0.533333333	11	1	0	14	2L:16256016-16256066
2L	-	16257080	16257110	5'utr	PRL-1	FlyBase	G10867.1	TCAAAAGTTATACTCAAATGTGTATGGCAAT	5	16257080	0.958625737	2	5	31	1	0.84509804	0	0.2	0.428571429	5	0	0	7	2L:16257080-16257110
2L	-	16257396	16257450	5'utr	PRL-1	FlyBase	G10868.1	TAGATTCATCTTATACCATTGGTTCCGCCCCGTGCTGACTGTGTTTGTGTGTGTG	39	16257426	0.783483801	6	38	315	0.976744186	1.62324929	0.023255814	0.051282051	0.139534884	39	1	0	42	2L:16257396-16257450
2L	-	16259536	16259611	3'utr	twe	FlyBase	G10869.1	ATTTCAAGAAAATTCGTGATACAAATTTTAAATCAAATGAAGAAAAATGTTCCTTAATTTATATGCTATTATAGTT	24	16259611	0.963838679	7	22	172	0.884615385	1.361727836	0.230769231	0.083333333	0.153846154	24	3	0	23	2L:16259536-16259611
2L	-	16259872	16259950	NoAnnotation			G10870.1	TGGATATATGTTCTCTAGTCAGTGTATGTAATAGTTTCAAAATTAATTAAAGTTCATTTTTGTGTTCGGAATTTAAAAG	14	16259891	0.739456033	6	12	156	0.866666667	1.113943352	0.2	0.071428571	0.133333333	14	2	0	13	2L:16259872-16259950
2L	-	16260045	16260091	3'utr	twe	FlyBase	G10871.1	GGTTCATTTCTTGTTGCGTTGTTCAAATGTTGTGAAAGCACTTTATA	19	16260091	0.984895325	4	19	164	1	1.361727836	0.652173913	0.210526316	0.347826087	19	0	0	23	2L:16260045-16260091
2L	-	16260116	16260201	3'utr	twe	FlyBase	G10872.1	TCTCGAATCGATCCACCTGCCATAAGCTCACAGAGATCTCAATGAGAAACGATGGCTGCCCAATTTTACTCATAGAATTATTTTGT	71	16260153	0.904819227	9	67	276	0.945054945	1.33243846	0.241758242	0.23943662	0.406593407	71	2	3	86	2L:16260116-16260201
2L	-	16260671	16260719	coding	twe	FlyBase	G10873.2	TTGGGAAGCCAGGGCGGATACGAGATCATAGACTGCCGTTACCCATACG	30	16260719	0.967357532	3	26	144	0.875	0.970036777	0.1875	0.033333333	0.09375	30	2	2	28	2L:16260671-16260719
2L	-	16261425	16261463	coding	twe	FlyBase	G10874.1	GATGAAAGTGGAGCGTGTGGTCAGGAGAATTTCGATCCC	6	16261425	0.939390491	3	6	24	1	0.84509804	0.142857143	0.166666667	0.285714286	6	0	0	7	2L:16261425-16261463
2L	-	16263542	16263574	3'utr	crp	FlyBase	G10875.1	ATTCATGCTCTATGAAAACAAAAAATTATGTCA	6	16263542	0.984466278	4	4	32	0.857142857	0.77815125	0	0.166666667	0.285714286	6	1	0	6	2L:16263542-16263574
2L	-	16263603	16263891	3'utr	crp	FlyBase	G10876.1	AAGTGTCCCTGCTCGGACGCCACTGTTGAGACCCGGATTTGAATTGAAGAAACTCTTCTTCGCTCAGCGCTGCCCCGCGGCTAGGCGTACCGCATTTTCCCACAAGGAGAGAGACTATGAGAATGATGAAGGATACAGCCAATGCATGCAAGGCAGCTACATTGTGTCAACCACGCCTGCTCGCCTGCTCGCCGCTCGTCCGCATTCGAAATATTTGATTAAGGAAACATTATGCAGGCCGTTCATAGTTAAAGGAAAAGAATCGTGAAGAATATATAAGCCAGATCAT	1543	16263633	0.869475913	49	1484	5951	0.960442118	2.314657086	0.038394415	0.103694102	0.195462478	1543	61	7	1651	2L:16263603-16263891
2L	-	16263892	16264032	3'utr	crp	FlyBase	G10877.1	CTTTCAACAAAAGAATGCGCACGTTTGAGCTAGAGGTCAATGCTGCAGCTGTCTGCCTTCGCCAAGCTGCGTCTGCGCTGTGCAATTTCAGTTTCTTCTTGACTTTGTTCAACACGTCTCATAGCTGCCAGCTAGGACACC	147	16263909	0.786876637	24	136	1139	0.951351351	1.643452676	0.064864865	0.19047619	0.356756757	147	6	3	176	2L:16263892-16264032
2L	-	16264050	16264170	3'utr	crp	FlyBase	G10877.2	ACTAAACTACCATAAACAAATACTTTGCATACATATTTAATATGCTTTAGTAACATAAGTACGACAGGTTCAGAGAGTTTAACCAGGAGTCCCTCGATCCCATTTCCCCCCTCCTCTCCCC	29	16264150	0.958456413	14	24	174	0.903225806	1.146128036	0	0.068965517	0.129032258	29	2	1	28	2L:16264050-16264170
2L	-	16264174	16264244	3'utr	crp	FlyBase	G10877.3	CTACCACAACATATATAAATAATACATGCAGCGTACATACGAACATAAGTAACGGAACATTACATAATATT	17	16264187	0.984866738	4	15	88	0.913043478	1.322219295	0	0.176470588	0.391304348	17	2	0	21	2L:16264174-16264244
2L	-	16264445	16264573	3'utr	crp	FlyBase	G10878.1	GTTCATAGGCGTACATTATATACTTTTGAATGGAACTTATTGAGTTTTTGTTGATATATTTGTGTAAAAAAATTTTAAGTCTAATTATGTAAGCGAGTGATGAGCGTAGGTGGTAAACATTAAACAAAG	56	16264573	0.988091356	21	52	484	0.939393939	1.491361694	0.454545455	0.160714286	0.287878788	56	3	1	62	2L:16264445-16264573
2L	-	16264597	16264701	3'utr	crp	FlyBase	G10879.1	TTTGAACGTTGAACGAGATGCCGAAATTGTTTAAGCATGTTTAATTGATGATTCCTTGAACTCTATAAAAACCATCGCATTAATTTTTACCTTTTTTTAAATTAT	26	16264597	0.981888561	11	26	196	1	1.51851394	0.454545455	0.115384615	0.303030303	26	0	0	33	2L:16264597-16264701
2L	+	1709394	1709447	NoAnnotation			G1088.1	ATATATAAGAAAACCTGATACCGAGTAGACCATTCCATTCAATAAAATGGCACA	15	1709394	0.960325508	6	15	76	1	1.204119983	0.0625	0.066666667	0.125	15	0	0	16	2L:1709394-1709447
2L	-	16264721	16264762	3'utr	crp	FlyBase	G10880.1	TGTTTGGTTAATTCTTTTGAATTGCATGGAAAAGCATTGGAA	7	16264728	0.767564986	3	7	66	1	0.903089987	0	0.142857143	0.25	7	0	0	8	2L:16264721-16264762
2L	-	16264877	16264902	3'utr	crp	FlyBase	G10881.1	CAAATGAGCAATTGATTTTGAACAAC	6	16264893	0.762366742	2	6	36	1	0.84509804	0	0.166666667	0.285714286	6	0	0	7	2L:16264877-16264902
2L	-	16264933	16264999	3'utr	crp	FlyBase	G10882.1	TACAGCCACTGTAATTAAATGCAAAGAGTAAAATACAAATACCATTTGTTCATTTATTGGTTAAGAA	8	16264933	0.965434831	6	8	47	1	1	0	0.25	0.4	8	0	0	10	2L:16264933-16264999
2L	-	16265031	16265099	3'utr	crp	FlyBase	G10883.1	AAATTTTGTATTTTTGGGATAATTATGATTTCAGTTCGAACTAAACCAGGACCTCCTTTTCCAAGCTTC	7	16265031	0.986337608	5	7	55	1	0.903089987	0.25	0.142857143	0.25	7	0	0	8	2L:16265031-16265099
2L	-	16265152	16265242	3'utr	crp	FlyBase	G10884.1	TAGTAGCATCATCAGCAGCAGCAGCCACAGAAATGTTAAAGAGACTGTTACCAAACAGAGGCAGAGGCAAAAGAATGTAAATTAGTAAGAG	54	16265180	0.865602634	10	53	219	0.985294118	1.525044807	0.117647059	0.203703704	0.367647059	54	0	1	67	2L:16265152-16265242
2L	-	16265388	16265469	3'utr	crp	FlyBase	G10885.1	AAAGCAGGAGGAAGATGTGGCGCCCAGCGTGGGGCAGGAGCTGTAACTGGAGCACGGGCTAGTATTAAAGGCGCTCGCCAGG	16	16265388	0.854862348	5	12	52	0.8	0.903089987	0.35	0.1875	0.35	16	3	1	16	2L:16265388-16265469
2L	-	16265470	16265570	stop_codon	crp	FlyBase	G10885.2	AGCAGTGCCGACCGGGCGTGATAGTGGCCAAGCAGTTGCCGTCGTCCTGATTCAATGGCCCCAAATCGGGAGCGGGATCGGGCAATAATGGAGCTGGAGTA	20	16265501	0.937399872	7	18	60	0.923076923	1.380211242	0.307692308	0.15	0.346153846	20	2	0	24	2L:16265470-16265570
2L	-	16265588	16265629	coding	crp	FlyBase	G10886.1	AATCACTGGAAGCAATGGCAGCGGTGGTGCCCAGCAGCTGAC	32	16265614	0.95579578	4	30	88	0.95	1.579783597	0.225	0.1875	0.35	32	2	0	38	2L:16265588-16265629
2L	-	16265646	16265847	coding	crp	FlyBase	G10887.1	CATGCGGCGCTGGCGGAGCTTCGACCCTTCCTTCAACTCAAGAGCGGCGGCAACAAGCAGGTGATCATTACGGCCAAGACGGCCAAGGATTCCGGCGGTTTGGTCTCCACGAGCACCAGCAGTACAGCGGTTACGCCGACGGCGATCTTCAAGGTGCAAACAACGGGCGGTCATGGAAACGGCAGTCATTTACCAGCGGGCT	57	16265646	0.957789725	16	52	249	0.921875	1.293730757	0.140625	0.122807018	0.21875	57	3	2	59	2L:16265646-16265847
2L	-	16266050	16266141	coding	crp	FlyBase	G10888.1	ATCCACGAGAAGATTGTCAAGGTCAAGACGGAGAAGCACGATCTGCCATCGATGCAGACCGCACCACACTATCAGCATTCTCATCGCCAGAA	39	16266104	0.959012193	7	37	186	0.934782609	1.156347201	0.108695652	0.179487179	0.304347826	39	1	2	43	2L:16266050-16266141
2L	-	16266173	16266282	coding	crp	FlyBase	G10889.1	AGCTCCACAGAGTCCGAGAACGAAGTGAACGTGAACGCAATTGCCAAAGCCTATGCCGAAGGATGCACGTCGAGTGCTGCGATGCTTCAGCCAATTCTGCAGGCGGCCAT	66	16266175	0.965432481	12	63	227	0.948051948	1.86332286	0.376623377	0.166666667	0.285714286	66	4	0	73	2L:16266173-16266282
2L	+	1711281	1711307	stop_codon	mRpL48	FlyBase	G1089.1	AGTAGGCGGCGCCTCCGATTTGGCAAA	6	1711307	0.6614064	2	5	24	0.888888889	0.602059991	0.333333333	0.333333333	0.555555556	6	0	1	8	2L:1711281-1711307
2L	-	16266285	16266356	coding	crp	FlyBase	G10890.1	AGCTGGAGGCCGATGCCGCTGCCGAGATCATAACCGAGGATCAGGTGCACGAGGAGGTCATCCTGTCATCGA	8	16266285	0.880666794	4	8	24	1	1	0.2	0.125	0.3	8	0	0	10	2L:16266285-16266356
2L	-	16266361	16266507	coding	crp	FlyBase	G10891.1	AGTGGCGCCTACATTCCACGTGAGGTCATCGAGCACACCGATAACTTTGTGCGCAGCGAGGATTTGGAGGAACTTGGCGGCACTGTCTCGTATGTGGAAATCGATGAAATGACTGGCCAGCAGCAGGTGGTCGTGTGCTCCAGCATC	36	16266507	0.942688008	14	35	166	0.976190476	1.612783857	0.238095238	0.138888889	0.261904762	36	1	0	41	2L:16266361-16266507
2L	-	16266564	16266626	coding	crp	FlyBase	G10892.1	AGAAGGAGCGCAGTCTGCGGCGACTCCTCGAGGATGAGCTCCAGATGATCAAGCGGCAGCTGT	14	16266626	0.940574989	4	11	43	0.875	0.84509804	0.25	0.142857143	0.25	14	1	1	14	2L:16266564-16266626
2L	-	16266706	16266865	coding	crp	FlyBase	G10893.1	CTACAATGATTCCAATGCCAGCGGGGGCAATTCCACGGCGGTGGCCATCAAGAAACGGAAGCTGACTGATAACGTGATTAACATCCAGGCGATTAGTGACAGTTCCGACGAAGGTCTGGGATCGATGTCTCCAGAGCCGATGACTCTGCTGACAGCCGGC	65	16266706	0.964250287	18	60	311	0.932432432	1.838849091	0.243243243	0.138461538	0.243243243	65	5	0	69	2L:16266706-16266865
2L	-	16266945	16266996	coding	crp	FlyBase	G10894.1	TTCCAATACATTGTGGAACTGGAGAACCAGAAGACGCAGCTGCTGACGCAGA	6	16266945	0.923481107	3	6	22	1	0.84509804	0	0.166666667	0.285714286	6	0	0	7	2L:16266945-16266996
2L	-	16278886	16278937	coding	crp	FlyBase	G10895.1	ATGCAGAGCATCAATGCCGGATTCCAGAGTCTGCGATCCCTGCTCCCGAGAC	10	16278923	0.802157185	5	10	45	1	1.041392685	0.272727273	0.1	0.181818182	10	0	0	11	2L:16278886-16278937
2L	-	16287134	16287193	start_codon	crp	FlyBase	G10897.1	AAACATGTCCGCCGTACCGGTTGCCATCAAAACGGAGGAAGTTATTCTAGAGCACGCCGA	7	16287134	0.92442569	5	7	27	1	0.84509804	0	0	0	7	0	0	7	2L:16287134-16287193
2L	-	16287374	16287420	5'utr	crp	FlyBase	G10898.1	TGTGTGCGAGTGTGAGTGAGACGGGCAAACAATTTGCCGCTAAATAC	5	16287374	0.997793401	2	4	16	0.833333333	0.698970004	0.666666667	0.2	0.333333333	5	1	0	5	2L:16287374-16287420
2L	-	16287520	16287557	5'utr	crp	FlyBase	G10899.1	TGAATACGCAAATCTCATGCTCACTAAGAGCGCAAAAG	16	16287520	0.937785599	3	15	70	0.95	1.278753601	0.05	0.25	0.4	16	1	0	19	2L:16287520-16287557
211000022278877	+	2	89	rRNA	CR40639	FlyBase	G109.1	AGAGAGATATGGTAGATGGGCTAGAAGAGCATGACATATACTGTTGTGTCGATATTTTCTCCTCGGACCTTGAAAATTTATGGTGGGG	61	2	0.912212214	21	55	592	0.91025641	1.550228353	0.346153846	0.213114754	0.384615385	61	6	1	71	211000022278877:2-89
2L	+	1729025	1729054	coding	Rrp40	FlyBase	G1090.1	CGGCACGCGGGGATCTCATTCTGGGCATTG	5	1729025	0.945787235	2	5	24	1	0.698970004	0.4	0	0	5	0	0	5	2L:1729025-1729054
2L	-	16296060	16296202	3'utr	heix	FlyBase	G10900.1	TAACCGAGTGGAATTGAACTAAGTGAAAACTTCGTAGACTACAAATCAACAACCAGATGAACAATAATAATTATAATGCTATTGATAATTAAATGTTTAATTAGACAATGTAAACGAGAATTGTGTAATATAAACTGATTTAT	35	16296147	0.994806867	13	34	196	0.975609756	1.301029996	0.12195122	0.171428571	0.292682927	35	0	1	40	2L:16296060-16296202
2L	-	16296297	16296342	3'utr	heix	FlyBase	G10901.1	AACCCATTCGCATTATACATTATAATCTATTGTGTAACTGAACATT	6	16296342	0.985811372	4	6	48	1	0.903089987	0	0.333333333	0.5	6	0	0	8	2L:16296297-16296342
2L	-	16296364	16296398	3'utr	heix	FlyBase	G10902.1	AGCGTATGCATATAAACAAATAGCTTTAAATAACA	8	16296380	0.865181327	2	6	49	0.75	0.77815125	0	0	0	8	2	0	6	2L:16296364-16296398
2L	-	16296402	16296445	3'utr	heix	FlyBase	G10903.1	ATGTAGATGTCGAGGCGAAGGAGCAACAATTGTTTTCCATTAAC	6	16296426	0.906997649	4	5	34	0.75	0.77815125	0.125	0.333333333	0.5	6	2	0	6	2L:16296402-16296445
2L	-	16296717	16296746	3'utr	heix	FlyBase	G10904.1	AAGTTTCGCGAATCAAAATGCAGATTTACT	5	16296746	0.786109469	4	5	32	1	0.77815125	0.5	0.2	0.333333333	5	0	0	6	2L:16296717-16296746
2L	-	16297328	16297398	3'utr	heix	FlyBase	G10905.1	ATTTCGAATGCTGCTAGTCGCCCGTTTGATTCTAAACTTTTGAACTGAACATATCCTAGCCCTAATGGGTC	15	16297398	0.864212075	6	15	92	1	1.278753601	0.052631579	0.266666667	0.421052632	15	0	0	19	2L:16297328-16297398
2L	-	16297455	16297520	3'utr	heix	FlyBase	G10906.1	CTGAATCAGTGAGAACCTGGTGCAATGTTTTAGGGAATTTCATTAGGTTTTAGTCAATGTGAGTAA	12	16297455	0.980502958	7	10	76	0.833333333	0.698970004	0.333333333	0	0	12	1	1	10	2L:16297455-16297520
2L	-	16297978	16298022	coding	heix	FlyBase	G10907.1	CTGGTTATACTGATACTCTTTGGACCCATCTCGGTGCTATTCGCC	7	16297978	0.991290007	3	5	60	0.818181818	0.653212514	0.181818182	0.285714286	0.545454545	7	1	1	9	2L:16297978-16298022
2L	-	16298071	16298109	coding	heix	FlyBase	G10908.1	CACCTGGCACTGATCTACTTCGGGGGATTGTCCTCGAGC	5	16298071	0.965369688	2	5	29	1	0.77815125	0	0.2	0.333333333	5	0	0	6	2L:16298071-16298109
2L	-	16298138	16298172	coding	heix	FlyBase	G10909.1	CTGTACATGGCTGGCTGTGGAGGATTTGTTTTGCT	6	16298138	0.801088862	2	6	35	1	0.84509804	0	0.166666667	0.285714286	6	0	0	7	2L:16298138-16298172
2L	-	16299113	16299151	coding	heix	FlyBase	G10910.1	ATCCGGAACGTTTATGAAACTGAAAACCTATCTCCTAGC	13	16299135	0.726019268	4	13	61	1	1.176091259	0.133333333	0.076923077	0.2	13	0	0	15	2L:16299113-16299151
2L	-	16299342	16299379	5'utr	heix	FlyBase	G10911.1	ACGAATACCTGGCGGCTAGTCTCGTTTCACTCCACCGC	8	16299342	0.912963273	2	8	42	1	1	0.4	0.25	0.4	8	0	0	10	2L:16299342-16299379
2L	-	16299464	16299527	5'utr	heix	FlyBase	G10912.1	ACTTTCAAGATGCTGTGTATACAATATTAGCGATTATCGAGACCAGGCAGCGCATGTGCCGGCA	6	16299464	0.972747582	4	6	37	1	0.903089987	0.125	0.333333333	0.5	6	0	0	8	2L:16299464-16299527
2L	-	16301720	16301781	3'utr	CG5869	FlyBase	G10913.1	AATCTTAATAGAAGCTGTGCTTGCCAAATTTCTACATGTATTTATTGTAAAGATATAAAAGC	16	16301758	0.723374332	9	16	117	1	1.397940009	0.04	0.375	0.6	16	0	0	25	2L:16301720-16301781
2L	-	16301894	16302013	3'utr	CG5869	FlyBase	G10914.1	TTCTCTGATTGATTTTTGAGCTTTTTATATACATATTCAAACTGGATTAAGCCGATACCAACGATGCATACCAATACCAAACAAACCAATATTGAGATACTACAATTTTTACCTACAGAA	22	16301935	0.945680414	10	19	164	0.916666667	1.342422681	0.208333333	0.090909091	0.166666667	22	2	0	22	2L:16301894-16302013
2L	-	16302032	16302133	stop_codon	CG5869	FlyBase	G10914.2	GAGATACGCGAACTAGACGAACTCACCGAGGAGTGGCTGAAAGCCAAGCTCAAGTAGAGAGGTTTCGATCTCTGGGATCAATCAATCCGGGCCGTTGTCAAA	92	16302133	0.948172567	10	87	525	0.939130435	1.556302501	0.4	0.239130435	0.391304348	92	5	2	108	2L:16302032-16302133
2L	-	16302136	16302181	coding	CG5869	FlyBase	G10914.3	TGCACGAAGAGCGCTCTTCAGCGCGAAGTAGATCTCACACGCGTCT	23	16302181	0.941751457	4	20	82	0.888888889	1.380211242	0.111111111	0.173913043	0.296296296	23	3	0	24	2L:16302136-16302181
2L	-	16302265	16302349	coding	CG5869	FlyBase	G10915.1	ATGTCATCTATACGTATAAAATGGTCCATGACGATCAGCGCATTTCGTACCCAATGTGCTTCATATTCTACACACCCAGGGATAG	20	16302265	0.983251357	5	19	143	0.958333333	1.361727836	0.083333333	0.15	0.291666667	20	1	0	23	2L:16302265-16302349
2L	-	16302791	16302947	5'utr	CG5869	FlyBase	G10917.1	TGGCGTTCAGTGAACGGTCTCACTGCAGGAACAACAAAACAAAACTCAGAATAAACGACAGTATTTAAACGATTCCTTAAGGACAAGTGATATTGCATTCCTACAATTAACTGCCAAAAATTCGGTAGTGCAGCACACTTTACAGATCGCATCCCTA	42	16302947	0.975805404	14	41	255	0.962962963	1.716003344	0.444444444	0.238095238	0.407407407	42	2	0	52	2L:16302791-16302947
2L	-	16305848	16305907	3'utr	CG5861	FlyBase	G10918.1	TTTGGTGTTGTCAGAGAAATTGAGATTTTGTAACAAAGACAACAATTACGGTTTAGAGAA	19	16305890	0.826703406	6	18	135	1	1.431363764	0.37037037	0.315789474	0.518518519	19	0	0	27	2L:16305848-16305907
2L	-	16305917	16305953	3'utr	CG5861	FlyBase	G10919.1	TGTGCCAAACACTCTGTATTCCTTTGTTTTTGTAACT	7	16305953	0.980718418	5	7	70	1	0.84509804	0	0	0	7	0	0	7	2L:16305917-16305953
2L	+	1730184	1730237	coding	CG31937	FlyBase	G1092.2	CAGGCATGGAGTGAAATTGGTGCTAAGTGCCCGGCGACTGGAGCAATTGGAGCA	23	1730237	0.970968844	4	22	123	0.958333333	1.361727836	0.291666667	0.043478261	0.083333333	23	1	0	23	2L:1730184-1730237
2L	-	16305988	16306036	coding	CG5861	FlyBase	G10920.1	AAAGCGCTGGTGGCGGCCGTCATTGGATTCTGCACGCTGCACATCTATT	6	16305988	0.93346298	5	6	37	1	0.84509804	0	0.166666667	0.285714286	6	0	0	7	2L:16305988-16306036
2L	-	16306037	16306101	coding	CG5861	FlyBase	G10921.1	AAGGCGTCTGGCTGGAGGGCATGCTCCACATTCTGACCATTGGACCTTGGCTAACGGTGGCTGTT	7	16306082	0.888603382	5	7	37	1	0.903089987	0	0.142857143	0.25	7	0	0	8	2L:16306037-16306101
2L	-	16306234	16306295	coding	CG5861	FlyBase	G10922.1	CCGAGGTATCATGCTGTGGGTGGGTGCCCGAGGCACCGAGTTCAGTTGGATCTACATCCTCA	8	16306249	0.750443733	5	7	45	1	1	0.6	0.25	0.4	8	0	0	10	2L:16306234-16306295
2L	-	16306549	16306618	coding	CG5861	FlyBase	G10923.1	TCTTCGCTGCAGCATGGACATCGCCGATCTGCTTGGATTCGCCCTAATCTTGAGTCGCATACCCGGCAAG	7	16306549	0.8949832	6	7	44	1	0.954242509	0.111111111	0.285714286	0.444444444	7	0	0	9	2L:16306549-16306618
2L	-	16306716	16306775	coding	CG5861	FlyBase	G10924.1	ACAGCTCGTCAAGATGCTGGTGCTGGCCACATTCTTCTACTCGGACGCTCCATCCTCCAG	10	16306762	0.688304151	5	7	52	0.733333333	0.740362689	0.133333333	0.4	0.6	10	3	1	11	2L:16306716-16306775
2L	-	16309728	16309781	3'utr	cni	FlyBase	G10925.1	ACTTCACTTGTAAATTCTAGTGTAAATCCATAAAGACATCTTGAAGCTTTGTTT	14	16309728	0.986721575	4	14	120	1	1.255272505	0	0.285714286	0.444444444	14	0	0	18	2L:16309728-16309781
2L	-	16309857	16309924	stop_codon	cni	FlyBase	G10926.1	TTATTCGCTCATCTCGACATAGGCAAGCTCTTGCCTGGGGATCTCAGTGTTGGCGCCAACGCATCAGC	32	16309857	0.98253826	7	29	219	0.891891892	1.51851394	0.081081081	0.15625	0.27027027	32	4	0	33	2L:16309857-16309924
2L	-	16310012	16310138	coding	cni	FlyBase	G10927.1	AAAACCGCCCTGTGATGTCGGGACCCGGACTTTATGATCCCACCACGGTCCTGAAAACCGATACTTTGTACCGGAACATGCGTGAGGGTTGGATTAAACTGGCCGTCTATCTGATTAGCTTCTTCTA	23	16310012	0.960737815	13	22	112	0.961538462	1.096910013	0.153846154	0.130434783	0.230769231	23	0	1	25	2L:16310012-16310138
2L	-	16313141	16313216	3'utr	cact	FlyBase	G10928.1	TGCATCCAGGAAATGGAACCTTATGTACTTACTGTCCCGGCACGTGGGAATCCGAAACGAATAGAATTCCTTGTGT	120	16313141	0.983688937	6	118	919	0.985815603	2.1430148	0.14893617	0.166666667	0.290780142	120	2	0	139	2L:16313141-16313216
2L	-	16313324	16313445	stop_codon	cact	FlyBase	G10929.1	CGATCGCTTTGGTGATCCTCGCTATTTTGTCAGCTACAACGGTGGCAATCCCATGACAGTTGCCTGAATGCCCATCCAATCTGTACATACGATTTAGACTAAACATAAACATACCTATGATT	38	16313408	0.971455693	10	36	217	0.961538462	1.698970004	0.076923077	0.315789474	0.5	38	2	0	50	2L:16313324-16313445
2L	+	1730789	1730876	coding	CG31937	FlyBase	G1093.1	TGTTCGCCGTTGCCTTGGCCAATAAGATGGATCTCACCTGGTGCGGCCTCTTTCCCGTCAACCTCTTGGCCTACTGCGCCCGGAATCC	32	1730866	0.910566717	9	29	200	0.864864865	1.505149978	0.189189189	0.09375	0.216216216	32	5	0	32	2L:1730789-1730876
2L	+	1730894	1731034	stop_codon	CG31937	FlyBase	G1093.2	TGGCTCAATTGATGACCGAGAAGACGCTGAACAAGATTCGCGAGGGCAAACTGTGAGAACAACCCCGGTGTGCCTCGCCCCTTCCCTATTCCTGCTCCAAACGGCTCTCAGTCATCTTTTATACTGTTGTATAATTCTTAA	18	1730923	0.981387073	8	15	120	0.857142857	0.954242509	0	0.111111111	0.238095238	18	2	1	18	2L:1730894-1731034
2L	-	16314306	16314434	stop_codon	cact	FlyBase	G10931.1	AAGAACATGTACCAAGAAAAGATCACTGCGATCGCGTAGAGCGTAAGACACAATTTGAAATGGGCCACCACCAGCTTCCAAAATGTTCAAAAACTAAGTAAGAGAGGAGAAGAGAAGTACCCAGCTGAA	57	16314306	0.961071341	14	52	252	0.919354839	1.45484486	0.241935484	0.052631579	0.129032258	57	4	1	57	2L:16314306-16314434
2L	-	16314465	16314510	coding	cact	FlyBase	G10932.1	GTAACGCCTCCGGACAGTGATTACGACAGTAGCGATATCGAAGATC	13	16314486	0.749808407	5	12	43	0.833333333	1.176091259	0.333333333	0.230769231	0.444444444	13	3	0	15	2L:16314465-16314510
2L	-	16323025	16323090	coding	cact	FlyBase	G10933.1	GACAGAGAAGTTCGGCGCCACGGAAATCCATGAGGCCCACCGACAATATGGACACCGATCCAACGA	14	16323055	0.812201275	3	13	23	1	1.204119983	0.375	0.142857143	0.25	14	0	0	16	2L:16323025-16323090
2L	-	16323341	16323424	coding	cact	FlyBase	G10934.1	CGATGTGGCCCAGACACCCCTTCATCTGGCCGCTCTTACTGCCCAGCCGAACATCATGAGGATACTTTTACTCGCCGGAGCTGA	18	16323341	0.971669276	7	17	99	0.947368421	1.255272505	0	0.055555556	0.105263158	18	1	0	18	2L:16323341-16323424
2L	-	16324800	16324861	coding	cact	FlyBase	G10935.1	CGGCCGCCATTAACAAGCAAAAGGAATTTGCCGTGCCAAACGAAACCAGTGATTCGGGCTTC	13	16324861	0.927495076	8	13	45	1	1.204119983	0.125	0.230769231	0.375	13	0	0	16	2L:16324800-16324861
2L	-	16324878	16324927	coding	cact	FlyBase	G10936.1	ACGCGGCTAACCCCTCGTCCTCACTAGCCACTAGCGGTAAAATTGGCGGC	13	16324878	0.867088678	5	11	62	0.875	0.669006781	0.125	0.230769231	0.375	13	0	2	14	2L:16324878-16324927
2L	-	16324929	16324977	coding	cact	FlyBase	G10936.2	AAGTGACTGCAGCTGCAGCGCTGCCAGTGTTGAGCAGCGCGCCCCCTCA	12	16324977	0.83412625	5	11	37	0.933333333	0.84509804	0.4	0.166666667	0.333333333	12	0	1	14	2L:16324929-16324977
2L	-	16325004	16325056	start_codon	cact	FlyBase	G10937.1	AGCCCAACTGAGAGAGGAAAAGCACGAAAATGCCGAGCCCAACAAAAGCAGCG	10	16325026	0.981079142	2	10	3	1	1.041392685	0	0.1	0.181818182	10	0	0	11	2L:16325004-16325056
2L	-	16328215	16328254	coding	mRpL4	FlyBase	G10938.1	TGAAGCACGATACTTTGGTGCTGACAGTGGCTGCAGTGAA	10	16328254	0.719282396	5	10	65	1	1.041392685	0.272727273	0.1	0.181818182	10	0	0	11	2L:16328215-16328254
2L	-	16328272	16328340	coding	mRpL4	FlyBase	G10939.1	GTTCCCCGCCAATATTTGCCAGGCTAGCGATGATCTGGGCTATGTCAACCTGATGCCAACCTTTGGCTT	14	16328272	0.968035496	6	14	78	1	1.146128036	0.357142857	0	0	14	0	0	14	2L:16328272-16328340
2L	+	1909687	1909725	3'utr	CG7337	FlyBase	G1094.1	AAGAGCCAATTGCCACCTATGCTTCCGTCGTTAAACTAA	28	1909709	0.7574333	3	28	209	1	1.505149978	0	0.142857143	0.25	28	0	0	32	2L:1909687-1909725
2L	-	16328504	16328545	coding	mRpL4	FlyBase	G10940.1	ACGCTGAGTGTTAAGCTGGCCCAGGATGATCTGCACATCATC	13	16328545	0.92909736	2	13	50	1	1.204119983	0.0625	0.153846154	0.3125	13	0	0	16	2L:16328504-16328545
2L	-	16342424	16342473	3'utr	CG42231	FlyBase	G10941.1	AAAAAACAAACTTTCAAAGACGAATAAAAAAATTCTTTGCGCTTAACTAA	6	16342473	0.947662227	4	6	30	1	0.903089987	0	0.333333333	0.5	6	0	0	8	2L:16342424-16342473
2L	-	16342492	16342565	3'utr	CG42231	FlyBase	G10942.1	ACTTCATTCGATTCCGCTGAACTGCAGTGATTACTCACACTTATTTATACTTGTATCCATTCTTAACTCATCAT	33	16342492	0.978404747	10	32	220	0.931818182	1.612783857	0.25	0.242424242	0.431818182	33	3	0	41	2L:16342492-16342565
2L	-	16342586	16342635	stop_codon	CG42231	FlyBase	G10943.1	CGCAGCAAGCCAATGGGCCTGAAAAAGTGAAGATCGATTTCCGATTCAAC	5	16342626	0.983402031	2	5	11	1	0.77815125	0.166666667	0.2	0.333333333	5	0	0	6	2L:16342586-16342635
2L	-	16342688	16342737	3'utr	CG42231	FlyBase	G10944.1	AAATCCATGCACTGCGATCCGGTGGCATTATTTCAGTACTATCAGAAGGA	8	16342688	0.964621654	4	8	42	1	0.954242509	0	0.125	0.222222222	8	0	0	9	2L:16342688-16342737
2L	-	16342973	16343028	3'utr	CG42231	FlyBase	G10945.1	CTGTGCCTCCAATGTCGGCTAACAATGCAGTTCCCCAAAAATCTCAGGTGAACGGA	12	16343001	0.604089305	6	10	53	1	1.176091259	0	0.166666667	0.333333333	12	0	0	15	2L:16342973-16343028
2L	-	16343044	16343296	stop_codon	CG42231	FlyBase	G10945.2	AAGCTCATCAAGCATGAGGAACGCCTGGCGGAGAACGCAAAGGAGAGCGATTTCAGCGGCCTGCATAAGCGCGGCACCGTCAGCTCGCGTGCCAAACTAAGTTTGGATAAGGATAAGGAGAATGCGGCTCCATCATGTCCGTGTCCATCTGCCAAGGAGAAGGAGTGCAAGACTGACAAGGATGACGATCTTAAGGAGCGCTCCGATGGTGGGGCCAGTTTTGCTGACTTAGCTCGCCTTTTTAAGGAACAAC	85	16343282	0.99995003	18	75	209	0.928571429	1.481920138	0.193877551	0.117647059	0.234693878	85	5	2	91	2L:16343044-16343296
2L	-	16343811	16343868	3'utr	chif	FlyBase	G10946.1	CATCAACCAATTCGGACTATTCCAAAATCGCTCATTTTCAACCTAGTTTTTAAGTAGT	11	16343811	0.967354755	6	11	65	1	1.113943352	0.076923077	0.181818182	0.307692308	11	0	0	13	2L:16343811-16343868
2L	-	16343871	16343916	3'utr	chif	FlyBase	G10947.1	AGTTTAATCTTAGTTTAGCTCAAATTCCCTGCCCCCCAAAAGAATT	29	16343892	0.782595284	4	29	179	1	1.505149978	0.03125	0.103448276	0.1875	29	0	0	32	2L:16343871-16343916
2L	-	16344274	16344327	3'utr	chif	FlyBase	G10949.1	CGCATCATTCAGCACCAATCACGTATAGCTTTTAGTGTGTACAGCCACGATGAG	8	16344327	0.990294861	5	6	65	0.75	0.77815125	0	0	0	8	2	0	6	2L:16344274-16344327
2L	+	1917503	1917534	intron	CG7337	FlyBase	G1095.1	TTCCTTTCTGGTCTGATCTCATTGGGGCTTCT	5	1917534	0.82093566	4	5	50	1	0.77815125	0.333333333	0.2	0.333333333	5	0	0	6	2L:1917503-1917534
2L	-	16345512	16345547	coding	chif	FlyBase	G10950.1	ATGGGTAGTGCAGGGAGTGGAGATGATGATGAAGAT	6	16345512	0.924244825	4	6	22	1	0.77815125	0.166666667	0	0	6	0	0	6	2L:16345512-16345547
2L	-	16345610	16345662	coding	chif	FlyBase	G10951.1	CCAGATATCACCGGAGGTGGAGTCTGAAGGACGAGAAGAAAGACTTGTTAACA	18	16345610	0.686716377	5	17	65	0.95	1.278753601	0.1	0.111111111	0.2	18	1	0	19	2L:16345610-16345662
2L	-	16345670	16345786	coding	chif	FlyBase	G10952.1	AAATGGAAACGTGTGCCCTTAAAGCTTTGGATCAAGCCCGTCAGTATTGCAATCCTGGCTTCGTTGCCTGGCAGTTAGATAAATATCTGGAGCTAGCTGGCAAGGAGTACGATATAG	10	16345670	0.981817318	6	9	68	0.933333333	1.146128036	0.2	0.3	0.533333333	10	1	0	14	2L:16345670-16345786
2L	-	16346523	16346575	coding	chif	FlyBase	G10953.1	TGCAGCAGTTGGAGGGAAATTCCTTGGCCACTGCCGGAGCCAAATGTGATAGC	8	16346523	0.971661408	4	6	37	0.75	0.77815125	0.25	0	0	8	2	0	6	2L:16346523-16346575
2L	-	16346801	16346891	coding	chif	FlyBase	G10954.1	AGAGTTTTTCTGCGACAGGATGCGGGTGAAGAGAACTATTACACGTATTATGGTAGCACTAATTATAGGAAACTGCCCTATGAAATGGGTC	12	16346883	0.980987128	7	11	83	1	1.204119983	0.1875	0.25	0.4375	12	0	0	16	2L:16346801-16346891
2L	-	16347121	16347178	coding	chif	FlyBase	G10955.1	CAGCTCCTCGTAAATCAACAGATACTCGTGAACAAAGAGCAGCTAGGCGGCTTTCCAG	15	16347138	0.873993855	3	15	57	1	1.255272505	0.055555556	0.2	0.333333333	15	0	0	18	2L:16347121-16347178
2L	-	16348723	16348789	coding	chif	FlyBase	G10958.1	TCAAACAGCCAGACGACTGGCCAAAGATAGATTTAAGCAGCGAAGACGGCGCCTTTCGACTACTAAC	7	16348774	0.999505521	3	7	26	1	0.954242509	0	0.142857143	0.333333333	7	0	0	9	2L:16348723-16348789
2L	+	1934125	1934164	coding	CG7337	FlyBase	G1096.1	TCGCCCACTGGCAAGTACCTGGTTTCGGTGGGCTCCCAGC	6	1934164	0.952274417	3	6	36	1	0.77815125	0	0	0	6	0	0	6	2L:1934125-1934164
2L	-	16351986	16352025	start_codon	CG42231	FlyBase	G10960.1	TGTCACATTTGCCACTAGATGCACGGGCCATTCTCCAGTA	6	16352003	0.791463169	4	6	31	1	0.84509804	0	0.166666667	0.285714286	6	0	0	7	2L:16351986-16352025
2L	-	16352307	16352348	5'utr	CG42231	FlyBase	G10961.1	AGTTGTGTATATTTAGTCATTGCAACTGATTAACTTGACGCA	5	16352307	0.993972964	3	3	37	0.8	0.602059991	0	0	0	5	1	0	4	2L:16352307-16352348
2L	-	16354945	16355015	3'utr	CaBP1	FlyBase	G10962.1	CTAAACGAATCGAAACCAACGATCATATAAACTATGTACCACAAAATGAATAAACTGTGCAACAAAACGTG	46	16354981	0.658315626	7	21	128	0.846153846	1.342422681	0.038461538	0.130434783	0.230769231	46	7	1	44	2L:16354945-16355015
2L	-	16355075	16355250	stop_codon	CaBP1	FlyBase	G10962.2	GATGGCCAACTGCCCACCGAGGAGGACATCGATCTGAGCGACATCGATCTGGATAAGGACGAGCTGTAAGGCTGTGAGGATCGGAAATCAAGACTGTGCGGCCCAAGCTCAAATTTCCACTTATTAAACTAACAAACACTTGCATTCTGAATGATATTCATTAGTCAGCCATCGTA	1604	16355229	0.84911826	36	1547	6095	0.963617464	2.063989747	0.355509356	0.16957606	0.307692308	1604	55	15	1854	2L:16355075-16355250
2L	-	16355252	16355291	coding	CaBP1	FlyBase	G10963.1	AAAAGCCGGCGATTGTGTCCGTGGATCCTTGGGACGGCAA	7	16355291	0.965158852	3	7	41	1	0.84509804	0	0	0	7	0	0	7	2L:16355252-16355291
2L	-	16355295	16355515	coding	CaBP1	FlyBase	G10964.1	CAAGCAGAAGCAATGGGGCTGGGCCTGGGCAGAAGGTGGCCAGCAGTTGGCCCTGGAAGAGTCGCTCGAAGTGGGCGGATTCGGCTATCCGGCCATGGCTGTGGTCAACTTCAAGAAGATGAAATTCTCCGTGCTCAAGGGCTCCTTCTCCAAGGACGGCATCAACGAGTTCCTGCGCGACATCTCCTACGGACGTGGCCACACGGCGCCTGTTCGCGGAG	99	16355510	0.999698676	23	97	522	0.983050847	2.064457989	0.152542373	0.151515152	0.288135593	99	2	0	116	2L:16355295-16355515
2L	-	16355516	16355609	coding	CaBP1	FlyBase	G10965.1	TGTGCGTCGTGTCCGTTCTGCCACACATTCTCGACTGCGATGCCAAGTGCCGCAACAAGTTCCTCGACACATTGCGCACCCTGGGCGAGAAGTT	12	16355516	0.937093134	8	10	57	0.875	1.146128036	0.1875	0.25	0.4375	12	2	0	14	2L:16355516-16355609
2L	-	16355613	16355671	coding	CaBP1	FlyBase	G10965.2	ACCCGAACTCATCGAGATTATCAATGAATCGACTTTTGAAACTGCCTGCGAAGGAAAGC	20	16355615	0.914392962	5	18	103	0.92	1.361727836	0.2	0.2	0.36	20	2	0	23	2L:16355613-16355671
2L	-	16355697	16355740	coding	CaBP1	FlyBase	G10966.1	TGATGGCGGACGCACTGCCTCGGATATTGTATCCTGGGCCAGTG	5	16355740	0.997499022	3	4	24	0.8	0.602059991	0	0	0	5	1	0	4	2L:16355697-16355740
2L	-	16355742	16355794	coding	CaBP1	FlyBase	G10967.1	TACCATTAAGTTCTTCCCTGCGGGCTCCAAGCGAGCCAGTGATGCCCAGGAGT	8	16355742	0.95766175	3	8	39	1	1.041392685	0	0.125	0.363636364	8	0	0	11	2L:16355742-16355794
2L	-	16355917	16355997	coding	CaBP1	FlyBase	G10968.1	GAGGACAACTTTGACAAACTGGTCCTGAACTCCGACGACATATGGCTGGTGGAATTCTTCGCCCCCTGGTGTGGTCACTGC	16	16355997	0.745976406	11	16	86	1	1.342422681	0.454545455	0.25	0.454545455	16	0	0	22	2L:16355917-16355997
2L	-	16356012	16356073	coding	CaBP1	FlyBase	G10969.1	TGTCCTGGGCGGCGGCGGTGGATCGTCTTCCGGCGGTTCCGGCAGCTCGTCCGGCGATGATG	12	16356012	0.930741886	7	12	60	1	1.146128036	0.214285714	0.166666667	0.285714286	12	0	0	14	2L:16356012-16356073
2L	+	1935429	1935464	coding	CG7337	FlyBase	G1097.1	ACCACCATCGAAGCCCATGAGTCTGAGGTGCTTTGT	26	1935443	0.925929617	2	25	98	0.967741935	1.477121255	0.451612903	0.153846154	0.290322581	26	1	0	30	2L:1935429-1935464
2L	-	16356163	16356230	coding	CaBP1	FlyBase	G10970.1	CGGACAGCACGCTGAGTGGCCAGTTCGGTGTACGTGGCTTTCCCACCATCAAGATCTTTGGCGCCAAC	48	16356230	0.933632767	6	48	255	1	1.755874856	0.087719298	0.166666667	0.298245614	48	0	0	57	2L:16356163-16356230
2L	-	16356387	16356435	coding	CaBP1	FlyBase	G10971.1	GTTAGTGCCTTCTATTCGCCCAGCGATGGCGTTGTGGAGCTGACGCCCT	17	16356387	0.980797863	5	17	129	1	1.255272505	0.222222222	0.058823529	0.111111111	17	0	0	18	2L:16356387-16356435
2L	-	16356540	16356684	start_codon	CaBP1	FlyBase	G10972.1	AATATAAGCCGCATCTCTACACATAGTTTAGTTTAAAAGAGCCTATCGACAAGACGCGTTGATTAAGAATTTGTTGAGATAAACTCGCAAGAGATAGACACGTAAGCGGTTTCGCAAACTCAAAAAAGAAAGATGAGGCAACTGG	34	16356553	0.999568269	12	33	181	0.972222222	1.544068044	0.111111111	0.058823529	0.111111111	34	1	0	35	2L:16356540-16356684
2L	-	16400198	16400378	3'utr	CG5888	FlyBase	G10973.1	CTTAAAATTAATACTCCCATATATGTTCACCTGCTAAGTATCTTTTGAAATATAACACGATTTGTATCTTTAGTGTAAAAGTTTTGAAATAGTTGCTATCATTAAAGACTATAATTTTATGTTTGCTGATTGTAAGACTATAAAATCGAAAAGTTGGAAATATTACTGTATCAATAAACTT	80	16400198	0.988673082	27	74	699	0.91	1.959041392	0.2	0.2	0.36	80	9	0	91	2L:16400198-16400378
2L	-	16400395	16400440	3'utr	CG5888	FlyBase	G10974.1	TAGCTTATTTCTGAGACTATAATGAGATTAAAATAGGCTGAAGCTA	102	16400406	0.811007327	10	90	550	0.889830508	1.176091259	0.355932203	0.12745098	0.245762712	102	7	6	105	2L:16400395-16400440
2L	-	16400442	16400499	3'utr	CG5888	FlyBase	G10974.2	CTCCAAACGGTTCGTTGGGATTTTACGCATCAGTACTAACTAGTATATGGATATCTGA	55	16400470	0.874882174	8	50	441	0.923076923	1	0.276923077	0.145454545	0.276923077	55	0	5	60	2L:16400442-16400499
2L	-	16405365	16405419	coding	CG5888	FlyBase	G10975.1	AACAACTCTCCTTAAAGGGAAGCAGTGATTTGCCCGGTAACATTTTGCATCCTTT	12	16405365	0.944630519	3	12	54	1	1.146128036	0	0.083333333	0.214285714	12	0	0	14	2L:16405365-16405419
2L	-	16405736	16405859	coding	CG5888	FlyBase	G10977.1	CAATCCAAGTTATGTGACCAAAGCTGGTTGTGAGGCATTGGTCAAGGAACCAAATCTCTGCGAGTGCCAGGAGCAGGAGATCAAGTGCGAGAACCTTCAATTGCACAGTGATAATTTGCAGTTA	47	16405784	0.932535229	17	45	240	0.949152542	1.447158031	0.254237288	0.170212766	0.338983051	47	2	1	56	2L:16405736-16405859
2L	-	16405874	16405918	coding	CG5888	FlyBase	G10978.1	TGGCTACTTCTTTTGCTGTCCCTAATTGCGCCGTCGTGGCAGGAG	7	16405918	0.96869673	3	6	45	1	0.903089987	0.125	0.142857143	0.25	7	0	0	8	2L:16405874-16405918
2L	-	16447313	16447357	intron	CG5888	FlyBase	G10979.1	AGATCAAATGAAATCGAACTGAGACTGAAATCGAAATGGAAAACG	58	16447338	0.920761529	2	57	205	0.984126984	1.792391689	0.158730159	0.086206897	0.158730159	58	1	0	62	2L:16447313-16447357
2L	+	1936391	1936431	coding	CG7337	FlyBase	G1098.1	CCAGTGGTGGATCTGCGACTGTGCCTGGCATGCATGCTGCT	5	1936431	0.895330507	3	5	36	1	0.77815125	0.166666667	0.2	0.333333333	5	0	0	6	2L:1936391-1936431
2L	-	16447576	16447606	intron	CG5888	FlyBase	G10980.1	GTTAAAACCTCATCGATCTGTGATCTAAGTT	7	16447606	0.716271756	4	7	47	1	1	0.1	0.428571429	0.6	7	0	0	10	2L:16447576-16447606
2L	-	16448342	16448411	5'utr	CG5888	FlyBase	G10981.1	GCGTGGGATCGGCTCAATAATATAGACTTAACTCGCCCTATACCAAAATAATCAACTAATTGCCATATTT	21	16448342	0.982154921	4	19	139	0.909090909	1	0.272727273	0.047619048	0.090909091	21	1	1	20	2L:16448342-16448411
2L	-	16508075	16508115	3'utr	CG5953	FlyBase	G10982.1	AAATAAATGTGTGTACCTATTTGTCTGACAAGCATTGTAAA	9	16508075	0.98767805	2	9	83	1	1.041392685	0	0.222222222	0.363636364	9	0	0	11	2L:16508075-16508115
2L	-	16508374	16508457	3'utr	CG5953	FlyBase	G10983.1	TAGTTAGTCACATAAACGAGAGAAAGAGATAGCTGGTTAGTTGAGGATGATGAAATGCAGTTCGGCTTTTGCTGCTGCGTTTTT	56	16508424	0.746316233	13	55	259	0.986111111	1.851258349	0.069444444	0.214285714	0.388888889	56	1	0	71	2L:16508374-16508457
2L	-	16508717	16508760	3'utr	CG5953	FlyBase	G10984.2	ACAAAAAGCAACCGCAAACTTTTACCTATATTATACAAATACAA	7	16508760	0.983592933	5	5	36	0.714285714	0.698970004	0	0	0	7	2	0	5	2L:16508717-16508760
2L	-	16508848	16508895	3'utr	CG5953	FlyBase	G10985.1	AAAAATATATAATATATATCATTGTACCTTATTTTGAAACAGAGATGT	37	16508848	0.93267216	6	35	410	0.957446809	1.352182518	0	0.216216216	0.382978723	37	1	1	45	2L:16508848-16508895
2L	-	16508956	16509079	3'utr	CG5953	FlyBase	G10986.1	AAGCAAAACTAGCGTAAAGACAAGGAAAAGCGGCTGCTAAAAAGTCAAGCTCCAATTTGGGCATCACTGAAACTCATGTTCCCGAGAAAAGCTAACCGTTGAGAAAGGCACTTATAAAATGTAT	22	16508956	0.955959978	9	20	96	0.961538462	1.397940009	0	0.181818182	0.307692308	22	1	0	25	2L:16508956-16509079
2L	-	16509203	16509310	3'utr	CG5953	FlyBase	G10987.1	CGTCTAACTAGCAGAATCTCAGTATTAACTATAAAATACACTTTACATAGGGATCCAAGCATTTGCCATAGATCGTTTCCTTTGGGGCCCGATCGTCCACTTCTGGGT	29	16509203	0.986117033	8	24	210	0.833333333	1.397940009	0.2	0.034482759	0.066666667	29	5	0	25	2L:16509203-16509310
2L	-	16509315	16509398	3'utr	CG5953	FlyBase	G10988.1	TAAAATACATGAAATACATAAAATACATAGATACTAGATAGGTTACAAATATGGGTCTGGGGACTGGGGATCAGCGACACACCT	22	16509315	0.953982471	8	18	124	0.807692308	1.322219295	0.115384615	0.181818182	0.307692308	22	5	0	21	2L:16509315-16509398
2L	-	16509440	16509503	3'utr	CG5953	FlyBase	G10988.2	AAACACAAAAACCACAATATAGAACACAAACCAAAGTTACTTTCTATTCTGTTCGAAGGGCTGC	51	16509503	0.972894093	4	48	267	0.983333333	1.770852012	0.033333333	0.156862745	0.283333333	51	1	0	59	2L:16509440-16509503
2L	-	16509510	16509574	3'utr	CG5953	FlyBase	G10989.1	TTTTGTTAGCGTGAATTAATTTATTCTGTCTGTGTAAAGTTTAGACCATCTGCCATCTCTCCCTG	10	16509524	0.640802444	6	8	81	0.857142857	0.77815125	0.214285714	0.3	0.5	10	1	1	12	2L:16509510-16509574
2L	-	16509578	16509845	3'utr	CG5953	FlyBase	G10989.2	TGGGAGAGTGGGAATGAAAGCAGAGAAGGGCTTGGAGAAAGGTACTTATGCAACAGGGAGGGAGAGATGCCGATGCTGAAGGGTTCAATCACGTTTTGTCATACTTCAAAAACTAGCTAATTGAAAAGATGGTCGTCAAGCAATTAGGAGTAGAACAATTATGTCATATGGTTTGAACATTCGAAATGTGCTTTTAATGCGTGCAACGTTTAAATTATTAAGACCAAAATTTATTTAGGTTTATTTATAGAAAACATTAGGCGAATGT	51	16509603	0.973807779	23	45	255	0.881355932	1.716003344	0.186440678	0.117647059	0.237288136	51	7	0	52	2L:16509578-16509845
2L	+	1936706	1936749	coding	CG7337	FlyBase	G1099.1	CGCGAAGGGGCGAACTCAAGTTTATTGGCAGCAGCAACAATGGA	7	1936706	0.956346371	2	5	24	0.9	0.954242509	0.1	0.285714286	0.5	7	1	0	9	2L:1936706-1936749
2L	-	16509865	16510035	3'utr	CG5953	FlyBase	G10990.1	GGAGCCTTCTCGCCCCGCAGCATGGCAAGTGAATTCCATTTGATGAAATAGTCGACAGAGAGTAGTAGGCAAATACAGAGAACACAGTACAACTTATTTTTAGTTTGGCCAGGATCGGGGTCACCACTTGTACAAAGCTTGGCTTGAACGGGGGCAGTGTTACTTAGCCGG	95	16510016	0.970790249	16	86	518	0.880733945	1.681241237	0.330275229	0.126315789	0.23853211	95	12	1	96	2L:16509865-16510035
2L	-	16510063	16510099	3'utr	CG5953	FlyBase	G10991.1	AACGGAAGTAGTGGGGCCGTTGGTCTGGGCATCGGTG	6	16510063	0.919127629	3	6	25	1	0.77815125	0.166666667	0	0	6	0	0	6	2L:16510063-16510099
2L	-	16510109	16510147	stop_codon	CG5953	FlyBase	G10992.1	CAGCCCAAGTGACAGTGGCGCCCCAAGAAGTGGACGGCT	5	16510109	0.693697406	3	4	7	1	0.698970004	0.4	0	0	5	0	0	5	2L:16510109-16510147
2L	-	16510171	16510204	coding	CG5953	FlyBase	G10993.1	ATCAGCGAGGTGTTGTACTATGGGCAATTCAACG	5	16510204	0.870613857	2	5	34	1	0.698970004	0.4	0	0	5	0	0	5	2L:16510171-16510204
2L	-	16510313	16510356	coding	CG5953	FlyBase	G10994.1	TCAAGAGCAGCGTTTCCGCCCAGGCGGCCGTTGCAGCGTCTGCC	49	16510341	0.587572335	2	48	138	0.980769231	1.707570176	0.288461538	0.06122449	0.115384615	49	1	0	51	2L:16510313-16510356
2L	-	16510572	16510608	coding	CG5953	FlyBase	G10995.1	TGGTGGACATGGCCCAGGACCTGAGAGTCGCCCAGGC	5	16510572	0.795875789	4	5	10	1	0.698970004	0.4	0	0	5	0	0	5	2L:16510572-16510608
2L	-	16510965	16511017	coding	CG5953	FlyBase	G10996.1	CTAAGCGAAGCTGGCAGCAGTCCCATACCGAATACCAATATGCACGAGGCGCA	14	16510965	0.892908392	4	11	33	0.736842105	1.146128036	0.052631579	0.214285714	0.421052632	14	5	0	14	2L:16510965-16511017
2L	-	16511153	16511242	coding	CG5953	FlyBase	G10997.1	AGCAGTAGTGATTTCCAGCAGAGTCCCCTGAAGACCATGGACACCTCGGACAATGAGGATAATAACAATACCAAGGAGGATGTGGCGGCG	17	16511171	0.987856028	4	16	59	0.944444444	0.929418926	0.111111111	0.058823529	0.111111111	17	0	1	17	2L:16511153-16511242
2L	-	16511258	16511292	coding	CG5953	FlyBase	G10998.1	TGCGAGTACCGCTGCCGATGAGCTATCATGGCGGA	5	16511274	0.881799318	2	5	17	1	0.77815125	0.333333333	0.2	0.333333333	5	0	0	6	2L:16511258-16511292
2L	-	16523814	16523853	intron	CG5953	FlyBase	G10999.1	CTTGAGATATCACGTAAACTGTGTTCTTCATTAAGATATT	8	16523826	0.725722504	2	7	84	0.875	0.84509804	0.125	0	0	8	1	0	7	2L:16523814-16523853
211000022278187	+	1062	1131	NoAnnotation			G11.1	ACTTACCGTGCCCTCCACCCCTCCTTCACTACTCCGAGACAACATGGACTGGCAAGCCCCCCCGCGACCC	9	1103	0.977955124	3	9	29	1	0.954242509	0	0	0	9	0	0	9	211000022278187:1062-1131
211000022278878	+	495	552	rRNA	CR40640	FlyBase	G110.1	GAATGGATTAACGAGATTCCTACTGTCCCTATCTACTATCTAGCGAAACCACAGCCAA	25	552	0.98789756	8	21	189	0.857142857	1.079181246	0.071428571	0.08	0.178571429	25	3	1	24	211000022278878:495-552
2L	+	1936815	1936927	coding	CG7337	FlyBase	G1100.1	GGGTTCTGGAGCTGCCCAACAGCGTCTCCAGTTGCCGGATAAACGGTTAAAGCCGGGTCTGCGATTCGATACCCATACCCATGATCACGATGGGGATGTGGAGGACATCTCCG	17	1936919	0.951945964	7	16	77	1	1.301029996	0.1	0.176470588	0.3	17	0	0	20	2L:1936815-1936927
2L	-	16527413	16527489	coding	CG5953	FlyBase	G11000.1	AGGAGCACCACCCACTGTACCAGGTGGCGGAGCACCTGGCTCACAGACCGTCATGCAGCACAGACGCATCAAGACCA	7	16527467	0.877700599	3	4	11	0.625	0.698970004	0.125	0.142857143	0.25	7	3	0	5	2L:16527413-16527489
2L	-	16527627	16527760	coding	CG5953	FlyBase	G11001.1	AGAAGCACAAGATGTTCGTGAAGATATACCAGGGCATACAGCCCAATCCGTCCAAATGGTATGCCTTCAAGCGATTCGATTTCATGGAGGCGGGCGGCGGCAGCCTGAGCGGCGGTGGGTCCGTGGGATCCGGT	44	16527627	0.954670437	12	41	189	0.936170213	1.643452676	0.212765957	0.045454545	0.106382979	44	3	0	44	2L:16527627-16527760
2L	-	16527812	16527850	coding	CG5953	FlyBase	G11002.1	GGGCATGGTCGGAAATAGCCGAGCGTTTCGGTTGTAGCA	5	16527812	0.99371384	3	3	16	0.666666667	0.602059991	0.333333333	0.2	0.333333333	5	2	0	4	2L:16527812-16527850
2L	-	16527876	16527907	coding	CG5953	FlyBase	G11003.1	ATACAGAGCTATGGAATCGTGCCGATCCCAAG	6	16527907	0.745013273	3	5	21	0.875	0.84509804	0	0.333333333	0.5	6	1	0	7	2L:16527876-16527907
2L	-	16527947	16528000	coding	CG5953	FlyBase	G11004.1	CAGTGGGTGGCAGTGGCGGTGGCGATACATCGCCCAAGATCATGGAGTGGACCA	8	16527987	0.87131313	3	8	30	1	1.041392685	0.181818182	0.25	0.454545455	8	0	0	11	2L:16527947-16528000
2L	-	16528011	16528131	coding	CG5953	FlyBase	G11005.1	GACGACCCATCTTCACCACCATCACCATCATCATCCGTATTTAAGCCATCACCAGAGCAGCATCACCCAACCACAAGGACAGCAACAACAGCTGATCCCACTGCCTGTCGGCGGAGGAGGC	14	16528068	0.946625722	5	13	44	0.928571429	1.113943352	0.071428571	0	0	14	1	0	13	2L:16528011-16528131
2L	-	16528147	16528187	start_codon	CG5953	FlyBase	G11006.1	CAAATGAACTTCAATCCGGCCAGCGTGGTAGCCGCCGCAGC	13	16528170	0.932321581	2	13	51	1	1.176091259	0.4	0.153846154	0.266666667	13	0	0	15	2L:16528147-16528187
2L	+	1937089	1937139	coding	CG7337	FlyBase	G1101.1	TGCGCAAATCGGTGCGCCGTCAGAAGTTTGAAAAGTCCGGCCTTCAGCTTA	5	1937089	0.969042807	4	5	24	1	0.698970004	0.2	0	0	5	0	0	5	2L:1937089-1937139
2L	-	16701093	16701204	pseudogene	CR43670	FlyBase	G11010.1	CAAATCTTAGTCGGCACATGAGGATTCATACGGGCGAGAAACCATAAAGTGTGATCATTGTCCGAAGGCTTATACAGAAGCCAGATCTCTTAGGATACACATACAGAACCAT	201	16701114	0.658184865	9	199	847	0.991803279	2.08278537	0.168032787	0.194029851	0.336065574	201	1	1	242	2L:16701093-16701204
2L	-	16701603	16701629	pseudogene	CR43670	FlyBase	G11011.1	AAACGATCATGATGCTCAGACTGGCAT	7	16701620	0.711296069	2	6	24	0.888888889	0.602059991	0	0.285714286	0.444444444	7	0	1	8	2L:16701603-16701629
2L	-	16702240	16702266	pseudogene	CR43670	FlyBase	G11012.1	CAGATCCTCGTATACCAAAGACGTTTT	12	16702251	0.863498394	2	11	64	0.928571429	1.113943352	0.285714286	0.166666667	0.285714286	12	1	0	13	2L:16702240-16702266
2L	-	16702329	16702392	pseudogene	CR43670	FlyBase	G11013.1	GAGCTAGTGCATCTGATCTATCTAACTGCCATATTAAAGAGGACAGCATTGGAGATGAAGTTAC	5	16702329	0.997344262	3	4	32	1	0.77815125	0.333333333	0.2	0.333333333	5	0	0	6	2L:16702329-16702392
2L	-	16702566	16702621	pseudogene	CR43670	FlyBase	G11014.1	TTTCAAACTGCGCGAGTGGAAAATCAAATTCTAGTCAAAAGTTAGATTGCCCAGAT	150	16702594	0.757348337	4	147	851	0.976744186	1.62324929	0.406976744	0.126666667	0.238372093	150	1	3	168	2L:16702566-16702621
2L	-	16705095	16705140	3'utr	CG31808	FlyBase	G11015.1	AACGGAATTTCTCGCGCCTTTCGTACCTTTTGTATTGTAATAAGTC	23	16705111	0.707252985	6	21	227	0.903225806	1.447158031	0.064516129	0.304347826	0.483870968	23	3	0	28	2L:16705095-16705140
2L	-	16723356	16723576	3'utr	VhaSFD	FlyBase	G11016.1	AAGTATTGAGAGAAAAATTCGATTTTTTGTTGGCATTCCAAAAAGCAATTCACTGTAATGGCAGAACAAATACAAGCAACTATCCTCTACAAATTGTTCCATTCAATTCGATTGTTTATATATTTTGTTGTTATTATTATTTGTGTTCTTAATTTTATGAGTGCGCCGCTGTACAGAGTTTTTCTAAACCAGATGATATGCGCTTCTTACGTTTATATAGT	35	16723556	0.991898932	15	34	375	0.953488372	1.612783857	0.209302326	0.171428571	0.325581395	35	2	0	41	2L:16723356-16723576
2L	-	16723618	16723650	3'utr	VhaSFD	FlyBase	G11017.1	AAGCGCATGTTTGTTCCCCGTTTAAACTAAGTT	5	16723618	0.897850484	4	5	42	1	0.698970004	0.2	0	0	5	0	0	5	2L:16723618-16723650
2L	-	16723674	16723737	3'utr	VhaSFD	FlyBase	G11018.1	AATAAGAGTCGTAGGGGGATCTATATCTCCAGCCTGATCCTCCGCTTCTCCATCACACTTGCAA	14	16723737	0.974862988	5	14	91	1	1.146128036	0	0	0	14	0	0	14	2L:16723674-16723737
2L	-	16723781	16723856	stop_codon	VhaSFD	FlyBase	G11019.1	AGAAACAAGGTGCCGCCCCCATCGCTGGCAAGGCCTAGGTGGTCTAATCAACAAGTCATCCATGCACAGGCACACA	11	16723847	0.999198389	6	10	24	0.916666667	1.041392685	0.083333333	0.090909091	0.166666667	11	1	0	11	2L:16723781-16723856
2L	-	16724065	16724166	coding	VhaSFD	FlyBase	G11020.1	TGGAACAACTCGGAGGCAAGCAGATCGTGATGCAGCATCTTGGCCACGAGGATCCCAATGTGCGATACGAAGCCCTGCTGGCTGTGCAAAAGCTGATGGTAC	139	16724148	0.953101194	4	134	513	0.969879518	1.90579588	0.307228916	0.18705036	0.319277108	139	4	1	161	2L:16724065-16724166
2L	-	16724260	16724309	coding	VhaSFD	FlyBase	G11021.1	CTCAAAAGATGCCATCATCCTTTCCGTCGCCTGCTTCGACATCGGGGAGT	96	16724288	0.755857279	3	94	748	0.98245614	2.049218023	0.105263158	0.15625	0.289473684	96	2	0	112	2L:16724260-16724309
2L	-	16724416	16724818	miRNA	mir-1006	ensembl	G11022.1	TTAAATTCGATTTCTTATTCATAGGTGCAATACCAGTTGATCTTTTGCCTGTGGGTGCTGACCTTCAATCCCCTGCTGGCCGCCAAGATGAATAAGTTCAGCGTGATCCCCATCCTGGCTGATATCCTCAGCGATTGTGCCAAGGAGAAGGTGACACGCATTATCCTCGCGGTCTTCCGCAATCTGATCGAGAAGCCGGAGGATTCATCGGTGGCCAAGGACCATTGCATCGCCATGGTCCAGTGCAAGGTGCTGAAGCAGCTATCCATCCTGGAGCAGCGTCGCTTCGACGACGAGGACATTACCGCCGACGTAGAGTACCTGAGCGAGAAGCTCCAGAATTCGGTGCAAGACTTGAGCTCCTTTGATGAGTACGCCACAGAGGTGCGCAGCGGTCGC…	6780	16724588	0.995090359	50	4854	69180	0.686609169	1.444125196	0.00154335	0.30840708	0.574307762	6780	3181	271	7563	2L:16724416-16724818
2L	-	16724833	16724858	intron	VhaSFD	FlyBase	G11023.1	GTGAGTTTGAAATTGAAATGCGTAAA	42	16724847	0.610586301	7	24	308	0.566037736	1.176091259	0.962264151	0.238095238	0.396226415	42	22	1	30	2L:16724833-16724858
2L	-	16724886	16724989	coding	VhaSFD	FlyBase	G11024.1	ACGAATACATCCAGTCGGTGGCCCGGTGCCTGCAGATGATGCTCCGTGTGGATGAGTATCGATTTGCCTTTGTGGGAGTCGACGGAATCAGCACTCTGATCCGT	19	16724886	0.909025348	9	15	120	0.782608696	1.255272505	0.434782609	0.210526316	0.347826087	19	5	0	18	2L:16724886-16724989
2L	-	16726998	16727069	coding-intron	VhaSFD	FlyBase	G11025.1	ATGCCCAAGTCCGACCTGAACTTCTATCTGCAGTTCCTGAAGGATCAGCTGGCCAGCAATGTGAGTCTGATT	9	16726998	0.975768246	5	9	59	1	1	0.1	0.111111111	0.2	9	0	0	10	2L:16726998-16727069
2L	-	16727120	16727180	coding	VhaSFD	FlyBase	G11026.1	AAGCAGTGCATCTGGGGTCCGTTCCTGAACCTGCTGAACCGTCAGGATGGCTTTATTGTCA	7	16727180	0.977722656	6	7	46	1	0.954242509	0.111111111	0.285714286	0.444444444	7	0	0	9	2L:16727120-16727180
2L	-	16727219	16727284	coding	VhaSFD	FlyBase	G11027.1	TGTCGAAGGACTCCACCATTCAGTACATCCTTGTGCTGCTCGACGATTTGCTGCAGGAGGATCGCT	16	16727284	0.858843393	5	14	104	0.96	1.380211242	0.52	0.1875	0.48	16	1	0	24	2L:16727219-16727284
2L	-	16727403	16727489	intron-coding	VhaSFD	FlyBase	G11028.1	GATATGATTGCTGCCACCTCGGTGCTGCAGCAGCAGGCGGCGGACATCCGCACCAGGACGATCAACTGGGCTTCGTACATGCAGTCG	13	16727443	0.999744538	8	13	36	1	1.230448921	0.235294118	0.230769231	0.411764706	13	0	0	17	2L:16727403-16727489
2L	-	16727631	16727667	start_codon	VhaSFD	FlyBase	G11029.1	AATGACTACCGCCTTGTATTTGCCCGAGGAGAACATT	16	16727631	0.97926107	3	14	101	0.9375	1.176091259	0.3125	0	0	16	1	0	15	2L:16727631-16727667
2L	-	16727689	16727797	5'utr	VhaSFD	FlyBase	G11030.1	AAGACCAGTCAGCTGAATTTCGGTGCTGTGTCGCAGTAGTGTGAAAAACACTCGGTTGTATTTGATAGATTTTCATAAATTCTGTGCTTGAATTTGTGTGTGCCGAGCG	14	16727689	0.986166594	10	14	117	1	1.176091259	0	0.071428571	0.133333333	14	0	0	15	2L:16727689-16727797
2L	-	16728138	16728195	pseudogene	CR43671	FlyBase	G11031.1	TGGGTAAATACCAAAGGAAATGCCTGCCGTGATCTCCGTGATTCATACTTTTAGGTTG	16	16728138	0.969939554	5	16	96	1	1.301029996	0.1	0.1875	0.35	16	0	0	20	2L:16728138-16728195
2L	-	16730506	16730526	3'utr	CG17996	FlyBase	G11032.1	TGTTTGCTTTGTACAAAAGTT	5	16730518	0.675979301	2	5	42	1	0.903089987	0.75	0.4	0.625	5	0	0	8	2L:16730506-16730526
2L	-	16731201	16731264	NoAnnotation			G11033.1	AATGCAGTTTTGTAATAAAATGCGTCTGGATTCTTGGCTAATTTAATACACGAAGGTGGTTTAT	13	16731201	0.992165218	7	10	107	0.785714286	0.740362689	0.214285714	0.076923077	0.142857143	13	2	1	11	2L:16731201-16731264
2L	-	16731282	16731403	stop_codon	Prosbeta4	FlyBase	G11034.1	TGCCGAAATCCAGAAGCGCCTGGTCGTCAACCTCAAGAACTTCACCGTCGCCGTCGTGGACAAGGATGGTGTGCGAGATTTGGAGCCAATCAGCGCTGCTAGCCTGGCCGCTTAGTTAGGTT	12	16731403	0.970570374	7	11	68	0.928571429	1.113943352	0.142857143	0.166666667	0.285714286	12	1	0	13	2L:16731282-16731403
2L	-	16731450	16731557	coding	Prosbeta4	FlyBase	G11035.1	CGGAGCTCACCTTCATTGACTATTTGGCCAATGCACTGCCTGTGAATTACGCCGGTCATGGCTATGGTGCGATCTTCGCATCCAGCATCTATGACCGATACTGGCACC	48	16731450	0.977427467	14	45	296	0.950819672	1.462397998	0.131147541	0.208333333	0.37704918	48	2	1	58	2L:16731450-16731557
2L	-	16731783	16731843	coding	Prosbeta4	FlyBase	G11036.1	GGATAGTCTGCTTATTTCAACCGTCGGCGAATCGGGCGACACGGAGCAATTTACCGAATTC	8	16731802	0.884786693	6	7	35	0.9	0.954242509	0.2	0.125	0.3	8	1	0	9	2L:16731783-16731843
2L	-	16731946	16732053	start_codon	Prosbeta4	FlyBase	G11037.1	AGTATAAATATAATTGCAACATGGAGACTCTACTGGGTATCAAGGGCCCTGACTTCGTGATGCTGGCGGCGGACACCACCCACGCCCGATCCATTATAGTGATGAAAG	51	16732032	0.925784477	11	51	257	1	1.770852012	0.06779661	0.117647059	0.237288136	51	0	0	59	2L:16731946-16732053
2L	-	16732082	16732123	5'utr	Prosbeta4	FlyBase	G11038.1	CATTTAACTTGCTTGTCATCGCATTCGGCAACTCACAAACAA	10	16732099	0.760340929	5	9	66	0.9	0.954242509	0	0	0	10	1	0	9	2L:16732082-16732123
2L	-	16733677	16733722	3'utr	glu	FlyBase	G11039.1	AATTTCTGGTAAAGACCGAGACGTAATTTGATGACCTCAGGTGAAT	6	16733677	0.9528361	5	6	29	1	0.77815125	0.166666667	0	0	6	0	0	6	2L:16733677-16733722
2L	+	1941855	1941903	coding	CG7337	FlyBase	G1104.1	AACTGGGTTGGGTGCCTCCAGCAACTCAATGAATGTTCTCAATCAGGGC	13	1941884	0.800856803	4	12	82	0.941176471	0.903089987	0	0.307692308	0.470588235	13	0	1	16	2L:1941855-1941903
2L	-	16733725	16733790	3'utr	glu	FlyBase	G11040.1	CCTACTTCAATATTGTAGAATGTTTTCTTATCCTGTAAAGGGGCATGTTGTAAACTGCCTGGTAAT	11	16733725	0.991632759	7	10	102	0.923076923	1.079181246	0.230769231	0.181818182	0.307692308	11	1	0	12	2L:16733725-16733790
2L	-	16733944	16734007	coding	glu	FlyBase	G11041.1	AGAGCAAATAGTCCGCTTGATTAGTGAGTTGGGGAGGGATACCACATTTGCGCCGCCCTTGGAA	14	16733944	0.977834054	9	13	88	1	1.204119983	0.375	0.142857143	0.25	14	0	0	16	2L:16733944-16734007
2L	-	16734049	16734124	coding	glu	FlyBase	G11042.1	TCAGTCGCCAGTGGTCGCTAACAGCCAGTACGTGGGTGGAACAATTGAGGGGGATAACACGATAGCTGCCGAGAAC	9	16734088	0.888852713	5	9	26	1	1.079181246	0.166666667	0.333333333	0.5	9	0	0	12	2L:16734049-16734124
2L	-	16734374	16734462	coding	glu	FlyBase	G11044.1	AACTCTCTCCTCATTGGCACTTGTGTTTGCCCTGCATTATTACAAGCCCTCTCCGCTGTACTTCATGGATGAAATTGATGCGGCGCTGG	9	16734374	0.988720681	6	9	77	1	1	0.1	0.111111111	0.2	9	0	0	10	2L:16734374-16734462
2L	-	16734466	16734496	coding	glu	FlyBase	G11045.1	GGAAATACATCTCGAATCTCTCAGGTGGTGA	5	16734496	0.752957814	2	4	24	0.8	0.602059991	0.2	0	0	5	1	0	4	2L:16734466-16734496
2L	-	16734622	16734653	coding	glu	FlyBase	G11046.1	AAGGAGTTCATGGATGGCTTTAGCATTATAAC	5	16734622	0.929145925	4	5	34	1	0.84509804	0.142857143	0.2	0.428571429	5	0	0	7	2L:16734622-16734653
2L	-	16734715	16734754	coding	glu	FlyBase	G11047.1	AGCGCTTAGTCTACCTCGATCGCGTCCGTGTGCTGGAGGA	8	16734747	0.684644734	5	7	56	0.8	0.903089987	0.2	0.25	0.4	8	2	0	8	2L:16734715-16734754
2L	-	16734985	16735029	coding	glu	FlyBase	G11049.1	TATCGAGCGCATTGAAATAGATACTAAGCTGCAAGCTGCAGCGGG	8	16734985	0.960545182	3	8	39	1	1.113943352	0.076923077	0.375	0.615384615	8	0	0	13	2L:16734985-16735029
2L	+	1942511	1942554	coding	CG7337	FlyBase	G1105.1	TGAAGCCCAAGTACACAATGTGATCAATAAACTTTATACAACCA	20	1942511	0.76101809	6	16	98	0.875	1.146128036	0.09375	0.5	0.6875	20	3	1	28	2L:1942511-1942554
2L	-	16735135	16735182	coding	glu	FlyBase	G11050.1	GTTGAATGAGGATCGAAATAAGGCTAAGGAAAAGAAGGAGGAGTTGGA	74	16735164	0.913469457	3	72	181	0.975308642	1.897627091	0.320987654	0.094594595	0.172839506	74	2	0	79	2L:16735135-16735182
2L	-	16736157	16736196	coding	glu	FlyBase	G11051.1	GAGACCGCATCGGCGGCCATTGGCGCTTTAAAGGAGTACA	6	16736157	0.893317948	3	5	27	1	0.903089987	0.5	0.166666667	0.375	6	0	0	8	2L:16736157-16736196
2L	-	16736355	16736388	coding	glu	FlyBase	G11052.1	GAAAGATCTAGCGTCATGCAGGCTCAGCGATCCA	6	16736371	0.842769516	2	6	25	1	0.77815125	0.5	0	0	6	0	0	6	2L:16736355-16736388
2L	-	16736541	16736605	coding	glu	FlyBase	G11053.1	AGTCTGGAGGAGAAAGTAACAAGGGTGGACGAGCTGAAAGAAAGCATTCCACGGATGAAGACCGA	10	16736580	0.936073449	4	10	24	1	1.113943352	0.076923077	0.3	0.461538462	10	0	0	13	2L:16736541-16736605
2L	-	16737454	16737495	coding	glu	FlyBase	G11054.1	TATTGTCGGAACACAGCGCTACATTCGCCCACTGCAGCAGAT	7	16737471	0.648083135	2	7	28	1	0.903089987	0.125	0.142857143	0.25	7	0	0	8	2L:16737454-16737495
2L	-	16737500	16737580	coding	glu	FlyBase	G11055.1	TGCAGGGCGAAGTGGAGTCCATTGCCATGATGAAGCCAAAAGGGCAGACTGAAAATGAAACTGGAATGTTGGAATACCTGG	13	16737580	0.921804748	6	12	49	0.941176471	1.204119983	0.058823529	0.153846154	0.352941176	13	1	0	16	2L:16737500-16737580
2L	-	16737688	16737741	coding	glu	FlyBase	G11056.1	ATGCGAGGACGTGCCCGACTCCAGCATTGTTATCGAACGCACTGCCATGTCGGA	5	16737688	0.90213971	5	5	21	1	0.698970004	0.4	0	0	5	0	0	5	2L:16737688-16737741
2L	-	16738004	16738039	coding	glu	FlyBase	G11057.1	TGGAGAGCACCGGACCGCGCCTGATCATCTCGAAAA	5	16738039	0.896903864	4	5	13	1	0.698970004	0.2	0	0	5	0	0	5	2L:16738004-16738039
2L	-	16738107	16738153	coding	glu	FlyBase	G11058.1	AGGAGGACGCCGCCGTGGACGCGCTGGATGATGCACTGATCTTCGAC	5	16738153	0.952097819	3	5	23	1	0.77815125	0	0.2	0.333333333	5	0	0	6	2L:16738107-16738153
2L	-	16742591	16742658	3'utr	LSm7	FlyBase	G11059.1	TGTGGCTGGGATGCGTTCCAGAATGTAGACTAAGTACAAAGCTCTTTTGGAAATCGGTTTAAATATAT	22	16742591	0.975267365	6	20	131	0.961538462	1.397940009	0.461538462	0.136363636	0.269230769	22	1	0	25	2L:16742591-16742658
2L	+	1942578	1942656	coding	CG7337	FlyBase	G1106.1	GCGAATCTAAAGAATACGCTACTGCTGAAGGAACTGGAGAACGCCCTGATCATGTCCAGGAATATGCTAAGCAGCATCA	14	1942656	0.946177879	7	14	59	1	1.176091259	0.266666667	0.071428571	0.133333333	14	0	0	15	2L:1942578-1942656
2L	-	16821183	16821249	3'utr	Cas	FlyBase	G11060.1	ACTCGATCACTCATTGCATGCCCAGTTTATTGTCATTTAAAAATTGTATCTAATATATGTAAGTTTT	16	16821230	0.788820971	8	16	142	1	1.301029996	0	0.1875	0.35	16	0	0	20	2L:16821183-16821249
2L	-	16821272	16821412	stop_codon	Cas	FlyBase	G11061.1	AATTTTCCACTTTGTTGTCGCCCCTGGAGCCGGAGTACAAGCAAGTACTCCAGAAATATTGTGATCAGGCTGGAGTACGCATTGCCTAAAGGAATCGACCGACTTTAAGCTCATTCATCGCAATCAAACCTCGCCATACAT	242	16821382	0.815473074	16	227	1515	0.935714286	1.376908606	0.021428571	0.123966942	0.242857143	242	8	10	262	2L:16821272-16821412
2L	-	16821444	16821536	coding	Cas	FlyBase	G11062.1	CAAGTGGCATTTGCCCAACTGACTCATGCCCAGCCCAACCAGCAGGATCACCTGGCTGAGATTAAGGATGCTCGCCAGTTTCTAGCAACTTCG	12	16821444	0.948349892	9	12	51	1	1.204119983	0.125	0.25	0.4375	12	0	0	16	2L:16821444-16821536
2L	-	16821545	16821596	coding	Cas	FlyBase	G11063.1	TTGATGGGTCTCGAAATAGGAGAGACAGCTGGAGTTGCCGAAGATCCCGATG	7	16821559	0.765517194	3	7	28	1	0.903089987	0.25	0.142857143	0.25	7	0	0	8	2L:16821545-16821596
2L	-	16821609	16821733	coding	Cas	FlyBase	G11064.1	AGGATCGCAAAATGGTGGCCGTGGGTGTCACTAAGCTACTTACAGAAACTCCTGAGATATTGCAGCAACAGTACGCTACTTTCTGGCCACGACTGCTGCATTCTCTAATCGATCTTTTTGAACGA	37	16821722	0.897259526	13	35	220	0.928571429	1.591064607	0.119047619	0.108108108	0.214285714	37	3	0	39	2L:16821609-16821733
2L	-	16821735	16821806	coding	Cas	FlyBase	G11064.2	ATTCAGCCTAACCTATTTGGCATGCTGCTGGACCGCGTGTTTATCACCGAAATGGGCAAGATTCCCAAGGAA	19	16821742	0.931558473	9	17	122	0.84	1.322219295	0.04	0.263157895	0.44	19	4	0	21	2L:16821735-16821806
2L	-	16821808	16821883	coding	Cas	FlyBase	G11065.1	TAAGCGGCATCATTATCTTCTTTAGCTTTTATGTGATTAAGTTCAGTGGCAGTCAGATGGCTCAATTGATAGATGA	125	16821808	0.985343955	15	77	1249	0.593103448	1.457377197	0.193103448	0.128	0.248275862	125	57	2	86	2L:16821808-16821883
2L	-	16821887	16821994	coding	Cas	FlyBase	G11066.1	TTCTCCAGAATCTGCTTTCCTACTACCCTCCCGCTGAGATTCAAACTAATCTTCGTCAGATCTTTGGCCTGCTCTTCCAGCGATTGTCTCTCTCAAAGACTCCGAAGT	29	16821970	0.82964724	7	27	217	0.971428571	1.531478917	0.2	0.103448276	0.257142857	29	1	0	34	2L:16821887-16821994
2L	-	16822156	16822199	coding	Cas	FlyBase	G11067.1	TAATTCGCCTGATTTCTGCTTTCATCAAGCAGGGATCTGCTCAG	7	16822156	0.986021119	6	7	54	1	0.903089987	0.125	0.142857143	0.25	7	0	0	8	2L:16822156-16822199
2L	-	16822222	16822327	coding	Cas	FlyBase	G11068.1	CTTCCAGATGCTTTCTGTGCTGTTGGAAATGCGCGAGGGCACTGGTACCATACCGGAACCCTATTGGGCTTTGTTCCCCTGCTTGTTGTCACCAGCTCTGTGGGAC	12	16822292	0.998781564	8	11	75	1	1.113943352	0.153846154	0.083333333	0.153846154	12	0	0	13	2L:16822222-16822327
2L	-	16822329	16822358	coding	Cas	FlyBase	G11068.2	AGCAGGACATTGTCGAATTTATGCCCTACG	3	16822358	0.975513781	3	3	17	1	0.698970004	0	0.333333333	0.6	3	0	0	5	2L:16822329-16822358
2L	-	16822492	16822543	coding	Cas	FlyBase	G11069.1	CGCGTCCGCAGTTCAACCACTATCTTTTTGAAACGCTGGCTCTGTGTATAAA	5	16822542	0.974409924	3	4	32	1	0.698970004	0	0	0	5	0	0	5	2L:16822492-16822543
2L	+	1942912	1942996	stop_codon	CG7337	FlyBase	G1107.1	TTGAGCAATTTACGCACGAAGCACAAACCCGATGACTGTGAGAATAACTCCTAGTGTGTAGAGCTTAGGATAGACTAAATGACTA	1487	1942935	0.976999179	13	1465	4252	0.988676996	2.520876382	0.047675805	0.112979153	0.213945173	1487	15	4	1659	2L:1942912-1942996
2L	-	16822916	16822977	coding	Cas	FlyBase	G11070.1	ATGTAATGGTGTTCCGCAGCATTTTGGGTCCCCAAGTCTTAGCAAGCTGCCTGCCCCAGCTA	9	16822916	0.906859862	7	9	51	1	1.176091259	0	0.444444444	0.666666667	9	0	0	15	2L:16822916-16822977
2L	-	16822984	16823013	coding	Cas	FlyBase	G11071.1	ACGAGTTTCCTGTTCTTAAGGCTGCTGCAA	12	16822995	0.711207051	4	12	101	1	1.204119983	0.5625	0.25	0.4375	12	0	0	16	2L:16822984-16823013
2L	-	16823283	16823398	coding	Cas	FlyBase	G11074.1	CATTCGAAGGGATATTGAAGGCTCTGACATTGACACACGACGTCGGGCGGCATGTGATCTGGTGAAGACTCTATCAATCAACTTTGAACAAAAGATCTTTGGCATTTTTGGCCAGT	89	16823283	0.750958866	14	87	470	0.970588235	1.995635195	0.225490196	0.146067416	0.254901961	89	3	0	99	2L:16823283-16823398
2L	-	16823423	16823505	coding	Cas	FlyBase	G11075.1	TTCGAGAACCCAGAGATTCTTGCTCAGATCTGCGATAAAGTTGTCATTCCCAATCTAGACATCCGGCCCTCAGATGAAGAAAT	373	16823423	0.977778084	9	371	2453	0.995505618	2.646403726	0.159550562	0.168900804	0.303370787	373	2	0	443	2L:16823423-16823505
2L	-	16823529	16823566	coding	Cas	FlyBase	G11076.1	GGTCTCCCATGCTCTGCAGTTCCTCTCTGTGGTGGCTG	6	16823529	0.770708626	4	6	47	1	0.77815125	0.333333333	0	0	6	0	0	6	2L:16823529-16823566
2L	-	16823660	16823717	coding	Cas	FlyBase	G11077.1	AAGCCATTTATGGAGCAATTTGTGACTGCAGTTTGGGAGTTACTGGTCAAGACAAGTT	44	16823660	0.976873675	6	43	297	0.981818182	1.73239376	0.509090909	0.181818182	0.345454545	44	1	0	54	2L:16823660-16823717
2L	-	16823732	16823805	coding	Cas	FlyBase	G11078.1	TGATGAGGATGCGGGTGTTCTAGAGCATCTGCGTGCTCAAGTCTGCGAGAACATTTGCCTTTATGCAAAAAAGT	7	16823799	0.96594679	5	6	43	1	0.903089987	0.375	0.142857143	0.25	7	0	0	8	2L:16823732-16823805
2L	-	16823871	16823914	coding	Cas	FlyBase	G11079.1	CGCTCAACTCCCAAGATTTGCCGGAGTTCTTTGAGGACAATATC	7	16823871	0.963956095	3	7	43	1	0.903089987	0.125	0.142857143	0.25	7	0	0	8	2L:16823871-16823914
2L	+	1942999	1943045	3'utr	CG7337	FlyBase	G1108.1	CGAGGGCAGCGGATCTGCGGGAAGGACTAACCAACACCTATTTATTT	6	1943000	0.879513528	3	6	18	1	0.84509804	0.285714286	0.166666667	0.285714286	6	0	0	7	2L:1942999-1943045
2L	-	16823927	16823959	coding	Cas	FlyBase	G11080.1	AGGTCATCTACGGTTCATTGGTCCTTGTGAACA	7	16823941	0.612707575	5	7	55	1	0.954242509	0.222222222	0.285714286	0.444444444	7	0	0	9	2L:16823927-16823959
2L	-	16824035	16824083	coding	Cas	FlyBase	G11081.1	AAGTCGCAGGCTTTGTGGGAGGAGATCAAATTTGTACTGGATCGTATGG	7	16824083	0.917969155	4	7	41	1	0.954242509	0.333333333	0.142857143	0.333333333	7	0	0	9	2L:16824035-16824083
2L	-	16824131	16824243	coding	Cas	FlyBase	G11082.1	AAGCGACGCGGTCAGCATCATAGGCAAATATGATTTTCCCAAAAAATGGCCGCAGCTTATCGACGAGATGGTGGAGAGATTTGCCTCTGGTGATTTCAATGTCATCAACGGCG	13	16824131	0.977277937	8	13	79	1	1.113943352	0.384615385	0	0	13	0	0	13	2L:16824131-16824243
2L	-	16824279	16824473	coding	Cas	FlyBase	G11083.1	CTACAGCAGAATTACCCGATCCTACTGCTCAATCTGATAGACAAAGCCCAAATGGACATGACTACGCGGGTGGCGGGAGCCATTGCCTTTAAGAACTATATTAAGCGGAATTGGGCAGCCCACCTTGACAGCGACGGACCGGATCGCATCCACGAAAGTGACAGGAATACAATTAAGACCTTGATCGTTACGCTA	38	16824331	0.960370934	14	30	149	0.857142857	1.255272505	0.238095238	0.105263158	0.19047619	38	5	1	36	2L:16824279-16824473
2L	-	16825005	16825174	start_codon	Cas	FlyBase	G11084.1	GCGAAAACGAATTGCGATTTCATTTCATGTTGCAAGAGTGTGGAGGAACAAGCCACGAGTGATATAAATTAAAGCAAATAGGACCATCGAAAAGAAAATATACTCAAAATGGAAGTGACAGAGGCAAATTTACAGCTGCTGGCCGGTTATTTGCAGCAGACGCTGAGCGC	43	16825174	0.915632576	17	41	197	0.957446809	1.653212514	0.255319149	0.069767442	0.14893617	43	2	0	45	2L:16825005-16825174
2L	-	16835142	16835202	3'utr	CG13283	FlyBase	G11085.1	AAAAAATAAAATGTATTGTTATATTTACCTAGTCATTGGAAATATACTTGTTATCAACATT	15	16835142	0.989186626	8	15	142	1	1.230448921	0.058823529	0.133333333	0.235294118	15	0	0	17	2L:16835142-16835202
2L	-	16835511	16835575	coding	CG13283	FlyBase	G11086.2	GATCGCCGAGATCTTCCAGTTTTATCGCTCTTTTCAGTATTCCCTCACGGACTATCACTTTTGGC	173	16835536	0.70436885	12	166	1739	0.963541667	2.267171728	0.119791667	0.098265896	0.1875	173	7	0	185	2L:16835511-16835575
2L	-	16835673	16835727	coding	CG13283	FlyBase	G11087.1	TATGCCACACACGGCTTGGAACTTTGGAGGGAGTCCCGACTTCTCTTGGATACCG	7	16835727	0.984004303	5	6	41	0.875	0.84509804	0.375	0.142857143	0.25	7	1	0	7	2L:16835673-16835727
2L	-	16836859	16836886	coding	CG13283	FlyBase	G11088.1	ACCAGGACGATTGATTTCTCAACTTTAT	5	16836886	0.915144645	3	5	37	1	0.84509804	0	0.4	0.571428571	5	0	0	7	2L:16836859-16836886
2L	-	16837039	16837074	coding	CG13283	FlyBase	G11089.1	AACTTGCAACAGTTGGTGAAAATTAAGAATGACTCA	6	16837074	0.965469235	2	4	30	0.833333333	0.698970004	0.166666667	0.2	0.333333333	5	1	0	5	2L:16837039-16837074
2L	+	1943220	1943357	3'utr	CG7337	FlyBase	G1109.1	AATAATTTATATGTCAACCGATTGCGTTTAGCTTGAATTAAATTCTGTAAATGTTAAGTTTAATAAGCTTAATAGATTTATGTACGTGTTAAGTGTTATTTGAGTTTAAGGCGGAATGATACGGAATGACCGGACCGG	113	1943324	0.986544894	11	113	960	1	2.120573931	0.234848485	0.159292035	0.28030303	113	0	0	132	2L:1943220-1943357
2L	-	16887170	16887222	3'utr	CG6115	FlyBase	G11090.1	TCGAATGTCTTGTCAATGTCCAACTTAAAGTTTGTTATTGAGGCACCCAAAAA	7	16887170	0.97230859	5	7	42	1	1	0.4	0.285714286	0.5	7	0	0	10	2L:16887170-16887222
2L	-	16887235	16887296	3'utr	CG6115	FlyBase	G11091.1	AAAAAAATATATACATACTGAAATGCATATTGTTCGGCCAAAAGAAACGTAACCCAAAACAC	11	16887235	0.942020656	7	11	53	1	1.079181246	0.166666667	0.090909091	0.166666667	11	0	0	12	2L:16887235-16887296
2L	-	16887297	16887352	3'utr	CG6115	FlyBase	G11092.1	TAGAAAGAATCATGAGAATATGATACGTTTCGCCTTGCTTGTCGCACACAAAAACT	13	16887297	0.97983475	5	13	97	1	1.204119983	0	0.230769231	0.375	13	0	0	16	2L:16887297-16887352
2L	-	16887358	16887417	3'utr	CG6115	FlyBase	G11093.1	CGGAAATCGCTGCAAAAACTCAAGGACTGATGCTGTGGATCGGGGGGAGCACGAAGAAGG	320	16887358	0.953226922	7	316	1427	0.983651226	2.256477206	0.049046322	0.125	0.237057221	320	5	1	361	2L:16887358-16887417
2L	-	16887419	16887470	stop_codon	CG6115	FlyBase	G11094.1	AATGACTAAGTGGGCGGAACGTAAATCGGCGGGCGGGAGGCGTGGCAGCGAT	8	16887419	0.841896267	4	7	15	1	0.903089987	0	0	0	8	0	0	8	2L:16887419-16887470
2L	-	16887799	16887885	start_codon	CG6115	FlyBase	G11095.1	CAGTTGTTAACTTGCATTTAACAAACAAACCAATTCCGCTGACCACTGGTGATGTCACAGCTGCGCTCGAAAGTCATTAGCCTCTAC	28	16887841	0.794704739	10	27	164	0.96875	1.491361694	0.1875	0.142857143	0.25	28	1	0	31	2L:16887799-16887885
2L	-	16887922	16887957	5'utr	CG6115	FlyBase	G11096.1	CTTTCAAACAGCCGTGTGATTCACTTCGCTTGAAAT	5	16887922	0.886795568	3	4	32	1	0.84509804	0	0.4	0.571428571	5	0	0	7	2L:16887922-16887957
2L	-	16908546	16908596	coding	ApepP	FlyBase	G11098.1	ACCAGGACGGAGAGTTTGGCATCCGTGTCGAGGATATTGTTCAAATTGTGC	6	16908596	0.968692542	3	6	35	1	0.84509804	0.428571429	0.166666667	0.285714286	6	0	0	7	2L:16908546-16908596
2L	-	16908629	16908675	coding	ApepP	FlyBase	G11099.1	ATGGGCGTAGGAATTCGACTGATGCCCGACGATCCTGGTCTCCAGGC	10	16908629	0.721791666	5	10	41	1	1	0.3	0	0	10	0	0	10	2L:16908629-16908675
211000022278879	+	525	576	rRNA	CR40641	FlyBase	G111.1	CGGCGGGAGTAACTATGACTCTCTTAAGGTAGCCAAATGCCTCGTCATCTAA	45	550	0.624286802	9	30	284	0.611111111	0.916453949	0.074074074	0.2	0.333333333	45	18	3	33	211000022278879:525-576
2L	+	1943677	1943710	3'utr	CG7337	FlyBase	G1110.1	TGTAATTATTGTGTATTAGTTAATTATTCGATTG	5	1943710	0.828878587	2	4	51	1	0.698970004	0.2	0	0	5	0	0	5	2L:1943677-1943710
2L	-	16908896	16908951	coding	ApepP	FlyBase	G11100.1	GAGATTTATCTGTGTGATTCCGGAGCTCAATACTTGGATGGTACTACGGATGTGAC	26	16908896	0.952309563	6	23	207	0.90625	1.161368002	0.21875	0.192307692	0.34375	26	2	1	29	2L:16908896-16908951
2L	-	16909127	16909176	coding	ApepP	FlyBase	G11101.2	CGCGATGGAGTCGCTTTGTGTCAGTATTTCGCCTGGCTTGAGGATCAAGT	20	16909156	0.717402547	4	16	192	0.818181818	0.954242509	0.363636364	0.1	0.181818182	20	3	1	18	2L:16909127-16909176
2L	-	16909215	16909257	coding	ApepP	FlyBase	G11102.1	ATTCAGGAGGTAACGCCGATTTGTGTGCTGAAGGCCATTAAGA	10	16909257	0.751231769	4	9	58	1	1.041392685	0.272727273	0.1	0.181818182	10	0	0	11	2L:16909215-16909257
2L	-	16909307	16909361	coding	ApepP	FlyBase	G11103.1	TTGGCATTGAAATCAGTAAGATTGTGTCGACCAGGGAGTCAAAGATCTGGATAGC	10	16909307	0.971327762	3	9	58	0.909090909	1	0	0.1	0.181818182	10	1	0	10	2L:16909307-16909361
2L	-	16909432	16909586	coding	ApepP	FlyBase	G11104.1	AGGAGAAGAATGCTGATGCCCTGGTGGTCAGTGCTCTCGATGAAATCGCTTGGTTCTTGAACCTACGCGGCTCGGACATTGACTTCAACCCCGTCTTCTTCTCCTACTTGATTGTGACCAACGATGAACTACTGCTCTTTGTGGACTCTGGCAAA	18	16909519	0.983679415	12	18	132	1	1.278753601	0.421052632	0.055555556	0.105263158	18	0	0	19	2L:16909432-16909586
2L	-	16909637	16909673	coding	ApepP	FlyBase	G11105.1	AAACCTCAAACAAGATTATAACCCTGAAACTAGAACA	5	16909673	0.939303776	3	5	21	1	0.698970004	0	0	0	5	0	0	5	2L:16909637-16909673
2L	-	16909831	16909919	coding	ApepP	FlyBase	G11106.1	AGCAGGCGGAGAAGCAGCTGGACTCCAATTGGGTTCTAATGCGGGATGGTCTGAGCGCCACCCCGTCGATTGGCGCCTGGCTGGCGAAG	9	16909831	0.949266686	4	9	42	1	1	0.2	0.111111111	0.2	9	0	0	10	2L:16909831-16909919
2L	-	17367513	17367673	3'utr	Lrch	FlyBase	G11108.1	AGCTTAGATGTAGATCTACGATTAACTGTGGTAAACATTTTCTACCGGCGCTGCATCATTTCTACGATACGAATCGAATTGTACTAGACCCCTAAGTCTTGGAATATACAAATACTATATAAACATATATCAAATAAAGCGGAGGAAAATTGTCATACGTA	20	17367560	0.978337837	13	19	126	0.958333333	1.361727836	0.25	0.15	0.291666667	20	1	0	23	2L:17367513-17367673
2L	-	17367698	17367814	3'utr	Lrch	FlyBase	G11109.1	CACCCATACGAGCGAAATATCGGGCCAAAATTACGACTAGCGATTAGTTGCATATTGAATACTGTTTTAAGTATGAATCACATATGAACATCCAAATATTTAGATATTTATCGAATT	15	17367814	0.970578688	11	14	85	0.9375	0.875061263	0.125	0.066666667	0.125	15	0	1	15	2L:17367698-17367814
2L	+	1943992	1944048	3'utr	CG7337	FlyBase	G1111.1	GCGAGGCCCATTCTCTTAACGACTTAACCCCGAGACCCCATGAACTTAAGGCTTACA	8	1943992	0.90245546	5	8	36	1	0.954242509	0	0.125	0.222222222	8	0	0	9	2L:1943992-1944048
2L	-	17367845	17367889	3'utr	Lrch	FlyBase	G11110.1	TTTGTGCAATTGTTTAGATTTAATTATGTATGTGCTACAATCGTC	6	17367889	0.935540452	3	6	67	1	0.903089987	0	0.333333333	0.5	6	0	0	8	2L:17367845-17367889
2L	-	17368044	17368176	3'utr	Lrch	FlyBase	G11111.1	GGATGTTGAATCGGAACTCTAGGATATTCCGCTCATATCTGGATGAGTTGGCAAAATGGGTTTCCTAATGGCCGCCATATACACACTTACATAAAATACATGCCAAATGTATGATTTGTTAATACTTATATCT	35	17368176	0.987419892	9	33	294	0.95	1.579783597	0.05	0.085714286	0.2	35	2	0	38	2L:17368044-17368176
2L	-	17368308	17368378	coding	Lrch	FlyBase	G11112.1	GCTGCGCTGCCGACGTGCTGGAGGGTAAAGGTGCCGTCCAAGTGGCCATTACGGTGGGTGAGCTTTTCCGG	28	17368347	0.911570387	5	27	109	0.939393939	1.491361694	0.545454545	0.142857143	0.272727273	28	2	0	31	2L:17368308-17368378
2L	-	17368970	17369027	3'utr	Lrch	FlyBase	G11113.1	ATTGAAGGGAAGACAAAGCATTGAGGCAGCTGTAATCAGTCATACATTTTTTATGAAA	156	17368970	0.90037982	5	156	522	1	2.240549248	0.327586207	0.096153846	0.189655172	156	0	0	174	2L:17368970-17369027
2L	-	17369149	17369183	3'utr	Lrch	FlyBase	G11114.1	ATTAATTTAGGCATACTATTGTACTTAAACGATGA	14	17369164	0.732390734	2	14	116	1	1.146128036	0	0	0	14	0	0	14	2L:17369149-17369183
2L	-	17369889	17369984	3'utr	Lrch	FlyBase	G11116.2	TGCTTAGCCACGCCTCAAAACGTGCTGAACTGAAAACAAAAACACTTAACAATGCGCTTCATTTCACTAAATTTGTGCAAACCATTCAAAGTATGA	23	17369889	0.982960467	5	20	153	0.925925926	1.096910013	0.037037037	0.173913043	0.296296296	23	1	1	25	2L:17369889-17369984
2L	-	17370005	17370048	3'utr	Lrch	FlyBase	G11117.1	ATGTACAAGCTATTGAACTCTAAATTGGATTTAGAATTAAAGAA	8	17370048	0.97306962	5	7	58	1	0.954242509	0	0.125	0.222222222	8	0	0	9	2L:17370005-17370048
2L	-	17370110	17370168	3'utr	Lrch	FlyBase	G11118.1	ATATAACTCGACTATAAGCAAAGCTACCTTTCAACGACTTCGATTGTGCATACCTGTAG	16	17370136	0.729741522	8	14	102	0.894736842	1.230448921	0.105263158	0.1875	0.315789474	16	2	0	17	2L:17370110-17370168
2L	-	17370262	17370339	3'utr	Lrch	FlyBase	G11119.1	TATGACTATGATGACTATGACTAATAATGACTGTTTTAATTTAATAGATTTTATAATAATCTCCGGACTAAACATTAA	27	17370284	0.865440668	10	27	230	1	1.602059991	0.1	0.333333333	0.55	27	0	0	40	2L:17370262-17370339
2L	+	1974199	1974279	start_codon	Der-1	FlyBase	G1112.1	AAACAGGACACCAAAGCATACACGAGAAGTACACACAATGGACGCTGGCGTGTGGTACCGCTCGCTGCCCCGCTTCACCCG	13	1974215	0.999381716	5	12	34	1	1.230448921	0.411764706	0.153846154	0.352941176	13	0	0	17	2L:1974199-1974279
2L	-	17370389	17370437	3'utr	Lrch	FlyBase	G11120.1	GTTTAAACCCAAAGTTCCTTTCAAAAAAAACCTTTTCTATATTTATGTT	10	17370389	0.944142907	4	9	68	0.916666667	0.740362689	0.166666667	0.1	0.25	10	0	1	11	2L:17370389-17370437
2L	-	17370480	17370521	3'utr	Lrch	FlyBase	G11121.1	AAGGGTGTGCACAATCATATATAAAATATATTCTTATTGAAT	4	17370480	0.986395304	3	3	29	1	0.602059991	0	0	0	4	0	0	4	2L:17370480-17370521
2L	-	17370561	17370621	3'utr	Lrch	FlyBase	G11122.1	AAATTCCCCAAAAGACAAGCAGAACACATTGAGGCATTTAATGAGAGGAAACGCAAAGACT	108	17370593	0.760599074	6	99	433	0.949152542	2.049218023	0.025423729	0.074074074	0.152542373	108	6	0	112	2L:17370561-17370621
2L	-	17370662	17370755	3'utr	Lrch	FlyBase	G11123.2	CAATAGAGTTAAGAGAGCTGCTTTTGCGCTTTTCCACTGGGTAGTGAGTTCTTGAGGCTGCTTTTGTTTACTGCTTAGGATTACGTCCCATATT	232	17370702	0.807255448	19	224	2219	0.971119134	1.65160103	0.472924188	0.159482759	0.296028881	232	3	5	269	2L:17370662-17370755
2L	-	17372711	17372826	coding	Lrch	FlyBase	G11124.1	AGATGACGTTGCCTGTGGATATTGCCTCTGCTCTGACGGATGGGGTTATACTGTGTCATTTGGCCAACTATGTGCGTCCGCGATCAGTGGCCAGCATTCATGTGCCATCTCCCGGT	11	17372711	0.977353509	8	11	73	1	1.041392685	0.272727273	0	0	11	0	0	11	2L:17372711-17372826
2L	-	17372969	17373023	coding	Lrch	FlyBase	G11125.1	AGACGCATCGTTCGGTGACCTGGAACCATGACATCCCCGCGGAGAAGCTGAGCTT	5	17372969	0.941342463	2	5	21	1	0.84509804	0.285714286	0.4	0.571428571	5	0	0	7	2L:17372969-17373023
2L	-	17373096	17373133	coding	Lrch	FlyBase	G11126.1	AAGCAAATTTAATACGTCCAATGGTGGAGGAGTCCAAA	20	17373112	0.714743007	5	19	124	0.954545455	1.322219295	0.045454545	0.1	0.181818182	20	1	0	21	2L:17373096-17373133
2L	-	17373157	17373293	coding	Lrch	FlyBase	G11127.1	ATGGAGTCGATGATGTTGTTATACCAAAGAAACCCATCCAGAAGGTGATTCCCTCTCGGATTACAGAAATAAAGCCAGCATCCACATCCGACATTCGCTCCGCAAATTCATCGGATTGTTTGGGCTACGTTAAGCCA	95	17373266	0.929760367	14	93	564	0.982300885	2.045322979	0.469026549	0.168421053	0.300884956	95	2	0	111	2L:17373157-17373293
2L	-	17373297	17373343	coding	Lrch	FlyBase	G11127.2	TAGCAACCAAATTGGTCACAATGGGAATGGAAATGGAAGCGCGAACG	8	17373343	0.959065346	3	7	19	1	1	0.6	0.125	0.3	8	0	0	10	2L:17373297-17373343
2L	-	17373355	17373390	coding	Lrch	FlyBase	G11128.1	AACGGATCTTCCTCGAACACACTGCCAAAGTCTATT	5	17373376	0.725308296	3	3	30	0.666666667	0.602059991	0.5	0.2	0.333333333	5	2	0	4	2L:17373355-17373390
2L	+	1974312	1974369	coding	Der-1	FlyBase	G1113.1	TGCTCTGCCGCTTCGATGTGATACCCCTTCATTGGCTGCATCTGGACCGATCGGCCGT	21	1974344	0.773921658	5	16	157	0.84	1.021189299	0.12	0.19047619	0.32	21	3	1	21	2L:1974312-1974369
2L	-	17374353	17374377	coding	Lrch	FlyBase	G11130.1	CTGCCCAGAGAGCTTACCTGTTTGA	5	17374377	0.976583705	3	4	25	0.857142857	0.77815125	0.142857143	0.2	0.428571429	5	1	0	6	2L:17374353-17374377
2L	-	17374542	17374579	coding	Lrch	FlyBase	G11131.1	ACGCGAGATTTGTTTCCTGCCTCTTCAGGTTCTGCTGG	6	17374542	0.985351555	2	6	58	1	0.77815125	0.666666667	0	0	6	0	0	6	2L:17374542-17374579
2L	-	17383591	17383639	coding	Lrch	FlyBase	G11132.1	CTCCTCCTCCACCTCGTCTGCCCTGCTTAGTCATTCCCAGCTGACGCGC	7	17383639	0.974096463	6	7	44	1	0.903089987	0.125	0.142857143	0.25	7	0	0	8	2L:17383591-17383639
2L	-	17409869	17409975	coding	Rpb11	FlyBase	G11134.1	CTGGAGCACAAGTTCGTCATCCGCATCCAGACTACGGCCGATTATTCTCCGCAGGAAGCATTCATGAACGCCATAACCGATCTTCTAGCAGAATTATCTCTCTTCGA	18	17409881	0.961886625	7	17	72	1	1.278753601	0.210526316	0.055555556	0.105263158	18	0	0	19	2L:17409869-17409975
2L	-	17410112	17410170	coding	Rpb11	FlyBase	G11135.1	AAGGAACTGGACACCAAAGTGACCAATGCGGCTATATTCACCATAAACAAAGAGGATCA	9	17410170	0.954159217	4	9	37	1	1.113943352	0.076923077	0.222222222	0.461538462	9	0	0	13	2L:17410112-17410170
2L	-	17410274	17410332	start_codon	Rpb11	FlyBase	G11136.1	AGTAACTAACGAAAAGTAAGACATCAAAATGAACGCACCACCTACCTTTGAGTCATTTC	7	17410317	0.977506342	4	7	21	1	0.954242509	0.111111111	0.285714286	0.444444444	7	0	0	9	2L:17410274-17410332
2L	-	17410363	17410399	5'utr	Rpb11	FlyBase	G11137.1	TCAACACTGTACCGGAGAATTTTGCTGAGCGTGCTGC	5	17410393	0.896390315	2	4	31	0.833333333	0.698970004	0.333333333	0.2	0.333333333	5	1	0	5	2L:17410363-17410399
2L	-	17413266	17413379	3'utr	Dif	FlyBase	G11138.1	TTACCGCAATGTACATAAATTTAATGAGGGAAATGCGAATCTCATTGCCCGATGCCTTGTTACGACTTTTCGTTATTGACAAAAGTGAATTGAAAATGATTATTGTTTAAATAA	26	17413379	0.979002354	14	25	172	0.966666667	1.462397998	0.4	0.153846154	0.266666667	26	1	0	29	2L:17413266-17413379
2L	+	1974572	1974704	coding	Der-1	FlyBase	G1114.1	TGGAGAAGGATCAGTACAGCCGAAGTCCGGCTGATTACCTGTACCTGTTGATCGTGTCGGCGGTGCTGGCCAACATCGGGGGCATGATCTTCAACGTGTACTTCCTCATGGACACGCTGGTGCTGGCCATCAC	63	1974572	0.985842357	11	57	469	0.914285714	1.806179974	0.3	0.111111111	0.2	63	6	0	64	2L:1974572-1974704
2L	-	17413986	17414047	coding	Dif	FlyBase	G11140.1	CATTTAATGGGAATTTCGCATCGCCTTCGTCCAATTGCAGTACAGTGGATAGCATTCCGCCG	14	17414047	0.970657234	7	13	93	0.944444444	0.929418926	0.222222222	0.214285714	0.388888889	14	0	1	17	2L:17413986-17414047
2L	-	17414127	17414170	coding	Dif	FlyBase	G11141.1	GTCCATCAGTGGAACGCAATTTCGCTTCGCCTCGATCCAACTGC	11	17414153	0.740317387	2	10	70	0.916666667	1.041392685	0.5	0.090909091	0.166666667	11	1	0	11	2L:17414127-17414170
2L	-	17415029	17415059	5'utr	Dif	FlyBase	G11142.1	GTTGTCCGTCCCAGAATTGTTGGGAAATGTA	3	17415029	0.96188691	3	3	16	1	0.698970004	0.4	0.666666667	0.8	3	0	0	5	2L:17415029-17415059
2L	-	17415065	17415170	5'utr	Dif	FlyBase	G11142.2	CACAAACTCATCACTCGATGGTGTTATTTATATTGACTAGCAAAAATGTTTGCTGAAAATTCACTATTGATAGTACAGGATTGAATACCTTGTGGACCAATGGATA	7	17415086	0.96188691	5	6	43	1	0.903089987	0	0.142857143	0.25	7	0	0	8	2L:17415065-17415170
2L	-	17415231	17415257	5'utr	Dif	FlyBase	G11143.1	ATTTATACTGGTGCCGGGACTGGGTTT	5	17415244	0.856035236	2	4	32	0.833333333	0.698970004	0.333333333	0.2	0.333333333	5	1	0	5	2L:17415231-17415257
2L	-	17415301	17415344	5'utr	Dif	FlyBase	G11144.1	GAAAGCCTAAAGCGCAGTCTCATGAGCACCAATTTACATCCATC	16	17415319	0.849006417	3	14	56	0.888888889	1.204119983	0.166666667	0.125	0.222222222	16	2	0	16	2L:17415301-17415344
2L	-	17415441	17415566	5'utr	Dif	FlyBase	G11145.1	ACAGCAAAACACACAACTGCACCAACAAATTAAACTTTTCTAGTCGTCTTTTTGTTTCAGTATTAATTATAATGATTACACAAATTTCTAGCTAAGAACCCCTGAGATCGATCGCTCACCAAATTC	218	17415441	0.992561497	18	210	2415	0.955172414	2.141449773	0.044827586	0.252293578	0.437931034	218	12	1	277	2L:17415441-17415566
2L	-	17415635	17415681	5'utr	Dif	FlyBase	G11146.1	AATTGGGTTACGGATAACTGATTTGAAGACAAAATGGGATAACGAGA	5	17415635	0.985592211	3	4	30	0.8	0.602059991	0	0	0	5	1	0	4	2L:17415635-17415681
2L	-	17415823	17415901	coding	Dif	FlyBase	G11147.1	GAATCTGTGCGAGGGAGCCTATGGTGTTGTGCTGGATCCCAGTGTGGATCTCTCCGAGGCGGAACACTTTGCTTTGTAC	7	17415823	0.969054238	5	6	45	1	0.84509804	0.571428571	0	0	7	0	0	7	2L:17415823-17415901
2L	-	17416500	17416650	coding	Dif	FlyBase	G11148.1	GCCACGCCCCCAGCCTCACCGCCCCTGCCATTGCCACCTCGAACTCCTTCCCCAGTTTCAGATCAGAGATTACCTCCCTTACCACCGAAACCGCAGAGAAACTCCCAGGATCTGAGTGCTGTCAGTGATTCAATTTCTGTGAGCCGCTCGC	35	17416650	0.970881287	14	30	165	0.871794872	1.531478917	0.205128205	0.085714286	0.179487179	35	5	0	34	2L:17416500-17416650
2L	-	17416769	17416845	coding	Dif	FlyBase	G11149.1	GATGAGACAGCCACATATACGAGCCTACAAATAGCCTTTAATAATCCCATAGACATAGGATTGCCCAAAGAAAGCAA	15	17416845	0.930985869	8	15	53	1	1.301029996	0.2	0.333333333	0.5	15	0	0	20	2L:17416769-17416845
2L	+	1975168	1975258	stop_codon	Der-1	FlyBase	G1115.1	TGACCTTGGGTCGCAACTGAACTCCAAGCTGAAACTCGAAACTCTCTAGACTAGACTAATTCCCCTTTTTACGGTTTGGTTTACTCTATTT	28	1975258	0.971781949	9	27	160	0.972222222	1.544068044	0.083333333	0.214285714	0.388888889	28	1	0	35	2L:1975168-1975258
2L	-	17417081	17417153	coding	Dif	FlyBase	G11150.1	TGGAAACAATCACCGAGTGGATGAAGAGCAGCGAGTTCGAGAGAACGGATAGCCTGACGGTGGAGAACGGGGA	14	17417107	0.983221292	4	13	40	1	1.204119983	0.3125	0.142857143	0.25	14	0	0	16	2L:17417081-17417153
2L	-	17417550	17417608	coding-intron	Dif	FlyBase	G11151.1	GAGTGCCCCACTGCCGTTCGAGTACTACCCGAATCCAGGTACAGTAACCTTTGCCCGGC	9	17417550	0.759200971	6	9	37	1	1.113943352	0.384615385	0.444444444	0.615384615	9	0	0	13	2L:17417550-17417608
2L	-	17417978	17418053	coding-intron	Dif	FlyBase	G11152.1	AGATGGCCATAGCTTTTAAGACGCCGCGCTACAGGAACACCGAGATCACACAAAGTGTTAATGTGAGTTCAGTTTT	5	17417978	0.5	5	5	21	1	1	0.4	0.6	0.8	5	0	0	10	2L:17417978-17418053
2L	-	17418115	17418207	coding	Dif	FlyBase	G11153.1	TGCGCGGCCACTGCGAACGGCGGCGACGAGATCATCATGCTGTGCGAGAAGATTGCCAAGGACGACATCGAGGTGCGATTCTATGAGACGGAC	24	17418115	0.955381036	4	24	73	1	1.414973348	0.615384615	0.083333333	0.153846154	24	0	0	26	2L:17418115-17418207
2L	-	17418249	17418281	coding	Dif	FlyBase	G11154.1	TGCCCCTGGATCCCATCGTATCCTCACCGATTT	5	17418260	0.713570584	2	5	34	1	0.698970004	0.4	0	0	5	0	0	5	2L:17418249-17418281
2L	-	17418644	17418729	coding	Dif	FlyBase	G11155.1	CGATGGACCCGTCATCATCGTGGTCTCCTGTGTGACGAGCGACGAGCCCTTCCGCCAGCATCCCCACTGGCTGGTCAGCAAGGAGG	9	17418644	0.972312264	6	8	41	0.923076923	1.079181246	0.153846154	0.222222222	0.461538462	9	1	0	12	2L:17418644-17418729
2L	-	17418871	17418913	coding	Dif	FlyBase	G11156.1	TGAATCAGAATCTGCCCGAGCCAAGTGCAAGAAGTGGTCCCCA	10	17418871	0.876490594	3	10	27	1	1	0.3	0	0	10	0	0	10	2L:17418871-17418913
2L	-	17418916	17418956	coding	Dif	FlyBase	G11157.1	GTAATGCCGTCGCACATTCCGCTCCACCTGCAGAATCAGAA	13	17418916	0.884284681	2	12	58	1	1.113943352	0.230769231	0	0	13	0	0	13	2L:17418916-17418956
2L	-	17419013	17419067	coding	Dif	FlyBase	G11158.1	AATGCCAGCATGGAGTTGAATGGTGGCGCCACCGGCGGAGGCAGTGTGGCAGGAG	5	17419067	0.901839505	4	5	16	1	0.698970004	0.4	0	0	5	0	0	5	2L:17419013-17419067
2L	+	1975288	1975329	3'utr	Der-1	FlyBase	G1116.1	TTTTTCGATCACCACTCGATTCTCTGGCGACAGCAATAAGTT	30	1975329	0.970125384	4	28	161	0.944444444	1.230448921	0.333333333	0.166666667	0.305555556	30	1	1	34	2L:1975288-1975329
2L	-	17436875	17436971	3'utr	dl	FlyBase	G11160.1	TTAAATCTAACCGACCTGGTCGTCGTCTAAATGATTGTTTAGTGCTGTAATAACTAGTCTTAAGGCGAAATGTAATGTGTTTTTGTAGGAAGTAAGG	29	17436958	0.841383862	14	26	255	0.90625	1.161368002	0.34375	0.103448276	0.1875	29	2	1	29	2L:17436875-17436971
2L	-	17437029	17437089	stop_codon	dl	FlyBase	G11161.1	TCGGAAGATCTGCAGATATCGAACCTGTCCATATCCACGTAATACCTTTTTCACAACGAAC	6	17437029	0.965753943	4	5	32	1	0.77815125	0.166666667	0	0	6	0	0	6	2L:17437029-17437089
2L	-	17437423	17437529	coding	dl	FlyBase	G11162.1	AATAATCTCAGCAATCTCAACAATCCCTTCACCATGCACAACCTGCTGACATCGGGCGGAGGTCCTGGCAACGCCAACAATCTGCAGTGGAACCTGACCACAAATCA	20	17437423	0.898127806	10	19	73	0.956521739	1.342422681	0.086956522	0.15	0.260869565	20	1	0	22	2L:17437423-17437529
2L	-	17438154	17438188	coding	dl	FlyBase	G11163.1	ATACACAAAACATACCGCCCATTAAAACGGAACCA	6	17438188	0.822176134	2	6	14	1	0.77815125	0	0	0	6	0	0	6	2L:17438154-17438188
2L	-	17438734	17438816	3'utr	dl	FlyBase	G11164.1	ATGATTAGTCGAAATTATAGTCAAGAAAATGAGAGATTGATTCGAAATCAATATGAAATTTTTGTCGCTTTTCTACTCGTTTA	18	17438734	0.969136251	9	18	106	1	1.322219295	0.142857143	0.111111111	0.238095238	18	0	0	21	2L:17438734-17438816
2L	-	17438877	17439067	3'utr	dl	FlyBase	G11165.1	TGTTTTGAGATGGATGCTAGACATCTAACTGAATCCTACCTAGTCAAATAGCATCATATATATTTGATGTTTTCTTCGGTATACCAAAGACTACTTAACAAATCATCGCCCCCGATGACGTATTACTCGAATAGACTCTTTTAGAAACTATTAGAAAGCACTCAATCAATGCACAAATCCACTCACCCAGA	281	17438955	0.916373081	31	263	1689	0.949704142	1.904445041	0.159763314	0.170818505	0.310650888	281	14	3	321	2L:17438877-17439067
2L	-	17439116	17439218	3'utr	dl	FlyBase	G11166.1	GCAATTGCAGAATGACCACCAGGATGGCAGTAAGTTGACTGTTGAGATTTTTCCCAAACTGGTGTCGGTCTTCTCTATCCTCTATTGTGTCTGTCGCGACTTT	12	17439116	0.985325176	9	12	97	1	1.176091259	0.333333333	0.25	0.4	12	0	0	15	2L:17439116-17439218
2L	-	17439248	17439360	3'utr	dl	FlyBase	G11167.1	AAATTGAAACCGAAAACCCGATCATATGTACCTACAACACGGTGTGTATATTTTGTCTTATAGATCCAGCGCACTTGAGGCGGAAACGTCAGAAGACTGGCGGTGATCCCATG	84	17439360	0.953880843	10	80	370	0.95959596	1.977723605	0.303030303	0.154761905	0.282828283	84	4	0	95	2L:17439248-17439360
2L	-	17439566	17439609	3'utr	dl	FlyBase	G11169.1	AGCGCAATGTCTTCAGTACCTTAATGAATTTGTATTTGTTTTAT	8	17439566	0.984733431	3	7	67	1	1.041392685	0	0.375	0.545454545	8	0	0	11	2L:17439566-17439609
2L	+	1975336	1975393	3'utr	Der-1	FlyBase	G1117.1	TTAAGTGGAAGGATTGCATTGTGCATTGATGAAATTATATTAAAATATGTGTGTACAT	10	1975393	0.981510723	6	8	69	0.916666667	1.041392685	0.25	0.2	0.333333333	10	1	0	11	2L:1975336-1975393
2L	-	17439775	17439827	stop_codon	dl	FlyBase	G11170.1	GAGGTGGCCAAGCGATTGGCTGCGGCAAATGGCATCTAGATTTGTTGATTTGA	14	17439827	0.971520572	3	13	82	1	1.176091259	0.2	0.071428571	0.133333333	14	0	0	15	2L:17439775-17439827
2L	-	17440195	17440234	coding	dl	FlyBase	G11171.1	AGAGACCCGCCTACCTGAATGCTGATGTGGTGCATATACC	6	17440195	0.946261315	3	6	26	1	0.903089987	0.125	0.333333333	0.5	6	0	0	8	2L:17440195-17440234
2L	-	17440784	17440862	coding	dl	FlyBase	G11172.1	ATAATGCCTCCAACTCCGCCCATGTCGCAATGCGCTCCCGAAGATGCCCATCAGCATTACGATCCCGTCGAGGTGAACT	46	17440813	0.887674758	10	44	202	0.946428571	1.423245874	0.125	0.195652174	0.339285714	46	2	1	53	2L:17440784-17440862
2L	-	17440873	17440909	coding	dl	FlyBase	G11173.1	GCTTACAGATTGCCTTCAAGAATCCCGTCCTCATACC	7	17440909	0.869761166	3	7	38	1	0.903089987	0.125	0.142857143	0.25	7	0	0	8	2L:17440873-17440909
2L	-	17441153	17441194	coding	dl	FlyBase	G11174.1	ATAAGATCACCGAGTGGATGAAGTCCAGTGAGATTGAACAGC	12	17441194	0.946574845	4	12	51	1	1.176091259	0.6	0.166666667	0.333333333	12	0	0	15	2L:17441153-17441194
2L	-	17441681	17441764	coding	dl	FlyBase	G11175.1	AGCGGAAGCCGGACGAAGATCTCTTTCAGCAGATCCTCAGGTTGGACGCCAAACGGGAAGTGCAGCCGCCAACGATTGAGGTTA	20	17441681	0.943302823	6	20	80	1	1.491361694	0.387096774	0.45	0.64516129	20	0	0	31	2L:17441681-17441764
2L	-	17441793	17441865	coding-intron	dl	FlyBase	G11176.1	GCGACGTCCCTCGGATGGAGTTACCAGCGAGGCCCTGCCCTTCGAGTACGTGCCAATGGACTCAGGTAAACAT	16	17441809	0.904572339	5	16	62	1	1.322219295	0.571428571	0.25	0.428571429	16	0	0	21	2L:17441793-17441865
2L	-	17441945	17442025	coding	dl	FlyBase	G11177.1	TCCAGCACACGGATGTCCACAAGCAGACTGCCATTACCTTTAAGACGCCGCGCTATCATACCCTGGACATCACAGAGCCCG	64	17441966	0.795834007	6	57	300	0.91025641	1.374137094	0.269230769	0.203125	0.346153846	64	5	2	71	2L:17441945-17442025
2L	-	17442070	17442116	coding	dl	FlyBase	G11178.1	CTGCTCTGCGAGAAGGTGGCCAAGGAGGACATCTCCGTGCGATTCTT	5	17442070	0.914780469	4	5	17	1	0.77815125	0.166666667	0.2	0.333333333	5	0	0	6	2L:17442070-17442116
2L	-	17442202	17442233	coding	dl	FlyBase	G11179.1	TCGCCACTGCCGCCGGTAGTTTCGGAGCCCAT	5	17442233	0.900765055	2	4	17	0.833333333	0.698970004	0.166666667	0.2	0.333333333	5	1	0	5	2L:17442202-17442233
2L	+	1981350	1981393	coding	CG15362	FlyBase	G1118.1	TGGTATCGATCTACAAATGTGCCAGTGGCGAGGTTCGCCAGGCG	6	1981350	0.943964366	3	6	26	1	0.903089987	0.25	0.166666667	0.375	6	0	0	8	2L:1981350-1981393
2L	-	17442238	17442333	coding	dl	FlyBase	G11180.1	TGGCTTTTCGCATCGTTTCCAGCCCTCGAGCATAGATCTGAATTCGGTGCGATTGTGCTTTCAAGTATTCATGGAGAGCGAGCAGAAGGGTCGATT	35	17442238	0.988110443	14	29	262	0.80952381	1.230448921	0.333333333	0.171428571	0.30952381	35	7	1	34	2L:17442238-17442333
2L	-	17442415	17442465	coding	dl	FlyBase	G11181.1	AAAGAAGGACATTGAGGCGGCGCTCAAGGCGCGCGAGGAGATCCGTGTGGA	8	17442415	0.747965014	3	8	14	1	0.954242509	0	0.125	0.222222222	8	0	0	9	2L:17442415-17442465
2L	-	17442945	17442987	start_codon	dl	FlyBase	G11182.1	AATGTTTCCGAACCAGAACAATGGAGCCGCTCCTGGGCAGGGT	8	17442970	0.708643655	4	8	21	1	1	0	0.25	0.4	8	0	0	10	2L:17442945-17442987
2L	-	17449296	17449357	5'utr	dl	FlyBase	G11183.1	ACTTAGCAAACCCAGTGATATCAATGCATATAAGCGAGATTTCAGATCACTCCTTGACTTAG	7	17449296	0.960562443	5	5	38	0.857142857	0.77815125	0	0	0	7	1	0	6	2L:17449296-17449357
2L	-	17450259	17450300	5'utr	dl	FlyBase	G11184.1	TCCACCTCCAAATTGTGCCTTATTTACCTTTTTCGCTGTGCT	12	17450289	0.723747607	4	10	111	0.8125	0.812913357	0.75	0.25	0.4375	12	2	1	13	2L:17450259-17450300
2L	-	17460363	17460391	3'utr	BicD	FlyBase	G11185.1	GTGTAAATTACCGAGCCATTAAATTGAAT	7	17460380	0.747265299	4	7	38	1	1	0.4	0.285714286	0.5	7	0	0	10	2L:17460363-17460391
2L	-	17460816	17460921	3'utr	BicD	FlyBase	G11186.1	CTAAGTTTTTGCGTCTTATTTAGCATTAATTGCAAACATAACTTATGATTTGTGCATTATTATTTAATACAATTAATAAATTGCAACGCAACAAAATTGAGCAAGA	13	17460816	0.994048428	9	10	127	0.846153846	0.740362689	0.384615385	0	0	13	1	1	11	2L:17460816-17460921
2L	-	17460955	17461020	3'utr	BicD	FlyBase	G11187.1	AGATAGATGATGAAGATTTTTGTATTTATTGAGCGGCATTTGGTCGCCATGAAATGAAGAAATTGT	7	17460955	0.989117899	5	7	50	1	0.954242509	0.222222222	0.142857143	0.333333333	7	0	0	9	2L:17460955-17461020
2L	-	17461048	17461106	3'utr	BicD	FlyBase	G11188.1	AGATTTTTGCTCGAAATGTATATTACCCGCATGGCTTGCAGCCATTGAACCTAAAGTAG	8	17461048	0.969367333	4	8	50	1	1	0	0.25	0.4	8	0	0	10	2L:17461048-17461106
2L	-	17461198	17461240	3'utr	BicD	FlyBase	G11189.1	GATGTTGAACAGATGGTATTGATATTGGCAACTGAAACATGCA	9	17461198	0.836989282	4	9	57	1	1.041392685	0.272727273	0.222222222	0.363636364	9	0	0	11	2L:17461198-17461240
2L	+	1981457	1981503	coding	CG15362	FlyBase	G1119.1	GAGGTGGAGACGGACGAGTACGTGATCTTCAAGGACAAGTATCCGGC	12	1981478	0.740929096	3	12	57	1	1.146128036	0.214285714	0.166666667	0.285714286	12	0	0	14	2L:1981457-1981503
2L	-	17461322	17461413	NoAnnotation			G11190.1	AGGAAGATTAAACAATAACGTAAAGCATCGTATTTTTCTATACACCAATGGCGTACTTGTCTTAAAGACGCCTGATTGGTTTGATCTGAATT	12	17461393	0.983088093	9	10	80	0.947368421	0.954242509	0.210526316	0.416666667	0.631578947	12	0	1	18	2L:17461322-17461413
2L	-	17461430	17461674	stop_codon	BicD	FlyBase	G11191.1	AAGTTGTAAAGTCGTTGGAGTTCCTGCGGAAATGAGAGATTCCCAAAACCACATGATATACTGCGAACGTATTTGAGAACGAAGCTATATCCCAGCTGTATCCAACTACTATAACTATGTTTGTTTGTATTGTACTTGTATTTATTGAAAGTTTAGTTAGATGAAAGTTTTGTGTTAGGCAAGGGAGCAACAAACGGTTATTAACGGTTAGTTACTTAAACGTCCATTTAATTTAATTAAAAACA	159	17461626	0.943649442	31	154	1175	0.972677596	1.949390007	0.169398907	0.144654088	0.256830601	159	4	1	178	2L:17461430-17461674
2L	-	17461675	17461739	stop_codon	BicD	FlyBase	G11192.1	CCAATCCATTCTAACATAAGATCAGCGTGCAGCGTAAACTTCTAGCTTTGGTTTATACTTTGCTT	7	17461675	0.968194222	6	7	46	1	0.954242509	0.222222222	0.285714286	0.444444444	7	0	0	9	2L:17461675-17461739
2L	-	17462163	17462319	coding-intron	BicD	FlyBase	G11193.1	CGATGCGAGGAGTATGTGACCCAGGTGGACGATCTCAACCGCCAATTGGAGGCAGCAGAGGAGGAGAAAAAGACTCTAAATCAGCTGTTGCGCTTGGCTGTCCAGCAGAAGCTGGCACTCACTCAGCGACTCGAGGAGATGGAAATGGACCGGTGGG	82	17462163	0.957687178	19	77	366	0.96	1.681241237	0.19	0.182926829	0.33	82	3	1	96	2L:17462163-17462319
2L	-	17462441	17462499	coding	BicD	FlyBase	G11194.1	TGTCAGCGACACCATGTCCAAGCTACGTAATGAGCTCAGGCTTCTTAAGGAGGATGCTG	8	17462499	0.976299609	5	7	40	0.875	0.84509804	0.125	0	0	8	1	0	7	2L:17462441-17462499
2L	-	17462624	17462666	coding	BicD	FlyBase	G11195.1	ACAGAGGAGATGGAGGAACTGCAGGAGCAGATAGTCAAGTTGA	9	17462666	0.726244386	3	8	19	0.9	0.954242509	0.3	0.111111111	0.2	9	1	0	9	2L:17462624-17462666
2L	-	17463080	17463123	coding	BicD	FlyBase	G11196.1	GACGATCTGGCGCAGCTGTATCACCTAGTTTGCACAGTCAACGG	10	17463123	0.746873568	5	7	53	0.833333333	0.698970004	0.166666667	0.2	0.333333333	10	1	1	10	2L:17463080-17463123
2L	-	17463258	17463376	coding	BicD	FlyBase	G11197.1	CGCCAACTGGTTTACGCTCTCCGCCAAGGAGATCGATGGCCTTAAGACTGACATTGCTGAACTTCAGAAGGGACTCAACTATACGGACGCCACCACTACGCTGCGCAACGAGGTGACCA	38	17463296	0.964233304	12	33	171	0.911111111	1.311753861	0.177777778	0.157894737	0.288888889	38	3	1	41	2L:17463258-17463376
2L	-	17463391	17463452	coding	BicD	FlyBase	G11198.1	TGAAGGAGCAGGGCAAGGAAGGTGGCCAGAAGAAGGATGAACTGGAGCAGCAGCTGCGAGCG	10	17463430	0.99694325	3	10	9	1	1	0.3	0	0	10	0	0	10	2L:17463391-17463452
2L	-	17463640	17463732	coding	BicD	FlyBase	G11199.1	CTGGCTCTTAAGCGTCTGGAGGCTGACCTGAGCACCGAACTTAAATCTCCTGACGGCACCAAATGTGATCTCTTTTCGGAGATTCATCTGAAC	58	17463640	0.963493072	8	57	297	0.985714286	1.838849091	0.142857143	0.206896552	0.342857143	58	1	0	69	2L:17463640-17463732
2L	+	1981783	1981825	coding	CG15362	FlyBase	G1120.1	TGAGTTTCGGCAACAAGATCAGCTTTATGCCCTCATTCTGGTT	26	1981798	0.91289556	5	26	199	1	1.477121255	0.066666667	0.153846154	0.266666667	26	0	0	30	2L:1981783-1981825
2L	-	17463778	17463875	coding	BicD	FlyBase	G11200.1	GTGAGGCGAAATATGCATTGAAGAAGGAACTGGATGGCCACTTGAACCGTGAGTCTATGTACCACATCAGCAACCTCGCCTACAGCATACGCAGCAAC	10	17463873	0.939895214	8	10	40	1	1.079181246	0.083333333	0.2	0.333333333	10	0	0	12	2L:17463778-17463875
2L	-	17464341	17464374	coding	BicD	FlyBase	G11202.1	GGATGCTGCAGGAGAACTCGGATTTTGGGCGGGA	5	17464341	0.877374451	2	4	21	1	0.77815125	0.333333333	0.2	0.333333333	5	0	0	6	2L:17464341-17464374
2L	-	17472130	17472223	coding	BicD	FlyBase	G11203.1	CGCCAGCGCCCAGTCCGCCCAGTACGGACTGTCCCTGCTGGAGGAGAAGTCCGCCCTGCAGCAGAAGTGCGAGGAACTGGAGACGCTCTACGAC	12	17472161	0.951081689	7	11	39	1	1.079181246	0.083333333	0	0	12	0	0	12	2L:17472130-17472223
2L	-	17472366	17472508	5'utr	BicD	FlyBase	G11204.1	ACAAATCGACTTCTATCGATTTCCCTCCAAAACATAAAATTGTATCGAAAAGATTCCGCCCAGGATAGAAGCATCAACAGCAACAACGAGGAGATTCACCTGCCCACGGGCAGCTGTACCGTCCACCAACACCCACACCATCA	988	17472366	0.938224775	10	980	3819	0.993115318	2.585084554	0.166092943	0.143724696	0.271944923	988	6	2	1154	2L:17472366-17472508
2L	-	17472812	17472849	5'utr	BicD	FlyBase	G11205.1	ATGTGTGCGTACGGCAGTGCGCTGGTGTGTGTGTGTGA	5	17472833	0.849155235	4	5	37	1	0.77815125	0	0.2	0.333333333	5	0	0	6	2L:17472812-17472849
2L	-	17472935	17472959	5'utr	BicD	FlyBase	G11206.1	GGAAAGGGGAAATTGTGTGATGTCA	5	17472959	0.95154927	2	5	25	1	0.698970004	0.6	0	0	5	0	0	5	2L:17472935-17472959
2L	-	17475510	17475548	3'utr	Aac11	FlyBase	G11207.1	ACTTCACTTGAATGGTTTGTCCCTAGTCCGTAGACATAC	7	17475548	0.975400187	5	7	52	1	0.954242509	0.444444444	0.142857143	0.333333333	7	0	0	9	2L:17475510-17475548
2L	-	17475556	17475584	3'utr	Aac11	FlyBase	G11208.1	AAGAATCAATCGTGAGGCAGAAGAGCAGC	10	17475564	0.920962165	2	10	20	1	1.041392685	0.181818182	0.1	0.181818182	10	0	0	11	2L:17475556-17475584
2L	+	1981897	1982087	stop_codon	CG15362	FlyBase	G1121.1	GATTCGGGAATTGGAGGACCGGGAACTGTGATATGGGCTTAGTTGCGGGAGAGGTGCAATTTAAAATTAAGAGTTTTTTCATTACTGTCTTAAGTTTCAACCATCTGTGTCAACCCAGTGAGATTCAAGCCCGTCAAAATGTACAAAGAAATGTAACTGATATATACAATTTAATATAAATTAGGGCTTAC	115	1982087	0.962700388	23	112	585	0.97826087	1.829303773	0.188405797	0.182608696	0.31884058	115	2	1	135	2L:1981897-1982087
2L	-	17475940	17476040	coding	Aac11	FlyBase	G11210.1	CGGAGGAGAACCAACTGAAGCAGACGGCACTGAAGACGACATCAAACATCAACATTCTGATCCGGGATCTATTTCATTCACCGCCCATATTCAAACATGAC	24	17476026	0.974348766	8	21	104	1	1.447158031	0.107142857	0.166666667	0.285714286	24	0	0	28	2L:17475940-17476040
2L	-	17476160	17476238	coding	Aac11	FlyBase	G11211.1	AGTTTAAGTTTCGTCGAGGATGCAGAGAAACTAAAAGACTTTCGAGCTAGATTGCAATATCTTGCAAGGGGAACACAGG	232	17476160	0.960294325	13	223	1126	0.962546816	1.932811869	0.370786517	0.137931034	0.25093633	232	8	2	257	2L:17476160-17476238
2L	-	17476303	17476361	coding	Aac11	FlyBase	G11212.1	GAATACATGCCTTTGCCAAAGCTGAGTGACGAGGATCTGGGAGATACACCGCCCTCGTT	5	17476303	0.909329888	4	5	21	1	0.77815125	0.333333333	0.2	0.333333333	5	0	0	6	2L:17476303-17476361
2L	-	17476521	17476605	coding	Aac11	FlyBase	G11214.1	TCCACGGCCTTCGTGGCTCACGTTTGCGATAAACTGTTGCCCATCAAGACCTGGAACATGATCGCCACTGCAGTTTCGCAAGATC	25	17476521	0.901371413	8	23	160	0.925925926	1.096910013	0.407407407	0.08	0.148148148	25	1	1	25	2L:17476521-17476605
2L	-	17476834	17477009	coding	Aac11	FlyBase	G11215.1	GGGAGCGCTGCCTCAAGTTCATTGCCACCAAGCTGCTGACCATGGGTCCCACAGTTATTACCAAGGAAATCGAGGACTATATCGTGGAGGAGATCAAAAAGGCTTTGCAGGATGTCACTGCCGATGAGTTTCATCTGTGCATGACAATTCTGGGAGCCACCAAACTGGGAAGCACC	157	17476969	0.963717559	12	152	777	0.972375691	1.768391413	0.237569061	0.140127389	0.254143646	157	3	2	176	2L:17476834-17477009
2L	-	17477012	17477061	coding	Aac11	FlyBase	G11215.2	AGCTCCATCGCCGGATTGTTTCAGCAAATCTCCACTGGGGATGAAACGAC	8	17477061	0.960744934	5	6	38	0.875	0.84509804	0	0	0	8	1	0	7	2L:17477012-17477061
2L	-	17477083	17477208	coding	Aac11	FlyBase	G11216.1	AAAGATCTGCCGAAACTGTGCCAGGGAAACGCAGATGCTACCATCCGAGTGGGTGATACTCTGGCCCAGCTGTTAATCCTGGACGATCCCACAGAACTCCAGCAGGTCAACAACTCACTGCTGGCC	17	17477083	0.956436761	9	16	75	0.95	0.977723605	0.15	0.058823529	0.2	17	0	1	19	2L:17477083-17477208
2L	-	17477415	17477483	coding	Aac11	FlyBase	G11217.1	TGGTAACTTCTTCAAACACTTTCCGGATTTGGCCGACACAGCCATAGACGCGCAGTTTGATTTGTGCGA	12	17477415	0.974491291	8	11	68	0.923076923	1.079181246	0.230769231	0.083333333	0.153846154	12	1	0	12	2L:17477415-17477483
2L	-	17477654	17477793	start_codon	Aac11	FlyBase	G11219.1	GCAACGAAAACTGTGTAAAGTAAACTATAGACGCTTGAAACCTCTGCAAATATAGTGCGTACCACTGGCCAAGAAGATGGACAACATAGAGCGACTGTACAAATGCTACGAGATTCTGTCCGAGGCGGGCGATAAAATAT	97	17477718	0.870130938	11	96	438	0.971698113	2.012837225	0.198113208	0.082474227	0.160377358	97	3	0	103	2L:17477654-17477793
2L	+	1982355	1982469	coding	CG7289	FlyBase	G1122.1	TGATGCGTCGAATGAAACGCCTGGCGGAGGGCACGATCTCCTCGTACCGCCGCTTGTTCCTCCTGCTCCTCTGCGTCTGTGTGGTCTTCTATATGATTCCGCCGATCTTTCGCTA	22	1982355	0.970172531	9	21	181	1	1.431363764	0.074074074	0.227272727	0.37037037	22	0	0	27	2L:1982355-1982469
2L	-	17478614	17478714	coding	fws	FlyBase	G11220.1	AATGAGCGGCTGATCGAATGGCTGGATGGGCACACGGCTGAACGGGAGAAACTAGAGCTGATCTCGGGGGCACTGCAACGGTATCGGGACAATGCCAGGCG	48	17478691	0.947212871	4	41	176	0.892857143	1.096910013	0.214285714	0.125	0.25	48	3	3	50	2L:17478614-17478714
2L	-	17478762	17478814	coding	fws	FlyBase	G11221.1	CGGCGAGGACTCTCTAGTGCCCAGTTACATAGTGCTGTTGCTGCTCTTCGGAC	10	17478814	0.990844866	7	8	74	0.846153846	1.041392685	0.076923077	0.3	0.461538462	10	2	0	11	2L:17478762-17478814
2L	-	17478925	17479050	coding	fws	FlyBase	G11222.1	AAGTGCGGACACGAGTTGGCCAAACGTTGCATTGAGCTCTTCCTGCACAATGTGTGCATTCTGCGACCTTTAAGCTCCTGCGGAAGGCAGCGTTTGAAGCAAGACTGTCAACACATGGAACAGGCG	17	17478925	0.961170884	9	17	87	1	1.278753601	0.315789474	0.117647059	0.210526316	17	0	0	19	2L:17478925-17479050
2L	-	17479177	17479219	coding	fws	FlyBase	G11223.1	GAGAGGATGTCTACCACAGGTCCGTCGATGTACATGAAGGAAC	5	17479219	0.935766733	2	4	15	1	0.698970004	0.2	0	0	5	0	0	5	2L:17479177-17479219
2L	-	17479375	17479420	coding	fws	FlyBase	G11224.1	AAGGATTCAGTGCGTCGCATGCTCAGTGATCTTCATGTGCACTTTG	59	17479395	0.807322912	7	59	457	1	1.857332496	0.333333333	0.203389831	0.347222222	59	0	0	72	2L:17479375-17479420
2L	-	17479503	17479542	coding	fws	FlyBase	G11225.1	AAGAGTTGTGCACAAAACTAGAGGCTCAAATCAAGCTGGG	23	17479525	0.975712089	2	23	84	1	1.414973348	0.538461538	0.130434783	0.230769231	23	0	0	26	2L:17479503-17479542
2L	-	17479860	17479916	coding	fws	FlyBase	G11226.2	ATCATCGGATCAGTGCATTCCGCAGCGTTTTTGGCAGCAGGTGCAGCAGCTCCTGCG	7	17479860	0.976857074	5	5	29	0.75	0.77815125	0	0.142857143	0.25	7	2	0	6	2L:17479860-17479916
2L	-	17479973	17480058	coding	fws	FlyBase	G11227.1	TGACAACCACTCAAAACTTCCGTGCCAAGTTCTGGAAGTCTCTTCATTGGCTGCTCTATGATGAACTTTTTGAGACTTGCACGCAA	27	17480042	0.832033714	5	26	183	0.96875	1.491361694	0.1875	0.185185185	0.3125	27	1	0	31	2L:17479973-17480058
2L	-	17480198	17480235	coding	fws	FlyBase	G11228.1	TGAATTTCAATACGCTGGAAAAATCGCTGGATAACCTA	5	17480198	0.96829053	2	4	22	0.8	0.602059991	0.4	0	0	5	1	0	4	2L:17480198-17480235
2L	-	17480805	17480853	coding	fws	FlyBase	G11229.1	TCGGATGATAATGACTTTACCGCATCCATGTCGCACCTGACCATTGGCC	7	17480805	0.973685427	4	7	42	1	0.84509804	0.285714286	0	0	7	0	0	7	2L:17480805-17480853
2L	-	17480875	17480953	lincRNA_intron-lincRNA_exon	fws	FlyBase	G11230.1	GTGTAATACCAGCTTATAATTCGTATTACCATAGATTAAAACCTTCTGCATCATGGTGACTGGAGACCCGGTAGCGACA	7	17480918	0.946044291	6	7	38	1	0.903089987	0.25	0.142857143	0.25	7	0	0	8	2L:17480875-17480953
2L	-	17482075	17482137	3'utr	CG6453	FlyBase	G11231.1	ATTTTACTTTCGTGATACTTGAGCACAGACGATTTCAAGGTATAGGGAAAAGTATATTATAAT	17	17482075	0.986766446	8	17	140	1	1.322219295	0.047619048	0.235294118	0.380952381	17	0	0	21	2L:17482075-17482137
2L	-	17482251	17482433	3'utr	CG6453	FlyBase	G11232.2	CGACGATGAGGATGAGCCGCAGAGAAATGTGAATGCTTGGCATGCGTAGACCAGAGATTTGGGGATTGTATTTTAGTTTTAAAGGAGAATATCAATTTTGTCGAGATCATTCCCAAACTGCAGCAGGAAAACCATCAAGAATTGTAGCTAATTAACTCAGTATATGCATTTAAGCAAAAAGTA	120	17482311	0.92162616	27	116	811	0.964788732	1.835690571	0.295774648	0.175	0.302816901	120	4	1	137	2L:17482251-17482433
2L	-	17482447	17482510	stop_codon	CG6453	FlyBase	G11233.1	TCCCGCCGCCTGCGACAGCGAAGCTTTCCAGTCCGAATCGGAGAATCTGCACGACGAACTCTGA	11	17482447	0.940828367	3	11	43	1	1.146128036	0.214285714	0.181818182	0.357142857	11	0	0	14	2L:17482447-17482510
2L	-	17482527	17482643	coding	CG6453	FlyBase	G11234.1	AGTACACCAATGGTGCTGCCTGCTGGAATGGTCCAAACCGTTCGGCCATCATCAACATTAGTTGTGCCCTGGAACCCAAAATCACTGCCGTCAGCGAGCCCAATCGCTGTGAATACT	62	17482601	0.926261702	12	58	211	0.940298507	1.799340549	0.268656716	0.064516129	0.134328358	62	4	0	63	2L:17482527-17482643
2L	-	17483393	17483427	coding	CG6453	FlyBase	G11235.1	AGATGGCTTCGTCGAAGTTACCGAACTGATGGTCG	5	17483393	0.866222201	3	5	29	1	0.698970004	0	0	0	5	0	0	5	2L:17483393-17483427
2L	-	17483542	17483580	coding	CG6453	FlyBase	G11236.1	CAAGCAAACCGCTGAGGCTCTAGAGGCAGAAGCCATTGA	6	17483542	0.863807223	2	5	15	1	0.954242509	0.111111111	0.333333333	0.555555556	6	0	0	9	2L:17483542-17483580
2L	-	17483643	17483738	coding	CG6453	FlyBase	G11237.1	AGGCGGAATGCAGCGGAGCTGCACAAACGTGGAGCTGAGCGGCGACAGGAGATGATTACCCGTGGCAAGCAGATGAGGGCCGAGCGAGAGGCGCGC	13	17483664	0.998922953	5	13	14	1	1.146128036	0.285714286	0.076923077	0.142857143	13	0	0	14	2L:17483643-17483738
2L	-	17483927	17483958	coding	CG6453	FlyBase	G11238.1	CGACGATTACTGCGACTGTGCGGATGGAAGCG	5	17483939	0.674468712	2	5	21	1	0.698970004	0.2	0	0	5	0	0	5	2L:17483927-17483958
2L	-	17484013	17484064	coding	CG6453	FlyBase	G11239.1	CGCTGGGTGTTCCGCTGGCCAAGGCTTCACTGTACCAACCTCGGGCGGGCGA	7	17484013	0.893000428	3	7	29	1	1	0	0.428571429	0.6	7	0	0	10	2L:17484013-17484064
2L	+	1982948	1982983	coding	CG7289	FlyBase	G1124.1	AGGAACCTCTTGGAGGACATAGAACTGATCATGCCA	8	1982966	0.762645083	4	5	28	0.9	0.653212514	0.1	0.428571429	0.6	7	0	1	9	2L:1982948-1982983
2L	+	1982993	1983031	coding	CG7289	FlyBase	G1124.2	CTCCAGAAGCTCACCAGGCGAACTGTTCCCCTAAGTGAA	4	1983031	0.970044899	2	2	13	1	0.602059991	0	0	0	4	0	0	4	2L:1982993-1983031
2L	-	17484122	17484195	start_codon	CG6453	FlyBase	G11240.1	AGAAGATTAATTAGGAGTAGTACTGAGCACAGCCAAAATGCAAAGCTTGCAACTTAGCCAAGTGCTGCTAATAC	9	17484122	0.968880455	5	7	37	0.818181818	0.954242509	0.272727273	0.222222222	0.363636364	9	2	0	9	2L:17484122-17484195
2L	-	17499300	17499340	3'utr	CG6412	FlyBase	G11241.1	GTTAAAACCGAAATTCTGGACAATGTTCTGGTCAAAATTTG	20	17499340	0.956041723	4	20	125	1	1.414973348	0.346153846	0.3	0.461538462	20	0	0	26	2L:17499300-17499340
2L	-	17499543	17499578	coding	CG6412	FlyBase	G11242.1	AAGGACGATGAGACGTGCCTGATTCACCAGGAGTAT	6	17499543	0.895958546	2	6	21	1	0.77815125	0.166666667	0	0	6	0	0	6	2L:17499543-17499578
2L	-	17499770	17499831	coding	CG6412	FlyBase	G11243.1	TGCCACCATCCGGCGCGCATTGTGCTTTAAGGCTAACAACGACCTGAAGCTGGTGGGCTACG	6	17499770	0.969278184	2	6	35	1	0.84509804	0.142857143	0.166666667	0.285714286	6	0	0	7	2L:17499770-17499831
2L	-	17500683	17500720	5'utr	CG6412	FlyBase	G11244.1	ACGCTAGAAATCATTTTGGCCTCCCAGTAAATTTCGGA	20	17500704	0.669279637	3	18	133	0.88	1.342422681	0.28	0.25	0.4	20	3	0	22	2L:17500683-17500720
2L	-	18130035	18130158	3'utr	kel	FlyBase	G11245.1	ACTCAAATTTCCATTACCCCATGGCATTTGGCACATGGACCGCTTCGTTTCAGTATGTTAAGTTATGGCTTTAAACCGGAACAATAATATTTAGCCAACTATTGTACAAGCTCTCCACTAGAAT	48	18130158	0.975265359	11	47	299	1	1.716003344	0.057692308	0.083333333	0.153846154	48	0	0	52	2L:18130035-18130158
2L	-	18130228	18130376	3'utr	kel	FlyBase	G11246.1	AGAATTTGATATTACTCTAGAATCGGGCGACTTTGTGTGACCAGCCAACGCTCAAGATCGTATATTATTATGTTGCATACTGTAGTTGTAGTTGAAACAAGAATTTTTGTGTGTCATGTCGAGTTATAGGTAACCTAAGAGCCACATCA	16	18130228	0.978216602	11	15	131	0.952380952	1	0.238095238	0.25	0.428571429	16	0	1	20	2L:18130228-18130376
2L	-	18130442	18130507	3'utr	kel	FlyBase	G11247.1	TTTCTAATTACAACGCTGCTCTACAAAATTGGATCTCAAAACAATACAAGCATAACGAATCGACCA	383	18130442	0.984834489	5	375	3033	0.976905312	2.325310372	0.018475751	0.104438642	0.207852194	383	9	1	423	2L:18130442-18130507
2L	-	18130709	18130792	stop_codon	kel	FlyBase	G11248.1	GAACGAGCACAATGATTAAATGTGGATAAAATAAGTTGCTTCTGGTAGATCAGCGTTGTAGTTAAAATATTTAAGTATGGAGTT	54	18130792	0.989501366	13	49	476	0.895522388	1.77815125	0.208955224	0.240740741	0.388059701	54	7	0	60	2L:18130709-18130792
2L	-	18130798	18130877	3'utr	kel	FlyBase	G11249.1	TAGATCCTGTCAGCTTAAGTGATAACGAGACTGAGACAACCAGCAGTCAAAACAACCTTCCAAGCACTACCAACAGCAAT	28	18130798	0.931365828	7	25	126	0.911764706	1.190331698	0.029411765	0.214285714	0.352941176	28	2	1	31	2L:18130798-18130877
2L	+	1983126	1983165	coding	CG7289	FlyBase	G1125.1	TAAGCATAGTGAAGCCGCAGATGGACTCCAAGCTGCAGCT	5	1983144	0.974120489	2	5	13	1	0.77815125	0.166666667	0.2	0.333333333	5	0	0	6	2L:1983126-1983165
2L	-	18133646	18133725	coding	kel	FlyBase	G11251.1	AGCTTCTGTGGAGGTCTACTGCCCGGACTCGGACAGTTGGAGAATACTGCCTGCTTTGATGACCATCGGACGCAGCTATG	9	18133646	0.971457003	7	9	52	1	1.041392685	0	0.222222222	0.363636364	9	0	0	11	2L:18133646-18133725
2L	-	18133814	18133859	coding	kel	FlyBase	G11252.1	GTTGAAGCCTACGATTGTGAAACGAACTCCTGGCGTTCAGTGGCAG	8	18133814	0.972416028	3	7	30	0.875	0.84509804	0.375	0	0	8	1	0	7	2L:18133814-18133859
2L	-	18133870	18133904	coding	kel	FlyBase	G11252.2	CTTTATGCCGTTGGCGGTCACGATGGTCCCATGGT	6	18133898	0.563044703	4	4	33	0.833333333	0.698970004	0.333333333	0	0	6	1	0	5	2L:18133870-18133904
2L	-	18133935	18133999	coding	kel	FlyBase	G11253.1	TGGAGCGCTATAATCCGGACACGGACACATGGGTTAATGTGGCGGAAATGAGTTCGCGGAGGAGT	5	18133935	0.920588921	3	4	15	0.833333333	0.698970004	0.5	0.2	0.333333333	5	1	0	5	2L:18133935-18133999
2L	-	18134158	18134211	coding	kel	FlyBase	G11255.1	AGCTGTCCTCAATGGTTGCATATACGCCGTGGGTGGATTCGATGGCACTACGGG	5	18134211	0.969075698	4	5	36	1	0.698970004	0.2	0	0	5	0	0	5	2L:18134158-18134211
2L	-	18134299	18134341	coding	kel	FlyBase	G11256.1	GTGACAAAGTCTATGCTGTCGGAGGTTTCAATGGATCACTGCG	10	18134299	0.970838418	4	10	55	1	1	0.2	0	0	10	0	0	10	2L:18134299-18134341
2L	-	18134402	18134476	coding	kel	FlyBase	G11257.1	AGATACTGCTCGTTATTGGAGGACAAGCACCCAAGGCTATACGATCGGTGGAGTGGTATGATCTGCGAGAGGAAA	7	18134402	0.941279646	6	7	31	1	0.84509804	0	0	0	7	0	0	7	2L:18134402-18134476
2L	-	18134653	18134725	coding	kel	FlyBase	G11258.1	ACGAGTGCGTCATCGCCTGGCTGCGCTACGATGTTCCTATGCGGGAACAGTTCACCTCGTTGCTCATGGAGCA	14	18134653	0.946948289	6	13	80	0.933333333	0.84509804	0.333333333	0.071428571	0.133333333	14	0	1	14	2L:18134653-18134725
2L	-	18135667	18135725	coding	kel	FlyBase	G11259.1	CTCCAGCTCACGGATGTGCGAGATGCCTGCTGCGACTTCCTGCAAACTCAGTTGGATGC	15	18135725	0.965031899	8	14	71	1	1.322219295	0.238095238	0.285714286	0.523809524	14	0	0	21	2L:18135667-18135725
2L	-	18135730	18135975	coding	kel	FlyBase	G11259.2	ACAAAAACAGCTCTGTGATGTGATATTGGTGGCCGACGATGTGGAGATCCACGCTCACCGCATGGTGCTGGCCTCCTGCAGTCCGTACTTCTATGCGATGTTCACCAGTTTCGAGGAGTCGCGGCAGGCGAGGATCACCCTCCAGAGTGTCGATGCTCGGGCCTTGGAGCTGCTCATCGACTACGTATACACTGCCACGGTGGAGGTAAACGAGGATAACGTGCAAGTCCTCTTGACCGCCGCCAA	159	18135758	0.867794237	33	132	925	0.832460733	1.298307137	0.120418848	0.169811321	0.308900524	159	25	7	159	2L:18135730-18135975
2L	+	1984340	1984435	stop_codon	CG7289	FlyBase	G1126.1	AAGGAGTACTGCGAGCCGAGCGATAAGTTAAGATATCGTTATAACAAACCGTGATCCTAGTTGTATATAAAAATTGGATGCTAGTAATATATGATT	57	1984340	0.983986766	15	54	408	0.939393939	1.190331698	0.121212121	0.122807018	0.242424242	57	1	3	62	2L:1984340-1984435
2L	-	18138673	18138750	3'utr	Socs36E	FlyBase	G11261.1	TGATGAGCATGCGTATCAATATTCAAAAACAAAATCGAAAAAAGAGTCAAACAAATAAAGTTGATCAAGATATTAGAA	15	18138673	0.839771537	8	10	71	0.875	1.146128036	0.125	0.071428571	0.1875	14	2	0	14	2L:18138673-18138750
2L	-	18138804	18138996	3'utr	Socs36E	FlyBase	G11261.2	CTTTATTTATTTATTCGAAGTGATTTCGTTCGCAAGCGAGTGCTTTGTTTAAAAAGAAAAAACCCGTCAGTTGTACACGTGTAGAGCATTTGTAAATACTACCGATTTTCGCATTAAGCTGTAGCTATATTAATATAATGAATTATAAATCATGTATTCCTACCTAGGTGGTTGCTGTTATTCGTAAACATTC	244	18138925	0.696767977	35	231	1999	0.962962963	2.456366033	0.070707071	0.185185185	0.333333333	243	11	0	286	2L:18138804-18138996
2L	-	18139012	18139297	3'utr	Socs36E	FlyBase	G11261.3	AAAGCGAGCTGGTAGAATGTAGAATCGAAATCGCAGTTAGCTAATTGTACTATAAACTAAGTATTATTATCTAAAGCAACCCTCTCTCCTACACACATAAGTATTGCAAAAAGAAGGGCCAATCGAGCTTTTCGTAATCGCTGGTATTCTTGTAATATTTCATTGTATTTATTTGAAGTATGGAATCTAAATGATGTGTTACTGTTACGTGTAAATACGAGATACGAATGCAGCTTAGTTAGTGTAAAACTCTCTCATTAGCCAAATTTCCAAATGTAATTTTCGC	509	18139069	0.929625312	49	480	3340	0.956521739	2.074816441	0.264090177	0.181459566	0.331723027	507	23	4	594	2L:18139012-18139297
2L	-	18139308	18139639	3'utr	Socs36E	FlyBase	G11261.4	GCAGGCTGCCCAACCGCATGGCAGCCGCCTTTGGTCGGATGTCGGCCAATCTGAATTGCTACCAGAAGACTGTCGCCACGCCGGAGCGTCACTCCAACTCCTCCTGAGGATCAGGACGTGGACGGAGGGGCAAACAGAACCCAGAAACCAAAACTCAAACTGAGACAATCCCAGTGCAGCGTGTGCCGCCACCATAAGTTAAAAGATCAAACGCGAAGCCACATAACAAAATCGCTAGCTCGCTACTACAAGACTGTCATGGATCAAAAACCAAATGTTCACCATATATATCTCACCTATTGGAATGCAGCTCGGACGGATTTTTGAGTTGT	392	18139622	0.999781875	45	347	1861	0.899141631	1.844062773	0.186695279	0.155612245	0.289699571	392	42	5	419	2L:18139308-18139639
2L	-	18139645	18139755	3'utr	Socs36E	FlyBase	G11262.1	ACGGGTCTCCTACGTTCAGCACGCCGAGGTGGTGGCCCAGCTGCAGCAGGTCACCACGGCGTCGGGCCCATCGGCTCCGTCCTCATCCAGATCGTCCAATCTTCAGGAGCA	21	18139645	0.930870001	9	18	92	0.807692308	1.322219295	0.423076923	0.19047619	0.346153846	21	5	0	21	2L:18139645-18139755
2L	-	18139756	18139956	stop_codon	Socs36E	FlyBase	G11262.2	GGAGCTGCCCGGTCGGCTGAAGAGCTACCTTAAGGAGTATCACTACAAGCAGAAGCTGCGCGTCAAGCCCATCGACCAGAACACCCCGATGCCGTACTACGGCAATGTATAGCGGGAGGAGCAGCAGGTGGGCTTCACCTACTACGAGGACGTGGAGAGCGGCAGCGAGGTGGACGAGGACGACGACGAGGGGGTCAACAT	28	18139804	0.930865594	14	24	59	0.911764706	1.190331698	0.264705882	0.142857143	0.294117647	28	2	1	31	2L:18139756-18139956
2L	-	18140032	18140091	coding	Socs36E	FlyBase	G11264.1	CAAGGACCCCGCCTGCGTGATGTTCTTCGAGCCCTGCCTGACGATACCCCTGCACAGAAG	25	18140083	0.698543274	7	21	135	0.851851852	1.361727836	0.185185185	0.08	0.148148148	25	4	0	23	2L:18140032-18140091
2L	-	18140092	18140147	coding	Socs36E	FlyBase	G11264.2	TGCCACGATCCGTGTGTGTTCACGGCGCCCACGGTGACAGGACTTTTGGAGCACTA	18	18140098	0.709920232	5	17	81	0.947368421	1.255272505	0.315789474	0.055555556	0.105263158	18	1	0	18	2L:18140092-18140147
2L	-	18140479	18140562	coding	Socs36E	FlyBase	G11265.1	GCCGGAGGGCACGTTCCTGCTGCGCGACTCCGCCCAGGAGGAGTTCCTCTTCTCGGTCACATTCCGGAAGTACGGCAGGTCACT	12	18140547	0.970380518	4	10	56	0.923076923	1.079181246	0.230769231	0.083333333	0.153846154	12	1	0	12	2L:18140479-18140562
2L	-	18140594	18140726	coding	Socs36E	FlyBase	G11266.1	GGAGGGGCTGGCCATGCCGGAATCGGAGCCGCCCGCAACATGACCGTGCACTCGCAAATCGACTTCATGCACTGCCTGGTTCCCGATCTCGAGAAGATCACGAACAGCAGCTTCTACTGGGGCAAGATGGACC	75	18140594	0.968804948	13	72	403	0.965116279	1.919078092	0.11627907	0.133333333	0.244186047	75	3	0	83	2L:18140594-18140726
2L	-	18140731	18140936	coding	Socs36E	FlyBase	G11267.1	CAGCGCCGGATGCAGAGCCAAAGGATACGAAATTCCGTCGCCGTTCCGGACGCCAGCCATCACCATCATCAGCTCATCATTCGGATCACATCGCCGGGCTTCGTGGTCGAGTCGCCCAATGGCGGCCGCGTAACTGTGGTCACCGAGCCCGCCCCCCAGTCGCCCCAGACTCCGCCCCGGCCACGTCCCCTGGCCACGGTCGCCCC	159	18140764	0.928617234	21	147	617	0.926966292	1.916453949	0.162921348	0.106918239	0.202247191	159	12	1	165	2L:18140731-18140936
2L	-	18141000	18141102	coding	Socs36E	FlyBase	G11268.1	GTGCCGCGACGCCATCCGAGGATTAAGGGATATGCTGCCGAGCAGCAGCAGTTCCGTGAGCAATAAAAAGGATGCCGCTGCGGTGGTGGCGATGGTTCCGAGG	10	18141000	0.937048723	6	9	38	0.9	0.653212514	0.3	0	0	10	0	1	9	2L:18141000-18141102
2L	-	18141138	18141186	coding	Socs36E	FlyBase	G11269.1	AGCAGCAACATCCTCCGCCTCCGGATCCGCATCCACATCCGTGTCCACA	5	18141138	0.939600342	4	5	18	1	0.698970004	0	0	0	5	0	0	5	2L:18141138-18141186
2L	+	1988293	1988324	5'utr	Npc2a	FlyBase	G1127.1	GTAGATTCGTAGCGCTGTGAAGAGGCAGAAAG	5	1988324	0.955675862	3	4	20	0.8	0.602059991	0.8	0	0	5	1	0	4	2L:1988293-1988324
2L	-	18141209	18141244	coding	Socs36E	FlyBase	G11270.1	GAAGCAATAATAGCAACAGTTGCTGCCGCAGTCGCA	7	18141244	0.833732337	4	7	26	1	0.954242509	0.111111111	0.285714286	0.444444444	7	0	0	9	2L:18141209-18141244
2L	-	18141908	18141930	coding	Socs36E	FlyBase	G11271.1	GAGTCGCTGTTGCGTCGGCGTCG	5	18141908	0.602858812	4	4	26	0.833333333	0.698970004	0.166666667	0.2	0.333333333	5	1	0	5	2L:18141908-18141930
2L	-	18142124	18142196	coding	Socs36E	FlyBase	G11272.1	ACGCCGCCGCCCTGTCTGCGGATTCGCTGAATGCAAATGGGCAGATTGTGAATGTGACGCTGGAGGGCGGCTA	55	18142196	0.860763139	9	54	298	0.967741935	1.301029996	0.209677419	0.109090909	0.209677419	55	0	2	60	2L:18142124-18142196
2L	-	18142300	18142433	coding	Socs36E	FlyBase	G11273.1	TAGTAGAGACGATCAGCCTGGACGAGGAGGAGCTGCAGGTGGAAGAGATCCTCACAGAGGCCACTGTCTCAGCCGCCACATCGCCGGCGGAAGTGCGTCAGATCATCATCAAAATCCAGCTGGCCAAAATGGAG	15	18142367	0.935569138	7	12	46	0.833333333	1.176091259	0.111111111	0.2	0.333333333	15	3	0	15	2L:18142300-18142433
2L	-	18142475	18142514	coding	Socs36E	FlyBase	G11274.1	TTAGCAAGTTCTCAGCACGCGCCAATAGCCAGGAAAAGAG	7	18142489	0.84628439	2	7	9	1	0.84509804	0	0	0	7	0	0	7	2L:18142475-18142514
2L	-	18142523	18142576	start_codon	Socs36E	FlyBase	G11275.1	CAATCGGAGGTCCACGCCAACTAGGACTCTGCCCCACCTCGAGCTTCCAATGGG	10	18142565	0.994610593	3	10	36	1	1	0.1	0	0	10	0	0	10	2L:18142523-18142576
2L	-	18157046	18157088	NoAnnotation			G11276.1	GTGAACTGCCCACCGGTGGGTTCCGTCCTTAGCCAGTAGCATT	14	18157058	0.65027883	3	14	89	1	1.301029996	0.15	0.285714286	0.5	14	0	0	20	2L:18157046-18157088
2L	-	18157151	18157199	3'utr	CG7200	FlyBase	G11277.1	AGCTCAAATGCCTCGGCATATTTTTATACCAATACTTGTATTCATATAC	7	18157165	0.780081437	3	5	53	0.8	0.903089987	0	0.428571429	0.6	7	2	0	8	2L:18157151-18157199
2L	-	18157213	18157274	coding	CG7200	FlyBase	G11278.1	ATCCAGTGTAGTCCCCTCCAATTAGAAGATCGCTGCCAGGGATTGCTCGCTCGTTTAGAGTT	7	18157274	0.979712869	5	7	41	1	0.903089987	0	0.142857143	0.25	7	0	0	8	2L:18157213-18157274
2L	-	18157283	18157338	coding	CG7200	FlyBase	G11279.1	TCATGTGCAATACGATCTCGAGTGCTTATGGAAGATCACCCGGACTCTAACAGAGG	11	18157302	0.940466236	4	8	52	0.818181818	0.653212514	0.454545455	0	0	11	1	1	9	2L:18157283-18157338
2L	+	1988336	1988468	start_codon	Npc2a	FlyBase	G1128.1	AGCGGAAAAGCCACCCGATACGTTTACCTTGTAATTCAATTAAGTGGAAGAAAATGCTGAGGTACGCGGTAATTGCCTGTGCTGCACTGGTGGTCTTCGCCGGAGCCCTCGAGTTCAGCGATTGCGGATCGAA	9	1988336	0.989269292	7	8	56	0.9	0.954242509	0.2	0.111111111	0.2	9	1	0	9	2L:1988336-1988468
2L	-	18157493	18157533	coding	CG7200	FlyBase	G11280.1	CGTTTGCAATGAGATCTCCGACTGCCAGCAGATGGACAACT	9	18157524	0.802544645	2	9	39	1	1	0.6	0.111111111	0.2	9	0	0	10	2L:18157493-18157533
2L	-	18157702	18157754	coding	CG7200	FlyBase	G11281.1	CGCTTGGGAAACCTGCCCTTTAGTATAGACGAGAAAATGCTGGATGAGCACAA	5	18157754	0.922535267	4	5	21	1	0.903089987	0	0.6	0.75	5	0	0	8	2L:18157702-18157754
2L	-	18158030	18158063	coding	CG7200	FlyBase	G11282.1	AAGGACTGGCATCTGGCTGCCCAAATGCCGGGCT	5	18158030	0.97706052	3	3	19	0.8	0.602059991	0	0	0	5	1	0	4	2L:18158030-18158063
2L	-	18158397	18158450	coding	CG7200	FlyBase	G11283.1	GAGCGCTGTTCTGGACTAGATTATAACGATTTTTTCTGGCGCTACATGCACAAG	5	18158397	0.987993216	4	5	41	1	0.903089987	0.5	0.4	0.625	5	0	0	8	2L:18158397-18158450
2L	-	18442325	18442371	3'utr	RpS26	FlyBase	G11284.1	TAGACCCTCCATCAAGCAGCTTTCCGTCTACATATAGAGTCCGGCTT	15	18442352	0.701389055	2	15	84	1	1.342422681	0	0.2	0.454545455	15	0	0	22	2L:18442325-18442371
2L	-	18442746	18442801	coding	RpS26	FlyBase	G11286.1	TCGCGCGAGGCCCGCCGCATCCGCACGCCGCCACTGCGTTCCTTCCCCAAGGACAT	6	18442801	0.870325415	4	6	16	1	0.77815125	0.166666667	0	0	6	0	0	6	2L:18442746-18442801
2L	-	18442809	18442908	coding	RpS26	FlyBase	G11287.1	ACATCACGGAGGCCAGCATCTGGGACTCGTACGTGCTGCCCAAGCTCTATGCGAAGCTCCACTACTGCGTGTCCTGCGCAATCCACTCCAAGGTGGTGCG	13	18442809	0.937881955	6	13	52	1	1.255272505	0.111111111	0.307692308	0.5	13	0	0	18	2L:18442809-18442908
2L	-	18442991	18443071	lincRNA_intron-lincRNA_exon	RpS26	FlyBase	G11288.1	GCCGCCAAGATGACCAAGAAGCGCCGTAACGGAGGACGCAACAAGCACAATCGCGGCCATGTGAAGCCCGTGCGCTGCACC	7	18443061	0.660666576	4	6	11	0.9	0.954242509	0.2	0.142857143	0.4	7	1	0	9	2L:18442991-18443071
2L	+	1988881	1988926	3'utr	Npc2a	FlyBase	G1129.1	TGAGCACTCCTGATTTTCCTCTCCATTGTAATCTAATTTAAAATAA	5	1988881	0.945908223	4	5	55	1	0.77815125	0	0.2	0.333333333	5	0	0	6	2L:1988881-1988926
2L	-	18444580	18444647	stop_codon	ncm	FlyBase	G11290.1	AGCTGAATCTGGAGACTGGACAACGTGACGTGACCAACAAAGGCAGATGAATATTTGTGTTAAATATT	14	18444638	0.772603609	8	12	88	0.9	0.954242509	0.2	0.357142857	0.55	14	1	1	18	2L:18444580-18444647
2L	-	18444819	18444872	coding	ncm	FlyBase	G11291.1	TCAGACCGTGGAGAGAGATCAGACCGTGGAGAGAGATCAGATCGTGGAGAGAGA	20	18444855	0.800256309	5	18	49	0.904761905	0.801632346	0.19047619	0.05	0.095238095	20	0	2	19	2L:18444819-18444872
2L	-	18444919	18444978	coding	ncm	FlyBase	G11292.1	AAAGCGGATGGAGAGTAGTCGCAGTGAAAAAGACAGTCGTCGTGGTGACCGTTCCTCCAG	14	18444919	0.94853778	5	11	51	0.777777778	0.84509804	0.166666667	0.285714286	0.444444444	14	3	1	14	2L:18444919-18444978
2L	-	18445864	18445896	coding	ncm	FlyBase	G11293.1	AAATGCTGAAATTCTGGCCAATGCCGGGGGGAA	7	18445864	0.886641871	2	7	32	1	0.84509804	0	0	0	7	0	0	7	2L:18445864-18445896
2L	-	18446048	18446104	coding	ncm	FlyBase	G11294.1	AGGAGCTAGCTGAGTATATGGGACTGGGCAAACTGAATGCCAAGCTGAAGGATGATG	10	18446048	0.948049135	4	10	45	1	1.079181246	0.416666667	0.2	0.333333333	10	0	0	12	2L:18446048-18446104
2L	-	18446270	18446363	coding	ncm	FlyBase	G11295.1	ACATACGAGAAGTTCTACGGACTGCTGGCGCAGCGGTTCTGCAACATCAATAAGATCTACATACCGCCCTTCGAGGAGATTTTTAAGGACACCT	21	18446270	0.968886145	8	19	107	0.92	1.361727836	0.28	0.142857143	0.28	21	2	0	23	2L:18446270-18446363
2L	-	18446442	18446523	coding	ncm	FlyBase	G11296.1	TGAAACCAATCTGATTGCCCTGCGACGCACAATTTACTTAACAATCAACTCCAGTTTGGATTATGAGGAGTGTGCTCATAAA	50	18446442	0.982393819	7	47	356	0.964285714	1.431363764	0.321428571	0.12	0.214285714	50	1	1	54	2L:18446442-18446523
2L	-	18446908	18446965	coding	ncm	FlyBase	G11298.1	CATTCTGCACGAGGGAAAGTTGGACAAGCGTGTACAGTACATGATTGAGGTGCTGTTT	12	18446951	0.831689217	4	11	60	0.923076923	1.079181246	0.076923077	0.083333333	0.153846154	12	1	0	12	2L:18446908-18446965
2L	-	18447001	18447030	coding	ncm	FlyBase	G11299.1	TGTGGTATGAAACTGACTGAGGTTTCGTCT	5	18447023	0.790840322	2	4	35	0.8	0.602059991	0.4	0	0	5	1	0	4	2L:18447001-18447030
211000022278879	+	981	1071	NoAnnotation			G113.1	AGAGGTGTAGAATAAGTGGGAGATATTAGACCTCGGTTTGGTATCGTCAATGAAATACCACTACTCTTATTGTTTCCTTACTTACTTGATT	18	981	0.963107589	9	13	193	0.739130435	0.929418926	0.173913043	0.222222222	0.391304348	18	5	1	17	211000022278879:981-1071
211000022278879	+	1072	1125	NoAnnotation			G113.2	AAATGGAACGTGTATCATTTCCTAGCCATTATACGGATATATTTATTATATCTT	57	1103	0.672851486	11	43	549	0.787878788	1.414973348	0	0.140350877	0.257575758	57	13	1	52	211000022278879:1072-1125
2L	-	18447174	18447235	coding	ncm	FlyBase	G11300.1	GCTCCTCCTCAAACGTCTGGTCATCCAATTTCGTAGGGCGTTCCGACGCAATGATAAGATGG	5	18447174	0.970094724	5	5	25	1	0.698970004	0.6	0	0	5	0	0	5	2L:18447174-18447235
2L	-	18448680	18448720	coding	ncm	FlyBase	G11301.1	GCAGGAGGAATCCGCCAAAGATGCCAAGAAAACTGACGATA	6	18448699	0.850376181	2	6	8	1	0.77815125	0.333333333	0	0	6	0	0	6	2L:18448680-18448720
2L	-	18449578	18449623	3'utr	bsf	FlyBase	G11303.1	AAAAGGTCCTTGTTTAGTGTAGGCCGTCGTGATTAAAGCTTATTTT	15	18449623	0.954030044	5	15	103	1	1.278753601	0.105263158	0.2	0.368421053	15	0	0	19	2L:18449578-18449623
2L	-	18449635	18449683	stop_codon	bsf	FlyBase	G11304.1	CGCCATCGGTACCGGAAACTGTTCCACCCAAACCGGACAGCAAGGCCTA	35	18449648	0.642218859	3	35	87	1	1.62324929	0.285714286	0.2	0.333333333	35	0	0	42	2L:18449635-18449683
2L	-	18449883	18449934	coding	bsf	FlyBase	G11305.1	GATCGGAAACGCGTACTCCTGCCTCATTGACATCCAGACTACCAAGGGCAAC	9	18449934	0.961875004	3	9	52	1	1.041392685	0.272727273	0.222222222	0.363636364	9	0	0	11	2L:18449883-18449934
2L	-	18450487	18450529	coding	bsf	FlyBase	G11307.1	AGCCCAAGATCTTCAAGTTTTACCTGAACAAAATTGCCGCTGC	21	18450511	0.686639567	3	18	154	0.833333333	0.698970004	0	0.142857143	0.25	21	1	3	20	2L:18450487-18450529
2L	-	18450585	18450647	coding	bsf	FlyBase	G11308.1	GGCGAGAAAATTGGAGCTTTGGACACCTCTCGACTGATCGAGCTCCTGGTTCGAGCTGATCGC	11	18450585	0.972183863	5	10	63	1	1.146128036	0.285714286	0.272727273	0.428571429	11	0	0	14	2L:18450585-18450647
2L	-	18450666	18450710	coding	bsf	FlyBase	G11309.1	CGCAAGGCAATCCAGGCCAATGATCCAGATGCAGCCATCTCGCAT	5	18450680	0.933024144	3	5	15	1	0.698970004	0.4	0	0	5	0	0	5	2L:18450666-18450710
2L	+	2009536	2009609	tRNA	tRNA:CR31944	FlyBase	G1131.1	ACGGTTCCATGGTGTAATGGTTAGCACTCAGGACTCTGAATCCTGCGATCCGAGTTCAAATCTCGGTGGAACCT	77	2009545	0.879159159	11	45	514	0.6	0.862472136	0.270588235	0.103896104	0.188235294	77	28	6	51	2L:2009536-2009609
2L	-	18450949	18451020	coding	bsf	FlyBase	G11310.1	TGAGGCGGAGAAGGCTTTGGGACTGTGGACTAAAATGCAGGAGGAGAATGTGACACCAAACGATGCTTTCCT	13	18450949	0.95891819	6	13	59	1	1.113943352	0.153846154	0	0	13	0	0	13	2L:18450949-18451020
2L	-	18451129	18451192	coding	bsf	FlyBase	G11311.1	AAACCCCCGGACTGCGTACCCGTCCGCAAAGAATAAACAGTGCCTGTGATCGTTACAAGAATGA	26	18451192	0.943437453	8	24	137	0.823529412	1.447158031	0.117647059	0.153846154	0.352941176	26	6	0	28	2L:18451129-18451192
2L	-	18451321	18451353	coding	bsf	FlyBase	G11312.1	GAACGAGCTGGCTTGCCGTCTAATACAGAAAGA	6	18451340	0.759832678	2	6	30	1	0.954242509	0.555555556	0.5	0.666666667	6	0	0	9	2L:18451321-18451353
2L	-	18451410	18451459	coding	bsf	FlyBase	G11313.1	TGCTGCTGGGTCCACTGATCAAGGTTCACCTGGTCAAGGATGATATTCCC	5	18451410	0.967511463	4	5	26	1	0.84509804	0.571428571	0.2	0.428571429	5	0	0	7	2L:18451410-18451459
2L	-	18451509	18451568	coding	bsf	FlyBase	G11314.1	AGCACCGTGTGGAGAATTTTGAACTCACTAGCCGAGGCCGGTCAGCCGGAGAGGCTGCGC	18	18451509	0.958810395	5	18	88	1	1.322219295	0.666666667	0.166666667	0.285714286	18	0	0	21	2L:18451509-18451568
2L	-	18451736	18451833	coding	bsf	FlyBase	G11316.1	CGAGGCCGAAAAATTCCAAATCCCCGTTGGCATTTATGCCCAGCTCATCGATCTGAACACGCATCACAAGAAAAGCTCTGAGGCCTTAGAAATCTATG	35	18451833	0.940427848	8	35	146	1	1.643452676	0.136363636	0.2	0.363636364	35	0	0	44	2L:18451736-18451833
2L	-	18452819	18452846	coding	bsf	FlyBase	G11317.1	TAATCCCAAGGCTCTGACTATTGCCACC	5	18452819	0.792147268	3	5	23	1	0.84509804	0	0.2	0.428571429	5	0	0	7	2L:18452819-18452846
2L	-	18453538	18453622	coding	bsf	FlyBase	G11318.1	CTGCTTCGCGTTTACCTGGAGAACGAGCATGGGTTTGCTCCCACCGATTTTCTGGCAGAGATCGAGGCGAAGGGCATCGAGCCCA	8	18453558	0.998364744	3	8	30	1	1.079181246	0.083333333	0.25	0.5	8	0	0	12	2L:18453538-18453622
2L	-	18453630	18453726	coding	bsf	FlyBase	G11319.1	TGGTACCGGAGGAGCTTCCCGAGGTCAGAACTGCCTTGGTGCAGGAGATCTGGAAGACGCTGAATGCGCTGAATGTACCCATGGACATCTCGCACTA	29	18453726	0.939590584	9	29	114	1	1.51851394	0.242424242	0.137931034	0.242424242	29	0	0	33	2L:18453630-18453726
2L	+	2027410	2027448	coding	CG4238	FlyBase	G1132.1	CAACGGCCAGCCATATCCCATCTGTGATACGGACCACTT	15	2027410	0.958621748	2	13	85	0.882352941	0.875061263	0.058823529	0.133333333	0.235294118	15	1	1	15	2L:2027410-2027448
2L	-	18532043	18532089	3'utr	Pde11	FlyBase	G11320.1	ACAAACTATTTGCTGTAACGGACCATGTTCAATAAGGCAAAACTAAA	7	18532043	0.972257572	3	6	35	1	1.079181246	0	0.571428571	0.75	7	0	0	12	2L:18532043-18532089
2L	-	18532120	18532171	3'utr	Pde11	FlyBase	G11321.1	TGTAATCCTTCTTTAGACTAGATTGTACTTTGTGAGTTTTGTTATTTATTGT	8	18532120	0.795966705	4	8	101	1	1	0	0.25	0.4	8	0	0	10	2L:18532120-18532171
2L	-	18532358	18532393	3'utr	Pde11	FlyBase	G11322.1	CGCTGCGCTCTTTTCGAATTTAAATAATTGTAATGT	6	18532358	0.95295789	2	6	58	1	0.84509804	0.285714286	0.166666667	0.285714286	6	0	0	7	2L:18532358-18532393
2L	-	18532494	18532582	3'utr	Pde11	FlyBase	G11323.1	TTATCTCTATGGGTACCAAAAGTCTAACTTTAGTAGCATTAACCAACCGCTTAGTGATGATGTTAGCTGTCAAGTAACGAGAAACCGAT	30	18532494	0.980472453	8	30	212	1	1.612783857	0.073170732	0.266666667	0.463414634	30	0	0	41	2L:18532494-18532582
2L	-	18532679	18532755	NoAnnotation			G11324.1	TGAAAAGAAAAATCTTACCAAAAATGGCAGAGTAGTGGACTCTTTAATTGTCGTTCGCTTGCAAGTTACGCTCATTT	29	18532755	0.800852254	6	28	157	0.972222222	1.544068044	0.138888889	0.24137931	0.388888889	29	1	0	35	2L:18532679-18532755
2L	-	18532857	18532899	3'utr	Pde11	FlyBase	G11326.1	TATGTGTATATTCTGATCTGTGTGTGTTTGTAACTTAAATTTT	14	18532886	0.735108972	5	10	164	0.6875	0.740362689	0.5	0.142857143	0.25	14	4	1	11	2L:18532857-18532899
2L	-	18532963	18533049	3'utr	Pde11	FlyBase	G11327.1	ATTTTGAGCAACAGTATCGGAGAGCAGTAGGAAAGAATATTGAGAAAAACACATACCATAAGCAAATTGTGGCACAGCAATTTGATA	11	18532963	0.932367638	7	11	45	1	1.079181246	0.166666667	0.090909091	0.166666667	11	0	0	12	2L:18532963-18533049
2L	-	18533058	18533101	3'utr	Pde11	FlyBase	G11328.1	ATCTAAATCGCAAAACACATTACCGCCCACTCTCATCCTGTATA	65	18533086	0.874945365	3	56	225	0.9	1.100370545	0.157142857	0.129032258	0.228571429	62	3	4	63	2L:18533058-18533101
2L	-	18533222	18533277	3'utr	Pde11	FlyBase	G11329.1	TTTAACATGATAACTCTTAAACCACATATGTGATGCCTAAAAGTATGCAAGAAATC	11	18533222	0.977564917	3	10	60	0.857142857	1.079181246	0.071428571	0.272727273	0.428571429	11	2	0	12	2L:18533222-18533277
2L	+	2030218	2030275	3'utr	CG4238	FlyBase	G1133.1	TATATCATCATCAAAAGGAATGTGATACTTGTATAATAGACTAATGCAACCTAAGCGT	8	2030255	0.854264219	4	8	59	1	0.954242509	0.222222222	0.125	0.222222222	8	0	0	9	2L:2030218-2030275
2L	-	18533300	18533331	3'utr	Pde11	FlyBase	G11330.1	CATCCCAATCTGGTGTGTTCCTAGAAACTCGG	7	18533308	0.65789402	3	5	50	0.777777778	0.84509804	0	0.285714286	0.444444444	7	2	0	7	2L:18533300-18533331
2L	-	18533339	18533381	3'utr	Pde11	FlyBase	G11331.1	CGGAGACAAATAGCAATGGGGCCACCGCTATGGCGGTTGAAAA	5	18533339	0.779869493	2	5	13	1	0.77815125	0.333333333	0.2	0.333333333	5	0	0	6	2L:18533339-18533381
2L	-	18533411	18533624	3'utr	Pde11	FlyBase	G11332.1	AGCACGGAATCGGGATTGGCAGTGCCAGCATCGGTGGTAGTGGGCTAATCAGCCTGACCACACCACTGCTGGCTATGGACAGTGATAGGATACCAAAAATCGTAGGCAAAATTGGAAATCTCGATGGCCTGCCCTTCGCCAATGGCATTGGAGGTCCACAAAATGGTCATGGGTTGCCCTTCGGCAGCTATCAGCATCATCATCATCACCAGCA	169	18533532	0.946060564	20	164	940	0.969387755	1.67669361	0.285714286	0.142011834	0.260204082	169	3	3	190	2L:18533411-18533624
2L	-	18533762	18533805	3'utr	Pde11	FlyBase	G11333.1	AGCTCCCTGCGCGGCGCGCAAGAACTCGATTTGGATAGTAAGAC	5	18533805	0.955807288	4	4	23	1	0.698970004	0.2	0	0	5	0	0	5	2L:18533762-18533805
2L	-	18534119	18534177	stop_codon	Pde11	FlyBase	G11334.1	AAGAAAATTGCCGTCGCTTCTCATCCCACCAGCACCCAGCCCAGTGATGATGATAATGA	8	18534143	0.843834138	5	8	39	1	1	0	0.25	0.4	8	0	0	10	2L:18534119-18534177
2L	-	18534231	18534358	coding	Pde11	FlyBase	G11335.1	TAGTCAGGATCAGGAGCCGGAGGAGGAGCAGCAGCAGCAAAATGTGATATCGAACGGTGACTGCAAGGCGATGAGTGATGATGATGTGGCTGCATCGGAGGCGGAAGTGGCAGTGGACTCCCCGAGCG	43	18534349	0.938274556	12	41	158	0.962264151	1.707570176	0.301886792	0.162790698	0.320754717	43	2	0	51	2L:18534231-18534358
2L	-	18534677	18534871	coding	Pde11	FlyBase	G11336.1	AGGTCCTTTCCTGGAGAGTGTGAGCCAGCCGACGAGCTACTGGGTGGCGGAGGAGCCGCGCGCCCTTTTGCGTGCAATGAGCATGACTGTCTGTGATTTGTCGGCCATCACGAAGCCGTGGGAGATTGAGAAGCGTGTGGCTGATTTGGTTAGCTCGGAGTTTTTCGAGCAGGGAGATATGGAGAAGCAGGAGCT	326	18534677	0.984688961	30	319	2597	0.981382979	2.089905111	0.492021277	0.125766871	0.242021277	326	5	2	369	2L:18534677-18534871
2L	-	18534969	18535074	coding	Pde11	FlyBase	G11337.1	CTTTGATCAGTGTCTAATGATCCTGAATAGTCCTGGAAATCAAATTCTGGCCAATCTCTCATCCGATGACTACTGTCGGGTCATTAGGGTATTGGAAGATGCCATT	17	18534969	0.976541234	6	17	109	1	1.361727836	0.260869565	0.294117647	0.47826087	17	0	0	23	2L:18534969-18535074
2L	-	18535089	18535124	coding	Pde11	FlyBase	G11338.1	TCGTCGCCTTTGGCGCAGCTGTACTCAACCTCCACC	5	18535124	0.80540889	4	5	26	1	0.77815125	0	0.2	0.333333333	5	0	0	6	2L:18535089-18535124
2L	-	18535209	18535251	coding	Pde11	FlyBase	G11339.1	CGCTTATTATTGGCTGCCTATGTCATGATCTCGATCATCGGGG	42	18535226	0.729295449	7	37	301	0.830188679	0.944482672	0.339622642	0.19047619	0.358490566	42	5	4	44	2L:18535209-18535251
2L	+	2031689	2031713	tRNA	tRNA:G3:22BCb	FlyBase	G1134.1	TAAGCATCGGTGGTTCAGTGGTAGA	7	2031699	0.716779651	3	7	42	1	1	0.2	0.428571429	0.6	7	0	0	10	2L:2031689-2031713
2L	-	18535395	18535489	coding	Pde11	FlyBase	G11340.1	CGCTTTCATATCGATTATGAAGTTCTGTGCCGATGGCTTTTGAGTGTCAAGAAGAACTATCGCAATGTTACCTATCACAACTGGCGTCATGCCTT	51	18535489	0.97482928	8	50	343	0.983333333	1.469822016	0.133333333	0.156862745	0.283333333	51	0	1	59	2L:18535395-18535489
2L	-	18535625	18535666	coding	Pde11	FlyBase	G11341.1	CGAGTGCCTTCAGCTGTACACTTTCGACTGCATGACTTTAAG	6	18535666	0.983875398	4	6	48	1	0.954242509	0.222222222	0.333333333	0.555555556	6	0	0	9	2L:18535625-18535666
2L	-	18536826	18536906	coding	Pde11	FlyBase	G11342.1	AAGGCCATTGTGGCAATGGCCAAGCAGAGTGTCACCCTGGAGGTGCTCAGCTACCACGCATCGGCCACCATGGACGAGGCT	12	18536826	0.946323716	5	11	45	1	1.176091259	0.2	0.25	0.4	12	0	0	15	2L:18536826-18536906
2L	-	18537441	18537478	coding	Pde11	FlyBase	G11343.1	GGTCCACGAGGCGGACAAGGGCAGCTTCTCGCGGGTCT	4	18537477	0.980575012	3	3	10	0.8	0.602059991	0.2	0.25	0.4	4	1	0	4	2L:18537441-18537478
2L	-	18537552	18537676	coding	Pde11	FlyBase	G11344.1	GTATCTGCAATTCTGTGGGATTGGGCTGCGGAATGCACAGCTGTATGAGAAATCTCAACTGGAGATCAAGCGGAATCAAGTGCTCCTGGATCTGGCACGCATGATCTTCGAGGAGCAGAGCACCA	14	18537552	0.974917636	7	12	78	0.857142857	0.77815125	0.142857143	0	0	14	1	1	12	2L:18537552-18537676
2L	-	18538034	18538114	coding	Pde11	FlyBase	G11345.1	CAAGGATTCATCCGGGGATGTGATTGGCGTGGCGCAGGTCATCAACAAAATGAATGGCGAGTGTTTCTCCGAAATCGATGA	20	18538034	0.970310396	6	20	114	1	1.414973348	0.115384615	0.3	0.461538462	20	0	0	26	2L:18538034-18538114
2L	-	18540633	18540702	coding	Pde11	FlyBase	G11346.1	ATTCTGCTGAATGCCGATCGAGGATCTCTGTTCCTGGTGCAAGGACGATGCAACGGACCGGATGGCCTAA	84	18540633	0.981181698	8	84	602	1	1.959041392	0.164835165	0.083333333	0.153846154	84	0	0	91	2L:18540633-18540702
2L	-	18541437	18541476	coding	Pde11	FlyBase	G11347.1	CGGTGGCGTTGTGGCCGGACAGTATCAGTATAACCATCAG	11	18541454	0.813013615	2	10	57	0.916666667	1.041392685	0.333333333	0.090909091	0.166666667	11	1	0	11	2L:18541437-18541476
2L	+	2040460	2040583	coding	Su(dx)	FlyBase	G1135.1	TCACTCCAGTTTCCGTAAAGATGCCATGCTTGGAGAGCGGATCATCAACCTGGCGCACATTCTGCAGCACTACAATGGGCGGTGCGAGTTCCTTGAGCTGACCATCGACCTGTTCGTCACCAGC	20	2040460	0.969285901	8	20	112	1	1.380211242	0.208333333	0.15	0.291666667	20	0	0	24	2L:2040460-2040583
2L	-	18571390	18571416	5'utr	Pde11	FlyBase	G11350.1	ACATGCGCGTTTTTGTGATATATTAAA	10	18571416	0.74747278	6	10	90	1	1	0.2	0	0	10	0	0	10	2L:18571390-18571416
2L	-	18599754	18599910	3'utr	CG10413	FlyBase	G11351.1	GGACGGACATTGATCGATTGTCGTAGACAAGTGTTTTGTGTGTGTAAACTTTATGGAACTGTGACCTAGCTAATAATATAATAATTGATCACAGCATTCATTGTAATCGGTTCTTTCCAATATTTTAAATAAAGACTTAGCGATATGTATTTATGTA	32	18599874	0.966256522	15	31	251	0.974358974	1.579783597	0.051282051	0.15625	0.307692308	32	1	0	38	2L:18599754-18599910
2L	-	18599921	18599982	3'utr	CG10413	FlyBase	G11352.1	TTGTGGTTGTAAAATTGATGATTTCATATTGCACTTAGTTTGTAATCCATTTTTGGAAGACC	13	18599921	0.991598997	8	12	138	0.928571429	1.113943352	0.071428571	0.076923077	0.142857143	13	1	0	13	2L:18599921-18599982
2L	-	18600045	18600080	3'utr	CG10413	FlyBase	G11353.1	CGATATTAACCTCTTTGTGATTGATTATGAATATCT	24	18600067	0.621603319	4	22	235	0.911764706	0.889301703	0.058823529	0.291666667	0.5	24	0	3	31	2L:18600045-18600080
2L	-	18600215	18600278	3'utr	CG10413	FlyBase	G11354.1	CTTTAGTTTGTTAATTTCATGTTGTAGCTAATTTAATATTTATTCGCACAGACCCACAAAACAG	5	18600215	0.996485469	4	4	59	0.833333333	0.698970004	0.166666667	0.2	0.333333333	5	1	0	5	2L:18600215-18600278
2L	-	18600477	18600530	3'utr	CG10413	FlyBase	G11355.1	ATTTCCAACATTGTGTGCGTTTTTGTGTGCTCGTAGCTTTATCGAGTAATATTA	14	18600477	0.970346712	7	13	129	0.947368421	0.954242509	0.578947368	0.214285714	0.421052632	14	0	1	18	2L:18600477-18600530
2L	-	18600560	18600662	stop_codon	CG10413	FlyBase	G11356.1	CGCCCACCATTCTCGTCCATGGTGTCAGCACGGTGACCTCCACAACGCTCTAGACTTCGAATTGGAGATATTCGCGTTTCCATGAGTGATAAAATCCGGAGTG	53	18600580	0.808499054	8	50	331	0.936507937	1.469822016	0.587301587	0.188679245	0.317460317	53	3	1	59	2L:18600560-18600662
2L	-	18600668	18600714	coding	CG10413	FlyBase	G11357.1	CAACGCAGCGCCAGCTATATGGAACTGCTAACCGAACTGACCGCCGA	10	18600714	0.92285984	2	7	24	0.833333333	1	0.25	0.2	0.333333333	10	2	0	10	2L:18600668-18600714
2L	-	18601723	18601759	coding	CG10413	FlyBase	G11358.1	GAGTCAAGGCCTTTACAGAGGTCACTCTCAGTCGGAG	7	18601759	0.898731629	4	6	29	1	1	0.1	0.285714286	0.5	7	0	0	10	2L:18601723-18601759
2L	-	18601845	18601898	coding	CG10413	FlyBase	G11359.1	TGCTGCCCGCTGGTTGACTTTGTAAATGATCTCAAAAAGAGCGGTCTGTACATC	48	18601872	0.813161484	6	41	340	0.912280702	1.238882089	0.228070175	0.145833333	0.280701754	48	3	2	52	2L:18601845-18601898
2L	-	18601975	18602087	coding	CG10413	FlyBase	G11360.1	CTGTGCCTCATCCTGGTGATTGCTTTACATTTGTTCTCGCCTGCCACTCAGGCAGCGCAATGGGGCTCGATCTCCCAGGCTTTGATGTTCCACCAGGTGCGAAAGTATCTGTT	21	18602024	0.988500574	9	19	168	0.92	1.361727836	0.44	0.142857143	0.28	21	2	0	23	2L:18601975-18602087
2L	-	18602178	18602232	coding	CG10413	FlyBase	G11361.1	TTGCTTGGGCATTGAACTCACGGGAGCTCCAAACTTCCGGCCGCTATTTAAGTTC	16	18602199	0.770223991	3	16	74	1	1.255272505	0.333333333	0.125	0.222222222	16	0	0	18	2L:18602178-18602232
2L	-	18602310	18602353	coding	CG10413	FlyBase	G11362.1	TTGCAGCGGTTGCTGTCAGCTGGTGTCTCGTGGAGTGCATTCTG	5	18602310	0.980944631	3	5	42	1	0.698970004	0	0	0	5	0	0	5	2L:18602310-18602353
2L	-	18602356	18602394	coding	CG10413	FlyBase	G11363.1	TCTAAACTTTGTGATTCATGGAACTTGGAAGGGCAATCC	5	18602356	0.991623023	2	3	37	0.666666667	0.602059991	0	0.2	0.333333333	5	2	0	4	2L:18602356-18602394
2L	-	18604666	18604754	coding	CG10413	FlyBase	G11365.1	AGGACCCGGATCGTAGTGGCCGTACGCTCGGTACCTTTGCCGGAGTTTTTAGTCCAGTGGCTTTGTCCATGTTTAGTGCTTTGGTCTTC	9	18604754	0.989208052	6	8	64	1	1.079181246	0.25	0.222222222	0.416666667	9	0	0	12	2L:18604666-18604754
2L	-	18604989	18605042	5'utr	CG10413	FlyBase	G11366.1	TTCTACACCCTGCCCATGATTGTGATTATTCTTATTGGTCTGCGACAGCTGGAA	10	18605028	0.678516383	4	10	91	1	1.041392685	0	0.1	0.181818182	10	0	0	11	2L:18604989-18605042
2L	-	18609586	18609646	stop_codon	Atac2	FlyBase	G11367.1	ACAGAGCAGAAATGCCTTCTTTTTGAGATTACAAAGATGAGACTTTTTTCAAATAAATGGT	32	18609646	0.920245832	6	31	251	1	1.591064607	0.461538462	0.1875	0.333333333	32	0	0	39	2L:18609586-18609646
2L	-	18609666	18609738	coding	Atac2	FlyBase	G11368.1	AACGCGGCCGTCATGTTGTACCAGAAATTCGGATTTAAGATGGAGGAAATCATCTTGGACTTTTATGACAAGT	21	18609712	0.765932532	8	20	139	1	1.397940009	0.08	0.19047619	0.32	21	0	0	25	2L:18609666-18609738
2L	-	18610040	18610120	coding	Atac2	FlyBase	G11369.1	AAGATCTACCATCGACTTCTGTTTTGTGAGACCGCAGCATATTCCGGCCGTAAACGCATTACTCCAAAGTACTTTTTGGCC	136	18610040	0.924653864	8	136	476	1	2.173186268	0.536912752	0.080882353	0.161073826	136	0	0	149	2L:18610040-18610120
2L	+	2040731	2040795	coding	Su(dx)	FlyBase	G1137.1	AGTGATGCGGCCGCCGGACGAAGTTGCATGATTTACGGTGGAGTACGGGCACGGATGCGACTACG	6	2040731	0.934337313	6	6	19	1	0.77815125	0.5	0	0	6	0	0	6	2L:2040731-2040795
2L	-	18611402	18611435	coding	Atac2	FlyBase	G11370.1	CCAGCTGTAGCAGCGAGATCTCAGTGGCGGATCA	12	18611409	0.901736078	2	12	45	1	1.079181246	0.166666667	0	0	12	0	0	12	2L:18611402-18611435
2L	-	18611864	18611927	coding	Atac2	FlyBase	G11371.1	CGTGCGCCAAAGGATACCTTGGCTGCTGGTGCTCACCCTAACGCTCTACAATCTGTCCATCAAA	5	18611864	0.969758646	4	5	29	1	0.698970004	0	0	0	5	0	0	5	2L:18611864-18611927
2L	-	18651581	18651618	coding	Cyp310a1	FlyBase	G11373.1	TTCACAATTGATGAGGGAAAGACTTTGATGGTGCCTCT	18	18651591	0.674389902	2	18	100	1	1.380211242	0.291666667	0.277777778	0.458333333	18	0	0	24	2L:18651581-18651618
2L	-	18651757	18651819	coding	Cyp310a1	FlyBase	G11374.1	TGAAAATGGTCAGCTCAAATTTGAAGAGCTTAATGGTCTTAGGTATATGGACATGTGCTTGAA	26	18651819	0.979788216	4	25	186	0.96969697	1.505149978	0.121212121	0.230769231	0.393939394	26	1	0	32	2L:18651757-18651819
2L	-	18651866	18651959	coding	Cyp310a1	FlyBase	G11375.1	CGCTTGGCCAAAGTTGCCGAGGATCTCTTGAAAGTATCTCTAGATGCAGTAGCTTCAACTGTAACCTTCACTCTCTTGGAAATCCTGCAAGAAC	74	18651866	0.971593606	11	74	428	1	1.963787827	0.076086957	0.189189189	0.347826087	74	0	0	92	2L:18651866-18651959
2L	-	18652042	18652078	coding	Cyp310a1	FlyBase	G11376.1	CGAAGTTAGCGGCGATAAATGGCAACTAGAACCGATT	28	18652058	0.89547126	2	23	71	0.96875	1.491361694	0.28125	0.148148148	0.28125	27	1	0	31	2L:18652042-18652078
2L	-	18652107	18652204	coding	Cyp310a1	FlyBase	G11376.2	GCCGCAGAAATCTTCATATACCTACCGCTTAAGAGATCTCATTAAACAAAGCGTTGAACTACGAGAAGATCATGGACTGATACGTAAAGATATTCTAC	282	18652134	0.714000449	15	267	1291	0.967836257	2.042706739	0.263157895	0.159574468	0.307017544	282	9	2	331	2L:18652107-18652204
2L	-	18652892	18652957	start_codon	Cyp310a1	FlyBase	G11377.1	CATCATCAACATAATGTGGCTGCTGTTGCCTATTCTGCTATATTCGGCGGTATTCCTCTCGGTGCG	8	18652892	0.984597415	5	8	62	1	0.954242509	0.111111111	0.125	0.222222222	8	0	0	9	2L:18652892-18652957
2L	-	18679573	18679660	3'utr	tos	FlyBase	G11378.1	AATTTATTAAAGTGAAGAGCTGAACTGACTACATCAGTGCTGAATGCCATGAATCCATCAAGATAGCAATTGCGATGCTGGCAAGGTG	11	18679660	0.942916562	8	11	57	1	1.113943352	0.153846154	0.181818182	0.307692308	11	0	0	13	2L:18679573-18679660
2L	-	18679803	18679855	coding	tos	FlyBase	G11379.1	AACCAGCAAACGAAGAGTGGGGCTGAGTAAACCCTCCACTGCCAAGAAGGGCA	7	18679855	0.910493781	4	5	14	0.714285714	0.698970004	0.285714286	0	0	7	2	0	5	2L:18679803-18679855
2L	+	2040921	2040967	coding	Su(dx)	FlyBase	G1138.1	AACAGCAGCCCCTGAGAATGGTCAATGGCAGTGGGGCGGCCGTGCCG	5	2040921	0.936110221	2	4	14	0.833333333	0.698970004	0.5	0.2	0.333333333	5	1	0	5	2L:2040921-2040967
2L	-	18680044	18680095	coding	tos	FlyBase	G11380.1	AGAATCCCAAGAAGATCTCAACAACTCTCAACCCCAAATACCAACTGAAGGC	12	18680059	0.925780311	4	11	33	1	1.113943352	0.076923077	0.083333333	0.153846154	12	0	0	13	2L:18680044-18680095
2L	-	18680933	18680995	coding	tos	FlyBase	G11382.1	CGAAGATTATGAAACTGATGAGCGCTACTGCAGCAATGCTGGCACCTTGCTGGAGGATAGCGA	5	18680933	0.953019734	4	4	21	0.666666667	0.602059991	0.166666667	0.2	0.333333333	5	2	0	4	2L:18680933-18680995
2L	-	18681239	18681303	coding	tos	FlyBase	G11383.1	TGTGCATCCTATCCGGCTGTGATTACCTGGACTCACTGCCTGGCATCGGACTGGCCAAGGCGTGC	10	18681239	0.978232004	5	10	70	1	1	0.5	0	0	10	0	0	10	2L:18681239-18681303
2L	-	18683707	18683793	3'utr	msl-1	FlyBase	G11384.1	GAAATTAATTGCCACCATTGTAGAGCCCTAAACAAACTCACCTACTGTAAGAATAAATGTACTACATACAATGTATTTGTATTTGTT	91	18683784	0.965614829	2	89	474	0.982300885	2.045322979	0.026548673	0.21978022	0.371681416	91	2	0	111	2L:18683707-18683793
2L	-	18684274	18684310	3'utr	msl-1	FlyBase	G11385.1	TTATACATTGGATCTATTGTTTTATTTTATTAACTTC	4	18684274	0.993322026	4	4	50	1	0.698970004	0.4	0.25	0.4	4	0	0	5	2L:18684274-18684310
2L	-	18684411	18684445	3'utr	msl-1	FlyBase	G11386.1	TGTCGATTCTCGAATGCAGACAACGTGTGTGTTGC	6	18684411	0.80418352	4	5	33	0.833333333	0.698970004	0	0	0	6	1	0	5	2L:18684411-18684445
2L	-	18684499	18684547	3'utr	msl-1	FlyBase	G11387.1	TTTTGGAGAAAAACAATGAAATTCGTAGACTTATATTTTTAAATATTTT	60	18684522	0.796462289	7	58	577	0.985074627	1.819543936	0.044776119	0.1	0.194029851	60	1	0	66	2L:18684499-18684547
2L	-	18684561	18684647	3'utr	msl-1	FlyBase	G11388.1	TTAGATTGGTTAACTCATCTCAGCTTTATCACCTTTAAAATCGCCCGCACTAAAGTGATAAGAACACGAAAGATATTCACATAAGTT	35	18684561	0.991579344	4	30	316	0.780487805	1.204119983	0.073170732	0.085714286	0.219512195	35	8	1	32	2L:18684561-18684647
2L	-	18684736	18684782	3'utr	msl-1	FlyBase	G11389.1	TGTTCGTCGCCTGGTCTGGAAATGATTAGTTTTTAGTTAACGTCTTG	8	18684736	0.817215093	5	7	69	0.888888889	0.903089987	0.222222222	0.125	0.222222222	8	1	0	8	2L:18684736-18684782
2L	+	2041117	2041170	coding	Su(dx)	FlyBase	G1139.1	AGGCCCACCAATTGAACAGCCAGGAGTTGGACTGCCCGTGAGCCAAAGCACAGA	8	2041161	0.941763993	3	8	21	1	0.903089987	0	0	0	8	0	0	8	2L:2041117-2041170
2L	-	18684860	18684924	3'utr	msl-1	FlyBase	G11390.1	TCGTTTCTTATGCGATGAGAGATCTTAAAAGGCAAGTAAATTGAGCTGTCCTATTCAAACATTTT	7	18684860	0.988381823	5	6	51	1	0.954242509	0	0.285714286	0.444444444	7	0	0	9	2L:18684860-18684924
2L	-	18685075	18685137	3'utr	msl-1	FlyBase	G11391.1	ATTTCTTAAGCTTAACGTGAAAGCACCAGAGTTAACAGTAACGATTACCACAGATCGTCTAGA	11	18685079	0.77031815	5	10	60	0.916666667	1.041392685	0.166666667	0.090909091	0.166666667	11	1	0	11	2L:18685075-18685137
2L	-	18685175	18685243	3'utr	msl-1	FlyBase	G11392.1	AGGAAACGCCTGGGGGATCTGATACTGGAGCTAAGCAGAAGACTGTCGGTTGGGGGAAGTCGTTGCGTT	20	18685243	0.714050345	7	16	96	0.772727273	0.753327667	0.136363636	0.1	0.181818182	20	3	2	17	2L:18685175-18685243
2L	-	18685582	18685719	coding	msl-1	FlyBase	G11393.1	ATTGACACAGAATTACTGAGCGATGCGACCTTCGAGCGCCGGCACCAGAAATATGTGAAGGATGAGGTCGATCGAAAGTGTAGGGATGCACGTTATATGAAGGAGCAGATACGGCTTGAACAGCTTCGGATGCGACGG	28	18685613	0.992814307	9	23	109	0.793103448	1.361727836	0.24137931	0.035714286	0.068965517	28	6	0	23	2L:18685582-18685719
2L	-	18685730	18685804	coding	msl-1	FlyBase	G11394.1	GGAGGCCGACGAGCTGCTGGCGGATAACCCTAGTCTGGAGATACCCAAGTGGCGGGATGTCCCAGTGCCACCCAG	38	18685730	0.944603498	4	37	155	1	1.643452676	0.295454545	0.131578947	0.25	38	0	0	44	2L:18685730-18685804
2L	-	18685991	18686041	coding	msl-1	FlyBase	G11395.1	GAAATCCAAGGCAGCTGAACAAATAGCAACTCCTCTGACACCTCAATCTAA	12	18686041	0.916713552	4	11	42	0.933333333	0.84509804	0.266666667	0.25	0.4	12	0	1	14	2L:18685991-18686041
2L	-	18686044	18686082	coding	msl-1	FlyBase	G11396.1	GTTACATCCTCAATGGACCAGGAAATATCTGCAGCAAAA	6	18686044	0.933128991	4	5	18	0.857142857	0.77815125	0.285714286	0.166666667	0.285714286	6	1	0	6	2L:18686044-18686082
2L	-	18686100	18686179	coding	msl-1	FlyBase	G11397.1	ATATCCACCACCCAGTGCACCAGTATCCTCAACAACAATAACCCCAGCGCCTACGCCGTCAACGACACCAACGCCTGGCT	19	18686100	0.95990395	6	14	58	0.818181818	0.77815125	0	0.157894737	0.272727273	19	2	2	18	2L:18686100-18686179
2L	-	18686206	18686264	coding	msl-1	FlyBase	G11397.2	ATTTAAAAAAGGAGCTCCTAAGCCAGAGTCATTCGTCACAGGTTACGCTCAAGAAAATA	20	18686264	0.959040041	6	18	90	1	1.397940009	0.12	0.2	0.36	20	0	0	25	2L:18686206-18686264
2L	-	18686416	18686454	coding	msl-1	FlyBase	G11398.1	ATGAGAACCGGCTCCTCCGCCCCGTCTGATATTCGGAAA	10	18686436	0.622013935	5	8	39	0.9	0.954242509	0.4	0	0	10	1	0	9	2L:18686416-18686454
2L	-	18686812	18686859	coding	msl-1	FlyBase	G11399.1	CAGCCGCATCAGGAAGATGCCATCGTTGATCATAATGCAATAAAGAAT	14	18686859	0.980553338	5	12	83	0.857142857	0.77815125	0.285714286	0	0	14	1	1	12	2L:18686812-18686859
211000022278879	+	1160	1554	NoAnnotation			G114.1	AAGTATCACGAGTTTGTTATATAATCGCAAACAAATTCTTTAATAAACCGATGCATTTATGTATTTTTGATTTGAAAATTTGGTATAACTCCAATTACTCAGGTATGATCCAATTCAAGGACATTGCCAGGTAGGGAGTTTGACTGGGGCGGTACATCTCTCAAATAATAACGGAGGTGTCCCAAGGCCAGCTCAGTGCGGACAGAAACCACACATAGAGCAAAAGGGCAAATGCTGACTTGATCTCGGTGTTCAGTACACACAGGGACAGCAAAAGCTCGGCCTATCGATCCTTTTGGTTTAAAGAGTTTTTAACAAGAGGTGTCAGAAAAGTTACCATAGGGATAACTGGCTTGTGGCGGCCAAGCGTTCATAGCGACGTCGCTTTTTGATCC	1452	1425	0.963669449	67	1371	10040	0.950342466	1.990965316	0.158675799	0.16781768	0.312214612	1448	71	16	1665	211000022278879:1160-1554
211000022278879	+	1579	1879	NoAnnotation			G114.2	TGTGAAGCAAAATTCACCAAGCGTTGGATTGTTCACCCATGCAAGGGAACGTGAGCTGGGTTTAGACCGTCGTGAGACAGGTTAGTTTTACCCTACTAATGACAAAACGTTGTTGCGACAGCATTCCTGCGTAGTACGAGAGGAACCGCAGGTACGGACCAATGGCACAATACTTGTTCGAGCGAACAGTGGTATGACGCTACGTCCGTTGGATTATGCCTGAACGCCTCTAAGGTCGTATCCGTGCTGGACTGCAATGATAAATAAGGGGCAATTTGCATTGTATGGCTTCTAAACCATT	193	1710	0.742586192	54	163	1140	0.868421053	1.182721838	0.307017544	0.14507772	0.276315789	193	18	12	198	211000022278879:1579-1879
2L	+	2041369	2041421	coding	Su(dx)	FlyBase	G1140.1	AAGAAAAACTACCTGGCAGCGGCCGAACAGTGAGCGTCTGATGCACTTCCAGC	7	2041388	0.982563964	4	7	16	1	1	0.2	0.285714286	0.5	7	0	0	10	2L:2041369-2041421
2L	-	18686937	18687009	coding	msl-1	FlyBase	G11400.1	CAGAATCGGATAACTGAAAAGTTGTTGCAACTAAAGCCTGAGCCAATGGTAGATGCATTAGAAGCGCCGATTC	9	18686937	0.963913697	5	9	48	1	0.954242509	0.111111111	0	0	9	0	0	9	2L:18686937-18687009
2L	-	18687099	18687130	intron-coding	msl-1	FlyBase	G11401.1	TCAGAATTACCTTTTGGAATTGGACCCGACGG	14	18687099	0.78510333	2	13	102	0.888888889	0.726998728	0	0.285714286	0.444444444	14	0	2	16	2L:18687099-18687130
2L	-	18687228	18687315	coding	msl-1	FlyBase	G11402.1	GATGACGAGGACGACGAAGATGACGAGAATAGTGATAAAGACGATGACAGTGAAGAGGATGATTATCCGTGGATGCATAGCGATGCGG	94	18687228	0.919513758	4	89	303	0.944954128	1.711807229	0.311926606	0.138297872	0.256880734	94	5	1	103	2L:18687228-18687315
2L	-	18687330	18687373	coding	msl-1	FlyBase	G11403.1	GGTTGATATGGAGGAGCATGGACAGTCCGTGGATGCCAACGGCC	8	18687356	0.955696506	2	8	29	1	0.954242509	0.555555556	0.125	0.222222222	8	0	0	9	2L:18687330-18687373
2L	-	18688233	18688306	coding	msl-1	FlyBase	G11404.1	GCATCTTCATCAGCATCCCGGGAAGATCTATGAGCGCCAGCAATATGGCAATGGTCGTGGAGGACATGGCGGGG	6	18688233	0.988763786	5	6	20	1	0.84509804	0.285714286	0.166666667	0.285714286	6	0	0	7	2L:18688233-18688306
2L	-	18688336	18688375	coding	msl-1	FlyBase	G11405.1	ATCGCCCTATCCCCACATACCGTCGCGTGGCCGCCAAAGG	14	18688359	0.918354923	2	14	50	1	1.176091259	0	0.071428571	0.133333333	14	0	0	15	2L:18688336-18688375
2L	-	18688412	18688480	start_codon	msl-1	FlyBase	G11406.1	ATTTGGAGAATTATGAGATCGTAGGACCGACGGCACGGGATTCAATTCGACTGCCATGGACAAGCGATT	37	18688412	0.902365108	8	28	173	0.695652174	0.806179974	0.282608696	0.216216216	0.369565217	37	10	4	32	2L:18688412-18688480
2L	-	18688723	18688777	5'utr	msl-1	FlyBase	G11407.1	CGGGGCGACTTTACATTGTGAGGACAATTGTGGAAAAAGCGGTGAAAGAACGTTC	5	18688723	0.992840969	2	4	22	1	0.698970004	0.4	0	0	5	0	0	5	2L:18688723-18688777
2L	-	18690932	18690968	3'utr	CG10383	FlyBase	G11408.1	GAATCCTAACTTATTATTCTCGGTCTCCGACTAAAAC	5	18690968	0.916533525	4	5	41	1	0.77815125	0.166666667	0.2	0.333333333	5	0	0	6	2L:18690932-18690968
2L	-	18690973	18691012	3'utr	CG10383	FlyBase	G11409.1	CATCTTTGTAAATACTCCAGCACTCCATATAGTTTTTTAC	4	18690973	0.979039627	2	3	30	1	0.602059991	0.25	0	0	4	0	0	4	2L:18690973-18691012
2L	-	18691022	18691167	stop_codon	CG10383	FlyBase	G11409.2	AAGGGTCTGTTCGAATCGCTGCCCAGAGTCGCCCTCAGATTTAGCACTTAGGATGGGCCAAGTCCCACTAAACACCAGTACCCTAATAGTATCCCGACTAGTCTTTAAAGACTTGTAAAGTATTTTCTACACGAACCCTCACCATC	117	18691109	0.861575841	24	110	758	0.95620438	2.117271296	0.058394161	0.153846154	0.277372263	117	6	0	131	2L:18691022-18691167
2L	+	2041449	2041489	coding	Su(dx)	FlyBase	G1141.1	TGTCTCAAGGCAACCAGCGATACCTGTACTCCCAGCAGCAG	14	2041449	0.920999738	2	13	46	0.9375	1.176091259	0.1875	0.142857143	0.25	14	1	0	15	2L:2041449-2041489
2L	-	18691253	18691467	coding	CG10383	FlyBase	G11410.1	GTGGTCAGTGTAGCTGAAGGATCCCCTACCATGTTGACCTCGTTCAAGTTCCCCCTGCGCATTGTCACCGAAGAGTCCTCTAAGATAGATTTCGGGGACTTCTATCTGCTGAAGGATGATCACTTGAGTCTCTCCAAGCCCATTTACAGGCAATCGTTTCTGTATCAGAGATTATTGCACGTGATCCGCGAGGCCATTAAGGAACGATCAGATCC	188	18691253	0.978771589	26	186	1267	0.991111111	2.348304863	0.28	0.14893617	0.288888889	188	2	0	223	2L:18691253-18691467
2L	-	18691623	18691652	coding	CG10383	FlyBase	G11411.1	CTAAAGGCATTGTATTTTTGGGAACCCCAC	5	18691623	0.940980787	2	5	36	1	0.698970004	0	0	0	5	0	0	5	2L:18691623-18691652
2L	-	18691675	18691781	coding	CG10383	FlyBase	G11412.1	CGTCGGATGTGGGCAACGATCGTCCGATCGTGTGGATAGGACATTCCATGGGCGGCCTGCTGACCAAGCTAATACTGCTAAAATCCCTGGACTCCCAAGAGCCGAAG	15	18691766	0.958441381	8	15	70	1	1.176091259	0.2	0	0	15	0	0	15	2L:18691675-18691781
2L	-	18691805	18691915	coding	CG10383	FlyBase	G11413.1	TTCCAGAATTCTGGGCATAGATTACACATCAGCAGTCACAGAGTGGTCTGCCAATTTTACCAAATACTGTCCGTGTGAAAAGGGTCAGGGTCACATTGATGTGAGAGCCAA	22	18691805	0.984725445	6	19	154	0.884615385	1.06069784	0.076923077	0.181818182	0.307692308	22	2	1	23	2L:18691805-18691915
2L	-	18691948	18692015	coding	CG10383	FlyBase	G11414.1	GAAAATTTAGTGTGTGCGGAAGCGAATGGCGGAACCAGGACACAAGTGAGGAGTACACCAACTGCTGG	7	18691948	0.900452279	4	6	24	0.857142857	0.77815125	0.285714286	0	0	7	1	0	6	2L:18691948-18692015
2L	-	18692054	18692096	coding	CG10383	FlyBase	G11415.1	TGAGAAACGAAGCCGAGTTGGACTCGGATTGGGAAGTGGTCCA	5	18692096	0.928471066	4	5	18	1	0.698970004	0.2	0	0	5	0	0	5	2L:18692054-18692096
2L	-	18692253	18692300	coding	CG10383	FlyBase	G11416.1	ACCCGGCGAGGCGGTCAAAAATGTCAATGGCAACCAAAAGACAGAAAC	5	18692253	0.883928586	2	5	14	1	0.77815125	0.166666667	0.2	0.333333333	5	0	0	6	2L:18692253-18692300
2L	-	18692303	18692380	coding	CG10383	FlyBase	G11417.1	AAAAACGCCTTCTATACCAGCGAAACAGACGACGTATTTCTGGTGGGTGAGCAGAAGAGACTCAGTGGAGGCAAACTA	5	18692303	0.847233137	4	5	17	1	0.77815125	0.666666667	0.2	0.333333333	5	0	0	6	2L:18692303-18692380
2L	-	18692434	18692485	coding	CG10383	FlyBase	G11418.1	AGGAAGCCAAAGGCAGACATTGTTTTCGTCCATGGATTGCTGGGAGGTGTTT	88	18692485	0.987037563	7	86	752	0.990196078	2.004321374	0.137254902	0.125	0.245098039	88	1	0	101	2L:18692434-18692485
2L	+	2041695	2041745	coding	Su(dx)	FlyBase	G1142.1	ACCCAGTGGGAGGATCCACGCACGCAGGGCCAGGAGGTGAGCTTGATCAAC	7	2041726	0.993352034	2	5	17	0.888888889	0.903089987	0	0.285714286	0.444444444	7	1	0	8	2L:2041695-2041745
2L	-	18692569	18692684	coding	CG10383	FlyBase	G11420.1	TATGTCCCTGGTGCCCGATGCCGTGGAACATTTCTTTACGTCCGGATGGGTGGGCGCCCTGGCCGAGTGGCAACAATGCCCAGATCTCCGCCTGCAGGTGATCTCGGCTAAAACTA	50	18692612	0.835055477	13	49	253	0.983606557	1.77815125	0.147540984	0.2	0.344262295	50	1	0	60	2L:18692569-18692684
2L	-	18692686	18692777	coding	CG10383	FlyBase	G11421.1	GAGGGACGGAGGCCTCGTGCATCTCATGGAGCTACGAAAAATATTCAACGACGACAACGAGACCTTATCGACTTTGTGCAAAGTGTTGGCCA	103	18692777	0.951159369	11	100	582	0.985185185	2.123851641	0.414814815	0.223300971	0.407407407	103	2	0	133	2L:18692686-18692777
2L	-	18693027	18693067	coding	CG10383	FlyBase	G11422.1	ATGCTCCTCTCGGAACTTCACGTGATGCTGGCCCGGCTGCG	8	18693067	0.850228535	4	7	40	0.888888889	0.602059991	0.111111111	0.125	0.222222222	8	0	1	8	2L:18693027-18693067
2L	-	18693081	18693116	coding	CG10383	FlyBase	G11423.1	GCGATGGTTTATGCCCGTTCCCCGACGTGGGTGCAT	5	18693104	0.696116157	3	5	31	1	0.698970004	0.4	0	0	5	0	0	5	2L:18693081-18693116
2L	-	18693129	18693207	coding	CG10383	FlyBase	G11424.1	TGGATCACTTGAAGGACTGGGATTTCCGTCATCTGGCCCAAATCTGCGATGCCCGCACGGCTGTCTCCTTGGCCCGTTG	42	18693167	0.848576728	6	41	178	0.977777778	1.342422681	0.088888889	0.071428571	0.133333333	42	0	1	44	2L:18693129-18693207
2L	-	18693233	18693361	coding	CG10383	FlyBase	G11425.1	GAGGAGGACGAGAAGAAGTGGATCAGCGTGATCATCAACCCGATTGGGAAATGGTGGAAGGCGGCTAAGCACTCGGTGGCCTGGCGTCTGCTCAATATCGCCCAAACTGGCAGCCAGCCGGAACGCCTC	55	18693250	0.960641041	12	52	212	0.93442623	1.755874856	0.360655738	0.109090909	0.196721311	55	4	0	57	2L:18693233-18693361
2L	-	18694370	18694400	intron	CG10383	FlyBase	G11426.1	AGTAATAAATTGATCTCATTTCACTATAGCA	7	18694392	0.763938686	3	5	66	0.75	0.77815125	0	0.142857143	0.25	7	2	0	6	2L:18694370-18694400
2L	-	18695089	18695145	start_codon	CG10383	FlyBase	G11427.1	AAAACCATCAGAAAGCAGGCAATGTCATTGGAGGATCTCAAGATCAAGCTGCGCCGT	15	18695145	0.980292185	3	11	78	0.777777778	0.84509804	0.111111111	0.133333333	0.277777778	15	3	1	14	2L:18695089-18695145
2L	-	18695254	18695287	5'utr	CG10383	FlyBase	G11428.1	TTGCATGGGCCAGTGTGTGTGATACAATCGTCTA	21	18695274	0.727323679	5	21	131	1	1.342422681	0.272727273	0.047619048	0.090909091	21	0	0	22	2L:18695254-18695287
2L	-	18700690	18700747	3'utr	CG10376	FlyBase	G11429.1	GATCCCACACAGATTAAGTACCTTTTTATACAAATCCAACGAACCTTTCATGCATTTT	13	18700690	0.983208014	3	12	92	1	1.255272505	0.166666667	0.307692308	0.5	13	0	0	18	2L:18700690-18700747
2L	+	2042008	2042036	coding	Su(dx)	FlyBase	G1143.1	CATACCACCAGATCATGCGTCTGCCAGCC	5	2042018	0.864960656	2	5	20	1	0.77815125	0.166666667	0.2	0.333333333	5	0	0	6	2L:2042008-2042036
2L	-	18700987	18701085	3'utr	CG10376	FlyBase	G11431.1	CGTGGTCCTGAATATGGATGACCCCATCCCGGTCCACTTGTTTGGTTGCTCGAATAAGCTCAATCAAAATATTTTGTGGTTGCTCAGCAGTTGAACGAA	54	18701060	0.9329014	14	53	484	0.983870968	1.785329835	0.080645161	0.111111111	0.225806452	54	1	0	61	2L:18700987-18701085
2L	-	18701176	18701242	3'utr	CG10376	FlyBase	G11432.1	AGATTACTTTCCGAACCTACATTTGCAAATTAATCAACGAGAATTAACCCAAACCGGCCCATTGTTG	6	18701176	0.978719736	5	6	37	1	0.84509804	0	0.166666667	0.285714286	6	0	0	7	2L:18701176-18701242
2L	-	18701307	18701334	3'utr	CG10376	FlyBase	G11433.1	CGCAATCGTTTAATGTGATACAACGAAA	6	18701307	0.680065494	5	6	35	1	0.84509804	0	0.166666667	0.285714286	6	0	0	7	2L:18701307-18701334
2L	-	18701546	18701587	3'utr	CG10376	FlyBase	G11434.1	CGCCTTGGGATGGGTTAATTTTGTACAAATTCAAAGCAACTT	10	18701546	0.925135535	5	8	87	0.923076923	0.77815125	0.076923077	0.2	0.384615385	10	0	1	12	2L:18701546-18701587
2L	-	18701639	18701765	coding	CG10376	FlyBase	G11435.1	TTCCCTAGCGGATACCACAATGAAGTTGGACGACATTCCCAAACTGCTGATAGAGGCTGCCAAGGAGCGGGATTCCCAGGATAACATAACAGCGGTGGTGGTTTTGCTCAAACCGCGACATCAGATC	98	18701639	0.954909971	12	92	427	0.9375	1.419129308	0.089285714	0.132653061	0.241071429	98	4	3	105	2L:18701639-18701765
2L	-	18701787	18701894	coding	CG10376	FlyBase	G11436.1	TGAGGCAGTGATCGCAGAGCCGGACTTCGTGGATGTGCAGTTAAATGAGGCTCACGACTTTCTCGTACTAGGCACCGATGGCCTGTGGGATCATGTGCCCGAGTCGCT	107	18701894	0.972712181	15	103	608	0.962406015	1.806179974	0.421052632	0.177570093	0.338345865	107	4	1	128	2L:18701787-18701894
2L	-	18702062	18702111	coding	CG10376	FlyBase	G11437.1	TCACAAAGGATCAGCTTTATATCGCTTGGGTGGGCGATTCCAAGGCCCTT	8	18702062	0.979511658	5	7	51	0.818181818	0.954242509	0	0.375	0.545454545	8	2	0	9	2L:18702062-18702111
2L	-	18702153	18702284	coding	CG10376	FlyBase	G11438.1	TGCAACCAGCCAACTCCCACAACTGCTAGCCGATCAGCTTAAAGCAAATCCAGATCCTGCTGCATTCTCCCCAGACTTTTATCGCAATGCCTTCGAGTCGGCATTTTTGCTGGCCGACGAGCGTTTCACCCA	52	18702153	0.980203856	17	50	349	0.966101695	1.755874856	0.084745763	0.134615385	0.237288136	52	2	0	57	2L:18702153-18702284
2L	-	18702364	18702411	coding	CG10376	FlyBase	G11439.1	AACCCCGCAAAATGGAGGATCGCTGTGTTTGCCTGGATCGATTTGGTG	24	18702411	0.845109905	6	24	165	1	1.505149978	0.15625	0.291666667	0.46875	24	0	0	32	2L:18702364-18702411
2L	+	2042050	2042208	coding	Su(dx)	FlyBase	G1144.1	GGCGGCTCTATATCATATTCCGCGGCGAGGAGGGACTGGATTATGGTGGTGTATCTCGCGAGTGGTTCTTCTTGCTCTCCCACGAGGTTCTGAATCCCATGTACTGCTTGTTTGAGTACGCGAACAAGAACAACTACAGCCTGCAGATAAATCCCGCCT	21	2042186	0.981458046	11	21	147	1	1.447158031	0.392857143	0.333333333	0.5	21	0	0	28	2L:2042050-2042208
2L	-	18702467	18702519	coding	CG10376	FlyBase	G11440.1	ACTCGGAGGTGGATCGCCTCAAGGACTTCGCTGATGAGGCGGCGCCGGAAAAC	13	18702467	0.942983995	4	11	43	0.882352941	1.176091259	0.411764706	0.230769231	0.411764706	13	2	0	15	2L:18702467-18702519
2L	-	18702593	18702667	coding	CG10376	FlyBase	G11441.1	CATCGAAGCACACAGCAGCTGGAGCAGGATCTGTGCTTTGCCAAGGAGTGTGAAGTCACCGTGGAGGGTCCGCCG	7	18702667	0.924922519	5	6	27	1	0.903089987	0.25	0.142857143	0.25	7	0	0	8	2L:18702593-18702667
2L	-	18702677	18702806	coding	CG10376	FlyBase	G11442.1	CAGCCGGAGTTGTGTAACTCGTACGGCCAATGAGACATACAAAGTGTCCGGCGAGGAGCGTCATGCCGAATTGGTCTCAGCTATTTGGAAACAACTGGAGACTCGAGGATGTCCGGCGCAGTTCCGGATT	85	18702777	0.988818452	9	85	498	1	2.012837225	0.291262136	0.188235294	0.330097087	85	0	0	103	2L:18702677-18702806
2L	-	18702823	18702897	coding	CG10376	FlyBase	G11443.1	TTCCCGCATCGGAATGTGCGCACCTGATGGAATTCAAGCGATTTCTGGTCAGCACGGCGGAGAAGGCAGCAGCCG	52	18702823	0.962311221	5	45	224	0.838709677	1.716003344	0.096774194	0.173076923	0.306451613	52	10	0	52	2L:18702823-18702897
2L	-	18704607	18704840	stop_codon	Jwa	FlyBase	G11444.1	AACAGCATCGAGAGCTTTGCTCCCTCCACGCCCATGGGCTCCTTGCTGGATGCCTTAAATGTCCGGGCCGAAGGCGTCTTTAATTAGACTGACCAGTTTGACACAGTTGGAATGATCGTTTTTATCGCTAGTTATCCTTGTCAATGTTGATCCTTGCAAAGCAAATCCCGGTATTGTAATCGATTTTGATTTTTACTTTTGTATTAAACTATGATTTTATGCAGCCATCATGTA	126	18704607	0.984257926	28	121	962	0.952054795	1.444044796	0.294520548	0.142857143	0.260273973	126	3	4	139	2L:18704607-18704840
2L	-	18704855	18704923	coding	Jwa	FlyBase	G11445.1	CGATTTTCACCGTGTTGCTACCTATTTCGCTGACCTTCATCCACGCCTCCTTGCGACTGCGAAACATCA	27	18704855	0.88209756	10	25	205	0.96875	1.491361694	0.21875	0.148148148	0.28125	27	1	0	31	2L:18704855-18704923
2L	-	18704962	18704995	coding	Jwa	FlyBase	G11446.1	AATGGTACATACTGGCTGGAGCTCTGCTCGGAGG	5	18704983	0.782161673	3	5	29	1	0.77815125	0.666666667	0.2	0.333333333	5	0	0	6	2L:18704962-18704995
2L	-	18705007	18705060	coding	Jwa	FlyBase	G11447.1	GAACTTCATCGCCAGTCGTCTGACTGGTGGAAATGCCAATGCAGCAGAGCAGAA	17	18705060	0.930182078	3	17	62	1	1.278753601	0.105263158	0.117647059	0.210526316	17	0	0	19	2L:18705007-18705060
2L	-	18705079	18705146	coding	Jwa	FlyBase	G11448.1	AATCCTTCAAAGATTATTACTGGTCTGCTGGTGCAGGCTTTGATCATAGGCGTTATCTGGCAGTTCTT	11	18705128	0.674723367	6	7	97	0.727272727	0.602059991	0.272727273	0	0	11	2	1	8	2L:18705079-18705146
2L	-	18705160	18705245	coding	Jwa	FlyBase	G11448.2	TTTGAGAAGTGGGGCAATCGGGTGGTGAAGAACCTGCTCTATTACCAAACAAACTACTTTTTGCTCTTCATTACCATCTACGTTTT	27	18705199	0.862835535	10	24	205	0.965517241	1.447158031	0.103448276	0.074074074	0.137931034	27	1	0	28	2L:18705160-18705245
2L	-	18705250	18705319	coding	Jwa	FlyBase	G11448.3	AGTTGCCGCCTCTGCGAACCCTCGATGACTTCATCCTGGGATCGGCCCGATTCCAACTGCCCAATCTCAA	13	18705255	0.941917389	6	10	67	0.785714286	0.740362689	0.071428571	0.076923077	0.142857143	13	2	1	11	2L:18705250-18705319
2L	-	18705324	18705394	coding	Jwa	FlyBase	G11449.1	GCAATAACCCAAAAACCATGACAACGCCCTCCACTTCCGTGGGCGATGCAGCCGCCGCCTTGTCCGGCAAT	10	18705394	0.960391426	3	9	40	0.909090909	0.698970004	0.454545455	0.1	0.181818182	10	0	1	10	2L:18705324-18705394
2L	+	2042753	2042808	coding	Su(dx)	FlyBase	G1145.1	CTGTGCGGCATGCAGGACGTGGACGTGGAGGACTGGCAGCGCAACACCATCTACAG	28	2042790	0.9486993	6	25	68	1	1.505149978	0.125	0.142857143	0.25	28	0	0	32	2L:2042753-2042808
2L	-	18705497	18705616	start_codon	Jwa	FlyBase	G11450.1	ATAGTGAGCAAGAGGACAATAACGACTGGTTCACCGACGACGAGAGAACGCGTCTGCTGCCCGGGAAAAGGGGAAAATCAGCAACCACTGGCTTGCGGCTGAAAATTCGGCAGTTGACTT	34	18705549	0.929029978	9	32	93	1	1.602059991	0.25	0.151515152	0.3	33	0	0	40	2L:18705497-18705616
2L	-	18705634	18705668	5'utr	Jwa	FlyBase	G11450.2	GGAGTCGTGTGAAAATCTGAATATACGCTGGAATT	6	18705668	0.913616683	4	5	26	1	0.77815125	0.166666667	0	0	6	0	0	6	2L:18705634-18705668
2L	-	18706175	18706235	3'utr	Faf	FlyBase	G11451.1	CGTTGTTATGTTAGCTGTACTTATACTTCCGTCTATTTAACGAATAATAGAGGCACATTCT	12	18706175	0.990508639	6	12	124	1	1.230448921	0.058823529	0.333333333	0.529411765	12	0	0	17	2L:18706175-18706235
2L	-	18706325	18706360	3'utr	Faf	FlyBase	G11452.1	TAGGTTGATTCTCTGATCTGCCCAACACCATCAACC	6	18706339	0.727158865	3	6	36	1	0.84509804	0	0.166666667	0.285714286	6	0	0	7	2L:18706325-18706360
2L	-	18706373	18706422	NoAnnotation			G11453.1	AATAGAGAAACTATTCCTAATTTAATCATGAACATTAATATTAATAATTG	7	18706373	0.962977549	4	5	36	0.666666667	0.77815125	0.111111111	0.285714286	0.444444444	7	3	0	6	2L:18706373-18706422
2L	-	18706423	18706516	3'utr	Faf	FlyBase	G11453.2	AAATGAAAGCATCATCGTGTTACCAGCAGCAACGCATTACCAAAACTTGAACCAAGTTTTAAGTAGTCGTAGTCAACGTCCAAGTCGGAGGATA	20	18706443	0.873051513	7	17	83	0.826086957	0.977723605	0.260869565	0.15	0.260869565	20	3	1	19	2L:18706423-18706516
2L	-	18707027	18707109	coding	Faf	FlyBase	G11455.1	AGAGCGGAATTTTACACAGACTTTAAGAAGACAGCAGGACGAGGCATACGAGCAGAGTTTGCTTGCGGACGAGGAGAAGGAGC	18	18707063	0.999869797	5	18	78	1	1.361727836	0.260869565	0.277777778	0.434782609	18	0	0	23	2L:18707027-18707109
2L	-	18707168	18707236	coding	Faf	FlyBase	G11456.1	GAGCAAATCGCATGATGATCGTCGGACGTTTCGAGGGGGATTGCACGCCCGAAGAGCTGCTCCGTCGCC	6	18707168	0.926105736	4	6	20	1	0.903089987	0.5	0.333333333	0.5	6	0	0	8	2L:18707168-18707236
2L	-	18707412	18707483	coding	Faf	FlyBase	G11457.1	TATGCCCAGGCCCTTAACGATGCTAAGCAGGAGCTGCGTTTTCTAATCGTTTACCTGCACAAGGATCCCGCC	9	18707448	0.897157659	5	8	46	0.9	0.653212514	0.1	0.111111111	0.2	9	0	1	9	2L:18707412-18707483
2L	-	18707567	18707618	coding	Faf	FlyBase	G11458.1	ATCGTCAGTGCGTTTGTGAACCTGGGCGGAGGAAACGAAGCCCGCTTGGTGA	5	18707567	0.966068536	3	5	26	1	0.77815125	0.166666667	0.2	0.333333333	5	0	0	6	2L:18707567-18707618
2L	-	18707619	18707691	coding	Faf	FlyBase	G11459.1	CCGCAGCTTCACCGGCATCATTGGATATGTGATTAACTTCGTGTTTCAGTACTTCTACTCCACGCTGACGAGC	38	18707637	0.766119553	9	34	327	0.9	1.653212514	0.08	0.263157895	0.44	38	5	0	45	2L:18707619-18707691
2L	+	2042916	2043178	coding	Su(dx)	FlyBase	G1146.1	TGTTCGCGAGACGGATAACGAGAAGCGAGCTCGCCTGCTGCAGTTTGTGACGGGCACGTGTCGCGTGCCGGTCGGAGGATTCGCCGAGCTGATGGGCTCCAACGGGCCGCAGCGCTTCTGCATCGAGAAGGTGGGCAAGGAGACGTGGCTGCCGCGCTCGCACACCTGCTTCAATCGATTGGACCTGCCGCCGTACAAGAGCTACGATCAGCTGGTGGAGAAGCTGACCTTTGCCATCGAGGAGACTGAGGGCTTCTGCCAGG	129	2043042	0.964705554	31	122	635	0.935483871	2.161368002	0.341935484	0.178294574	0.316129032	129	10	0	145	2L:2042916-2043178
2L	-	18707706	18707816	coding	Faf	FlyBase	G11460.1	ATGTTCGCCGCCTCTACAGATGTCCGAGCGCCCGCTGTCCTTAACGATCGCTTCCTGCAGCAGGTGTTTTCCGCCAACATGCCTGGCGGAAGGACGGTTAGCCGGGTGCCC	14	18707809	0.957452755	11	14	65	1	1.255272505	0.055555556	0.214285714	0.388888889	14	0	0	18	2L:18707706-18707816
2L	-	18708115	18708163	coding	Faf	FlyBase	G11461.1	ATGAACGTCTGCCGCGACGTCCTAATCAGACACCAATGGGATCTCGAGG	16	18708130	0.974441614	2	15	44	0.95	1.278753601	0.25	0.25	0.4	16	1	0	19	2L:18708115-18708163
2L	-	18708166	18708205	coding	Faf	FlyBase	G11462.1	GAGAAGGTCCTCCAGTTCCAGGATCTCACCGGCATCGAGG	10	18708205	0.737832411	4	8	49	0.833333333	0.698970004	0.5	0.2	0.333333333	10	1	1	10	2L:18708166-18708205
2L	-	18708208	18708272	start_codon	Faf	FlyBase	G11462.2	CAACTGGGAACGGAGGCCTTCAACTGCAGGAAAGATGGAAGCTGATGGACTGACCAACGAACAGA	60	18708269	0.999927885	5	59	163	0.987951807	1.612783857	0.337349398	0.25	0.457831325	60	0	1	82	2L:18708208-18708272
2L	-	18708399	18708521	5'utr	Faf	FlyBase	G11463.1	AATAAATTGCCGAGAAATGTTAAAGACGTTGTAGTGCGGCAATTTGGCGTGCGTTGAAATGACTCCTGGCGACCAGTAGAAGCATTTAGTGACCACGCTACTCATCCCCCGTCCCCCGCCGCA	14	18708520	0.948960068	9	14	66	1	1.176091259	0.2	0.071428571	0.133333333	14	0	0	15	2L:18708399-18708521
2L	-	18711248	18711297	3'utr	Irk3	FlyBase	G11464.1	CGCATTACACTTTTGGCAGCACTATATTAATAACGAATTCAAAAACATTT	8	18711248	0.988187978	3	7	62	1	0.954242509	0	0.125	0.222222222	8	0	0	9	2L:18711248-18711297
2L	-	18712717	18712789	stop_codon	Irk3	FlyBase	G11465.1	AACGAGCGCGTCACGTTCAGCATATAGTTTGTAGTACATTGATCAAGCCATGACCGACTAAAATACTCACACA	16	18712789	0.978044952	8	15	92	1	1.278753601	0.157894737	0.1875	0.315789474	16	0	0	19	2L:18712717-18712789
2L	-	18713048	18713108	coding	Irk3	FlyBase	G11466.1	TACTCCAGATTTGGGATCCGGACCGCGGACTTCCTCCTCCGATGGACTGAGACGCAGCCTT	23	18713092	0.947491819	3	20	102	0.923076923	1.079181246	0.230769231	0.130434783	0.230769231	23	1	1	24	2L:18713048-18713108
2L	-	18713554	18713595	5'utr	Irk3	FlyBase	G11467.1	AGGCCACGCTCTCGTCAGTGATTCCGCGTCGACGTAGGCGGC	9	18713554	0.959650249	5	9	49	1	0.954242509	0.111111111	0	0	9	0	0	9	2L:18713554-18713595
2L	-	18810511	18810541	3'utr	CG10570	FlyBase	G11468.1	AATCGGCAGAAAATTGTACCTATTCAAAAAG	7	18810529	0.711556309	2	7	39	1	0.84509804	0	0	0	7	0	0	7	2L:18810511-18810541
2L	-	18829126	18829228	coding	CG17597	FlyBase	G11469.1	TGTGCTGAGCTCTGCTGGCAGCTCCGTGGATTGGCTGAGAAGCGCCAGGTGCCCAATGCTCAGTTGGCTCTGCAGCACAATCTGGGACTGGGTGGTGCTGTTG	9	18829126	0.957222752	7	9	42	1	1.041392685	0.545454545	0.222222222	0.363636364	9	0	0	11	2L:18829126-18829228
2L	+	2043182	2043412	stop_codon	Su(dx)	FlyBase	G1147.1	GAGTGGCAGTCGATTTGTGGTCGGTTTGTTGATTAATGTTTAATTCCAGTTAAGCGCCTGCTTTACCGTCCCCTCCCCCTTTCCATTTGACGACCACGTTGCGTTAAATAGTTACTGTTATTATTATTATTACATACGTATGTATTACTACTGTATACTGTAAACACGAAACACACACTTCTGTCTGTCTATTCCTATGTTCGCAACCGATATCACACGAGATATTTGTTA	522	2043412	0.978794256	37	507	3452	0.972580645	2.081347308	0.022580645	0.155172414	0.288709677	522	13	4	603	2L:2043182-2043412
2L	-	18829318	18829388	coding	CG17597	FlyBase	G11470.1	CGAGTTGATCACGTATGAGGCACTTGGACTGTGTGGAGAGGGCAAGGCCGGCGAGTTCATCGACGCTGGAG	21	18829318	0.969680639	5	20	113	0.952380952	1.301029996	0.095238095	0	0	21	1	0	20	2L:18829318-18829388
2L	-	18829895	18829964	coding	CG17597	FlyBase	G11471.1	CATGAAGAAGTATGGCACTAAGCCCGAGCATTTCGGCAAGATCGCTTGGAAGAACCACAAGCACTCCGTC	16	18829895	0.929511514	4	15	56	0.944444444	1.230448921	0.055555556	0.125	0.222222222	16	1	0	17	2L:18829895-18829964
2L	-	18833687	18833801	3'utr	CG10600	FlyBase	G11472.1	GCGTAGAACAATACACACATTGATAATTACTATATATATATATACCATATATAACTTTAGGACTAAGACAGCTTACACGTTGAAGAAACAATAAAGATTCGGATCGTACAAAATT	20	18833687	0.984725234	10	18	146	0.851851852	1.361727836	0.074074074	0.25	0.444444444	20	4	0	23	2L:18833687-18833801
2L	-	18833826	18833851	3'utr	CG10600	FlyBase	G11473.1	CCCAGTTTGATTTCCTTCTCAACAAC	8	18833840	0.64628406	3	8	63	1	0.954242509	0.444444444	0.125	0.222222222	8	0	0	9	2L:18833826-18833851
2L	-	18833915	18833962	3'utr	CG10600	FlyBase	G11474.1	AAGTTTTTTAATGCAGGCTGGTACACTGAGCTGTTATAGTGTGTATTT	5	18833962	0.9850188	3	4	39	0.8	0.602059991	0.2	0	0	5	1	0	4	2L:18833915-18833962
2L	-	18834017	18834168	3'utr	CG10600	FlyBase	G11475.1	GAAATCTCATCCAGTGCCCAGAGATCTTCCTTTGTATATAGCCAAAAGCTTATATGTAGTCCTAAACTTCACATACAAACACCCTTATATTTGATAACGAAACATAGGTTTATAAGCTAAATATGCGGCACTTGATAGAAATGTAGTTTTTT	45	18834080	0.983384265	20	40	314	0.894736842	1.707570176	0.140350877	0.2	0.368421053	45	6	0	51	2L:18834017-18834168
2L	-	18834178	18834256	3'utr	CG10600	FlyBase	G11476.1	GCAGGAGTCGCTATTATACCATTTATTTTGAAAATTGTTATTCCTTGTTCTGCGATATTGAGCAGCCACAGTTTTGTGC	23	18834178	0.990206449	8	22	221	0.962962963	1.414973348	0.296296296	0.173913043	0.296296296	23	1	0	26	2L:18834178-18834256
2L	-	18834334	18834394	3'utr	CG10600	FlyBase	G11477.1	AACGGATTTCGAGTAGCTGAATCCTTTAAAGGAAGATCTCAACTCTGAAAGGGATTTCAAT	25	18834375	0.670145898	10	25	145	1	1.477121255	0.066666667	0.16	0.3	25	0	0	30	2L:18834334-18834394
2L	-	18834425	18834570	stop_codon	CG10600	FlyBase	G11478.1	CTCATCATCGACATCCTCGGCAACAACGAATAGTTCGCTCTCCTCTTACGCCGGTTCCAACAATAGCTTTTGAAACTGGGAAAAGAAATGGACGGAAAGCGAGAGTAGAGGCTCCTATTTGGACTTTATGTGAAACTATATATTTT	271	18834535	0.97438594	18	269	1661	0.993865031	2.51054501	0.457055215	0.162361624	0.303680982	271	2	0	324	2L:18834425-18834570
2L	-	18834605	18834674	coding	CG10600	FlyBase	G11479.1	AGTCGAGTCTCGATGGCAAAGGGCACGTCGAAGAGACCTGATTTATTGGGATCCATCATAGCCAGCATGG	15	18834605	0.972503565	7	15	84	1	1.230448921	0.117647059	0.133333333	0.235294118	15	0	0	17	2L:18834605-18834674
2L	+	2043486	2043576	3'utr	Su(dx)	FlyBase	G1148.1	TTAGGCATAATTTATCCACTGCATAACTCTCCTGTGTAAATTTAAGACAAAGTTTGATTGATTCGCTTCTGTTGATATTTCTTACGACCAT	50	2043486	0.729324422	15	47	489	0.926470588	1.799340549	0.132352941	0.28	0.470588235	50	5	0	63	2L:2043486-2043576
2L	-	18834691	18834782	coding	CG10600	FlyBase	G11480.1	AGTGCTATCACAATGCCCATATCAGCCCCAGTTTCCACGTTGAAACCCACCTACAAAACCATTAATTTGCCCTCCCACAAGATTATCATCGC	11	18834691	0.952514881	7	11	50	1	1.079181246	0	0.090909091	0.166666667	11	0	0	12	2L:18834691-18834782
2L	-	18834880	18835134	coding	CG10600	FlyBase	G11481.1	AGAGGAGGTCTCTGAAGTGTGTTCCGAGGAGATTGTCGAAATGGATATACCGATACCCAAAGAACCAGTCCCAGCTGCTGCTTTTACATCATTGCCTAATACTCCGTCACCACTTATTAGTGCTCACTCCACTCTGGCTACTGCGCCCATACCAAAATCTTTTCTCCATCCACCAGTACCAATTGTAGCTGCACCCGCTCCTCCGCCACCCAGTCAAATTGTGAAAGTGGTACTCCCAGGCTCTTTGACGCCTCT	64	18835082	0.981740424	30	57	414	0.927710843	1.40936947	0.120481928	0.21875	0.397590361	64	4	2	77	2L:18834880-18835134
2L	-	18835236	18835348	coding	CG10600	FlyBase	G11482.1	TGCCTCAGACGCCTTTCATTGATCGTCTAAATCAAAAGGAGCCCGAGATCAAGATCGAAGTAAAGATTGTCTCCGACAGTAAAAGTGATATCAGTACCTCCAATCCAGTTGTG	30	18835348	0.948663149	11	28	187	0.885714286	1.491361694	0.142857143	0.133333333	0.257142857	30	4	0	31	2L:18835236-18835348
2L	-	18835437	18835461	coding	CG10600	FlyBase	G11483.1	CACAGCTCCTGCAACTGCACTTCCA	5	18835439	0.805569058	2	4	19	0.833333333	0.698970004	0	0.2	0.333333333	5	1	0	5	2L:18835437-18835461
2L	-	18835871	18835913	coding	CG10600	FlyBase	G11484.1	ACCAAGAAGAAACTTATTGACCTCGATGGCAAGGAGCGTCGAT	55	18835913	0.679083442	3	55	283	1	1.819543936	0.136363636	0.181818182	0.318181818	55	0	0	66	2L:18835871-18835913
2L	-	18835944	18836087	coding	CG10600	FlyBase	G11485.1	TGGCACCTGCGACTAAGACAGTATTATCCCGGCCAGGAAGTGATTAACGAGAAGAATAACCCTGTGCTAGCCGAAACACCTCACTACAAGGAAAAGCAAACGATCCTGCCAAACCCAATTAGCCACGACGAATGCGGCAAAAAG	42	18835992	0.989170159	14	37	164	0.847826087	1.113943352	0.369565217	0.095238095	0.173913043	42	5	2	39	2L:18835944-18836087
2L	-	18836155	18836209	coding	CG10600	FlyBase	G11486.1	CTTACCCCGCAACATAATCCACCAGTTTCGCACAGTGACAGCGGTAACGAGCGTA	7	18836155	0.963652646	3	6	30	0.875	0.84509804	0	0.142857143	0.25	7	1	0	7	2L:18836155-18836209
2L	-	18836331	18836391	coding	CG10600	FlyBase	G11487.1	AAAGACGTGGTCGCTTTTGCCGCCCAGGACTTTAACACAATGGTGGAAATGCTGCAGCTGG	10	18836331	0.977907818	4	10	63	1	1	0	0	0	10	0	0	10	2L:18836331-18836391
2L	-	18836392	18836438	coding	CG10600	FlyBase	G11488.1	TGAAAGCTGTACACTGTGGTCAAACTTACTCGCAGAACCGCATCACC	5	18836392	0.943580155	4	5	23	1	0.84509804	0	0.2	0.428571429	5	0	0	7	2L:18836392-18836438
2L	-	18836565	18836649	coding	CG10600	FlyBase	G11489.1	TAATGAATTGAGGAACCTTCAATATTTGCCGCGTTTGTCTGAGGCACGGGAGACGATGATCGAGGATCGGACCAAGGCGCATGCG	5	18836565	0.5	4	5	22	1	0.77815125	0	0.2	0.333333333	5	0	0	6	2L:18836565-18836649
2L	+	2043623	2043662	3'utr	Su(dx)	FlyBase	G1149.1	ACGCCGATAAATAAAACCACCTACCGTTTAGCTTCAGCTA	6	2043623	0.973711926	4	6	38	1	0.77815125	0	0	0	6	0	0	6	2L:2043623-2043662
2L	-	18837136	18837163	coding	CG10600	FlyBase	G11490.1	TATCGAGACCTGTACAATGTCGCAATAC	4	18837146	0.645976706	3	4	16	1	0.77815125	0.333333333	0.25	0.5	4	0	0	6	2L:18837136-18837163
2L	-	18837164	18837234	coding	CG10600	FlyBase	G11490.2	CTACTCGAGCACATGGCCGAGAACTACTCAACGCTGACGGTAAAGGCGGGAGTTCTTGGACGAAACTCCGA	6	18837195	0.945896451	5	5	19	1	0.77815125	0.166666667	0	0	6	0	0	6	2L:18837164-18837234
2L	-	18837337	18837406	coding	CG10600	FlyBase	G11491.1	TGGCGGGGCCTCCATTGTTCACCTGTATCAACATGAAATCGACGCATTGTCGCCAGATGAAATGGAGGAG	8	18837406	0.876335759	5	7	44	0.909090909	1	0.090909091	0.375	0.545454545	8	1	0	10	2L:18837337-18837406
2L	-	18837588	18837644	coding	CG10600	FlyBase	G11492.1	AGAGTTCCTCTTCGTCATCGTCTCGCCACTCCTCATCTACATCTCGGGAGTGCTCCA	8	18837588	0.979312101	6	7	55	0.875	0.84509804	0.25	0	0	8	1	0	7	2L:18837588-18837644
2L	-	18837652	18837693	coding	CG10600	FlyBase	G11493.1	AAATCCTACTTATCGTCTTCGTCCTCTTCATCCTCCAGCAAC	69	18837676	0.732500686	6	68	691	0.988095238	1.919078092	0.023809524	0.15942029	0.30952381	69	1	0	83	2L:18837652-18837693
2L	-	18837789	18837848	coding	CG10600	FlyBase	G11494.1	CGATAGCGAAAACCCGAGATGAGGTTTCCAGACAGCTAAATTTCGGAGACAAGGTCTCCA	5	18837789	0.5	3	4	14	1	0.84509804	0.142857143	0.2	0.428571429	5	0	0	7	2L:18837789-18837848
2L	-	18837875	18837947	coding	CG10600	FlyBase	G11495.1	CAGAACCTACACCAGTACTTAGTAACCTCATTAAAACTGAAGCGGAAATCAAAACGGAATCGACGGAGAAGCC	10	18837875	0.976621052	6	8	49	0.8	0.903089987	0.1	0	0	10	2	0	8	2L:18837875-18837947
2L	-	18838524	18838566	coding	CG10600	FlyBase	G11496.1	GAAGTATCATCGCAGTGATAGGGACCGCGAACGGGAGAAGGAG	5	18838524	0.955011643	2	4	19	0.833333333	0.698970004	0.5	0.2	0.333333333	5	1	0	5	2L:18838524-18838566
2L	-	18855131	18855177	3'utr	CG10602	FlyBase	G11497.1	GAACACATTTAAACAGAAGAGAAATAGATTTGATTTCTAAAAAGAAC	42	18855159	0.991227546	2	42	244	1	1.681241237	0.125	0.095238095	0.208333333	42	0	0	48	2L:18855131-18855177
2L	-	18855744	18855787	coding	CG10602	FlyBase	G11498.1	GAAGGATAAGCTGAGTGCTGTCGACTGGGACTTGTGGCTGAAAT	6	18855744	0.827322172	3	5	39	0.833333333	0.698970004	0.5	0	0	6	1	0	5	2L:18855744-18855787
2L	-	18855790	18855857	coding	CG10602	FlyBase	G11499.1	ACGCCTACAAGTCGATTGAGACGAAAGATTTCCAGAGTGCTTTATATGACTACTTCATCGACACGGAC	12	18855790	0.912907939	6	10	63	0.846153846	0.740362689	0.230769231	0.083333333	0.153846154	12	1	1	11	2L:18855790-18855857
211000022278880	+	428	527	rRNA	CR41544	FlyBase	G115.1	AAGCGCGGGTCAACGGCGGGAGTAACTATGACTCTCTTAAGGTAGCCAAATGCCTCGTCATCTAATTAGTGACGCGCATGAATGGATTAACGAGATTCCT	37	428	0.984636207	13	28	226	0.765957447	1.079181246	0.042553191	0.162162162	0.340425532	37	9	2	36	211000022278880:428-527
2L	+	2044198	2044275	3'utr	Su(dx)	FlyBase	G1150.1	ACGCTACACAAAAGTGCGGACTAAGACAAATCGGATGATTAGGAGGTGCGGCGTATATAGGGTTGATTGTGTACGAGT	8	2044198	0.97244003	5	7	37	1	0.954242509	0.222222222	0.125	0.222222222	8	0	0	9	2L:2044198-2044275
2L	-	18855862	18855929	coding	CG10602	FlyBase	G11500.1	TGCGCTACTTGGAGGACTTGTTTGGCGGACCAACCGTTTTTGAGCCTTTCCTGAGAGACTATCTGAAA	9	18855876	0.80849873	6	9	71	1	1	0.2	0.111111111	0.2	9	0	0	10	2L:18855862-18855929
2L	-	18856143	18856190	coding	CG10602	FlyBase	G11501.1	TCCAAGATCGTGGGAAGAATGCAGGGCGCCAAGGAGTTGGACTTTAAA	6	18856143	0.949291683	4	4	19	0.875	0.84509804	0.125	0.166666667	0.375	6	1	0	7	2L:18856143-18856190
2L	-	18856246	18856280	coding	CG10602	FlyBase	G11502.1	GAGATAGCCCACAGCTGGACTGGTAATCTTGTGAC	5	18856246	0.888638421	2	4	18	1	0.954242509	0.333333333	0.6	0.777777778	5	0	0	9	2L:18856246-18856280
2L	-	18856352	18856414	coding	CG10602	FlyBase	G11503.1	ATGTCTGGAAGCAGTACGATCTTCTGGTGATGCCCCCCTCATTCCCCTTTGGTGGCATGGAGA	27	18856373	0.740963205	8	27	191	1	1.491361694	0.193548387	0.148148148	0.258064516	27	0	0	31	2L:18856352-18856414
2L	-	18856418	18856513	coding	CG10602	FlyBase	G11504.1	CCAGTGTCTGGGCTGAGGAAGCCATCGTGGATGCCTGCGCCGAGGAGTTTTCCGAAACAGCTACCATGCTAAAGACTGCCACTGAGTTGTGTGGTC	12	18856418	0.957561606	10	11	59	0.916666667	1.041392685	0.083333333	0	0	12	1	0	11	2L:18856418-18856513
2L	-	18856670	18856742	coding	CG10602	FlyBase	G11505.1	TGCCAGGCAATCCACGCTCGCTCGGTGATTCCCTGCCAAGACACGCCAGCTGTTAAGTTTACCTATGATGCCA	41	18856714	0.740544222	5	40	226	0.97826087	1.653212514	0.130434783	0.12195122	0.217391304	41	1	0	45	2L:18856670-18856742
2L	-	18856761	18856827	coding	CG10602	FlyBase	G11506.1	CGAGACTTCAAGCAGCGCCAGTGGGTTGCAGTGGCTGAATCCCACCCAGACTTTGGGCAAGGAGCAT	25	18856827	0.943385762	7	25	100	1	1.491361694	0.258064516	0.2	0.35483871	25	0	0	31	2L:18856761-18856827
2L	-	18856929	18857006	coding	CG10602	FlyBase	G11507.1	AGCTCCCGATCAACTTCTTTATCAGCGATGCCGTCGATGATATTGGCCAGAAGCTAACGCTGGAGTTGCCATCTGGAA	9	18856929	0.974389232	5	8	51	1	1.113943352	0.153846154	0.444444444	0.615384615	9	0	0	13	2L:18856929-18857006
2L	-	18857182	18857214	coding	CG10602	FlyBase	G11508.1	ATCGCTTCAAGGTGTTGACTGCCAATCTGGACA	5	18857203	0.764040244	2	5	31	1	0.698970004	0.4	0	0	5	0	0	5	2L:18857182-18857214
2L	-	18857219	18857264	coding	CG10602	FlyBase	G11509.1	CAACTGGAAGATCGACTTTGCAGCAACCAAAATCCAAGGAAGCGTG	10	18857219	0.932296274	3	9	35	1	1.041392685	0.363636364	0.1	0.181818182	10	0	0	11	2L:18857219-18857264
2L	+	2044298	2044382	3'utr	Su(dx)	FlyBase	G1151.1	TATTAAATAGATTTTATTTAGTTTAATGCAATGTGTACTGTATTATATAAAATAAATGCAAAATTATTTAGTGATACACGGCCGA	23	2044298	0.976351797	11	20	237	0.928571429	1.414973348	0.285714286	0.217391304	0.357142857	23	2	0	26	2L:2044298-2044382
2L	-	18857295	18857365	start_codon	CG10602	FlyBase	G11510.1	CCGATTTACCAAGTACAAAAACGCAACATGGGTCGCTTAGGAGTCGTGGATCCCAGTTCTTACTCGCAGCC	13	18857337	0.977689581	8	9	54	0.736842105	0.84509804	0.421052632	0.307692308	0.526315789	13	4	1	14	2L:18857295-18857365
2L	-	18859007	18859058	5'utr	CG10602	FlyBase	G11511.1	GCGCACTTGGCACATTTACGATTGCACCTGGCAGAATCCATTCGAGTCGGCA	9	18859058	0.970965688	4	9	51	1	1.041392685	0.363636364	0.222222222	0.363636364	9	0	0	11	2L:18859007-18859058
2L	-	18916563	18916628	3'utr	ssp3	FlyBase	G11512.1	TGTTTAATGCAAAGTATTAACATTATTTAAGCGATCCTATCAAACTCCTACCCACAAGCACATAAC	5	18916563	0.963072017	4	5	29	1	0.698970004	0.2	0	0	5	0	0	5	2L:18916563-18916628
2L	-	18916738	18916817	3'utr	ssp3	FlyBase	G11513.1	ATCAACAGCAGGATAACTGAACTTTGAATGCAGAAGCGGCACTCAAAACAAACACTTGTAATATTATCTTAAACTAGTTT	16	18916775	0.986817413	5	12	109	0.736842105	0.84509804	0.157894737	0.1875	0.315789474	16	4	1	14	2L:18916738-18916817
2L	-	18916859	18916923	3'utr	ssp3	FlyBase	G11514.1	ACATACAATGATCCTTCAACCTGAAGACCCAGCTTTCTAAGTGATATTATTTTCGAAGAAAATGA	7	18916923	0.985234051	4	7	56	1	0.84509804	0	0	0	7	0	0	7	2L:18916859-18916923
2L	-	18917292	18917358	coding	ssp3	FlyBase	G11515.1	CAATCGCAGACATCAGGACCTGCTGATATCTGAGCAGTATGCCGTGATCTTCAAGAGGATGGCCAAG	9	18917358	0.960845803	7	9	46	1	1	0	0.111111111	0.2	9	0	0	10	2L:18917292-18917358
2L	-	18920325	18920358	coding	ssp3	FlyBase	G11516.1	GACACGTCTGCTGAGCGCGGCCAAGTCCACTGAG	5	18920342	0.832644369	3	5	10	1	0.77815125	0.5	0.2	0.333333333	5	0	0	6	2L:18920325-18920358
2L	-	18939731	18939782	coding	ssp3	FlyBase	G11517.1	AAGCGACTCGATCTCCTGGAATCCTCCAAGGAAACAGAGGGTAGACTGCAAG	6	18939731	0.919592332	2	6	19	1	0.84509804	0.285714286	0.166666667	0.285714286	6	0	0	7	2L:18939731-18939782
2L	-	18941240	18941342	coding	ssp3	FlyBase	G11518.1	ACTTTGAAGGCGGAGAATCAACATTCCGAACCAAAACAGATTCAACCTCCGACTGATGCTGACGATGGATGGTTGACTGTAAAAAACCGAAGAAGGACCAGCA	89	18941240	0.862477236	6	89	228	1	2.004321374	0.198019802	0.112359551	0.217821782	89	0	0	101	2L:18941240-18941342
2L	-	18942104	18942164	coding	ssp3	FlyBase	G11519.1	AGAGAAGCTCAAAATAGAATTGAAAATGAGGCTTTAGAAGAAGTGACCATTCCAATAGACA	41	18942138	0.892883704	4	41	222	1	1.62324929	0.166666667	0.024390244	0.047619048	41	0	0	42	2L:18942104-18942164
2L	-	18942360	18942411	coding	ssp3	FlyBase	G11520.1	ATTACTGCGTGCCTATGACCAAGTGCCAAAGGGAGCAATGCGACTGAATGTC	10	18942385	0.99978932	3	8	20	0.916666667	1.041392685	0.166666667	0.2	0.333333333	10	1	0	11	2L:18942360-18942411
2L	-	18942414	18942499	coding	ssp3	FlyBase	G11520.2	CGGGCAAATCCAGTCCAGCCTTGTTTCCGGGTACTCAATCCGGAGAAACCTCACCGTTCTGTGATAATGGACAGATTTCGCCCAGG	79	18942485	0.73796103	8	66	560	0.840909091	1.170261715	0.079545455	0.101265823	0.193181818	79	10	4	74	2L:18942414-18942499
2L	-	18942659	18942736	coding	ssp3	FlyBase	G11521.1	TTAATGAGATTTATCAGACAGTGGAGTGCTATGAAAACATTTCCAGTTGCCAAGAGACTATTTTGGTGCTTGAAAACT	14	18942694	0.967977469	8	14	83	1	1.230448921	0	0.214285714	0.352941176	14	0	0	17	2L:18942659-18942736
2L	-	18951052	18951146	3'utr	Nedd8	FlyBase	G11523.1	AAAAAGAAGTCTTAAAAGTGGTTTAGAAGAAAACAAAGTGTATTCGCATCGGAGGAATTTAGACAGAATGGATTGGGGCCAACCGGGTCCGTAAT	32	18951052	0.965236463	7	31	165	0.971428571	1.531478917	0.228571429	0.09375	0.171428571	32	1	0	34	2L:18951052-18951146
2L	-	18951156	18951197	3'utr	Nedd8	FlyBase	G11524.1	AAATATATTAAGCTTGAGAAGCGTCATATGGAGAATTAATAT	6	18951156	0.977757663	2	6	38	1	0.77815125	0.166666667	0	0	6	0	0	6	2L:18951156-18951197
2L	-	18951217	18951300	stop_codon	Nedd8	FlyBase	G11525.1	GTTCTTCACTTGGTATTGGCTCTGCGAGGAGGTGATTCAATCCTAACACCTTGTGTGTAACTAGCGTGTTCATAAGTGGAAAAC	10	18951263	0.988259449	6	8	75	0.916666667	0.740362689	0.416666667	0.2	0.333333333	10	0	1	11	2L:18951217-18951300
2L	-	18951409	18951473	coding	Nedd8	FlyBase	G11526.1	AGCGCGTGGAGGAAAAGGAAGGCATTCCGCCCCAGCAACAGCGTCTTATTTTCTCCGGCAAGCAA	21	18951457	0.778338706	3	21	42	1	1.361727836	0.217391304	0.095238095	0.173913043	21	0	0	23	2L:18951409-18951473
2L	-	18951704	18951756	start_codon	Nedd8	FlyBase	G11527.1	TTTTGAATTTGTACAGGAGCGCCTAGTTAAATACACACAAAATGTTGATCAAA	6	18951756	0.980324253	5	5	34	0.777777778	0.84509804	0	0.333333333	0.555555556	6	2	0	7	2L:18951704-18951756
2L	-	18954357	18954423	5'utr	CG10621	FlyBase	G11528.1	TTAAACGTTCGTCGAGCGTCCATTGCGACTGATCATATCCACCGTTCCGAAAGATTTGTGATAACCA	6	18954357	0.96240995	5	6	35	1	0.903089987	0.5	0.166666667	0.375	6	0	0	8	2L:18954357-18954423
2L	-	18956053	18956108	coding	CG10623	FlyBase	G11529.1	GACGTCGAGCAGGGAGATTGGACTGGAACCGGCGAGGAGGTGGTCAAGTTTGTGCC	40	18956053	0.873559098	3	40	107	1	1.643452676	0.454545455	0.1	0.181818182	40	0	0	44	2L:18956053-18956108
2L	+	2131029	2131076	coding	GlyP	FlyBase	G1153.1	CGACGCCGATCGGCGCAAACAGATCTCGGTGCGCGGGATCGCCGAGGT	42	2131061	0.913392205	3	42	102	1	1.69019608	0.204081633	0.142857143	0.265306122	42	0	0	49	2L:2131029-2131076
2L	-	18957907	18957952	3'utr	Nak	FlyBase	G11531.1	ATTATATATTTATACAAAACTATGTGATTATACACCCACACCCAAT	28	18957907	0.971102071	3	28	172	1	1.556302501	0	0.285714286	0.444444444	28	0	0	36	2L:18957907-18957952
2L	-	18957985	18958090	3'utr	Nak	FlyBase	G11532.1	AATACCTATAACTGTTATTTAGTGCAAAAATTTAAACTAGTTTTAGAAGCGAAACATGTTTTAGAATTTATACAGTGCGTAAGTTTACCAAAGTTACATTTATTTT	21	18958036	0.985143957	8	20	171	0.96	1.380211242	0.04	0.19047619	0.32	21	1	0	24	2L:18957985-18958090
2L	-	18958141	18958218	3'utr	Nak	FlyBase	G11533.1	CCGTTCCGTTTTTAATGTGGGGTTCCAAAAATAACCAATATCTGTATTTTTTGAATATAGTATTTATTCGCGTGTAGC	13	18958141	0.942096538	6	10	117	0.9375	1.176091259	0	0.153846154	0.3125	13	1	0	15	2L:18958141-18958218
2L	-	18958245	18958292	3'utr	Nak	FlyBase	G11533.2	AGTGGGGCGAGACCATCAAGGAGACCTGAGACTGAGTGTTTCAAATTA	165	18958269	0.966311253	6	159	540	0.961904762	2.305351369	0.138095238	0.224242424	0.39047619	165	8	0	202	2L:18958245-18958292
2L	-	18958403	18958486	coding	Nak	FlyBase	G11534.1	AAACACCATTCAAAATTCTGCCAAAACCGGCTTCAGCAACATGAGCTTTGAGGACTTTCCCTCGGATCAGGAAATGGATCGTCT	17	18958403	0.959919217	7	17	82	1	1.278753601	0.052631579	0.117647059	0.210526316	17	0	0	19	2L:18958403-18958486
2L	-	18958671	18958718	coding	Nak	FlyBase	G11535.1	AGAAGGAGAAGTCCAATCTGGCTGTAAGGGTTCTGCCGGGAAAGCTCA	38	18958671	0.962077758	3	35	226	0.911111111	1.135662602	0.311111111	0.157894737	0.288888889	38	2	2	41	2L:18958671-18958718
2L	-	18958846	18958984	coding	Nak	FlyBase	G11536.1	ATCCTCACCAGCAGCTGTGATTCCAGTTCAGGCACCTCTTCCAGTTCCAGTTCCTGCCCCTGTTTCCGTTCCAGCCGTTCCAGTTCCAATACCAGCGGTCGTTACCCATCTGCGTCCTTTGCTGCCCATTGCCGATAAT	28	18958973	0.987253034	8	25	225	0.944444444	1.230448921	0.111111111	0.25	0.416666667	28	1	1	34	2L:18958846-18958984
2L	-	18959383	18959426	coding	Nak	FlyBase	G11537.1	TGGATGAGTTCAATGAGCCAATTTTCAATCCCTTCCAGGAAAAC	5	18959426	0.964693222	4	5	28	1	0.903089987	0	0.6	0.75	5	0	0	8	2L:18959383-18959426
2L	-	18959763	18959792	coding	Nak	FlyBase	G11539.2	TAAGTCCCACTTCGAGCGATCTCTTGCACA	13	18959764	0.781720077	2	12	66	0.933333333	1.146128036	0	0.153846154	0.266666667	13	1	0	14	2L:18959763-18959792
2L	+	2135755	2135786	coding	GlyP	FlyBase	G1154.1	ATCCCGGACTCTCCGACCTGATCGCCGAGAAG	5	2135784	0.902260503	2	5	15	1	0.698970004	0.6	0	0	5	0	0	5	2L:2135755-2135786
2L	-	18960117	18960153	coding	Nak	FlyBase	G11540.1	CAACAACTAAATCTCATGGCTGCCGCGGTAGCTGCAC	18	18960136	0.785764511	2	14	95	0.789473684	1.176091259	0	0.055555556	0.105263158	18	4	0	15	2L:18960117-18960153
2L	-	18961165	18961196	3'utr	Nak	FlyBase	G11542.1	GAGAATTGTATGAGATTTAAACCAAAACTGAA	6	18961165	0.974352879	3	5	31	0.833333333	0.698970004	0.5	0	0	6	1	0	5	2L:18961165-18961196
2L	-	18961264	18961298	3'utr	Nak	FlyBase	G11543.1	TTATCAGATGACAGCAAATACAGATTATATCTATA	5	18961288	0.963785267	2	4	28	0.833333333	0.698970004	0	0.2	0.333333333	5	1	0	5	2L:18961264-18961298
2L	-	18961463	18961492	3'utr	Nak	FlyBase	G11544.1	AATTGAAATGTTCAATTAGCTTTAATTACT	12	18961477	0.785599795	2	12	109	1	1.204119983	0.25	0.166666667	0.375	12	0	0	16	2L:18961463-18961492
2L	-	18962554	18962592	3'utr	Nak	FlyBase	G11545.1	CTCGATCGAAAAATTTAGCGTGCCATATAGATGGGGAAT	5	18962592	0.967505367	3	5	28	1	0.84509804	0.142857143	0.4	0.571428571	5	0	0	7	2L:18962554-18962592
2L	-	18962664	18962799	lincRNA_intron-lincRNA_exon	Nak	FlyBase	G11546.1	CAATCCAGAAAGTGAAAGTGATTTGAACGTAGACGTAGACGTAGTCTAAAAACTTCCTAGTAACGCTATGCTCAACTCAGCAAAGTGCCGCCAAGGCGATCTCCTCGATATCCTCCATCCAAGGAGCCGCTTCCAG	26	18962664	0.96524573	13	26	135	1	1.568201724	0.135135135	0.307692308	0.513513514	26	0	0	37	2L:18962664-18962799
2L	-	18963339	18963428	coding	Nak	FlyBase	G11547.1	ACAATAACTTGGCTGCCATGGGCGACGGTCAGCAGACTTTGGCTAGTGCTGCCTCGAATCCCGGGATATATGCATCTTCAACGGCAAACT	18	18963339	0.933213452	8	18	100	1	1.322219295	0.238095238	0.166666667	0.285714286	18	0	0	21	2L:18963339-18963428
2L	-	18964160	18964276	coding	Nak	FlyBase	G11548.1	ATGCCACCTGCTGTTCCTCCACCTCCTCAAGCTGTTACTCCGGCAGCTCCTGCTGCCAGTAAACTCTTCGAGTCAAGTGGCTATCCAGATCCATTCAATGAGCCAGCTGCAGCAGTA	10	18964160	0.967098087	8	10	56	1	1.041392685	0	0.1	0.181818182	10	0	0	11	2L:18964160-18964276
2L	-	18965014	18965052	coding	Nak	FlyBase	G11549.1	CGGACGCGGGCAACTTCGTACTCTGCGACTTCGGATCGG	6	18965052	0.943471495	3	6	25	1	0.77815125	0.333333333	0	0	6	0	0	6	2L:18965014-18965052
2L	+	2135986	2136039	coding	GlyP	FlyBase	G1155.1	ACAAGCGCCAGCTGCTGAACTGCCTGCACATCATCACCCTGTACAACAGGATCA	20	2136039	0.870880015	6	19	73	0.954545455	1.021189299	0.181818182	0.1	0.181818182	20	0	1	21	2L:2135986-2136039
2L	-	18965079	18965176	coding	Nak	FlyBase	G11550.1	GTTGGCTTCACGGAGCCAGAGGTGCTCAACATCTTCTGTGATATTGCCGAGGCTGTCTCTCGATTGCACTATTGTCAGACTCCGATTATCCATCGGGA	111	18965079	0.988558769	12	104	967	0.925	2.045322979	0.325	0.072072072	0.141666667	111	9	0	111	2L:18965079-18965176
2L	-	18965332	18965385	coding	Nak	FlyBase	G11551.1	TGAGTGGGCACAAAAACATCATTGGTTATGTGGACTCCAGCATCACGCCCACGG	10	18965385	0.967327665	4	10	50	1	1.079181246	0.333333333	0.1	0.25	10	0	0	12	2L:18965332-18965385
2L	-	18965471	18965529	coding	Nak	FlyBase	G11552.1	AGTACGCCCTGAAGCGCATGTACGTCAACAATGAGCACGATCTGAACGTAGCCAAGCGG	12	18965471	0.852568515	5	10	40	0.923076923	1.079181246	0.153846154	0.083333333	0.153846154	12	1	0	12	2L:18965471-18965529
2L	-	18968335	18968382	coding	Nak	FlyBase	G11553.1	GAGAACTCTCGACTGGAGAATCCGCCCAACAGCAGCAGCTCGTCGTCC	10	18968357	0.944075863	3	9	22	1	1.146128036	0.214285714	0.3	0.5	10	0	0	14	2L:18968335-18968382
2L	-	18973352	18973398	coding	CG10639	FlyBase	G11554.1	GTCCTGCGCCATCCATCCCTCAAAGTGGCTGTCCTGGAGAAGGAGTG	7	18973398	0.959235652	2	7	38	1	0.84509804	0.285714286	0	0	7	0	0	7	2L:18973352-18973398
2L	-	18977534	18977627	3'utr	Swip-1	FlyBase	G11555.1	ATACTAATGCGTTAAATACGAATACACAAGAAAATACACGTACTTTTAGAGAACGTTTACTACAAACTTATACTGCAATTTAAATAAATAAATG	53	18977602	0.99574528	10	49	357	0.950819672	1.462397998	0.081967213	0.173076923	0.295081967	52	2	1	58	2L:18977534-18977627
2L	-	18977634	18977685	3'utr	Swip-1	FlyBase	G11555.2	AAAGTAAAACAATAAGTTTCGATTCAGTATTTCACGTTTAAAGTTAGCGATT	72	18977663	0.780386058	7	64	605	0.875	1.886490725	0.056818182	0.208333333	0.352272727	72	11	0	77	2L:18977634-18977685
2L	-	18977706	18978064	NoAnnotation			G11556.1	TTTAAAACCAACCAAACTGAGCCACTCTAGCCAGGGACATATGCATACATACGTACATTAATAACGATCATACCAAAAGCGTATTTATAGTTAACCTTTAGTTAAGTTTAAAATGTTTTAGATTAAGAACTACTTTATTGTTTGGTGTTGCGCAAAATTTCATTGTTGAATTACGTTTATCCTTGAGGGTTCTCCAAAATGTATGCTTTTTACTTTATGATTTTGTACTTTTAGTGCCATTTTTATGTTCTTCGTTTTAGTTTTGTTAAAAATAAAATTGATAGTTATATTAAGCAAATAAACTTGTGAAATTCAACCTTCTTTGTATATACTAATCCTATGTTGGCAGTCAATCTTAG	768	18977706	0.991040646	78	732	7713	0.954397394	2.040898888	0.112920738	0.16796875	0.306188925	768	35	7	879	2L:18977706-18978064
2L	-	18978098	18978144	3'utr	Swip-1	FlyBase	G11557.1	TGTTTGTTTTGGATCTTTGAAGTACCCATCACAACTTATCAAGTAAC	13	18978104	0.67352787	5	6	67	0.8125	1.113943352	0.125	0.153846154	0.3125	13	3	0	13	2L:18978098-18978144
2L	-	18978156	18978317	3'utr	Swip-1	FlyBase	G11557.2	CTGGCGTAGGTTAATCGAATGTGGAACTAATCCCGGGAGAAGAGGATACGCTTCGTACAAGCATTTTTCAAGCATCACATACTCTAATTATATTCATACTTATCGCCCCATACATATAAAAACTCGATTTGCTGGCAAAAACATCTTGGGAATTGAATGTTA	752	18978280	0.85864425	31	706	2827	0.953810624	2.01389006	0.282909931	0.123670213	0.239030023	752	33	7	826	2L:18978156-18978317
2L	-	18978318	18978387	stop_codon	Swip-1	FlyBase	G11557.3	CAGTTCCAGCAGCGGGCAGCGATCTTCCAGTAGAGGACTTAGGTTCGCCCTTAGTCTAGCGAGTAATTAT	26	18978387	0.944766777	9	16	95	0.727272727	1.380211242	0.212121212	0.2	0.393939394	25	9	0	24	2L:18978318-18978387
2L	-	18978432	18978525	coding	Swip-1	FlyBase	G11558.1	GTGGGAGTGAGCGGAGCCAAGAACTTCTTCGAGGCGAAAATTGAGCAACAGCTGCGGACGAACAAGTTCCACGACGAGATTCGGGCGGAGCAGG	14	18978432	0.910055997	7	11	36	0.882352941	1.176091259	0.411764706	0.214285714	0.352941176	14	2	0	15	2L:18978432-18978525
2L	-	18978564	18978720	coding	Swip-1	FlyBase	G11559.1	ATGATGGAGAAGCTGGGCGCTCCGCAAACCCATCTGGGACTCAAGCAGATGATTGCCGAGGTGGACGAGGATAACGATGGCAAGATTTCATTCCGAGAGTTCTTGCTGATCTTCAGGAAGGCCCAGGCCGGGGAACTGGACTCCGATTCTGGGCTGA	29	18978591	0.998033894	13	25	130	0.891891892	1.217483944	0.378378378	0.275862069	0.432432432	29	3	1	33	2L:18978564-18978720
2L	+	2136192	2136302	coding	GlyP	FlyBase	G1156.1	GTTATCTTCCTGGAGAACTACCGTGTCACCCTGGCCGAGAAGATTATGCCCGCCGCCGATCTGTCCGAGCAGATCTCGACCGCCGGCACAGAGGCCTCTGGTACCGGCAAC	7	2136192	0.87709551	7	7	31	1	0.903089987	0.625	0.142857143	0.25	7	0	0	8	2L:2136192-2136302
2L	-	18978722	18978766	coding	Swip-1	FlyBase	G11560.1	CGATACGGCTCGTGATGGCTTCTTGGACCTGCAGGAGCTGAAGTT	6	18978766	0.973523527	5	5	32	0.875	0.84509804	0.5	0.166666667	0.375	6	1	0	7	2L:18978722-18978766
2L	-	18986673	18986827	coding	Swip-1	FlyBase	G11561.1	CGAGCTGACGCACATCCTCAATCGGCGCCAGGAGATCATGGAGTCCCAGGAGGCGGGCATCGAGGTGCGTCGCACCTACAAAGTGGTCAACGTCTACACCGACTTCCCCGAGTTCTCCCGTAACCAGATCAAGGACTACCAGAAGACCTTCAATA	26	18986673	0.932689672	14	25	91	0.967741935	1.477121255	0.096774194	0.192307692	0.322580645	26	1	0	30	2L:18986673-18986827
2L	-	18986873	18986908	start_codon	Swip-1	FlyBase	G11562.1	GTCCGTTTCCTCGAACGCCTCATCCGCCTCCAACAA	11	18986885	0.800252962	2	9	38	0.692307692	0.954242509	0.615384615	0.181818182	0.307692308	11	4	0	9	2L:18986873-18986908
2L	-	18987024	18987093	5'utr	Swip-1	FlyBase	G11563.1	CGTGCAACGAGTCCGTGTGTGTTTTCCTGGCGCATCGCCGCATTTGTGTGTGTATCCGGACATCTCTTTT	12	18987093	0.937709508	8	10	100	0.857142857	1.079181246	0.571428571	0.166666667	0.285714286	12	2	0	12	2L:18987024-18987093
2L	-	19008219	19008266	NoAnnotation			G11564.1	GGGATTATCATCAAAAGATTTGGCACGTGATTCTTGTTGTTTAAGTAG	7	19008246	0.862497277	4	6	67	0.857142857	0.77815125	0.142857143	0	0	7	1	0	6	2L:19008219-19008266
2L	-	19008355	19008446	stop_codon	RpL30	FlyBase	G11565.2	TTCCGCGTGTGCACCCTGTCCATCACCGATCCTGGAGATTCGGACATCATCCGCTCGCTGGAGACGGCCTAAACATTTATTTTTAATCGAAC	22	19008355	0.971237835	10	19	102	0.888888889	1.079181246	0.037037037	0.227272727	0.37037037	22	2	1	24	2L:19008355-19008446
2L	-	19008476	19008541	coding	RpL30	FlyBase	G11566.1	AGTCCGAGATCGAGTACTACGCTATGCTGGCCAAGACTGAAGTCCAGCACTACAGCGGCACCAACA	79	19008476	0.950938764	6	72	326	0.914893617	1.457377197	0.340425532	0.164556962	0.29787234	79	6	2	86	2L:19008476-19008541
2L	-	19008613	19008636	snoRNA	snoRNA:Me28S-A2113	FlyBase	G11567.1	TTATACTAGAGACTCTTTCTGACG	10	19008630	0.59309291	6	10	67	1	1.204119983	0	0.4	0.625	10	0	0	16	2L:19008613-19008636
2L	-	19008723	19008778	intron	RpL30	FlyBase	G11568.1	AGTCTACGGCGCTTCCAAATGGTTCCTCCAACAACGGGCATGCACATCACTTGGGG	5	19008766	0.68970109	3	4	16	1	0.698970004	0	0	0	5	0	0	5	2L:19008723-19008778
2L	-	19008965	19009036	coding	RpL30	FlyBase	G11569.1	ACTGCCTGGGCTACAAGCAGACCTTGAAGACCCTGCGCCAGGGCAAGGCCAAACTGGTGCTCATCGCCAGCA	7	19008965	0.906514102	4	6	21	1	0.84509804	0.142857143	0	0	7	0	0	7	2L:19008965-19009036
2L	+	2136736	2136867	coding	GlyP	FlyBase	G1157.1	AGCCAAGTGGCTGGAGATGTCCATCAACAACATTGCGTCCAGCGGCAAATTCTCGTCGGATCGCACCATCGCCGAGTACGCCCGCGAGATTTGGGGAGTGGAGCCCACCTGGGAGAAGCTGCCAGCGCCGGA	26	2136833	0.960476928	8	23	94	0.903225806	1.447158031	0.064516129	0.153846154	0.290322581	26	3	0	28	2L:2136736-2136867
2L	+	2136873	2136965	stop_codon	GlyP	FlyBase	G1157.2	AGCCACAGAACTAAATCAATTTTTGATATTATTTTATTATTTATGTGCTTTACTTTTGCTAAAGTCAAAGTTCAAGTTTAGGCGCCAAAAGCA	7	2136927	0.960476932	5	6	50	0.875	0.84509804	0.25	0.142857143	0.25	7	1	0	7	2L:2136873-2136965
2L	-	19009051	19009126	start_codon	RpL30	FlyBase	G11570.1	AAACTATCAACATGGTGGCCGTTAAGAAACAAAAGAAGGCTCTGGAGAGCACCAACGCCCGTCTGGCGCTGGTGAT	11	19009111	0.757119595	7	10	40	0.928571429	1.113943352	0.142857143	0.181818182	0.357142857	11	1	0	13	2L:19009051-19009126
2L	-	19009205	19009232	5'utr	RpL30	FlyBase	G11571.1	TTTCTTTTGCCATTGTCAGCCGACGAAG	16	19009205	0.846571099	3	16	80	1	1.278753601	0	0.125	0.263157895	16	0	0	19	2L:19009205-19009232
2L	-	19030960	19031031	stop_codon	hk	FlyBase	G11572.1	AATCCCTAAGTGCAATGAAATCAAAGTAGAAAGCATGAACCTGAAGAGTAGGCTAAGTCTCATTTCTTGTTT	19	19030997	0.929569922	7	19	91	1	1.414973348	0.038461538	0.263157895	0.461538462	19	0	0	26	2L:19030960-19031031
2L	-	19031035	19031153	coding	hk	FlyBase	G11573.1	GACCTCCGCTTTCTACAGACTGGGTGTCAATGCCCAGCGTGATGCAATCGACTCTAAGCTGGCAATATTGATGGGCTCTGGCCAGACATTCCTTGCCCGCCAGCGGCAGTCCGCGCCCC	17	19031035	0.957145445	8	17	85	1	1.255272505	0.388888889	0.058823529	0.111111111	17	0	0	18	2L:19031035-19031153
2L	-	19031162	19031227	coding	hk	FlyBase	G11574.1	GTACTGGAAAAGAGTGCTGATCTCGTCGAGGAGGAGCCCAAGCCGAAGATGAGTGTGATGGAGGAG	22	19031227	0.934671209	6	21	90	0.958333333	1.361727836	0.291666667	0.090909091	0.166666667	22	1	0	23	2L:19031162-19031227
2L	-	19032568	19032637	coding	hk	FlyBase	G11575.1	ACTCCACGGTGATCGGAGATGATGGAGTCTCTTTGGGGCCAGTTCAAACAGGATCTGTGCGCTACAACGA	7	19032571	0.971002033	4	7	34	1	0.954242509	0.777777778	0.285714286	0.444444444	7	0	0	9	2L:19032568-19032637
2L	-	19032683	19032739	coding	hk	FlyBase	G11576.1	GCTTCGAGACGGAAAAGAAAATGCTCCTTCTCATAGACGAGAAAACGAATCTCCAAC	6	19032683	0.952980205	4	6	25	1	0.77815125	0.5	0	0	6	0	0	6	2L:19032683-19032739
2L	-	19032848	19032929	coding	hk	FlyBase	G11577.1	ATCACAGAGATCATGTGTCTGGAGGAGGAACTGCAAGCAAACATTATGCGCGCCCTTCAGGAACTTGAGGCCACTAGGCAAG	9	19032848	0.962333505	6	8	44	0.9	0.653212514	0	0.111111111	0.2	9	0	1	9	2L:19032848-19032929
2L	-	19033016	19033064	coding	hk	FlyBase	G11578.1	CTGAACTACTCGCTGAGTGATTTCTCGAAGCCTGATCTGCAGAGGATCG	17	19033016	0.908464874	5	15	103	0.952380952	1.301029996	0.095238095	0.235294118	0.380952381	17	1	0	20	2L:19033016-19033064
2L	-	19033420	19033467	5'utr	hk	FlyBase	G11579.1	TGCAACAGCTGAGAGCTCTTTTTTTGTGAAATTGTGCATATTTTTAGT	8	19033467	0.833328734	3	7	81	1	0.903089987	0.25	0	0	8	0	0	8	2L:19033420-19033467
2L	-	19033731	19033846	stop_codon	CG31800	FlyBase	G11580.1	AAGGAGCAGGATGAGAAGCTAAAGTGGGCGGAGCAGTGCATGCTAAAGGCACTAGATGGTGGGCGTGGTTCGGCCATGGCAATTGACTTTAATATAAGCAATGATTGACAGAATAT	24	19033840	0.999800899	9	22	130	0.925925926	1.397940009	0.185185185	0.083333333	0.185185185	24	2	0	25	2L:19033731-19033846
2L	-	19034489	19034527	5'utr	CG31800	FlyBase	G11581.1	AGTTGTCAATCGCGGAGTGATTACTTATTTGTATTCATG	5	19034527	0.860620074	5	5	43	1	0.77815125	0.333333333	0.2	0.333333333	5	0	0	6	2L:19034489-19034527
2L	-	19050011	19050092	coding	l(2)37Bb	FlyBase	G11582.1	TTAGGAGCTCACCCGTACTACAACAATCTGTACCTAGCCACCGGTTTTAGCGGACACGGAGTACAGCAATCTCTGGCCGTGG	21	19050011	0.962620211	5	21	102	1	1.397940009	0.04	0.142857143	0.28	21	0	0	25	2L:19050011-19050092
2L	-	19050853	19050890	coding	l(2)37Bb	FlyBase	G11583.1	ACGCCCCATGGCCATCTGATGCTCGCTGGCGAGGAGCA	5	19050853	0.919416544	2	5	25	1	0.698970004	0.2	0	0	5	0	0	5	2L:19050853-19050890
2L	-	19051302	19051336	coding	l(2)37Bb	FlyBase	G11584.1	AAGGAGTTCTTTGTACCAAAGGAACCGGAGACCGA	9	19051302	0.961107164	3	9	45	1	1.041392685	0.363636364	0.222222222	0.363636364	9	0	0	11	2L:19051302-19051336
2L	-	19065478	19065532	coding	CG10702	FlyBase	G11586.1	AGCATATTCCTGATCTGCTTCCTGTTTGGGTGCAGTGTATCGCTGGTTTGGGTTC	8	19065505	0.723177691	7	7	71	0.875	0.84509804	0.25	0	0	8	1	0	7	2L:19065478-19065532
2L	-	19065820	19065910	coding	CG10702	FlyBase	G11587.1	CTCACCCAACTGTATGCCTGCCATATTCCGGAAATGGACAAGTACATTATGCGCTTCGAGGAGCCTAAGAAGCCCAATGGCCTGGTGACCA	12	19065820	0.968160515	6	12	63	1	1.176091259	0.066666667	0.166666667	0.333333333	12	0	0	15	2L:19065820-19065910
2L	-	19066261	19066304	coding	CG10702	FlyBase	G11588.1	AAGCGATGATCAGGATTATATAGAACAGAGGAACTACTGCCACC	8	19066261	0.960007196	2	7	37	1	0.903089987	0.25	0	0	8	0	0	8	2L:19066261-19066304
2L	-	19066417	19066484	coding	CG10702	FlyBase	G11589.1	TTTCGGCAATGATGAGGCGCATGAAGCGTATGAGGCACGCAGCGAATTGACCTACGTGCAGACGGAGC	8	19066443	0.824434032	4	8	24	1	1	0.1	0.25	0.4	8	0	0	10	2L:19066417-19066484
2L	-	19066503	19066545	coding	CG10702	FlyBase	G11590.1	ACTATCTTTTCGACTTGGATGATCTTCAACCGGACACACGGTA	33	19066527	0.769244855	4	33	227	1	1.591064607	0.051282051	0.181818182	0.307692308	33	0	0	39	2L:19066503-19066545
2L	-	19066636	19066678	coding	CG10702	FlyBase	G11592.1	GAGCTGATCCACCGACCTTTATTGCCGGGGAAACTATACCACG	7	19066678	0.956043326	5	7	32	1	1.041392685	0.272727273	0.428571429	0.636363636	7	0	0	11	2L:19066636-19066678
2L	-	19066804	19066846	coding	CG10702	FlyBase	G11593.1	CCAGGAGGTGCAGTGCAGCCCCTTGAAATTGCAGCTATATGTG	8	19066817	0.798588582	3	8	54	1	0.903089987	0.125	0	0	8	0	0	8	2L:19066804-19066846
2L	-	19066852	19066913	coding	CG10702	FlyBase	G11594.1	GGAGGATGCGAGAATTCCAAAACGCTGTGACCCATGATAGAGCCCTGGACTCCCTGCAGACC	17	19066913	0.954901434	3	13	62	0.857142857	0.653212514	0.285714286	0.176470588	0.333333333	17	0	3	18	2L:19066852-19066913
2L	-	19067005	19067064	coding	CG10702	FlyBase	G11595.1	GAGCGCGTTCACGGTGATCCCCTAGAGAATCGCCACTACTCCTTCATACTTTATGACAAC	5	19067005	0.95115235	5	5	24	1	0.77815125	0.5	0.2	0.333333333	5	0	0	6	2L:19067005-19067064
2L	-	19067406	19067445	coding	CG10702	FlyBase	G11596.1	CGGATCACAGTGCGTAGCTTTCTGTCCCAGCGGCTACAAG	9	19067445	0.974330939	3	9	56	1	1	0.7	0.111111111	0.2	9	0	0	10	2L:19067406-19067445
2L	-	19067615	19067694	coding	CG10702	FlyBase	G11597.1	AAACGCCTGCCATGAGGAGTGCTTGGGCGGCTGCAAGAACAACTCATCATCCCCAGCTGACTGCAGCGTTTGCCGCGGAC	9	19067676	0.994709456	6	9	34	1	1.146128036	0	0.444444444	0.642857143	9	0	0	14	2L:19067615-19067694
2L	-	19067800	19067848	coding	CG10702	FlyBase	G11598.1	CCTCCCACTGCTGGTCGAATCATTACTGCCAAAGATCCATCAACGAAAA	49	19067825	0.697574949	3	48	260	1	1.770852012	0.423728814	0.183673469	0.322033898	49	0	0	59	2L:19067800-19067848
2L	-	19067916	19067949	coding	CG10702	FlyBase	G11599.1	CGGCCGTGTTAATTGGGATCTGCTGACTCTCACC	5	19067938	0.831791222	2	4	29	1	0.77815125	0	0.2	0.333333333	5	0	0	6	2L:19067916-19067949
211000022278881	+	1	83	NoAnnotation			G116.1	CAGAGAGATATGGTAGATGGGCTAGAAGAGCATGACATATACTGTTGTGTCGATATTTTCTCCTCGGACCTTGAAAATTTATG	73	1	0.878489389	15	65	666	0.906976744	1.892094603	0.279069767	0.136986301	0.26744186	73	8	0	78	211000022278881:1-83
2L	+	2147912	2147951	coding	CG7261	FlyBase	G1160.1	ATGCAGCCTTCAAGTATCTCTACATCATCTGCAAAGTGCG	13	2147934	0.767747273	4	11	82	0.928571429	1.113943352	0.142857143	0.076923077	0.142857143	13	1	0	13	2L:2147912-2147951
2L	-	19068299	19068368	coding	CG10702	FlyBase	G11600.1	GTACTCGTACCCACTGCTCACCGAAATCACCGAGTTCATGATCTTCACCGACGTGCGCGGCCTGGTCAAC	97	19068368	0.97964419	8	90	623	0.925233645	1.694605199	0.495327103	0.103092784	0.186915888	97	7	1	99	2L:19068299-19068368
2L	-	19068526	19068562	coding	CG10702	FlyBase	G11601.1	ATGCTGCTGGGCGTTGGCCTCATGTTCCTGGCGCTAT	5	19068526	0.688872967	3	4	35	1	0.698970004	0	0	0	5	0	0	5	2L:19068526-19068562
2L	-	19068718	19068773	5'utr	CG10702	FlyBase	G11602.1	GGAGAGTAAGGGCGCTAATTGGGCGTGCTACATATGTATGTACAACTAACTGTAAG	6	19068773	0.983583514	3	5	41	1	0.903089987	0.25	0.333333333	0.5	6	0	0	8	2L:19068718-19068773
2L	-	19069116	19069143	5'utr	CG10702	FlyBase	G11603.1	TTGTTCTGTTGTTCTGCCCAAATACCAT	5	19069131	0.653407233	2	5	44	1	0.698970004	0.4	0	0	5	0	0	5	2L:19069116-19069143
[truncated: 63,931 more rows]
