# Supplementary material for: Global identification of functional microRNA-mRNA interactions in Drosophila
Source: Nat Commun. 2019 Apr 9;10:1626. doi: 10.1038/s41467-019-09586-z (PMC6456604; doi:10.1038/s41467-019-09586-z)
Supplement: Supplementary file 9 — Supplementary Data 6 [file 41467_2019_9586_MOESM9_ESM.txt]

#PARalyzer clusters on AGO1 PARCLIP sample R2
Chr	Strand	Start	End	Aligned to	GeneName	AnnotationSource	ClusterID	ClusterSequence	ReadCount	ModeLocation	ModeScore	ConversionLocationCount	ConversionEventCount	NonConversionEventCount	T2Cfraction	ConversionSpecificity	endG_fraction	RedundantSeqFraction	RedundantCopyFraction	UniqueReads	None	Other_1	T2C_1	Link
2L	+	2741783	2741840	coding	Hrs	FlyBase	G1000.1	CTTGAACCGCAGCTACTGGGAGCAGCGCAAGATCAGCGAATCGTCATCCATGGCAAGT	5	2741783	0.860674052	4	5	16	1	1	0.1	0.4	0.7	5	0	0	10	2L:2741783-2741840
2R	+	5702875	5702938	start_codon	vlc	FlyBase	G10000.1	TTCATGGATCGCAGTCTGGACTCTATTGGCAGCTGTTCACTGGATGTAGACGCCGACTCCTCCG	138	5702902	0.788429228	8	136	1004	0.994594595	2.264817823	0.064864865	0.311594203	0.486486486	138	1	0	184	2R:5702875-5702938
2R	+	5703062	5703136	coding	vlc	FlyBase	G10001.1	AGCCTGAACTTTCCAACGCCGGTCTCAGTAAGGGACATAACACGCGAATTTACTGCCAACCTTCGGGAGCGCTGT	20	5703136	0.876158657	8	17	94	0.896551724	0.937852093	0.275862069	0.3	0.517241379	20	1	2	26	2R:5703062-5703136
2R	+	5703191	5703259	coding	vlc	FlyBase	G10002.1	AGGTCGTCAGAGCTGGAGCACATGGTGCTGTCACCTGCAATTGTGGAGTGCGACCAAGAGCCGAGCTCC	12	5703259	0.939502696	6	12	49	1	1.255272505	0.055555556	0.416666667	0.611111111	12	0	0	18	2R:5703191-5703259
2R	+	5703387	5703436	coding	vlc	FlyBase	G10004.1	AGGACATAAACAAGTCACGTGAGGTTTCCCCGATTCGTCCCTCCACCAGC	8	5703387	0.980321196	3	6	44	0.5	0.77815125	0.083333333	0.125	0.416666667	8	6	0	6	2R:5703387-5703436
2R	+	5703553	5703653	coding	vlc	FlyBase	G10005.1	CGGGAATTTTAGTTCGGGTTCTGGTCACAGCAATGGAAATGGCAGTTTTATCAAGCAACGGGTGGAGCGACTTTACGGGCCGGGTGCATTAGCCCAGGGTT	17	5703653	0.967829898	4	17	91	1	1.447158031	0.214285714	0.352941176	0.607142857	17	0	0	28	2R:5703553-5703653
2R	+	5703809	5703843	coding	vlc	FlyBase	G10006.1	ATGCAGAAGAAGTGTTCTCAGAGTACAACGGCGAG	12	5703843	0.870229341	3	8	56	0.625	1	0.8125	0.333333333	0.5	12	6	0	10	2R:5703809-5703843
2R	+	5703851	5703942	coding	vlc	FlyBase	G10007.1	GAGCCGTTGCATTCTCCAGGGCTTAACGGAGATCTTGACCTGCCCGTGTTTAGGCACCTTAGTCAAGAGTTCCGCGCCCAGTTGCCTACTGT	9	5703858	0.96698393	7	9	44	1	1.041392685	0.181818182	0.111111111	0.272727273	9	0	0	11	2R:5703851-5703942
2R	+	5703954	5704008	coding	vlc	FlyBase	G10008.1	GGGGTGCTCCTCGATCTTGCATGGCTCCTGATGTACTGCTTGTAGATAACGAGTC	14	5703985	0.712174661	7	14	107	1	1.230448921	0.117647059	0.214285714	0.352941176	14	0	0	17	2R:5703954-5704008
2R	+	5704028	5704080	coding	vlc	FlyBase	G10009.1	ACAGATGAAGTAGACCACGAATCCACAAAAATGGACAAACTAGCCTCAGAGGA	5	5704059	0.991774981	3	5	9	1	0.903089987	0.125	0.6	0.75	5	0	0	8	2R:5704028-5704080
2L	+	2742355	2742394	coding	Hrs	FlyBase	G1001.1	AGCAGCAGAAGGCGCAGTATTTGATGGGCCAGTCGGCTCC	6	2742355	0.946458352	3	5	23	1	0.903089987	0.125	0.333333333	0.5	6	0	0	8	2L:2742355-2742394
2R	+	5704148	5704193	coding	vlc	FlyBase	G10010.1	CTAAAAGAGGAACAAAGCCGTCTCTTGGTGCTAGCCGCTCTTGCTG	30	5704148	0.970490202	2	29	168	0.9375	1.653212514	0.3125	0.466666667	0.666666667	30	3	0	45	2R:5704148-5704193
2R	+	5704294	5704364	coding	vlc	FlyBase	G10011.1	AGATATCTCCGAAGATACCTTTGGGCTACTGCGATCAGCGTCGGGTAAGGCCCGTCTCTTGGTATCGCAGA	11	5704364	0.731756425	8	11	61	1	1.230448921	0.117647059	0.454545455	0.647058824	11	0	0	17	2R:5704294-5704364
2R	+	5704493	5704553	coding	vlc	FlyBase	G10012.1	TGATTTACAAGGATTCTGGGATATGGTTTATTTGCAGGTGGAGCACGTGGATTCTATTTTT	20	5704538	0.871875275	7	19	164	0.95	1.278753601	0.15	0	0	20	1	0	19	2R:5704493-5704553
2R	+	5704701	5704751	coding	vlc	FlyBase	G10013.1	AGCGTTCGTGTGAATGGCTCGGCACCTCCCCCACCTAACTCGGCAGCAGCT	5	5704746	0.970265344	3	3	19	0.833333333	0.698970004	0.166666667	0.2	0.333333333	5	1	0	5	2R:5704701-5704751
2R	+	5704800	5705017	stop_codon	vlc	FlyBase	G10014.1	CGTCGCGAGGCTATGACCGCAGCGGCCAAATTGAATCCCATAAATGTTGATGCCGACCCGGACGTGCCGGGAATAATTGGCGATAGTTGTGCTAATCCTAGCGTTAGCAACGGAAGTTAAATAATGCTCACTGCGAATAGCAACTCATGCTTTCTATTTATACATATATTTTTAACTAACACACGTGTACCCCACAAAGGCATACTTAAATTTATAGA	27	5705015	0.981427546	16	23	169	0.886363636	1.290034611	0.136363636	0.444444444	0.659090909	27	4	1	39	2R:5704800-5705017
2R	+	5705033	5705057	3'utr	vlc	FlyBase	G10015.1	TAATCATTTACTAGTCCCAACTAAA	10	5705040	0.639672593	4	9	53	1	1.113943352	0.076923077	0.3	0.461538462	10	0	0	13	2R:5705033-5705057
2R	+	5705071	5705099	3'utr	vlc	FlyBase	G10016.1	AGCTCCTCACTGAAATCTGTCACAAGGCG	8	5705084	0.734011399	2	7	39	0.846153846	1.041392685	0.153846154	0.5	0.692307692	8	2	0	11	2R:5705071-5705099
2R	+	5705157	5705254	3'utr	vlc	FlyBase	G10017.1	TCATAAATATTGCCTTATCCGCGAAAGATTTCGCTAATTAATCAATTTGCTGTGCACATTATGTAATTGAAAATTAAAATTACTTGATTACATATAAA	62	5705254	0.987724126	10	56	500	0.896226415	1.500602351	0.066037736	0.435483871	0.669811321	62	9	2	95	2R:5705157-5705254
2R	+	5727351	5727402	NoAnnotation			G10018.1	TGACTCTGCTGATTCTTTAGTTGTGTAATGAAAAGATGCATGGTGTCTATAT	5	5727351	0.994238043	3	4	36	0.7	0.84509804	0.3	0.8	0.9	5	3	0	7	2R:5727351-5727402
2R	+	5727554	5727635	NoAnnotation			G10019.1	GCTACCAGCACTACGCCCAAGTTGTCGCCTGCTTCCAATAAGAACTGTCATCATAGAACCTTGCTGTCACTTCTCCTTTAAT	8	5727554	0.988705	6	7	58	0.8	0.903089987	0	0.25	0.4	8	2	0	8	2R:5727554-5727635
2L	+	2742844	2742881	coding	Hrs	FlyBase	G1002.1	TTCCTGGTCAGCAGCCACAGCAGATTCCTGTCCAGCAA	5	2742857	0.90421833	2	5	15	1	1	0	0.8	0.9	5	0	0	10	2L:2742844-2742881
2R	+	5727848	5727901	NoAnnotation			G10020.1	TTTAATAATGTAAAATATTTGCCATTAACTGCAATGCATTTTCAGAATTTCAAC	5	5727848	0.98470727	5	5	42	1	0.903089987	0.5	0.6	0.75	5	0	0	8	2R:5727848-5727901
2R	+	5727953	5728012	NoAnnotation			G10021.1	TTAATATACTTCTGCTGTTACATACATAAGTTCGCCGCTGCTTTTTGAACTCTTCGCAGA	6	5727953	0.990595966	5	6	54	1	0.84509804	0.142857143	0.166666667	0.285714286	6	0	0	7	2R:5727953-5728012
2R	+	5728019	5728080	NoAnnotation			G10022.1	TAAAACATGTATTACGTATTTGAAATGTTTGTGCGACTTAGCCTTCGCATTTAACTTTATTT	5	5728019	0.5	4	4	39	1	0.84509804	0.142857143	0.4	0.571428571	5	0	0	7	2R:5728019-5728080
2R	+	5728143	5728215	NoAnnotation			G10023.1	AGAACCCCGGTTAAGTCGGAACTGATTGGGTGGATTGGTTGTGGACGTCGGCACAGATTTTGGGTCCTTATTC	17	5728201	0.964418033	5	17	92	1	1.397940009	0.4	0.352941176	0.56	17	0	0	25	2R:5728143-5728215
2R	+	5728225	5728340	NoAnnotation			G10024.1	ATACACAGCTGAATTCTCATGATTTTAATATTGACAAGAGTAAATGCGAATACATGCAGTATTTTCAGACCATTATAATTGGTACAGTGCCTCATAATAATTTGTTTATAGATTCT	16	5728304	0.981229533	10	16	121	1	1.322219295	0.19047619	0.25	0.428571429	16	0	0	21	2R:5728225-5728340
2R	+	5728399	5728449	NoAnnotation			G10025.1	TATACTAATACATTATAAGAGATGGGCACATAAGGACAAAATAACGGTAAC	6	5728432	0.995026988	2	5	13	1	0.77815125	0	0.2	0.333333333	5	0	0	6	2R:5728399-5728449
2R	+	5728474	5728584	NoAnnotation			G10026.1	GTATAAACCGATTTGATCTTTAATAATTGTAGATTTATGTATAATAAACGTTAATCATGTTATGTGATTATTAGAAAATATAACCATCTCATCCCTCTGTTAGAATTCTAC	30	5728574	0.805816846	14	28	284	0.936170213	1.643452676	0.063829787	0.4	0.617021277	30	3	0	44	2R:5728474-5728584
2R	+	5736982	5737023	NoAnnotation			G10028.1	TTAAGGAATATAATCGCTGTGATAACTTCATTTGAAGCTGGG	7	5736982	0.864842799	6	6	47	1	1.079181246	0.166666667	0.571428571	0.75	7	0	0	12	2R:5736982-5737023
2R	+	5740106	5740148	NoAnnotation			G10029.1	AATATATTTGTATGGCAGCTAAATGATATAGTTATATAAGGGG	5	5740148	0.977973437	3	5	40	1	0.903089987	0.125	0.2	0.5	5	0	0	8	2R:5740106-5740148
2L	+	2743041	2743089	stop_codon	Hrs	FlyBase	G1003.1	AAAGCTGAGGAGCCGGCTACGGCGGAACTGATTAGCTTTGATTAATCCA	72	2743071	0.785216095	3	71	519	0.99122807	2.053078443	0.00877193	0.375	0.605263158	72	1	0	113	2L:2743041-2743089
2R	+	5754665	5754723	coding	l(2)09851	FlyBase	G10030.1	ACGCCGAGAGCGACATGAGCTCTGACAGTGGTAGTGACGCAGAAGACGATACCGCTGAG	7	5754720	0.926993164	3	6	23	0.846153846	1.041392685	0.153846154	0.571428571	0.769230769	7	2	0	11	2R:5754665-5754723
2R	+	5754729	5754767	coding	l(2)09851	FlyBase	G10030.2	AGCCCCCAAAGAGGTCTACTTGCCCGGAACCAAACTCGC	33	5754729	0.888431424	3	30	105	0.888888889	1.380211242	0.018518519	0.454545455	0.666666667	33	5	1	48	2R:5754729-5754767
2R	+	5754771	5754978	coding	l(2)09851	FlyBase	G10031.1	CGATGAGGAGCTGGTCTGCGATGAGAGTGCGTACGTGATGCTGCACCAAGCTTCTACGGGAGCTCCCTGCCTGAGCTTTGATGTCATTCCCGACGAGTTGGGCAGCGGACGGCAGTCGTTCCCGATGACGGCTTATATTGTGGCCGGCACGCAAGCTTCCCGCGCCCATGTCAACAACCTTATTGTGATGAAAATGAGCAACCTGCAC	156	5754898	0.972677165	22	143	854	0.917695473	1.172213604	0.106995885	0.416666667	0.625514403	156	6	14	223	2R:5754771-5754978
2R	+	5755007	5755056	coding	l(2)09851	FlyBase	G10032.1	ACGAGGAGCTAGAAGACGACCAAGACGACGTGACTGACAGGGAGGAGCTC	9	5755030	0.68512284	3	9	13	1	1.079181246	0	0.222222222	0.416666667	9	0	0	12	2R:5755007-5755056
2R	+	5755075	5755251	coding	l(2)09851	FlyBase	G10033.1	TGCGCCCTTGTCAAGCACCAAGGGTGCGTTAATCGCGTCCGTGCCCGCCGATTGGGCAATTCGGTCTACGCTGCCTCCTGGAGCGAACTTGGTCGTGTGAACATTTGGGACCTAACTCAGCCATTGCAGGCCGTGGAGAACGCTCAGTTGGCCAAGCAGTACGAGCAAAGCGAAGCG	53	5755251	0.970472249	16	48	271	0.9375	1.397940009	0.1625	0.339622642	0.5625	53	3	2	75	2R:5755075-5755251
2R	+	5755263	5755347	coding	l(2)09851	FlyBase	G10034.1	TACTTTTGGTGGCCATCAGCAGGAGGGCTTCGCCATCGACTGGAGTCCCAGTGCAGATGGTGTACTGGCGACAGGGGACTGCCGG	11	5755263	0.876162608	8	11	49	1	1.176091259	0.666666667	0.181818182	0.4	11	0	0	15	2R:5755263-5755347
2R	+	5755387	5755523	coding	l(2)09851	FlyBase	G10035.1	TGGAAAGTTGATCAACGTCCCCTAGCGGGCCACTCACAGTCAGTTGAAGATCTGCAATGGAGTCCAAACGAACGTAGCGTTCTCGCGTCCTGTTCGGTGGACAAAACCATCCGAATTTGGGACTGCCGCGCCTCGCC	39	5755387	0.960757259	13	36	190	0.862068966	1.397940009	0.24137931	0.307692308	0.534482759	39	7	1	50	2R:5755387-5755523
2R	+	5755551	5755682	coding	l(2)09851	FlyBase	G10035.2	GGACGCACACCAGAGCGACGTAAACGTGATTTCGTGGAATCGCAACGAGCCTTTTATCGCCAGTGGCGGCGACGACGGCTACCTCCACATCTGGGACCTACGTCAGTTTCAGAGCAAAAAGCCGATTGCCAC	70	5755551	0.960756317	13	67	313	0.963636364	1.326335861	0.409090909	0.442857143	0.645454545	70	0	4	106	2R:5755551-5755682
2R	+	5755721	5755827	coding	l(2)09851	FlyBase	G10036.1	GGAGTCCCGCAGAGGCTACCGTACTGGCGTCAGGCGGTGACGATGACCAAATTGCTTTGTGGGATTTGGCTGTAGAGAAGGACATCGATCAGGCGGTGGACCCGGCG	29	5755721	0.980563379	7	27	195	0.976190476	1.612783857	0.428571429	0.344827586	0.547619048	29	1	0	41	2R:5755721-5755827
2R	+	5755880	5755940	coding	l(2)09851	FlyBase	G10037.1	AGGGACAAAAGGAGATTAAAGAGCTACACTGGCACCCTCAACTGCCGGGCGTTCTACTTTC	10	5755880	0.925099502	5	10	38	1	1.079181246	0	0.2	0.333333333	10	0	0	12	2R:5755880-5755940
2R	+	5755963	5756074	stop_codon	l(2)09851	FlyBase	G10038.1	ATCTTTCGCACGATCAGTGTCTGACCTCGCTATTATTCTGTTTCTTAACGTTAAAAAAATTAAACCGATCTTGTGTCTTTGGGTTTTAAGAATTTTTTACTGGACTTATTTA	21	5756064	0.834777422	13	19	185	0.911764706	1.491361694	0.088235294	0.428571429	0.647058824	21	3	0	31	2R:5755963-5756074
2R	+	5756083	5756111	3'utr	l(2)09851	FlyBase	G10039.1	AAGAAAGTGGAACACTATTGACTTTTATG	10	5756108	0.561431005	2	10	73	1	1.176091259	0.466666667	0.3	0.533333333	10	0	0	15	2R:5756083-5756111
2L	+	2743095	2743132	3'utr	Hrs	FlyBase	G1004.1	TGTTATTCCATTTGTATTACCCTTCAGGGCTGGGTCAG	51	2743112	0.751941939	4	44	422	0.857142857	1.857332496	0.30952381	0.392156863	0.630952381	51	12	0	72	2L:2743095-2743132
2R	+	5756366	5756399	NoAnnotation			G10040.1	TTTATTATAAACATATATGTACTACATATCATTA	10	5756383	0.729891567	2	10	72	1	1.255272505	0	0.5	0.722222222	10	0	0	18	2R:5756366-5756399
2R	+	5757911	5758067	stop_codon	CG34200	FlyBase	G10041.1	GATGCTGGTCAAGAGCTACGGACTTTTCTTCTTGGGAGTGCGTTTGGCCAAGGAGTTCGTGGGTGTCGAACTGATGCCGTCGCTGGGGCCAGCCTAAGAGTACTACCAACATTTAAAAATTCCAAAACGGCAATTAAAGATAACTTAGTATAATATT	98	5758008	0.927701652	14	93	591	0.958041958	1.835690571	0.167832168	0.326530612	0.538461538	98	5	1	137	2R:5757911-5758067
2R	+	5760874	5760934	start_codon	Gp210	FlyBase	G10042.1	ATCTCGTTCCGCGCGTGGCTCGTTTGCCGGCACGATGGATTCTATTCTTTGCATGATTTTG	15	5760874	0.990419471	7	15	153	1	1.278753601	0.368421053	0.266666667	0.421052632	15	0	0	19	2R:5760874-5760934
2R	+	5760937	5761044	coding	Gp210	FlyBase	G10043.1	GATTTTGGTAAGAAATCATGCTTCTGAGGCAGCTAGGTTGAACCACCCGCGTGTGTTACTACCAATATTCGAAGACAAGGCAATAAACTTTACCCTGGAAGTCGACGA	77	5760937	0.788778553	15	67	475	0.856	1.075141268	0.488	0.441558442	0.656	77	10	8	107	2R:5760937-5761044
2R	+	5761292	5761329	coding	Gp210	FlyBase	G10044.1	CCGACGTGATTGTGGATGTCATTGCTAGTCTAAATGTG	5	5761292	0.939102807	3	5	37	1	0.698970004	0.2	0	0	5	0	0	5	2R:5761292-5761329
2R	+	5761340	5761365	coding	Gp210	FlyBase	G10045.1	CTCGACAACTTTACCTGGAGGAGGCG	9	5761365	0.71980396	2	6	32	0.75	0.77815125	0.4375	0.555555556	0.75	9	3	1	12	2R:5761340-5761365
2R	+	5761407	5761461	coding	Gp210	FlyBase	G10046.1	CGAGTTTTTTACCTTGGAGGGAATCGAGTTTGACTGGGAGATTTTGGAACCCGGT	9	5761461	0.986628856	5	8	58	0.933333333	1.146128036	0.266666667	0.666666667	0.8	9	1	0	14	2R:5761407-5761461
2R	+	5761741	5761818	coding	Gp210	FlyBase	G10047.1	CTGCAGCTGAAGATGGACCGACTGCACGTTATAGACAACAATCAGTATTATTTGGAGGTGGAGGACTCCAGCATTGCA	217	5761741	0.971831806	14	134	1468	0.607142857	1.464532127	0.422619048	0.402777778	0.616071429	216	126	6	204	2R:5761741-5761818
2R	+	5761879	5761954	coding	Gp210	FlyBase	G10048.1	GACCGCAACATGGCGGACTCTGATGAGGTCCAAAAGGGACCCAGCGCTCTATTGACTGTGGCATATCCGAATAGGT	18	5761912	0.956654304	6	17	91	1	1.431363764	0.074074074	0.388888889	0.592592593	18	0	0	27	2R:5761879-5761954
2R	+	5762011	5762046	coding	Gp210	FlyBase	G10049.1	GCTATAGCATTGGATCTTTTTGCTGCCGACGGTCAG	6	5762046	0.833302036	3	5	52	0.857142857	0.77815125	0.285714286	0.166666667	0.285714286	6	1	0	6	2R:5762011-5762046
2L	+	2743162	2743241	3'utr	Hrs	FlyBase	G1005.1	AATGTATGTTTTGTTTAGTTGAACGCGGTTATTAGTTACTATTTCAAAAGTTTTTGTTGCGAGAAAGAGGAACATGATAA	91	2743162	0.963694292	8	89	890	0.985507246	2.133538908	0.065217391	0.406593407	0.608695652	91	2	0	136	2L:2743162-2743241
2R	+	5763026	5763110	coding	Gp210	FlyBase	G10050.1	GAGGTTCCCTACACAAGTTGTGATAATCTTCACTTCCAACTAGACTTCAGCCAGCCCATTCTGCAGTTGGAGGGTAATGAAGGGG	9	5763073	0.978092419	6	9	52	1	1.255272505	0.333333333	0.666666667	0.833333333	9	0	0	18	2R:5763026-5763110
2R	+	5764314	5764366	coding	Gp210	FlyBase	G10051.1	ATCCATCTCTGTGGTTGGAATCGGGGCTATTGAGGTAGTTAGCATGGACCGGC	5	5764314	0.985769616	3	4	25	0.8	0.903089987	0.2	0.8	0.9	5	2	0	8	2R:5764314-5764366
2R	+	5764384	5764444	coding	Gp210	FlyBase	G10052.1	ATCGAAGCTATCGTAAGGCTTTTTGATACCAATGATAATCTCTTGCTTGTGGACCAGAGCA	7	5764384	0.982118684	4	7	55	1	1	0.3	0.285714286	0.5	7	0	0	10	2R:5764384-5764444
2R	+	5764731	5764763	coding	Gp210	FlyBase	G10053.1	TACCAACATGATAATCTCAGTGGAGAAGGAGCA	6	5764763	0.927190715	2	6	23	1	1.041392685	0.545454545	0.333333333	0.636363636	6	0	0	11	2R:5764731-5764763
2R	+	5765314	5765344	snoRNA	scaRNA:PsiU2-35.45	FlyBase	G10054.1	ACAATAGTTTCTATGACTGTGATATTTGATG	13	5765314	0.603853186	5	13	138	1	1.380211242	0.916666667	0.461538462	0.708333333	13	0	0	24	2R:5765314-5765344
2R	+	5765495	5765563	coding	Gp210	FlyBase	G10055.1	GTATCAGAGTGGGGATTTGATATCAGTTAGAGTAAGAGCCCTCAATCCTGGAAAGGCAACAATCACGGC	5	5765495	0.993968497	3	4	23	1	0.903089987	0.375	0.4	0.625	5	0	0	8	2R:5765495-5765563
2R	+	5766504	5766542	coding	Gp210	FlyBase	G10056.1	TCAACGGGTGTCAAGCACTCCATGGACTTCATAAAGCTA	13	5766526	0.825185415	2	13	61	1	1.342422681	0	0.615384615	0.772727273	13	0	0	22	2R:5766504-5766542
2R	+	5769108	5769148	intron	Gp210	FlyBase	G10057.1	GGCAGGTTTTGTTCGAGAGAGAAAAAAGACAATTTGCACCC	6	5769108	0.894930428	4	6	23	1	1.113943352	0.307692308	0.666666667	0.846153846	6	0	0	13	2R:5769108-5769148
2R	+	5769344	5769384	coding	Gp210	FlyBase	G10058.1	TGAAGCCATCGGATTCAAAATACTTTGCTGTGGACTTTATC	6	5769344	0.985033128	4	6	51	1	0.954242509	0.111111111	0.333333333	0.555555556	6	0	0	9	2R:5769344-5769384
2R	+	5770543	5770592	coding	Gp210	FlyBase	G10059.1	GGATACTGGAGAATTTGGGCTTCGTCCTGACTACGACTGTTATTGTAATC	41	5770581	0.718904266	9	40	317	0.985915493	1.84509804	0.126760563	0.463414634	0.690140845	41	1	0	70	2R:5770543-5770592
2L	+	2745856	2745887	coding	Cwc25	FlyBase	G1006.1	ATCCATCGCATTCTCAAGACTGAACAGGAACA	5	2745887	0.880422794	2	5	20	1	0.77815125	0.166666667	0.2	0.333333333	5	0	0	6	2L:2745856-2745887
2R	+	5772134	5772242	stop_codon	Gp210	FlyBase	G10060.1	GTATATTTATGGACACCCTCGTTTGAACTCTTCAAACAGATCAGAAAACTCGACTAGCTTTAGTTAGTTGGATACGTAAATTAAAGACTGTCAGCAAACTGACTCGGGT	84	5772134	0.967086338	14	80	436	0.959016393	1.767155866	0.262295082	0.369047619	0.56557377	84	4	1	117	2R:5772134-5772242
2R	+	5772260	5772318	3'utr	Gp210	FlyBase	G10061.1	AAGATAAACTCAGGCATTTGTAATACTTATATGCAGCTTCTGTCCTTTAAAGTAAATTC	45	5772260	0.896308237	9	43	390	0.971014493	1.826074803	0.130434783	0.355555556	0.579710145	45	2	0	67	2R:5772260-5772318
2R	+	5982646	5982702	coding	Src42A	FlyBase	G10062.1	CGCACCGACGAGGATTTGAGCTTCCGCAAGGGAGAGCACTTGGAGATACTGAATGAC	7	5982646	0.928701322	4	7	26	1	1	0.7	0.285714286	0.5	7	0	0	10	2R:5982646-5982702
2R	+	5998914	5998950	coding	Src42A	FlyBase	G10063.1	CGTGAATTAGAGAGCATTACAAAGACTGTGGAGGTCC	16	5998930	0.76262525	3	14	89	0.875	1.021189299	0.333333333	0.4375	0.625	16	2	1	21	2R:5998914-5998950
2R	+	6009073	6009108	coding	Src42A	FlyBase	G10064.1	CGCAAAATCAAACGCATTGAGGCTGAGAAAAAACTT	106	6009090	0.685723099	4	101	250	0.950920245	1.588271707	0.006134969	0.386792453	0.601226994	106	5	3	155	2R:6009073-6009108
2R	+	6011042	6011084	coding	Src42A	FlyBase	G10065.1	TTAGCGGCGCGCAATGTACTGGTAGGCGATGGAAACATCGTCA	12	6011051	0.83312831	2	12	52	1	1.204119983	0.25	0.25	0.4375	12	0	0	16	2R:6011042-6011084
2R	+	6011510	6011579	coding	Src42A	FlyBase	G10066.1	AAGGACCCCATGCGCAGACCCACGTTTGAGACGCTACAATGGAAACTGGAAGACTTCTATACATCTGATC	36	6011556	0.941943199	6	33	169	0.93877551	1.361727836	0.06122449	0.277777778	0.469387755	36	2	1	46	2R:6011510-6011579
2R	+	6011610	6011683	stop_codon	Src42A	FlyBase	G10067.1	GATAAATGCTTTTCGAAGTCACGGACGTGGCCAGCAGTCGTGACGAAAATTAAGACAGCTGCAAAAAATCGCCA	8	6011610	0.946523024	5	6	24	0.909090909	1	0.545454545	0.428571429	0.636363636	7	1	0	10	2R:6011610-6011683
2R	+	6011766	6011808	3'utr	Src42A	FlyBase	G10068.1	CCCGTTTGGTGCCCGTTGGCTGTGGTTGTCTAGGTACCGATAC	145	6011781	0.824277264	7	143	1173	0.991416309	2.36361198	0.467811159	0.420689655	0.639484979	145	2	0	231	2R:6011766-6011808
2R	+	6011818	6011865	3'utr	Src42A	FlyBase	G10069.1	TATTAGCATTTAAGGTAAATAGTTGCTGAGGTGGAATGCAATTTCAAA	5	6011818	0.976643872	4	4	31	0.857142857	0.77815125	0.142857143	0.2	0.428571429	5	1	0	6	2R:6011818-6011865
2R	+	6011902	6011956	3'utr	Src42A	FlyBase	G10070.1	ATGACAAACATATTGGCACTTGGTCGGATTTATACGCTTTGACATCCTTGTCGTA	20	6011943	0.679819241	6	18	170	0.944444444	1.531478917	0.083333333	0.5	0.722222222	20	2	0	34	2R:6011902-6011956
2R	+	6017802	6017866	start_codon	Pngl	FlyBase	G10071.1	ACCAATCTGATAGTGGCAGCTGGTCATCAACATGGTGGACATAAACTTGGAGTGCGTGCACCAGA	9	6017816	0.899253291	3	8	51	1	1.278753601	0.210526316	0.555555556	0.789473684	9	0	0	19	2R:6017802-6017866
2R	+	6018487	6018532	coding	Pngl	FlyBase	G10074.1	CTGCTGCTGGCTACTGGCCGCACTCTGATTCCTGTGGAAGAGCTCA	5	6018487	0.97178195	4	5	35	1	0.903089987	0.25	0.4	0.625	5	0	0	8	2R:6018487-6018532
2R	+	6018661	6018741	coding	Pngl	FlyBase	G10075.1	TTCCAGTGGGTAAACAATATACCTTGCCGCGTGTGTGGGAGTGAAGAGAGCAGGCTGCGCCGCACTGAACGGGAAGGTGAT	5	6018661	0.943007961	5	5	21	1	0.77815125	0.666666667	0.2	0.333333333	5	0	0	6	2R:6018661-6018741
2R	+	6019110	6019156	coding	Pngl	FlyBase	G10076.1	CCTACGAAAGCTGTGCGGGGAAAAAGAAATGGTGCAAACGCTGGACG	7	6019133	0.95889539	2	7	19	1	0.954242509	0.555555556	0.285714286	0.444444444	7	0	0	9	2R:6019110-6019156
2R	+	6019705	6019757	coding	Pngl	FlyBase	G10077.1	TGGCATATTTGGCTAGACTGGAGGATACCGATTGCGGAGAAATTGCCTGGACG	6	6019705	0.915357257	4	6	24	1	1.079181246	0.916666667	0.5	0.75	6	0	0	12	2R:6019705-6019757
2R	+	6043887	6043931	coding	Tbce	FlyBase	G10078.1	AGTTGGGCAACCTCACGACTTTGCGCTTACTGAATATCATGGAGA	6	6043887	0.962354741	3	6	35	1	1.041392685	0.272727273	0.5	0.727272727	6	0	0	11	2R:6043887-6043931
2R	+	6044138	6044177	coding	Tbce	FlyBase	G10079.1	CGCCTGAGTAAGACTCCGCACTTAAAGTCAAACTTTGATG	5	6044177	0.969303469	2	3	18	0.8	0.602059991	0.4	0	0	5	1	0	4	2R:6044138-6044177
2L	+	2753269	2753653	start_codon	Bacc	FlyBase	G1008.1	CTCTCTGTCTCTCTCTCGCCTTCCCCGAGTATTTTGCGCTGGTTTTTTGTCAACAACAAGACAATCCACAAAACCAACCCGAATTGTTCTCTATATAACGCAGAAACTAAATAGTTCCGGAAAACCTCAAAGAAACCAATTCAAATATGTCGGCTGCTACGGAACAACAGAACAACGGCGATGTGGCCGTGGAGAAGGTGGCGGCAGATGATGTGTCTGCTGTCAAGGACGATCTCAAGGCGAAGGCGGCCGCCGAGGATAAGGCCGCTGCTGCCGATGCCGCCGGCGACGCGGCCGACAACGGTACGTCAAAGGACGGCGAGGATGCCGCCGATGCCGCCGCCGCTGCCCCCGCAAAGGAATCCGTGAAAGGCACCAAGAGGCC	1211	2753562	0.938372735	54	1068	3896	0.900763359	1.755612045	0.516357688	0.37489678	0.587241003	1211	154	28	1652	2L:2753269-2753653
2R	+	6044656	6044694	coding	Tbce	FlyBase	G10080.1	TACCATTGGATAACAATGCTAAAACACTGGACTTTTATT	9	6044656	0.98062573	2	9	66	1	1.079181246	0.166666667	0.333333333	0.5	9	0	0	12	2R:6044656-6044694
2R	+	6142161	6142207	tRNA	tRNA:R2:42Ad	FlyBase	G10081.1	AACCGGTCCTGTGGCGCAATGGATAACGCGTCTGACTACGGATCAGA	12	6142197	0.972178556	4	8	35	0.789473684	0.875061263	0.210526316	0.416666667	0.631578947	12	3	1	15	2R:6142161-6142207
2R	+	6153213	6153254	tRNA	tRNA:N5:42Ag	FlyBase	G10082.1	TTCGGCTGTTAACCGAAAGGTTGGTGGTTCGAGTCCACCCGG	10	6153227	0.669652335	4	7	64	0.769230769	0.698970004	0.538461538	0.3	0.461538462	10	2	1	10	2R:6153213-6153254
2R	+	6161555	6161607	tRNA	tRNA:R2:42Ac	FlyBase	G10083.1	AACGCGTCTGACTACGGATCAGAAGATTCCAGGTTCGACTCCTGGCAGGATCG	8	6161555	0.977482805	4	7	46	0.909090909	0.698970004	0.545454545	0.375	0.545454545	8	0	1	10	2R:6161555-6161607
2R	+	6162224	6162277	tRNA	tRNA:N5:42Ab	FlyBase	G10084.1	TTCGGCTGTTAACCGAAAGGTTGGTGGTTCGAGTCCACCCGGGGGCGCATACGA	13	6162263	0.772325689	7	11	78	0.857142857	1.255272505	0.428571429	0.538461538	0.714285714	13	3	0	18	2R:6162224-6162277
2R	+	6162519	6162573	tRNA	tRNA:N5:42Aa	FlyBase	G10085.1	GCCTCCGTGGCGCAATTGGTTAGCGCGTTCGGCTGTTAACCGAAAGGTTGGTGGT	10	6162519	0.989617073	5	7	61	0.75	1.176091259	0.3	0.7	0.85	10	5	0	15	2R:6162519-6162573
2R	+	6165873	6165894	NoAnnotation			G10086.1	TACGTATATTTTATAGTATATT	5	6165890	0.635584213	4	5	54	1	0.84509804	0	0.4	0.571428571	5	0	0	7	2R:6165873-6165894
2R	+	6165979	6166014	tRNA	tRNA:K2:42Aa	FlyBase	G10087.1	ATTCAGCCCGGCTAGCTCAGTCGGTAGAGCATGAGA	11	6165988	0.799141836	5	10	46	0.882352941	1.176091259	0.294117647	0.454545455	0.647058824	11	2	0	15	2R:6165979-6166014
2R	+	6166147	6166233	tRNA	tRNA:I:42A	FlyBase	G10088.1	ATGGGGCCCATTAGCTCAGTTGGTTAGAGCGTCGTGCTAATAACGCGAAGGTCGCGGGTTCGATCCCCTCATGGGCCAACGGTAATT	8	6166147	0.973033408	4	7	42	0.833333333	1	0.083333333	0.5	0.666666667	8	2	0	10	2R:6166147-6166233
2R	+	6169633	6169679	tRNA	tRNA:R2:42Ab	FlyBase	G10089.1	TCTGACTACGGATCAGAAGATTCCAGGTTCGACTCCTGGCAGGATCG	11	6169652	0.817983752	3	8	61	0.888888889	0.903089987	0.388888889	0.454545455	0.666666667	11	1	1	16	2R:6169633-6169679
2L	+	2756031	2756168	coding	Bacc	FlyBase	G1009.1	GGCCAAGAAGGCCGCGGCCGCCGATGGAGATTCCGATGAGGAAGAGGCTCTGGAGGAAATCATCGAGGGCGACAGTGAAATCGAGAGCGACGAGTACGACATCCCCTACGATGGTGAGGAGGATGACATTGAATGTGA	131	2756031	0.949393148	17	108	432	0.790243902	0.691001075	0.473170732	0.396946565	0.614634146	131	11	32	162	2L:2756031-2756168
2R	+	6171705	6171759	tRNA	tRNA:CR30316	FlyBase	G10090.1	ATAACGCGTCTGACTACGGATCAGAAGATTCCAGGTTCGACTCCTGGCAGGATCG	11	6171732	0.789062039	3	7	70	0.666666667	1	0.6	0.272727273	0.466666667	11	5	0	10	2R:6171705-6171759
2R	+	6190399	6190432	tRNA	tRNA:N5:42Ad	FlyBase	G10091.1	TTCGGCTGTTAACCGAAAGGTTGGTGGTTCGAGT	11	6190423	0.669333415	4	8	74	0.714285714	0.698970004	0.238095238	0.636363636	0.80952381	11	4	2	15	2R:6190399-6190432
2R	+	6193570	6193601	NoAnnotation			G10092.1	AGAATTGCTTTTCACGGATCTCTGCTTTATAC	6	6193592	0.701283667	2	6	55	1	0.954242509	0	0.333333333	0.555555556	6	0	0	9	2R:6193570-6193601
2R	+	6224159	6224217	intron	bin3	FlyBase	G10093.1	ATTTTAATGTAGAACAATGAATTGTTGGCTTAGATAATTAATTTGGCTGTGTTGGATTC	5	6224159	0.993720164	4	4	53	0.75	0.77815125	0.125	0.6	0.75	5	2	0	6	2R:6224159-6224217
2R	+	6233662	6233715	start_codon	bin3	FlyBase	G10094.1	AGTCTATGGCGTGCATTCACTAGAGAAATATGGAAAAGCGGCTTAGCGACAGTC	5	6233662	0.980575012	4	5	17	1	0.77815125	0	0.2	0.333333333	5	0	0	6	2R:6233662-6233715
2R	+	6233968	6234010	coding	bin3	FlyBase	G10095.1	AGCACAACCCCAGTGCCTGTGTCGGCGCAAGCAGTGGCCAGGC	7	6233968	0.929557461	3	7	26	1	1	0.2	0.285714286	0.5	7	0	0	10	2R:6233968-6234010
2R	+	6234083	6234133	coding	bin3	FlyBase	G10096.1	CGAGAACATCCAGAATATCCATAACAAAAATCTGACTGCCGGCGGTGGAGT	7	6234083	0.940814136	4	6	24	0.909090909	0.698970004	0.454545455	0.285714286	0.545454545	7	0	1	10	2R:6234083-6234133
2R	+	6234804	6234859	coding	bin3	FlyBase	G10097.1	ATGCTAACCACACGTGCTGCCTGGTGACGGGATGCAACGGCAGCTCTATCGGCGGA	9	6234859	0.652387204	6	8	39	0.909090909	1	0.272727273	0.222222222	0.363636364	9	1	0	10	2R:6234804-6234859
2R	+	6235931	6235994	coding	bin3	FlyBase	G10099.1	ACGTGCTACGGCGTTGGCGGCACGGGTCTGAGCTTCGGCGGCAGCATCTCATCCAGCGTCGGCA	7	6235931	0.942101204	5	7	27	1	1	0.8	0.428571429	0.6	7	0	0	10	2R:6235931-6235994
211000022278876	-	8	62	NoAnnotation			G101.1	GCAAAATTCACCAAGCGTTGGATTGTTCACCCATGCAAGGGAACGTGAGCTGGGT	20	8	0.976810357	5	19	125	0.971428571	1.230448921	0.028571429	0.45	0.685714286	20	0	1	34	211000022278876:8-62
2L	+	2756247	2756379	stop_codon	Bacc	FlyBase	G1010.1	GATGATGATGATAATGATGACGGTTCCGGCTCGGACGATCAGGCGTAATAATAATGTAGTCAAAAATACAAACAAAAACAAACAAAAATTTAAATTAATAATAAATAAAAGTTACAAGCAAAAACAAAACAAA	71	2756372	0.889065233	20	64	325	0.908256881	1.694605199	0.302752294	0.4	0.614678899	70	9	1	99	2L:2756247-2756379
2L	+	2756385	2756463	5'utr	Bacc	FlyBase	G1010.2	TATAATAATAAACCAACAAGCAGAAAATAAACCACAACAAGGAGAAAATGAGGAGGAGGAGGAGAAAAAAACCACAAAA	28	2756412	0.999987202	3	20	14	0.820512821	1.505149978	0.282051282	0.321428571	0.512820513	28	7	0	32	2L:2756385-2756463
2R	+	6237852	6237900	coding	bin3	FlyBase	G10100.1	AGTACCGGTACGGAAACTTCGACCGCTACGTGGACTTTCGGCAGATGAA	7	6237900	0.945743195	4	6	33	0.777777778	0.84509804	0.111111111	0.285714286	0.444444444	7	2	0	7	2R:6237852-6237900
2R	+	6238020	6238064	coding	bin3	FlyBase	G10101.1	TGGCACCAAAAACAATTGTCGGTATTGACATTGACCGGGAGCTTG	5	6238064	0.97108513	3	5	26	1	0.903089987	0.375	0.6	0.75	5	0	0	8	2R:6238020-6238064
2R	+	6238144	6238200	coding	bin3	FlyBase	G10102.1	AACGGTTGATGCAAAAGCGAATATCGCGGTGAAGGATGAGACATCTGGAGCAGCTCA	8	6238144	0.918628876	5	7	23	0.933333333	0.84509804	0.266666667	0.5	0.733333333	8	0	1	14	2R:6238144-6238200
2R	+	6238341	6238418	coding	bin3	FlyBase	G10103.1	CCATTTCTTTCCCTCTGACCTACGGACGTATTCCCCGTATTTTATCATCGAGTAAATCGCCCAACATGCTCGGGAACA	11	6238405	0.881935252	8	11	63	1	1.113943352	0.153846154	0.181818182	0.307692308	11	0	0	13	2R:6238341-6238418
2R	+	6238438	6238559	coding	bin3	FlyBase	G10104.1	CGTCTTCTTCAGACACACCAACTATGTTCTCAAGGACGAGTCATTGATGGCCAGCGATACCCAGCAATACGATCTCATACTGTGTCTCTCAGTTACTAAGTGGATCCATCTCAACTTTGGAG	124	6238455	0.792545492	16	113	707	0.898989899	1.949390007	0.186868687	0.419354839	0.636363636	124	19	1	178	2R:6238438-6238559
2R	+	6239134	6239187	coding	bin3	FlyBase	G10105.1	GTGGGCATGCTCAAATGCTGCACCTTAGCAGCTCCAGTCGGTCGCAGAACTATG	7	6239134	0.971351049	4	6	33	0.909090909	1	0.272727273	0.428571429	0.636363636	7	1	0	10	2R:6239134-6239187
2R	+	6239231	6239341	coding	bin3	FlyBase	G10106.1	CAGACAGACTCCAATGTACCAGCCCACCTACAACCCGTTGGAAACGGACTCATACCAGCCAAGCTACGACATGGAATATCTCAACCACATGTACGTGTTCGCCTCGCCGCT	28	6239288	0.861973611	7	26	71	0.923076923	1.556302501	0.153846154	0.321428571	0.512820513	28	3	0	36	2R:6239231-6239341
2R	+	6239398	6239467	coding	bin3	FlyBase	G10107.1	CGGTATTTGGAAGCGTGCGCGATGCAGAGCTGGACGGTGATGGCAGTGGTGGTGGGGGCAGTGGTGGCGG	8	6239467	0.913205067	7	8	28	1	1	0.6	0.25	0.4	8	0	0	10	2R:6239398-6239467
2R	+	6239595	6239676	coding	bin3	FlyBase	G10108.1	CGACGACATGTGTATGCAACCAACTGCGGAGAGAGCTCCTCATCGCCGCAGGTAAATCACCACGATGCGGTTGGCGAATTTG	8	6239595	0.990498339	4	5	35	0.642857143	0.954242509	0.071428571	0.5	0.714285714	8	5	0	9	2R:6239595-6239676
2R	+	6239710	6239790	stop_codon	bin3	FlyBase	G10109.1	CAACAGGCGGAGGAACTGGTGGCGCAGCTTATTGTGATCTGTCGGATGCCTAGAATAGGGATCTTTTAGGCAGGAAAAATG	328	6239710	0.971313448	18	298	2779	0.905050505	1.10720997	0.363636364	0.381097561	0.58989899	328	13	34	448	2R:6239710-6239790
2L	+	2756526	2756662	5'utr	Bacc	FlyBase	G1011.1	AATTGTATTTTATGTGTACTTTTTTTATAAAAAACTACAAAACAAACAAAAATTGTAATTGAAGGCATTTTCGTATAAACGCAACCTATACGGAATCCAACAAAAAGTAAACATCCCCACTATATACAAGAACAAAA	53	2756526	0.967969085	18	47	264	0.911392405	1.857332496	0.253164557	0.396226415	0.594936709	53	7	0	72	2L:2756526-2756662
2R	+	6239829	6239913	3'utr	bin3	FlyBase	G10110.1	AAAAAAAACCCCAAAAAGTTTTCGTAAAGAAAAAATTTAATGCAACCGTAAACGGAGACGCTTATGATTTTCTATGGTATAATGT	95	6239829	0.966798336	10	91	489	0.964285714	1.829303773	0.071428571	0.315789474	0.535714286	95	4	1	135	2R:6239829-6239913
2R	+	6239958	6240047	3'utr	bin3	FlyBase	G10111.1	CACAAATATATACAGATACAGATCTATATATACAATTGGAACAGAGATGCATGTGTTTAGATTTATTGCATTCTTTAATGTTAGGGCTTA	15	6240002	0.921947671	9	14	118	0.947368421	1.255272505	0.052631579	0.2	0.368421053	15	1	0	18	2R:6239958-6240047
2R	+	6250716	6250758	coding	Pld	FlyBase	G10113.1	AACGGAAGCTGCCGCGATTCCCAAACCGTCCTGAGAGTCTGGT	33	6250748	0.865987719	3	33	148	1	1.707570176	0.705882353	0.363636364	0.588235294	33	0	0	51	2R:6250716-6250758
2R	+	6250786	6250846	coding	Pld	FlyBase	G10114.1	AAAACAGCTGGAGGACTACTTGTACAACCTGCTGAACATCAGCTTGTACCGATCTCACCAT	25	6250806	0.660659882	7	24	122	0.947368421	1.079181246	0.342105263	0.36	0.578947368	25	0	2	36	2R:6250786-6250846
2R	+	6251209	6251272	coding	Pld	FlyBase	G10116.1	AAAAGAACTGCTGTGTGCGCTGCAACTACTTTTGCTCCGACGTAGTTTGCGGCACGTGGCGGAA	9	6251240	0.836672613	6	8	41	1	1.146128036	0.214285714	0.444444444	0.642857143	9	0	0	14	2R:6251209-6251272
2R	+	6255047	6255133	3'utr	Pld	FlyBase	G10118.1	ATTTTGTAAATAGTGTATAATAGCCGTAGATAACTCTAGATACTTTCAAGTACATGTAGCTATTCCTTACCAATAGTTAATTTATTT	12	6255070	0.727780705	7	12	118	1	1.176091259	0.066666667	0.25	0.4	12	0	0	15	2R:6255047-6255133
2R	+	6255189	6255255	3'utr	Pld	FlyBase	G10119.1	TGATGTTAAACAGTATTTTAGACCGATTTACACAAGTTTATTAAAGTGATATGAAGTGCAAATGAAG	38	6255210	0.718122199	11	33	260	0.901960784	1.361727836	0.215686275	0.263157895	0.450980392	38	4	1	46	2R:6255189-6255255
2L	+	2756702	2756769	5'utr	Bacc	FlyBase	G1012.1	AATTTAAACGCCCAGTTGATGCGTAAACCAAGATATACAAAGATTTCAAATGTAGCGTAAACGAAGCC	14	2756702	0.966660053	6	13	73	0.95	1.278753601	0.25	0.428571429	0.6	14	1	0	19	2L:2756702-2756769
2R	+	6268119	6268160	NoAnnotation			G10120.1	AGGTTAAGTTTACGGAGAGTTATAGCGTGATTGGTAGTCCGA	19	6268119	0.975356545	2	19	123	1	1.477121255	0.533333333	0.421052632	0.633333333	19	0	0	30	2R:6268119-6268160
2R	+	6269144	6269224	NoAnnotation			G10122.1	TAAATCAATATACATAGCTGTAGGCACCGTAGTCAGTGCTATACTATTTAAGTTAGTCGGGTTTTGTAAACTATCCTATCT	15	6269144	0.847009484	9	13	130	0.85	1.230448921	0.15	0.333333333	0.5	15	3	0	17	2R:6269144-6269224
2R	+	6290137	6290181	NoAnnotation			G10123.1	AGCCAATTTACCCTCATACTTTTTAAGGTATAATGATGACTGGAT	7	6290137	0.98643155	5	6	51	0.9	0.954242509	0.1	0.285714286	0.5	7	1	0	9	2R:6290137-6290181
2R	+	6340127	6340150	NoAnnotation			G10124.1	TCACAAAGTTTCCGAAGTGTTGCT	9	6340127	0.720094038	4	6	53	0.666666667	0.602059991	0	0.333333333	0.5	9	3	1	8	2R:6340127-6340150
2R	+	6347705	6347742	NoAnnotation			G10125.1	GGAAAAACACATACCCTGTATATGACTTTCGGTCCAAA	44	6347705	0.956010493	6	41	212	0.919354839	1.755874856	0.274193548	0.318181818	0.516129032	44	5	0	57	2R:6347705-6347742
2R	+	6347863	6347894	NoAnnotation			G10126.1	TGCTCAGAATGCGGGTCCTTATTCCTCTGAGC	6	6347871	0.720328729	3	5	35	0.75	0.77815125	0.375	0.333333333	0.5	6	2	0	6	2R:6347863-6347894
2R	+	6348637	6348668	NoAnnotation			G10127.1	CACCCCTTTGCTACTAGTCGTGCTTTGAAGCG	8	6348650	0.802033225	3	7	61	0.928571429	0.812913357	0.571428571	0.625	0.785714286	8	0	1	13	2R:6348637-6348668
2R	+	6401857	6401903	NoAnnotation			G10128.1	ATGTTTTGAGATACCTTTCAGCCACGGTTGATCTCAAAATCACATAC	6	6401857	0.958733238	2	5	41	0.888888889	0.903089987	0	0.5	0.666666667	6	1	0	8	2R:6401857-6401903
2R	+	6419286	6419314	NoAnnotation			G10129.1	TACTGCCAAGTGATAGTGGCTGCGTCGCC	6	6419302	0.711059295	3	6	29	1	1	0.7	0.5	0.7	6	0	0	10	2R:6419286-6419314
2R	+	6419788	6419836	NoAnnotation			G10130.1	TTAGCTTAACTTGTGGGAGATGTGACAAGTATGTGGGAAATGAACCAGA	7	6419836	0.980706661	4	6	47	0.818181818	0.954242509	0.545454545	0.428571429	0.636363636	7	2	0	9	2R:6419788-6419836
2R	+	6420017	6420065	NoAnnotation			G10131.1	AAATTATAATAAGCGAGAGCTATTGTCATCAAACATAATAAAGTGTACT	17	6420065	0.96589741	5	16	100	0.92	0.884606581	0	0.411764706	0.6	17	0	2	23	2R:6420017-6420065
2R	+	6424666	6424724	NoAnnotation			G10132.1	AGGTTAATGAGCTGCTGTTAGATAACATCATCCGTCCTAGCAGCTCACCGTTCGCCAGT	17	6424674	0.769447405	3	12	94	0.740740741	1.301029996	0.074074074	0.294117647	0.555555556	17	7	0	20	2R:6424666-6424724
2R	+	6432027	6432081	NoAnnotation			G10134.1	TGGATAATAGTTTTTCAAGGAAAATACTGCCAAGTGATAGTGGCTGCGTCGCCAA	8	6432027	0.962665946	5	8	42	1	1.146128036	0.142857143	0.375	0.642857143	8	0	0	14	2R:6432027-6432081
2R	+	6435632	6435667	NoAnnotation			G10135.1	GCCGATGCCTTTGGTGATGATCTCCATTAGGTTGTT	5	6435646	0.773825813	2	5	47	1	0.954242509	0	0.4	0.666666667	5	0	0	9	2R:6435632-6435667
2R	+	6462721	6462768	NoAnnotation			G10137.1	ATTATATTCTTAGATTGAACTGACGAGGAACCAGACTGAACTAACTAA	9	6462721	0.950383593	4	7	37	0.692307692	0.954242509	0.076923077	0.444444444	0.615384615	9	4	0	9	2R:6462721-6462768
2R	+	6467333	6467355	NoAnnotation			G10138.1	AAGGCTGCATCTGATCTCAGAAA	7	6467342	0.659221018	3	7	28	1	0.84509804	0	0	0	7	0	0	7	2R:6467333-6467355
2R	+	6469812	6469921	NoAnnotation			G10139.1	ACATAGCCAATCTAGTCATAAGCTTATACATTCATACACCCATCCTTACTATATACATACATACAAATATTATCGAGAAACTTATCGACTGATCGACTCGCCACTCTGCA	281	6469812	0.972531771	12	271	1618	0.960280374	2.613841822	0.151869159	0.34519573	0.570093458	281	17	0	411	2R:6469812-6469921
2L	+	2757236	2757329	5'utr	Bacc	FlyBase	G1014.1	ATGACTAATCTTAAGTACTTATGTCAGTATTAAAGCGAGGGCTTTATTATTCTGTTGATAAGTTGTGCGAGCGAGTCGTTGATAAGCCTAATTC	113	2757319	0.867345377	14	105	951	0.943396226	1.875061263	0.402515723	0.309734513	0.509433962	113	8	1	150	2L:2757236-2757329
2R	+	6478842	6478876	NoAnnotation			G10141.1	ATTATGGTCCAGTAGACTTGGGTAGACCGAAGAAA	15	6478876	0.881297612	5	15	73	1	1.431363764	0.407407407	0.533333333	0.740740741	15	0	0	27	2R:6478842-6478876
2R	+	6479710	6479739	NoAnnotation			G10142.1	TAAGAAACTCTGTACAAAATAGAAAGTATA	45	6479717	0.634578424	3	43	150	0.957746479	1.355387658	0.352112676	0.422222222	0.633802817	45	1	2	68	2R:6479710-6479739
2R	+	6480042	6480122	NoAnnotation			G10144.1	AATCTAGTCATAAGCTTATACATTCATACACCCATCCTTACTATACAAATATTATCGAGAAACTTATCGACTGATCGACTC	260	6480102	0.78842219	9	255	1468	0.981912145	2.278753601	0.188630491	0.357692308	0.568475452	260	6	1	380	2R:6480042-6480122
2R	+	6614628	6614676	coding	jing	FlyBase	G10145.1	CTGAAAGTGGCCGCTATGGAGGAGTCACAGACCAAGATTACCGGTTTTT	5	6614671	0.9571852	2	4	24	0.888888889	0.903089987	0	0.4	0.666666667	5	1	0	8	2R:6614628-6614676
2R	+	6616145	6616200	coding	jing	FlyBase	G10146.1	AAACAATAACAGTACGAACACTGCCACTCAGCCGCCGCCATTGGCAGCTACGAACA	16	6616180	0.782173266	4	13	34	0.888888889	1.079181246	0.111111111	0.5625	0.740740741	16	2	1	24	2R:6616145-6616200
2R	+	6616255	6616296	coding	jing	FlyBase	G10146.3	ATGCCTCGAATAATCTAAGCAATATCAACAACACTGCCATAC	5	6616296	0.924828542	3	4	16	0.875	0.84509804	0.375	0.6	0.75	5	1	0	7	2R:6616255-6616296
2R	+	6616657	6616714	coding	jing	FlyBase	G10147.1	CGAAGCAAGGACCGACAATGAAGCTTGCAAACAGCGCTCCCGATCTCTTTGACCTGGT	27	6616657	0.976616549	6	24	152	0.894736842	1.054357662	0.368421053	0.259259259	0.473684211	27	2	2	34	2R:6616657-6616714
2R	+	6617039	6617116	coding	jing	FlyBase	G10148.1	AAACAGTAACTCAAACTCAAATTCCTGTAGCAGCAGCACCTATTCGCACTCGGTTAGTTCGGCAGCTGATCTCTCATT	7	6617039	0.993483488	3	5	55	0.8	0.903089987	0	0.285714286	0.5	7	2	0	8	2R:6617039-6617116
2R	+	6619632	6619675	3'utr	jing	FlyBase	G10149.1	GTAGAGATTCATGTGGGAATGGCCGACTGGACAGCACTTGTTTG	5	6619632	0.969625222	3	4	27	1	1	0.5	0.8	0.9	5	0	0	10	2R:6619632-6619675
2L	+	2760391	2760447	coding	Trn-SR	FlyBase	G1015.1	GAGCAGACGGACAATGTGATTGTGACGCAGCTCAGTCTGGCGGTTGCCGATCTGGCC	9	2760447	0.952657372	3	9	39	1	1.230448921	0.764705882	0.555555556	0.764705882	9	0	0	17	2L:2760391-2760447
2R	+	6636799	6636912	coding	Bap170	FlyBase	G10150.1	GGCCCCAGCGACTCCCCTTCGCGCCAAGAATCCCGCCCAATTACAGATCATGCCGGAGAAGGTCGAGGAGATGCCGCCGTCACCTCCGGAGGAGTTCTGGAGGGACCTGCAGCA	12	6636799	0.95669769	4	9	41	0.823529412	0.84509804	0.411764706	0.416666667	0.588235294	12	2	1	14	2R:6636799-6636912
2R	+	6637223	6637263	coding	Bap170	FlyBase	G10151.1	TGGCGAGGATCCAGACAAGATGGAGGCTCTGGAGGCGGCTA	11	6637241	0.864432075	3	11	30	1	1.176091259	0.533333333	0.272727273	0.466666667	11	0	0	15	2R:6637223-6637263
2R	+	6637265	6637308	coding	Bap170	FlyBase	G10152.1	TGAGATTGTAGAAATGGGCGGTGGACGCTCGCGATCTCGTTTTT	7	6637265	0.969115804	3	6	40	1	0.903089987	0	0.333333333	0.5	6	0	0	8	2R:6637265-6637308
2R	+	6637839	6637892	coding	Bap170	FlyBase	G10153.1	CACTTCCTTAATCTGCGCCGGAGCAACGGGACTGATGAGCGCATGGGCCAGCGA	8	6637877	0.769759863	3	8	20	1	1.146128036	0.5	0.375	0.642857143	8	0	0	14	2R:6637839-6637892
2R	+	6637900	6637980	coding	Bap170	FlyBase	G10154.1	AGATTGTCCAGCTAGTCCGTACACTCAGCTTTCATCAGGAGAATCATGCACTCTTGGCCTCCAACCGCACGTTGTGGCGAT	8	6637900	0.963251847	5	8	47	1	1.041392685	0.454545455	0.25	0.454545455	8	0	0	11	2R:6637900-6637980
2R	+	6638234	6638287	coding	Bap170	FlyBase	G10155.1	GAGCTGCTAGACCCCACCACTGACGAGCTATCGCGGAATCTTTTAGCTACTCTC	5	6638234	0.982147421	2	3	19	1	0.84509804	0.285714286	0.4	0.571428571	5	0	0	7	2R:6638234-6638287
2R	+	6638301	6638345	coding	Bap170	FlyBase	G10155.2	ACTCTAACGACCGCGCGGTGATCATGAGCTGTCTGGAGATACTCT	16	6638325	0.829461313	3	11	82	0.84	0.84509804	0.32	0.4375	0.64	16	2	2	21	2R:6638301-6638345
2R	+	6638544	6638586	coding	Bap170	FlyBase	G10156.1	AGCTGGTGACCCTTATCACAGTGGAGGCTCAGTCATATGGCAC	10	6638565	0.929376817	2	9	46	0.928571429	1.113943352	0.142857143	0.2	0.428571429	10	1	0	13	2R:6638544-6638586
2R	+	6638614	6638709	coding	Bap170	FlyBase	G10157.1	AGAGGTTTTCCCCGGAAACATGGCTGCCTCGCTGGCTCAGAACATGCCCGCCATTCTTGCTCCAGGTCCCACTTCCCTGACTACACTTCCAACATC	6	6638614	0.961482533	5	6	35	1	0.84509804	0.142857143	0.166666667	0.285714286	6	0	0	7	2R:6638614-6638709
2R	+	6638893	6638931	coding	Bap170	FlyBase	G10158.1	TGCCACCGTGACCCTTCCCAGTCTGCCCTCCGCCTCCCA	11	6638917	0.796456488	2	10	61	0.894736842	1.230448921	0.052631579	0.545454545	0.736842105	11	2	0	17	2R:6638893-6638931
2R	+	6638985	6639023	coding	Bap170	FlyBase	G10159.1	ATGAACGGGCTGGGAACGGTAACGATCTCCGTGTGGAAC	12	6639017	0.755445633	2	10	59	0.8	0.726998728	0.55	0.416666667	0.65	12	2	2	16	2R:6638985-6639023
2R	+	6639278	6639306	coding	Bap170	FlyBase	G10160.1	TTGCCCAAGCAACCATTTAGTGATCCTGT	9	6639288	0.745032814	2	8	52	0.846153846	1.041392685	0.615384615	0.333333333	0.538461538	9	2	0	11	2R:6639278-6639306
2R	+	6639487	6639558	coding	Bap170	FlyBase	G10161.1	TACCCAGCCCATCAAGGTAACCTCAACAGCTATAAGCGCCTTCGTGAACAACCCGCTAATGCAGCACACACC	11	6639558	0.906185192	4	11	36	1	1.204119983	0.3125	0.363636364	0.5625	11	0	0	16	2R:6639487-6639558
2R	+	6640680	6640733	coding	Bap170	FlyBase	G10162.1	TCCAGCAACACATAATCTCGGGCCCCTCCACTCCTACTTCCACAGTTGGCGGTA	11	6640682	0.965606359	3	10	48	0.863636364	1.278753601	0	0.636363636	0.818181818	11	3	0	19	2R:6640680-6640733
2R	+	6642050	6642099	coding	Bap170	FlyBase	G10163.1	ATGAACCGACACACGACTGATTACACGAACGCTAAAGAGCTGATGGACGA	9	6642099	0.899274545	3	7	21	0.916666667	1.041392685	0.166666667	0.5	0.666666667	8	1	0	11	2R:6642050-6642099
2R	+	6642222	6642261	coding	Bap170	FlyBase	G10164.1	TCGCCTTTAGCAATGTGGAGGCTAGCGGAGTGCTCTCCCA	12	6642238	0.820481474	4	12	51	1	1.414973348	0.461538462	0.666666667	0.846153846	12	0	0	26	2R:6642222-6642261
2R	+	6649091	6649133	5'utr	Debcl	FlyBase	G10165.1	CGCTCCCCACCGCTCACACCCGATCCCATCCAATCCAATCCGA	8	6649112	0.973556595	2	6	19	0.666666667	1.079181246	0.333333333	0.625	0.833333333	8	6	0	12	2R:6649091-6649133
2R	+	6649461	6649548	coding	Debcl	FlyBase	G10166.1	CGGACGCTCCCTTCACGCCGGCGGACCCATGACACGGGCCGCCTCCACATCCTCGCTGGCTAGCAGTACGCGCACGATGACTAACTAC	7	6649517	0.886973693	4	7	21	1	1	0.4	0.428571429	0.6	7	0	0	10	2R:6649461-6649548
2R	+	6652305	6652361	coding	Debcl	FlyBase	G10168.1	CTAGTTGCCAAGGATCTTTTTCGCTCCAGCATCACCTGGGGCAAGATAATCTCGATA	11	6652348	0.897455747	4	10	66	0.928571429	1.113943352	0.214285714	0.272727273	0.428571429	11	1	0	13	2R:6652305-6652361
2R	+	6652363	6652504	coding	Debcl	FlyBase	G10169.1	TTGCCGTATGCGGCGGCTTTGCCATAGACTGCGTGCGCCAGGGACATTTCGACTACCTACAGTGCCTGATTGACGGTCTGGCTGAGATCATAGAGGACGACCTGGTCTACTGGCTGATCGACAACGGCGGATGGTTGGGCCT	43	6652387	0.783192328	14	43	234	1	1.826074803	0.567164179	0.418604651	0.626865672	43	0	0	67	2R:6652363-6652504
2L	+	2760509	2760587	coding	Trn-SR	FlyBase	G1017.1	AGTGCGCCATCTGGCCCCTGCTGGAGGTGCTCAAGGTGCTTCCCGAGGAAATAGACTCACGGTATCTGCGGCTGGGCGC	27	2760557	0.978863278	3	26	108	0.947368421	1.556302501	0.210526316	0.296296296	0.5	27	2	0	36	2L:2760509-2760587
2R	+	6652554	6652658	stop_codon	Debcl	FlyBase	G10170.1	TTGACGCTGTTCGTGACTATCTCTGCAGGCGCATATATGGTCTCAAACGTGTGTCGGCGCATTGGAGGTCAACTGTATTCGCTGCTGTTCTAGATTCGCTTGGGA	65	6652658	0.973569918	9	64	325	0.989583333	1.67669361	0.208333333	0.353846154	0.5625	65	0	1	95	2R:6652554-6652658
2R	+	6652662	6652779	3'utr	Debcl	FlyBase	G10170.2	CGTCGTTAAGAAATACAATCGTACCATTTAGTCAATGAGAGCTTCAAATCATTCCTGCTTCCATGGGCACCAGTCGTTTAGTAGTATGTAACGGACCCTGTTTTACGTATAATATTGT	31	6652662	0.919775773	14	27	204	0.888888889	1.301029996	0.066666667	0.258064516	0.488888889	31	4	1	40	2R:6652662-6652779
2R	+	6653551	6653604	coding	Opbp	FlyBase	G10171.1	GGAATTGGATTTCATCGAGGAGGTCGCCGAAGATTGCATTTCGGAAGAGGTCGG	14	6653551	0.964294881	4	14	75	1	1.361727836	0.565217391	0.428571429	0.652173913	14	0	0	23	2R:6653551-6653604
2R	+	6653705	6653745	coding	Opbp	FlyBase	G10172.1	TCCGATCGCTACTTCTGTTACGACTGCCACAGCATTTTCGA	10	6653745	0.981387804	4	9	70	0.923076923	1.079181246	0.230769231	0.2	0.384615385	10	1	0	12	2R:6653705-6653745
2R	+	6654614	6654668	coding	Opbp	FlyBase	G10173.1	AACGACAGTTTTCATGCGATGCGTGCCCCAAGACTTTTCGGACCTCCGTGCAGCT	22	6654614	0.967270974	3	22	122	1	1.491361694	0.096774194	0.272727273	0.483870968	22	0	0	31	2R:6654614-6654668
2R	+	6655000	6655079	coding	Opbp	FlyBase	G10174.1	GAGACTGCGGTGTTGATAGCGGCAGCCGAGGCAGATGCCGCTTACATAAACGCTGTGGTAAACGATGTAGACATCGTGGG	5	6655044	0.875977621	5	5	22	1	0.954242509	0.444444444	0.6	0.777777778	5	0	0	9	2R:6655000-6655079
2R	+	6658490	6658533	coding	sced	FlyBase	G10175.1	GAGTCGAGCATGGAGATAAACATTAGTCTGGATGAGTCGGTCAT	7	6658490	0.883237286	4	6	50	0.785714286	1.041392685	0	0.714285714	0.857142857	7	3	0	11	2R:6658490-6658533
2R	+	6658997	6659035	coding	sced	FlyBase	G10176.1	CTCTACGAGAACCTTTTGGCTGTGAAGGCCGCACAGGAG	18	6659035	0.968196644	3	17	95	0.96875	1.491361694	0.28125	0.5	0.71875	18	1	0	31	2R:6658997-6659035
2R	+	6659546	6659627	coding	sced	FlyBase	G10177.1	GAAGGCGTGGATGACGAACTGCTGCACTTGACCGTTTTGAAGAACATTGACTTTAAGTTTGATGATAGCCAAGCATCTGAGG	14	6659546	0.974697199	6	13	82	1	1.301029996	0.6	0.357142857	0.55	14	0	0	20	2R:6659546-6659627
2R	+	6659895	6659955	coding	sced	FlyBase	G10178.1	CACGCTTCAAGAAAATTGACTTTTCGCCGCTGAAGATGAGACTCAATAGTGTCCTCCAGAG	29	6659895	0.971916796	5	27	160	0.952380952	1.602059991	0.333333333	0.379310345	0.571428571	29	2	0	40	2R:6659895-6659955
2R	+	6660006	6660104	3'utr	sced	FlyBase	G10179.1	ATGTTTAACACTTCGCTGTGGACACAAACTGCTTTTTAACCATTTCGCTATTTATGTTGTAGTTTCTTGTGAATGTGATCTGATTAGTTCGACAAGTTG	42	6660006	0.964592412	12	39	419	0.93442623	1.755874856	0.131147541	0.380952381	0.573770492	42	4	0	57	2R:6660006-6660104
2L	+	2760599	2760673	coding	Trn-SR	FlyBase	G1018.1	AGGAGGTGCACAAGCAGCTGGACGCCAGCGCAGAGTGTGTCCTAAAGTTCCTGTGTATGTGCCTACAGCGGGAGG	7	2760599	0.952347067	5	7	31	1	1	0.9	0.285714286	0.5	7	0	0	10	2L:2760599-2760673
2R	+	6660111	6660262	3'utr	sced	FlyBase	G10180.1	ATGTTATCCGAGTATATAATACGCTTTCCCACGATGCACTTAGTATTAAGCCTTATATGTATGGTCATCCTGCTTTGTCAAATGTATTTTAACGAACCATATCCGGATCCACTTGGGGGGTCCCCTAGTATTACTACTGTTGTGAACCAACG	19	6660179	0.978037676	10	18	135	0.954545455	1.322219295	0.136363636	0.105263158	0.227272727	19	1	0	21	2R:6660111-6660262
2R	+	6660456	6660495	3'utr	sced	FlyBase	G10181.1	TGGCGGCGTAGCCTGAACTACGCTTTTCGGCTTCGCATAA	21	6660482	0.669762867	3	20	134	1	1.491361694	0.193548387	0.428571429	0.612903226	21	0	0	31	2R:6660456-6660495
2R	+	6660538	6660582	3'utr	sced	FlyBase	G10182.1	TAGCATAACCAATGCTGAACTGTACCGTGACTAAACCATAAGCTT	15	6660538	0.892305244	3	15	78	1	1.301029996	0	0.266666667	0.45	15	0	0	20	2R:6660538-6660582
2R	+	6662545	6662686	lincRNA_intron-lincRNA_exon	Adf1	FlyBase	G10183.1	TGTTTCCCCGTCTTGTCCCCTCAGTGCATACCCTCACGGCGGCCATTGAGATGGACAAGCTGGATGCCAATCTTGAGCAGCAGTTTGATCTCAATCTCATCGAGGCTGTCAAGCTGAACCCAGTGATATACGACAGGTCGCA	102	6662545	0.975869344	20	91	580	0.879194631	1.8162413	0.147651007	0.343137255	0.55033557	102	17	1	131	2R:6662545-6662686
2R	+	6662690	6662722	coding	Adf1	FlyBase	G10184.1	CAATTACAAGCACTTTGTGCGCAAGGCCCAGAC	6	6662722	0.958474135	3	4	24	0.8	0.903089987	0.1	0.5	0.7	6	2	0	8	2R:6662690-6662722
2R	+	6667324	6667363	coding	Adf1	FlyBase	G10185.1	ATCATCAAGTATCTGACGGACATGCAGCTTCTGGCACAGC	5	6667363	0.775244192	3	3	28	0.727272727	0.903089987	0	0.8	0.909090909	5	3	0	8	2R:6667324-6667363
2R	+	6667421	6667444	stop_codon	Adf1	FlyBase	G10186.1	TGGAGAGCGTTCTGCCCTGAGATC	6	6667438	0.575256062	4	6	24	1	0.954242509	0.222222222	0.5	0.666666667	6	0	0	9	2R:6667421-6667444
2R	+	6667485	6667552	3'utr	Adf1	FlyBase	G10187.1	ACGGGTTTGGGGGTCCTGTGCGGTCATTTTCTACAGTTCATAGGTCTTAAAGTCAAACTACAGAATAA	14	6667552	0.983894489	6	13	102	1	1.278753601	0.157894737	0.384615385	0.578947368	13	0	0	19	2R:6667485-6667552
2R	+	6667593	6667827	3'utr	Adf1	FlyBase	G10188.1	ATGATACTTCCCCACGCCCATGTAGACAAACATATATATTTATATGCTTAGTTGACCCCATGATCGGTGATTTAATTCGCGCCCAGTTCTCAGCTCTGTACAAAAAATGCGATTGAAAATAGCGATTCTAGAATTATGAGTAGCTTGTTAAAAGACCGTGGAAACACTTTATATGCAGCGTATTGTAAATTTTGACTACGATTTAGTTGTAATTTGCCATCGGGTCTTAGCTCTA	88	6667712	0.799933807	33	82	665	0.943089431	2.064457989	0.162601626	0.295454545	0.495934959	88	7	0	116	2R:6667593-6667827
2R	+	6669834	6669864	3'utr	CG9410	FlyBase	G10189.1	ATTTTTTGACCTTATCTGCGATCAAATGGAA	38	6669849	0.727444417	2	36	233	0.953125	1.785329835	0.234375	0.447368421	0.671875	38	3	0	61	2R:6669834-6669864
2L	+	2763263	2763346	3'utr	Trn-SR	FlyBase	G1019.1	TGTATGTAATGTGGCAAGGGTGCTAGGAATTTTGTTAAAAACGCACGTACCCCTCTATTTATAATATAGTTGAATCGATTGTTT	7	2763313	0.965019271	6	7	47	1	1.176091259	0.066666667	0.428571429	0.733333333	7	0	0	15	2L:2763263-2763346
2R	+	6669967	6669996	3'utr	CG9410	FlyBase	G10190.1	TTTTTCTTTAGTGATTTAAGTTAAAGTTGT	6	6669982	0.670634742	3	6	64	1	0.954242509	0.222222222	0.5	0.666666667	6	0	0	9	2R:6669967-6669996
2R	+	6673664	6673720	start_codon	PGAP3	FlyBase	G10191.1	GTTTAACTAGTTTTAGTAATGTCTAGTCGTAGTTTAAGTGCAATAGTCTTGCTCCTT	45	6673720	0.921398793	15	40	536	0.883333333	1.72427587	0.7	0.266666667	0.45	45	7	0	53	2R:6673664-6673720
2R	+	6674597	6674669	coding	PGAP3	FlyBase	G10192.1	CTGCGTTTCTATATTCTCATGGCGTTGGCTATGAGCCTTGAACTGCTTGACTTTCCGCCCATCCTCTGGATTC	28	6674597	0.983115295	7	26	195	0.945945946	1.544068044	0.054054054	0.214285714	0.405405405	28	2	0	35	2R:6674597-6674669
2R	+	6675028	6675054	3'utr	PGAP3	FlyBase	G10193.1	AAAAAGACATAATAGAGACTTTATTAC	8	6675041	0.664355416	3	7	47	0.909090909	1	0	0.375	0.545454545	8	1	0	10	2R:6675028-6675054
2R	+	6697429	6697479	coding	Rab2	FlyBase	G10194.1	CTGTCTGCTGCTCCAGTTCACGGACAAGCGATTCCAGCCGGTGCACGACCT	25	6697449	0.868930924	2	25	59	1	1.612783857	0.756097561	0.44	0.658536585	25	0	0	41	2R:6697429-6697479
2R	+	6698151	6698229	coding	Rab2	FlyBase	G10195.1	TGCGCGTCAGCACTCGAACTCGAACATGGTCATTATGCTGATAGGCAACAAGAGCGATTTGGATTCGCGGCGTGAGGTG	14	6698151	0.972034318	5	14	85	1	1.322219295	0.238095238	0.285714286	0.523809524	14	0	0	21	2R:6698151-6698229
2R	+	6698250	6698288	coding	Rab2	FlyBase	G10196.1	CTTCGCCCGCGAGCACGGACTGGTCTTCATGGAGACTTC	5	6698250	0.950633956	3	5	26	1	0.954242509	0.111111111	0.6	0.777777778	5	0	0	9	2R:6698250-6698288
2R	+	6698559	6698638	3'utr	Rab2	FlyBase	G10197.1	TGCCCGATTGCAATTCTGGGATAGGCGCAGCCGCTTCTGTAAAAGCTACTTTAGTGACTAACTAATAGAAGGTAGTTGAA	18	6698638	0.979494153	5	15	103	0.896551724	1.414973348	0.068965517	0.388888889	0.620689655	18	3	0	26	2R:6698559-6698638
2R	+	6699266	6699288	3'utr	Rab2	FlyBase	G10198.1	TGAGGGCCGAAATGGGGTTATAT	5	6699266	0.922936308	3	5	19	1	0.77815125	0	0.2	0.333333333	5	0	0	6	2R:6699266-6699288
2R	+	6699313	6699361	3'utr	Rab2	FlyBase	G10199.1	ACCAGTGGTAACACGAAATGCTGCGATTCAATGATCAATTTAGTATTTT	6	6699313	0.982868529	3	6	48	1	1.113943352	0.230769231	0.666666667	0.846153846	6	0	0	13	2R:6699313-6699361
211000022278876	-	131	398	NoAnnotation			G102.2	TCCAATTACTCAGGTATGATCCAATTCAAGGACATTGCCAGGTAGGGAGTTTGACTGGGGCGGTACATCTCTCAAATAATAACGGAGGTGTCCCAAGGCCAGCTCAGTGCGGACAGAAACCACACATAGAGCAAAAGGGCAAATGCTGACTTGATCTCGGTGTTCAGTACACACAGGGACAGCAAAAGCTCGGCCTATCGATCCTTTTGGTTTAAAGAGTTTTTAACAAGAGGTGTCAGAAAAGTTACCATAGGGATAACTGGCTTGT	1067	222	0.985126088	39	1048	7272	0.985345838	2.380469673	0.217467761	0.408622306	0.630128957	1067	19	6	1681	211000022278876:131-398
2L	+	2763430	2763459	3'utr	Trn-SR	FlyBase	G1020.1	ACATCAGCGTGCACTCCTAGCTCTAAGTTT	5	2763430	0.721703792	4	5	32	1	0.903089987	0	0.6	0.75	5	0	0	8	2L:2763430-2763459
2R	+	6699708	6699736	NoAnnotation			G10201.1	TTTATTTAGTAAGAGGCTTTCGGTAGATA	6	6699725	0.707660069	2	6	45	1	1	0.4	0.333333333	0.6	6	0	0	10	2R:6699708-6699736
2R	+	6742710	6742743	5'utr	phtf	FlyBase	G10202.1	ACGACACTTCGAGGACTTTTATGTGATTATTACT	9	6742710	0.988573492	5	9	85	1	1.113943352	0	0.333333333	0.538461538	9	0	0	13	2R:6742710-6742743
2R	+	6743050	6743096	coding	phtf	FlyBase	G10203.1	TAAGGCCAAGCCCAAGCAGTCGTTACTCACTGTGATACGCCTGGCCA	7	6743050	0.969886522	4	6	35	0.9	0.954242509	0.1	0.428571429	0.6	7	1	0	9	2R:6743050-6743096
2R	+	6743832	6743875	coding	phtf	FlyBase	G10204.1	CGCAACCGCTGGCAGCCATAGACGCATGCTACGATCTCAGCAGA	9	6743832	0.754906104	3	9	29	1	1.204119983	0.6875	0.555555556	0.75	9	0	0	16	2R:6743832-6743875
2R	+	6745758	6745787	3'utr	phtf	FlyBase	G10205.1	CATCATATTTTTGTAGTACAACTTTTTAGA	7	6745770	0.678057599	2	5	66	0.8	0.903089987	0	0.285714286	0.5	7	2	0	8	2R:6745758-6745787
2R	+	6747286	6747341	coding	CG3267	FlyBase	G10206.1	GGAAGCTACTATCCCATTACCGTTAAGAAGCATTTGCGCGCTCAGGAGATTGCCCA	5	6747286	0.942643634	3	5	23	1	0.84509804	0.428571429	0.4	0.571428571	5	0	0	7	2R:6747286-6747341
2R	+	6747638	6747679	coding	CG3267	FlyBase	G10207.1	TGGGTGGAGCAGACTTGCACTGCAAGACTTCTGGGGTCACCG	5	6747651	0.735269158	3	5	29	1	0.903089987	0.125	0.4	0.625	5	0	0	8	2R:6747638-6747679
2R	+	6747764	6747799	coding	CG3267	FlyBase	G10208.1	ACAACGATCAGCTGATGCACTCCAGTCAAGTCAATT	5	6747799	0.836608046	3	5	19	1	0.77815125	0.333333333	0.2	0.333333333	5	0	0	6	2R:6747764-6747799
2R	+	6748671	6748795	3'utr	CG3267	FlyBase	G10209.1	GGAGAAATTTAATCGGAGCGCATTTACAGGCATTTAATGCCTTTATTTCGAAACTGTTGCATTTATTAGCGTTAAGGCAATTGTTAACTGTGTAATGTACAACTGATTGTTTATTAGGAACAGGC	483	6748726	0.795692984	22	465	4393	0.964238411	2.260071388	0.147019868	0.407867495	0.621192053	483	24	3	728	2R:6748671-6748795
2L	+	2766348	2766403	coding	aph-1	FlyBase	G1021.1	ATCGCCTTCGGACCGCCCTTCGCCTTGTTCGTCTTCACCATCGCCAATGATCCAGT	6	2766348	0.990092035	4	5	36	0.75	0.77815125	0.375	0.333333333	0.5	6	2	0	6	2L:2766348-2766403
2L	+	2766405	2766497	coding	aph-1	FlyBase	G1021.2	CGGATCATCATTCTGATTGCGGCGGCATTCTTCTGGCTGCTTTCCCTGCTGATCTCTTCCCTGTGGTATGCCCTGATTCCGCTGAAGGAGTTC	96	2766405	0.98995231	14	92	947	0.957142857	2.127104798	0.371428571	0.34375	0.55	96	6	0	134	2L:2766405-2766497
2R	+	6752638	6752734	start_codon	Eb1	FlyBase	G10210.1	TAACTAAACCAGAGGACACCACCAACATGGCTGTAAACGTCTACTCCACAAATGTGACGTCAGAGAATCTCTCGCGCCACGATATGCTAGCTTGGGT	531	6752655	0.983934973	7	512	1499	0.969660194	2.203576775	0.339805825	0.382297552	0.601941748	531	21	4	799	2R:6752638-6752734
2R	+	6752841	6752944	intron-coding	Eb1	FlyBase	G10211.1	AGGTGCAGCTTACTGTCAGTTCATGGACATGCTGTTTCCCAATTCAGTGCCAGTAAAGCGTGTCAAATTTCGTACCAATCTGGAGCACGAGTACATACAGAACT	15	6752841	0.983736924	8	13	98	0.863636364	0.801632346	0.090909091	0.4	0.590909091	15	1	2	19	2R:6752841-6752944
2R	+	6754896	6754976	intron-coding	Eb1	FlyBase	G10212.1	CAGGTGATGGATATGCGCATAAACCTGGAGGGATTGGAAAAGGAGCGAGACTTTTACTTCTCTAAGTTGCGGGATATTGAA	36	6754896	0.977372218	10	32	211	0.872727273	1.681241237	0.2	0.388888889	0.6	36	7	0	48	2R:6754896-6754976
2R	+	6755052	6755118	coding-intron	Eb1	FlyBase	G10213.1	GAAGCCGATGACGCCGAGGCGCATCCGATCATACAAAAGATTTTGGACATCTTATATGCGACTGAGG	12	6755052	0.943559753	6	12	60	1	1.176091259	0.2	0.25	0.4	12	0	0	15	2R:6755052-6755118
2R	+	6755507	6755562	3'utr	Eb1	FlyBase	G10215.1	GATTCAAAATTGTACCCACGATAATTTTGCTGATGTTGCCGATGTGTGTGAACCAT	7	6755507	0.985074037	3	6	50	0.75	0.954242509	0	0.571428571	0.75	7	3	0	9	2R:6755507-6755562
2R	+	6755694	6755738	3'utr	Eb1	FlyBase	G10216.1	TTTAGAATGCTCAGCTTGCAAATTTACTTTGATTTAGATTAGCTC	5	6755694	0.989848564	5	5	44	1	0.903089987	0.125	0.4	0.625	5	0	0	8	2R:6755694-6755738
2R	+	6755803	6755966	3'utr	Eb1	FlyBase	G10217.1	AGTAAAACTTTTCACTAGCTGACTTTTGTCGTTTTGAGTGTTGTATGTAGTGGATCACAAGAGCCGAACCAACGGTATTTTGTACTTTCGATTTCTATTTTTAAATAATTGGCTTCATAACAAAATGATTGTATAAAATAAGTGATTTTTGCTCTCAATTTTTT	49	6755875	0.989423181	20	49	469	1	1.832508913	0.161764706	0.285714286	0.485294118	49	0	0	68	2R:6755803-6755966
2R	+	6808342	6808447	coding	SdhB	FlyBase	G10218.1	GGCTCCTGCGCCATGAACATCGGCGGCACCAACACGCTGGCCTGCATCAGCAAGATCGACATCAACACCTCCAAGTCGCTGAAGGTGTACCCGCTGCCCCATATGT	7	6808342	0.920928571	5	6	26	1	1.079181246	0.166666667	0.571428571	0.75	7	0	0	12	2R:6808342-6808447
2R	+	6808983	6809071	3'utr	SdhB	FlyBase	G10219.1	AGTCCTCTACTCCCAGTTCGTCCCCTGCTGTCCTTAACCAGTGAGCTAAGCCTCCGAAAATGTGTATTGGAGACTCCTCCAGCCAACAT	41	6809071	0.778358289	12	38	258	0.915254237	1.431363764	0.13559322	0.390243902	0.576271186	41	4	1	54	2R:6808983-6809071
2R	+	6809086	6809173	3'utr	SdhB	FlyBase	G10220.1	AATTTATTTAAGCCTAAAGTATCCGACACTTGTTATTACAGTTTGTAAAGGGAACAAGACGCGAAAATAAATAATTGTGTATCCACCA	6	6809086	0.993266558	6	6	38	1	0.84509804	0.142857143	0.166666667	0.285714286	6	0	0	7	2R:6809086-6809173
2R	+	6811029	6811109	5'utr	koi	FlyBase	G10221.1	TTTTTTCGCCGCTCGGAATAGACGTGATTTTGCCGTCGTGACGGTGGAGGCTATTTTTAAAACGGTCGCGGCGCTTGCAAA	132	6811109	0.979198139	9	130	946	0.984375	1.975431809	0.192708333	0.371212121	0.567708333	132	2	1	189	2R:6811029-6811109
2R	+	6812978	6813030	coding	koi	FlyBase	G10222.1	GAAGCCAGCTGGAGACCACACAAAACACGCTGAATTCCGCCCAGGAAAAGCTA	75	6812978	0.808166055	2	75	154	1	2.008600172	0.039215686	0.293333333	0.480392157	75	0	0	102	2R:6812978-6813030
2R	+	6813380	6813417	coding	koi	FlyBase	G10223.1	TGACTCCGCAGATGAACTGGACGCCACATTTGGGCAGC	6	6813380	0.851747331	4	6	16	1	1.079181246	0.25	0.5	0.75	6	0	0	12	2R:6813380-6813417
2R	+	6813423	6813492	coding	koi	FlyBase	G10224.1	CAGAGCTGGTGGCTTATCCGCCTCATCCAACTGGTTGTTAGCAGCATTACCACCGTGTGGAGTCGGGTGA	16	6813423	0.982630442	3	11	89	0.8	1	0.4	0.4375	0.64	16	4	1	20	2R:6813423-6813492
2R	+	6814102	6814154	coding	koi	FlyBase	G10226.1	ACCCTACCTGAGTTGCCCAAAATCGATGTGAAAGACTACCTGAACCAGGAGCA	5	6814102	0.959300842	3	4	19	0.857142857	0.77815125	0	0.4	0.571428571	5	1	0	6	2R:6814102-6814154
2R	+	6814290	6814324	stop_codon	koi	FlyBase	G10228.1	TAAAGTCTATTATGAGCGTGTGTAGGGAACATCTG	6	6814302	0.694754936	3	5	41	0.888888889	0.903089987	0.222222222	0.333333333	0.555555556	6	1	0	8	2R:6814290-6814324
2R	+	6814349	6814388	3'utr	koi	FlyBase	G10229.1	ATTTAGTGATCTGGTTGGGTGCAACGCCCCTTGCACTTAG	16	6814361	0.661864172	6	12	121	0.785714286	1.342422681	0.107142857	0.625	0.785714286	16	6	0	22	2R:6814349-6814388
2L	+	2766899	2766946	coding	aph-1	FlyBase	G1023.1	AACTATATCCACATAGGCTATGTGGTTTTCAGCCACCTGTTCGTCTCC	8	2766912	0.912470946	4	7	57	1	1.146128036	0	0.375	0.642857143	8	0	0	14	2L:2766899-2766946
2R	+	6814396	6814437	3'utr	koi	FlyBase	G10230.1	TGAGAAACTTTCTTTATGAACAATATGAGTACAAAATAAAGC	14	6814421	0.698419374	5	12	70	0.769230769	1.301029996	0.192307692	0.571428571	0.769230769	14	6	0	20	2R:6814396-6814437
2R	+	6814580	6814631	3'utr	koi	FlyBase	G10231.1	TGCAACATCACAGGCTGATGGGAGAAGGATAGAGCTCGCCGCTGTTCAAATT	12	6814601	0.771680298	5	12	42	1	1.255272505	0.277777778	0.416666667	0.611111111	12	0	0	18	2R:6814580-6814631
2R	+	6814634	6814671	3'utr	koi	FlyBase	G10232.1	AAAACTTTCGTAATCGTTAACTTCATTCTTGTCCAACA	15	6814634	0.857893319	4	15	128	1	1.301029996	0	0.2	0.4	15	0	0	20	2R:6814634-6814671
2R	+	6815422	6815458	coding	koi	FlyBase	G10233.1	AACCTCAAGCAGATTATGTACAAAACGGAGCTAAGCG	5	6815422	0.929360252	2	5	19	1	0.954242509	0.888888889	0.8	0.888888889	5	0	0	9	2R:6815422-6815458
2R	+	6815615	6815653	coding	koi	FlyBase	G10234.1	AATTGGACAGGATAGACTTTGCATCCCTGCTGGAGCGTA	23	6815625	0.866542663	2	22	145	0.96969697	1.505149978	0.393939394	0.391304348	0.575757576	23	1	0	32	2R:6815615-6815653
2R	+	6816843	6816883	coding	koi	FlyBase	G10235.1	GTTTGAGGACAATGGTGCTTCCCTCCAGTACTTTGCCGTTC	6	6816843	0.971277831	3	6	40	1	0.954242509	0	0.5	0.666666667	6	0	0	9	2R:6816843-6816883
2R	+	6816992	6817064	stop_codon	koi	FlyBase	G10236.1	CGCCGGCCACATAAATCTGTTCAAATCTCTTCTAGTGACCTAAGTACTGCCAGGTGTACATAATGTCTGTGCC	9	6817064	0.978746121	5	9	61	1	1.176091259	0.266666667	0.555555556	0.733333333	9	0	0	15	2R:6816992-6817064
2R	+	6817069	6817186	3'utr	koi	FlyBase	G10237.1	AAAGGAAACTAAACAATATATCACTGCGAGATGTGGATCAACGGAGCCCAGCCGCTTTCAACAATGCGAACTATGTAAAAAGTAAGGCTATATAGATTGTAAGTGTTTTGTATCATAT	41	6817124	0.98572328	10	34	276	0.866666667	1.414973348	0.633333333	0.341463415	0.55	41	7	1	52	2R:6817069-6817186
2R	+	6817528	6817593	3'utr	koi	FlyBase	G10239.1	TAGAATCAAAGCTTTATGCTGATTGAGACGAGAAGTTGATCATGGCCTGGTCTCCAAGCGGAAGCT	8	6817593	0.976158968	4	7	53	1	1.041392685	0.454545455	0.25	0.454545455	8	0	0	11	2R:6817528-6817593
2L	+	2767141	2767236	NoAnnotation			G1024.1	AAAAAAAAACAAATTACCTTGTATATGCTCGATTAGTTACGCATTCTATGGACTTAAATCCCTTTACTAAATGGATTTCTTGAAAGAATGAGAATG	78	2767236	0.983310059	7	75	575	0.974137931	1.575957189	0.00862069	0.320512821	0.543103448	78	1	2	113	2L:2767141-2767236
2R	+	6817778	6817839	3'utr	koi	FlyBase	G10240.1	TAAAAGCGTTTTGAAGGTAATAGTCATAGTTTGTCTAAGCCACACACTTGCTGGAAATGTAT	10	6817778	0.958655614	5	10	49	1	1.146128036	0.428571429	0.4	0.571428571	10	0	0	14	2R:6817778-6817839
2R	+	6817946	6817994	3'utr	koi	FlyBase	G10241.1	ATTGAAACTCACTGAATAACTCGATCGAATAAAAGCTGCCTGCATCCCT	8	6817946	0.973067574	4	7	41	0.909090909	1	0.090909091	0.375	0.545454545	8	1	0	10	2R:6817946-6817994
2R	+	6818009	6818074	3'utr	koi	FlyBase	G10242.1	CTATTTCAAGTTTTCCTTACTTGTCGTATACGTAATATGTCTAAAGAGTGAACCCAAAAATAGTTG	6	6818009	0.976299506	4	5	42	0.9	0.954242509	0.2	0.666666667	0.8	6	1	0	9	2R:6818009-6818074
2R	+	6818154	6818199	3'utr	koi	FlyBase	G10243.1	AAGGTTTTTCACCATTTTTAACAATAAACACATTGCTGTGAAAAAA	33	6818154	0.948439318	4	33	149	1	1.716003344	0.076923077	0.424242424	0.634615385	33	0	0	52	2R:6818154-6818199
2R	+	6881798	6881854	coding	Spn42Dc	FlyBase	G10244.1	GCGAAATCTGATAGATGTCATTACCAAAGATGCCCTGCAACAGAGCAAAGACCCCCA	44	6881854	0.962043211	4	41	209	0.96875	1.792391689	0.296875	0.318181818	0.53125	44	2	0	62	2R:6881798-6881854
2R	+	6881862	6881894	coding	Spn42Dc	FlyBase	G10245.1	ACGGTTTTCTCTCCAGCATCCGTCCAAAGTGCA	17	6881879	0.855235464	5	14	110	0.925925926	1.397940009	0.407407407	0.470588235	0.666666667	17	2	0	25	2R:6881862-6881894
2R	+	6881896	6881924	coding	Spn42Dc	FlyBase	G10245.2	TGACCTTGGCATTTATGGGGGCTTCCGGA	6	6881914	0.635295913	4	4	33	1	0.903089987	0.125	0.333333333	0.5	6	0	0	8	2R:6881896-6881924
2R	+	6883315	6883359	3'utr	Spn42Dc	FlyBase	G10246.1	GTTGTAGACGGTCAAATGTATTACTTGTGTAAGTGGCGATCGCTT	6	6883315	0.957812124	5	6	38	1	0.903089987	0.25	0.333333333	0.5	6	0	0	8	2R:6883315-6883359
2R	+	6924422	6924479	coding	CG3358	FlyBase	G10248.1	AAGAAGAAAGAGAAATGGACAGCTGAATCCCTAATAGACGGACGCTGTGAGCCTTGCC	27	6924432	0.999693405	3	27	63	1	1.602059991	0.075	0.333333333	0.55	27	0	0	40	2R:6924422-6924479
2R	+	6924593	6924669	stop_codon	CG3358	FlyBase	G10249.1	AAAGAACAGCTGGCTGCGTTATACTACCAAAACACATTGGACTTGTTCTTCGGCACAGGAGAGAGTAAAGAATAAAA	12	6924593	0.966392705	5	12	65	1	1.230448921	0.352941176	0.166666667	0.411764706	12	0	0	17	2R:6924593-6924669
2R	+	6986601	6986647	coding	CG17002	FlyBase	G10250.1	ACAGCCAGAAGCATCAGCTGACCGTCCAACTCAAGAAGGTGCTCAAC	10	6986647	0.904923584	2	10	32	1	1.322219295	0	0.6	0.80952381	10	0	0	21	2R:6986601-6986647
2R	+	6988207	6988250	coding	CG17002	FlyBase	G10251.1	AGCCGCTGCTCAACGAACTCTCATTGCACAGCAACGTGCTGCAG	5	6988250	0.930621175	2	5	23	1	1	0.5	0.6	0.8	5	0	0	10	2R:6988207-6988250
2R	+	6988771	6988823	3'utr	CG17002	FlyBase	G10252.1	TCTAACCCCTAACCCCTTTTGTCGCTACGGAACTCGCTAACTGATATACTTAC	51	6988808	0.849952045	5	50	312	0.971014493	1.826074803	0	0.31372549	0.492753623	51	2	0	67	2R:6988771-6988823
2R	+	6993786	6993941	stop_codon	CG30159	FlyBase	G10253.1	ACAACGAACTGAGGCAGCGCTGGTTGCCCAAGGAGAAGCTGCTGCCGGAGCTAGTGCGCTGATTGCGATCTCCCCGTTCCTGCCTCGATGCTATTTACAGGGCTACCTAGCTCGCCACCATTAACTTAGTTCCATGGCCAGCTACTCTCTATATTT	36	6993786	0.982390259	12	33	249	0.909090909	1.698970004	0.218181818	0.444444444	0.636363636	36	5	0	50	2R:6993786-6993941
2R	+	6994136	6994207	3'utr	CG30159	FlyBase	G10254.1	GATGCCCAGGCGGTACGTGATCGTGTGCTAATTTCCACACCCAGTAGAGCCAAGAACGTCAGCATTTTTTAA	13	6994179	0.970919651	8	13	72	1	1.230448921	0.117647059	0.307692308	0.470588235	13	0	0	17	2R:6994136-6994207
2R	+	7012270	7012333	5'utr	Tsp42Ee	FlyBase	G10255.1	AGCTGTTCGACTTGAACGGACGCGTATTTCGTTGGAATATAAATTGGTGATAATTTAAAGTCGA	184	7012284	0.813122286	11	180	1639	0.981818182	2.130333768	0.029090909	0.358695652	0.570909091	184	4	1	270	2R:7012270-7012333
2R	+	7013044	7013083	start_codon	Tsp42Ee	FlyBase	G10256.1	AAGCAACATCAAGATGGACTGCGGCACATCTATGGTCAAA	73	7013058	0.852899707	4	71	198	0.991666667	2.075546961	0.175	0.493150685	0.691666667	73	1	0	119	2R:7013044-7013083
2R	+	7015816	7015847	intron	Tsp42Ee	FlyBase	G10257.1	TTTTTTGTCGGCAATATGATCTCAGACCCTTG	11	7015829	0.759584289	4	11	65	1	1.079181246	0.25	0.090909091	0.166666667	11	0	0	12	2R:7015816-7015847
2R	+	7017027	7017091	coding	Tsp42Ee	FlyBase	G10258.1	GGGCATTGTTTATGGCGTGCTGATTCTGAAGAGCATCGGTGTAGTTGAAGTTAATGGACAGGTGG	7	7017027	0.963838601	5	7	44	1	1	0.5	0.428571429	0.6	7	0	0	10	2R:7017027-7017091
2R	+	7017112	7017237	coding	Tsp42Ee	FlyBase	G10259.1	ATGCCGATCATTCTTATCAGCTTGGGCTCGATTGTGGTCTTCATTTCATTCCTGGGATGCTGCGGTGCCATTCGCGAATCCGTCTGCATGACCATGAGCTATGCCACCTTCTTGCTGATCCTGCTG	29	7017205	0.874435398	17	29	235	1	1.591064607	0.179487179	0.275862069	0.461538462	29	0	0	39	2R:7017112-7017237
2L	+	2768159	2768221	coding	Taf10	FlyBase	G1026.1	TGATAAAGCAGCTGGAGGACTACTCGCCCACCATACCAGACGCCCTCACCATGCACATCTTGA	5	2768159	0.900785572	3	5	17	1	0.84509804	0.285714286	0.4	0.571428571	5	0	0	7	2L:2768159-2768221
2R	+	7017300	7017338	coding	Tsp42Ee	FlyBase	G10260.1	GGGAAACGTTATCGAGAATGCATGGAATTCTGAACATAC	8	7017322	0.809059017	3	7	40	0.909090909	1	0	0.375	0.545454545	8	1	0	10	2R:7017300-7017338
2R	+	7017534	7017596	coding	Tsp42Ee	FlyBase	G10261.1	TACTACCCGGGATGCCGTGGAAAGTTCGTCGAATTAATGACCACTGGATCTGATAACGCTAAA	44	7017534	0.958707455	6	42	202	0.97260274	1.851258349	0.150684932	0.454545455	0.671232877	44	2	0	71	2R:7017534-7017596
2R	+	7017688	7017725	intron-coding	Tsp42Ee	FlyBase	G10262.1	AGCTGATCGGCTTTATCTTTGCCTGCTGCCTGGCCAAC	6	7017688	0.977201011	3	5	38	0.833333333	0.698970004	0.166666667	0	0	6	1	0	5	2R:7017688-7017725
2R	+	7017772	7017950	3'utr	Tsp42Ee	FlyBase	G10263.1	TATCCATCAACTACATCTAGAGGCACACCCACATCCAGTAGCACACACACCTCACATTCTCATTAACTTTTACAGTCGTTGAACGCACATACACAACGGGATACACAATAACACCTTGAAATAAGCCATTTAAGTGGATATTTGTCACGGAAAAACAAGAAGAAGCTTAGTTTAAGGCG	58	7017876	0.952836223	14	53	235	0.917525773	1.472268752	0.12371134	0.465517241	0.680412371	58	6	2	89	2R:7017772-7017950
2R	+	7017975	7018065	3'utr	Tsp42Ee	FlyBase	G10264.1	ATCCTATGTATTTCTGGTAAAATTCATGTTATACCTATCGAACGAACGAGCAAACAAAGATATTTCCAAAGCCTTTGTACAAACGTTTTAC	13	7018022	0.969245354	6	12	95	1	1.255272505	0.055555556	0.307692308	0.5	13	0	0	18	2R:7017975-7018065
2R	+	7018245	7018281	3'utr	Tsp42Ee	FlyBase	G10265.1	TCATATTTGTAAGGAGAATCTCCGGGAAAGATTTAAA	29	7018267	0.806172856	4	28	106	0.947368421	1.079181246	0.052631579	0.275862069	0.447368421	29	0	2	36	2R:7018245-7018281
2R	+	7023833	7023861	NoAnnotation			G10266.1	AATTCTGCCTATGGTCTCGTTTTGGTTTG	5	7023843	0.806115384	3	5	57	1	0.903089987	0.25	0.4	0.625	5	0	0	8	2R:7023833-7023861
2R	+	7025169	7025362	5'utr	Tsp42Ef	FlyBase	G10267.1	TTGCGACGATCTTCCAGAAAGTATCGATAACGTACAGGGAGCCCAGAGAGAGATAGAGAGATATAGAAACATCGCTGATCTCACTGATCCGATTCGATCTCAAAGAGAGCGGAGGAGTACGAAAACAAGTTTCGCGCAGCTTGCTCTCTCTTCAGGCGGCTCTCCAGGAATTTCAGGCATCTCGACCCCCAACG	152	7025169	0.967873518	24	140	767	0.924050633	2.039414119	0.35021097	0.388157895	0.607594937	152	17	1	219	2R:7025169-7025362
2R	+	7025363	7025433	start_codon	Tsp42Ef	FlyBase	G10268.1	AATCCGAGGAGCATCATCCGCCATGGCGTCCACGTCGAGTGTGAAGCTGATTGTTTACGCCCTGGACGTAC	11	7025363	0.963773314	7	11	57	1	1.204119983	0.4375	0.363636364	0.5625	11	0	0	16	2R:7025363-7025433
2R	+	7027036	7027079	coding	Tsp42Ef	FlyBase	G10269.1	ACCTAAACGAGATCGGTCAGCTGACGGCCTACGGCTACGTGGGA	8	7027079	0.918972819	4	7	22	1	1.041392685	0.272727273	0.25	0.454545455	8	0	0	11	2R:7027036-7027079
2L	+	2768296	2768338	coding	Taf10	FlyBase	G1027.1	GCACAGTGGACCCCAAGATAGTGCGCCTCGTCTCGGTGTCCGC	5	2768296	0.954856992	4	5	22	1	0.954242509	0.222222222	0.6	0.777777778	5	0	0	9	2L:2768296-2768338
2R	+	7027705	7027823	stop_codon	Tsp42Ef	FlyBase	G10270.1	CTGCTGAGTGTCATCTCTTGCCGCCTGTGCAACAGCATTCGCAACGATGCTCGACGTTCTTACTTTTAGACAGTGAAACCTGAAAATACTCAACTGGGATTGGCAGTCGACTTGTTAAA	29	7027778	0.89585053	11	29	152	1	1.591064607	0.102564103	0.206896552	0.41025641	29	0	0	39	2R:7027705-7027823
2R	+	7027847	7027894	3'utr	Tsp42Ef	FlyBase	G10271.1	AATTAATTGGCTTGGCAGGTCTTGAGCGTTATTCAAGACTGGGGTATT	6	7027847	0.982616897	3	4	40	0.888888889	0.903089987	0	0.333333333	0.555555556	6	1	0	8	2R:7027847-7027894
2R	+	7027903	7028010	3'utr	Tsp42Ef	FlyBase	G10272.1	ATTTTCGAAATTGAAACTCATTTAATCAGCACAGTGCACTGAAATGATCCCTTTTCACACGTTGATTTCAGTGAAATACAGAGGGCAACTCACAACTAAGATTAAGAA	35	7028010	0.982714293	13	33	245	0.966666667	1.286306739	0.283333333	0.457142857	0.683333333	35	0	2	58	2R:7027903-7028010
2R	+	7249406	7249480	start_codon	Gadd45	FlyBase	G10275.1	GATAACACCCACAATATGGTCGTCGAGGAGAACTGCAGCATGCACCACCTGGAGCGCGAACTGGACCTGGAGCTA	5	7249406	0.5	4	5	14	1	1.079181246	0.25	0.6	0.833333333	5	0	0	12	2R:7249406-7249480
2R	+	7250410	7250444	3'utr	Gadd45	FlyBase	G10276.1	AGCGTCGCGCAAATTTACTGATAATGACAATTATT	5	7250410	0.97969309	4	5	36	1	0.84509804	0	0.4	0.571428571	5	0	0	7	2R:7250410-7250444
2R	+	7278689	7278739	start_codon	Incenp	FlyBase	G10277.1	CGAATCCGGATTTGCAGTTTGTCAGATACAGTCGCTAGATATGGAGGACAT	11	7278739	0.698210125	4	10	62	1	1.176091259	0.466666667	0.272727273	0.466666667	11	0	0	15	2R:7278689-7278739
2R	+	7279894	7279953	coding	Incenp	FlyBase	G10278.1	AGTGGCTGCAGTTGCTCCGGCTGCTGTCAATGAGACCGTGGCGATTTCCAACGCCACCCT	6	7279953	0.97608709	5	5	34	0.833333333	0.698970004	0.5	0	0	6	1	0	5	2R:7279894-7279953
2R	+	7280033	7280108	coding	Incenp	FlyBase	G10279.1	AAGAAACAACCTCTGAGTAAGCAGGACAGCCTCTTAACGGAGGACGAGTCGGTGGAGGAGAAGCTGCCGACGACCA	5	7280033	0.784695077	4	5	10	1	0.84509804	0	0.4	0.571428571	5	0	0	7	2R:7280033-7280108
2L	+	2770494	2770592	coding	CG2862	FlyBase	G1028.1	CAACCCACTTCCTCGTGATTCCTCGCAAGCCAATTGCCCAACTCTCGCTAGCCGAGGATGGAGATGCCGATCTGCTGGGACATCTCATGCTGGTGGGCC	12	2770552	0.999846781	6	12	66	1	1.230448921	0.176470588	0.416666667	0.588235294	12	0	0	17	2L:2770494-2770592
2R	+	7280493	7280553	coding	Incenp	FlyBase	G10281.1	ACACTCCCAAAATTGGCAAGCTGCCTGCTCCGACTGTTGGTCGCTTTTTCACACCGACTCA	10	7280553	0.97614868	5	10	69	1	1.079181246	0	0.2	0.333333333	10	0	0	12	2R:7280493-7280553
2R	+	7281324	7281371	coding	Incenp	FlyBase	G10283.1	AGAGCCACTGCCCAACCGACATCATCGACAGCTTTTTCTCGGTGGCGC	5	7281324	0.965400463	4	5	27	1	0.954242509	0	0.6	0.777777778	5	0	0	9	2R:7281324-7281371
2R	+	7281394	7281429	coding	Incenp	FlyBase	G10284.1	GATATTCCCGAACATCGATCCCAGCCAGCTGAAGCG	6	7281415	0.848635865	2	5	20	0.857142857	0.77815125	0.857142857	0.166666667	0.285714286	6	1	0	6	2R:7281394-7281429
2R	+	7281467	7281514	stop_codon	Incenp	FlyBase	G10285.1	TCCGAGCTGCCGAAATACTAGCCAAGTAGTCCTGCTCTCTTCTCCCGT	10	7281467	0.985610164	4	8	61	0.818181818	0.954242509	0.181818182	0.1	0.181818182	10	2	0	9	2R:7281467-7281514
2R	+	7281515	7281601	3'utr	Incenp	FlyBase	G10286.1	AAATGCACATGTTTATGATCGAATAAATAAAGTTAATTGTGAAAATTAAAGCGGAGTACCGCTGCGCGATTCACTGCGACTCTGACA	11	7281515	0.976653872	9	11	69	1	1.079181246	0.166666667	0.090909091	0.166666667	11	0	0	12	2R:7281515-7281601
2R	+	7388262	7388296	coding	CG11107	FlyBase	G10288.1	ACTGGACGCCGGCAAGTTCCAGCAGTATTTCGACA	7	7388273	0.734834551	3	6	24	0.727272727	0.903089987	0.363636364	0.285714286	0.545454545	7	3	0	8	2R:7388262-7388296
2L	+	2803147	2803178	NoAnnotation			G1029.1	AGTCATTTTCAACACTGTGATTAAAATAGATA	5	2803169	0.709075028	3	4	38	0.625	0.698970004	0.125	0.4	0.625	5	3	0	5	2L:2803147-2803178
2R	+	7388712	7388758	coding	CG11107	FlyBase	G10290.1	TATCCTAATGTTCCTCACGGGCCAGGAGGAGATTGAGGAGGCTTGCA	6	7388754	0.920936671	3	6	24	1	0.954242509	0.444444444	0.5	0.666666667	6	0	0	9	2R:7388712-7388758
2R	+	7388771	7388796	coding	CG11107	FlyBase	G10291.1	GCGAGATCGACAATTTGGGCTCAGAA	6	7388786	0.646749976	2	6	23	1	1.041392685	0	0.333333333	0.636363636	6	0	0	11	2R:7388771-7388796
2R	+	7388949	7388987	coding	CG11107	FlyBase	G10292.1	TGACGGAGTGGTGTTCGTGATTGATCCAGGCTTCGCCAA	5	7388987	0.969082613	4	4	27	1	1	0	1	1	5	0	0	10	2R:7388949-7388987
2R	+	7390354	7390408	coding	CG11107	FlyBase	G10295.1	AGAATCATGGACCGCTTCAACTTGCGGCGCACGAGCACTGAATTCACCTCGAAGG	7	7390354	0.874982538	4	7	20	1	1	0.1	0.428571429	0.6	7	0	0	10	2R:7390354-7390408
2R	+	7390833	7390881	3'utr	CG11107	FlyBase	G10296.1	AATATGATGGAGAATGGATCATGGATAAGAGTGTGTGAATTTTAGCAAG	6	7390833	0.979997698	4	5	39	0.875	0.84509804	0.625	0.333333333	0.5	6	1	0	7	2R:7390833-7390881
2R	+	7441761	7441798	coding	CG11123	FlyBase	G10297.1	GACGAGGACGAGGAGAAAATGGAATTGGACACCAAAAT	10	7441773	0.883503634	3	10	21	1	1.146128036	0	0.4	0.571428571	10	0	0	14	2R:7441761-7441798
2R	+	7441927	7441973	coding	CG11123	FlyBase	G10298.1	TCATTCTGCTCGAAACGATTATGAGCGTAGCGGGAGCCAAATTGATG	5	7441927	0.979130347	2	2	13	1	0.954242509	0.555555556	0.4	0.666666667	5	0	0	9	2R:7441927-7441973
2R	+	7442194	7442237	coding	CG11123	FlyBase	G10299.1	AGCAGTCTCAGATGATAGCCGCTTTGCAGAGTGCCCTCCATGTC	6	7442194	0.955213151	2	6	29	1	1.079181246	0.166666667	0.666666667	0.833333333	6	0	0	12	2R:7442194-7442237
211000022278876	-	400	487	NoAnnotation			G103.1	AAGTATCACGAGTTTGTTATATAATCGCAAACAAATTCTTTAATAAAACGATGCATTTATGTATTTTTGATTTGAAAATTTGGTATAA	46	465	0.766227106	14	43	417	0.953846154	1.491361694	0.046153846	0.326086957	0.523076923	46	2	1	62	211000022278876:400-487
2L	+	2805449	2805478	5'utr	daw	FlyBase	G1030.1	TAATGAGTTTGCGAAAGTGATTTGCGAAAA	6	2805478	0.801753293	2	6	38	1	1.041392685	0.636363636	0.5	0.727272727	6	0	0	11	2L:2805449-2805478
2R	+	7442332	7442412	coding	CG11123	FlyBase	G10300.1	ATCTGCACGGTTCGCTTATTACTCAACACCTGCTGCAGTTCAACAAGCCAATCTTTCTGGTCAACTGTATCCTCGATCTGC	31	7442332	0.97337982	4	28	171	0.906976744	1.290034611	0.325581395	0.225806452	0.441860465	31	3	1	39	2R:7442332-7442412
2R	+	7447849	7447908	coding	CG11125	FlyBase	G10301.1	TCCACCAGCCAGAAGTTGGCCGCTAAGGAGCCGACGCGCCCGAAATGGATGCCCCCGCTG	7	7447900	0.815013576	3	6	12	1	0.954242509	0.444444444	0.285714286	0.444444444	7	0	0	9	2R:7447849-7447908
2R	+	7448315	7448356	coding	CG11125	FlyBase	G10304.1	TAACTTTGATGCCAGATCTATACTGGAGGAATCCGGTGCAAA	14	7448335	0.642551761	4	12	83	0.96	1.380211242	0.52	0.5	0.72	14	1	0	24	2R:7448315-7448356
2R	+	7448998	7449055	coding	CG11125	FlyBase	G10306.1	CGAACAGCTGGTTAATGAACTGAACCACATGCCCATGACTGCACAGACGTTGAGGGTG	10	7449055	0.936669713	7	10	35	1	1.113943352	0.230769231	0.3	0.461538462	10	0	0	13	2R:7448998-7449055
2R	+	7449195	7449277	3'utr	CG11125	FlyBase	G10307.1	ATTAAAGCATTCCATCGACTGACTGACCGAGCGAGCTACTGGAATCTTGGATTTGCAAAACACGCGTGTTCCTTTCAACCATG	31	7449221	0.620719046	13	27	150	0.921568627	1.371067862	0.411764706	0.387096774	0.62745098	31	3	1	47	2R:7449195-7449277
2R	+	7449796	7449848	3'utr	CG11125	FlyBase	G10308.2	AATCGGATAAGACTTTGCTGTTCCTTTGCGAGCATGATACTCTGCCACTGATT	14	7449829	0.814440217	8	13	102	0.9375	1.176091259	0.1875	0.142857143	0.25	14	1	0	15	2R:7449796-7449848
2R	+	7449987	7450022	3'utr	CG11125	FlyBase	G10309.1	GAATTAAATAACCCTCATTGGCGCAGCTAAATGAAA	24	7450007	0.782439536	2	23	122	0.944444444	1.531478917	0.527777778	0.416666667	0.611111111	24	2	0	34	2R:7449987-7450022
2L	+	2808782	2808826	intron	daw	FlyBase	G1031.1	AAGCGAGACTTCGGGCTTAGTGAGTGATAGTGATAAATGCACCTG	9	2808782	0.866281363	6	8	47	0.923076923	1.079181246	0.153846154	0.333333333	0.538461538	9	1	0	12	2L:2808782-2808826
2R	+	7464188	7464234	coding	CG11127	FlyBase	G10310.1	CAGCCACCGTTTGCGTTGATCTCGTTGGCTTCAACATGACCTCCAAG	10	7464203	0.800855288	3	10	95	1	1.146128036	0.428571429	0.2	0.428571429	10	0	0	14	2R:7464188-7464234
2R	+	7464932	7464975	stop_codon	CG11127	FlyBase	G10311.1	ACATGTAGTTTTGAGAGATTGCTTGACTGCCATAAAGAGAATAC	71	7464953	0.694797046	8	68	532	0.970588235	1.694605199	0.049019608	0.309859155	0.519607843	71	2	1	99	2R:7464932-7464975
2R	+	7493518	7493601	NoAnnotation			G10312.1	GTATGTATATTTATACGGACCGGTTCTTTGTTTCCGATCCGGTTAACTTTTAGGGAATACGGAGTACGATTGATCTTTCGTTAA	14	7493518	0.979843462	8	14	106	1	1.361727836	0.434782609	0.5	0.695652174	14	0	0	23	2R:7493518-7493601
2R	+	7502322	7502359	coding	didum	FlyBase	G10314.1	ACGGTAGCAAGCAGTGCAGCTTCATTGGCGTCCTCGAT	5	7502322	0.970914782	2	5	29	1	0.77815125	0	0.2	0.333333333	5	0	0	6	2R:7502322-7502359
2R	+	7502928	7502964	coding	didum	FlyBase	G10315.1	AGCAGGTGATGACCCTGGAGGAAATAGATACTCTGTG	5	7502928	0.863238015	3	4	31	0.857142857	0.77815125	0.428571429	0.4	0.571428571	5	1	0	6	2R:7502928-7502964
2R	+	7504014	7504060	coding	didum	FlyBase	G10316.1	GAAGCTGTCGTGCCGGAACATTGTGATGAAGTGGATCCAAGACGAAG	33	7504031	0.820377434	2	31	174	0.981132075	1.414973348	0.528301887	0.393939394	0.622641509	33	0	1	52	2R:7504014-7504060
2R	+	7504792	7504886	coding	didum	FlyBase	G10317.1	AGAAGACCCTGGAGGCTGAATTCAAAAATGTCAAGGCCGCCTGCCAGGACAAGGACAAGCTGATCGAAGCACTTAACAAGCAGTTGGAGGCGGAG	9	7504797	0.997845413	6	9	21	1	1.176091259	0.2	0.444444444	0.666666667	9	0	0	15	2R:7504792-7504886
2R	+	7506141	7506169	3'utr	didum	FlyBase	G10318.1	CAGGAGATCGAGAGATTGAACAATGAGAA	5	7506155	0.745314017	2	4	12	0.8	0.602059991	0.2	0	0	5	1	0	4	2R:7506141-7506169
2R	+	7506926	7506998	3'utr	didum	FlyBase	G10319.1	AGCTGAAGAACTTCAATCTCTTTGAATACCGTCGCGTAATTCTTGATTTAATTGTGAACCTGTACCAGGCGCT	6	7506926	0.980780135	5	6	41	1	0.903089987	0.375	0.333333333	0.5	6	0	0	8	2R:7506926-7506998
2L	+	2809216	2809286	5'utr	daw	FlyBase	G1032.1	AAGAGTGAAACCAAAGGCGATCCAGAAGATCATAAGATACATATAAAATATCTCACAGTTAAAAAAAAAGA	8	2809216	0.959439525	3	6	25	0.888888889	0.903089987	0.111111111	0.125	0.222222222	8	1	0	8	2L:2809216-2809286
2R	+	7507253	7507276	3'utr	didum	FlyBase	G10320.1	ACTTCATTTGCGCTGTGGCCCTTA	9	7507262	0.740585485	2	9	66	1	1.230448921	0	0.555555556	0.764705882	9	0	0	17	2R:7507253-7507276
2R	+	7507513	7507562	3'utr	didum	FlyBase	G10321.1	TGTTCAGACCATTTGTGATCTGTGTACTTCTCTGAGCACGGCGCAGGTCC	7	7507562	0.981461847	3	5	42	0.888888889	0.903089987	0.111111111	0.142857143	0.333333333	7	1	0	8	2R:7507513-7507562
2R	+	7507865	7507927	3'utr	didum	FlyBase	G10322.1	CGTGCCTGCGTCTTGCCGGTCGAGAACTTTGCCATTTTGGATGACATTACACTGCTTAGTTTT	6	7507865	0.990134796	5	5	45	1	1.113943352	0.153846154	0.666666667	0.846153846	6	0	0	13	2R:7507865-7507927
2R	+	7508026	7508066	3'utr	didum	FlyBase	G10323.1	AAATGTTTGTGTAGTTCCTGTTTAGCTTAAATACCCGTTGT	16	7508047	0.728151613	6	16	178	1	1.491361694	0.032258065	0.6875	0.838709677	16	0	0	31	2R:7508026-7508066
2R	+	7508140	7508328	NoAnnotation			G10324.1	GTTGTACGAACTATTTGTAGCAAAAGTAATGGAAGGTTAAGAACCAACCTTAATATGTGAAACGCAATAAATGCTTGGAGTTAGACTCTGACCATAAGAAATCATTTCTTGCCTAAACCTTGTACCTTAAATCATAACTAAATATTTATATACAATGATTGTACTTAACCAGGCTGATTTGTTGCCTTA	154	7508170	0.979430068	17	151	1033	0.99122807	2.354108439	0.188596491	0.37012987	0.574561404	154	2	0	226	2R:7508140-7508328
2R	+	7508334	7508394	3'utr	didum	FlyBase	G10325.1	CGTGTAAAGCCTACAGATGATAGAGTAAGACTCATAGAGCTCACCGATGATGCATTGCTGT	7	7508334	0.982181723	3	5	33	0.875	1.146128036	0.125	0.857142857	0.9375	7	2	0	14	2R:7508334-7508394
2R	+	7520950	7521005	coding	CG2144	FlyBase	G10326.1	GACATCCCTTCATATTGTGATCAGCGTCTTGTACTTGGATCTCACCGAACAGCTTC	72	7520985	0.742332655	11	69	563	0.95412844	1.716003344	0.027522936	0.375	0.587155963	72	4	1	104	2R:7520950-7521005
2R	+	7521032	7521128	coding	CG2144	FlyBase	G10327.1	CTGTGGCTCTCTGTGATTGCTGCTGTCGTCTTAAATTATACTAGTCATGCATTGGACATCATCATGACCAGTTCAACGCTTTACAGCATTCTCCTAT	25	7521115	0.80474794	12	21	188	0.894736842	1.230448921	0.289473684	0.48	0.657894737	25	3	1	34	2R:7521032-7521128
2R	+	7522410	7522459	coding	CG2144	FlyBase	G10329.1	TTTCCCCAAAAGTACTTTACGACTGTTACACTGTGCTGGTGTTCTATTTG	5	7522410	0.985870986	4	5	42	1	0.84509804	0.285714286	0.4	0.571428571	5	0	0	7	2R:7522410-7522459
2L	+	2809307	2809354	start_codon	daw	FlyBase	G1033.1	AGAAATGGCCAAGTACTTTATAGCCCTGGTGTTGCTGGTGTGTCTGGC	7	2809354	0.799675399	7	7	53	1	1.176091259	0.4	0.857142857	0.933333333	7	0	0	15	2L:2809307-2809354
2R	+	7522479	7522518	stop_codon	CG2144	FlyBase	G10330.1	TGTACTTTAAATTGTTTAAACATGACGCTTAAAAAGAAAT	10	7522479	0.962044512	3	10	53	1	1.146128036	0.142857143	0.3	0.5	10	0	0	14	2R:7522479-7522518
2R	+	7533611	7533729	start_codon	Cyt-b5	FlyBase	G10331.1	ATGTCGAGCGAGGAAACAAAGACTTTCACGCGGGCCGAGGTCGCCAAGCACAACACGAACAAGGACACCTGGCTGCTCATACACAACAACATCTACGACGTCACCGCCTTCCTCAACGA	49	7533668	0.905708383	9	47	145	0.92	1.838849091	0.093333333	0.428571429	0.626666667	49	6	0	69	2R:7533611-7533729
2R	+	7535349	7535446	coding	Cyt-b5	FlyBase	G10332.1	GGTGCTCATCGAGCAGGCCGGCAAAGATGCCACGGAGAACTTTGAGGACGTTGGCCACAGCAACGATGCCCGCGACATGATGAAGAAGTACAAAATCG	23	7535413	0.960634188	7	17	67	0.789473684	1.176091259	0.526315789	0.434782609	0.657894737	23	7	1	30	2R:7535349-7535446
2R	+	7535516	7535611	coding	Cyt-b5	FlyBase	G10333.1	AAACCGAGGAGAGTTCTGTGAAGTCGTGGCTGGTGCCCCTCGTCCTGTGCTTGGTGGCCACGCTCTTCTACAAGTTCTTCTTTGGCGGTGCCAAGC	18	7535516	0.951730506	10	17	126	0.903225806	1.447158031	0.483870968	0.444444444	0.677419355	18	3	0	28	2R:7535516-7535611
2R	+	7535612	7535661	stop_codon	Cyt-b5	FlyBase	G10333.2	AATAGGAGGAGCCACAATGCCCAGCAGAGACTTTCCAGCCCGCTCCGGAG	20	7535616	0.932963253	4	18	54	0.84375	1.431363764	0.375	0.45	0.65625	20	5	0	27	2R:7535612-7535661
2R	+	7535683	7535743	3'utr	Cyt-b5	FlyBase	G10334.1	GGAGAGCCCGAGAGTCACATGAGGAGCGGGACAGTGGAGCGGGAAAGCTTTTTATAGTAAA	46	7535683	0.963374625	4	46	249	1	1.826074803	0.179104478	0.369565217	0.567164179	46	0	0	67	2R:7535683-7535743
2R	+	7535802	7535894	3'utr	Cyt-b5	FlyBase	G10335.1	ACGTGTAATTCCTTCAGACGGCGGTTCTAGACTCTAAAAGTAATTTATCCCATTGATATTCCAACATTTGAGGCACGGAACGAAAACGATAAG	165	7535880	0.860668488	16	152	724	0.958847737	2.367355921	0.304526749	0.363636364	0.567901235	165	10	0	233	2R:7535802-7535894
2R	+	7540245	7540278	5'utr	Corin	FlyBase	G10336.1	AAAACCACATCGATTTCCGTCCATTGCCGCCTAG	7	7540259	0.709593013	2	7	44	1	1.079181246	0.25	0.428571429	0.666666667	7	0	0	12	2R:7540245-7540278
2R	+	7567241	7567296	start_codon	Vps13	FlyBase	G10337.1	AATAGGAGCATCTGCTAGGACACAATGGTCTTCGAGGCGGTGGTGGCCGATGTGCT	6	7567254	0.926116837	4	6	21	1	1	0.2	0.333333333	0.6	6	0	0	10	2R:7567241-7567296
2R	+	7567302	7567345	coding	Vps13	FlyBase	G10338.1	AGGTGCTCGGCGACTACATCGAGAACTTGGACCGGAACCAGCTG	8	7567302	0.875697374	4	7	19	1	1.079181246	0.75	0.375	0.583333333	8	0	0	12	2R:7567302-7567345
2R	+	7569369	7569482	coding	Vps13	FlyBase	G10339.1	AGATAACCAACGTTCATCTGCGATACGAGGATACCACAACGACGGGTAGTCCCTTCTCCTTCGGCATATCCCTGCATGAGCTCGAACTTTACACCACCGATTGCGACTGGGAGA	19	7569414	0.957291235	7	18	92	0.964285714	1.431363764	0.178571429	0.315789474	0.535714286	19	1	0	27	2R:7569369-7569482
2L	+	2809813	2809932	coding	daw	FlyBase	G1034.1	ACTTTGATGATCTGTCGCCGCTGGACTTTGTGCGCAACGAACTGATGGCCGAGGACCAGCAGAATCAGGAGAAGGATCTCGATCTCGATCTGGACCTAGATCAGCAGCCGGAAACGCCCA	29	2809932	0.952813168	13	28	126	1	1.698970004	0.3	0.482758621	0.7	29	0	0	50	2L:2809813-2809932
2R	+	7569845	7569897	coding	Vps13	FlyBase	G10340.1	AGTTCGACAATCTCATGAAGCTTGGAGACGCTATGAACCGCCAGCAGTTGGGC	6	7569897	0.936724675	4	5	21	1	0.84509804	0.428571429	0.166666667	0.285714286	6	0	0	7	2R:7569845-7569897
2R	+	7570059	7570103	coding	Vps13	FlyBase	G10341.1	AGGAAGTAAGGAAACCCAGAGAGAGCTGGACTTGGGGACACATCA	142	7570077	0.987954394	2	141	300	0.995145631	2.311753861	0.223300971	0.309859155	0.524271845	142	1	0	205	2R:7570059-7570103
2R	+	7571051	7571142	coding	Vps13	FlyBase	G10342.1	AGGAGCGTTCAGCCACTGGAATGCAGTACATGATCGACAAGAAGGCAGTGCTGGATGTGGACATCCTGTTAATGCCAAACATCCTGGTCGTA	6	7571051	0.961982041	4	6	33	1	1	0.1	0.333333333	0.6	6	0	0	10	2R:7571051-7571142
2R	+	7571338	7571390	coding	Vps13	FlyBase	G10343.1	GTGCAGATGCTGGTCGTGCGAGCTGGAGAGCCGTGGCAAAATGCGCTAGCGGA	7	7571378	0.940464895	3	7	25	1	0.954242509	0.222222222	0.285714286	0.444444444	7	0	0	9	2R:7571338-7571390
2R	+	7571585	7571635	coding	Vps13	FlyBase	G10344.1	AAAAGGAACCGGCTAGTAGACTCACACAGACGAACTCGCGCAGCTCAATGT	12	7571585	0.938397884	3	9	30	0.684210526	1.113943352	0.052631579	0.416666667	0.631578947	12	6	0	13	2R:7571585-7571635
2R	+	7572302	7572400	coding	Vps13	FlyBase	G10345.1	GAGGTCGTAAACAATTTCCAAAGAAACCTAGATCTTGTACTATCAAGTACCCGACCACGGGATCGGATGGGCTCCATTGGGGGAGGAGATGGCATTAAA	11	7572369	0.968107198	7	9	52	0.875	1.146128036	0.1875	0.454545455	0.625	11	2	0	14	2R:7572302-7572400
2R	+	7572581	7572652	coding	Vps13	FlyBase	G10346.1	GTGAAGAAATTCGTGTCCAGTCTGATCATAAAGTCGTCCTACACGGAAGTCAACATTGGCCTTAAAGACATT	12	7572581	0.961085809	5	11	58	0.95	1.278753601	0.5	0.5	0.7	12	1	0	19	2R:7572581-7572652
2R	+	7572764	7572874	coding	Vps13	FlyBase	G10347.1	CAAGGACGCTTTCAACTGCCAGATTGTGATCTACAACAAGGAGGAGACCCAAGACTACAACTCTGATGATATGAAAATAACCGTGGACATTGGCTGCATGAAGATCATCTT	24	7572764	0.96919172	9	19	104	0.810810811	1	0.108108108	0.416666667	0.621621622	24	5	2	30	2R:7572764-7572874
2R	+	7573591	7573632	coding	Vps13	FlyBase	G10348.1	TTCGCGGATGATTATGCTTTGGTAATGCTTGTTCTCAATCGC	7	7573591	0.68450527	5	6	66	1	0.954242509	0	0.142857143	0.333333333	7	0	0	9	2R:7573591-7573632
2R	+	7574377	7574422	coding	Vps13	FlyBase	G10349.1	AGCACTCTATTCGCTCCTCCGCCATATTAGCCGCCCAAGAGCTGGT	5	7574377	0.969837361	3	4	22	0.666666667	0.77815125	0	0.6	0.777777778	5	3	0	6	2R:7574377-7574422
2L	+	2810110	2810148	coding	daw	FlyBase	G1035.1	AGAGCCCCAAGGTGTCGGCCGTGGAGCTGCCCAAGCCCA	11	2810110	0.952519393	2	7	26	0.6	1.079181246	0	0.454545455	0.7	11	8	0	12	2L:2810110-2810148
2R	+	7576029	7576081	coding	Vps13	FlyBase	G10350.1	TCGGACACGCGTTTCTTCAACCTGATGCGCAGTACCTCTCACGAGCCTTGGGG	5	7576081	0.978856597	5	5	27	1	0.903089987	0.25	0.4	0.625	5	0	0	8	2R:7576029-7576081
2R	+	7576434	7576464	coding	Vps13	FlyBase	G10351.1	TTCGCATCAGTTGCATTGTGATCCGACCAAT	10	7576449	0.654453447	3	10	64	1	1.176091259	0	0.3	0.533333333	10	0	0	15	2R:7576434-7576464
2R	+	7577062	7577108	coding	Vps13	FlyBase	G10352.1	AACAGAGAACCGACATGGCAGCTTGATGCTTACGCTTTTTAGCCCTT	34	7577062	0.917669071	5	33	112	1	1.799340549	0.650793651	0.441176471	0.698412698	34	0	0	63	2R:7577062-7577108
2R	+	7577164	7577206	coding	Vps13	FlyBase	G10353.1	CGTGGAAGTTCTCTACCATCCTCCTGAGTATTCTGGTCCCATT	5	7577164	0.978983186	4	5	35	1	0.954242509	0	0.6	0.777777778	5	0	0	9	2R:7577164-7577206
2R	+	7578425	7578480	coding	Vps13	FlyBase	G10354.1	GATCGACTTCGACCTTATGATCCTCAAGAAGACGGTGGAGAGAAACTTAAGACGCA	42	7578480	0.96744843	3	40	218	0.951612903	1.16879202	0.35483871	0.357142857	0.564516129	42	0	3	59	2R:7578425-7578480
2R	+	7579558	7579596	coding	Vps13	FlyBase	G10355.1	AACAAACCGAAGAACTTCCACGAAGGATTGGCCCGCAGC	7	7579558	0.889353164	3	7	20	1	1	0.2	0.428571429	0.6	7	0	0	10	2R:7579558-7579596
2R	+	7579768	7579854	coding	Vps13	FlyBase	G10356.1	GGGTGCAATTGGCCTGGTTGCTCGCCCCACCGCTGGCGTGGTTGACTTTGCCAGTGGCAGCTTCGAGGCTGTGAAACGGGCGGCGGA	6	7579768	0.957719133	3	6	33	1	0.84509804	0.428571429	0.166666667	0.285714286	6	0	0	7	2R:7579768-7579854
2R	+	7580352	7580452	coding	Vps13	FlyBase	G10357.1	CGAAAGTTAGTGCTCGTGGCAGATGAGCGCAAACGTGACGCTCTTGTGGACATTATAGAATCTCAGCGCTCCGATCCCAATCCGTTAAGGGCCACCATCGC	9	7580352	0.977396657	7	7	43	0.714285714	1	0.214285714	0.333333333	0.571428571	9	4	0	10	2R:7580352-7580452
2R	+	7580457	7580496	stop_codon	Vps13	FlyBase	G10357.2	CCGGCTCATAATTGACAATAGAACTGAATTTATTTCCCAA	24	7580470	0.737826024	7	23	152	0.909090909	1.477121255	0	0.291666667	0.484848485	24	3	0	30	2R:7580457-7580496
2R	+	7580549	7580614	3'utr	Vps13	FlyBase	G10358.1	TACCTCGATCATCAAGATTTTTTCTGTCCAAGCACCGTGCGCCCAATTGGAAAACTCAAACTTACA	9	7580549	0.977089011	4	9	55	1	1	0.3	0.111111111	0.2	9	0	0	10	2R:7580549-7580614
2R	+	7580627	7580661	3'utr	Vps13	FlyBase	G10359.1	ACGTATGTTAACAACCATGGTTTTGATATTAAAAT	8	7580643	0.693611658	5	8	68	1	1.278753601	0	0.75	0.894736842	8	0	0	19	2R:7580627-7580661
2L	+	2810368	2810429	coding	daw	FlyBase	G1036.1	AGGAGGTCGAGTGCAACCGAGCGAGAGATGGAAAATCCAATCCGTCCATGTGCTTCACCTTC	19	2810368	0.975480321	5	19	119	1	1.505149978	0.125	0.526315789	0.71875	19	0	0	32	2L:2810368-2810429
2R	+	7590810	7590883	coding-intron	scra	FlyBase	G10360.1	CTATACGGCGGTAAACAAGGAAAACTTGGATATGGGCATAGAGATAAACATAACCACGGACAAGCCAATTGGGG	8	7590810	0.897563723	6	8	22	1	1.079181246	0.583333333	0.375	0.583333333	8	0	0	12	2R:7590810-7590883
2R	+	7590945	7591027	coding	scra	FlyBase	G10361.1	GGTGCAAGTTGAGATTCAGGAGCAGGAGGTGACAGATGACGAAGAGCAGGCGGAAGGAGGTGCGCTAAATCCCCTGCTGGAGG	12	7591009	0.877825716	7	11	28	0.952380952	1.301029996	0.380952381	0.583333333	0.761904762	12	1	0	20	2R:7590945-7591027
2R	+	7591085	7591142	coding	scra	FlyBase	G10362.1	AACGCATGGGTGCCCTGTACTCAAACACGGACGATCTATCCTCCCCAATCCACCGAAC	14	7591142	0.792650083	5	12	50	0.875	0.84509804	0.125	0.142857143	0.25	14	1	1	14	2R:7591085-7591142
2R	+	7591600	7591639	coding	scra	FlyBase	G10364.1	AAGAACTTTGCATCTTCCGCCCCAGCGCCTAAGCCCGCAC	35	7591617	0.729532869	3	35	163	1	1.698970004	0.04	0.342857143	0.54	35	0	0	50	2R:7591600-7591639
2R	+	7592114	7592173	coding	scra	FlyBase	G10365.1	CAGATTATTTCTAATCGCTTTAACAAACAAAAGGAGCTCTTTGACAATCAACCATCCGAT	14	7592114	0.967294802	5	12	65	0.842105263	1.204119983	0.052631579	0.357142857	0.526315789	14	3	0	16	2R:7592114-7592173
2R	+	7592390	7592449	coding	scra	FlyBase	G10366.1	TTCGAAGCGAGCCCGCAAATCGCATTCGGATCGTCTGTATCCCGCCCTGTCCGACCTCGA	9	7592390	0.963978475	7	9	48	1	1.113943352	0.230769231	0.333333333	0.538461538	9	0	0	13	2R:7592390-7592449
2R	+	7592565	7592613	stop_codon	scra	FlyBase	G10367.2	TTTCTGCTCTGCATCGAGTAGCATTCCAAGACTGATAGGCCTAAGAGAC	63	7592590	0.65168904	7	56	335	0.929292929	1.662757832	0.343434343	0.444444444	0.646464646	63	6	1	92	2R:7592565-7592613
2R	+	7592705	7592795	coding	scra	FlyBase	G10368.1	GAGTCCGACGACCAGTCACAGACTGAGGACAGTAGCGCCGGCATGTGCAATGGCAGTCTTGGCCGCGAGATAATGAGCGCAGTGCAGCGCA	7	7592756	0.822234558	5	6	17	1	1.041392685	0.363636364	0.428571429	0.636363636	7	0	0	11	2R:7592705-7592795
2R	+	7593149	7593182	coding	scra	FlyBase	G10369.1	CGACGGCCTCAAACAGCTTTTCCTTCCGAAAAAA	5	7593182	0.654395659	2	5	29	1	0.77815125	0.166666667	0.2	0.333333333	5	0	0	6	2R:7593149-7593182
2L	+	2810431	2810487	coding	daw	FlyBase	G1037.1	AGATAGACGACGCAGATGCCGAGGGCTTCGACGTGAGCACCGCCGTCCTGTGGCTCT	8	2810431	0.915808666	3	8	27	1	1.041392685	0.272727273	0.25	0.454545455	8	0	0	11	2L:2810431-2810487
2R	+	7593306	7593335	coding	scra	FlyBase	G10370.1	CCTGGTTACCCTGGTGCACACGGTCAGCTT	5	7593322	0.746711668	2	4	23	1	1	0	0.6	0.8	5	0	0	10	2R:7593306-7593335
2R	+	7593637	7593689	coding	scra	FlyBase	G10371.1	AAGATCAAAAAGCTGTTGAGCGAGGTGTGCAAGCAGCAGCAGGTGATAGGACA	6	7593689	0.91825773	4	6	23	1	1	0.4	0.5	0.7	6	0	0	10	2R:7593637-7593689
2R	+	7593934	7593974	coding	scra	FlyBase	G10372.1	TAAGAGTTGAGAACAGTATTCGTCCGGTGGGTGCACCAAAA	34	7593949	0.623863669	6	31	189	0.905660377	1.380211242	0.245283019	0.323529412	0.566037736	34	4	1	48	2R:7593934-7593974
2R	+	7594069	7594103	coding	scra	FlyBase	G10373.1	TTGTGTGCCTCCTGAAGTACAATGAGCACGTGCTG	10	7594081	0.706192926	3	9	54	0.9	0.954242509	0.4	0	0	10	1	0	9	2R:7594069-7594103
2R	+	7594366	7594395	coding	scra	FlyBase	G10374.1	AGGGCGGCGAGAATCGACTGGTGATGCCGC	5	7594366	0.897162187	2	5	15	1	0.77815125	0	0.2	0.333333333	5	0	0	6	2R:7594366-7594395
2R	+	7594483	7594517	coding	scra	FlyBase	G10375.1	AACGCACCACATGGACGCTGACCCAGGTGCTGGGC	9	7594489	0.850869092	2	9	15	1	1.230448921	0.058823529	0.444444444	0.705882353	9	0	0	17	2R:7594483-7594517
2R	+	7594699	7594746	coding	scra	FlyBase	G10376.1	GCAAGACGCCAATGGGTAGTATAGATCTGAATTCCTGCACTTCGCAGA	11	7594746	0.96421544	6	11	74	1	1.146128036	0.071428571	0.272727273	0.428571429	11	0	0	14	2R:7594699-7594746
2R	+	7594995	7595033	3'utr	scra	FlyBase	G10377.1	TTTTGTCAGCAGCACGGACAATGACCACAAACGGGCGGG	6	7594995	0.629133597	2	4	9	0.875	0.84509804	0.375	0.333333333	0.5	6	1	0	7	2R:7594995-7595033
2R	+	7595056	7595115	3'utr	scra	FlyBase	G10378.1	AAGTTACTCAATTTGCTATTTTAATCGTGTTCGCATTGGTATTAATTTTGTTTTATGTTT	14	7595056	0.990428564	5	14	147	1	1.278753601	0	0.285714286	0.473684211	14	0	0	19	2R:7595056-7595115
2R	+	7595127	7595169	3'utr	scra	FlyBase	G10379.1	TTTTCGTTTCCATCTTGGAGTGGGACACGTTCGTGTTCGTCTA	6	7595169	0.978838242	4	5	42	1	1.146128036	0.357142857	0.833333333	0.928571429	6	0	0	14	2R:7595127-7595169
2L	+	2810609	2810639	coding	daw	FlyBase	G1038.1	CAAGACCATAGCCATCCAGTCGGTGAATGTG	6	2810609	0.924034752	4	6	21	1	1	0.1	0.333333333	0.6	6	0	0	10	2L:2810609-2810639
2R	+	7595249	7595288	NoAnnotation			G10380.1	AACTAACGCCAATTGTACACTGATTATTTAATATAGTTTA	16	7595260	0.774310857	4	15	126	0.96	1.380211242	0	0.4375	0.64	16	1	0	24	2R:7595249-7595288
2R	+	7646861	7646885	coding	CG43340	FlyBase	G10381.1	TTTGAGACGGATAAGACTGAAACTG	5	7646871	0.862885403	2	5	15	1	1.041392685	0.727272727	0.8	0.909090909	5	0	0	11	2R:7646861-7646885
2R	+	7655984	7656032	coding	CG30491	FlyBase	G10382.1	AACGCCGGTGTTATGCGCTGTCCCAGATCTCTCACCTCAGATGGCATCG	8	7656032	0.955515687	4	8	49	1	1.041392685	0.181818182	0.375	0.545454545	8	0	0	11	2R:7655984-7656032
2R	+	7665873	7665903	5'utr	CG2064	FlyBase	G10383.1	CTCAACGATTGAAATAAGATCTGACAACACC	5	7665888	0.749940234	2	5	21	1	0.77815125	0	0.2	0.333333333	5	0	0	6	2R:7665873-7665903
2R	+	7675132	7675201	3'utr	CG12107	FlyBase	G10384.1	CACCACACCACTCCACTCTCCACATAAGCCAGCAGCTCCTCTCGTTTTGTGTCCCCTTTGTACTCGCTGT	9	7675132	0.98999118	4	7	68	1	1.176091259	0.2	0.555555556	0.733333333	9	0	0	15	2R:7675132-7675201
2R	+	7699540	7699588	5'utr	CG30496	FlyBase	G10385.1	TAAAGGGAACTGCTGACTGTCAAATGCCGGCGGCCTTAGATTTTTCGAC	6	7699540	0.977631802	4	5	35	1	1	0	0.5	0.7	6	0	0	10	2R:7699540-7699588
2R	+	7701612	7701651	3'utr	CG30496	FlyBase	G10387.1	AACGAAATCGAAACTTAAACTGATCTATGTGGTCTGTGGG	5	7701612	0.973703169	4	5	31	1	0.954242509	0.888888889	0.6	0.777777778	5	0	0	9	2R:7701612-7701651
2R	+	7702026	7702070	coding	CG30493	FlyBase	G10388.1	GAAAGCCAATCTAGAAGACTTTAGAGCCCGCGAGGAGCAGCGCGA	9	7702067	0.933930689	2	9	34	1	1.113943352	0.307692308	0.333333333	0.538461538	9	0	0	13	2R:7702026-7702070
2R	+	7703038	7703079	3'utr	CG30493	FlyBase	G10389.1	TTAATAATTTTAGTGAGAACGGTTCTGCTAGCCCTTAAAGAT	29	7703067	0.848663716	2	29	161	1	1.612783857	0.170731707	0.344827586	0.536585366	29	0	0	41	2R:7703038-7703079
2L	+	2811450	2811499	coding	daw	FlyBase	G1039.1	CAATGCCTACTTCTGTCGCGGATCCTGTAGCTCGGTGGCGAGTGTTACGC	9	2811450	0.97901465	6	8	60	0.928571429	1.113943352	0.071428571	0.333333333	0.571428571	9	1	0	13	2L:2811450-2811499
2R	+	7763681	7763727	NoAnnotation			G10390.1	TGAAACCGAATACGACTGCCAGAAAGCAACTATCCTTTGACTTTAAT	6	7763681	0.980177441	4	6	41	1	0.84509804	0.142857143	0.166666667	0.285714286	6	0	0	7	2R:7763681-7763727
2R	+	7786118	7786173	5'utr	CanB2	FlyBase	G10392.1	AAAACCACAGTAGCATGTGCAGGATAGCCCGCGGCGTAGGACTTTAAAGGAAACTA	11	7786151	0.879611284	5	11	35	1	1.301029996	0.45	0.363636364	0.65	11	0	0	20	2R:7786118-7786173
2R	+	7786499	7786538	coding	CanB2	FlyBase	G10393.1	GGGAAATGAAACATCACTGCCCATGGAAATGTGTTCCAAT	7	7786526	0.79713065	3	7	29	1	0.903089987	0.25	0.142857143	0.25	7	0	0	8	2R:7786499-7786538
2R	+	7787266	7787303	coding	CanB2	FlyBase	G10394.1	CGTTTCCGGAAACTGGACCTGGACAATTCGGGCGCGCT	8	7787303	0.901593387	4	8	22	1	1.146128036	0.214285714	0.375	0.642857143	8	0	0	14	2R:7787266-7787303
2R	+	7787666	7787709	coding	CanB2	FlyBase	G10395.1	GCGGATAAGGATGAGGATGGCAAGATCTCGTTCGATGAGTTCTG	12	7787666	0.832534476	4	12	63	1	1.230448921	0.352941176	0.333333333	0.529411765	12	0	0	17	2R:7787666-7787709
2R	+	7787836	7787925	3'utr	CanB2	FlyBase	G10396.2	CACTATCACCACTATTCATATGGTTATTATTTTTGATCGGCGATTCTCTATAGTTAAATATTGTTATGAGCCTTTGGCGAGCCAGTTCAG	20	7787925	0.994248481	7	9	104	0.482758621	0.669006781	0.24137931	0.4	0.586206897	20	13	2	14	2R:7787836-7787925
2R	+	7788231	7788312	3'utr	CanB2	FlyBase	G10397.1	ATCGAATGCACTTTCGCTCTATCATATTGATGTTATATTTCTAATTCTCCTGTGATTTTGCCAAAAACAAAACAAAAAAAAA	72	7788312	0.989852015	11	70	690	0.97029703	1.991226076	0.148514851	0.333333333	0.524752475	72	3	0	98	2R:7788231-7788312
2R	+	7788378	7788402	3'utr	CanB2	FlyBase	G10398.1	AGGACAGATGCGCGGGGCAGCTAAG	5	7788378	0.931072512	2	4	4	0.777777778	0.84509804	0.444444444	0.8	0.888888889	5	2	0	7	2R:7788378-7788402
2R	+	7788411	7788563	3'utr	CanB2	FlyBase	G10398.2	CCGAAGGAGGTCTCCTCTATTGACTTAGTCTTATTTACACGTTGTGTACTTTTTATATATTTATACATACCTACTTGTACTAATCGAATGTTATAACCTACGTAACGTATTTTTATATATCTTGACTAACTTGATAACACCAGAGGAAGGCGA	23	7788563	0.986639035	11	18	187	0.838709677	1.113943352	0.129032258	0.304347826	0.483870968	23	4	1	26	2R:7788411-7788563
2R	+	7788618	7788649	3'utr	CanB2	FlyBase	G10399.1	AAATTAATCAACGATTCTCACGCAGAACGTAG	8	7788630	0.611772014	5	8	32	1	1.176091259	0.466666667	0.375	0.666666667	8	0	0	15	2R:7788618-7788649
211000022278876	-	532	566	NoAnnotation			G104.1	GTGTATCATTTCCTAGCCATTATACGGATATATTT	13	542	0.786646512	5	13	114	1	1.301029996	0.65	0.384615385	0.6	13	0	0	20	211000022278876:532-566
2L	+	2811597	2811766	stop_codon	daw	FlyBase	G1040.1	GAAAATTCTCTCCACGAGCGGTGCTAACAAGTCGCTGGAGTTGGTGCCCTGCTGCACCGCCAAACAGTATTCCTCGCTGCAGCTGGTCGTGATGGACTCGAGCAACACGGCGACGGTGAAGACGCTGCCCAACATGGTGGTGGAGTCATGTGGCTGCAGATAGAGAGGCG	80	2811766	0.886808283	20	71	411	0.900763359	1.594760753	0.34351145	0.425	0.648854962	80	11	2	118	2L:2811597-2811766
2R	+	7788728	7788778	3'utr	CanB2	FlyBase	G10400.1	TACATCAAAACATACATATGAAGCAATGCCGTGCGGTGATATTGCAGTAAC	6	7788728	0.962850508	4	6	32	1	0.903089987	0.25	0.333333333	0.5	6	0	0	8	2R:7788728-7788778
2R	+	7788917	7788963	3'utr	CanB2	FlyBase	G10401.1	ATTATTCAAAGTAATCGACTCGAGGTCGTATCTCATTGTAAAATGGT	11	7788931	0.809163645	5	11	66	1	1.230448921	0.294117647	0.363636364	0.588235294	11	0	0	17	2R:7788917-7788963
2R	+	7796757	7796803	coding	mus205	FlyBase	G10402.1	GAAAGTAAACCAAAAAAGTCTGATGAAACTGCACGAAGCTGTGACGA	10	7796803	0.9052994	3	10	33	1	1.146128036	0.071428571	0.2	0.428571429	10	0	0	14	2R:7796757-7796803
2R	+	7796888	7796938	coding	mus205	FlyBase	G10403.1	TAGTCCATGCCATGATGAGGCTATCGAATCCGACACGGAAAGCGATTATAT	10	7796938	0.973670663	3	8	46	0.875	1.146128036	0.5625	0.4	0.625	10	2	0	14	2R:7796888-7796938
2R	+	7807070	7807170	lincRNA_intron-lincRNA_exon	sax	FlyBase	G10406.1	AGCCGAAATCAGCGATCATCTGCGGGAGGACATACCGGACTTAGACATGGAGCTCTCCTCCGCCTCATCCGCCCATCTCAATGGCAAGGAGCTACCGGCCG	28	7807155	0.932586022	6	27	109	0.925	1.568201724	0.425	0.321428571	0.525	28	3	0	37	2R:7807070-7807170
2R	+	7809011	7809064	coding	sax	FlyBase	G10407.1	GCCGGACAGATATTTACGCATTTGGACTTGTCCTCTGGGAGGTTTGTCGCCGCA	9	7809011	0.985089968	4	8	66	0.923076923	1.079181246	0.384615385	0.444444444	0.615384615	9	1	0	12	2R:7809011-7809064
2R	+	7809317	7809451	stop_codon	sax	FlyBase	G10408.1	CCCCGACGTGCGCTTGCCAGCGCTGCGCATCAAAAAGACTATACATAAGCTGGCTTCCGCTGACGAGAAGATACGCCTGGACTTCGACGAGGTCTGCGTTTAGTGGTAGTAGTCGAGCCTTAGCTGTAAGCGGTA	115	7809317	0.918995346	11	113	625	0.983146067	1.765916794	0.494382022	0.382608696	0.601123596	115	1	2	175	2R:7809317-7809451
2R	+	7809492	7809563	3'utr	sax	FlyBase	G10409.1	GACATACCCTGCATTTCACACTATTAGTTCGTAGGTATATTATTCAAAGCTAAGCCAAGATCCTGCGTGTTG	15	7809543	0.85386903	9	13	120	0.888888889	1.380211242	0.148148148	0.533333333	0.740740741	15	3	0	24	2R:7809492-7809563
2L	+	2811775	2811887	3'utr	daw	FlyBase	G1041.1	TAGCCAAGTTACATTTACGTTACATCGGACAAATTAGACGTAGACTCCATTTCGCTCCATTTCAGCTAGCATCCAACCATCCAACTACATTTCTCTCCAACTAATTTAAACTC	126	2811775	0.934829912	17	124	794	0.972826087	2.252853031	0.016304348	0.365079365	0.565217391	126	5	0	179	2L:2811775-2811887
2R	+	7809575	7809750	3'utr	sax	FlyBase	G10410.1	TCCAAGTACAAGACCCTTGGGAGCTTATAGTTATATAGAAGACTTTAACATATTTACTTTATGTTTGGATTGACTTTATCGTTTCCGTTCCACCGTGAGCCTAGCCTGAAAAGGGTGCCTTTGAAATTGCCTTAAGTTAAAGTTAGCATCGACTCTAATGTATGTTCTTGGGATAT	145	7809575	0.987145729	26	136	1194	0.948837209	1.531478917	0.451162791	0.372413793	0.576744186	145	6	5	204	2R:7809575-7809750
2R	+	7809783	7810060	3'utr	sax	FlyBase	G10411.1	ATTATTCATTGTTCATCAAGTGCCATTTGCAATTGAGAATTGTAAACGCCTTAACTTTAAGCTCACTCTTTGAACTTTACACTAAATTCATAACTCTAGAACTTGTCCATGCTATGATAAAACCATAAGCCACACCACCAACTGACTTGCTATCTTAGTTAGTTAAGCCTTTAGGACTTAGATACCCACGCATAGAAGCATACACACCTACTTGTATATTGTACAAATGGCAAGCTATTTAAGTTTTGTATAGTCTAAACGAAATGAAATACACGAAT	104	7809783	0.982192411	26	96	712	0.891156463	1.640150041	0.081632653	0.288461538	0.496598639	104	14	2	131	2R:7809783-7810060
2R	+	7812917	7812991	coding	CG1882	FlyBase	G10412.1	CAGCGTCACTATTTCGAACCTGCCACAGCCAACAGTTGCGCTGGGATCGGAATCTAAATCGTCCATGGACCTAGA	14	7812917	0.949053223	4	14	63	1	1.397940009	0.28	0.571428571	0.76	14	0	0	25	2R:7812917-7812991
2R	+	7813279	7813339	5'utr	CG1882	FlyBase	G10413.1	AGGATCCCCGGAACAATAGATTCTTTCTCTGGAAATGGTTGTGTAACTGGACATCCAGCTC	8	7813279	0.980471059	3	8	58	1	1.176091259	0.066666667	0.375	0.666666667	8	0	0	15	2R:7813279-7813339
2R	+	7813483	7813545	coding	CG1882	FlyBase	G10414.1	TGCCGCTGGTGCTCCTGCATGGCCTGGGCGCAGGCATTGCCCTGTGGGTGATGAACCTCGATG	6	7813483	0.955336514	3	5	29	1	0.954242509	0.333333333	0.5	0.666666667	6	0	0	9	2R:7813483-7813545
2R	+	7813569	7813680	coding	CG1882	FlyBase	G10415.1	TACGCCATGGACATCCTCGGATTCGGTCGCAGCTCTCGGCCGCTGTTCGCCAAGGATGCGCTGGTGTGCGAGAAGCAATTTGTGAAATCGGTGGAGGAGTGGCGGCGCGAGA	86	7813569	0.943521875	12	80	447	0.942622951	2.06069784	0.762295082	0.302325581	0.508196721	86	7	0	115	2R:7813569-7813680
2R	+	7813684	7813728	coding	CG1882	FlyBase	G10415.2	ACATCAACGACATGATTCTGTTGGGCCACTCGATGGGCGGCTTCA	5	7813728	0.969284117	3	4	22	1	0.77815125	0.333333333	0.2	0.333333333	5	0	0	6	2R:7813684-7813728
2R	+	7814221	7814328	coding	CG1882	FlyBase	G10416.1	AGATCGTGACGGGCGCCGGCCACCACGTATATGCCGACAAGCCGGACGTGTTCAACCGCTACGTGAACGAGACCTGTGATATGTACAAGGTGGCCGGTGGCAAGCTGA	75	7814221	0.959833578	11	74	360	0.982300885	2.045322979	0.265486726	0.36	0.575221239	75	2	0	111	2R:7814221-7814328
2R	+	7814485	7814511	stop_codon	CG1882	FlyBase	G10419.1	TGGCGGCGAACATCAAACCGAAGTGAG	5	7814511	0.709720645	2	4	8	0.625	0.698970004	0.625	0.4	0.625	5	3	0	5	2R:7814485-7814511
2L	+	2811900	2812040	3'utr	daw	FlyBase	G1042.1	ATTTACATTAGCGTTGTCATTTAATCGTAGTTACCTGTAGTGCCTGAGCTGCCACTAGTTGATAGTTAAAAGCTAAAGTCAATGTACTTAAGCTCTCGAAGTATGTAGGTAGTTAGCCAATGGCTTCAATTAATTTAATAG	935	2812040	0.954507947	31	891	6677	0.953058321	1.848351197	0.280227596	0.351871658	0.568990043	935	48	18	1340	2L:2811900-2812040
2R	+	7814538	7814617	3'utr	CG1882	FlyBase	G10420.1	CAAACAAAAATCACAGCTCGCCTGCCAGCCTGTATCTATTAGCTTAGTGTCTTTGCCTAGTATTAAATGGTCATCTTATC	36	7814554	0.704760218	14	29	295	0.886792453	1.371067862	0.264150943	0.333333333	0.547169811	36	5	1	47	2R:7814538-7814617
2R	+	7814623	7814698	3'utr	CG1882	FlyBase	G10420.2	AGCCGCTATTTTTACTCTACAGTCAGAAATGAAGCCCTATTCTTATTTATATTTTTGAGATTTTCAAGTTATACGC	13	7814698	0.939604177	7	11	96	1	1.255272505	0.111111111	0.307692308	0.5	13	0	0	18	2R:7814623-7814698
2R	+	7826599	7826681	coding	phr	FlyBase	G10421.1	GCCTTGTCCGGACTCTCGCCGTGGCTGCACTTTGGTCATATTTCGGCTCAGCGCTGTGCACTGGAGGTGCAGCGGTTTCGAGG	20	7826681	0.972246066	12	20	123	1	1.447158031	0.392857143	0.35	0.535714286	20	0	0	28	2R:7826599-7826681
2R	+	7826689	7826789	coding	phr	FlyBase	G10422.1	AAAGCCTCGGCGGATGCGTTTTGCGAGGAGGCCATTGTGCGCCGCGAACTGGCGGATAACTTTTGCTTCTACAACGAGCACTATGATAGTCTTAAAGGTCT	19	7826742	0.976558274	8	17	111	0.88	1.041392685	0.28	0.263157895	0.44	19	2	1	22	2R:7826689-7826789
2R	+	7826934	7826976	coding	phr	FlyBase	G10423.1	TCTCTCACTTATGACGACCTGTGGAACTCGGCGCAACTGCAGC	7	7826976	0.701923015	4	6	30	1	0.84509804	0.142857143	0	0	7	0	0	7	2R:7826934-7826976
2R	+	7827174	7827286	stop_codon	phr	FlyBase	G10424.1	GAGCGGGCTATCTTCGGTAAGGTTAGGTACATGAACTATCAGGGATGCCGTCGCAAATTCGATGTAAATGCCTTTGTCATGCGATACGGCGGTAAGGTGCACAAGAAGAAATA	10	7827174	0.978853863	6	10	65	1	1.278753601	0.263157895	0.5	0.736842105	10	0	0	19	2R:7827174-7827286
2R	+	7829149	7829227	start_codon	CG18853	FlyBase	G10425.1	ATTGCGGATTATTTGGGAGTCAAGTGCGCGTTGCCGGCAGCGAAAATGCACGAGGATGATCTGAAGAGTCAGTTGACCA	16	7829149	0.950375905	5	16	71	1	1.397940009	0.48	0.4375	0.64	16	0	0	25	2R:7829149-7829227
2R	+	7829756	7829812	coding	CG18853	FlyBase	G10427.1	CAATCCGGAGCACTCCTTGGAGGGACTAGAGGACTTTTCCCATCTGTGGCTCATCTA	44	7829794	0.677384521	3	43	273	1	1.812913357	0	0.340909091	0.553846154	44	0	0	65	2R:7829756-7829812
2R	+	7829849	7829901	coding	CG18853	FlyBase	G10428.1	GGCGGATAACTTTTGCTTCTACAACGAGCACTATGATAGTCTTAAAGGTCTAA	16	7829849	0.97366911	6	15	93	0.967741935	1.477121255	0.548387097	0.5	0.741935484	16	1	0	30	2R:7829849-7829901
2R	+	7830044	7830079	coding	CG18853	FlyBase	G10429.1	TCTCTCACTTATGACGACCTGTGGAACTCGGCGCAA	6	7830079	0.639834404	2	4	30	0.888888889	0.602059991	0	0.5	0.666666667	6	0	1	8	2R:7830044-7830079
2L	+	2812047	2812105	3'utr	daw	FlyBase	G1043.1	TTAAACGTAAAGTAGTGATTTGCATTGTTTAAGTAGCGTGTTTTGAGTTATTAGCAGAA	40	2812066	0.698583742	9	38	305	0.929824561	1.72427587	0.210526316	0.275	0.49122807	40	4	0	53	2L:2812047-2812105
2R	+	7830247	7830342	coding	CG18853	FlyBase	G10430.1	GTGGTCCATTGGCGGCGTCCATGACATGGGCTGGAAGGAGCGGGCTATCTTCGGTAAGGTTAGGTACATGAACTATCAGGGATGCCGTCGCAAATT	8	7830247	0.949204646	5	8	44	1	1	0.3	0.125	0.3	8	0	0	10	2R:7830247-7830342
2R	+	7832026	7832048	NoAnnotation			G10431.1	AATTTTTGTTGAGGCTTACAACG	6	7832036	0.764376828	2	6	47	1	0.954242509	0.444444444	0.333333333	0.555555556	6	0	0	9	2R:7832026-7832048
2R	+	7832302	7832336	start_codon	CG12822	FlyBase	G10432.1	AAATGCACGAGGATGATCTGAAGAGTCAGTTGACC	13	7832312	0.894147259	2	13	52	1	1.322219295	0.619047619	0.461538462	0.666666667	13	0	0	21	2R:7832302-7832336
2R	+	7832867	7832922	coding	CG12822	FlyBase	G10434.1	AATCCGGAGCACTCCTTGGAGGGACTAGAGGACTTTTCCCATCTGTGGCTCATCTA	44	7832904	0.690822222	4	43	282	0.96969697	1.806179974	0.03030303	0.409090909	0.606060606	44	2	0	64	2R:7832867-7832922
2R	+	7832980	7833053	coding	CG12822	FlyBase	G10435.1	TGGGGAGCGGGTGGGTGTGTTTTCCACACGATCTCCACACCGCCCGTGTCCCATTGGTCTCTCGTTGGTGGAGA	23	7832980	0.910296376	7	22	156	0.972972973	1.556302501	0.405405405	0.434782609	0.648648649	23	1	0	36	2R:7832980-7833053
2R	+	7833368	7833458	coding	CG12822	FlyBase	G10437.1	ATTCTGCCGCCACCCAGCGCCGTGCGAGTGCCCAACTGGGTGGTGGCCAGCAATAGACTTAGCGTGACCTTTAACGAGCATGCCGAGGCGC	142	7833458	0.965514458	10	139	730	0.986486486	2.039414119	0.459459459	0.394366197	0.612612613	142	2	1	219	2R:7833368-7833458
2R	+	7833604	7833639	coding	CG12822	FlyBase	G10438.1	CAAGGCCGGCACGGTGACTGTGGTTCAGGTCCGGCG	13	7833604	0.929595225	3	12	45	0.941176471	1.204119983	0.294117647	0.153846154	0.352941176	13	1	0	16	2R:7833604-7833639
2R	+	7833670	7833768	stop_codon	CG12822	FlyBase	G10439.1	CGGCGACCTGCGCAGCGCCTAACTTATGGATTATTGCAATTGATATTCGTTAATTGACGATTTGTGTTAAGCTTAAGTGTATTGTGTTGAGGAGCTTTA	19	7833670	0.988225558	11	19	177	1	1.431363764	0.148148148	0.368421053	0.555555556	19	0	0	27	2R:7833670-7833768
2L	+	2846444	2846483	NoAnnotation			G1044.1	AACATCGGTCGACGATCTCATTCCCCAACCTGCGACCGTG	5	2846483	0.959943079	2	5	27	1	0.698970004	0.4	0	0	5	0	0	5	2L:2846444-2846483
2R	+	7833776	7833842	3'utr-intron	CG12822	FlyBase	G10440.1	GCGTTTCAATTTTGCTCTAGAATACAGGACATTCTTAAATATATGTATGAGGCTTGTTTCCCACGCA	40	7833824	0.824023249	6	40	349	1	1.763427994	0.155172414	0.325	0.534482759	40	0	0	58	2R:7833776-7833842
2R	+	7917745	7917806	5'utr	Cul1	FlyBase	G10441.1	ATTCCAAAATTGGAACACCGATTCGCCAAGATTCCGGCCACAACTCCAAGGACGAGAGCCGC	292	7917806	0.895977075	6	289	890	0.989561587	2.198657087	0.060542797	0.431506849	0.653444676	292	3	2	474	2R:7917745-7917806
2R	+	7918254	7918300	coding	Cul1	FlyBase	G10442.1	CAAGGCCATCAGCGGCGAGGAGGTACTCCTGTCGCGCTACACCAAAC	8	7918254	0.978490657	2	4	27	0.470588235	0.903089987	0.058823529	0.625	0.823529412	8	9	0	8	2R:7918254-7918300
2R	+	7918320	7918368	coding	Cul1	FlyBase	G10443.1	CTCCAGTACCGTTCTGGACGGCATCTGCAACTACCTGAATCGGAACTGG	21	7918346	0.784672553	4	19	105	0.933333333	1.146128036	0.433333333	0.285714286	0.5	21	1	1	28	2R:7918320-7918368
2R	+	7918669	7918711	coding	Cul1	FlyBase	G10444.1	GAGAAGGAGTCGGACGCCTTTCTGTCCACCAACACGGTCACCG	9	7918685	0.666363071	3	8	41	0.928571429	1.113943352	0.214285714	0.444444444	0.642857143	9	1	0	13	2R:7918669-7918711
2R	+	7918954	7919065	coding	Cul1	FlyBase	G10445.1	CAACGCAGACCGAAACGATGATCTGAAACGGATGTACTCCTTGGTCGCCCTCTCGTCCAAAAACCTGACAGATCTCAAGTCCATCCTTGAGAACCATATACTCCACCAGGGC	22	7919065	0.955682768	8	21	95	0.935483871	0.985276743	0.096774194	0.363636364	0.548387097	22	0	2	29	2R:7918954-7919065
2R	+	7919383	7919513	coding	Cul1	FlyBase	G10446.2	GTATATCGAGGATAAGGACGTCTTCCAAAAATATTACTCCAAGATGCTTGCTAAGCGCTTGGTTAACCACACATCGGCTTCGGATGACGCCGAGGCTATGATGATCTCCAAACTGAAGCAGACATGTGGTT	101	7919406	0.73454534	12	93	493	0.917241379	2.123851641	0.144827586	0.346534653	0.544827586	101	12	0	133	2R:7919383-7919513
2R	+	7919524	7919711	coding	Cul1	FlyBase	G10446.3	CGTCAAGCTTCAGAGGATGTTCCAGGACATTGGCGTCTCAAAGGACTTGAACTCGTACTTTAAGCAGTACCTGGCCGAAAAGAACTTGACCATGGAAATAGACTTTGGCATCGAAGTCCTGTCCTCAGGCTCTTGGCCTTTCCAGCTGAGCAACAACTTCCTGCTACCATCTGAGCTGGAGCGGTCAG	121	7919663	0.970815128	18	113	697	0.934673367	1.968482949	0.40201005	0.429752066	0.653266332	121	12	1	186	2R:7919524-7919711
2R	+	7919718	7919812	coding	Cul1	FlyBase	G10447.1	AGTTCAATGAGTTCTACGCCGCCCGCCACTCTGGCCGCAAGCTCAACTGGTTGTATCAGATGTGCAAGGGCGAACTGATAATGAACGTCAACCGC	11	7919801	0.953027047	5	9	43	0.833333333	1.176091259	0	0.545454545	0.722222222	11	3	0	15	2R:7919718-7919812
2R	+	7920106	7920228	coding	Cul1	FlyBase	G10448.1	AAGAAGCGCCGAATTAACATCAACCAGCCTTTGAAGACTGAACTTAAAGTGGAGCAGGAGACTGTACATAAGCACATAGAGGAGGACCGAAAATTACTGATCCAGGCGGCGATCGTCCGCATC	52	7920228	0.959013368	15	47	225	0.925	1.267171728	0.075	0.403846154	0.6125	52	3	3	74	2R:7920106-7920228
2R	+	7920265	7920357	coding	Cul1	FlyBase	G10449.1	ATATCGGAGGTGCTTAATCAGCTGTCAACGCGCTTTAAGCCTAAGGTGCCCGTGATCAAGAAGTGCATAGACATCCTGATCGAGAAGGAGTAT	14	7920309	0.985389701	7	13	63	0.904761905	1.278753601	0.380952381	0.428571429	0.619047619	14	2	0	19	2R:7920265-7920357
2R	+	7920359	7920400	coding	Cul1	FlyBase	G10449.2	TAGAGCGAATGGAGGGACACAAAGACACATATAGTTATCTCG	13	7920379	0.758878421	3	11	34	0.833333333	1.176091259	0.5	0.384615385	0.555555556	13	3	0	15	2R:7920359-7920400
2L	+	2856123	2856156	3'utr	RpS21	FlyBase	G1045.1	TTCGCCTTCACCGACGAGTTGCGGTCGCTAGATT	7	2856156	0.755407435	4	5	34	0.8	0.903089987	0.3	0.428571429	0.6	7	2	0	8	2L:2856123-2856156
2R	+	7920418	7920477	3'utr	Cul1	FlyBase	G10450.1	TGAACAACTTTCGCTGTTTCATCTATGCCAGCCATTAAAAATATCATCAATAAACTTAGA	18	7920445	0.860547746	7	18	140	1	1.397940009	0.04	0.333333333	0.52	18	0	0	25	2R:7920418-7920477
2R	+	7920553	7920688	3'utr	Cul1	FlyBase	G10451.1	CTAAAAATACTCCATGCTTCGCATAAAATGTGCAATTCTCGCCAACGCGTCACTAACTCCATCTTCCGACACCCAGCACCTCATTCAAAGAAAAGGCCAGTCGCAGGGATCAAGTGAACCTATTGACCAGATCACA	12	7920553	0.964820849	7	10	52	0.888888889	1.204119983	0.222222222	0.416666667	0.611111111	12	2	0	16	2R:7920553-7920688
2R	+	7920720	7920830	3'utr	Cul1	FlyBase	G10452.1	TCCAATTGCCGAGGACAAGGTTCCAGGTTCCCAGCCTACAAATAGACTTCTGCAGGGGCTGTACGGTATACATATGTAGCGATTTTCTTTACTTCCCATTGTTCGATCAAT	274	7920720	0.972652026	9	264	1563	0.959810875	1.567133348	0.364066194	0.368613139	0.591016548	274	7	10	406	2R:7920720-7920830
2R	+	7934117	7934177	coding	drosha	FlyBase	G10454.1	TGCTAGAGCTGGTAGACTTTAATCTAATGCCCAACTTACCGTCCGGAAACGTCGAGGAATC	56	7934152	0.757378113	3	52	219	0.931034483	1.908485019	0.195402299	0.339285714	0.574712644	56	6	0	81	2R:7934117-7934177
2R	+	7935020	7935066	coding	drosha	FlyBase	G10456.1	TGTCCAGATTTGGCAAGGAGCATGAGACTGTTTCGAACATAACCCAC	25	7935039	0.878760427	4	25	134	1	1.579783597	0.078947368	0.4	0.605263158	25	0	0	38	2R:7935020-7935066
2R	+	7935197	7935260	coding	drosha	FlyBase	G10457.1	ACTTGGCTCTGTTGGCCAAAAAGCTGCAACTGGAAGAGTTTATGCTGTACGCACACGGATCCGA	5	7935197	0.972132538	2	4	27	1	0.954242509	0.333333333	0.4	0.666666667	5	0	0	9	2R:7935197-7935260
2R	+	7958181	7958219	3'utr	CG2906	FlyBase	G10458.1	TAAAGTGTAACCACAACATTGCCTTTCGCGTTTACGTGT	7	7958195	0.815239001	2	6	46	0.875	0.84509804	0.25	0.142857143	0.25	7	1	0	7	2R:7958181-7958219
2R	+	7963596	7963680	coding	nito	FlyBase	G10459.1	CGCAGTCCATCCACGTGATTACCGCCCATTGCATCATGACTATCCTCATCCGCCACGCGGACCACCTTTGCATCGCGGCGGCCAT	17	7963680	0.953294247	6	17	81	1	1.361727836	0.217391304	0.294117647	0.47826087	17	0	0	23	2R:7963596-7963680
2L	+	2856249	2856303	start_codon	RpS21	FlyBase	G1046.1	CAATAAAATGGAGAACGACGCCGGTGAGAATGTTGATCTGTACGTGCCCCGCAAA	93	2856280	0.673881584	7	90	592	0.963768116	2.123851641	0.362318841	0.397849462	0.594202899	93	5	0	133	2L:2856249-2856303
2R	+	7963715	7963745	coding	nito	FlyBase	G10460.1	AGTATGCTCCAATGAGGCCATTGGCACCACG	7	7963728	0.775732712	3	5	26	0.875	0.84509804	0.375	0.142857143	0.25	7	1	0	7	2R:7963715-7963745
2R	+	7964154	7964209	coding	nito	FlyBase	G10461.1	CGGTGCGATCAAGAAGATTGAATACCAGAAGGGCGAGCCGTACGCTTATATTCAGT	8	7964154	0.952222323	6	8	35	1	1.079181246	0.083333333	0.375	0.583333333	8	0	0	12	2R:7964154-7964209
2R	+	7964258	7964315	coding	nito	FlyBase	G10462.1	TCCCATTGGGTGGACCGGAGCGTCGACTCCGCACGGACTTTGCCGAGTTGCCCGGCGC	23	7964300	0.728503137	5	23	91	1	1.556302501	0.277777778	0.391304348	0.611111111	23	0	0	36	2R:7964258-7964315
2R	+	7964820	7964847	coding	nito	FlyBase	G10463.1	CCTCAAGAGCTCACTGTTCCCAGCCAAG	6	7964847	0.699364339	2	6	19	1	0.903089987	0.25	0.166666667	0.375	6	0	0	8	2R:7964820-7964847
2R	+	7965151	7965186	coding	nito	FlyBase	G10464.1	GGGGTGCTGTACGCCTTCCCCCCCTGCGACTTTTCC	7	7965151	0.976993188	3	7	39	1	0.954242509	0.222222222	0.285714286	0.444444444	7	0	0	9	2R:7965151-7965186
2R	+	7965188	7965234	coding	nito	FlyBase	G10465.1	CAGAGCTGCTAAAGCGCACTTGTCACAGTCTGACGGAGGAGGGCCTG	9	7965188	0.972135526	3	6	33	0.75	0.653212514	0.333333333	0.222222222	0.416666667	9	2	1	9	2R:7965188-7965234
2R	+	7965239	7965293	stop_codon	nito	FlyBase	G10465.2	AGGATCACCTGGTGATTGTGGTGGTGCGCGGCGGAACGGCCTGAGCTGGAGCGGC	14	7965291	0.97213567	4	13	75	0.944444444	0.929418926	0.666666667	0.285714286	0.444444444	14	0	1	17	2R:7965239-7965293
2R	+	7966102	7966149	3'utr	nito	FlyBase	G10466.1	CCAGCTGAGTTTCAGTTCCCCTCGATCTCCAAGAGGTTCTTTGGTGTT	16	7966149	0.975792025	2	15	104	1	1.414973348	0.615384615	0.4375	0.653846154	16	0	0	26	2R:7966102-7966149
2R	+	7966174	7966248	3'utr	nito	FlyBase	G10467.1	GGCTGGCGATTCCATATCGTGTTCCGATCCCCGATCAATATCCGTCTTCCATCCGAAGAGAGAACGTCGTGTAGC	14	7966174	0.972382223	6	14	87	1	1.322219295	0.238095238	0.5	0.666666667	14	0	0	21	2R:7966174-7966248
2R	+	7966453	7966493	3'utr	nito	FlyBase	G10468.1	GAGCAGTTCACCCAGTGCATGTGCTGTGTATGCGTGTGTTC	4	7966453	0.984592317	3	4	35	1	0.84509804	0	0.5	0.714285714	4	0	0	7	2R:7966453-7966493
2R	+	7966523	7966559	3'utr	nito	FlyBase	G10469.1	ATATCAATCGTAATATGTACACTCAAAGGTAGTAATA	21	7966539	0.751641445	2	20	117	0.933333333	1.447158031	0.333333333	0.333333333	0.533333333	21	2	0	28	2R:7966523-7966559
2L	+	2856412	2856469	coding	RpS21	FlyBase	G1047.1	ACGCCTCCGTGCAGCTGAGCATCGTGGATGTGGACCCCGAGACCGGTCGCCAGACCGA	7	2856469	0.929159135	4	5	20	0.928571429	1.113943352	0.142857143	0.571428571	0.785714286	7	1	0	13	2L:2856412-2856469
2R	+	7972630	7972673	coding	CSN4	FlyBase	G10470.1	CGGCATCTCGACGGCAGCTCTGCGTAGCCAGCTGATGGGCCTGA	5	7972673	0.97089769	5	5	16	1	0.954242509	0.222222222	0.4	0.666666667	5	0	0	9	2R:7972630-7972673
2R	+	7973255	7973283	coding	CSN4	FlyBase	G10472.1	ATAAAGTCTGTTATGCTCGTGTCCTGGAT	6	7973267	0.690914416	4	5	55	0.8	0.903089987	0.2	0.5	0.7	6	2	0	8	2R:7973255-7973283
2R	+	7988994	7989025	intron	Nup44A	FlyBase	G10474.1	ATTTCCGATTCGAGTCCTTGTGATATGCTCAT	5	7989010	0.61941349	2	5	41	1	0.903089987	0.375	0.4	0.625	5	0	0	8	2R:7988994-7989025
2R	+	7990318	7990368	coding	Nup44A	FlyBase	G10475.1	GCCGCTGGGTGCGCCGCACCACCCTTGTAGACTCGCGGACCAGTGTCACGG	10	7990318	0.95891317	2	8	41	0.785714286	1.041392685	0.214285714	0.4	0.571428571	10	3	0	11	2R:7990318-7990368
2R	+	7990813	7990846	coding	Nup44A	FlyBase	G10476.1	ACATGCTGGCAGTGGCCAGCAAGGATCTTTATAT	7	7990813	0.910720666	3	7	43	1	1.079181246	0.25	0.428571429	0.666666667	7	0	0	12	2R:7990813-7990846
2R	+	7991013	7991044	coding	Nup44A	FlyBase	G10477.1	ATGCTGGCCACGATGCTGATCTCCACGGGCGA	7	7991024	0.796261593	2	7	29	1	1.113943352	0.692307692	0.428571429	0.692307692	7	0	0	13	2R:7991013-7991044
2R	+	7991208	7991256	stop_codon	Nup44A	FlyBase	G10478.1	ATCGGCAACCAGGTGCCGTGGCACTGATCTTGTTCTTAATTGTAAGAGT	15	7991208	0.983254739	4	13	134	0.904761905	1.278753601	0.238095238	0.333333333	0.523809524	15	2	0	19	2R:7991208-7991256
2R	+	8069886	8069930	start_codon	lig	FlyBase	G10479.1	AGTGTACATAGAGATGAGCACACAAACTCGTTCAGGCGGCGGGGG	15	8069903	0.907419313	4	12	38	0.916666667	1.342422681	0.458333333	0.466666667	0.666666667	15	2	0	22	2R:8069886-8069930
2L	+	2856477	2856556	coding	RpS21	FlyBase	G1048.1	AAGACCTACGCCATCTGCGGCGAGATCCGTCGCATGGGCGAGTCCGACGACTGCATCGTGCGTCTGGCCAAGAAGGACGG	11	2856477	0.915667246	6	11	38	1	1.255272505	0.388888889	0.545454545	0.722222222	11	0	0	18	2L:2856477-2856556
2R	+	8069985	8070034	coding	lig	FlyBase	G10480.1	AGGAGGAACCGGCCATCACGATGGAGTCTCACATGCTGCGGCCGCTGGCA	9	8069985	0.933348415	2	9	35	1	1	0.4	0.111111111	0.2	9	0	0	10	2R:8069985-8070034
2R	+	8070181	8070253	coding	lig	FlyBase	G10481.1	ATGACCCAACGTTCCGAGGAGGAGGTCTGCTGTGCCCTCAACGAGTGCGATTACGACCTGGAGGCCGCGGCCA	9	8070253	0.926858722	7	9	33	1	1.230448921	0.117647059	0.666666667	0.823529412	9	0	0	17	2R:8070181-8070253
2R	+	8070360	8070451	coding	lig	FlyBase	G10482.1	AGCGCAAGAACAAGGCTGCAAATAACACGGCTGATGGTGCTGCTGGCGATGGCGATTGGGCCGATGGCAATGGCAATGCGGACAGGCGGGAA	11	8070360	0.94899127	5	10	41	0.944444444	1.230448921	0.444444444	0.454545455	0.666666667	11	1	0	17	2R:8070360-8070451
2R	+	8070822	8070889	coding	lig	FlyBase	G10483.1	GCGCGGAAGAGAGACTCGTGAGAATGAGCGCAACCAGCGCGAATCTCGCGAACCTTGGTCCGGGCAAA	14	8070822	0.811845192	4	14	30	1	1.361727836	0.086956522	0.428571429	0.652173913	14	0	0	23	2R:8070822-8070889
2R	+	8071060	8071176	coding	lig	FlyBase	G10484.1	CGCGGCAGCGGAGGCCCTGGTGGTGCTTATGGATCAGGTCGCGGTGGCAATGCAAACGAGGATCACCACGAGGTTGAGCTGTGGGACAACACCATTGCCCAAAATGCCGAGAAGCAG	11	8071167	0.999363929	7	11	47	1	1.255272505	0.388888889	0.454545455	0.666666667	11	0	0	18	2R:8071060-8071176
2R	+	8071313	8071457	coding	lig	FlyBase	G10485.1	GTGTTACAGCTGTTCCTGCGGCGGCTGGAACCGAGATATCGGCGCCACCGGGCCTTGAACATCAGTTGGTGCAGCAGGGATCTCATCTGGAGGAGAGCTCCAGCAGCGGCCCAGCGGCGGTCACACCGCCAGCAACGCTGAGCGG	91	8071440	0.959076283	15	83	401	0.922535211	1.8162413	0.521126761	0.406593407	0.61971831	91	10	1	131	2R:8071313-8071457
2R	+	8071493	8071560	coding	lig	FlyBase	G10486.1	CGGTCAGTAATCCACCGCCCCAGCTGCAGTCCCAGGGCACACAGTCAGGAGCGGGTACAGGAGCGAGC	7	8071493	0.69998074	3	5	11	0.846153846	1.041392685	0.692307692	0.571428571	0.769230769	7	2	0	11	2R:8071493-8071560
2R	+	8071596	8071649	coding	lig	FlyBase	G10487.1	ATCCTTTGTATCCGCCTCTCCCGACACATTCTCAAGCGCCGCCTCGGCAGCTGC	6	8071649	0.952112992	3	6	32	1	0.903089987	0.125	0.333333333	0.5	6	0	0	8	2R:8071596-8071649
2R	+	8071671	8071936	coding	lig	FlyBase	G10488.1	AAAGCAGCAGCAACTTCAGCAGCAGACGACGCCTATCAAGCCGTCGGCTACTTTGTCGGTCGAGCAATCTCAGTATTTCAACTCGTTGGCCAGCCAGGGCGTCAGCCCAGGTTCTGTTCCAGTGCAATCGGCGCCAGCGGGTTACGCGCAAAACCCCGTGGCCGCCTACTCCCAAACTAGCACTAGCGTGGGTGTGAGCCAGTACCCCAATACCTATGCCAACGTATTCGCTTCTGGAACGGCAGCTGGAGCTGGCACTGCCGAGC	128	8071823	0.999926003	28	108	795	0.883597884	1.921686475	0.137566138	0.3671875	0.571428571	128	21	1	167	2R:8071671-8071936
2R	+	8071959	8072020	coding	lig	FlyBase	G10489.1	ACGGAGGGCACGTGTTAAGCTGCCACCACCCTCGAAGATTCCTGCGAGTGCCGTCGAAATGC	6	8072020	0.94820461	3	5	19	0.916666667	1.041392685	0	0.666666667	0.833333333	6	1	0	11	2R:8071959-8072020
2L	+	2856568	2856638	stop_codon	RpS21	FlyBase	G1049.1	AGTGAGTTTGTGCTAGAATCCCCGGGATGGACATCCACTAATCGCGCATTTTTCGCCTTGCAGGAACTTCT	10	2856638	0.967360898	2	9	75	0.944444444	1.230448921	0.388888889	0.4	0.666666667	10	1	0	17	2L:2856568-2856638
2R	+	8072064	8072156	coding	lig	FlyBase	G10490.1	GTTCGGCGCTCTGGACTTCGGCACGGACGATGGCTTCGAGCCATTGCCGGAGAAGGTTGGTTCGGGCTTTAGCATTGATGGTCAGCAGCAGCA	13	8072064	0.978737381	8	10	67	0.833333333	1.301029996	0.333333333	0.538461538	0.75	13	4	0	20	2R:8072064-8072156
2R	+	8075698	8075763	3'utr	lig	FlyBase	G10492.1	AGTGCGCCCATGCTAAATGTTCCTTACGCCTACTTCTATGGTGGCAATGTAATGCCCGGTAGTTTT	31	8075752	0.898343073	5	29	198	0.976190476	1.311753861	0.095238095	0.3	0.5	30	0	1	41	2R:8075698-8075763
2R	+	8075976	8076037	3'utr	lig	FlyBase	G10493.1	GGGCGGCTACTCGTCGAGCGTGAATCAGCAGAGCAAAACTCAGACTGTGTCCAACCAGTCGC	16	8075976	0.930839993	4	15	55	0.892857143	0.795880017	0.142857143	0.4375	0.678571429	16	0	3	25	2R:8075976-8076037
2R	+	8076042	8076092	3'utr	lig	FlyBase	G10494.1	AGGCACTGGATCCGATCTGACCTCTTCTATGTACGGAAAAGGACACGTGGC	5	8076092	0.989174369	2	2	25	0.5	0.77815125	0.333333333	1	1	5	6	0	6	2R:8076042-8076092
2R	+	8076302	8076357	3'utr	lig	FlyBase	G10495.1	AAGCAGAGTTTCCATTCGGGCACTCCGCCCCCGTTTAACATGCCCAACACTCAGAC	6	8076353	0.9226431	4	6	22	1	0.77815125	0.166666667	0	0	6	0	0	6	2R:8076302-8076357
2R	+	8076383	8076440	3'utr	lig	FlyBase	G10496.1	TACGGCATGTACTTGCCGATGCCAGCGGCCGGACACCACAATATGATCCATCAGCCCA	5	8076383	0.905508496	4	5	16	1	0.77815125	0.166666667	0.2	0.333333333	5	0	0	6	2R:8076383-8076440
2R	+	8076763	8076804	3'utr	lig	FlyBase	G10497.1	TGTACACTTGTTGACTGTGATTACATATAGGTTTATGTCCTT	19	8076774	0.670633392	7	18	185	0.9375	1.477121255	0.03125	0.421052632	0.65625	19	2	0	30	2R:8076763-8076804
2R	+	8077823	8077890	stop_codon	lig	FlyBase	G10498.1	GAACTAGCTTCCGGAGAACACGATCTGGCGGCCCCTGCAGATCGCCCGCGCGAACGACTTTTATAGCC	11	8077823	0.937784138	7	11	41	1	1.146128036	0.071428571	0.272727273	0.428571429	11	0	0	14	2R:8077823-8077890
2R	+	8078269	8078303	stop_codon	lig	FlyBase	G10499.1	ACGATGATAAGCGATCATACTTTACTTAATAAGAA	7	8078269	0.743967529	4	6	43	0.9	0.954242509	0.4	0.285714286	0.5	7	1	0	9	2R:8078269-8078303
2R	+	8078315	8078373	3'utr	lig	FlyBase	G10499.2	ACGAACGCACTGTAAAGGCGCCGCTCAGCAGCGTCCTGACCACCACGCCTCCCTCCTCC	5	8078325	0.976343586	2	4	9	0.875	0.84509804	0.125	0.4	0.625	5	1	0	7	2R:8078315-8078373
211000022278877	+	1	94	rRNA	CR40639	FlyBase	G105.1	CAGAGAGATATGGTAGATGGGCTAGAAGAGCATGACATATACTGTTGTGTCGATATTTTCTCCTCGGACCTTGAAAATTTATGGTGGGGACACG	73	1	0.770239715	16	67	637	0.93	1.667452953	0.16	0.287671233	0.48	73	6	1	93	211000022278877:1-94
2L	+	2856655	2856706	NoAnnotation			G1050.1	TAGCTAGATTTTGATTTGGTAATAAAGCGATTTCCCTTTGTAATTTAACGTA	14	2856655	0.989697235	7	13	136	0.95	1.278753601	0.05	0.357142857	0.55	14	1	0	19	2L:2856655-2856706
2R	+	8078496	8078546	3'utr	lig	FlyBase	G10500.1	AATATACCAAGTACCATTTTCACATTGCATACAAATAAATTTACAAAGATA	5	8078496	0.97815584	4	5	40	1	0.903089987	0	0.4	0.625	5	0	0	8	2R:8078496-8078546
2R	+	8078559	8078644	3'utr	lig	FlyBase	G10501.1	TATTAATTATTAAAGGCGTAAAACGATTTAACAGATTTAAGAGTGTAAGAGAGAAACCGGAAATGCAGAACAGTAAATTAAAAATA	20	8078622	0.999899153	5	20	82	1	1.380211242	0.458333333	0.2	0.333333333	20	0	0	24	2R:8078559-8078644
2R	+	8078671	8078705	3'utr	lig	FlyBase	G10502.1	AAACCACAAACATAACGTGAATGAGAAAAAACAAA	11	8078699	0.884746274	3	11	21	1	1.322219295	0.142857143	0.545454545	0.761904762	11	0	0	21	2R:8078671-8078705
2R	+	8083142	8083182	5'utr	sut1	FlyBase	G10503.1	ACACTGTTTCGGAACCCGATTACCTGCCTTACCACCAATTG	6	8083182	0.909961697	2	6	37	1	0.903089987	0.25	0.333333333	0.5	6	0	0	8	2R:8083142-8083182
2R	+	8084741	8084806	coding	sut1	FlyBase	G10504.1	ACCTCAGCGCAGGCGGTCTAGATCTCTTGTGGTCGTGCGTCGTTTCTGTGTTCCTGGTCGGAGGCG	26	8084741	0.979607967	4	25	176	0.951219512	1.591064607	0.487804878	0.384615385	0.609756098	26	2	0	39	2R:8084741-8084806
2R	+	8085298	8085364	coding	sut1	FlyBase	G10505.1	TGGCCAATGTCTTCGGTACTGAGGATCTCTGGCACTACGCCCTGACTGCCTACATGTTCCTTATCCT	13	8085329	0.793509471	5	13	86	1	1.278753601	0.105263158	0.384615385	0.578947368	13	0	0	19	2R:8085298-8085364
2R	+	8086428	8086483	coding	sut1	FlyBase	G10506.1	AACGCATGGGGCGCCTTCGTCTTCCTGCCCTTCTCCATTACCTGCGTGCTGCTCTT	14	8086466	0.802240453	4	13	122	0.904761905	1.278753601	0.047619048	0.428571429	0.619047619	14	2	0	19	2R:8086428-8086483
2R	+	8086580	8086641	3'utr	sut1	FlyBase	G10508.1	GGACATAGCCCAGTGGGCTCAACTTCCAATTAGCCATAAGTAGCCGGTGGTTTGTGGTAATA	21	8086580	0.982162555	9	21	152	1	1.591064607	0.153846154	0.619047619	0.794871795	21	0	0	39	2R:8086580-8086641
2R	+	8086657	8086689	3'utr	sut1	FlyBase	G10509.1	TGTGCAGTGGGTCGCTTAATGATTCGTCCATGT	6	8086657	0.953586162	3	6	44	1	0.84509804	0.142857143	0.166666667	0.285714286	6	0	0	7	2R:8086657-8086689
2L	+	2856802	2856859	3'utr	RpS21	FlyBase	G1051.1	CTAAGATGCTTAGTGTGTGGAGTAATTATTCTGACTTCCAATAAGACTTTTCAGCCAC	24	2856802	0.980093334	3	24	170	1	1.612783857	0.146341463	0.5	0.707317073	24	0	0	41	2L:2856802-2856859
2R	+	8086715	8086758	3'utr	sut1	FlyBase	G10510.1	ATAAGCCGAAATCCACGTTGTTCAGGGATAAATTACTCTTACTA	5	8086715	0.947711066	3	5	30	1	0.903089987	0.125	0.4	0.625	5	0	0	8	2R:8086715-8086758
2R	+	8086772	8086805	3'utr	sut1	FlyBase	G10511.1	GCCTAGCCTGTAAGTTCTTTTGTACAAACCAATA	8	8086772	0.97754337	2	8	59	1	1.041392685	0	0.375	0.545454545	8	0	0	11	2R:8086772-8086805
2R	+	8098767	8098805	5'utr	CG11210	FlyBase	G10513.1	GATGAACACGATTGAGGATATTAAAGGCTGATGTTTAAT	12	8098767	0.829762437	3	12	96	1	1.301029996	0	0.5	0.7	12	0	0	20	2R:8098767-8098805
2R	+	8100007	8100037	coding	CG11210	FlyBase	G10514.1	CTTTCAGCAGCACCTGATGGCTGTAATGGCA	7	8100007	0.945876392	2	7	31	1	0.954242509	0.333333333	0.285714286	0.444444444	7	0	0	9	2R:8100007-8100037
2R	+	8100114	8100182	coding	CG11210	FlyBase	G10515.1	TGAATGCCTTCGGACGCACCACGATGGCGAATCTTTCTCCGGATTCACCTTGGCTGTGGGTGCACACGA	18	8100114	0.97207464	3	18	106	1	1.505149978	0.40625	0.611111111	0.78125	18	0	0	32	2R:8100114-8100182
2R	+	8100847	8100879	coding	CG11210	FlyBase	G10517.1	TTCTCTTCTTCCTGTCCACACCGGCCATGGTGG	5	8100879	0.850475005	4	5	32	1	0.954242509	0.555555556	0.4	0.666666667	5	0	0	9	2R:8100847-8100879
2R	+	8100970	8101007	coding	CG11210	FlyBase	G10518.1	GGACTCTTTCGGCTCTAATGCCTGTGATTGTTGCCATT	18	8100988	0.806435978	3	18	154	1	1.462397998	0.379310345	0.388888889	0.620689655	18	0	0	29	2R:8100970-8101007
2R	+	8101097	8101157	coding	CG11210	FlyBase	G10519.1	GATTCTGCCTTCCCTCGGACTGACATCGGCACAGGCGCTGCTAGAGTGGGGATTCTTAAAT	7	8101136	0.981621149	5	6	36	0.923076923	1.079181246	0.538461538	0.571428571	0.769230769	7	1	0	12	2R:8101097-8101157
2L	+	2856896	2856967	3'utr	RpS21	FlyBase	G1052.1	TGATATTTGAATAAGTTCGCCTATGGGAATTCTAGTGTTCTATATCCAAAATAGCATATGCTTTGTATTACG	7	2856896	0.988093414	5	6	56	1	1	0.5	0.428571429	0.6	7	0	0	10	2L:2856896-2856967
2R	+	8101246	8101302	coding	CG11210	FlyBase	G10520.1	CGTTGGAGCTGCTACGCTTCCCGGAGCTGATTGTATATATCTGGTCATTGCTAAAGG	8	8101246	0.990181745	5	7	68	0.916666667	1.041392685	0.416666667	0.375	0.583333333	8	1	0	11	2R:8101246-8101302
2R	+	8101811	8101849	coding	CG11210	FlyBase	G10522.1	GCGACCTTCGGCGGCAGCATTTGGGGGCTACGGCTCCGA	5	8101827	0.716698355	3	5	26	1	0.84509804	0.571428571	0.2	0.428571429	5	0	0	7	2R:8101811-8101849
2R	+	8101877	8101928	stop_codon	CG11210	FlyBase	G10523.1	ATACAGCGTCAACAGTGTTGAGGCGTAAATGGTATTATTGTCGGGAGACACT	9	8101928	0.905667099	6	8	50	1	1.146128036	0.214285714	0.444444444	0.642857143	9	0	0	14	2R:8101877-8101928
2R	+	8101952	8102056	3'utr	CG11210	FlyBase	G10524.1	ACAAAAGCCACTAAGAACTTTTCAAGTTGGCAGCTTTGATTTGCATACGAAAGAATGACAGGAGGATAACAGCAAGGCAATTTGTGATACCTAAACCAGCCTCAA	421	8102008	0.895021184	17	401	3635	0.958333333	1.562642679	0.106481481	0.363420428	0.586419753	421	11	16	621	2R:8101952-8102056
2R	+	8102065	8102145	3'utr	CG11210	FlyBase	G10525.1	TTAATATGACCCCTGCACGCGAAAGCGATAGCAATATTTATTTCTGATCTGTATATAATCTACCTAATTTCCCAATTTTAT	17	8102065	0.993665925	8	15	179	0.88	1.342422681	0	0.411764706	0.6	17	3	0	22	2R:8102065-8102145
2R	+	8102180	8102264	3'utr	CG11210	FlyBase	G10526.1	CTGCTTAACAAAGGGCTCGACGCTGATTTTTTGAAGCAGTAATGCTGGTAATATTTTACAAATGAAACACGAAGTGCATTATATT	10	8102180	0.967804344	9	10	60	1	1.146128036	0.285714286	0.4	0.571428571	10	0	0	14	2R:8102180-8102264
2R	+	8102365	8102395	NoAnnotation			G10527.1	GTTTCCTTTAGAAAATTAGCCTGCAAATGTC	28	8102380	0.774063167	3	27	136	0.926829268	1.579783597	0.219512195	0.357142857	0.56097561	28	3	0	38	2R:8102365-8102395
2L	+	2857181	2857225	5'utr	CG2991	FlyBase	G1053.1	ACACTGCAAGTTCAGAGCTCGAGTGATTTTCATCGCGTCGCGAAA	5	2857225	0.968379783	3	5	33	1	0.84509804	0.142857143	0.2	0.428571429	5	0	0	7	2L:2857181-2857225
2R	+	8106914	8106949	stop_codon	udd	FlyBase	G10530.1	ATTAAATGCTATTCTATCCTAGTTACCTTTTTTAAT	9	8106945	0.654193711	5	9	108	1	1.146128036	0.071428571	0.333333333	0.571428571	9	0	0	14	2R:8106914-8106949
2R	+	8123150	8123210	coding	Nup50	FlyBase	G10531.1	CGACAAGCCACTTCGAACCTGAACCACGAAAACTGGGACCTGGAGGAGGAACCCGAGGAGC	14	8123179	0.994834831	3	14	20	1	1.146128036	0.428571429	0	0	14	0	0	14	2R:8123150-8123210
2R	+	8123618	8123678	coding	Nup50	FlyBase	G10532.1	CCTCTCCTTTGCCGGCCAAGGAATCAACAAGTACCGTCGATGGCGCCAAGCCGACCACCTC	19	8123647	0.908546478	3	19	52	1	1.51851394	0.212121212	0.421052632	0.666666667	19	0	0	33	2R:8123618-8123678
2R	+	8123872	8123918	coding	Nup50	FlyBase	G10533.1	AAGAACTATGATGAGCATCTAAAGGATCTGCAAGACGAGGAGAGCGC	12	8123918	0.954464024	5	10	46	0.842105263	1.204119983	0.684210526	0.416666667	0.631578947	12	3	0	16	2R:8123872-8123918
2R	+	8124092	8124223	coding	Nup50	FlyBase	G10534.1	TAACCAGTGGTGGAACAACCACCACGACCGCAACACCACTGGTCTCCTTCGGCAGTACGGCATCGTTCACTGCGCCAGTGCCGTCCTCCTCCAGTATCTTCAGTTTGACAGCAAAACCCACTGGAGAAGCCA	19	8124092	0.962040274	8	18	93	0.965517241	1.447158031	0.103448276	0.368421053	0.586206897	19	1	0	28	2R:8124092-8124223
2R	+	8124641	8124709	coding	Nup50	FlyBase	G10535.1	GGTGTAAGGTGTTCATTAAGAAAGACAAGGACTTTGGCGATCGTGGCGTGGGCACGTTGTACTTGAAAC	12	8124641	0.946001665	5	12	52	1	1.113943352	0.384615385	0.083333333	0.153846154	12	0	0	13	2R:8124641-8124709
2R	+	8124925	8124970	stop_codon	Nup50	FlyBase	G10536.1	AAGATCAAGGAGCACATCAAGTAGAGGATAGACAACTAACATGAAT	8	8124925	0.91477596	3	8	21	1	1.146128036	0	0.5	0.714285714	8	0	0	14	2R:8124925-8124970
2R	+	8127651	8127719	start_codon	Socs44A	FlyBase	G10537.1	AATGATGTAATTCCACCACGAGGAAGCTCCGATCCGATCCGATTCCACTCCAAAATGAGCCACGGCGAC	7	8127651	0.935063689	5	6	24	0.75	0.77815125	0	0.142857143	0.25	7	2	0	6	2R:8127651-8127719
2R	+	8128600	8128658	coding	Socs44A	FlyBase	G10538.1	CAACGAGATGCAGCCACCGTTTCCAGTGATCCTCAAGTACCCGTTGAGCCGGTACTCCA	84	8128626	0.838187825	2	82	520	0.9765625	1.619788758	0.234375	0.404761905	0.609375	84	1	2	125	2R:8128600-8128658
2R	+	8128717	8128757	coding	Socs44A	FlyBase	G10539.1	ACAGCTGGCCCAGTTGCCAGTGCCGGCGCAGATGCTGGAGT	5	8128746	0.926576785	2	4	14	1	0.84509804	0	0.4	0.571428571	5	0	0	7	2R:8128717-8128757
2L	+	2857465	2857546	5'utr	CG2991	FlyBase	G1054.1	AAGAATATATAAATGTGATGCAATAGCATAACCATTTCCACACGGACGCCACAGCAACTTGGACAGTATTAGGCAGACTTCG	45	2857524	0.837595564	7	33	215	0.759493671	1.301029996	0.367088608	0.533333333	0.734177215	45	17	2	60	2L:2857465-2857546
2R	+	8129225	8129285	3'utr	Socs44A	FlyBase	G10541.1	AGATGTATCGTACTATTTACGTTGTTTGCATTTTTGTATTCCTAACTTGGACACTAACTTT	10	8129225	0.98859119	4	10	96	1	1.113943352	0.153846154	0.3	0.461538462	10	0	0	13	2R:8129225-8129285
2R	+	8129293	8129378	3'utr	Socs44A	FlyBase	G10542.1	TCTAGATTGCATGGAATTTAGGCAGCTTTACGGCAATCGAATACGTTCAATGCCAATTACTCTTGTTGCAACGTGTATGTATTTTA	74	8129366	0.778587119	12	71	510	0.963636364	2.025305865	0.236363636	0.405405405	0.6	74	4	0	106	2R:8129293-8129378
2R	+	8131638	8131687	5'utr	Pabp2	FlyBase	G10543.1	CAGCGTACGTGTGTTTTCACAGGGCAGCCATTTTGGGCGAACTCAACGTC	5	8131638	0.927528414	4	4	19	1	0.77815125	0.166666667	0.2	0.333333333	5	0	0	6	2R:8131638-8131687
2R	+	8131934	8131992	5'utr	Pabp2	FlyBase	G10544.1	ATAGTTACGACAACTGCCGTTTTGAGTACCACGCCGGAAGCTTTTGCGCCAACAAAACC	18	8131992	0.948225295	7	17	75	1	1.431363764	0.111111111	0.333333333	0.555555556	18	0	0	27	2R:8131934-8131992
2R	+	8132086	8132131	coding	Pabp2	FlyBase	G10545.1	AGGAGACGAACGGGGAGCAAGAGACTGAGATCGCCACAGAGGTCGA	24	8132097	0.886373279	2	12	21	0.806451613	1.096910013	0.483870968	0.25	0.419354839	24	5	1	25	2R:8132086-8132131
2R	+	8132407	8132498	coding	Pabp2	FlyBase	G10546.1	AATCGACCCGGAACTGGAGGCCATAAAGGCTCGAGTCAAGGAGATGGAAGAGGAGGCCGAGAAGATAAAGCAGATGCAGTCGGAGGTGGACA	17	8132419	0.836900187	7	15	29	0.909090909	1	0.363636364	0.294117647	0.454545455	17	1	1	20	2R:8132407-8132498
2R	+	8132569	8132616	coding	Pabp2	FlyBase	G10547.1	CGACACGCGGTCCGTCTACGTGGGCAATGTGGACTACGGCGCATCGGC	8	8132569	0.915274838	3	8	28	1	1.230448921	0.529411765	0.75	0.882352941	8	0	0	17	2R:8132569-8132616
2R	+	8132660	8132699	coding	Pabp2	FlyBase	G10548.1	CGAGTAACCATACTCTGCAACAAGGCTGACGGGCACCCCA	15	8132699	0.886124638	4	12	38	0.791666667	1.278753601	0	0.333333333	0.583333333	15	5	0	19	2R:8132660-8132699
2R	+	8132707	8132762	coding	Pabp2	FlyBase	G10549.1	CGCATACATTGAGTTTGGTTCCAAGGAGTTTGTCGAGACGGCATTGGCCATGAACG	7	8132707	0.923392676	4	7	31	1	1.146128036	0.428571429	0.714285714	0.857142857	7	0	0	14	2R:8132707-8132762
2R	+	8132940	8132983	intron-coding	Pabp2	FlyBase	G10550.1	AGGTAATGTCGAAGCGCACAAACCGCCCTGGACTCTCCACCACA	15	8132961	0.959087291	2	15	30	1	1.301029996	0	0.2	0.4	15	0	0	20	2R:8132940-8132983
2R	+	8133148	8133194	stop_codon	Pabp2	FlyBase	G10551.1	CGTGGTCGCGCCAATTACTACGCTCCTTACTGATTATTGTTTTATTA	7	8133148	0.981906676	6	7	60	1	0.954242509	0.111111111	0.285714286	0.444444444	7	0	0	9	2R:8133148-8133194
2R	+	8133195	8133237	5'utr-coding	Pabp2	FlyBase	G10552.1	AAATCCCTAGTAAGGTAAGTTGACAATTTCGAACTGAAAATAA	9	8133195	0.823431482	4	9	56	1	1.146128036	0	0.444444444	0.642857143	9	0	0	14	2R:8133195-8133237
2R	+	8133253	8133282	3'utr	Pabp2	FlyBase	G10553.1	TTATATGTGTGGGTTGCGTCCGATTTATGT	5	8133267	0.787109955	2	5	39	1	0.903089987	0	0.4	0.625	5	0	0	8	2R:8133253-8133282
2R	+	8134046	8134094	3'utr	Pabp2	FlyBase	G10554.1	ATAAAAAAAAAATCAAAAGAACACAAGACTCTTGGGAAAGAAGTAAATC	163	8134080	0.579848835	3	161	365	0.987804878	1.908485019	0.548780488	0.374233129	0.585365854	163	1	2	243	2R:8134046-8134094
2R	+	8134145	8134205	3'utr	Pabp2	FlyBase	G10555.1	TATATAGAGTAAAGAGAAGATAAGAAAAGAAGTTGAATTTACTAAAGCGAAAAAGATGAAG	22	8134205	0.957730616	4	22	102	1	1.397940009	0.36	0.090909091	0.2	22	0	0	25	2R:8134145-8134205
2R	+	8158452	8158486	tRNA	tRNA:CR30297	FlyBase	G10556.1	GAAGGCCCATTAGCTCAGTTGGTTAGAGCGTCGTG	31	8158452	0.892826899	3	29	163	0.893617021	1.62324929	0.531914894	0.387096774	0.595744681	31	5	0	42	2R:8158452-8158486
2R	+	8164952	8165002	start_codon	Rs1	FlyBase	G10557.1	AAAAATGGGTGCAACCAAGAACCTGGACTTGATAGGCACCATCGAAGACGA	12	8164970	0.863925137	3	11	44	1	1.204119983	0.1875	0.333333333	0.5	12	0	0	16	2R:8164952-8165002
2R	+	8165320	8165345	coding	Rs1	FlyBase	G10558.1	AGTGAGATAGATCTCTCCGAGGACGA	6	8165345	0.934541103	3	3	25	0.571428571	0.602059991	0.285714286	0.166666667	0.285714286	6	3	0	4	2R:8165320-8165345
2R	+	8166202	8166228	coding	Rs1	FlyBase	G10559.1	ACGTCAGACCATGTTGTTCTCCGCCAC	5	8166210	0.802917461	2	4	23	1	0.84509804	0.285714286	0.4	0.571428571	5	0	0	7	2R:8166202-8166228
2L	+	2862739	2862799	5'utr	CG2991	FlyBase	G1056.1	TGGATATGTCCGCTGCGCGCCTGCATTTTCCGGTTTCCCATGATCGTCTGTGCCACAAATG	7	2862739	0.972164891	4	7	41	1	1.113943352	0.615384615	0.428571429	0.692307692	7	0	0	13	2L:2862739-2862799
2R	+	8166453	8166500	coding	Rs1	FlyBase	G10560.1	TGCACATTTTATTGGGTCTCTTGGGCGTCCGGGCCGGCGAACTGCATG	9	8166500	0.9867536	4	7	63	0.75	0.954242509	0.666666667	0.333333333	0.5	9	3	0	9	2R:8166453-8166500
2R	+	8166614	8166659	coding	Rs1	FlyBase	G10561.1	AAAACGGTAATCAACTTTGTGATGCCCATCACCACAGAGCACTACA	5	8166659	0.97104988	3	5	30	1	0.84509804	0.142857143	0.4	0.571428571	5	0	0	7	2R:8166614-8166659
2R	+	8167995	8168048	start_codon	Gasz	FlyBase	G10563.1	AATTGTTGTGTGCTTAAACTGCTAAATTAGGTTTATATAAGTACCTGTATGATG	8	8167995	0.987881032	4	8	74	1	1.041392685	0.272727273	0.375	0.545454545	8	0	0	11	2R:8167995-8168048
2R	+	8169599	8169640	coding	Gasz	FlyBase	G10565.1	GTACACCACCATTATACTTGGAATCTCAGTTTTCATTTGCCT	6	8169599	0.976309831	5	5	45	0.9	0.954242509	0	0.333333333	0.6	6	1	0	9	2R:8169599-8169640
2R	+	8169820	8169856	3'utr	Gasz	FlyBase	G10566.1	ATTTCTAACTGTTAGGAAACGCGTAATCTCTCAATAC	6	8169820	0.953545514	3	6	33	1	1.041392685	0.181818182	0.666666667	0.818181818	6	0	0	11	2R:8169820-8169856
2R	+	8172182	8172252	coding	Mlh1	FlyBase	G10567.1	GGATTGGCGGGAAGGTGCGACTGCGGGCTTTTCCAGATGGACAATGGAACACGTTCTATTTCCTGCCTTTA	7	8172182	0.98493027	5	7	54	1	1.113943352	0	0.428571429	0.692307692	7	0	0	13	2R:8172182-8172252
2R	+	8172532	8172591	NoAnnotation			G10568.1	CGTTCGGCGTTCTTGACGTGCTCCTTCAACAGCCCCATGATCTCCGTGTCGTACTCCTTG	16	8172532	0.965608057	5	16	84	1	1.414973348	0.307692308	0.4375	0.653846154	16	0	0	26	2R:8172532-8172591
2R	+	8174313	8174355	5'utr	LRP1	FlyBase	G10569.1	AAAATCGCGGCATGAGGGATGCTGAAGTGATTGAGTGCGGTGT	24	8174345	0.715369092	3	24	126	1	1.544068044	0.685714286	0.375	0.571428571	24	0	0	35	2R:8174313-8174355
2L	+	2863874	2863906	intron	CG2991	FlyBase	G1057.1	ACGAGCAAATATATTTGCTGTGACGGACACAAC	6	2863906	0.955384053	3	5	30	1	0.954242509	0	0.333333333	0.555555556	6	0	0	9	2L:2863874-2863906
2R	+	8174443	8174479	5'utr	LRP1	FlyBase	G10570.1	AAAAGTTACCTGTTTGTGATTTGCTTGCCACCCCCGG	13	8174479	0.901916986	4	13	122	1	1.322219295	0.571428571	0.307692308	0.571428571	13	0	0	21	2R:8174443-8174479
2R	+	8174667	8174757	coding	LRP1	FlyBase	G10571.1	CAGCGAATTCATGGATCTTGTTGCTGTTGTTGTTGGTCGCCGTGGAAAGATGCAGCAGCAACAGCAGCGGGCGCATCAATAGTCGCAGCAG	8	8174744	0.909726533	6	7	37	0.888888889	0.903089987	0.555555556	0.125	0.222222222	8	1	0	8	2R:8174667-8174757
2R	+	8187112	8187167	intron	LRP1	FlyBase	G10572.1	CGGTTTCTTTATGGTTACTATTATCATTAATTTTATTATGCTCGTGATTGCCTCAA	15	8187112	0.99173428	3	15	168	1	1.342422681	0.045454545	0.266666667	0.5	15	0	0	22	2R:8187112-8187167
2R	+	8209765	8209833	coding	LRP1	FlyBase	G10573.1	ACGGCGACTGCCTGGAGTTGTCCCGCTTCTGCGACGGCCGTTGGGACTGTGATAACGATGAGCTGCAAT	14	8209765	0.96506865	7	13	70	0.913043478	1.322219295	0.391304348	0.357142857	0.608695652	14	2	0	21	2R:8209765-8209833
2R	+	8210092	8210157	coding	LRP1	FlyBase	G10574.1	GAACGCTGCTTGTGCAGCACTGAACTGCAGCTTCAACTGCAAACTGACGCCGCAGGGGGCACGCTG	9	8210157	0.920302124	4	8	28	1	1.146128036	0.285714286	0.222222222	0.5	9	0	0	14	2R:8210092-8210157
2R	+	8212538	8212572	coding	LRP1	FlyBase	G10575.1	GAGCACCATTGAGCTCATGAGGCTGGATGGCACCG	6	8212556	0.75054946	3	6	25	1	0.954242509	0.666666667	0.5	0.666666667	6	0	0	9	2R:8212538-8212572
2R	+	8212602	8212642	coding	LRP1	FlyBase	G10576.1	TTTCATCCGTACTCAATAGTGCAGAACAATGGACTGATATA	14	8212629	0.938192202	4	14	55	1	1.361727836	0	0.428571429	0.652173913	14	0	0	23	2R:8212602-8212642
2R	+	8213056	8213095	coding	LRP1	FlyBase	G10577.1	GACCTTGCAATGTCAATACTTGTGATAAAACCCATAACTT	16	8213074	0.709213588	2	15	104	0.96	1.079181246	0	0.3125	0.56	16	0	1	24	2R:8213056-8213095
2R	+	8213541	8213657	coding	LRP1	FlyBase	G10578.1	TGGCGAGATGCACATGTGCGATGGGATCCACGACTGCTTGGACTTTAGTGATGAGGCTAACTGCAATCAGACCAAGAGTGATAACCACCCGGTGACTGAGTGGAAGGAGCTGGGCGA	18	8213541	0.975573447	7	16	97	0.958333333	1.361727836	0.375	0.333333333	0.5	18	1	0	23	2R:8213541-8213657
2R	+	8213858	8213887	coding	LRP1	FlyBase	G10579.1	CAGTGGATCAGCTTTGTGATGGAAAGAACG	5	8213887	0.927059576	2	3	25	0.8	0.602059991	0.4	0	0	5	1	0	4	2R:8213858-8213887
2L	+	2864998	2865079	coding	CG2991	FlyBase	G1058.1	GGATACCTTAATGCGTTGCTCGAAGCGAGTTCTGCAATCGCCGCTGGAGGCGGCGGCCAGCCAGATGCGGAATGGGCACAGC	16	2864998	0.924347405	7	13	33	0.875	0.84509804	0.5	0.3125	0.541666667	16	1	2	21	2L:2864998-2865079
2L	+	2865103	2865156	coding	CG2991	FlyBase	G1058.2	CGGCCCCTTTACGCCGGACAACGATCTCAGCTGCTCGGGACGGGGCGATTGCGT	84	2865135	0.818694714	5	81	294	0.975609756	1.77815125	0.463414634	0.333333333	0.544715447	84	2	1	120	2L:2865103-2865156
2R	+	8214309	8214345	coding	LRP1	FlyBase	G10580.1	CGTTGAGATATACTGGACGGATGTGATAGACGACAAG	9	8214345	0.752599178	5	9	42	1	1.176091259	0.533333333	0.444444444	0.666666667	9	0	0	15	2R:8214309-8214345
2R	+	8214809	8214836	coding	LRP1	FlyBase	G10581.1	AAGAAATACTCTCCCATCCATTCGCCAT	6	8214809	0.656427835	3	5	29	1	0.84509804	0.142857143	0.166666667	0.285714286	6	0	0	7	2R:8214809-8214836
2R	+	8215319	8215380	coding	LRP1	FlyBase	G10582.1	ATGAAAGTCGCATTTTCTGGTCGGATATCCAGCAGAATGAGATCTCAAGCGCCGGCATCTCA	19	8215354	0.967679242	4	18	69	1	1.491361694	0.193548387	0.421052632	0.64516129	19	0	0	31	2R:8215319-8215380
2R	+	8215410	8215455	coding	LRP1	FlyBase	G10583.1	CAACATTGAGAAACCCTATGGCTTTGCAGTTGACTGGATTGCCCGG	5	8215410	0.974097357	4	5	29	1	0.84509804	0.142857143	0.2	0.428571429	5	0	0	7	2R:8215410-8215455
2R	+	8215759	8215788	coding	LRP1	FlyBase	G10584.1	AAAGTTTGACAATGGACTTCGATTCTCAGC	5	8215770	0.861551465	2	5	29	1	1	0	0.6	0.8	5	0	0	10	2R:8215759-8215788
2R	+	8216553	8216595	coding	LRP1	FlyBase	G10585.1	AGCAGGACTGGCTGGGTGGCATTGCCATTGACTGGGTGGCTGG	6	8216580	0.74031919	3	5	41	0.857142857	1.079181246	1	0.833333333	0.928571429	6	2	0	12	2R:8216553-8216595
2R	+	8217000	8217088	coding	LRP1	FlyBase	G10586.1	ACAACGAGGGAATTATCCGGGTGGCTCCTCTGGCTAATCTCAGTCAGTCAAAAGTGGTTCTCCAGACAGAGCAGGATGCCATTAGGGAT	7	8217070	0.985589949	5	7	40	1	1.079181246	0.083333333	0.428571429	0.666666667	7	0	0	12	2R:8217000-8217088
2R	+	8217769	8217817	coding	LRP1	FlyBase	G10587.1	TATTAAAATGCCAAATGCGCTGACTTTGGACCTGGAGCAGCAGAAGCTA	7	8217817	0.957124243	2	7	33	1	1	0.5	0.428571429	0.6	7	0	0	10	2R:8217769-8217817
2R	+	8217905	8217942	coding	LRP1	FlyBase	G10588.1	CACGCCTTTGCAATGGCTGTGTATGGAGATCTTCTCTT	8	8217918	0.875418254	2	6	56	1	1.113943352	0.384615385	0.5	0.692307692	8	0	0	13	2R:8217905-8217942
2R	+	8218458	8218495	coding	LRP1	FlyBase	G10589.1	CAGAAGATATTGATATGCATCCGTCCAATAACAACACC	10	8218495	0.69428853	5	9	53	0.8125	1.113943352	0	0.4	0.625	10	3	0	13	2R:8218458-8218495
2L	+	2865183	2865299	coding	CG2991	FlyBase	G1059.1	GGTACGCGGGCAACGAGTGCGACATCTTCAATCTGCCCTACTACGCCGGAATCTCCACCGTCTTCTACGTGGTGGCCCTCGTCTCGGTCATCCAGCTGCTCATCTGCATCGTGGCCG	31	2865183	0.979496946	14	26	176	0.782608696	0.711204461	0.195652174	0.387096774	0.586956522	31	4	6	36	2L:2865183-2865299
2R	+	8220497	8220537	coding	LRP1	FlyBase	G10590.1	AGCAACACATCTTCTGGTCAGATTGGGGGGACAGTCCGCAC	6	8220537	0.967362383	2	6	34	1	1.041392685	0.363636364	0.5	0.727272727	6	0	0	11	2R:8220497-8220537
2R	+	8220587	8220636	coding	LRP1	FlyBase	G10591.1	ACGGTTTGGGTTGGCCAAACGCCTTGACCATTAGCTTTGAGACGCAACAG	18	8220587	0.97238799	3	18	106	1	1.447158031	0.535714286	0.388888889	0.607142857	18	0	0	28	2R:8220587-8220636
2R	+	8221097	8221133	coding	LRP1	FlyBase	G10592.1	TTTACTGGCGCTGTGATACACAGGACGATTGTGGCGA	8	8221097	0.931150848	3	4	35	0.727272727	0.602059991	0.181818182	0.375	0.545454545	8	2	1	8	2R:8221097-8221133
2R	+	8221491	8221547	coding	LRP1	FlyBase	G10595.1	CGATTGTCCGGACAAGTCCGACGAGGCTAACTGTGATAATGTCTCTTGCGGGCCCAA	40	8221547	0.705961448	10	38	247	0.983050847	1.462397998	0.203389831	0.3	0.525423729	40	0	1	58	2R:8221491-8221547
2R	+	8221654	8221731	coding	LRP1	FlyBase	G10596.1	CGGGTCGGTGTATTCCACTGGCTTGGCGCTGTGACGATGACCACGATTGCCCCAATGGCGAGGACGAGCCAGCCAGCT	12	8221731	0.904371025	6	12	42	1	1.146128036	0.571428571	0.166666667	0.285714286	12	0	0	14	2R:8221654-8221731
2R	+	8221732	8221809	coding	LRP1	FlyBase	G10597.1	GCTTTAGCTCAAAGGCCACCTGTGATCCAACCTACTTTAAGTGCAACAATTCCAAGTGCATTCCCGGCCGTTGGCGCT	9	8221732	0.959971277	6	9	43	1	1.146128036	0.214285714	0.444444444	0.642857143	9	0	0	14	2R:8221732-8221809
2R	+	8222861	8222893	coding	LRP1	FlyBase	G10598.1	CGGGAGTAAGGGTGCGCCGTGATCTCAAGGAGC	8	8222878	0.691867973	3	7	28	0.909090909	1	0.545454545	0.375	0.545454545	8	1	0	10	2R:8222861-8222893
2R	+	8224191	8224255	coding	LRP1	FlyBase	G10599.1	CGGCAAGCGATGCGAGATCGACGAGTGCGCCGATTTTTGCAAGAATGGCGGATCCTGTGTGATCA	6	8224191	0.963536133	5	6	29	1	0.954242509	0.111111111	0.333333333	0.555555556	6	0	0	9	2R:8224191-8224255
211000022278878	+	479	550	rRNA	CR40640	FlyBase	G106.1	AATTAGTGACGCGCATGAATGGATTAACGAGATTCCTACTGTCCCTATCTACTATCTAGCGAAACCACAGCC	24	479	0.989488178	9	20	194	0.885714286	1.491361694	0.2	0.291666667	0.514285714	24	4	0	31	211000022278878:479-550
2L	+	2865303	2865348	coding	CG2991	FlyBase	G1060.1	ATCAGCGGCTGAAGCAGCCCTCCGTACTCCGCGCCTGTCGCATCAC	7	2865303	0.934961319	6	7	26	1	0.954242509	0	0.285714286	0.444444444	7	0	0	9	2L:2865303-2865348
2R	+	8224724	8224823	coding	LRP1	FlyBase	G10600.1	GCGTCGGAGGAGAGTGCAACGTCTGCCGTCCGGGCAGCTCCATTAACGAGTGTTTGTGTGAGAACAACAGGGTGGTGCCGTGTCTGTCGGACAGTGCCGA	12	8224823	0.942578479	7	11	52	1	1.278753601	0.105263158	0.333333333	0.578947368	12	0	0	19	2R:8224724-8224823
2R	+	8225048	8225105	coding	LRP1	FlyBase	G10601.1	ACGTGGAGATTATGCTCACCAATGCCATGTATCGCGGGGATGCAGATGAGGCGCCAAC	7	8225048	0.936819356	5	6	24	1	1.113943352	0.153846154	0.428571429	0.692307692	7	0	0	13	2R:8225048-8225105
2R	+	8225421	8225568	3'utr	LRP1	FlyBase	G10602.1	GACCCGCTGCAACCGAGAGCTGTGCTAGGAGCAGTCGTACATGGAGACATCCACATCCCAACACTCAATAATGATTTGAACTCGAACACAATGGACTGATAGTTTAGCCATATAACGAACTTTTGTAAACGTTTGTGTATATTTTGTT	1040	8225421	0.969287257	19	1018	5678	0.980721393	2.498861689	0.115049751	0.393269231	0.607587065	1040	27	4	1577	2R:8225421-8225568
2R	+	8225589	8225631	3'utr	LRP1	FlyBase	G10602.2	TTATTTTAGTTTTGGGCTGACCTGAGCCCTCATCCAAAGAGCT	8	8225631	0.735038612	5	5	53	1	1.079181246	0	0.5	0.666666667	8	0	0	12	2R:8225589-8225631
2R	+	8225635	8225817	3'utr	LRP1	FlyBase	G10603.1	ACTCGGGCAGCCTTGCTCCCTTTGTTATGTCCCTAACGATGTCCTTATACTATTATTTGCTTACACGTTTTACAAGCGCCTTTTGATAAATGAATTTTTAACATACGTGAATCTGTGTATATCCGAAACGTTTTGTGGATCTGTAAATTTAGTAGTCGGTAGATTTAGTTATAGCCCACGAGC	43	8225817	0.980470707	20	36	347	0.879310345	1.230448921	0.344827586	0.279069767	0.465517241	43	5	2	51	2R:8225635-8225817
2R	+	8225850	8225990	3'utr	LRP1	FlyBase	G10604.1	ATTGCCCAAAAGCAGCCTAGTTAACATTTAAACGGAGGAATCATTCGAGCACTCACTAACAATTTGCCAATTAGTGAATGCGGGCGAAATCGAAATCGCCTCTTGAGATTGACCAAATATGCATTTAAATTAATTAAGTAT	47	8225861	0.909663925	14	45	257	0.958333333	1.838849091	0	0.446808511	0.638888889	47	3	0	69	2R:8225850-8225990
2R	+	8226141	8226211	3'utr	LRP1	FlyBase	G10605.1	AAATCAATCGATCTAAAACCTAAAGGGTTATACTGTAAAAATAATGCTCAGACTAAAGCCAAATTTTAACA	36	8226141	0.817118445	7	35	183	0.942307692	1.69019608	0.134615385	0.333333333	0.538461538	36	3	0	49	2R:8226141-8226211
2R	+	8226217	8226289	3'utr	LRP1	FlyBase	G10606.1	ACAATGTAAAAATGATATTTATACATATAATGATGTATGTAATAAGTTAAGTAAAGCGCTAAACGATTAACTA	7	8226289	0.981527782	7	7	49	1	1	0.4	0.428571429	0.6	7	0	0	10	2R:8226217-8226289
2R	+	8238170	8238239	coding	pnut	FlyBase	G10608.1	ATCGGCGTCCTCTGCCACGAACGGCAGCAGCGGCAGCGAGTCCTTGGTGGGCGTCGGTGGACGACCGCCC	5	8238170	0.939273288	4	4	15	1	0.77815125	0.166666667	0.2	0.333333333	5	0	0	6	2R:8238170-8238239
2R	+	8238508	8238557	coding	pnut	FlyBase	G10609.1	GTGGGCTGGGCAAGTCGACGCTGATCAACTCCATGTTCCTGTCGGACATC	7	8238521	0.922018923	3	7	41	1	1	0.1	0.285714286	0.5	7	0	0	10	2R:8238508-8238557
2L	+	2865357	2865394	coding	CG2991	FlyBase	G1061.1	AACTGCTCTACTTCATGGTCTTTGTGGCGGCCTCGTTG	22	2865372	0.731817773	4	21	217	0.965517241	1.447158031	0.310344828	0.272727273	0.448275862	22	1	0	28	2L:2865357-2865394
2R	+	8238616	8238694	coding	pnut	FlyBase	G10610.1	AGGCCACCAAAGTAATGCTCAAGGAGAACGGCGTCAATCTGACACTCACGGTGGTGGACACACCCGGATTCGGTGATGC	26	8238694	0.943255318	7	26	105	1	1.591064607	0.461538462	0.346153846	0.564102564	26	0	0	39	2R:8238616-8238694
2R	+	8238985	8239035	coding	pnut	FlyBase	G10611.1	AGCACAAGATCAAGATCTACGACTTCCCCGCCACGCTGGAGGATGCGGCCG	6	8238985	0.9447277	4	5	17	0.9	0.954242509	0.2	0.333333333	0.6	6	1	0	9	2R:8238985-8239035
2R	+	8239378	8239434	coding	pnut	FlyBase	G10612.1	TGAAGAAGATGGAGGCCGAGATGGAGCAGGTGTTTGACATGAAGGTCAAGGAGAAGA	6	8239434	0.843462927	3	4	15	0.9	0.653212514	0.3	0.333333333	0.6	6	0	1	9	2R:8239378-8239434
2R	+	8239657	8239684	stop_codon	pnut	FlyBase	G10613.1	AAAAGAAGGGTCTGTTCTAAGTCAACAC	5	8239657	0.838670012	2	5	25	1	0.698970004	0	0	0	5	0	0	5	2R:8239657-8239684
2R	+	8239702	8239750	3'utr	pnut	FlyBase	G10614.1	CCCAAACCCCCTTCCGCTCCTCGTATACTTAAGCGCTAATCTCGAGAAC	14	8239750	0.96335942	4	14	75	1	1.204119983	0.3125	0.142857143	0.25	14	0	0	16	2R:8239702-8239750
2R	+	8239920	8239984	3'utr	pnut	FlyBase	G10615.1	ACATATAACACATAGCAGTTGCAGTATTTTACCAATATATATCCACGCATTACTTGACGAAACAC	25	8239984	0.934903954	7	24	174	1	1.505149978	0	0.24	0.40625	25	0	0	32	2R:8239920-8239984
2R	+	8240967	8240994	NoAnnotation			G10616.1	CTTCTAGGAAGTACATGATCTCGTTTGT	5	8240967	0.941892138	2	5	36	1	0.903089987	0.625	0.4	0.625	5	0	0	8	2R:8240967-8240994
2R	+	8427608	8427660	coding	CSN7	FlyBase	G10617.1	ACACGAATTTTGGAAGTGGACTACGCCCAGGGCCGCGACATTCCGCCCGGATA	12	8427640	0.843716064	3	12	32	1	1.301029996	0.05	0.666666667	0.8	12	0	0	20	2R:8427608-8427660
2R	+	8428009	8428063	coding	CSN7	FlyBase	G10618.1	AGGTTTTAAAGAGCCAGACCTCGGATAGCGATGAGAGCATGCAAATCGACACCCA	6	8428009	0.941776439	4	5	15	0.8	0.903089987	0.5	0.5	0.7	6	2	0	8	2R:8428009-8428063
2R	+	8428453	8428496	3'utr	CSN7	FlyBase	G10619.1	AAAACTCAGTTCGATTCACCAGATAAAGGCTGTCCTCGTGAAGG	7	8428453	0.968113087	3	6	32	0.9	0.954242509	0.2	0.285714286	0.5	7	1	0	9	2R:8428453-8428496
2L	+	2866405	2866483	coding	CG2991	FlyBase	G1062.1	TCAACTTCTTTCTGTACAGCCTGTTTGGCATAGAGGTCTTCAACTCGCTGATCAACGCGGAGCGTCGCGACTACGCCCA	6	2866480	0.976479749	5	6	39	1	0.954242509	0.111111111	0.333333333	0.555555556	6	0	0	9	2L:2866405-2866483
2R	+	8446783	8446819	coding	Cyp4e2	FlyBase	G10622.1	AAGTTCGCCCTGCTGGAGATTAAGACTGTGGTATCCA	11	8446802	0.716830274	3	10	77	0.944444444	1.230448921	0.222222222	0.545454545	0.722222222	11	1	0	17	2R:8446783-8446819
2R	+	8446946	8446985	coding	Cyp4e2	FlyBase	G10623.1	ACGACCCTATTCTTTCCGCTGTGCTGACCCTGAAATCCGA	5	8446985	0.816888211	3	5	43	1	0.698970004	0	0	0	5	0	0	5	2R:8446946-8446985
2R	+	8447001	8447064	stop_codon	Cyp4e2	FlyBase	G10624.1	TCGGCTGAAGGAAAGGCACTAAAATGTCAATTTATTGATCTCTGTTAAGTTTGGTGCTTTAATT	29	8447001	0.992469922	6	27	313	0.934782609	1.633468456	0.152173913	0.379310345	0.608695652	29	3	0	43	2R:8447001-8447064
2R	+	8600667	8600782	coding	rgr	FlyBase	G10625.1	CGCCGGACGTGCAGAGCTTCGGCTTCAACTGCGCCTTCTGTCCGGCGATCTGCCTGCAGTTCTCCGTGTTCATGGACCACATCCGGGTGCAGCACACGCAGGACGTGAGCCGGCGC	10	8600667	0.881365999	6	8	32	1	1	0.3	0	0	10	0	0	10	2R:8600667-8600782
2R	+	8600903	8600937	coding	rgr	FlyBase	G10626.1	CAGCTAATGAGCCTCGTTCCGTCGCCTCCCGCAGT	9	8600919	0.677150008	2	9	43	1	1.176091259	0.4	0.444444444	0.666666667	9	0	0	15	2R:8600903-8600937
2R	+	8601112	8601162	coding	rgr	FlyBase	G10627.1	CGAGGTAGTAACGATGACTCCGCCCACTCCCATTGCTCCACCACCGGGCCC	5	8601162	0.91732658	4	4	17	0.714285714	0.698970004	0	0.4	0.571428571	5	2	0	5	2R:8601112-8601162
2R	+	8609327	8609363	coding	rgr	FlyBase	G10629.1	GGTACTTTGAGAGGATGGACTTTCTGCGGTGTGTCAT	29	8609341	0.932856435	3	28	197	0.96	1.204119983	0.8	0.482758621	0.7	29	0	2	48	2R:8609327-8609363
2L	+	2866487	2866530	coding	CG2991	FlyBase	G1063.1	CTTCAACGGATGCTATGCAGTATTACTCCTGATCGTGGTGGTCT	25	2866502	0.805616186	5	19	191	0.85106383	1.124938737	0.212765957	0.44	0.70212766	25	5	2	40	2L:2866487-2866530
2R	+	8610289	8610342	coding	rgr	FlyBase	G10630.1	TGCGATATATGCTCGGACCTGGTCAAGACCTGCGATCAGTACAAGGTGCATCGA	11	8610324	0.857430246	2	10	53	0.882352941	1.176091259	0.235294118	0.454545455	0.647058824	11	2	0	15	2R:8610289-8610342
2R	+	8610519	8610564	coding	rgr	FlyBase	G10631.1	CACCGGCGAGCGACCCTACATATGTGACCTTTGCGGCAAGTCCTTC	21	8610519	0.975168786	4	20	128	0.966666667	1.462397998	0.233333333	0.333333333	0.533333333	21	1	0	29	2R:8610519-8610564
2R	+	8610568	8610632	coding	rgr	FlyBase	G10632.1	ACGTGGTCCTTCTTCGACATCCACCGACGCCGTCATCTGAACCAGTCGACATTCCACTGCCCGAT	6	8610568	0.979481023	4	4	28	0.777777778	0.84509804	0	0.333333333	0.555555556	6	2	0	7	2R:8610568-8610632
2R	+	8610933	8611007	3'utr	rgr	FlyBase	G10633.1	TACAAAGCAATCGTAGGGCGTTAGATGTGTGTCCGTGTACTTAAAGTTATTTTGCCGTCTAGCATATACCAATCA	91	8610933	0.951277547	8	87	756	0.957142857	2.127104798	0.035714286	0.384615385	0.6	91	6	0	134	2R:8610933-8611007
2R	+	8617795	8617833	coding	Cirl	FlyBase	G10634.1	AAACCAGCGGGACTCCTCCTTGATCTCCATCGCCAACGA	18	8617795	0.94378304	4	18	108	1	1.462397998	0.137931034	0.388888889	0.620689655	18	0	0	29	2R:8617795-8617833
2R	+	8618415	8618459	coding	Cirl	FlyBase	G10635.1	AAAGCCCAGCTATGATCACTTCGATCTCAAGAGCTCCCGCAGTTA	32	8618415	0.763732793	4	30	179	0.93877551	1.662757832	0.387755102	0.3125	0.551020408	32	3	0	46	2R:8618415-8618459
2R	+	8619700	8619744	3'utr	Cirl	FlyBase	G10637.1	ATGTATTTATGACCGAGAGACACATGTGATATAATGCTTAAGTAA	7	8619700	0.97149348	4	7	41	1	1	0.4	0.428571429	0.6	7	0	0	10	2R:8619700-8619744
2R	+	8619754	8619813	3'utr	Cirl	FlyBase	G10638.1	TTAATGAACCTCTCTCTGGCAGGATTCAAAGATAAGACTCAAAAGCTGTGCTGGGCAGCG	37	8619785	0.927644349	7	19	160	0.517857143	1.161368002	0.357142857	0.405405405	0.607142857	37	26	1	29	2R:8619754-8619813
2R	+	8622048	8622093	coding	Cirl	FlyBase	G10639.1	CGGAGGAGTTCCCGCCTCGCCTAGTGGATCTCTGCACAGTCGCACG	18	8622083	0.792950168	5	18	106	1	1.361727836	0.130434783	0.222222222	0.391304348	18	0	0	23	2R:8622048-8622093
2L	+	2866670	2866716	coding	CG2991	FlyBase	G1064.1	TCAGGCCGTGATGCTAATCGTGATTGTGGGCTTTCTGACTTCCGAAA	8	2866716	0.982068794	2	8	68	1	1.113943352	0.153846154	0.625	0.769230769	8	0	0	13	2L:2866670-2866716
2R	+	8622422	8622518	coding	Cirl	FlyBase	G10640.1	AGTATAGAAATAAGCATTCCAACTGTGATCTGGGCATGGGCGATGCCTACTACAACCAAGGCAGCGTCGGCGGCGCGGATGGTGGGCCGGTCTACGA	136	8622518	0.9750459	11	128	806	0.945544554	2.281033367	0.262376238	0.345588235	0.559405941	136	11	0	191	2R:8622422-8622518
2R	+	8622830	8622926	coding	Cirl	FlyBase	G10641.1	AGCAATTGCACGACAGCGTCTGTGATGAGGATGAGGAGGAGGACGAGAGCGACTTGGAGGATGATGCTCATGGATTGCCACCGCAGAGCGATGAGCG	25	8622926	0.955361493	6	23	101	0.913043478	1.62324929	0.695652174	0.52	0.739130435	25	4	0	42	2R:8622830-8622926
2R	+	8623475	8623619	stop_codon	Cirl	FlyBase	G10642.1	GTGCGATGTTATCTGGAACCACTGGCTAAGTGATCAGTTAACGCAACTCCCCCGGAACAGTCTTAGGCAAAAATTGTAGCTTAGGATCTCTAGCTATACCTAGTATTAGTCGTTAGTCGAAATATGGAGCATTGTGTGAAACAAC	36	8623587	0.860250482	11	36	176	1	1.681241237	0.208333333	0.277777778	0.458333333	36	0	0	48	2R:8623475-8623619
2R	+	8623694	8623737	3'utr	Cirl	FlyBase	G10643.1	AGACCATAGGGCACATCCATACCCCTGCGGTGCCGTGCAAGCTT	6	8623697	0.999333473	3	5	26	0.888888889	0.903089987	0.444444444	0.5	0.666666667	6	1	0	8	2R:8623694-8623737
2R	+	8623844	8623897	3'utr	Cirl	FlyBase	G10644.1	GTACCATATATGTATGATGTATTGTAATACATGTCACCACATGCCATTTTTAAA	8	8623884	0.956786802	4	8	63	1	1.079181246	0.083333333	0.375	0.583333333	8	0	0	12	2R:8623844-8623897
2R	+	8623955	8624010	3'utr	Cirl	FlyBase	G10645.1	ATATGTATAAGATCTAGGAACTGTATGTACATGATATATAGAATTCAGGCGAATTA	26	8623955	0.946348872	7	26	166	1	1.62324929	0.023809524	0.384615385	0.619047619	26	0	0	42	2R:8623955-8624010
2R	+	8625501	8625536	start_codon	Vps25	FlyBase	G10647.1	AATGTTTAGATCGTAGTTAATCAGCATGGCGGAGTT	7	8625521	0.755405675	4	7	55	1	0.954242509	0.333333333	0.285714286	0.444444444	7	0	0	9	2R:8625501-8625536
2R	+	8625647	8625703	coding	Vps25	FlyBase	G10648.1	ACCAGACAGCAGCAGCTGAAGGTCTGGACAGATCTCTTTCTCAAATACCTCAGGCAC	173	8625647	0.976455104	10	172	1226	0.987755102	2.383815366	0.012244898	0.317919075	0.518367347	173	3	0	242	2R:8625647-8625703
2R	+	8625710	8625738	coding	Vps25	FlyBase	G10649.1	AGGTTTACTCTCAGCATTGGGGACCAGAA	11	8625738	0.847888602	3	10	47	1	1.230448921	0.588235294	0.454545455	0.647058824	11	0	0	17	2R:8625710-8625738
2L	+	2866906	2866979	coding	CG2991	FlyBase	G1065.1	CGATGGCTCCTGAACAGCTCTGGATTCTAAATCCTCGCAAGCTTCTATCCCGCCAAATTGATCCGTCGATACCC	12	2866906	0.975192531	5	11	66	0.944444444	1.230448921	0	0.333333333	0.555555556	12	1	0	17	2L:2866906-2866979
2R	+	8625925	8625997	coding	Vps25	FlyBase	G10650.1	GGGCCAGACGAACACCATCTGCACGCTGTACGAAATAGCCTCCGGCGAGAACACCTCTCACCTGGACTTTTAC	6	8625980	0.961717197	4	6	22	1	0.903089987	0.25	0.166666667	0.375	6	0	0	8	2R:8625925-8625997
2R	+	8626101	8626144	stop_codon	Vps25	FlyBase	G10651.1	AAGTGTCCATTCTAATTGTTTACCTTGTCTTGTGGCGCATCCCG	9	8626144	0.950746345	7	9	84	1	1.146128036	0.285714286	0.444444444	0.642857143	9	0	0	14	2R:8626101-8626144
2R	+	8628013	8628074	start_codon	CG14749	FlyBase	G10652.1	GATTGGCGCTATTCGAGACCTTTTAGAGCATGGACGACATGATGCGGGCGATGGACTGTCTA	31	8628058	0.732300685	5	29	202	0.948275862	1.740362689	0.224137931	0.548387097	0.75862069	31	3	0	55	2R:8628013-8628074
2R	+	8629162	8629207	coding	CG14749	FlyBase	G10654.1	AGTTCTACAACGATATCCTAGCACTGTATCAGTCCAAAGTGGATGC	7	8629162	0.956081649	3	7	34	1	1	0.7	0.285714286	0.5	7	0	0	10	2R:8629162-8629207
2R	+	8629707	8629761	coding	CG14749	FlyBase	G10655.1	ACGGGACTCGCTCGGCTCTACGCAGCTGTGATCATTAGTCAAGGGCGAAAGGCAG	5	8629707	0.96337631	4	4	24	1	0.903089987	0.375	0.4	0.625	5	0	0	8	2R:8629707-8629761
2R	+	8629987	8630053	coding	CG14749	FlyBase	G10656.1	AGACACGGCTGGAAATGCTCCTGGCCAAGTTCCTGCGTGAGCGGCAGATTGCACAGGCTGTCGGAGT	7	8629987	0.96471619	5	6	29	0.833333333	1	0.416666667	0.428571429	0.666666667	7	2	0	10	2R:8629987-8630053
2R	+	8630107	8630154	3'utr	CG14749	FlyBase	G10657.1	GTGTGTATTTTTATAAACAAAAGTGATTATTGTAGTAATGGGACGTGT	25	8630135	0.636784784	7	23	180	0.945945946	1.243038049	0.297297297	0.28	0.513513514	25	1	1	35	2R:8630107-8630154
2R	+	8659973	8660018	coding	ptc	FlyBase	G10659.1	ACGGCGATCTATCTGCGATCAGTATTCCAGTCCCACCTCGAAACCC	13	8659998	0.699150252	2	10	75	0.782608696	1.255272505	0	0.692307692	0.826086957	13	5	0	18	2R:8659973-8660018
2L	+	2867452	2867529	coding	CG2991	FlyBase	G1066.1	CCGCTGGTGCGCGTGATGACAGTGGGCATCGCCGTGCTCATTGGCTATGTGTGCGTCAAGTGTTTGGGCGAGAACACC	8	2867452	0.96427855	5	8	43	1	1.079181246	0.25	0.25	0.5	8	0	0	12	2L:2867452-2867529
2R	+	8662915	8662950	coding	ptc	FlyBase	G10660.1	TGTATCCGGAACCGCGCCAGTATTTTCACCAACCCA	6	8662915	0.967729208	2	5	25	0.777777778	0.84509804	0	0.5	0.666666667	6	2	0	7	2R:8662915-8662950
2R	+	8663691	8663735	coding	ptc	FlyBase	G10661.1	CTTTGAGTTTGTGATCCGGCACTTCTGCTGGCTTCTGCTGGTGGT	5	8663691	0.982677791	5	5	34	1	0.698970004	0.4	0	0	5	0	0	5	2R:8663691-8663735
2R	+	8664334	8664385	stop_codon	ptc	FlyBase	G10662.1	TAGCACTAGCACTAGTTCCTGTAGCTATTAGGACGTATCTTTAGACTCTAGC	10	8664385	0.955614806	6	10	78	1	1.301029996	0.05	0.6	0.8	10	0	0	20	2R:8664334-8664385
2R	+	8664811	8664872	3'utr	ptc	FlyBase	G10663.1	ACTTAAACTTAGAGATATTTATTGTAACACACGCAAAACACACACAATGTACTTACATATAA	18	8664847	0.965700495	3	18	87	1	1.477121255	0	0.5	0.7	18	0	0	30	2R:8664811-8664872
2R	+	8664907	8664949	3'utr	ptc	FlyBase	G10664.1	ACACAAACTAGTAATTGTAGCTCGTAATTTAGTTTAAATATGT	5	8664907	0.990437816	5	5	43	1	0.77815125	0.166666667	0.2	0.333333333	5	0	0	6	2R:8664907-8664949
2R	+	8664954	8664990	3'utr	ptc	FlyBase	G10665.1	AAAACACAAGGACTTGAACCAAAATAGTATCGCTTAA	9	8664954	0.942361114	3	9	40	1	1.079181246	0.083333333	0.222222222	0.416666667	9	0	0	12	2R:8664954-8664990
2R	+	8665150	8665181	3'utr	ptc	FlyBase	G10666.1	ATGTACATTTGTTGCACGAAGACTGACTGTCT	11	8665165	0.598754227	5	9	68	0.85	0.753327667	0.2	0.636363636	0.8	11	1	2	17	2R:8665150-8665181
2R	+	8666175	8666218	5'utr	Acsl	FlyBase	G10667.1	AAACAAACTTAACGTGATTTGAGAACGTTGTGCGCCATTCCGTC	16	8666218	0.965355152	6	16	87	1	1.361727836	0.173913043	0.375	0.565217391	16	0	0	23	2R:8666175-8666218
2R	+	8666666	8666695	intron	Acsl	FlyBase	G10668.1	TTCGATATGCGATCTGTTGCGTTCCATTGC	5	8666682	0.723546547	2	5	45	1	0.77815125	0	0.2	0.333333333	5	0	0	6	2R:8666666-8666695
2R	+	8674645	8674740	intron-5'utr	Acsl	FlyBase	G10669.1	AGGTGAAACTACAAACTGAACATCTGGAGAGGAACAACTGACATCATCCTATTGTATTATTGTTGCGTCCATTGTTCGTTTGTTCTTGCCATTAAT	44	8674645	0.992083444	14	40	451	0.90625	1.763427994	0.296875	0.25	0.484375	44	6	0	58	2R:8674645-8674740
2L	+	2867552	2867584	coding	CG2991	FlyBase	G1067.1	AAGTTAGCTCAATCAACATCGTGACCAGCTCGG	5	2867552	0.976308428	2	2	20	0.5	0.698970004	0.8	0.4	0.7	5	5	0	5	2L:2867552-2867584
2R	+	8676511	8676579	coding	Acsl	FlyBase	G10670.1	CAAGGCGATCGCCTTTGTCTACGACATCATCACCCTTCCGGTTTACTTGGTGCTGCAGAAGCCCTGGAA	17	8676511	0.980022689	6	16	111	1	1.505149978	0.625	0.6875	0.84375	16	0	0	32	2R:8676511-8676579
2R	+	8678940	8679050	coding	Acsl	FlyBase	G10671.1	CGGAAGTCACCACGGTTATCACCTCCCATGATCTGCTGCCCAAGTTTAAGACGCTGCTCGACAAATGCCCATTGGTGAAGACTATTATCTATATTGAGGATCAGCTGCAAA	75	8678940	0.972285272	12	66	416	0.891089109	1.352182518	0.168316832	0.28	0.465346535	75	8	3	90	2R:8678940-8679050
2R	+	8680040	8680086	coding	Acsl	FlyBase	G10672.1	TGCCATTATCATGTACACTTCCGGATCCACTGGCACACCTAAGGGTG	12	8680058	0.816242868	2	12	85	1	1.301029996	0.45	0.5	0.7	12	0	0	20	2R:8680040-8680086
2R	+	8680149	8680279	coding	Acsl	FlyBase	G10673.1	TATCCGGATGATGTACTGATCGGATTCCTGCCCCTGGCTCACGTTTTTGAATTGGTTGCGGAAAGTGTGTGTCTCATGACTGGCGTTCCAATTGGCTACTCGACCCCCTTGACTCTGATCGACACTAGCAG	19	8680203	0.979272809	8	18	126	0.958333333	1.06069784	0.291666667	0.263157895	0.416666667	19	0	1	23	2R:8680149-8680279
2R	+	8680379	8680433	coding	Acsl	FlyBase	G10674.1	CGACAAGGTTAACTCTGGCTCGGCGTTCAAGAAATCACTCTTCAAATTCCTTTAC	5	8680379	0.971955807	4	4	31	0.8	0.602059991	0	0	0	5	1	0	4	2R:8680379-8680433
2R	+	8680566	8680628	coding	Acsl	FlyBase	G10675.1	TGGCAAAGCTAATGGGTGGCAAAGTGCGCATTATCATGTCTGGCGGAGCGCCTCTGTCAGCAG	6	8680566	0.965704234	6	6	35	1	0.954242509	0.333333333	0.333333333	0.555555556	6	0	0	9	2R:8680566-8680628
2R	+	8680646	8680677	coding	Acsl	FlyBase	G10676.1	AAGACCTGCTTGTGCTTGGAGCTGATTCAGGG	5	8680663	0.760149951	3	5	32	1	0.954242509	0.111111111	0.4	0.666666667	5	0	0	9	2R:8680646-8680677
2R	+	8680793	8680862	coding	Acsl	FlyBase	G10677.1	ATGACCTATGGACGCACTGGAGGACCATTAACTGTCTGCGACATCCGTCTAGTCAACTGGGAAGAAGGCA	16	8680862	0.924758007	5	14	73	0.846153846	1.342422681	0.346153846	0.4375	0.653846154	16	4	0	22	2R:8680793-8680862
2R	+	8681168	8681225	coding	Acsl	FlyBase	G10678.1	TGAATCTGAGCTTAAGACTTGCGGAATCATCGAGAACATTTGCGTATACGGAGATCCG	8	8681221	0.966117421	5	8	45	1	1	0.3	0.25	0.4	8	0	0	10	2R:8681168-8681225
2R	+	8681230	8681263	coding	Acsl	FlyBase	G10679.1	AGCAGTACACAGTGGCGCTGGTCGTTCCCAACCA	5	8681246	0.784192027	2	4	17	1	0.903089987	0.25	0.6	0.75	5	0	0	8	2R:8681230-8681263
2L	+	2867638	2867699	stop_codon	CG2991	FlyBase	G1068.1	GAGGCGGTTCGGGCGGGAGCTGCGTCCTAAGAGGCTACCACACACATCAGCTGAACCCCCAC	12	2867681	0.893791688	5	12	25	1	1.255272505	0.111111111	0.5	0.666666667	12	0	0	18	2L:2867638-2867699
2R	+	8681606	8681653	3'utr	Acsl	FlyBase	G10680.1	AAGTCAATGTACTAAGCCAGAGGTACCAGATGCAGCAACGACAACAAC	15	8681642	0.943895204	2	13	19	0.9	1.431363764	0.033333333	0.533333333	0.766666667	15	3	0	27	2R:8681606-8681653
2R	+	8681664	8681699	3'utr	Acsl	FlyBase	G10680.2	TAAAGCAGCAGCAATGAAGCTAGTGTGTACTAATTG	20	8681687	0.546684097	4	19	70	0.942857143	1.51851394	0.542857143	0.5	0.714285714	20	2	0	33	2R:8681664-8681699
2R	+	8681744	8681853	3'utr	Acsl	FlyBase	G10681.1	AAAACCAAACTAGCTTAAGTCCTAAAAGATCTAAATGCCGAGCAGTACATGCAGGAACCGATTAGCCACATTGCGCATGTAAAGACAGACAGAATGTTCTCATTTGCCTT	31	8681800	0.97231655	9	31	182	1	1.707570176	0.333333333	0.387096774	0.62745098	31	0	0	51	2R:8681744-8681853
2R	+	8681891	8682101	3'utr	Acsl	FlyBase	G10682.1	ATTACTCGTTTCTCATTTTAATAAAGTTCGCAAAGACTTGCTTGGCAGATATGTAGCTGAAGCTGAGTTTGGTTTGGAAATGCGCTGTGTATGTGCTAGGAATGCTGTTCAACCGATTGACAATGATAATGGTAATGATAACTGAATGCCGATGATGAGAAGGAATATTGTATACTGTACAGTTTTCGGTTTATAGTACATTGTGTGGCAA	71	8681891	0.978200447	27	71	477	1	2.025305865	0.320754717	0.281690141	0.518867925	71	0	0	106	2R:8681891-8682101
2R	+	8682125	8682157	3'utr	Acsl	FlyBase	G10683.1	ATTTTTATATTAAGCTTAAGTGGTTGCCTATTA	6	8682125	0.831193078	3	4	46	0.857142857	0.77815125	0	0.4	0.571428571	5	1	0	6	2R:8682125-8682157
2R	+	8682232	8682317	3'utr	Acsl	FlyBase	G10684.1	TCTATGCTAAGTTAAATGTATGGAATTCTTGAAGTAATGAAATGTAGACAGCAGCAATGAAAGCGACTTGATTATGAATTAAAAGC	25	8682232	0.836862969	11	23	121	0.947368421	1.079181246	0.131578947	0.4	0.605263158	25	0	2	36	2R:8682232-8682317
2R	+	8682538	8682589	3'utr	Acsl	FlyBase	G10685.1	AGAGAAAAGTCAAAATTAATATGCAACAAATGAAAGACTTAGTACCAAAATA	7	8682567	0.989847246	2	6	29	1	0.903089987	0.125	0.142857143	0.25	7	0	0	8	2R:8682538-8682589
2R	+	8682655	8682727	3'utr	Acsl	FlyBase	G10686.1	AACATTTGTTTTAGATGTGCAAGAACTTTTTGAATAAATTGTAGTCATATTTTTAGTTAAACTATGTATATTT	31	8682719	0.799135224	10	28	340	0.897959184	1.643452676	0.204081633	0.483870968	0.673469388	31	5	0	44	2R:8682655-8682727
2R	+	8683213	8683238	tRNA	tRNA:L2:44EF	FlyBase	G10687.1	AAGTCAGGATGGCCGAGTGGTCTAAG	19	8683223	0.659876928	2	15	79	0.655172414	1.278753601	0.206896552	0.315789474	0.551724138	19	10	0	19	2R:8683213-8683238
2R	+	8698498	8698573	stop_codon	CG8738	FlyBase	G10688.1	CGGGTTCCCATTAATAGAGGGCTTTTAGGTTACGCACACAGCTAGCTTGTAAATGAATCTCAAATAAAATTACTTT	10	8698498	0.982775542	4	10	79	1	1.176091259	0	0.4	0.6	10	0	0	15	2R:8698498-8698573
2R	+	8724395	8724437	5'utr	gcl	FlyBase	G10689.1	AACGAAGCCAGTGAACGTGGGGTGCAATTGCTGTTATATAAAA	5	8724395	0.937454804	3	5	26	1	0.698970004	0.2	0	0	5	0	0	5	2R:8724395-8724437
2L	+	2867904	2868018	3'utr	CG2991	FlyBase	G1069.1	GTCTCTCAAATTATCATGCAGATTTCCAGAAGCAAAGTGTATTACAAGAAGCCAAATATTACGTAGAATAAGTGTAGGTCAGTATCAATTGCGAAAGCGAAACGGAAACGGAAAC	36	2868018	0.958773184	13	35	168	0.982758621	1.755874856	0.413793103	0.388888889	0.620689655	36	1	0	57	2L:2867904-2868018
2R	+	8726877	8726974	coding	gcl	FlyBase	G10690.1	AGGAGGAAAAGAACTCGGATGTGGCTGTCATGGCTCTGGATAAGGTCTGGCACCTGCATAAGGTGTACCTGAGCCAGAGTCCATACTTCTATACTATG	18	8726877	0.966902667	6	17	95	0.964285714	1.431363764	0.428571429	0.444444444	0.642857143	18	1	0	27	2R:8726877-8726974
2R	+	8727191	8727230	coding	gcl	FlyBase	G10691.1	ATTAGTCCGGAGACAGCTATCCAGTATTACGAGGCCGCCT	11	8727230	0.936431473	2	9	56	0.823529412	0.84509804	0.352941176	0.363636364	0.588235294	11	2	1	14	2R:8727191-8727230
2R	+	8727339	8727396	coding	gcl	FlyBase	G10692.1	AGCTGATGAGTGCCCTGACCGCCAGTCCCGATTTGTATGTGATGCAGACGGAGTTCTC	5	8727339	0.899680877	5	5	25	1	0.903089987	0.375	0.4	0.625	5	0	0	8	2R:8727339-8727396
2R	+	8727621	8727715	coding	gcl	FlyBase	G10693.1	AGGTCTTTCAGAAGCTACGAACCCAGTACCTGACCAACCACTACATGGATCTAAAAATCATATACAATGACAATATTATACCCAAGGAGTGGCTG	14	8727621	0.976631231	6	11	67	0.736842105	0.669006781	0.105263158	0.285714286	0.473684211	14	3	2	14	2R:8727621-8727715
2R	+	8727893	8727920	coding	gcl	FlyBase	G10694.1	GCGATGCGGACGTATGTTGCTTGAGCCT	4	8727893	0.93843313	3	3	18	0.875	0.84509804	0.125	0.5	0.75	4	1	0	7	2R:8727893-8727920
2R	+	8727932	8728011	coding	gcl	FlyBase	G10694.2	GTGGCGCTGGACGGGCTTCAACTTTGGCATGGATCTCATCCTGATCATGGACTCGCGTAGACTGAACATTCGTCGGCACC	60	8727989	0.661003708	12	49	399	0.827160494	1.525044807	0.160493827	0.266666667	0.456790123	60	13	1	67	2R:8727932-8728011
2R	+	8728062	8728106	coding	gcl	FlyBase	G10695.1	ATGGTCCGCACCACGGTGACCTCGATAAACGCCCAGCGCCAGGCA	5	8728106	0.891687479	2	4	13	1	0.84509804	0.285714286	0.4	0.571428571	5	0	0	7	2R:8728062-8728106
2R	+	8728186	8728273	coding	gcl	FlyBase	G10696.1	AGTTGGTGCATCCACTTCTCATTTCAATAAACATGCTGGTGGTAATGCCACCGAATCAGAGTTTCAAGGAAATTGTTCCGCTCAGCGA	6	8728186	0.967343344	5	6	40	1	0.84509804	0	0.166666667	0.285714286	6	0	0	7	2R:8728186-8728273
2R	+	8728328	8728389	coding	gcl	FlyBase	G10697.1	CAGACCGCTGTCCCCGTCCAGTGCTGATGATTCGGCCGTTTTCATTGGTGACTCTGAGCCTT	29	8728349	0.850310975	5	29	165	1	1.662757832	0.065217391	0.413793103	0.630434783	29	0	0	46	2R:8728328-8728389
2R	+	8728492	8728569	3'utr	gcl	FlyBase	G10698.1	CCACCAAACCAATACCAGTACCACCACTACCACCATTTTTTTGTTCATTTACCCGCAGCAGTTCGGGCTCGTTGTAGT	21	8728492	0.990058668	10	19	188	0.942857143	1.217483944	0.171428571	0.428571429	0.657142857	21	1	1	33	2R:8728492-8728569
2R	+	8728867	8728918	3'utr	gcl	FlyBase	G10699.1	ATTATGGTTTAAGCGTCTTCGAATCCTGCAAGTTCAACGCATGTAATTACTG	5	8728918	0.96945496	5	5	33	1	0.84509804	0.285714286	0.4	0.571428571	5	0	0	7	2R:8728867-8728918
211000022278879	+	535	577	rRNA	CR40641	FlyBase	G107.1	AACTATGACTCTCTTAAGGTAGCCAAATGCCTCGTCATCTAAT	24	556	0.651089916	7	14	137	0.615384615	1.380211242	0.051282051	0.375	0.615384615	24	15	0	24	211000022278879:535-577
2L	+	2868019	2868149	3'utr	CG2991	FlyBase	G1070.1	AGAAACGAGAACATCCTGAGATTATGATTACGAACGCGTTGCCAAGTAGCCTGAAGAGCGAATAAGCGAGAAGATAGTGCTTAGATGCGCCAGTGAGTCAGTCCCCATGCTGATTTATAGTTTATAGTTTT	75	2868149	0.945112188	18	72	309	0.957983193	2.056904851	0.378151261	0.4	0.621848739	75	5	0	114	2L:2868019-2868149
2R	+	8728952	8728982	3'utr	gcl	FlyBase	G10700.1	ACAGTAACTATTACCTTGAGTGATCATTTAT	7	8728980	0.759021583	4	5	56	0.692307692	0.653212514	0	0.714285714	0.846153846	7	3	1	9	2R:8728952-8728982
2R	+	8892209	8892259	coding	Dmn	FlyBase	G10701.1	AGCGGAGCAACGGTCGAGGGGAGTGTGGACTTCACGGATCGCATTGGACGA	48	8892234	0.78278028	3	46	214	0.953488372	1.913813852	0.255813953	0.520833333	0.73255814	48	4	0	82	2R:8892209-8892259
2R	+	8892711	8892754	coding	Dmn	FlyBase	G10702.1	CCGCCGCCACCAACACCACCAATGTACTAGAGGCAGTGCGTCAT	16	8892723	0.92941094	3	16	41	1	1.380211242	0.375	0.4375	0.625	16	0	0	24	2R:8892711-8892754
2R	+	8893134	8893198	coding	Dmn	FlyBase	G10704.1	ACAAGGAGCTGCTGCATTCCGTACAGGAGACTTTCGCCCAGAATCTGGAGACTATCAACAGCAAG	21	8893180	0.770029393	5	19	94	0.896551724	0.812913357	0.275862069	0.333333333	0.517241379	21	0	3	26	2R:8893134-8893198
2R	+	8893231	8893289	stop_codon	Dmn	FlyBase	G10705.1	ATCGTCTGCCAAATGAGTGGATGCATACCATGCGTATTAAATAAACATAGCTTATATTT	6	8893288	0.968676789	4	4	31	0.857142857	0.77815125	0.142857143	0.166666667	0.285714286	6	1	0	6	2R:8893231-8893289
2R	+	8893308	8893368	3'utr	Dmn	FlyBase	G10706.1	AAAGAGATCTACATTCGAGTCCAGTTCCAGTCAAAAAATAAATGCAAAGTGATCTGGAATT	33	8893368	0.686864353	6	33	150	1	1.698970004	0.16	0.333333333	0.56	33	0	0	50	2R:8893308-8893368
2R	+	8893954	8894059	coding	Sec31	FlyBase	G10707.1	AAGGAACTGCAAAAGACGGTGAACATCGCCTGGTCGCCGGCGCAGCAGCAGCAGATTCTCTTGGCCGCCGGCACCGCCGCCCAACAATTCGATTCCAATGCCAATT	18	8893954	0.932629687	7	17	66	0.962962963	1.414973348	0.444444444	0.388888889	0.592592593	18	1	0	26	2R:8893954-8894059
2R	+	8894204	8894306	coding	Sec31	FlyBase	G10709.1	GTTCCAAAAACTCATCTGGTCCCCAGTGGGACCACACCCCAGTGGCCTGATTGTGGGCGGCTGCGAGGCGGGGCAGATCAACATATACTCAGCCGACAAGCTG	12	8894241	0.989442208	6	12	38	1	1.176091259	0.4	0.25	0.4	12	0	0	15	2R:8894204-8894306
2L	+	2868324	2868369	3'utr	CG2991	FlyBase	G1071.1	GTTTACTCCTTAAGAAACTGATTTGTATAAGCTGCGCCCATATATA	20	2868369	0.7222163	7	16	120	0.827586207	0.602059991	0.310344828	0.3	0.517241379	20	0	5	24	2L:2868324-2868369
2R	+	8894350	8894406	coding	Sec31	FlyBase	G10710.1	ACACAGGCGCCGTTAGCGGGTTGGACTTCAATCCCTTCCAGAACAACCTGCTGGCCT	17	8894350	0.923024043	5	15	89	0.896551724	1.113943352	0.206896552	0.529411765	0.724137931	17	2	1	26	2R:8894350-8894406
2R	+	8894551	8894588	coding	Sec31	FlyBase	G10711.1	TCAGCACACGCTGCGTGATTTGGGATCTGCGTAAGAGT	8	8894588	0.932608601	2	8	39	1	1.041392685	0.454545455	0.375	0.545454545	8	0	0	11	2R:8894551-8894588
2R	+	8894781	8894829	coding	Sec31	FlyBase	G10712.1	ATGTCGTGGTGCCTGCAGGACAACGATCTAATGGTTTCGTGTGGCAAAG	8	8894781	0.974051552	2	7	47	0.916666667	1.041392685	0.416666667	0.25	0.5	8	1	0	11	2R:8894781-8894829
2R	+	8895275	8895342	coding	Sec31	FlyBase	G10713.1	AAGGTCCAACAGCTAACCACCGAATCCGCCCTTGTGGACCGGGCTAATGCCCTGGAACGCTCTCTGGT	8	8895275	0.96435596	5	7	37	0.9375	0.875061263	0.5	0.625	0.8125	8	0	1	15	2R:8895275-8895342
2R	+	8895354	8895448	coding	Sec31	FlyBase	G10714.1	ATTCGGATTACTGTCGGCAGCGAGCAGACGAGACACCGGATCAGCATGGCCGCTACATCTGGTACTTTATTAAGGCGAACTTCGAGCTTAATCCC	20	8895354	0.94613337	11	20	87	1	1.51851394	0.060606061	0.5	0.696969697	20	0	0	33	2R:8895354-8895448
2R	+	8895564	8895600	coding	Sec31	FlyBase	G10715.1	AACAAGTTTATCAAGGAAACGGATGGCAACTCGCATT	7	8895583	0.997321798	2	6	15	1	0.954242509	0	0.285714286	0.444444444	7	0	0	9	2R:8895564-8895600
2R	+	8895971	8896028	coding	Sec31	FlyBase	G10716.1	TGATGGCAATGCAATCGACTCACAAAATCACAACGACTTTGCCACTCCTCCGAGGCCG	15	8895971	0.956356488	2	15	70	1	1.255272505	0.444444444	0.2	0.333333333	15	0	0	18	2R:8895971-8896028
2R	+	8896283	8896359	coding	Sec31	FlyBase	G10717.1	CATTCCTGAAGCCCTGATTATCGCCTCAACGGCTGGCATTGAGACTCTGAACCGCACGCAAACGCGCTACCTGCTGC	51	8896283	0.950289381	6	51	225	1	1.880813592	0.236842105	0.37254902	0.578947368	51	0	0	76	2R:8896283-8896359
2R	+	8896395	8896443	coding	Sec31	FlyBase	G10718.1	TTGGTATCGCGCGACTGGTTGGACTTCGTCAACAGATGCACTGTGGACT	15	8896443	0.961251825	3	15	84	1	1.431363764	0	0.533333333	0.740740741	15	0	0	27	2R:8896395-8896443
2R	+	8896668	8896703	coding	Sec31	FlyBase	G10719.1	ACCACAGAGCTGCAGGACTTGGCTGAGATGGTGATG	6	8896668	0.802035121	3	6	29	1	1.113943352	0.538461538	0.666666667	0.846153846	6	0	0	13	2R:8896668-8896703
2L	+	2868490	2868533	3'utr	CG2991	FlyBase	G1072.1	TAAGTTACCATACAATTTTTGTGATAAAACTAACAAATAAAATA	112	2868506	0.651175358	8	108	917	0.95483871	1.693140461	0	0.276785714	0.477419355	112	5	2	148	2L:2868490-2868533
2R	+	8896730	8896807	coding	Sec31	FlyBase	G10720.1	AGGCATATCCGTGGACTTGGCTGGTCGCTTTGCCGGCTTTCTGACTGAGTACGGCGGTCTTCTTGCGTCCCAGGGTGC	10	8896730	0.968686449	9	10	70	1	1.176091259	0.333333333	0.4	0.6	10	0	0	15	2R:8896730-8896807
2R	+	8896869	8896899	coding	Sec31	FlyBase	G10721.1	GATGTTCTGCAGAGCCTACGAGACCGGATAA	3	8896869	0.990891941	2	2	7	1	0.602059991	0.5	0.333333333	0.5	3	0	0	4	2R:8896869-8896899
2R	+	8897032	8897077	coding	Sec31	FlyBase	G10723.1	CGCCCAATCAGTATGCACAGCCCAGCTGGCCAGCGCAAGTGCCTCC	8	8897067	0.857323519	3	8	22	1	1.079181246	0.333333333	0.25	0.5	8	0	0	12	2R:8897032-8897077
2R	+	8897459	8897492	coding	Sec31	FlyBase	G10724.1	TTACAACCCTTCGCCACTCATGCCAGCTCAGCAG	11	8897480	0.843741972	2	10	37	1	1.204119983	0.375	0.363636364	0.5625	11	0	0	16	2R:8897459-8897492
2R	+	8897715	8897762	coding	Sec31	FlyBase	G10725.1	TGAGCCAAGTGCTGCTATCTTCCATCCCCTGTTCCCAGTCGACCCGAA	36	8897735	0.744759355	4	34	280	0.959183673	1.672097858	0.285714286	0.305555556	0.489795918	36	2	0	47	2R:8897715-8897762
2R	+	8898103	8898160	coding	Sec31	FlyBase	G10726.1	AGGAGTACATCTACTTGCAGACTGTGCTGGAGGAGCTGAAGAACCGCTGCCTGGGCGC	17	8898160	0.971863413	5	17	95	1	1.477121255	0.733333333	0.470588235	0.7	17	0	0	30	2R:8898103-8898160
2R	+	8898289	8898319	coding	Sec31	FlyBase	G10727.1	CGAAAATCTCTACGACTGCCTGAGAGATGGA	6	8898310	0.817255836	3	6	25	1	0.954242509	0.555555556	0.5	0.666666667	6	0	0	9	2R:8898289-8898319
2R	+	8898473	8898519	coding	Sec31	FlyBase	G10728.1	ACGCAAATCGCCTTCGGAACGGACTTTGCGCAGTGCGCGGGCTTTAT	69	8898501	0.703228154	5	69	275	1	2.071882007	0.652542373	0.52173913	0.720338983	69	0	0	118	2R:8898473-8898519
2R	+	8898577	8898657	3'utr	Sec31	FlyBase	G10729.1	GAGCCCCGTCGCCGGATCGCAGCCAAGTTCACTAAACGTATATTCTTATTGTGTCTTCAGATATCGATGTCAAACACAAAA	11	8898577	0.985314224	6	10	84	0.882352941	1.176091259	0.117647059	0.363636364	0.588235294	11	2	0	15	2R:8898577-8898657
2R	+	8898695	8898746	3'utr	Sec31	FlyBase	G10730.1	AGGCTGGGATCACCAGAAGATTGTCAACGTTATTCCGTGTATTGAAATATAT	27	8898695	0.987386679	4	26	231	0.976190476	1.612783857	0.19047619	0.333333333	0.571428571	27	1	0	41	2R:8898695-8898746
2R	+	8900544	8900610	stop_codon	CG13751	FlyBase	G10731.1	CCAACGAGGAGGACAACGATTTCGAAGAATAAATCCTTTTATTAGAGTACAGTAAAACTAATGAGCT	8	8900544	0.969166896	5	7	40	0.75	0.954242509	0.083333333	0.375	0.583333333	8	3	0	9	2R:8900544-8900610
2R	+	8902270	8902422	lincRNA_intron-lincRNA_exon	Ggamma1	FlyBase	G10732.1	ACTATCCCGTAATTGCATTTCCCAGTATCCGTAACACTGAGAACCTTTTCAACCATAGGCCTATCCGAGACAGCCATCATGGACGTAATGTCATCATCCCTGCAGCAGCAGCGCGTCGTGGTGGAGCAGCTGCGTCGCGAGGCTGCCATCGAC	13	8902270	0.948519557	7	12	60	0.96	1.380211242	0.36	0.615384615	0.8	13	1	0	24	2R:8902270-8902422
2R	+	8902423	8902498	coding	Ggamma1	FlyBase	G10732.2	CGCCAGACGATCTCGGAGTCATGCGCTAAGATGATGAAGTACATCACGGAGCACGAGCAGGAGGACTACCTGCTCA	15	8902486	0.948519557	4	14	47	0.95	1.278753601	0.6	0.266666667	0.45	15	1	0	19	2R:8902423-8902498
2R	+	8902523	8902685	stop_codon	Ggamma1	FlyBase	G10733.1	ATCCCTTCCGCGAGAAGTCGTCCTGCACCGTTCTCTAAGGAGGCGGTGAGGATGGTCCGCCGTTGCCGAGGAGTCAGCGATCGCCGGCGGACGTTTAGCTTATTTTTAGTTTAGCAAGATGGATTAGGACGCAAACGTGTGTGGAGTACTACCCCAGTACCAG	23	8902523	0.969230001	14	21	118	0.825	0.740362689	0.225	0.391304348	0.65	23	2	5	33	2R:8902523-8902685
2R	+	8902704	8902750	3'utr	Ggamma1	FlyBase	G10734.1	CAATATATAGTTGTGCAGAAGCCACAAAAGCTACGATTGTCATAAGC	6	8902704	0.822404519	4	6	24	1	0.84509804	0.428571429	0.166666667	0.285714286	6	0	0	7	2R:8902704-8902750
2R	+	8902751	8902827	3'utr	Ggamma1	FlyBase	G10735.1	AATATCATTACAAGAAGTTTGAATTCCAATTCTAATTCCAATTGCGAGGAATATATATATATATTTGAATCGATATA	6	8902751	0.976510426	3	5	42	1	0.84509804	0.142857143	0.166666667	0.285714286	6	0	0	7	2R:8902751-8902827
2R	+	8902913	8902963	3'utr	Ggamma1	FlyBase	G10736.1	AAATCGAAGCATTTGTTCCAAAGATATCAGAGTTGTTTCCTTTCCGATGAG	10	8902963	0.97529646	5	9	66	0.941176471	1.204119983	0.294117647	0.6	0.764705882	10	1	0	16	2R:8902913-8902963
2R	+	8902977	8903051	3'utr	Ggamma1	FlyBase	G10737.1	GTACACGAATATCCCAACTATAACGACAATTAATGCGCTGACTATAGCACCTACTACTCTACCTAACCCGAAATT	40	8902977	0.975490268	12	37	225	0.952380952	1.477121255	0.126984127	0.35	0.587301587	40	2	1	60	2R:8902977-8903051
2R	+	8907859	8907896	coding	CG30349	FlyBase	G10738.1	AGGGCTCAGTGGTTATATACTCATTAGCCGAGGGAAAG	9	8907896	0.975846415	5	9	68	1	1.255272505	0.777777778	0.555555556	0.777777778	9	0	0	18	2R:8907859-8907896
2R	+	8907974	8908002	coding	CG30349	FlyBase	G10739.1	AGCCATGATGGACCAGTGACCTCAATTAC	6	8907974	0.656128569	3	6	22	1	1.079181246	0	0.666666667	0.833333333	6	0	0	12	2R:8907974-8908002
2L	+	2875149	2875189	5'utr	CG8814	FlyBase	G1074.1	TGCCCAGCAGCGGATTTGGACTCGGATTCGGAATCGGAATC	6	2875149	0.962224832	2	6	29	1	0.903089987	0.375	0.333333333	0.5	6	0	0	8	2L:2875149-2875189
2R	+	8908430	8908472	coding	CG30349	FlyBase	G10740.1	AGTGTTACCCGCAATGGCATCATACACATTTACCTGTTGAATG	10	8908430	0.98012629	2	10	73	1	1.322219295	0.523809524	0.6	0.80952381	10	0	0	21	2R:8908430-8908472
2R	+	8908600	8908646	coding	CG30349	FlyBase	G10741.1	CAGTGGAACCACTTCTAGCCGTGGCGGCCCACTTTGTGACAGACTCA	5	8908600	0.95502074	3	5	23	1	1.079181246	0.25	0.8	0.916666667	5	0	0	12	2R:8908600-8908646
2R	+	8909125	8909191	coding	CG30349	FlyBase	G10742.1	GACCTTGGATCGGCTACCGCTCGATTATGTCAATCCCCTGGTCAACGAACTTTCCATCCTGCTGCAA	34	8909125	0.978353703	5	34	229	1	1.72427587	0.41509434	0.323529412	0.566037736	34	0	0	53	2R:8909125-8909191
2R	+	8909261	8909325	coding	CG30349	FlyBase	G10743.1	GTGTCCGCTCCGCCCTGCGTTGGCTGCACGCACTGACCTCCACCCACACTAGTGTCTTGATGTCC	9	8909261	0.966791445	6	9	44	1	1.113943352	0.076923077	0.333333333	0.538461538	9	0	0	13	2R:8909261-8909325
2R	+	8915670	8915709	coding	lin	FlyBase	G10744.1	GGAGCGAACGCTGCGCAAGCCCTTCCAGTCGCATTACTCA	5	8915670	0.912456582	2	5	21	1	0.954242509	0	0.4	0.666666667	5	0	0	9	2R:8915670-8915709
2R	+	8915780	8915819	coding	lin	FlyBase	G10745.1	TGTCGAATCTGCAGCTACTGTTCGATATCTACCTGAAGCA	7	8915780	0.978716143	4	7	48	1	1.113943352	0	0.571428571	0.769230769	7	0	0	13	2R:8915780-8915819
2R	+	8916556	8916618	coding	lin	FlyBase	G10747.1	GCGGCCGAGCACTGTGTGCTCAACTTCTTGCAGCTATGGGAAAACATCATCTCGGTGAAGGCC	15	8916556	0.960460988	5	14	97	1	1.322219295	0.238095238	0.333333333	0.523809524	15	0	0	21	2R:8916556-8916618
2R	+	8917742	8917840	3'utr	lin	FlyBase	G10749.1	TGGAATAGGAGAAACTAGCGCAAAATTCGATGAAGATGGAGGCCTTGTAGAATACGTGTATTAGCCGTAGGGACCAACCACTCCGACCATAACTCCGCA	20	8917742	0.932843332	9	20	73	1	1.531478917	0.323529412	0.5	0.705882353	20	0	0	34	2R:8917742-8917840
2L	+	2875384	2875445	lincRNA_intron-lincRNA_exon	CG8814	FlyBase	G1075.1	AGGTATGGCGGCGATTGAGGAGCGTTTCCAGGCGGCAGTCAATGTGATAAAGGGTCTGCCCA	15	2875419	0.798896802	6	13	59	0.863636364	0.977723605	0.227272727	0.4	0.590909091	15	2	1	19	2L:2875384-2875445
2R	+	8917919	8917970	3'utr	lin	FlyBase	G10750.1	CAGATACATACCCAGCTGTATGTAATTGTCATTGTAATTGTAATGAGCATCA	6	8917919	0.982332006	4	6	47	1	0.903089987	0.125	0.333333333	0.5	6	0	0	8	2R:8917919-8917970
2R	+	8917994	8918031	3'utr	lin	FlyBase	G10751.1	TAATGGTTATATCATAGGTACTGAATTCCAAACTAAAC	21	8918020	0.705326722	4	20	121	0.961538462	1.397940009	0.038461538	0.238095238	0.384615385	21	1	0	25	2R:8917994-8918031
2R	+	8918179	8918218	3'utr	lin	FlyBase	G10752.1	ACACTTGAATAATATAACATAATTAACTGATTAAAAGAAA	5	8918179	0.961716038	4	5	26	1	0.84509804	0	0.4	0.571428571	5	0	0	7	2R:8918179-8918218
2R	+	8923368	8923421	coding	CG8243	FlyBase	G10753.1	CAACCTGGACACTTGGACGCCAGAGCAGGTGATCTCGCTGCAGCAGATGGGAAA	58	8923391	0.931225195	4	57	222	0.978723404	1.963787827	0.553191489	0.431034483	0.64893617	58	2	0	92	2R:8923368-8923421
2R	+	8924407	8924476	coding	CG8243	FlyBase	G10755.1	CAGGCAGCTGCAACAAATCTTATGCAAACGAACCAGAGCATTCTCAGTGGGATGCCGCTCTTTGGAGCTG	13	8924407	0.954368871	4	13	58	1	1.230448921	0.352941176	0.230769231	0.411764706	13	0	0	17	2R:8924407-8924476
2R	+	8924512	8924582	coding	CG8243	FlyBase	G10756.1	CAGCAGCAACATCACCCACAGCTTGGCGGCCTCTCCATGAACTTAATGCAGCCCCTGCCCAGTGGGCTGAA	6	8924512	0.976390975	3	4	20	0.7	0.84509804	0.2	0.666666667	0.8	6	3	0	7	2R:8924512-8924582
2R	+	8925714	8925777	start_codon	CG8237	FlyBase	G10757.1	AATAAAAGCCAGCCAAATAACAAAATCGATCATTGTGAGACTGAGAAAATGGGTGAACAAGGCG	60	8925714	0.954818478	7	59	268	0.979381443	1.977723605	0.072164948	0.433333333	0.649484536	60	2	0	95	2R:8925714-8925777
2R	+	8925876	8925933	coding	CG8237	FlyBase	G10758.1	ATGCTCATGTTTCCCTACTACCTGATGGCCAACTACCCGACCATGTTCCCGGGACTGC	15	8925903	0.882929495	6	15	87	1	1.342422681	0.090909091	0.4	0.590909091	15	0	0	22	2R:8925876-8925933
2R	+	8926168	8926217	coding	CG8237	FlyBase	G10759.1	TCATCCTTTTCATTGTGAAAATCATCATTACCTTCGGGGTGGTCAACCTG	7	8926168	0.983914898	3	6	50	1	1	0.1	0.428571429	0.6	7	0	0	10	2R:8926168-8926217
2L	+	2875457	2875536	coding	CG8814	FlyBase	G1076.1	TACCAGCCCAGCACCAGCATGATGCTCAAGTTCTACGGGCTGTTCAAACAGGCCACCGAGGGTAGACCAGATGTGGACAA	15	2875466	0.946756322	4	14	57	0.944444444	1.230448921	0.333333333	0.133333333	0.277777778	15	1	0	17	2L:2875457-2875536
2R	+	8926786	8926853	3'utr	CG8237	FlyBase	G10760.1	ATGCACTTCCTATGCACATATAAATAGACTTGTTAATGATAAATTTAATGTCGTTATGTACTGCTGTC	34	8926810	0.876495411	6	33	313	0.955555556	1.633468456	0.022222222	0.264705882	0.444444444	34	2	0	43	2R:8926786-8926853
2R	+	8929181	8929312	coding	PAN2	FlyBase	G10761.1	AGACGCACACCAACATCCTTTCGGACTTCAGTGTCCAGGGAAATCTGCTAATCTCTTGCGGCTACAGCGGAAGGCAAAATAACCTGGCCATCGACCGCTTCCTAATGGTCTACGATCTGCGCATGCTGCGCC	19	8929181	0.975798677	7	19	117	1	1.491361694	0.451612903	0.473684211	0.677419355	19	0	0	31	2R:8929181-8929312
2R	+	8929401	8929475	coding	PAN2	FlyBase	G10762.1	CGGCCAGGTTCAGCTGGTGGACACTGTGGAGCTCAGCGAGCCGCGAGTATCCATGTACCAGATCAACACCAACGG	8	8929401	0.937694398	5	8	31	1	1.041392685	0.272727273	0.375	0.545454545	8	0	0	11	2R:8929401-8929475
2R	+	8929693	8929734	coding	PAN2	FlyBase	G10763.1	TTGACGACGGGCACACAATGGTTCTCAGATTGGCCGGAGGAA	15	8929704	0.849238923	3	14	73	1	1.397940009	0.48	0.333333333	0.6	15	0	0	25	2R:8929693-8929734
2R	+	8929844	8929887	coding	PAN2	FlyBase	G10764.1	GTAATCAAATTCCGTACGTGATTGAGCAGGGCGGCGTGTGCAGT	7	8929871	0.83689898	2	7	36	1	1.079181246	0.416666667	0.428571429	0.666666667	7	0	0	12	2R:8929844-8929887
2R	+	8929979	8930017	coding	PAN2	FlyBase	G10765.1	CGAAGCTGGGCACCCAGGACTTTGACTTTGACCAGCATA	13	8930010	0.576117964	3	12	61	1	1.414973348	0.192307692	0.615384615	0.807692308	13	0	0	26	2R:8929979-8930017
2R	+	8930043	8930115	coding	PAN2	FlyBase	G10766.1	GGCAACGCTACCGAACTCCTACTGCAATGCTATGCTACAGATTTTGTATTTCACCGACGCGCTTCGCGTGAAG	8	8930043	0.987326924	6	8	54	1	0.903089987	0.25	0	0	8	0	0	8	2R:8930043-8930115
2R	+	8930270	8930378	coding	PAN2	FlyBase	G10768.1	TGCCAGGCCAGCAATTTCCTGCGATCTTTCCGCACTGTGCCAGAGGCCTCGGCACTGGGATTGATTCTCACCGACCGCTCATCGAACGTCAATCTAATATCGCTGATAC	15	8930376	0.970675081	7	15	86	1	1.361727836	0.52173913	0.4	0.608695652	15	0	0	23	2R:8930270-8930378
2R	+	8930746	8930829	coding	PAN2	FlyBase	G10769.1	AGATCAACGCAGAAACTGACATCAGTAAGATCTTTGGGACCAAGCAAATCTGTATAAACCGCTGCATCAAATGCCAAGAAGAGA	21	8930825	0.954030466	8	20	87	0.9	1.431363764	0.433333333	0.238095238	0.466666667	21	3	0	27	2R:8930746-8930829
2L	+	2875607	2875707	coding	CG8814	FlyBase	G1077.1	AAGGAGGAGGCGATGCAGCGCTATGTGGAGAGCCTGCAGGAGATCATTGAGACCATGTCGTTCACGGAGAATGTGCAGAACTTTGTGGGCAGCCTCGATAG	20	2875607	0.966030034	8	20	103	1	1.491361694	0.387096774	0.3	0.548387097	20	0	0	31	2L:2875607-2875707
2R	+	8930862	8930941	coding	PAN2	FlyBase	G10770.1	TTGTCGTATCCCAACCACATCAAAGATAGTGATCAGTATTTCAACTTTGGCACCATTTTGAAGCGATCTCTCAGCTCCGA	39	8930886	0.873851104	6	38	247	0.981481481	1.72427587	0.111111111	0.282051282	0.481481481	39	1	0	53	2R:8930862-8930941
2R	+	8931071	8931251	coding	PAN2	FlyBase	G10771.1	TGACTTCGCTTCCGCAAATTCTGTCCATTAACTGTGGCCTCAACAACGAAAAAGACATTACCTTCCTGAAGCGCCAGCTCAATCGCTGCAGCGAAAAGACGACTGTTGATGCGGCCGCTTCCTTGAGCACAAGCAAGCCGTGTCGATATGGAGCCAACTGTTCGCGAAGTGACTGCCATTT	152	8931196	0.979972834	15	149	1106	0.980952381	2.31386722	0.085714286	0.276315789	0.476190476	152	4	0	206	2R:8931071-8931251
2R	+	8931795	8931818	coding	PAN2	FlyBase	G10772.1	TTGGATTGGAAAGTTCCTTGCATA	6	8931818	0.858365606	2	6	36	1	1	0	0.5	0.7	6	0	0	10	2R:8931795-8931818
2R	+	8932341	8932447	coding	PAN2	FlyBase	G10775.1	AGGAGAAGGTCGTGGACTACCTAACTCAGTTCTCGGGAATCAAGCCTGGCGACTTGGACGCTAACTTCAGCAAAAAGCGACTGACTGCCTTGAAGTACTCATACCAG	19	8932341	0.958984008	8	18	88	0.965517241	1.447158031	0.413793103	0.421052632	0.620689655	19	1	0	28	2R:8932341-8932447
2R	+	8932541	8932628	intron-coding	PAN2	FlyBase	G10776.1	ATAGACCACTAAACTTCCATGTGATTGCAGGGTCATAAACATCTATGTACCGTCGGAGCAGATAATAGATACGGTGCACCTGTTTCAC	21	8932591	0.977590976	4	20	136	0.964285714	1.130333768	0.107142857	0.238095238	0.428571429	21	0	1	27	2R:8932541-8932628
2R	+	8933016	8933071	3'utr	PAN2	FlyBase	G10777.1	ATGTTTTAATGCGTTGCTATTTGCTACGAAGCTCCTGGTATTTCATGTTGTATTTG	7	8933016	0.921084151	6	7	74	1	1	0.2	0.285714286	0.5	7	0	0	10	2R:8933016-8933071
2R	+	8952609	8952685	5'utr	babo	FlyBase	G10779.1	CGAGTTTCGCATTGCGGGCCCCCATCGAGATTCGCTAATTGTGAGAATCGCCAGTCTATATTCCCGGCCATGCCCCC	6	8952609	0.959941115	4	6	32	1	1.041392685	0.181818182	0.5	0.727272727	6	0	0	11	2R:8952609-8952685
2L	+	2876267	2876332	coding	CG8814	FlyBase	G1078.1	ATCTCCCCGCTCTGGTTTGCCGTCCTCATCCTGTGGCCTTTCCTGGTGAGGCGGTTCGCGCGGATG	7	2876332	0.980693687	3	7	51	1	1	0.4	0.428571429	0.6	7	0	0	10	2L:2876267-2876332
2R	+	8952806	8952849	5'utr	babo	FlyBase	G10780.1	CTGCCGCGAAACAACAATCTCATTTGCAGGCCACAGACTTTGAA	5	8952849	0.957325737	2	5	20	1	0.903089987	0.25	0.6	0.75	5	0	0	8	2R:8952806-8952849
2R	+	8953124	8953174	coding	babo	FlyBase	G10781.1	TGGACACCAGCCTAAATGGCTCTCGATCTGATCCTGCGACTGCAACCCACC	6	8953124	0.960596983	3	6	31	1	1	0.2	0.5	0.7	6	0	0	10	2R:8953124-8953174
2R	+	8959790	8959891	coding	babo	FlyBase	G10782.1	GCTGAACATGTCGCTGAGTATTGCCACTGGACTGGCGCATCTGCATATGGACATTGTGGGCACTCGCGGCAAGCCCGCCATCGCCCATCGTGATCTCAAATC	64	8959879	0.726867858	15	64	291	1	1.991226076	0.010204082	0.40625	0.612244898	64	0	0	98	2R:8959790-8959891
2R	+	8959903	8959986	coding	babo	FlyBase	G10783.1	TGGTCAAATCAAATCTAAGCTGTGCTATTGGAGATTTGGGTCTGGCCGTGCGCCATGTGGAGAAGAATGACTCTGTGGACATAC	25	8959903	0.948904184	8	25	136	1	1.556302501	0.5	0.32	0.527777778	25	0	0	36	2R:8959903-8959986
2R	+	8960051	8960125	coding	babo	FlyBase	G10784.1	TGATCAGCATTTTGACTCGTACAAGCGGGCGGATGTGTACGCCTTTGGACTGATTCTCTGGGAGATTGCGCGTCG	28	8960051	0.982589535	10	28	210	1	1.568201724	0.297297297	0.214285714	0.405405405	28	0	0	37	2R:8960051-8960125
2R	+	8960523	8960624	3'utr	babo	FlyBase	G10785.1	AGTAGTAACCTGTAACCTGGCCCCGCGTTACCTTAAATGTCCTGGCAGCGCTTGCGAAGCAGTTCCAGAATCCAGAAACCCGTTAAGAAATTAAATACAAAG	19	8960614	0.957157297	8	19	87	1	1.477121255	0.5	0.421052632	0.633333333	19	0	0	30	2R:8960523-8960624
2R	+	8960643	8960709	3'utr	babo	FlyBase	G10786.1	GCTAACTCATCCTTAAAGTTTCCAATGCTTTGCTTTGTTTCCGTTCAGAACGAGCTCGTTATAAGTT	35	8960643	0.990142769	6	34	339	0.979166667	1.672097858	0.166666667	0.228571429	0.4375	35	1	0	47	2R:8960643-8960709
2R	+	8960765	8960871	3'utr	babo	FlyBase	G10787.1	GATTTGCTTGTTTCCGGGCGGAGTGATCAAGGCGGCGCGCCACAAAAAAACTGCCGCACTGCCATTAGAGCTACCAATTAGGGCCTAGTTATATACCAACAAAATAA	18	8960811	0.999528301	8	16	79	0.923076923	1.380211242	0.076923077	0.277777778	0.5	18	2	0	24	2R:8960765-8960871
2R	+	8960958	8961007	3'utr	babo	FlyBase	G10788.1	GAAAACAAAACAGTAAGACTATGTCAAGACTGAGCAGCAGTGGAAAGCAG	55	8960958	0.898445185	5	41	207	0.7625	1.30820858	0.6375	0.345454545	0.55	55	17	2	61	2R:8960958-8961007
2R	+	8961145	8961263	3'utr	babo	FlyBase	G10789.1	AAATCGTAACGTAAAAAATAAAATGAAAGGAATCAAACGATTTGGCGCGCCGCCTGCTCACGAACAGCTTGCCATGCCCACGTCGCTATTGCTGCTGCTGTGCCTCTAAAACTTAATGA	25	8961145	0.976870605	12	24	156	0.96875	1.491361694	0.28125	0.28	0.4375	25	1	0	31	2R:8961145-8961263
2L	+	2876788	2876826	3'utr	CG8814	FlyBase	G1079.1	CTTCGGTTACGGGCACGAGCTTGGTCTTTAGCTTTCTTC	23	2876806	0.750623232	6	21	186	0.972222222	1.544068044	0.138888889	0.434782609	0.638888889	23	1	0	35	2L:2876788-2876826
2R	+	8961282	8961336	3'utr	babo	FlyBase	G10790.1	AAGTAGGTATCCATATTGCTGGAAGCGCTTCTCTTTGTAATCCTATGCTTAAACT	14	8961336	0.987806551	6	13	120	0.888888889	1.204119983	0.388888889	0.214285714	0.388888889	14	2	0	16	2R:8961282-8961336
2R	+	8961649	8961690	3'utr	babo	FlyBase	G10791.1	TAATCCTGTGCACAGAGTTTGGGTGCGCTAATTCCGGGTCAC	6	8961649	0.951395951	3	6	29	1	0.84509804	0.142857143	0.166666667	0.285714286	6	0	0	7	2R:8961649-8961690
2R	+	8961904	8961952	3'utr	babo	FlyBase	G10792.1	CTAAGAGTAAGAGAAAGATTGTAATTAGGGTTATGATTAAATAGTACCT	6	8961904	0.986632595	3	6	43	1	0.903089987	0	0.333333333	0.5	6	0	0	8	2R:8961904-8961952
2R	+	8961998	8962059	3'utr	babo	FlyBase	G10793.1	AATTTAATTTAAGCTTTACTGAAGTTAATCACATCCTGTACGAACACAATCGATTTCTTTGG	11	8961998	0.968914314	6	11	67	1	1.255272505	0.611111111	0.363636364	0.611111111	11	0	0	18	2R:8961998-8962059
2R	+	8962066	8962139	3'utr	babo	FlyBase	G10794.1	AATCTAAACTAAATTTATAGCTCTATTCGCGTACGTATATTTAGGTTTTGAAACTATTCCTGTAATTGTAAAAT	10	8962066	0.787623368	9	9	99	1	1.230448921	0	0.5	0.705882353	10	0	0	17	2R:8962066-8962139
2R	+	8962153	8962214	3'utr	babo	FlyBase	G10795.1	GTGCATTCAGTGCATGCGAGTCAAACAAAAAATGAGAGACAAGTTTCGAAGGATAGCGGACT	5	8962153	0.930321195	3	4	19	1	0.84509804	0.285714286	0.4	0.571428571	5	0	0	7	2R:8962153-8962214
2R	+	8962241	8962289	3'utr	babo	FlyBase	G10796.1	AAGTTTAAGCCGAAAGTTGTTCTTAAGACTAACCCCCAATACAACCTCC	13	8962265	0.735021929	2	13	86	1	1.301029996	0.05	0.384615385	0.6	13	0	0	20	2R:8962241-8962289
2R	+	8962589	8962651	3'utr	babo	FlyBase	G10797.1	AAGCATTTGCAATGTGTATTATTCGTGAATGGATTGGATCATGAGAGATATATAGAATGTCAG	7	8962589	0.983508741	6	6	43	0.8	0.903089987	0.4	0.428571429	0.6	7	2	0	8	2R:8962589-8962651
2R	+	9088449	9088502	coding	Dbp45A	FlyBase	G10799.1	ATGCTGAACGGAGACTTTGACGAGAGCCTATCCATCATTGAGCGCTGTTTGCCA	10	9088470	0.784646154	5	10	51	1	1.204119983	0.0625	0.5	0.6875	10	0	0	16	2R:9088449-9088502
211000022278879	+	907	1116	NoAnnotation			G108.1	CGGGCTTGGAATAATTAGCGGGGAAAGAAGACCCTTTTGAGCTTGACTCTAATCTGGCAGTGTAAGGAGACATAAGAGGTGTAGAATAAGTGGGAGATATTAGACCTCGGTTTGGTATCGTCAATGAAATACCACTACTCTTATTGTTTCCTTACTTACTTGATTAAATGGAACGTGTATCATTTCCTAGCCATTATACGGATATATTTA	63	907	0.996770905	21	38	638	0.666666667	1.204119983	0.145833333	0.396825397	0.604166667	63	29	3	64	211000022278879:907-1116
2L	+	2876956	2877020	3'utr	CG8814	FlyBase	G1080.1	TTTATTTCGTACACACAAATCGCGACCTTTTTGTCACATTCCCCATCTGATTTAGTTCGTAAGTC	26	2876956	0.982164595	6	25	192	1	1.653212514	0.266666667	0.461538462	0.688888889	26	0	0	45	2L:2876956-2877020
2R	+	9088664	9088698	coding	Dbp45A	FlyBase	G10800.1	CAGACGTGGCCACTGTAGAGACTCTGGACCAGCGT	6	9088696	0.955248563	2	6	22	1	0.84509804	0.285714286	0.166666667	0.285714286	6	0	0	7	2R:9088664-9088698
2R	+	9088717	9088748	coding	Dbp45A	FlyBase	G10801.1	TACGATCGCGACATGGTCTTAATAGAGGCACT	7	9088742	0.866823296	2	5	32	0.857142857	0.77815125	0.071428571	0.428571429	0.714285714	7	1	1	12	2R:9088717-9088748
2R	+	9088759	9088806	coding	Dbp45A	FlyBase	G10802.1	CGCGAGGAGAACGAAAACGCTAATGTCATGATCTTCACCAACACAAAA	22	9088759	0.973337032	3	21	127	0.902439024	1.568201724	0	0.545454545	0.756097561	22	4	0	37	2R:9088759-9088806
2R	+	9095998	9096078	snoRNA	snoRNA:Me28S-G3255a	FlyBase	G10804.1	TTATCTGATGATTTATAATTCTATTTTCTGACATCTCTTATGAACCGTTGTGATTCAAATCAGTTATAACTAATTCTGACA	15	9096072	0.747498005	12	15	132	1	1.342422681	0.045454545	0.266666667	0.5	15	0	0	22	2R:9095998-9096078
2R	+	9096239	9096295	snoRNA	snoRNA:Me28S-A982a	FlyBase	G10805.1	TTTCGTGATGAATGACCCTATCATCATCTTTCGACTGAAAATCATTTTGATGCTATA	24	9096239	0.636157782	13	21	189	0.787878788	1.414973348	0	0.25	0.454545455	24	7	0	26	2R:9096239-9096295
2R	+	9096508	9096581	snoRNA	snoRNA:Me28S-A982b	FlyBase	G10806.1	TGTTGTGATGAATGAAACTTACACCATCTTTCGACTGAAAAATGTTATGAAGCTATACGAGTTTTTACTGAAAC	27	9096581	0.987966345	10	24	212	0.926829268	1.579783597	0.048780488	0.333333333	0.56097561	27	3	0	38	2R:9096508-9096581
2R	+	9097106	9097153	snoRNA	snoRNA:Or-CD2	FlyBase	G10808.1	TTTGGAGATAGAGCGTCTTGTTTGACTGGTTATGGGCCCTGGTTAAAA	6	9097150	0.791038973	5	6	66	1	0.903089987	0	0.333333333	0.5	6	0	0	8	2R:9097106-9097153
2R	+	9099081	9099119	coding	CG8777	FlyBase	G10809.1	GGGAAAAGCTTTTCAACTTGGCCTCTGACTCAAATGTGG	10	9099098	0.825494826	2	10	80	1	1.204119983	0.0625	0.5	0.6875	10	0	0	16	2R:9099081-9099119
2R	+	9099477	9099516	coding	CG8777	FlyBase	G10810.1	CAAGAAGCAGGATTATGAGACTTGCGTGCGGCACGCCTGC	10	9099516	0.951105865	2	10	52	1	1.176091259	0.333333333	0.4	0.6	10	0	0	15	2R:9099477-9099516
2R	+	9100199	9100248	coding	CG8777	FlyBase	G10811.1	GAAGCTCTTCAAGAAATTGCTGACTGTAAGACTTTTGAGGCATACCTACT	39	9100199	0.980829938	5	38	276	0.984375	1.799340549	0.171875	0.461538462	0.671875	39	1	0	63	2R:9100199-9100248
2R	+	9104130	9104174	coding	Vang	FlyBase	G10812.1	TGGTGATGCCGTATGTGGGCTTCTTTCCGTCGGCCTTCGATCATC	6	9104130	0.984541856	2	6	54	1	0.954242509	0	0.5	0.666666667	6	0	0	9	2R:9104130-9104174
2R	+	9105168	9105222	coding	Vang	FlyBase	G10813.1	AGAGCGAGAAGGAGCGACGCTGGGTGCAGTCTTGGTCCCTGATCTGCGACGAGAT	9	9105168	0.973511307	3	6	39	0.8	0.903089987	0.5	0.25	0.4	8	2	0	8	2R:9105168-9105222
2R	+	9105401	9105475	stop_codon	Vang	FlyBase	G10814.1	GCCCCTCCAATCAACACTCCCACTCATAGCAACCAGACGCAATCGTCCTACTTGCATGTGTTTGTCTGATTTTCC	13	9105401	0.983290241	8	11	81	0.875	1.146128036	0.0625	0.333333333	0.5	12	2	0	14	2R:9105401-9105475
2R	+	9105695	9106021	3'utr	Vang	FlyBase	G10815.1	AAGTTTAGAAAGGAAAAGTTGTTGTGAGAACAAAATGTCTAGGCAGGCCTCAGCAGCTAAATTTTGATCTTGTAACAAATGATTATTAGATGAGAAGGCAACGTACTTATCAGTGCTAAACTTGAACTTATGACCCGAATATCAAGAAACAATGCTCAAAAGCCCAGTGTATCATCCTAAACCGACGCGAACATATCACACCCTTTGATAAGCAAACATGACTTACAAGTTCCCAAAGTATTAATTATAAGAATGATGGTTTGGCTTGCCGAACCGCGATCTTCAGATATCAACTCTTAAATGCAGCTCTTTTATACACGATTTTTA	161	9105844	0.896804901	44	142	1132	0.902542373	1.425289616	0.199152542	0.347826087	0.555084746	161	16	7	213	2R:9105695-9106021
2R	+	9106073	9106191	3'utr	Vang	FlyBase	G10816.1	TAAAATTTTACCCGATATCTGTGAGGCGTGAGCCCGATCGCTAGCCTTAAGAAGGAATGGAGTGAGCCAAGGCAAGCCCATGGAATTTTAGCTAGGACTCGGACTTGCGTCGAAAGTGC	30	9106147	0.997749131	11	27	164	0.897959184	1.643452676	0.428571429	0.466666667	0.673469388	30	5	0	44	2R:9106073-9106191
2R	+	9106237	9106277	3'utr	Vang	FlyBase	G10817.1	TTTTAAGCCGAAACCGAATGGTCCTAACTCTTCTGCCACAA	9	9106249	0.953951056	2	9	52	1	1.079181246	0.25	0.333333333	0.5	9	0	0	12	2R:9106237-9106277
2R	+	9106301	9106525	3'utr	Vang	FlyBase	G10818.1	ATAACTCGAATGCAACTGATGACAAATACATAATATAAGCGAAGACTGCCTGAATATGCATTTTATACACACAAATTGCCAACAGCCACTAGCAGGTGTATGTACTAGCCTGTGCATAGCAACCACATATATACAAAAACTCGTGTATTTTTAGAGACAAAATTATAGTGATAAGGACCCGAATTCGTATTCGAACATGTGTACGTTCCAGTGAACCCAATCTAT	93	9106385	0.969636089	28	88	494	0.937931034	2.133538908	0.172413793	0.397849462	0.613793103	93	9	0	136	2R:9106301-9106525
2R	+	9106545	9106595	3'utr	Vang	FlyBase	G10819.1	ATATACCTATTTACAAAACTACTTAGAAACGTTTGCTTGAGGTTTGATTTC	9	9106545	0.98967546	6	8	75	1	1.079181246	0.333333333	0.333333333	0.5	9	0	0	12	2R:9106545-9106595
2L	+	2880505	2880557	3'utr	betaggt-II	FlyBase	G1082.1	TAGCCAATGTGTAGTGCAGCAGACCTCTGACGTATTCCCACGCTAGCGTTTCT	8	2880505	0.982556844	4	7	50	0.882352941	1.176091259	0.235294118	0.5	0.764705882	8	2	0	15	2L:2880505-2880557
2R	+	9106687	9106747	3'utr	Vang	FlyBase	G10820.1	AGCATACATACCATTTATACATACATTTACTCTCAAACTGTAACTGTTGTAATTGTAACTA	8	9106687	0.981933727	6	8	58	1	0.954242509	0.111111111	0.125	0.222222222	8	0	0	9	2R:9106687-9106747
2R	+	9111154	9111185	coding	tsu	FlyBase	G10821.1	AGGACGACGATGAGCTGGAACCTGGTCCACAA	5	9111154	0.858276866	2	5	14	1	0.903089987	0.125	0.4	0.625	5	0	0	8	2R:9111154-9111185
2R	+	9111241	9111308	coding	tsu	FlyBase	G10822.1	AGGACGAGATTCAGGAAAAGTTCTGCGATTACGGAGAAATCAAGAACATTCACCTGAACCTCGACCGG	9	9111241	0.937062928	4	9	36	1	1.204119983	0.5	0.555555556	0.75	9	0	0	16	2R:9111241-9111308
2R	+	9115084	9115128	coding	Phax	FlyBase	G10825.1	AGACACATTCTGGACTTAAACGAAGTGGGTGAGAGAGATCCTTCG	5	9115128	0.962317882	3	4	20	1	0.903089987	0.375	0.4	0.625	5	0	0	8	2R:9115084-9115128
2R	+	9115798	9115847	coding	Phax	FlyBase	G10826.1	AAATCTTGTGGACAATGCGGAACTTCCCTCCACATCCAAAGCAGCGGCGG	59	9115847	0.914014436	2	56	212	0.943820225	1.447158031	0.101123596	0.372881356	0.584269663	59	3	2	84	2R:9115798-9115847
2R	+	9115856	9115945	stop_codon	Phax	FlyBase	G10827.1	GGAGCGCCGCTGAAGGATTTAATCAGCTACGACCACGACTTTCTGGACGTCAATTGCGGGGACATGGACTTTTTCTAGGCCCACGCCAAG	135	9115856	0.97696742	10	134	872	0.994764398	2.278753601	0.036649215	0.325925926	0.523560209	135	1	0	190	2R:9115856-9115945
2R	+	9117214	9117298	coding	Su(var)2-10	FlyBase	G10828.1	GAGCTGCAAAAAATCCTGTCGTTTCTGAACATCTCATTCGCTGGACGAAAAACTGACCTGCAGAGCCGCATCCTCTCGTTCTTGC	33	9117298	0.982068236	7	30	214	0.909090909	1.602059991	0.386363636	0.303030303	0.477272727	33	4	0	40	2R:9117214-9117298
2R	+	9117523	9117696	coding	Su(var)2-10	FlyBase	G10829.1	ACACACAGCATCAACAGCCAGCTGCCTATTCACCCCGATGTGCGGCTGAAAAAGCTAGCCTTCTACGATGTACTCGGAACGCTAATTAAGCCTTCAACTCTGGTGCCACGCAACACTCAGCGCGTCCAAGAGGTGCCTTTCTACTTCACGCTCACGCCGCAGCAGGCCACCGAG	22	9117523	0.951965594	14	22	97	1	1.462397998	0.206896552	0.318181818	0.482758621	22	0	0	29	2R:9117523-9117696
2L	+	2880567	2880601	3'utr	betaggt-II	FlyBase	G1083.1	TTGTAAAAAGACCAAAATTCCATAGCAGGAACACC	5	2880601	0.899918247	2	4	14	1	0.954242509	0	0.6	0.777777778	5	0	0	9	2L:2880567-2880601
2R	+	9117742	9117777	coding	Su(var)2-10	FlyBase	G10830.1	GCCATTCAGGTTCAACTGCGCTTTTGCCTGGTGGAG	5	9117742	0.884697083	4	5	37	1	0.77815125	0.833333333	0.2	0.333333333	5	0	0	6	2R:9117742-9117777
2R	+	9117953	9118004	coding	Su(var)2-10	FlyBase	G10832.1	AAGCGTCCGCCGCGACCCGTTAATGTCACGTCCAATGTAAAGCTGTCGCCTA	7	9118004	0.736268573	4	5	36	0.833333333	1	0.166666667	0.571428571	0.75	7	2	0	10	2R:9117953-9118004
2R	+	9118049	9118114	coding	Su(var)2-10	FlyBase	G10833.1	CGTAGCTACTGTCTGGCCGTATACCTGGTAAAGAAGCTCACCTCAACACAGCTTTTGCAGCGAATG	14	9118093	0.701302035	7	13	79	0.947368421	1.255272505	0.157894737	0.285714286	0.473684211	14	1	0	18	2R:9118049-9118114
2R	+	9118216	9118299	coding	Su(var)2-10	FlyBase	G10834.1	CAAAGAGAAGCTGACTGAGGATGCTGACTGCGAAATAGCCACCACTATGCTGAAGGTTTCCCTTAACTGCCCGTTGGGCAAGAT	27	9118216	0.887654426	8	25	128	0.944444444	1.054357662	0.527777778	0.259259259	0.444444444	27	0	2	34	2R:9118216-9118299
2R	+	9118345	9118407	coding	Su(var)2-10	FlyBase	G10835.1	ATGCTTCGATGCCAGTCTCTACCTGCAAATGAATGAGCGTAAGCCCACGTGGAACTGCCCTGT	18	9118392	0.827716159	6	16	90	0.871794872	1.531478917	0.153846154	0.722222222	0.871794872	18	5	0	34	2R:9118345-9118407
2R	+	9118511	9118564	coding	Su(var)2-10	FlyBase	G10836.1	TCCAGGAGGTGTTGGGCTCGTCGCTTCTAAAGAGTGATGATACTGAGATTCAAC	8	9118511	0.78133777	6	8	43	1	1.079181246	0.083333333	0.375	0.583333333	8	0	0	12	2R:9118511-9118564
2R	+	9119032	9119143	lincRNA_exon-lincRNA_intron	Su(var)2-10	FlyBase	G10837.1	CAGCCCCAGCAATCCGGTACGTTGGATCCCTTTTTGCAATAAGCCAGTAACGAGAATTATATCTCTGTATAGCCAAGAAATCTTTATGTTTACAAATTGCTAATTGTAGACC	30	9119032	0.98219389	11	30	217	1	1.633468456	0.162790698	0.333333333	0.534883721	30	0	0	43	2R:9119032-9119143
2R	+	9119420	9119451	5'utr	Su(var)2-10	FlyBase	G10838.1	ATGTTACATATGATTCTGACTTCATCATCACT	5	9119420	0.94091494	3	5	38	1	0.84509804	0	0.4	0.571428571	5	0	0	7	2R:9119420-9119451
2R	+	9119464	9119504	5'utr-coding	Su(var)2-10	FlyBase	G10839.1	AATATAATTAGGTCCCCGATTCCGCTTATGACTTTAGTGCA	56	9119482	0.837976182	3	55	363	0.975308642	1.897627091	0.296296296	0.339285714	0.543209877	56	2	0	79	2R:9119464-9119504
2L	+	2889797	2889828	3'utr	lilli	FlyBase	G1084.1	ACGAAATCGTAGCCATTAGCTTTAACAAAGTC	33	2889811	0.80077908	2	33	189	1	1.662757832	0.130434783	0.363636364	0.543478261	33	0	0	46	2L:2889797-2889828
2R	+	9119579	9119646	3'utr	Su(var)2-10	FlyBase	G10840.1	TATGTTTCAAAAAAGTGACCAGAAGGGCTATTTATCATGATAATTTTGTGTTAGATCTACGGAGTCCA	11	9119579	0.968500286	6	10	61	1	1.255272505	0.055555556	0.363636364	0.611111111	11	0	0	18	2R:9119579-9119646
2R	+	9119674	9119755	3'utr	Su(var)2-10	FlyBase	G10841.1	TAAAATCCCCTAGCCAAAACTTGTATAGACTAAGTAGGCTATAAATTGACTCTATCCGCTTTCGTTGCTTGTATTGTAGGTG	15	9119674	0.988598561	9	15	139	1	1.301029996	0.35	0.266666667	0.45	15	0	0	20	2R:9119674-9119755
2R	+	9119772	9119821	3'utr	Su(var)2-10	FlyBase	G10842.1	ACCTCAGAAAGCGGAGGAGCTTTACAAGCGTGTTCATTTAGGAGTTTGGC	26	9119772	0.983712664	5	25	196	0.970588235	1.51851394	0.323529412	0.307692308	0.470588235	26	1	0	33	2R:9119772-9119821
2R	+	9119960	9120009	3'utr	Su(var)2-10	FlyBase	G10843.1	TTAATAGAGTATTTTTCGGTTTTATACCACCATTTGTCCTAATTCATTTT	5	9119960	0.988568896	4	5	46	1	0.954242509	0	0.8	0.888888889	5	0	0	9	2R:9119960-9120009
2R	+	9120236	9120292	intron	Su(var)2-10	FlyBase	G10844.1	CTTTCTCTTCTTCCCCTGATCTTTTTGTGTGACCCGTCCATGCTGCCGCCGATGCAA	17	9120251	0.784027814	7	13	177	0.851851852	1.361727836	0.407407407	0.294117647	0.555555556	17	4	0	23	2R:9120236-9120292
2R	+	9120568	9120597	3'utr	Su(var)2-10	FlyBase	G10845.1	GCACATCTCGCGGCTCGCGGTCTCTTACTG	4	9120568	0.995932966	3	3	14	1	0.84509804	0.428571429	0.75	0.857142857	4	0	0	7	2R:9120568-9120597
2R	+	9120656	9120695	3'utr	Su(var)2-10	FlyBase	G10846.1	ACGGCCACATATTACCTTAGAGGCTATTCTTCGGCGTTCG	20	9120674	0.771858149	4	17	148	0.857142857	1.380211242	0.142857143	0.35	0.535714286	20	4	0	24	2R:9120656-9120695
2R	+	9121392	9121444	3'utr	Su(var)2-10	FlyBase	G10847.1	GTCGTCCAGCTAGACGCTCAGTTTATATGACCTCCCTGGCCTTTGTTGGCGTA	6	9121392	0.982741326	4	6	43	1	1	0	0.5	0.7	6	0	0	10	2R:9121392-9121444
2R	+	9121494	9121551	3'utr	Su(var)2-10	FlyBase	G10848.1	TGAACAATGCTTTGACTATGACATGATGCAAACCCCCTAAATATCTGAACGAACAAAT	17	9121551	0.980262531	5	15	108	0.846153846	1.342422681	0.076923077	0.470588235	0.653846154	17	4	0	22	2R:9121494-9121551
2R	+	9121842	9121926	3'utr	Su(var)2-10	FlyBase	G10849.1	CAATATCATTAGGCGACCCAAAGAATTAGACTTGGCCTGTTAAGTTAACTTAATGCGCCACAAGTGTATTGTAGCATTCTAAGTA	222	9121861	0.857190383	11	215	1405	0.961538462	2.034762106	0.127218935	0.36036036	0.579881657	222	11	2	325	2R:9121842-9121926
2L	+	2946777	2946839	coding	lilli	FlyBase	G1085.1	TTGACGATCGGGAGACTAGTCTATTCGGGGAGCCGCGTCGGCTGACTGAGGGAGATGCGGAGA	9	2946777	0.923113474	6	9	33	1	1.278753601	0.263157895	0.555555556	0.789473684	9	0	0	19	2L:2946777-2946839
2R	+	9122400	9122447	coding	GstE13	FlyBase	G10850.1	GGGCATGCATCCTGGTGGCCAAACTTATTGGACTGGACCTGGAGCTCA	5	9122400	0.968598147	3	5	28	1	0.903089987	0.125	0.4	0.625	5	0	0	8	2R:9122400-9122447
2R	+	9123182	9123219	3'utr	GstE13	FlyBase	G10851.1	TGTTACACATTCACAGCCAACGTTTTGTGTTCCCCATG	6	9123182	0.980576366	2	6	41	1	0.84509804	0.142857143	0.166666667	0.285714286	6	0	0	7	2R:9123182-9123219
2R	+	9132732	9132767	5'utr	Hydr1	FlyBase	G10852.1	GTACACAATAGTTTCGATTCCGTCACATTTGGCACG	77	9132750	0.793806624	4	77	612	1	2.079181246	0.225	0.402597403	0.616666667	77	0	0	120	2R:9132732-9132767
2R	+	9133850	9133889	coding	Hydr1	FlyBase	G10854.1	AATCGCATGTTCGGACGGGCCGTTCAAGCAGTATCTGATC	5	9133850	0.919344775	4	5	19	1	0.84509804	0.285714286	0.4	0.571428571	5	0	0	7	2R:9133850-9133889
2R	+	9134307	9134342	coding	Hydr1	FlyBase	G10855.1	AAGCTGGGAGCCACTGGGATCTCAATGGGCGGCTTG	6	9134342	0.895562977	2	6	24	1	0.84509804	0.571428571	0.166666667	0.285714286	6	0	0	7	2R:9134307-9134342
2R	+	9134706	9134750	coding	Hydr1	FlyBase	G10856.1	CTTTGCCTGAGCGCCGCCGATGATCCGTTCCAGCCACTGGATGCC	5	9134706	0.731693456	4	5	24	1	0.954242509	0.555555556	0.4	0.666666667	5	0	0	9	2R:9134706-9134750
2R	+	9135130	9135221	3'utr	Hydr1	FlyBase	G10857.1	CGAGAATGTTTGTATTCCGATAGATTGCCGTCGGCGAAGACTCTTGTACACATGTGATATGAAACGTTGATCAAAATCCAAAGTGTTGTTAT	35	9135130	0.928514117	14	33	199	0.942307692	1.389166084	0.173076923	0.314285714	0.538461538	35	2	1	49	2R:9135130-9135221
2R	+	9135288	9135338	3'utr	Hydr1	FlyBase	G10858.1	CTTAGATCGTGACTTTAGTGACATATCAGGTTGAAATTGCAAATAAGCTGT	5	9135333	0.97404207	5	5	28	1	0.903089987	0.125	0.6	0.75	5	0	0	8	2R:9135288-9135338
2R	+	9139202	9139240	3'utr	CG44286	FlyBase	G10859.1	AACTGGAGTTGGAGTGAAGCCCCAGGAGTCACGTCCCTT	5	9139226	0.926881471	2	4	24	0.833333333	0.698970004	0	0.2	0.333333333	5	1	0	5	2R:9139202-9139240
2L	+	2946869	2946917	coding	lilli	FlyBase	G1086.1	GCGCGGGAGTACATCAACAATCAGACTGTGGGAATCAGCCGGAGTGCGC	13	2946917	0.889408793	3	13	37	1	1.380211242	0.208333333	0.615384615	0.791666667	13	0	0	24	2L:2946869-2946917
2R	+	9141438	9141586	5'utr	CG44286	FlyBase	G10860.1	GTGGCGCGCTTGAAGATTAACAGATGATTGTGGATCGGAGCACCAGTCGGATGAGTCCTGATCCGTGTCTAAAGTGACCTGCAGCTATATATATATATCTGATACCCTATTAGGAACATCGGAGCGTTGTCACTGGCAACAACCGCCTT	221	9141438	0.976086918	26	205	1204	0.933717579	1.556302501	0.190201729	0.402714932	0.619596542	221	15	8	324	2R:9141438-9141586
2R	+	9141614	9141648	3'utr	CG44286	FlyBase	G10860.3	CGAGTCCGGTGTTTAGTGATACTAGTTATTTATTT	16	9141627	0.543427295	6	15	191	0.935483871	0.985276743	0.064516129	0.6875	0.838709677	16	0	2	29	2R:9141614-9141648
2R	+	9141714	9141784	start_codon	CG44286	FlyBase	G10861.1	ATGGACGCCATCACAATCCTGGGCTTGATCTACTGGCTGATCTGCATGATTGCGTTCGGACCACTGATGTT	11	9141714	0.978381142	8	11	76	1	1.255272505	0.333333333	0.454545455	0.666666667	11	0	0	18	2R:9141714-9141784
2R	+	9144456	9144495	coding	Prp38	FlyBase	G10862.1	CAGGAGCTGCCCTGGACTGCTACAAGTACCTGGAGCCGTT	6	9144456	0.94355962	5	6	22	1	0.954242509	0.444444444	0.5	0.666666667	6	0	0	9	2R:9144456-9144495
2R	+	9145439	9145490	5'utr	CG30344	FlyBase	G10864.1	TCGCGTTTGGAAGACTTTCAGGGAACTGCGCAGCGTTCTGGTGAATGAATTG	10	9145490	0.817275854	6	10	49	1	1.204119983	0.25	0.4	0.625	10	0	0	16	2R:9145439-9145490
2R	+	9145584	9145665	start_codon	CG30344	FlyBase	G10866.1	AGTATGCCTCGCTCTGATACGGAGGCTTTGGTGGCCGATGTGGAGACTGGCGAAGATTCGGCACCACGCATACTGGACGCAT	35	9145650	0.946081916	7	34	179	0.962264151	1.707570176	0.188679245	0.371428571	0.58490566	35	2	0	51	2R:9145584-9145665
2R	+	9145708	9145743	coding	CG30344	FlyBase	G10867.1	CGCCGCCTCATGACTACAGCAGCTATCGCTGGTTCA	8	9145723	0.760614516	4	5	36	0.8125	1.113943352	0.4375	0.5	0.75	8	3	0	13	2R:9145708-9145743
2R	+	9146093	9146130	intron	CG30344	FlyBase	G10868.1	TGCTGGGCGTTTCGTGTTGTGATTTTATGGCGATGAGG	5	9146130	0.940195208	2	5	54	1	0.77815125	0.666666667	0.2	0.333333333	5	0	0	6	2R:9146093-9146130
2R	+	9146249	9146299	intron	CG30344	FlyBase	G10869.1	TTACGAGTAATTGCTACTATTATGACCTTTGCTGTATAGAACAATGTATTT	22	9146299	0.985197171	5	22	224	1	1.477121255	0.066666667	0.272727273	0.466666667	22	0	0	30	2R:9146249-9146299
2R	+	9146414	9146444	intron	CG30344	FlyBase	G10870.1	AAAACTGCCATTGTTTGGAGGCTAGAGATAA	14	9146431	0.731802187	3	14	84	1	1.322219295	0.380952381	0.5	0.666666667	14	0	0	21	2R:9146414-9146444
2R	+	9146644	9146684	intron-coding	CG30344	FlyBase	G10871.1	AGGAAGTCGAGGTGATAGTACAGACGTATTCTGCAAATATT	20	9146668	0.816365766	4	19	119	0.941176471	1.028028724	0.088235294	0.5	0.705882353	20	0	2	32	2R:9146644-9146684
2R	+	9146687	9146767	coding	CG30344	FlyBase	G10872.1	GATGACAACCTCTCTGCTAGAGAGCATTATTCCTGCCTTCGCGAGTCTGTTCCTGGGTCCCTGGTCCGACAAGTTCGGAAG	122	9146759	0.797710986	10	116	848	0.94972067	1.929418926	0.324022346	0.303278689	0.525139665	122	8	1	170	2R:9146687-9146767
2R	+	9146924	9146988	coding	CG30344	FlyBase	G10874.1	AAGTCCATGGTGGTTCCTCCTTTCCTCGGTTCCTTCCGTCGTAAGCGGCGGAACTTGCGCCTTGA	15	9146924	0.970908294	5	11	67	0.857142857	1.255272505	0.476190476	0.333333333	0.523809524	15	3	0	18	2R:9146924-9146988
2R	+	9147128	9147161	coding	CG30344	FlyBase	G10875.1	GAAGCCTCCCTCTGTGCTGGCATAATGGTGGGCA	5	9147161	0.98676608	4	4	27	0.857142857	0.77815125	0.428571429	0.4	0.571428571	5	1	0	6	2R:9147128-9147161
2R	+	9147184	9147291	coding	CG30344	FlyBase	G10876.1	TGCTGCCACAAATGCTCTGGTGTTGTTTTCCATTGCTGGTAGCCTGATGATGTTTGCCTTGATGTACGTGCTTCTGTTTGTACCTGAAAGCCTAAATCCAGGTGACAT	674	9147217	0.737935028	16	668	5738	0.992023928	2.696793085	0.127617149	0.367952522	0.575274177	674	7	1	995	2R:9147184-9147291
2R	+	9147379	9147462	coding	CG30344	FlyBase	G10877.1	TCTTCCGTTTCGATTTGGTCACGGACCTGATTCGCACCTGCTTTAAGAGGCGCCCCAACTTTGATCGCACAATCATCTGGCTTA	20	9147379	0.983379585	8	16	115	0.84375	1.130333768	0	0.4	0.625	20	4	1	27	2R:9147379-9147462
2R	+	9147580	9147684	coding	CG30344	FlyBase	G10878.1	TGCAGGATAAATTCAACTGGACCATTAAGGACTTCAGTCTATTCAACGCATCCCGCATCGTGATCCAGATTGTGGGCAGCATCGTTGGCATGTTGGTATTGCGCC	14	9147580	0.961129739	8	13	66	1	1.278753601	0.421052632	0.357142857	0.526315789	14	0	0	19	2R:9147580-9147684
2R	+	9147707	9147875	coding	CG30344	FlyBase	G10879.1	AACCATGGCAATGCTCTCCCTGGCTTGCTGTGTTCTGGAGAGCACGGTTCGAGCCACAGCAGTCTACTGGCAAGAGCTGTATCTGGGCATGACGCTGGGTATGATGCGTGGCGTCATGGGACCTATGTGCCGCGCGATTCTCTCGCACGTTGCACCCGCGACTGAAGTT	28	9147768	0.960721166	12	28	141	1	1.643452676	0.340909091	0.428571429	0.636363636	28	0	0	44	2R:9147707-9147875
2R	+	9147952	9148021	coding	CG30344	FlyBase	G10880.1	TCTGACCACCTCCATGGAATCGGTTTCGCCACTGGGCGCTGCACCTCTGTACACAACCGTCTACAAGGCA	10	9147952	0.967366756	3	7	42	0.75	0.77815125	0.4375	0.5	0.6875	10	3	1	12	2R:9147952-9148021
2R	+	9148035	9148087	coding	CG30344	FlyBase	G10881.1	ATCCCGGAGCTTTCAACTTTATTAGCGCCGCTCTCTACTTTGTGTGTTACATT	12	9148035	0.928758427	6	9	105	0.8125	0.812913357	0.375	0.25	0.4375	12	2	1	13	2R:9148035-9148087
2R	+	9148187	9148486	stop_codon	CG30344	FlyBase	G10882.1	AGCAGTGTCTACCAGGCCATTGGCAGCTAACAAACTCTCCAGAGCACCGATTTAGCTGAATGTATCTCATAAGTTAAATTCCTTCTGCAGGCGCTGCGAAGAGCTCTCGTTTTAAAAGATTAGAAACTATTTGTGTAAATTAATCTAGTGTTTGTACTCCTTGTATATTTTTGCAAGTATTATTATGATTTTGATCAGTGTATATGTATATATATACTATATCTGCTATTTGGACTGTGTTTTGCATGTGCAAGCATTGTAAAGTTAAGAACAAAAGATTTAACTGTTTGCAGTGTGACA	595	9148205	0.8926893	59	558	5119	0.93986637	2.148191196	0.197104677	0.366386555	0.580178174	595	49	5	844	2R:9148187-9148486
2R	+	9148790	9148846	start_codon	CG30345	FlyBase	G10883.1	ATTGCTGCGATCACCGCGACCTTTACTGAACCACAAAATGCCGAGAGATGATGAGGA	10	9148827	0.999008732	3	8	47	0.857142857	1.079181246	0.357142857	0.2	0.428571429	10	2	0	12	2R:9148790-9148846
2R	+	9157833	9157898	NoAnnotation			G10884.1	AAGCAGTAGAATAGGAGTTTACAGTTCAGCCATAAAACATTCGCCAAAGACTTAGGTTAAATAAAT	45	9157833	0.788927822	7	42	269	0.920634921	1.763427994	0	0.288888889	0.492063492	45	5	0	58	2R:9157833-9157898
2R	+	9158316	9158374	NoAnnotation			G10885.1	TAGAGATTTAGATACCCGATACTCAACTAATGTAACGGCGAGATGTGCGACTTTTTAAT	11	9158316	0.964582067	9	11	67	1	1.230448921	0	0.363636364	0.588235294	11	0	0	17	2R:9158316-9158374
2R	+	9207775	9207817	coding	VhaAC45	FlyBase	G10886.1	AATCGCTGATTGCGTTGTGCGTCATTGGGGCTGCCGTGGCGGA	13	9207800	0.78062284	3	13	87	1	1.278753601	0.526315789	0.307692308	0.526315789	13	0	0	19	2R:9207775-9207817
2R	+	9208707	9208814	coding	VhaAC45	FlyBase	G10887.1	GTTGTTTATAATGGCGGATACTTTAGTCTGAGCAATTTGGTCTACGACAACAACAACTTCCGCTCCAGCGGCGTGAATGCCCCAACCACGTTCTCTTACTCGTGCGGC	25	9208808	0.967111566	8	25	135	1	1.633468456	0.162790698	0.4	0.651162791	25	0	0	43	2R:9208707-9208814
2R	+	9209117	9209166	3'utr	VhaAC45	FlyBase	G10888.1	CATCGGTTCACACCTTATTTGATTGTTCAATGCGCACTCAATATTCATTC	17	9209156	0.680947875	8	14	152	0.727272727	1.204119983	0	0.176470588	0.363636364	17	6	0	16	2R:9209117-9209166
2R	+	9209274	9209314	3'utr	VhaAC45	FlyBase	G10889.1	ATCGTATCCGTAATTTTCGCCGCCAAGGATCAGTTTACGTT	5	9209274	0.990410895	4	4	34	0.8	0.602059991	0	0	0	5	1	0	4	2R:9209274-9209314
2R	+	9209522	9209564	3'utr	VhaAC45	FlyBase	G10890.1	AAGTGTTTTATAGTTTCTTGTTTGGCGCAAATATGCGAGACTA	5	9209522	0.939718055	3	5	24	1	0.77815125	0.166666667	0.2	0.333333333	5	0	0	6	2R:9209522-9209564
2R	+	9209569	9209614	3'utr	VhaAC45	FlyBase	G10891.1	ATGCCTCTGTATGATAGTTTGTCATTTGTGCAACCCTCCTGTTGTT	7	9209569	0.966486979	4	6	59	0.875	0.84509804	0.125	0.142857143	0.25	7	1	0	7	2R:9209569-9209614
2R	+	9287409	9287441	coding	CG1968	FlyBase	G10892.1	AGTACAAAGCATTCACGCTGACTGCCGGCTGCT	4	9287409	0.942098574	2	3	17	0.875	0.84509804	0.125	0.5	0.75	4	1	0	7	2R:9287409-9287441
2R	+	9287807	9287889	coding	CG1968	FlyBase	G10894.1	AAGAGATATATTGGCGATATGTTTGCGTGGCTGCATCAGAGCATTCCCACCGAAAAGGAGAACCTATCTTTGCTGTTCAAAAA	9	9287807	0.926930073	4	9	42	1	1.204119983	0	0.444444444	0.6875	9	0	0	16	2R:9287807-9287889
2R	+	9287970	9288005	3'utr	CG1968	FlyBase	G10895.1	CGACCAGCTGCAGAACGCTTTGGGCTACATAGCCGA	8	9287991	0.66718666	2	8	34	1	1	0	0.25	0.4	8	0	0	10	2R:9287970-9288005
2R	+	9288434	9288471	3'utr	CG1968	FlyBase	G10896.1	TGCCCACCGTGGACATGGGTGTGTACCTTTTGAACTGT	7	9288434	0.770618842	2	7	60	1	0.903089987	0.5	0.142857143	0.25	7	0	0	8	2R:9288434-9288471
2R	+	9288480	9288598	3'utr	CG1968	FlyBase	G10897.1	CATGCAAAGCTCGCTGGCTGTCTACGAATATATGGATGAGCGCGTGGAGCGGCTGCAGGCGCAGTCGGATGCCCAGTTGGACACACTGACCTCCGAGCAGGCATCATCGCTGGTGGCGA	12	9288530	0.959337026	8	12	52	1	1.255272505	0.333333333	0.416666667	0.611111111	12	0	0	18	2R:9288480-9288598
2R	+	9288657	9288712	3'utr	CG1968	FlyBase	G10898.1	AAACCTGCTGAAGATCTTCATGTCCAAGATGGACGCCTTTCTGGAACTACCCGATG	12	9288712	0.976448332	6	11	73	1	1.204119983	0.4375	0.333333333	0.5	12	0	0	16	2R:9288657-9288712
2R	+	9288784	9288852	3'utr	CG1968	FlyBase	G10899.1	AACGTGATCGTGGCCATCTACAAGCAGATCTACGAACGCGTCCACGATCCGGCCAACGGCTTCGAGCAG	6	9288784	0.846680552	4	6	15	1	0.77815125	0.666666667	0	0	6	0	0	6	2R:9288784-9288852
211000022278879	+	1234	1637	NoAnnotation			G109.1	AAAATTTGGTATAACTCCAATTACTCAGGTATGATCCAATTCAAGGACATTGCCAGGTAGGGAGTTTGACTGGGGCGGTACATCTCTCAAATAATAACGGAGGTGTCCCAAGGCCAGCTCAGTGCGGACAGAAACCACACATAGAGCAAAAGGGCAAATGCTGACTTGATCTCGGTGTTCAGTACACACAGGGACAGCAAAAGCTCGGCCTATCGATCCTTTTGGTTTAAAGAGTTTTTAACAAGAGGTGTCAGAAAAGTTACCATAGGGATAACTGGCTTGTGGCGGCCAAGCGTTCATAGCGACGTCGCTTTTTGATCCTTCGATGTCGGCTCTTCCTATCATTGTGAAGCAAAATTCACCAAGCGTTGGATTGTTCACCCATGCAAGGGAACGTGA…	1246	1425	0.97220653	62	1170	8559	0.960629921	2.011726212	0.158956693	0.422953451	0.646161417	1246	62	18	1952	211000022278879:1234-1637
211000022278879	+	1641	1775	NoAnnotation			G109.2	TAGACCGTCGTGAGACAGGTTAGTTTTACCCTACTAATGACAAAACGTTGTTGCGACAGCATTCCTGCGTAGTACGAGAGGAACCGCAGGTACGGACCAATGGCACAATACTTGTTCGAGCGAACAGTGGTATGA	47	1764	0.80506911	13	32	249	0.75	0.836143197	0.375	0.276595745	0.46875	47	10	6	48	211000022278879:1641-1775
2L	+	2951987	2952018	coding	lilli	FlyBase	G1090.1	GGATCAAGCCGATCGATTGGTGCGCACAGGCA	5	2951987	0.895809524	2	5	16	1	0.84509804	0	0.2	0.428571429	5	0	0	7	2L:2951987-2952018
2R	+	9288871	9288947	3'utr	CG1968	FlyBase	G10900.1	AGAACGCCGGAGCAGGTGGCTCACATCCTGACCTCCACTTAGTGGATTGGGTATTCCAATTTCTATTGTGCATTACT	11	9288871	0.984506715	6	10	76	0.857142857	1.079181246	0.071428571	0.272727273	0.428571429	11	2	0	12	2R:9288871-9288947
2R	+	9303870	9303906	NoAnnotation			G10901.1	AATGGCTATCCTAACACTATGATCTCAGCCCGGCGTC	5	9303906	0.944863934	4	5	27	1	0.954242509	0	0.6	0.777777778	5	0	0	9	2R:9303870-9303906
2R	+	9424136	9424169	5'utr	prel	FlyBase	G10902.1	TGTATCCAAATTGGCAGCAAACCCTTGGAAAGCA	11	9424151	0.837144324	2	10	44	0.941176471	1.204119983	0.058823529	0.363636364	0.588235294	11	1	0	16	2R:9424136-9424169
2R	+	9425596	9425675	stop_codon	prel	FlyBase	G10903.1	AGAGTCATGCCTCCAAGATTGCGCAACTGTTTTCTGTCAAGAACTGAGGAACTTCTAGTCTGTACTTTTTGGAATAGATG	21	9425596	0.982486341	10	20	145	0.96969697	1.505149978	0.363636364	0.428571429	0.636363636	21	1	0	32	2R:9425596-9425675
2R	+	9425822	9425961	3'utr	prel	FlyBase	G10904.1	ACTTTGCTGCATTTCATTCCGTGTGTGCGCGAATCAAACGGCTGATCTGAACGGAGACACAATTTGCTGAACACATTTCCTGCATGCTACCAAATTCTATTATTTATCGTTACTTATTTGCACTACATTATTATGTATCA	62	9425822	0.972013872	14	58	341	0.928571429	1.193124598	0.238095238	0.306451613	0.488095238	62	2	4	78	2R:9425822-9425961
2R	+	9425989	9426046	3'utr	prel	FlyBase	G10905.1	AAAGCCGTGTCAAAATTGGTATTGCTATGTAATATGTTGTATATTTTTATCAAAATAT	22	9426003	0.824944989	8	21	213	0.928571429	1.414973348	0.107142857	0.181818182	0.357142857	22	2	0	26	2R:9425989-9426046
2R	+	9426088	9426109	3'utr	prel	FlyBase	G10906.1	AAATAAACTTAGTCTGTTAGAA	6	9426088	0.551295222	6	6	36	1	0.903089987	0.375	0.333333333	0.5	6	0	0	8	2R:9426088-9426109
2R	+	9432237	9432284	coding	Pdk	FlyBase	G10907.1	TTGTGGCCGATTTGGATCTCATTAGGAATCGGCACAACGATGTGGTGC	11	9432276	0.813488827	7	11	68	1	1.204119983	0.1875	0.454545455	0.625	11	0	0	16	2R:9432237-9432284
2R	+	9432502	9432572	coding	Pdk	FlyBase	G10908.1	GCGGAAATCCACATGCGGGTGGCCGCCATATTGGTTGCCTGGATCCCGCCTGTGATCTGTCGGATGTGGTT	12	9432502	0.982163719	4	12	87	1	1.204119983	0.625	0.333333333	0.5	12	0	0	16	2R:9432502-9432572
2R	+	9432613	9432687	coding	Pdk	FlyBase	G10909.1	ACTACCTGACCAGTCCGGCATTGGAGATCCAGCAGCACAGCAGCGAGCCTGGAGACAACCTGCCCATCCGCACCG	21	9432669	0.910796923	3	21	66	1	1.591064607	0.512820513	0.619047619	0.794871795	21	0	0	39	2R:9432613-9432687
2L	+	2952506	2952598	NoAnnotation			G1091.1	AATTGTATATGCACACCATTTACTTATTTCCTTATGCTCAATTTTCGATTGTTTAAGCATGTTAAGCTTTATATTTATGCCTAGTTTTAATTG	8	2952550	0.995799703	6	7	84	0.818181818	0.954242509	0.272727273	0.375	0.545454545	8	2	0	9	2L:2952506-2952598
2R	+	9432691	9432768	coding	Pdk	FlyBase	G10910.1	ACGTGCCCTCGCACCTGTACTACATGCTTTTCGAGCTCTTCAAGAACTCTATGCGAGCTGTTGTAGAGCACCATGGCC	16	9432749	0.973112026	3	15	93	0.956521739	1.342422681	0.043478261	0.3125	0.52173913	16	1	0	22	2R:9432691-9432768
2R	+	9432801	9432860	coding	Pdk	FlyBase	G10911.1	GTAGCCATTTGCAAGGGCAAGGAGGACATCTGTGTGAAAATTTCTGACCAGGGAGGCGGC	7	9432821	0.898125871	4	7	22	1	1	0.2	0.428571429	0.6	7	0	0	10	2R:9432801-9432860
2R	+	9432939	9432986	coding	Pdk	FlyBase	G10912.1	ACGGTGCCATTAGCGGGCTATGGATACGGTCTGCCGATCTCAAGGCTT	8	9432939	0.957857844	4	8	37	1	1.041392685	0.272727273	0.375	0.545454545	8	0	0	11	2R:9432939-9432986
2R	+	9432987	9433048	coding	Pdk	FlyBase	G10913.1	TACGCCCGCTATTTCCATGGCGACATTGTGCTGCTCTCCTGCGAAGGATTCGGAACAGATGC	7	9432987	0.959997653	5	6	32	0.9	0.653212514	0	0.428571429	0.6	7	0	1	9	2R:9432987-9433048
2R	+	9433259	9433304	NoAnnotation			G10914.1	GCTGTCAACCAGTAGACGTGTGAAAATGCCAAAGAGCAAAGCAAAA	20	9433292	0.947760169	3	18	46	0.933333333	1.447158031	0.166666667	0.3	0.533333333	20	2	0	28	2R:9433259-9433304
2R	+	9433315	9433395	3'utr	Pdk	FlyBase	G10915.1	AAATAAAAAAGAAATGAGATGTGATGAGTTGAGAAATGAAGCGAACCGCCTGGCTGTGTAAAGAGTTTGCGCCACCCTGCA	563	9433360	0.964039765	14	545	1977	0.973193473	2.62065648	0.384615385	0.362344583	0.581585082	563	22	1	835	2R:9433315-9433395
2R	+	9433622	9433731	3'utr	Pdk	FlyBase	G10916.1	GCCCATCTTGGAGCGGGCTGAAGCTGTGTTTAGATTTTGCGGGGAGCGAGTGGCGCAGCGCCCTTGGCTTTAATATTACGTTTGTAGCCATTAAATTCTATATATATATA	44	9433683	0.760161712	12	44	320	1	1.851258349	0.098591549	0.454545455	0.661971831	44	0	0	71	2R:9433622-9433731
2R	+	9433746	9433782	3'utr	Pdk	FlyBase	G10917.1	AACCTATATACACGACAAACATTTATACTCTGAAGTA	5	9433746	0.963316101	4	4	22	1	0.77815125	0.666666667	0.2	0.333333333	5	0	0	6	2R:9433746-9433782
2R	+	9433796	9433862	3'utr	Pdk	FlyBase	G10918.1	AAACATTTACGAAATTAGCTTTAATTTGTGGATTTTAATTAGGCTAAAGCCCGAACTGCATGCAATG	13	9433856	0.850894784	5	12	85	0.947368421	1.255272505	0.368421053	0.384615385	0.578947368	13	1	0	18	2R:9433796-9433862
2R	+	9471462	9471500	coding	Camta	FlyBase	G10919.1	TCCGGATGATAACAAAATGGCCGTGATTGCGCCAAGTAT	16	9471478	0.957272802	2	16	77	1	1.342422681	0.363636364	0.3125	0.5	16	0	0	22	2R:9471462-9471500
2L	+	2952775	2952810	3'utr	lilli	FlyBase	G1092.1	GCGTACAGTAAGGAAGATGAACGGCTTTTTAAATTG	18	2952790	0.737020511	4	18	105	1	1.462397998	0.034482759	0.5	0.689655172	18	0	0	29	2L:2952775-2952810
2R	+	9473311	9473369	coding	Camta	FlyBase	G10921.1	TATCCCTGAACCAAAATGGTTGTGCAACTTACAGTGCTTCCAGTGATAACAGCAGCCAA	7	9473369	0.960568692	3	7	41	1	0.954242509	0	0.285714286	0.444444444	7	0	0	9	2R:9473311-9473369
2R	+	9478144	9478199	3'utr	Camta	FlyBase	G10923.1	CTAACTAACTAAATTCTAGTCTATTTTAACGTACTACCAAGCTCTGCGATGCGACT	35	9478184	0.877909453	4	35	240	1	1.707570176	0.019607843	0.314285714	0.529411765	35	0	0	51	2R:9478144-9478199
2R	+	9478743	9478780	3'utr	Camta	FlyBase	G10924.1	AAATTATTTTTGTCCGTCCACATTGTTAGCTTTCATAA	6	9478750	0.670195448	4	5	63	1	1	0.2	0.5	0.7	6	0	0	10	2R:9478743-9478780
2R	+	9553764	9553791	lincRNA_exon	CR43651	FlyBase	G10926.1	TGGGAGCGAGACGGGGACTCACTGTGCT	250	9553775	0.711781786	3	220	267	0.8956743	1.944482672	0.005089059	0.416	0.628498728	250	38	3	352	2R:9553764-9553791
2R	+	9553798	9553827	miRNA	mir-14	ensembl	G10927.1	ATAGTCAGTCTTTTTCTCTCTCCTATACAA	346572	9553810	0.566430706	13	286673	3793571	0.862202273	2.015425627	0.000132625	0.629863347	0.961509114	346572	431509	27731	2873471	2R:9553798-9553827
2R	+	9553852	9553891	lincRNA_exon	CR43651	FlyBase	G10928.1	AAGAAAACCATAGTTTTGTGATGTATTATTAAGCAGACTT	11	9553891	0.7836009	5	11	112	1	1.204119983	0.375	0.363636364	0.5625	11	0	0	16	2R:9553852-9553891
2R	+	9579996	9580041	5'utr	CG1814	FlyBase	G10929.1	CGGTCTTCGCCTGCAACGAGCTCGATCTCAGCGAGGTGCAGGTGTA	5	9580041	0.951139826	4	5	22	1	0.84509804	0	0.4	0.571428571	5	0	0	7	2R:9579996-9580041
2L	+	2973297	2973333	coding	gammaTub23C	FlyBase	G1093.1	ATACCCCGCGCGGTGCTCTTGGACTTGGAACCGAGGG	6	2973297	0.951720167	3	4	20	0.8	0.903089987	0.2	0.666666667	0.8	6	2	0	8	2L:2973297-2973333
2R	+	9580076	9580137	start_codon	CG1814	FlyBase	G10930.1	AAGCCCATCCTGGAGGACCTGCTGTACAATCTGGCTCGCGAGATGCTGGTGAAGAGGTTCCG	5	9580076	0.962842314	4	5	26	1	0.84509804	1	0.4	0.571428571	5	0	0	7	2R:9580076-9580137
2R	+	9580471	9580524	coding	CG1814	FlyBase	G10931.1	TGGTGCAATTGGCCGACCTGTTTTCTGTACCTGAAATGTGCCTGCTGTGCAATG	78	9580497	0.764811359	6	74	720	0.968	1.781755375	0.432	0.41025641	0.632	78	3	1	121	2R:9580471-9580524
2R	+	9580685	9580737	coding	CG1814	FlyBase	G10932.1	CGAGAAGCTGCAGCAGGCGGGCAAGAATCTCTTTCTAGTCACCAATAGCCCGT	31	9580717	0.628340826	4	28	183	0.860465116	1.568201724	0.093023256	0.258064516	0.465116279	31	6	0	37	2R:9580685-9580737
2R	+	9581695	9581760	3'utr	CG1814	FlyBase	G10933.1	TTTGTGGGGACGAATGCCCGTTAGGAAGCTCAGATTAGTTGTAGGTAACAAGAAGTGCCAGTGTTT	12	9581760	0.981431858	7	10	69	0.75	1.079181246	0.1875	0.25	0.4375	12	4	0	12	2R:9581695-9581760
2R	+	9585794	9585825	coding	Updo	FlyBase	G10934.1	ATTGGCTTGGATTGGACTGTGGATCCGCTGGA	7	9585806	0.787876682	2	7	50	1	1	0.1	0.428571429	0.6	7	0	0	10	2R:9585794-9585825
2R	+	9587432	9587529	lincRNA_intron-lincRNA_exon	RpL31	FlyBase	G10935.1	GTTACGCACTTGCAGGATATTGAGTAGCACCGTTTCGGGCTAAACAGCACAATGACCAAGACCAAGGGTGAGAAAATCAACAAATCCGCGATCAACGA	13	9587516	0.964855032	6	13	36	1	1.278753601	0.368421053	0.307692308	0.526315789	13	0	0	19	2R:9587432-9587529
2R	+	9587613	9587705	coding	RpL31	FlyBase	G10936.1	AGGAGATCCGCAAGTTCGCCGAGCGGGAGATGGGCACCACCGATGTGAGGATCGACACCCGTCTGAACAAGCACATCTGGTCCAAGGGTATCA	21	9587652	0.782698694	6	19	65	0.909090909	1.176091259	0.151515152	0.476190476	0.666666667	21	2	1	30	2R:9587613-9587705
2R	+	9587796	9587964	stop_codon	RpL31	FlyBase	G10937.1	CGCGTGCGCCTGGCGCGTCGCCGCAACGACGATGAGGACTCCCCCAACAAGCTGTACACTTACGTGACCTATGTGCCGGTGTCCACGTTCAAGAACTTGCAGACCGAGAATGTCGAGTCCAGCGACGACTAAGCAACGTAATTGACGGCCAAGAAAACACGGTTAATAA	169	9587923	0.864623618	17	165	1063	0.971830986	1.963787827	0.36971831	0.449704142	0.672535211	169	6	2	276	2R:9587796-9587964
2R	+	9589063	9589122	5'utr	CG1827	FlyBase	G10938.1	TTAAAAGCAGAACTCGACCATTTTCCGGCAGAACAGGGACAGATTGTGATACACCAAGAC	25	9589063	0.918329228	2	25	84	1	1.612783857	0.073170732	0.52	0.707317073	25	0	0	41	2R:9589063-9589122
2R	+	9591647	9591705	coding	Map60	FlyBase	G10939.1	CGCCGCCGCAGCAGTACTGCAAAAGAAGGGAATTACTGTGAAGAAGACGCCCAGCTCCG	7	9591647	0.887966458	3	7	19	1	1.041392685	0.363636364	0.571428571	0.727272727	7	0	0	11	2R:9591647-9591705
2L	+	2973433	2973475	coding	gammaTub23C	FlyBase	G1094.1	ACAATCCGGAAAATGTGTACCTATCCAAGCACGGAGGCGGTGC	10	2973447	0.715167148	2	10	44	1	1.176091259	0.6	0.4	0.6	10	0	0	15	2L:2973433-2973475
2R	+	9591887	9591939	coding	Map60	FlyBase	G10940.1	GGCAGCCGCAACTTCAGTGCACACCAGCGTTCCAGATCAACTGCCGGCGGGAA	6	9591887	0.926305174	2	5	21	1	0.903089987	0.375	0.166666667	0.375	6	0	0	8	2R:9591887-9591939
2R	+	9592193	9592260	coding	Map60	FlyBase	G10941.1	CGCCGCCTCCTCCAATACACCCGAGATTATCAACCTGGGCAACTTTGACAACTCGCTGCCGCCAACCT	7	9592193	0.974891136	4	5	32	0.909090909	1	0	0.428571429	0.636363636	7	1	0	10	2R:9592193-9592260
2R	+	9592279	9592315	coding	Map60	FlyBase	G10942.1	ACTCGTCGCGACACGAGTCTCTCGGGCTGTACGTGGC	4	9592279	0.994617375	2	2	10	1	0.602059991	0	0	0	4	0	0	4	2R:9592279-9592315
2R	+	9592358	9592470	stop_codon	Map60	FlyBase	G10943.1	GGAGCTGTCCATCTTGCGCGCCATCCTCGATGTGCAGAGCGACGAACTGGAGCAGTAGACCGACTGATACTCGCAATTTAAATGATTACTCAGCTTACTTATTAGACAAACTA	124	9592358	0.970740122	15	117	674	0.956043956	1.763427994	0.098901099	0.338709677	0.549450549	124	6	2	174	2R:9592358-9592470
2R	+	9592528	9592579	3'utr	Map60	FlyBase	G10944.1	TTTTCCGTGTTCAAACGTCTGCGTTCTGTGCCGCCCACTTGTAAAATGTATT	56	9592559	0.783456265	9	50	383	0.840909091	1.392110465	0.238636364	0.392857143	0.613636364	56	12	2	74	2R:9592528-9592579
2R	+	9592585	9592619	3'utr	Map60	FlyBase	G10945.1	ACAGTTCTGGTATGAGTGTTCATAGCATTTACGCA	6	9592596	0.714644962	3	4	42	0.6	0.954242509	0.133333333	1	1	6	6	0	9	2R:9592585-9592619
2R	+	9592643	9592713	3'utr	Map60	FlyBase	G10945.2	ATGTATTTCTAATATTTGAGATTTCGAATTTGTCCCTATTTAAGGTTGAATATGCTACTTGATTTTAAAAT	11	9592643	0.989272958	10	10	91	0.882352941	1.176091259	0	0.363636364	0.588235294	11	2	0	15	2R:9592643-9592713
2R	+	9604527	9604561	coding	CG1902	FlyBase	G10946.1	AGTGGCCACGCACATTGTCAATGCATCCAGGGAGA	5	9604537	0.78630173	2	5	23	1	1.113943352	0.153846154	0.6	0.846153846	5	0	0	13	2R:9604527-9604561
2R	+	9604686	9604747	coding	CG1902	FlyBase	G10947.1	CCGTCGCGTCTCTGCGAAAGGCAATTGGATTGGAGTATTTACCCGTGGAAATGGGCGGCGAT	5	9604686	0.5	4	4	17	1	0.903089987	0.375	0.6	0.75	5	0	0	8	2R:9604686-9604747
2R	+	9605008	9605088	3'utr	CG1902	FlyBase	G10948.1	AGCCCGATATATACACACTGGAATGTATAGACACTACAGCGCTAAAGCGATCTTTGGTCATAGCAGAACCTGATATTTTAT	60	9605008	0.966791148	6	58	311	0.978494624	1.959041392	0.279569892	0.433333333	0.634408602	60	2	0	91	2R:9605008-9605088
2R	+	9605288	9605314	3'utr	CG1902	FlyBase	G10949.1	GATTCATTCTACCATGATCCCATAATG	7	9605310	0.695002709	2	5	40	0.888888889	0.903089987	0.333333333	0.285714286	0.444444444	7	1	0	8	2R:9605288-9605314
2L	+	2973855	2973955	coding	gammaTub23C	FlyBase	G1095.1	CAGATCAACAACCTGGTCTCCACCATAATGAGCGTCAGCACCACTACGCTGAGGTATCCATCCTACATGAACAACAATCTCATTGGGCTGACGGCTCCTTT	19	2973859	0.986371973	5	19	95	1	1.491361694	0.096774194	0.421052632	0.64516129	19	0	0	31	2L:2973855-2973955
2R	+	9605338	9605369	3'utr	CG1902	FlyBase	G10950.1	CGTCTTCTACTTGCGTGCTAAGTTGTTGTTGG	9	9605349	0.837785564	4	7	66	0.9375	0.875061263	0.25	0.666666667	0.8125	9	0	1	15	2R:9605338-9605369
2R	+	9605483	9605520	3'utr	CG1902	FlyBase	G10951.1	ACATACATATACATGCATCTCTATATTTATGGATAATA	8	9605496	0.757704419	4	8	64	1	0.954242509	0	0.125	0.222222222	8	0	0	9	2R:9605483-9605520
2R	+	9606545	9606597	coding	GstT1	FlyBase	G10954.1	ATGTCCGCTTGGTCTGCTCCCTGTTCTTCCGTCAGGTGTGGCTTCTTCCGGCA	31	9606545	0.938924562	3	31	273	1	1.672097858	0.340425532	0.322580645	0.553191489	31	0	0	47	2R:9606545-9606597
2R	+	9606634	9606745	coding	GstT1	FlyBase	G10955.1	AAGAAGCTAATCAAGGATGTGGAGAGTAATTTGGGTCTACTGGAACGCCTCTGGCTGGAAAAGGACTTCTTAGTCGGCGACAAACTTACCGTGGCAGACATCTTCGGGTCTT	9	9606634	0.977762294	8	8	47	0.882352941	1.176091259	0.294117647	0.666666667	0.823529412	9	2	0	15	2R:9606634-9606745
2R	+	9606841	9606902	coding	GstT1	FlyBase	G10956.1	CGTAAATGAGAAGCAATTCCCCAAGGTGGCCAAGTGGATGGAACGCGTTCGTGATGCTACCA	8	9606841	0.99394859	4	5	38	0.5	0.77815125	0.166666667	0.375	0.583333333	8	6	0	6	2R:9606841-9606902
2R	+	9606972	9607135	stop_codon	GstT1	FlyBase	G10956.2	GATTTCTTTTCGATTTTGACTGATTTCTTTGTTCATTGCATTTATTAGGATTTTAAAACATTTTTGTGCCTTATCTGATGTTTATTGTGTTCAGTTCTGCGCTGCAAAACTCCTAAATGTTAAAATAATTAGAGACTATGAAAAGGGGTGATATCGGATCAATA	497	9607135	0.991467979	33	459	6099	0.925110132	1.896250562	0.099853157	0.291750503	0.483113069	497	44	7	630	2R:9606972-9607135
2R	+	9712929	9713012	start_codon	dap	FlyBase	G10958.1	ATTGACTCAACATGGTCAGTGCCCGAGTCCTGAATCCTGTGATGATCAGTGAGTTCTGCAAGATGAGCAGCAGCCCGGCGGTGA	11	9713006	0.974978217	5	9	61	0.928571429	1.113943352	0.071428571	0.090909091	0.285714286	11	1	0	13	2R:9712929-9713012
2R	+	9715134	9715164	3'utr	dap	FlyBase	G10959.1	TTTTACAAGCCACTGCGATTGTGTAGTATTT	18	9715152	0.717407267	3	16	119	0.9	1.130333768	0.133333333	0.555555556	0.733333333	18	2	1	27	2R:9715134-9715164
2R	+	9715184	9715417	3'utr	dap	FlyBase	G10960.1	CCTTTTTATGCAGTGCAAGGGCGACAGTTGCGAATATTAATCGTTAGTCTTCAACTACTCGTAACCAGTAATTAGTTGTAAGTCAACCAGTAAGCTCGAGCTAAATGAAACTTTTTAGATTTCTCTAGTGAGAAATGCCATAAACTAAGTGATTAGTTCTTAACAACAAACAACTATTGAACAAGAAGAGAGAGACCGCAAGCTAAATGGAATTAGTCTTAACTATCTTGAAGC	58	9715376	0.980317788	26	51	362	0.886075949	1.84509804	0.075949367	0.344827586	0.518987342	58	9	0	70	2R:9715184-9715417
2R	+	9715455	9715490	3'utr	dap	FlyBase	G10961.1	CTTTACATAACTTTGTGAAATCCTTGCAAATTTCGC	6	9715467	0.72473342	2	5	64	0.818181818	0.954242509	0.181818182	0.666666667	0.818181818	6	2	0	9	2R:9715455-9715490
2R	+	9715780	9715926	3'utr	dap	FlyBase	G10962.1	TGAATGCCGCCGAATGGACACAAATTGTCGCGCTCTCATTTCTTAACCAGTGCTAAAAATGTCTTTTATGATTTGCTATGATCTCTGGGCAAATTATGAAAACAATTTTGCCTGAAACTATCATGTACAAAAACTAGATTATTATAC	818	9715780	0.941397623	28	782	6291	0.955028618	2.026050158	0.061324612	0.376528117	0.582992641	818	45	10	1168	2R:9715780-9715926
2R	+	9715982	9716029	3'utr	dap	FlyBase	G10963.1	TTGTAAGGCCTAACTAAGAACAAATCCAAAGTATTCTCCTAATATTTA	21	9715982	0.968472255	7	19	106	0.862068966	0.920818754	0	0.285714286	0.482758621	21	2	2	25	2R:9715982-9716029
2R	+	9716127	9716160	3'utr	dap	FlyBase	G10964.1	CACATCCGCATTACTTTGGTTGTAGACGTAGCAG	8	9716127	0.830818129	5	6	58	0.7	0.84509804	0.3	0.25	0.4	8	3	0	7	2R:9716127-9716160
2R	+	9837007	9837071	5'utr	CG1663	FlyBase	G10966.1	ATAAAATGTGTAGTTTTCGGAATAAATTGCATGCAGATTCTAAGGACATGATACCAAAACACTCA	10	9837007	0.898747549	4	10	33	1	1.204119983	0	0.4	0.625	10	0	0	16	2R:9837007-9837071
2R	+	9837108	9837174	5'utr	CG1663	FlyBase	G10967.1	ATGAGAAGTGACTCCTCAATTTTAATCAAATGCTGCCTTTGTAATGTGGACACTTTTGGCGGTGACA	5	9837108	0.986381569	4	5	31	1	0.84509804	0.571428571	0.4	0.571428571	5	0	0	7	2R:9837108-9837174
2R	+	9838554	9838601	NoAnnotation			G10969.1	TTCTTAGCTACTTTAATAGAGACTGCTGTAGTTTTTTAAGTAGAACCC	43	9838572	0.811045118	5	38	458	0.893939394	1.770852012	0.363636364	0.372093023	0.590909091	43	7	0	59	2R:9838554-9838601
2L	+	2974296	2974342	coding	gammaTub23C	FlyBase	G1097.1	AGCAACCATCGAGTGTCCGGACTGATGCTGGCCAACCACACCAGCAT	18	2974342	0.956659703	2	17	81	0.933333333	1.447158031	0.266666667	0.5	0.7	18	2	0	28	2L:2974296-2974342
2R	+	9842628	9842708	5'utr	CG1667	FlyBase	G10972.1	GCTTATTAAATTAAATGATCTCCGCAACTTAAATAGGGGCATCCCACCGATAGCGTTTCAGTATTGACGAGAGCATCAGTT	45	9842643	0.732017342	10	40	259	0.905405405	1.224014811	0.148648649	0.488888889	0.689189189	45	4	3	67	2R:9842628-9842708
2R	+	9842771	9842817	5'utr	CG1667	FlyBase	G10973.1	AGCGTTCCCAAGCTTTTGCTCCTGAGATCTTTGAGCCTGGATCCATT	17	9842771	0.977273844	6	16	129	0.952380952	1.301029996	0.142857143	0.176470588	0.333333333	17	1	0	20	2R:9842771-9842817
2R	+	9843980	9844030	coding	CG1667	FlyBase	G10974.1	GCCACCGTGTTCTTGGCTGATCTGCTCCTTCGCTTGTACCGCTGTGTCGTC	11	9844015	0.735649659	4	9	94	0.75	0.653212514	0.25	0.090909091	0.166666667	11	2	1	9	2R:9843980-9844030
2R	+	9844056	9844081	coding	CG1667	FlyBase	G10975.1	ATTTGCCCGAGGATCGGCTGTGGATA	5	9844056	0.637241308	3	4	26	1	0.84509804	0.142857143	0.4	0.571428571	5	0	0	7	2R:9844056-9844081
2R	+	9844120	9844193	coding	CG1667	FlyBase	G10976.1	ATACCTGATTGTGGGATTCCTTCTCGTAGCTTTTTTTCGAATTTCGGTTACCGGGAATTACAGGAACGTAATGC	9	9844169	0.855241432	5	8	71	1	1.204119983	0.0625	0.555555556	0.75	9	0	0	16	2R:9844120-9844193
2R	+	9844229	9844326	coding	CG1667	FlyBase	G10977.1	TGGATATGGAGCTTTACCGATATGGACCAAAGCACCCTGAGCTACTCGCACTGGATACGTGACTCCCATGGACTAGACTATGCGGCCGGAATGGCCTC	30	9844229	0.952676628	7	28	125	0.909090909	1.602059991	0.272727273	0.3	0.522727273	30	4	0	40	2R:9844229-9844326
2R	+	9844833	9844912	coding-intron	CG1667	FlyBase	G10979.1	ACAAGCACCTGAAAGAACTTATTACTACTTGGCCGGAGACTCGAGACCTTGTAGAGCTCATCATCTATAACTGTAGGTTG	8	9844833	0.986489124	7	8	61	1	1.176091259	0.6	0.5	0.733333333	8	0	0	15	2R:9844833-9844912
2L	+	2974436	2974506	coding	gammaTub23C	FlyBase	G1098.1	GGACGACCTCAATGAGCTGGACGAATCTCGCGAAACTGTTGACTGCCTGGTGCAAGAGTATGAGGCAGCCA	6	2974436	0.967686818	4	5	29	1	1.113943352	0.307692308	0.666666667	0.846153846	6	0	0	13	2L:2974436-2974506
2R	+	9844999	9845127	stop_codon	CG1667	FlyBase	G10980.1	GCAAGGGCAACCTGGTGGATGTTGGCGAATTGCTTGTAGCTCATATGCAAAACAAAACCAAAACTATTGACGAAATTTCCAACTAAGACTTGAAATCAAAAACGATTCCAAAGATTACGTTTTTTAATA	107	9844999	0.95303902	15	105	488	0.97515528	2.195899652	0.043478261	0.345794393	0.565217391	107	4	0	157	2R:9844999-9845127
2R	+	9845196	9845235	3'utr-intron	CG1667	FlyBase	G10981.1	TTAAACACAAACAAAAGACTATAAAGGTGAGTGGGCCGAG	18	9845196	0.921771962	2	17	35	0.954545455	1.021189299	0.272727273	0.222222222	0.363636364	18	0	1	21	2R:9845196-9845235
2R	+	9845377	9845456	3'utr	CG1667	FlyBase	G10982.1	CAGTTGTTTCAGTTGTCCCTTGGGCATATTAATATCTCTGAAAATTGATGCAAATTTTAATTGTAATGCGCTCTTTGTTT	31	9845377	0.985701223	8	31	256	1	1.579783597	0.052631579	0.161290323	0.315789474	31	0	0	38	2R:9845377-9845456
2R	+	9849491	9849559	coding	CG1671	FlyBase	G10984.1	CAACGGAGCTACTGGCTTTGCATCCGTGAGCCAAGATGGCAGCATGAAGGTATGGCAGCTCGTCAGAAG	12	9849544	0.838164685	3	12	47	1	1.361727836	0.434782609	0.583333333	0.782608696	12	0	0	23	2R:9849491-9849559
2R	+	9850360	9850399	coding	CG1671	FlyBase	G10985.1	ATTCGCAGGCGGGCAACATGATCCTCAAGTACTTGATCGG	71	9850371	0.966045749	2	71	215	1	2.025305865	0.283018868	0.338028169	0.556603774	71	0	0	106	2R:9850360-9850399
2R	+	9866601	9866653	3'utr	Ntmt	FlyBase	G10987.1	AATGTCACATTACTAGCTAGTCACTTCAAATTGTAGCGTTCTAATCAACGAAT	6	9866601	0.984844175	3	6	45	1	0.84509804	0	0.166666667	0.285714286	6	0	0	7	2R:9866601-9866653
2R	+	9875295	9875348	5'utr	CG12744	FlyBase	G10988.1	TGTAACCGAATGGAACACTTGTGACTTTTAAGTGCGCATCGAATAGACTGGATG	5	9875348	0.977867698	3	5	32	1	0.903089987	0.375	0.6	0.75	5	0	0	8	2R:9875295-9875348
2L	+	2974566	2974607	stop_codon	gammaTub23C	FlyBase	G1099.1	TCGGAGGATAGTCGATCTGTGACCAGCGCCGGTTCCTAGTTC	8	2974566	0.660701976	4	7	37	0.916666667	1.041392685	0.083333333	0.375	0.583333333	8	1	0	11	2L:2974566-2974607
2R	+	9892669	9892699	coding	CG30007	FlyBase	G10990.1	CAGGAGCATAGAACACTGCCTGGTCCTCTTG	6	9892689	0.648271512	3	6	23	1	1	0.3	0.5	0.7	6	0	0	10	2R:9892669-9892699
2R	+	9892840	9892881	coding	CG30007	FlyBase	G10991.1	ACTGGACAAAAAAGCGGTCAAGACTGTGGCGGAGCTTACTGC	12	9892840	0.909484214	3	11	35	0.9375	0.875061263	0.4375	0.333333333	0.5	12	0	1	15	2R:9892840-9892881
2R	+	9892981	9893042	coding	CG30007	FlyBase	G10992.1	AAGAAAAATATGGCAAACTTATCGGACATTGTGGAGCAAATGAGGCAACTGGATGCTAATTA	6	9892981	0.875261866	4	6	25	1	0.954242509	0.444444444	0.333333333	0.555555556	6	0	0	9	2R:9892981-9893042
2R	+	9893155	9893185	coding	CG30007	FlyBase	G10993.1	AAGGCCTGCATGCTGTCCATTCTCGGCAAAG	5	9893185	0.871937993	2	4	26	0.8	0.602059991	0.2	0	0	5	1	0	4	2R:9893155-9893185
2R	+	9896562	9896594	coding	CG30007	FlyBase	G10994.1	AAGAGAGAGAGAAACTATACGCCTGCTGTTGGG	5	9896562	0.966420416	4	4	21	0.833333333	0.698970004	0.5	0.2	0.333333333	5	1	0	5	2R:9896562-9896594
2R	+	9911020	9911071	5'utr	Etf-QO	FlyBase	G10997.1	ACACATAGGCGAACAGTAAATACTGCCAACGAACTTTGGACGGAGCTACGTC	7	9911020	0.987112998	4	5	21	0.8	0.903089987	0.4	0.428571429	0.6	7	2	0	8	2R:9911020-9911071
2R	+	9911077	9911132	5'utr	Etf-QO	FlyBase	G10997.2	GTGGACGGGTCTAAAGTCCAACTTGTTGCACCGATCTCGTTGTTTGTGTTGTGTTT	50	9911116	0.646745593	7	44	415	0.945205479	1.537819095	0.315068493	0.34	0.547945205	50	3	1	69	2R:9911077-9911132
2R	+	9911157	9911203	5'utr	Etf-QO	FlyBase	G10998.1	TACACACATACGTAAATAGGAACAGTTTACAGTGAACTTCTGCAACT	6	9911157	0.968628353	3	6	32	1	1.079181246	0	0.833333333	0.916666667	6	0	0	12	2R:9911157-9911203
2R	+	9911239	9911280	start_codon	Etf-QO	FlyBase	G10999.1	GGAAAAGGAGCGAAAAATGTCGGCACTCATGAAAATGCACAG	6	9911239	0.962289135	3	4	14	0.6	0.77815125	0.2	0.5	0.7	6	4	0	6	2R:9911239-9911280
211000022278174	+	994	1037	NoAnnotation			G11.1	AATTATTTTTAAAGTTGTGGCAAAAGAACTGATTGTTTGATGAC	12	994	0.968529039	5	12	74	1	1.230448921	0.529411765	0.333333333	0.529411765	12	0	0	17	211000022278174:994-1037
211000022278879	+	1793	1879	NoAnnotation			G110.1	TATGCCTGAACGCCTCTAAGGTCGTATCCGTGCTGGACTGCAATGATAAATAAGGGGCAATTTGCATTGTATGGCTTCTAAACCATT	68	1793	0.711291047	16	65	442	0.981481481	2.025305865	0.287037037	0.411764706	0.62962963	68	2	0	106	211000022278879:1793-1879
2L	+	2974699	2974751	3'utr	gammaTub23C	FlyBase	G1100.1	AGTAGTAGTGATAAGACGATTGTTGGTATGACTCGCATGTATGTAAACGCTGT	6	2974751	0.986652589	3	4	39	0.909090909	1	0.363636364	0.5	0.727272727	6	1	0	10	2L:2974699-2974751
2R	+	9911534	9911569	coding	Etf-QO	FlyBase	G11000.1	GAGGTGGACCTGGTCATCGTCGGTGGAGGACCTGCT	5	9911569	0.952995045	3	3	18	0.8	0.602059991	0.6	0	0	5	1	0	4	2R:9911534-9911569
2R	+	9912339	9912391	coding	Etf-QO	FlyBase	G11002.1	GGCTGGCCTTTGGACCGCTTCACATATGGCGGCTCCTTCTTGTACCATTTGAA	5	9912339	0.976918526	2	5	38	1	0.77815125	0.166666667	0.2	0.333333333	5	0	0	6	2R:9912339-9912391
2R	+	9913009	9913060	coding	Etf-QO	FlyBase	G11003.1	AGCTCCTGCCCGCCCATTGTTTACCCCAAGCCCGATGGCAAGATCTCCTTCG	9	9913009	0.953646372	3	8	38	1	1.041392685	0.545454545	0.222222222	0.363636364	9	0	0	11	2R:9913009-9913060
2R	+	9913262	9913309	coding	Etf-QO	FlyBase	G11004.1	AGAACTGCATCCACTGCAAGACCTGTGATATCAAGGACCCCAAGCAGA	8	9913262	0.931127657	5	7	35	0.928571429	1.113943352	0.071428571	0.375	0.642857143	8	1	0	13	2R:9913262-9913309
2R	+	9913310	9913344	coding	Etf-QO	FlyBase	G11004.2	ACATCAACTGGGTGGTGCCCGAGGGAGGTGGCGGT	7	9913323	0.654840872	4	6	18	0.888888889	0.903089987	0.333333333	0.285714286	0.444444444	7	1	0	8	2R:9913310-9913344
2R	+	9913354	9913470	stop_codon	Etf-QO	FlyBase	G11005.1	AACGGCATGTGAAAGGATAACTATCGCAGCCAATCCGTGTACCGCAATTGCATTTCATTAGTTTTTAAAGTTGAGAATTTGAACTTATGATTCGGAATTAAGCCTAAAGTTGCAATA	139	9913354	0.991511362	15	134	1440	0.966183575	2	0.222222222	0.352517986	0.565217391	139	6	1	200	2R:9913354-9913470
2R	+	9960120	9960181	5'utr	Pal1	FlyBase	G11006.1	TTACGAGCACAACTACGCCGGACTGGATCTCCGCCAGCATTCGGGCAGCTATATATATACAT	26	9960120	0.942421716	7	23	110	0.894736842	1.531478917	0.184210526	0.384615385	0.578947368	26	4	0	34	2R:9960120-9960181
2R	+	9960576	9960626	coding	Pal1	FlyBase	G11007.1	CAACGAACGCCTGCACCAGATACTCAAGGGATCCGGAGCAGGATCGGGAGC	8	9960626	0.766064046	3	6	12	0.75	0.954242509	0.416666667	0.375	0.583333333	8	3	0	9	2R:9960576-9960626
2R	+	9960795	9960823	coding	Pal1	FlyBase	G11009.1	AATGTGAAACTGGGTGCAGTGACAGCTGT	9	9960795	0.849809863	4	9	35	1	1.176091259	0.466666667	0.555555556	0.733333333	9	0	0	15	2R:9960795-9960823
2L	+	2977287	2977316	coding	CG3165	FlyBase	G1101.1	AAGATTTCCACATTTGCCGTTCTGGACCTA	6	2977311	0.642429704	2	4	35	0.5	0.602059991	0	0.166666667	0.375	6	4	0	4	2L:2977287-2977316
2L	+	2977319	2977383	coding	CG3165	FlyBase	G1101.2	GACCACCAACTTGCCTGCCTACAGGAACAACCGAGTGAGCATTACGGAGTTGTGCATTTACGCCT	6	2977338	0.982583358	5	5	28	0.857142857	0.77815125	0.142857143	0.166666667	0.285714286	6	1	0	6	2L:2977319-2977383
2R	+	9962690	9962744	stop_codon	Pal1	FlyBase	G11010.1	AGTGACTTGGTGTACCGAAAGCTGACTGCTTCCACCCAGAGTCTTGGCTGATCGG	12	9962690	0.937687372	3	12	50	1	1.204119983	0.3125	0.25	0.4375	12	0	0	16	2R:9962690-9962744
2R	+	9962747	9962821	3'utr	Pal1	FlyBase	G11011.1	GTGCTAACTCCTCACTCAATGTCCTGTGTTGTGCTGTCACACTTAACTGATTTAGTGTCCTGTACTTATAAGCTC	98	9962765	0.809110673	16	95	910	0.981707317	1.90579588	0.18902439	0.428571429	0.658536585	98	2	1	161	2R:9962747-9962821
2R	+	9962890	9962948	3'utr	Pal1	FlyBase	G11012.1	ACAGCATGTCCACTTCTTGTGTGTTCTGTATTCGTTGGCTTACTTTTCGTTCAACTTTA	17	9962948	0.992088512	7	14	165	1	1.397940009	0	0.352941176	0.56	17	0	0	25	2R:9962890-9962948
2R	+	9969944	9970050	coding	Adam	FlyBase	G11013.1	AACGTTTGGCCAACCTATCGCCTGCAGAAAAGTTGGCTGAGAAGCTGCGATTGCAAAAAATCCAGGAGGCCTCTGATCTCAAGCATGCCCAGGAAGCGTTCGGTGTG	102	9969944	0.93892646	12	93	372	0.948051948	1.562292864	0.357142857	0.37254902	0.584415584	102	5	3	146	2R:9969944-9970050
2R	+	9970520	9970551	stop_codon	Adam	FlyBase	G11014.1	ATGACGACTTCATGTGAATAGGATCTATAAAT	7	9970538	0.829047264	3	7	43	1	0.903089987	0.25	0.142857143	0.25	7	0	0	8	2R:9970520-9970551
2R	+	9970586	9970645	3'utr	Adam	FlyBase	G11015.1	TTGCTTGTTGAAGAGTTCTTCTTGTTAGAGATGCTGCGCAGGAATAAGAGTCCTTTGTTA	5	9970586	0.985494434	4	4	39	1	0.903089987	0.375	0.4	0.625	5	0	0	8	2R:9970586-9970645
2R	+	9970773	9970814	3'utr	Adam	FlyBase	G11016.1	AAACCGAAAGAATATTTAGGCAACTGACTTATGGCGACAGCA	6	9970773	0.937294532	4	6	23	1	0.954242509	0.111111111	0.166666667	0.444444444	6	0	0	9	2R:9970773-9970814
2R	+	9970869	9970899	3'utr	Adam	FlyBase	G11017.1	AGAATAAAACTACAGATCGATATTAAACGAA	5	9970883	0.798166947	2	4	24	0.8	0.602059991	0.4	0	0	5	1	0	4	2R:9970869-9970899
2R	+	9971621	9971686	start_codon	CG12134	FlyBase	G11018.1	ATGTTCTTAGCCTGGCCGCAGATCAAGGATTCTCACGGATGGCCGCCGGACTGTCCAATTCAGCAG	6	9971681	0.946334583	4	6	25	1	0.84509804	0.285714286	0.166666667	0.285714286	6	0	0	7	2R:9971621-9971686
2R	+	9989177	9989219	5'utr	TER94	FlyBase	G11019.1	TGCCTCATCTTTGAATTTGACTAAAAGTGCCGATTTCCAGCTC	10	9989194	0.725740079	4	7	64	0.875	1.146128036	0.25	0.5	0.6875	10	2	0	14	2R:9989177-9989219
2R	+	9989222	9989285	5'utr	TER94	FlyBase	G11019.2	CGAATAGTCCAAGTCGCGCCGAATTGTACAATTAAGTTAAAAAGTTCAACGTCAACTAGTTTAT	39	9989242	0.785754866	9	37	236	0.962962963	1.414973348	0.407407407	0.307692308	0.5	39	1	1	52	2R:9989222-9989285
2L	+	2977477	2977503	coding	CG3165	FlyBase	G1102.1	ATGTGCTCTTCCAGCCGTCCATGGTAG	7	2977503	0.844039729	3	4	38	0.733333333	1.041392685	0.866666667	0.857142857	0.933333333	7	4	0	11	2L:2977477-2977503
2R	+	9990470	9990574	3'utr-intron	TER94	FlyBase	G11020.1	GTGAAGATCTGGCTACGGCGATCCTGAAGCGCAAGGACCGTCCCAACCGACTGATTGTGGAAGAGGCGCAGAATGACGACAACTCTGTGGTGTCGCTATCGCAGG	63	9990550	0.711082319	10	57	258	0.888888889	1.643452676	0.575757576	0.412698413	0.626262626	63	10	1	88	2R:9990470-9990574
2R	+	9990658	9990721	lincRNA_intron-lincRNA_exon	TER94	FlyBase	G11021.1	AGGCGAAGATGGATGAGCTGCAGCTCTTCCGTGGCGACACCGTGATTCTGAAGGGCAAGCGCCG	31	9990659	0.997429284	5	26	143	0.865384615	1.653212514	0.576923077	0.451612903	0.673076923	31	7	0	45	2R:9990658-9990721
2R	+	9990726	9990769	coding	TER94	FlyBase	G11021.2	GAGACGGTGTGCATCGTGCTCTCGGACGACACCTGTCCCGACGA	6	9990761	0.959553549	3	4	19	0.7	0.84509804	0.3	0.666666667	0.8	6	3	0	7	2R:9990726-9990769
2R	+	9990808	9990865	coding	TER94	FlyBase	G11021.3	GCGTCCATCTTTCAGATGTGGTTTCCGTGCAGTCCTGCCCGGACGTCAAGTACGGCAA	18	9990831	0.614090073	7	17	114	1	1.414973348	0.115384615	0.333333333	0.538461538	18	0	0	26	2R:9990808-9990865
2R	+	9990893	9991047	coding	TER94	FlyBase	G11022.1	AAGCACCGAAGGCGTTACCGGCAACCTGTTCGAGATCTATCTGAAGCCGTACTTCCTAGAGGCCTATCGGCCAATCCACATGGGCGACAACTTTATTGTGCGCGCCGCCATGCGTCCTATTGAGTTCAAGGTGGTGCTGACCGACCCGGAGCCCT	60	9990893	0.969000953	19	55	321	0.946236559	1.944482672	0.397849462	0.35	0.580645161	60	5	0	88	2R:9990893-9991047
2R	+	9991109	9991165	coding	TER94	FlyBase	G11023.1	GGAGGAGGAGTCCCTAAACGCCGTTGGCTACGATGATATCGGTGGTTGCCGCAAGCA	6	9991109	0.97298823	3	4	26	0.857142857	0.77815125	0.142857143	0.4	0.571428571	5	1	0	6	2R:9991109-9991165
2R	+	9991201	9991273	coding	TER94	FlyBase	G11024.1	TGCGGCATCCATCGCTCTTCAAGGCCATTGGTGTGAAGCCACCGCGTGGTATTCTTATGTACGGTCCCCCGGG	11	9991201	0.980394731	4	10	76	0.882352941	1.176091259	0.470588235	0.454545455	0.647058824	11	2	0	15	2R:9991201-9991273
2R	+	9991311	9991383	coding	TER94	FlyBase	G11025.1	GAGACCGGAGCCTTTTTCTTCCTGATTAACGGACCGGAGATCATGTCCAAACTGGCCGGAGAGTCGGAATCGA	9	9991311	0.964150383	7	8	55	1	1.146128036	0.071428571	0.444444444	0.642857143	9	0	0	14	2R:9991311-9991383
2R	+	9991436	9991471	coding	TER94	FlyBase	G11026.1	CATCGATGAGATCGACGCTATTGCCCCCAAGCGTGA	7	9991471	0.929481673	3	7	28	1	0.954242509	0.444444444	0.285714286	0.444444444	7	0	0	9	2R:9991436-9991471
2R	+	9991474	9991532	coding	TER94	FlyBase	G11027.1	AGACCCACGGTGAGGTGGAGCGTCGCATTGTGTCGCAGCTTTTGACCCTGATGGATGGC	12	9991474	0.974030292	6	12	76	1	1.278753601	0.263157895	0.5	0.684210526	12	0	0	19	2R:9991474-9991532
2R	+	9991541	9991653	coding	TER94	FlyBase	G11028.1	GAGCTCCCATCTGATCGTTATGGCTGCTACCAACAGGCCCAACTCCATTGACCCGGCCCTGCGTCGCTTTGGACGTTTTGATCGTGAGATTGACATCGGCATTCCAGATGCCA	22	9991626	0.741812093	10	20	143	0.941176471	1.028028724	0.235294118	0.363636364	0.588235294	22	0	2	32	2R:9991541-9991653
2R	+	9991679	9991745	coding	TER94	FlyBase	G11028.2	TCACACCAAGAACATGAAGCTGCATGATGATGTTGACCTGGAGCAGATTGCTGCCGAATCCCACGGA	17	9991679	0.976495084	8	15	88	0.863636364	0.801632346	0.227272727	0.294117647	0.454545455	17	1	2	19	2R:9991679-9991745
2R	+	9991747	9991881	coding	TER94	FlyBase	G11029.1	ATGTGGGCGCTGATCTGGCTTCACTCTGCTCTGAGGCTGCCCTTCAGCAAATCCGTGAGAAGATGGACCTCATCGATTTGGAAGACGATAAGATCGATGCCGAGGTGCTGGCGTCGCTGGCCGTGACAATGGAGA	115	9991809	0.959246364	15	113	603	0.978609626	1.961421094	0.251336898	0.4	0.631016043	115	3	1	183	2R:9991747-9991881
2L	+	2977592	2977707	coding	CG3165	FlyBase	G1103.1	AGCAACTACTTGCTGGAGCGGGAGTCCCAGCTAGACACGGATGCCGCGCAACTCATCGTCAGTTTTCTAAAGCACTTGCCGAGTCCGGTTTGCCTGGTGGCTCACAATGGTTGGGG	19	2977707	0.960376105	12	19	98	1	1.431363764	0.148148148	0.315789474	0.518518519	19	0	0	27	2L:2977592-2977707
2R	+	9991983	9992049	coding	TER94	FlyBase	G11030.1	GTCAAGAAGGAATTGCAGGAGCTGGTGCAATACCCAGTGGAGCATCCGGACAAGTTCTTGAAGTTTG	6	9991983	0.982145352	5	6	33	1	1	0.7	0.5	0.7	6	0	0	10	2R:9991983-9992049
2R	+	9992281	9992400	coding	TER94	FlyBase	G11032.1	AAGCCCGTGGCGGTAATGTCGGCGATGCTGGCGGCGCCGCTGATCGTGTGATCAATCAGATCCTTACCGAAATGGATGGCATGGGAGCCAAGAAGAATGTGTTCATCATCGGAGCCACCA	62	9992281	0.961719339	11	60	311	0.969072165	1.672097858	0.082474227	0.435483871	0.639175258	62	2	1	94	2R:9992281-9992400
2R	+	9992402	9992539	coding	TER94	FlyBase	G11032.2	TCGCCCGGACATTATCGATCCGGCCATCCTCCGTCCGGGCCGTCTGGATCAGTTGATCTATATTCCGCTGCCCGACGACAAATCGCGTGAGGCTATCCTGAAGGCTAACTTGCGCAAGTCGCCGCTGGCCAAGGAAGT	32	9992526	0.961721765	8	28	142	0.894736842	1.707570176	0.473684211	0.5625	0.754385965	32	6	0	51	2R:9992402-9992539
2R	+	9992540	9992586	coding	TER94	FlyBase	G11032.3	AGACCTTACCTACATCGCCAAGGTGACGCAGGGCTTCTCTGGCGCCG	12	9992563	0.797397832	7	11	49	0.9375	1.176091259	0.6875	0.25	0.4375	12	1	0	15	2R:9992540-9992586
2R	+	9992627	9992660	coding	TER94	FlyBase	G11033.1	CCGACAGGCCATCGAGGCTGAAATTCGTCGCGAG	10	9992633	0.910985933	2	10	26	1	1.230448921	0.352941176	0.3	0.588235294	10	0	0	17	2R:9992627-9992660
2R	+	9992864	9992909	coding	TER94	FlyBase	G11034.1	CGAGATGTTTGCCCAGACTTTGCAGCAGTCCCGTGGATTCGGACAG	17	9992887	0.724389367	5	17	98	1	1.462397998	0.413793103	0.588235294	0.75862069	17	0	0	29	2R:9992864-9992909
2R	+	9992996	9993095	stop_codon	TER94	FlyBase	G11035.1	AACCGGCAACACCTCAGGATCTGGTAACAACTTGCCAGTTAACTCGCCCGGCGACAACGGCGACGATGATCTTTACAGTTAGATTTCTAGTTTTACACCG	65	9992996	0.971172943	11	60	345	0.904761905	1.977723605	0.2	0.461538462	0.666666667	65	10	0	95	2R:9992996-9993095
2R	+	9993263	9993297	3'utr	TER94	FlyBase	G11036.1	CTTCTTTGATACCATCCTTACTCTTGGTCGCGGAT	8	9993280	0.68409508	4	6	71	0.75	0.954242509	0.083333333	0.5	0.666666667	8	3	0	9	2R:9993263-9993297
2R	+	9993304	9993334	3'utr	TER94	FlyBase	G11037.1	AGTAGGAGAAGGTTCCCATTTGGATTTGGGC	5	9993304	0.9642487	4	5	28	1	1.041392685	0	0.8	0.909090909	5	0	0	11	2R:9993304-9993334
2R	+	9993352	9993429	3'utr	TER94	FlyBase	G11038.1	ATTTTAATTGGCGAACTATTCCGCGCCTCACACTAATCATTCGTGCATTGTCGGTAGAGTGGCTCCGATATATGAGTT	9	9993352	0.978635808	7	9	62	1	1.204119983	0.0625	0.444444444	0.6875	9	0	0	16	2R:9993352-9993429
2R	+	10000331	10000371	NoAnnotation			G11039.1	ATTCGATACAGCTTTGATGTACCTTTATAGAATTATAACAT	38	10000348	0.73606904	6	33	365	0.910714286	1.230448921	0.089285714	0.342105263	0.553571429	38	3	2	51	2R:10000331-10000371
2L	+	2977743	2977794	coding	CG3165	FlyBase	G1104.1	AACTAAACATAGAGCTTCCCCAATCCCTGACTTGTGTTGACTCACTGCGCGC	6	2977743	0.977081967	5	5	30	1	0.84509804	0.285714286	0.166666667	0.285714286	6	0	0	7	2L:2977743-2977794
2R	+	10027099	10027151	5'utr	CG12128	FlyBase	G11040.1	AGCCAATGAGGTGCAGGCTAAGGATAAGCCTAATCCGTCCACGCTGAGCATAG	11	10027122	0.8326676	3	11	37	1	1.230448921	0.352941176	0.454545455	0.647058824	11	0	0	17	2R:10027099-10027151
2R	+	10027795	10027827	coding	CG12128	FlyBase	G11041.1	TCGCACACTCCATGTCTGAGATTTTTACCAAAT	11	10027806	0.832044431	2	11	92	1	1.204119983	0	0.454545455	0.625	11	0	0	16	2R:10027795-10027827
2R	+	10027921	10027955	coding	CG12128	FlyBase	G11042.1	ACATGCTCATTGTATTTGGCGGACTGCAAGGCTTG	6	10027955	0.918121991	3	6	49	1	0.954242509	0.555555556	0.333333333	0.555555556	6	0	0	9	2R:10027921-10027955
2R	+	10028109	10028157	coding	CG12128	FlyBase	G11043.1	CAACCGCAAGTGGCTGATGTGGAGATCGATTTGACTGATCTGCTACCTA	6	10028109	0.987938207	4	5	45	0.777777778	0.84509804	0.333333333	0.5	0.666666667	6	2	0	7	2R:10028109-10028157
2R	+	10028844	10028884	3'utr	CG12128	FlyBase	G11044.1	TGTATGTCGTAAGGAGGCTTCACAACTGAATCTCTAAATGT	7	10028844	0.828711985	3	7	40	1	1.041392685	0.363636364	0.571428571	0.727272727	7	0	0	11	2R:10028844-10028884
2R	+	10033954	10033986	coding	CG12129	FlyBase	G11045.1	AACCGACACACTTTTTGGCCGTGGCTCTAAACT	6	10033954	0.943422913	2	5	43	0.846153846	1.041392685	0.307692308	0.833333333	0.923076923	6	2	0	11	2R:10033954-10033986
2R	+	10034119	10034175	coding	CG12129	FlyBase	G11046.1	TCACTCCGGAGTGCTGCATTCATCTTACCTTAGGCGTCTATGTGCTGCTAGATGACA	32	10034143	0.763494207	4	30	283	0.978723404	1.662757832	0.255319149	0.375	0.574468085	32	1	0	46	2R:10034119-10034175
2R	+	10049462	10049534	NoAnnotation			G11049.1	AGCTGCACGGCAGCTATCGACCATTTGTCATCTCTATTCTGCGCACCCACTGCGAACTTTATTTTCCTGGAAT	10	10049499	0.999809855	5	10	59	1	1.146128036	0	0.4	0.571428571	10	0	0	14	2R:10049462-10049534
2R	+	10049546	10049627	start_codon	CoVIIc	FlyBase	G11050.1	AAGTCAAATTGCGAGATGTTGGGCCGCAGCAGTGTGATTGCACGCAACTTTTCCCAGTCGATGGTTCGCTTTAGCGGACATG	25	10049588	0.763007632	8	20	123	0.815789474	1.491361694	0.368421053	0.44	0.631578947	25	7	0	31	2R:10049546-10049627
2R	+	10049779	10049850	coding	CoVIIc	FlyBase	G11051.1	GTACCGCATCACCGCCCTGTTCACCATCGGCTGTGTCTTGGGCTTCGGATCGCCCTTCCTGATCGTCAGGCA	19	10049779	0.831898287	9	17	136	0.869565217	1.301029996	0.434782609	0.210526316	0.347826087	19	3	0	20	2R:10049779-10049850
2R	+	10049968	10050065	3'utr	CoVIIc	FlyBase	G11052.1	TTATCTGCTGAGTTGGCCGGCAGGCCATTACAGTGTGTTACAGCTTAAATTTAAGTAAAAAGTGGAAACGAAATAAAGTTACCCGTGACCGTAGAACC	19	10050029	0.921499353	10	17	89	0.84	1.322219295	0.28	0.263157895	0.44	19	4	0	21	2R:10049968-10050065
2R	+	10062937	10062981	coding	magu	FlyBase	G11053.1	TGCGACGTCAATGGTGACAAAAAGATCTCGCTGGCCGAGTGGCTC	8	10062937	0.93597862	4	7	39	0.909090909	1	0.181818182	0.25	0.454545455	8	1	0	10	2R:10062937-10062981
2R	+	10067147	10067237	stop_codon	mRpL42	FlyBase	G11054.1	AGGAAGGCCAAGCAAACGCCGATGGACCGGCCGTACCTATAGTTTTCCACCCAGTGCATTGCATAATGTTCAAATAAATTCGTTCTCATTT	19	10067147	0.982706722	5	17	131	0.923076923	1.380211242	0.269230769	0.315789474	0.5	19	2	0	24	2R:10067147-10067237
2R	+	10078770	10078860	5'utr	egr	FlyBase	G11055.1	TATAGATGTCGCAGCTTATCATCTCATGCTGTCTGTGAGGTTGTTCTGTGTGCTCGTGTAGTATCTTAAATACATAGAGTGTGTTCATATA	10	10078811	0.984198976	9	10	81	1	1.041392685	0.090909091	0.1	0.181818182	10	0	0	11	2R:10078770-10078860
2R	+	10078939	10079035	start_codon	egr	FlyBase	G11056.1	CGTCATTATCAACAGAATCAGCATCAGCATCTGGAGGCCCCGGTTGCTCTAAGATCCCCAGTGTTCATCAATTATGACTGCCGAGACCCTCAAGCCG	39	10078939	0.978306877	11	33	221	0.888888889	1.079181246	0.296296296	0.282051282	0.481481481	39	3	3	48	2R:10078939-10079035
2R	+	10079050	10079098	coding	egr	FlyBase	G11057.1	GAGTGCCAACGATGATGGTTTTCCGGCCAAAGCGACCAGCACGGCGACC	124	10079098	0.957780693	4	121	577	0.975961538	1.608526034	0.264423077	0.411290323	0.649038462	124	1	4	203	2R:10079050-10079098
2R	+	10079135	10079174	coding	egr	FlyBase	G11058.1	TTGGGGTTCATCGGTCTGGGGCTGGTCGTTGCCATTCTCG	7	10079146	0.722295698	5	7	52	1	1	0.3	0.142857143	0.4	7	0	0	10	2R:10079135-10079174
2R	+	10081525	10081584	coding	egr	FlyBase	G11059.1	GTATCGCATCTGGACAAGGAGCTGAAGAGCCTGAAGCGAGTCGTCGATAATCTCCAGCAG	16	10081563	0.843447658	4	14	68	0.947368421	0.954242509	0.157894737	0.125	0.263157895	16	0	1	18	2R:10081525-10081584
2L	+	2978190	2978261	coding	CG3165	FlyBase	G1106.1	CAGCACTTAGTGCTCACCAGGCAGAGGCTGATGTAGTCATGACCACAAAACTGATACAGCATTACGGCATTG	15	2978244	0.824552257	8	14	57	1	1.342422681	0.454545455	0.333333333	0.545454545	15	0	0	22	2L:2978190-2978261
2R	+	10083271	10083321	coding	egr	FlyBase	G11060.1	ACTTCACCACCGTCGCAGAATGCATTCCCGCCATCGCCACCTCCTAGTCCG	48	10083271	0.743961658	2	48	177	1	1.903089987	0.2125	0.395833333	0.6375	48	0	0	80	2R:10083271-10083321
2R	+	10083816	10083984	stop_codon	egr	FlyBase	G11061.1	ACGAGTGGTCTGATCCACCTGGAACGAAACGAGAGGATCCATCTGAAGGACATTCACAACGATCGCAATGCAGTTCTGCGGGAGGGAAACAACCGAAGCTACTTTGGCATCTTCAAGGTGTAAATTGGAGAGATTATCCCCGGTCAGAAGATGGAATACCAGTTTAAGC	79	10083847	0.912093371	19	62	344	0.779527559	0.954242509	0.409448819	0.455696203	0.661417323	79	18	10	99	2R:10083816-10083984
2R	+	10083989	10084064	3'utr	egr	FlyBase	G11061.2	GTCCCCGCGACTGCTCGTGAATGCGATTCATCGCCAGCGTGAATCCATTAGTTCGTAGTACCTAGTCTTAGTCACT	287	10083996	0.790306641	16	235	1795	0.829268293	0.970811611	0.11751663	0.393728223	0.614190687	287	38	39	374	2R:10083989-10084064
2R	+	10084073	10084180	3'utr	egr	FlyBase	G11061.3	AATCTCAATCGGAATCGTGCATACTGCATTAGTCAGAAGACGGAGGAAAATCATATTTATTTTGTATATACTCGTTCGACTCTAAAAAGTGAATAAAAATATATGTAG	59	10084167	0.847049135	21	50	325	0.851851852	1.236789099	0.271604938	0.338983051	0.518518519	59	9	3	69	2R:10084073-10084180
2R	+	10095810	10095857	3'utr	CG2269	FlyBase	G11062.1	ATGAAAGGCAGAGCTCACATTGGCAGCTAGTCCTCCAAAGTCACCGTC	8	10095810	0.968057719	3	8	43	1	1.146128036	0	0.5	0.714285714	8	0	0	14	2R:10095810-10095857
2R	+	10097340	10097366	coding	Jra	FlyBase	G11063.1	AGATCATACCTAAAACCGAGCCCGTTG	7	10097359	0.751729914	2	5	25	0.777777778	0.84509804	0.777777778	0.285714286	0.444444444	7	2	0	7	2R:10097340-10097366
2R	+	10097615	10097668	coding	Jra	FlyBase	G11064.1	AAGGCGGGGCCCGTCACCGTGGAGCAGTTGGACTTCGGCAGGGGATTCGAGGAG	12	10097615	0.94079221	3	12	49	1	1.255272505	0.222222222	0.416666667	0.611111111	12	0	0	18	2R:10097615-10097668
2R	+	10097677	10097802	coding	Jra	FlyBase	G11065.1	CAATCTTCACACTAACTCCCAGGCATTTCCGTCCGCCAATTCCGCCGCTAATTCCGCCGCCAATAACACAACTGCGGCAGCCATGACAGCGGTGAACAATGGCATCAGCGGAGGCACCTTCACCTA	154	10097755	0.945685947	9	150	743	0.969827586	1.875061263	0.025862069	0.38961039	0.594827586	154	5	2	225	2R:10097677-10097802
2R	+	10098008	10098049	coding	Jra	FlyBase	G11066.1	AAGGGCGAGAACGTCGACCTGGCTAGCATCGTGAAGAACCTC	7	10098008	0.921861151	4	7	25	1	1.079181246	0.333333333	0.571428571	0.75	7	0	0	12	2R:10098008-10098049
2R	+	10098141	10098296	3'utr	Jra	FlyBase	G11067.1	TGGAGTTGTCAGCCGGGGAGAATGATGAGGAGGACGTGGCACTGGAGACTGAAACCCCCTCGAATCCTGAAGATCCCGAGCAACCCATGCCTCTGGAATTCTTTTCAAGTGCTAGCACCGGTGCCTTGGAGCTGGAGGGCTCGGCCTCTCAGGATA	137	10098141	0.958126917	11	113	546	0.816239316	1.201852121	0.534188034	0.467153285	0.688034188	137	32	11	191	2R:10098141-10098296
2R	+	10098313	10098546	3'utr	Jra	FlyBase	G11068.1	CGAACTCCTGGAGGAGGAGAGCGATAACGAACAGCCTCTGGTGCTCTACATCCTCGCGGACGACGCAACCTGAGGCTTTGTGCCTTTCTTTGGTTTTAGCTGCAATATCTGAAATGCTTCTTAAGTGTTTTGTTTACTTAGTTATTAGTATAAGCTAGTGTTAATCAAGTATTATCTGTGTTGAACGTAAGATAATATGTAATGTACTTTTAAAATATACGTATATTTTCTGCA	109	10098313	0.989263631	39	93	869	0.875776398	0.973127854	0.329192547	0.376146789	0.577639752	109	6	14	141	2R:10098313-10098546
2R	+	10099706	10099736	5'utr	14-3-3zeta	FlyBase	G11069.1	AGAAGAAGAACCTTCACGTCCGAGCCGTAAG	10	10099706	0.94882816	2	8	20	1	1.176091259	0.333333333	0.444444444	0.666666667	9	0	0	15	2R:10099706-10099736
2L	+	2978280	2978313	coding	CG3165	FlyBase	G1107.1	AGGAGCAGGCCATTCCATTCCAGCAAGTGGTGCC	7	2978281	0.905484515	3	7	21	1	1	0	0.428571429	0.6	7	0	0	10	2L:2978280-2978313
2R	+	10101040	10101076	5'utr	14-3-3zeta	FlyBase	G11070.1	ATTCTCATTCGTTCGTTGGTAGTGTTCGTTGTCGTTT	5	10101076	0.965115919	5	5	53	1	0.84509804	0.142857143	0.4	0.571428571	5	0	0	7	2R:10101040-10101076
2R	+	10104262	10104307	5'utr	14-3-3zeta	FlyBase	G11071.1	ATTGTTAGCAACTTTTGAGGGGCATATCGAACTGTGTGGCGTATTT	14	10104262	0.966391863	5	14	76	1	1.301029996	0.5	0.357142857	0.55	14	0	0	20	2R:10104262-10104307
2R	+	10104333	10104401	start_codon	14-3-3zeta	FlyBase	G11072.1	AAAAAATCAAACAAAATGTCGACAGTCGATAAGGAAGAGCTGGTCCAGAAGGCTAAACTGGCCGAGCAG	12	10104333	0.910949117	5	10	28	0.8	0.77815125	0.4	0.166666667	0.333333333	12	2	1	12	2R:10104333-10104401
2R	+	10104723	10104829	coding	14-3-3zeta	FlyBase	G11073.1	TGATATGGCCCAGGCCATGAAGTCCGTCACAGAGACTGGCGTTGAGCTCTCAAATGAGGAAAGAAATCTGCTCTCCGTTGCCTACAAAAATGTGGTCGGTGCCCGCA	35	10104723	0.966290101	14	32	174	0.923076923	1.204119983	0.269230769	0.371428571	0.576923077	35	2	2	48	2R:10104723-10104829
2R	+	10104938	10104992	intron-coding	14-3-3zeta	FlyBase	G11074.1	CAGGTCATCGTGGCGTGTCATCTCCTCCATTGAGCAGAAAACCGAAGCATCCGCT	16	10104992	0.943923244	7	16	90	1	1.278753601	0.315789474	0.1875	0.315789474	16	0	0	19	2R:10104938-10104992
2R	+	10105003	10105051	coding	14-3-3zeta	FlyBase	G11075.1	AGCTCGCCCGTGAGTACAGAGAGCGTGTGGAGAAGGAGCTGAGGGAAAT	11	10105051	0.909284087	5	10	29	0.928571429	0.812913357	0.5	0.272727273	0.428571429	11	0	1	13	2R:10105003-10105051
2R	+	10105701	10105817	coding	14-3-3zeta	FlyBase	G11076.1	GGGACTTCTGGACAAATACCTTATTCCAAAAGCCAGCAATCCCGAGAGCAAGGTGTTTTACCTGAAGATGAAGGGTGATTACTACAGGTATTTAGCCGAGGTTGCCACAGGAGATGC	39	10105739	0.966355933	11	38	232	0.964285714	1.73239376	0.375	0.333333333	0.535714286	39	2	0	54	2R:10105701-10105817
2R	+	10106027	10106097	coding	14-3-3zeta	FlyBase	G11077.2	GGTCTGGCCCTTAACTTCTCAGTCTTCTACTATGAGATTTTGAACTCACCAGACAAAGCTTGCCAATTGGC	24	10106044	0.69351583	9	22	144	0.914285714	0.903089987	0.2	0.416666667	0.6	24	0	3	32	2R:10106027-10106097
2R	+	10106388	10106450	coding	14-3-3zeta	FlyBase	G11078.1	ACTTCTCAGTCTTCTACTATGAGATTTTGAACTCACCAGACAAAGCTTGCCAATTGGCTAAAC	28	10106450	0.973516353	7	24	157	0.921052632	1.06694679	0.289473684	0.285714286	0.473684211	28	1	2	35	2R:10106388-10106450
2R	+	10107465	10107590	intron-coding	14-3-3zeta	FlyBase	G11079.1	AGGCGTTCGATGATGCGATAGCCGAGCTGGACACACTGAACGAGGACTCCTACAAGGACTCGACACTCATCATGCAGCTGTTGAGGGACAACCTGACTCTCTGGACGTCCGACACCCAAGGCGACG	83	10107590	0.959286283	12	78	379	0.898305085	1.122215878	0.322033898	0.313253012	0.516949153	83	5	7	106	2R:10107465-10107590
2L	+	2978347	2978389	stop_codon	CG3165	FlyBase	G1108.1	AATCTAACAAATTCTATTCCAGCATGAACTTCATTTTAAAATG	7	2978370	0.884891704	4	7	47	1	1	0.1	0.285714286	0.5	7	0	0	10	2L:2978347-2978389
2R	+	10107597	10107674	stop_codon	14-3-3zeta	FlyBase	G11080.1	AGCCACAGGAGGGCGGCGACAACTAACCAAACAACTAAGCAAATGTTTCCTTTTTGACTATGCAAATATTATTCAGTA	18	10107597	0.985107719	8	16	133	0.923076923	1.380211242	0.230769231	0.333333333	0.538461538	18	2	0	24	2R:10107597-10107674
2R	+	10107824	10107942	3'utr	14-3-3zeta	FlyBase	G11081.1	ACGAATTGAGGGCAGAATGCTTCACAGTTCATTTGGGGCCGATGGGCCGGCATTTGAGGCCGTTTTCCCGATTGTCACGGGTAGTTTTTAGCCGGGTTCCGGTTGCAAGCGAATCCAGT	20	10107824	0.97039934	12	19	119	0.967741935	1.477121255	0.258064516	0.4	0.612903226	20	1	0	30	2R:10107824-10107942
2R	+	10107947	10107997	3'utr	14-3-3zeta	FlyBase	G11081.2	AGATGGTCAAATGCTTGGACAGATGCCGGCCAATCCGACTCAAATGTAGCT	17	10107966	0.697983857	6	15	78	0.964285714	1.431363764	0.321428571	0.470588235	0.678571429	17	1	0	27	2R:10107947-10107997
2R	+	10108016	10108140	3'utr	14-3-3zeta	FlyBase	G11082.1	AAGAAATACAGAAAAATACAGCATCGCTGTGAGGGTCAAACGAATGCGGACTATTTGGGAGTTTGGCATGATTTTTCCGGATTTTGAATCAAATTAATCTAGCAGATAATTCGTTATTGTGTGTG	21	10108016	0.987320592	11	19	167	0.962962963	1.414973348	0.333333333	0.19047619	0.37037037	21	1	0	26	2R:10108016-10108140
2R	+	10108241	10108302	3'utr	14-3-3zeta	FlyBase	G11083.1	CAACTAAATAATATTCCTAACTGTATACACAAGAAATGAAATGAGATAATCGGTTATTATAC	9	10108302	0.961693591	6	9	59	1	1.041392685	0.363636364	0.222222222	0.363636364	9	0	0	11	2R:10108241-10108302
2R	+	10108322	10108358	3'utr	14-3-3zeta	FlyBase	G11084.1	ATTAATATTTAATTTTCGTATGGCAACAGAAACAACT	12	10108354	0.969569382	2	12	70	1	1.176091259	0.133333333	0.25	0.4	12	0	0	15	2R:10108322-10108358
2R	+	10108410	10108466	3'utr	14-3-3zeta	FlyBase	G11085.1	AAAAATAAAAACAAACTTATGTATTATTTGTAATTCTTTTTCTAAACAAATAAAACC	14	10108422	0.848795061	7	12	124	0.904761905	0.977723605	0.285714286	0.357142857	0.571428571	14	1	1	19	2R:10108410-10108466
2R	+	10111388	10111424	5'utr	Pfk	FlyBase	G11086.1	CGACCCCAGTTTGATTTACATATAGTGCAAAAGATTG	7	10111388	0.974033674	2	6	37	0.9	0.954242509	0.4	0.285714286	0.5	7	1	0	9	2R:10111388-10111424
2R	+	10115588	10115641	coding	Pfk	FlyBase	G11087.1	GGAATCGAAGGATACCGCCTAGCTGTGATGCATATTGGTGCTCCGGCTTGCGGT	5	10115641	0.964458409	3	5	27	1	0.954242509	0	0.6	0.777777778	5	0	0	9	2R:10115588-10115641
2R	+	10118039	10118113	start_codon	dmpd	FlyBase	G11088.1	AAAACGCTGCTGCAAACGAATTCTGTCCATTTAGCACCGAAACGCCACTGGAAGCAGAAGGAAATGGTGTCCACC	207	10118100	0.981302239	5	206	1488	0.996845426	2.198657087	0.227129338	0.410628019	0.615141956	207	0	1	316	2R:10118039-10118113
2R	+	10118265	10118315	coding	dmpd	FlyBase	G11089.1	CCACAGCAAACCGTTCCTCCGTCCTGCGGCGAACCACCAGCTATCAGGGTA	43	10118296	0.934394203	5	42	151	0.983606557	1.477121255	0.262295082	0.325581395	0.524590164	43	0	1	60	2R:10118265-10118315
2L	+	2978414	2978456	3'utr	CG3165	FlyBase	G1109.1	ATGTAGGATTTTAATAATTGATTTTTAATGTGTTATTATAAAT	6	2978414	0.992830895	6	6	69	1	0.84509804	0	0.166666667	0.285714286	6	0	0	7	2L:2978414-2978456
2R	+	10119586	10119635	coding	dmpd	FlyBase	G11091.1	GCGCCGGGAGTCCCATCGTCGTAATCATCCGTTGGCCTGCGAGTGCGACA	5	10119586	0.978364525	2	4	25	0.857142857	0.77815125	0.285714286	0.4	0.571428571	5	1	0	6	2R:10119586-10119635
2R	+	10119671	10119727	coding	dmpd	FlyBase	G11092.1	CAGATGTCCATGGGCAAGCACATCGAGCGGGGCCATTGTTGCTTCTTTCCGGGCGCC	6	10119671	0.977235185	4	6	38	1	1.079181246	0.25	0.666666667	0.833333333	6	0	0	12	2R:10119671-10119727
2R	+	10119803	10119977	coding	dmpd	FlyBase	G11093.1	AGTCCAGGCGATTCTCAATTATATCAGTATTACGCCCAGGCTGCAGCGACCTTATCGGGTAACCGACGAGCTCTTCGATCTCTCCACTATGGCCATGGAATACTTTAAGGACCGCATCGAGGCCACGCTACCGGGGCTGGCGTATTTCAACAAGGACTTCTATACGCTGCCCACT	117	10119939	0.980496522	24	91	643	0.790575916	1.576916956	0.240837696	0.401709402	0.633507853	117	37	3	151	2R:10119803-10119977
2R	+	10120053	10120206	coding	dmpd	FlyBase	G11094.1	ACGCTTGCCATCAGTTCAGATCTCGAAGACAGCGCCAGCAACTCGCCGCCTCAGAACCATATGGTGCTCCGCAAGGGCATCCGCAAGATCAAGCAGGGCATGAAGATGTACAATAACCAGCTATCGGTGCTGCGCACCGAGCTTCGCACCTGCA	72	10120206	0.960311627	14	63	311	0.860869565	1.51851394	0.339130435	0.388888889	0.617391304	72	14	2	99	2R:10120053-10120206
2R	+	10120715	10120744	coding	dmpd	FlyBase	G11095.1	AGCCAGTCCAATGCCATAGCGTCCACCTCG	6	10120730	0.693529461	3	5	21	0.777777778	0.84509804	0.444444444	0.5	0.666666667	6	2	0	7	2R:10120715-10120744
2R	+	10120746	10120794	coding	dmpd	FlyBase	G11096.1	AGGCAGCAGAGGTTGCCCAGTCCCAATCGCAGCCGATGGCCACCGGAAA	5	10120784	0.997041351	3	5	9	1	1.041392685	0.636363636	0.8	0.909090909	5	0	0	11	2R:10120746-10120794
2R	+	10120843	10121015	coding	dmpd	FlyBase	G11097.1	TGGCAATCATCAGCGAAGCGGCGTGATTGTCAGTCCTGTGTCCCAGAATCTGGGGGTGGCTGCGACAACGGACAATGTGGCGCCCGGATCGGAGGCTCTTGAGGAGCCGGAGGAGGCGAAAAAAGCACGTAGAGTACAAAAGGCCAACAGATATGTAAATACGCCCGGCAAAC	24	10120956	0.952567129	10	22	93	0.903225806	1.447158031	0.35483871	0.208333333	0.387096774	24	3	0	28	2R:10120843-10121015
2R	+	10121110	10121149	3'utr	dmpd	FlyBase	G11098.1	CCCACGGATGTGGATTAGGGAACGAGGCATGCGCCGTAGT	5	10121120	0.674607658	2	3	16	1	0.77815125	0.5	0.2	0.333333333	5	0	0	6	2R:10121110-10121149
2R	+	10121260	10121353	3'utr	dmpd	FlyBase	G11099.1	AAGTGTCTGTATGTTCTTCGGTTTTAACGCCCCGCAAAAACAAATTGTAGTTAACCACGAACATCACACGAATCCGGCAGTCATTGGCAGAGCA	9	10121260	0.924315883	7	9	37	1	1	0.4	0.111111111	0.2	9	0	0	10	2R:10121260-10121353
211000022278880	+	451	538	rRNA	CR41544	FlyBase	G111.1	AACTATGACTCTCTTAAGGTAGCCAAATGCCTCGTCATCTAATTAGTGACGCGCATGAATGGATTAACGAGATTCCTACTGTCCCTAT	42	504	0.933780057	11	29	274	0.642857143	1.255272505	0.071428571	0.238095238	0.428571429	42	19	1	36	211000022278880:451-538
2L	+	2978471	2978518	3'utr	CG3165	FlyBase	G1110.1	TATATTTGTATAAAAGTGTCCAGTCCAACCAGCTTTCCCGGAGAAAAA	7	2978471	0.961840942	2	7	36	1	1.113943352	0.153846154	0.428571429	0.692307692	7	0	0	13	2L:2978471-2978518
2R	+	10125987	10126049	5'utr	gem	FlyBase	G11100.1	AATCGCTATCAGATTTCTAGTGCTAATACGATCGAAATAATGTCAGCCTTCTGACAGTGTATA	6	10125987	0.983025337	5	5	39	0.8	0.903089987	0.3	0.5	0.7	6	2	0	8	2R:10125987-10126049
2R	+	10126411	10126566	5'utr	gem	FlyBase	G11101.1	GCAACACGGGCTAACCAATTCAGCGATAAATGGAGAAATCTGAAATACGACTGCAACGCATGTCTAATGAATATCAGTCGCAATCGAGCTATATGTACCTCCGGACCAAGATGCTGTTAAAAATCGAGAATACCCTACTTCGAAGCCATCGTCAGC	126	10126566	0.956420991	11	121	564	0.96373057	1.667452953	0.113989637	0.388888889	0.601036269	126	4	3	186	2R:10126411-10126566
2R	+	10126684	10126733	5'utr	gem	FlyBase	G11102.1	AAAATTTACAATTCCACTCAACTGTGAGCCAAGTTAGAAAAAGTTACAAG	7	10126684	0.941105199	4	7	37	1	1.146128036	0.214285714	0.571428571	0.785714286	7	0	0	14	2R:10126684-10126733
2R	+	10126774	10126946	5'utr	gem	FlyBase	G11103.1	ATGAATAAACTAGAGATATTATTTGGTTGTTAGTAGAACTCACGTCAAGTGCATATGGTTAGCCCTCGTATATCCAAAGTGCTGTGCGACGAACGAACGATTAAGTAAATAAGTGTGTCATATGAGCATTTTGAACAAGCCAAGCCAAAATGTTAGCCTAAGCAAGTAATCAG	36	10126946	0.98044766	20	34	257	0.903846154	1.672097858	0.326923077	0.388888889	0.576923077	36	5	0	47	2R:10126774-10126946
2R	+	10128860	10128892	coding	gem	FlyBase	G11104.1	CGACGTGCAGACCATTTACCTGAACAGCGGCTC	10	10128871	0.683946075	3	8	39	0.882352941	0.875061263	0.176470588	0.5	0.705882353	10	1	1	15	2R:10128860-10128892
2R	+	10130775	10130810	intron	gem	FlyBase	G11105.1	AGATACGATGTATCAAACAATTGGCTGTGACACTAT	10	10130794	0.776340388	3	10	66	1	1.176091259	0	0.4	0.6	10	0	0	15	2R:10130775-10130810
2R	+	10132807	10132841	coding	gem	FlyBase	G11106.1	ATGCAGCAATGGCAGCAATCCCGCCCAGGCGAACG	8	10132828	0.872188035	2	8	9	1	1	0.4	0.25	0.4	8	0	0	10	2R:10132807-10132841
2R	+	10133160	10133188	coding	gem	FlyBase	G11108.1	ACGGACACCCAGTGCCGGCAGCAATGGTA	4	10133172	0.502483209	3	4	3	1	0.602059991	0	0	0	4	0	0	4	2R:10133160-10133188
2L	+	2989019	2989068	coding	Bem46	FlyBase	G1111.1	ATGGCCGTGGAGCTGGTGCATCCCGCTGTGAAGTATATACCAAATCTATT	8	2989019	0.815846991	5	7	52	0.916666667	1.041392685	0.166666667	0.375	0.583333333	8	1	0	11	2L:2989019-2989068
2R	+	10135671	10135724	coding-intron	gem	FlyBase	G11111.1	ATGTAGGTGCCATTGCCCACTGCTCCCTAAGCAGACTTACTAAATAAATGACTT	9	10135685	0.775781858	6	9	52	1	1.113943352	0	0.333333333	0.538461538	9	0	0	13	2R:10135671-10135724
2R	+	10136875	10136947	coding	gem	FlyBase	G11113.1	TCGGGGCCATCGGGCATCCTTGTGACCATCACCGACGAGGTGCTGAACAACGAGATCAAGGACGGCAGCCTCT	6	10136947	0.924777634	5	6	24	1	0.903089987	0.375	0.333333333	0.5	6	0	0	8	2R:10136875-10136947
2R	+	10136979	10137107	stop_codon	gem	FlyBase	G11114.1	CCTTAAGCTGATCAACAAGCAGGACAACAACTAAGCGATGTTCTGGCAACGCGTATGCACTGCAGTAGAGACCACCCGAGCAATCAAGTATAGTTTATAGCATTTACACGCAGTAAGATGGCACATCGA	13	10136979	0.96976766	10	12	70	0.9375	1.176091259	0.125	0.153846154	0.3125	13	1	0	15	2R:10136979-10137107
2R	+	10137114	10137238	3'utr	gem	FlyBase	G11115.1	TTTCTATATAGGTTTTAATTTGTATGAGATTTCGCGCAGCAATTTTGAACAAGTAAAAAGCAAGCAGCCTCTAACCCTGTTCCCTAAAATCTTTGTTAAAGAACTAGTGCAAAATATTTAAGTTT	30	10137114	0.9808813	7	27	193	0.911764706	1.491361694	0.088235294	0.172413793	0.294117647	29	3	0	31	2R:10137114-10137238
2R	+	10137286	10137360	3'utr	gem	FlyBase	G11116.1	TACCACCTACGATATACGACTACATATGCACATTTAATTCTCCGATGCGATTGGATTTCGATTCGTTCTTTTCCT	12	10137286	0.986712973	5	9	107	0.75	0.77815125	0	0.333333333	0.5	12	3	1	12	2R:10137286-10137360
2R	+	10137557	10137639	NoAnnotation			G11117.1	AGAGTTCAACTAGCAACCAAACAACAACTTTTGTATGTGATAGAAGCAATAAAGTGTTATCCACGAGTGGACTGTCAAAAAAA	84	10137557	0.821806481	13	83	560	0.9921875	2.103803721	0.4765625	0.392857143	0.6015625	84	1	0	127	2R:10137557-10137639
2R	+	10144041	10144072	coding	CG18011	FlyBase	G11118.1	GCATTTAAATTATTCTCATGAGCCAGTGGGCA	6	10144072	0.986232505	3	5	43	0.866666667	1.113943352	0.266666667	1	1	6	2	0	13	2R:10144041-10144072
2R	+	10145856	10145894	stop_codon	CG18011	FlyBase	G11119.1	ATACCAGATGAGGACACACAGAATTAAGGCTGGTACATT	10	10145880	0.711906335	4	10	37	1	1.255272505	0	0.7	0.833333333	10	0	0	18	2R:10145856-10145894
2L	+	2989516	2989552	3'utr	Bem46	FlyBase	G1112.1	GAATACATCAAGTGTTCAATTGACTGTGTTAACACTG	15	2989516	0.947763754	6	13	124	0.875	0.84509804	0.041666667	0.4	0.625	15	1	2	21	2L:2989516-2989552
2R	+	10146513	10146568	NoAnnotation			G11120.1	TTTAAAATAAGAATTCTCTAATCTGTCGATATACATTTAATTCATAGTTATAAAAA	16	10146568	0.993445222	7	12	152	0.807692308	0.84509804	0.038461538	0.3125	0.576923077	16	3	2	21	2R:10146513-10146568
2R	+	10279995	10280022	coding	CAP	FlyBase	G11121.1	AAGGAACTTCCTGAATCTAGTCATCTTT	7	10279995	0.671041782	5	6	51	0.916666667	0.740362689	0.083333333	0.571428571	0.75	7	0	1	11	2R:10279995-10280022
2R	+	10283815	10283847	coding	CAP	FlyBase	G11123.1	CCGCCAGCACTAATGATCTGAGCAGCTCTAGTC	6	10283815	0.963003168	3	4	22	0.857142857	0.77815125	0	0.166666667	0.285714286	6	1	0	6	2R:10283815-10283847
2R	+	10305743	10305765	coding	CAP	FlyBase	G11126.1	TACTGATATTGGTGCTGAGGACA	6	10305751	0.658632494	2	6	31	1	1.176091259	0	0.666666667	0.866666667	6	0	0	15	2R:10305743-10305765
2R	+	10305855	10305969	coding	CAP	FlyBase	G11127.1	GAGTTCAATACGCTGACGCAAAATGGAGCACAGCCACCGAACGGAATCCTCAAGGAAACGCGGACACTTCACAAGACGGACGCCCTCCATGTGGACACCAGTTCCGAACCATTGG	18	10305896	0.892324955	7	18	51	1	1.477121255	0.566666667	0.444444444	0.666666667	18	0	0	30	2R:10305855-10305969
2R	+	10306304	10306373	stop_codon	CAP	FlyBase	G11128.1	ACGGGCCTAGAGGAGATCGATCCAATGATCCAGCCCCCGGAGCGGCGATCGTGCCTAATCTTAATGAATT	6	10306304	0.926697888	6	6	25	1	1.113943352	0.153846154	0.833333333	0.923076923	6	0	0	13	2R:10306304-10306373
2L	+	2989583	2989646	3'utr	Bem46	FlyBase	G1113.1	CGCATAATATTAATCTGTATCTGACAGGGTTTTAATCCGGACGTTGCTATACGCCAAATTGCTT	9	2989646	0.986399748	4	8	73	1	1	0.3	0.111111111	0.2	9	0	0	10	2L:2989583-2989646
2R	+	10306462	10306514	3'utr	CAP	FlyBase	G11130.1	GTTGTTGTTGAATAATTCTTATCCCGCTAATTCTGCTGCTTTCGTTTTGCCGT	9	10306462	0.987674582	5	8	98	0.947368421	1.255272505	0.315789474	0.444444444	0.736842105	9	1	0	18	2R:10306462-10306514
2R	+	10306716	10306749	3'utr	CAP	FlyBase	G11131.1	TTTAACTAGTCACAGCTAATTTCCAAAAAGAATA	8	10306716	0.689722603	3	8	37	1	1.176091259	0	0.375	0.666666667	8	0	0	15	2R:10306716-10306749
2R	+	10310208	10310247	start_codon	CG12909	FlyBase	G11133.1	AAACAAGAGATCAGCGACTGCTACACCATGGTCTTCTTCA	10	10310232	0.814009346	3	9	50	1	1.204119983	0	0.4	0.625	10	0	0	16	2R:10310208-10310247
2R	+	10310325	10310351	coding	CG12909	FlyBase	G11134.1	AAGAACGTGTCCTGCATGGACTGCCTA	7	10310341	0.835631235	2	7	35	1	1.041392685	0	0.571428571	0.727272727	7	0	0	11	2R:10310325-10310351
2R	+	10311064	10311106	stop_codon	CG12909	FlyBase	G11136.1	TTAAGATCGCTAGCTAGCCGAATATCCCACCTTTAGTCATAGT	5	10311064	0.982505018	2	4	30	0.833333333	0.698970004	0.166666667	0.2	0.333333333	5	1	0	5	2R:10311064-10311106
2R	+	10418728	10418783	5'utr	Prx2540-2	FlyBase	G11137.1	AGCAACAAGTGTGCGAGCTAAAAGCAGCTACCAGTTGAGCAACTAAGTTTTTTTGA	6	10418728	0.966515677	3	5	29	1	1	0.3	0.5	0.7	6	0	0	10	2R:10418728-10418783
2R	+	10419389	10419447	coding	Prx2540-2	FlyBase	G11138.1	GAGATTCTGAGGACCATTGACTCCCTCCAGCTGACTGATCGCCTCAAGGTGGTGGCCAC	80	10419419	0.767308684	7	65	429	0.8	1.447158031	0.276190476	0.2375	0.419047619	80	19	2	84	2R:10419389-10419447
2R	+	10424520	10424572	start_codon	Prx2540-1	FlyBase	G11139.1	TCAAACAGCAAGATGCGTTTGGGACAGACCGTACCTAACTTCGAGGCCGACAC	5	10424520	0.967991606	3	4	22	0.833333333	0.698970004	0.5	0.2	0.333333333	5	1	0	5	2R:10424520-10424572
2R	+	10424808	10424852	coding	Prx2540-1	FlyBase	G11140.1	TGAACTCGCACGTGGACTGGGTGAACGACATCAAGAGCTATTGCC	5	10424852	0.916947483	2	4	15	1	0.84509804	0	0.4	0.571428571	5	0	0	7	2R:10424808-10424852
2R	+	10425260	10425320	coding	Prx2540-1	FlyBase	G11141.1	ACTAAGGTCATGATCCTGCCCACTGTCACCGATGAGGAGGCTCATAAACTCTTCCCCAAGG	9	10425320	0.986724351	4	6	47	0.722222222	0.636822098	0.333333333	0.555555556	0.777777778	9	3	2	13	2R:10425260-10425320
2R	+	10425329	10425384	stop_codon	Prx2540-1	FlyBase	G11142.1	AAGGTATCCATGCCCTCTGGAGTAAACTACGTCCGCACCACTGAGAACTATTAAAG	11	10425369	0.796051355	6	8	51	0.6875	1.041392685	0.1875	0.363636364	0.5625	11	5	0	11	2R:10425329-10425384
2R	+	10425395	10425441	3'utr	Prx2540-1	FlyBase	G11143.1	CTGCATGTATTTTTCTTCCTGTTGTGCCATAAAAAGTTAATTACTGC	26	10425418	0.772679851	5	24	292	0.941176471	1.505149978	0.088235294	0.269230769	0.441176471	26	2	0	32	2R:10425395-10425441
2R	+	10430833	10430866	coding	RanBPM	FlyBase	G11144.1	GCGAGAATTCACCACATGATCACTCACCCACTCC	6	10430847	0.844402352	2	6	22	1	0.84509804	0	0.166666667	0.285714286	6	0	0	7	2R:10430833-10430866
2R	+	10431752	10431810	coding	RanBPM	FlyBase	G11145.1	CGCCGCCAGCTCCAATTCGCCACAGCACCAGGGCGTGGATCCCCTAAGGCTGCTCTATC	11	10431752	0.95408222	3	11	50	1	1.278753601	0	0.545454545	0.736842105	11	0	0	19	2R:10431752-10431810
2R	+	10433051	10433120	coding	RanBPM	FlyBase	G11146.1	AGCACAGTGATGCCGCCTCAGTGCGCACTGCCTATCCGATCCCGTCCTCCTGCGGACTGTACTACTTCGA	13	10433089	0.842673619	6	13	76	1	1.322219295	0.095238095	0.538461538	0.714285714	13	0	0	21	2R:10433051-10433120
2R	+	10433358	10433408	coding	RanBPM	FlyBase	G11147.1	ACTTTTACCACCGGCGATGTGATTGGATGCTGCGTCAACTTTGTGAACAAC	34	10433382	0.68808262	6	33	189	1	1.69019608	0.306122449	0.323529412	0.530612245	34	0	0	49	2R:10433358-10433408
2R	+	10433961	10434012	coding	RanBPM	FlyBase	G11149.1	AGATCATTAAGCTTATACTGACTGGCAAAATGAGCCAGGCCATCGAACATAC	13	10434012	0.961744044	6	13	59	1	1.342422681	0.045454545	0.461538462	0.681818182	13	0	0	22	2R:10433961-10434012
2L	+	2993916	2993976	coding	CG3558	FlyBase	G1115.1	ACGTGCTGGGCGTGGTCTCGCACTTGGACTACATGGTCACCCTGCTGCTCGTGGAGCTGCA	8	2993976	0.749193337	5	8	50	1	1.176091259	0.333333333	0.625	0.8	8	0	0	15	2L:2993916-2993976
2R	+	10434273	10434364	coding	RanBPM	FlyBase	G11151.1	GGAAATGGCAACGTCAACATAAATCAGACTCAACAACAGAACAACACTGCGATTCCAGCTGTGATAAAGCCACAAGGCGGCGATAGGCCAGA	51	10434356	0.999940758	8	45	182	0.91025641	1.851258349	0.141025641	0.392156863	0.602564103	51	7	0	71	2R:10434273-10434364
2R	+	10434517	10434573	coding	RanBPM	FlyBase	G11152.1	CGGCGGCGACTCGAGCTCCAATGGCAATGCCAGCGCAGTGCGCAACTCTCTAGATGC	12	10434546	0.825193816	4	11	39	0.947368421	1.255272505	0.315789474	0.416666667	0.631578947	12	1	0	18	2R:10434517-10434573
2R	+	10434653	10434778	coding	RanBPM	FlyBase	G11153.1	TGTTTCCCCCTCATCGCGTAACTGTGGTCGTGTGATCGAGAAGATCCTTGAGTTCGGCAAGGAACTGTCCAGCATGGGCCAGCAGCTGGAGAAGGAGAACCTAATGACTGAAGAGGAGCGTCAAAT	150	10434703	0.883507542	10	143	417	0.952991453	1.871183608	0.534188034	0.393333333	0.611111111	150	9	2	223	2R:10434653-10434778
2R	+	10434916	10435018	intron-coding	RanBPM	FlyBase	G11154.1	AGGATGCATTTAGTCTGATTGCCTACTCTAATCCTTGGTCCAGTCCGCTGGGCTGGTTGCTGTGTCCCTCGCGACGTGAGAGTGTTTCCACCACACTCAACTC	64	10434924	0.730434217	16	61	490	0.969072165	1.672097858	0.164948454	0.375	0.587628866	64	2	1	94	2R:10434916-10435018
2R	+	10435153	10435216	coding	RanBPM	FlyBase	G11155.1	GGTGATCGGACAGCACTCGCTGGGCGAGGACGCTTTCATTACCATCGACGATGTGTTCCCGCAA	16	10435153	0.97779728	6	15	99	0.958333333	1.361727836	0.25	0.375	0.583333333	16	1	0	23	2R:10435153-10435216
2R	+	10435666	10435741	3'utr	RanBPM	FlyBase	G11156.1	AAACAGCAGCCCATCGATGTTCGTCGATCCGCAGGACTTCTTCGAGACACTGGACTAAATTTAGATTATTTACAAT	287	10435666	0.98403498	8	283	2085	0.992592593	2.604226053	0.022222222	0.324041812	0.520987654	287	3	0	402	2R:10435666-10435741
2R	+	10435743	10435799	3'utr	RanBPM	FlyBase	G11156.2	TGCAGTAGGTTAAATTTTGTTGTTACTTCCGTTCTCTTTCTTTTTTACCTGCGCAAC	22	10435799	0.790532896	5	19	287	0.96969697	1.505149978	0	0.409090909	0.606060606	22	1	0	32	2R:10435743-10435799
2R	+	10435868	10435936	3'utr	RanBPM	FlyBase	G11157.1	TGCGTTTGGCGGCCTTTGATTTGGCGTGATTTTTAATAACTTTTAACATATATTTTATATAGCCTCTCT	29	10435889	0.767104601	10	24	308	0.820512821	1.028028724	0.153846154	0.310344828	0.487179487	29	5	2	32	2R:10435868-10435936
2R	+	10435975	10436004	3'utr	RanBPM	FlyBase	G11158.1	TTGCGAAATGTGCTGCGACACGACCCTTGA	5	10435975	0.788701075	2	4	19	0.8	0.602059991	0	0	0	5	1	0	4	2R:10435975-10436004
2R	+	10436070	10436137	3'utr	RanBPM	FlyBase	G11159.1	AATCTAGAATTGATAGTGAAGGGACTAGCCTGGAGCAAAAGCTGTTCAATCATCTCCTTAGCATGTTA	11	10436070	0.988353504	4	9	71	0.909090909	1	0.181818182	0.1	0.181818182	10	1	0	10	2R:10436070-10436137
2L	+	2994097	2994158	coding	CG3558	FlyBase	G1116.1	GGGACGGTATGCCAACGCTGTGAGGCTGGAGCAGCTGAAGCTGTACGAACTGCTCGTCAGCC	8	2994158	0.94146686	4	8	30	1	1.079181246	0.583333333	0.375	0.583333333	8	0	0	12	2L:2994097-2994158
2R	+	10436205	10436254	3'utr	RanBPM	FlyBase	G11160.1	TTCGATGGACTCCGCGCCATCCCGTGTCTTGTGGCAAGACTAAGCAAAAG	6	10436205	0.960692312	3	6	29	1	1.041392685	0.545454545	0.5	0.727272727	6	0	0	11	2R:10436205-10436254
2R	+	10436350	10436377	3'utr	RanBPM	FlyBase	G11161.1	AACATGAATAGAATTTAACTGGATAATC	5	10436350	0.70688523	3	4	28	1	0.84509804	0.428571429	0.4	0.571428571	5	0	0	7	2R:10436350-10436377
2R	+	10436393	10436438	3'utr	RanBPM	FlyBase	G11162.1	ATGGATGTGTATTTCAGGAAAGCGAGAACTGTGTTTTAAAGGGGGT	7	10436393	0.972682171	5	6	40	0.923076923	1.079181246	0.076923077	0.571428571	0.769230769	7	1	0	12	2R:10436393-10436438
2R	+	10463308	10463404	3'utr	Galphao	FlyBase	G11163.1	ATCTTCATACATGTACCTATGTATGTGACTGTATCTAGCGAATGGCATTTAACCCCAAGTATGTTGAATTGTTTGATTAGACTTATTATTATAATTA	21	10463349	0.964062722	7	21	228	1	1.544068044	0.057142857	0.523809524	0.714285714	21	0	0	35	2R:10463308-10463404
2R	+	10468711	10468772	coding	CG11777	FlyBase	G11164.1	TGCACACCGACGTGGGTGACCTCAAAATAGAGCTCTTCTGCGATGCCTGCCCCAAGGCCTGC	11	10468711	0.972801904	3	10	61	0.888888889	0.726998728	0.388888889	0.454545455	0.666666667	11	0	2	16	2R:10468711-10468772
2R	+	10469255	10469358	coding	CG11777	FlyBase	G11165.1	AGCCAGTTCTTCATTACCTATGCCGCCCAGCCAAATCTTGACTTGAAGTACACGCTCTTTGGCCGTGTGATCGATGGATTCGATGCCCTGGATGAACTGGAGAA	14	10469287	0.946528469	5	12	60	0.954545455	1.322219295	0.090909091	0.571428571	0.727272727	14	1	0	21	2R:10469255-10469358
2R	+	10469432	10469486	stop_codon	CG11777	FlyBase	G11166.1	CCTTTGGCGACGTGATAGAGATAGAGACAAAGGCCAATCGTACGCTTAAAATGAA	17	10469458	0.907770258	4	13	57	0.857142857	0.954242509	0.142857143	0.235294118	0.380952381	17	2	1	18	2R:10469432-10469486
2R	+	10469520	10469583	3'utr	CG11777	FlyBase	G11167.1	TTCGATTACAGACTAATTGATTGAGAAACATCAAATATTGTGCAAAAGTATCTAAAGACTAAAT	10	10469574	0.780553202	5	9	58	0.909090909	1	0.090909091	0.1	0.181818182	10	1	0	10	2R:10469520-10469583
2R	+	10480215	10480252	5'utr	CG17765	FlyBase	G11168.1	CCTCAAGTTCCAATTAGAATCGAACTAGGCTCGTGACA	5	10480215	0.951920685	3	4	18	0.875	0.84509804	0.125	0.4	0.625	5	1	0	7	2R:10480215-10480252
2R	+	10481525	10481586	coding	CG17765	FlyBase	G11169.1	AGAATGGAACCATCACCATTGGGTTCGAGGACTTCCTCACCGTGGCCATTGGCTGCTCGTAT	15	10481572	0.816542431	5	15	91	1	1.230448921	0.176470588	0.133333333	0.235294118	15	0	0	17	2R:10481525-10481586
2R	+	10481660	10481855	3'utr	CG17765	FlyBase	G11170.1	ACAGCCAACAGTGGATGATCATAAATTTCGCGACTGGTGCATTTTTCTTAAATTTTCAACGGTGTTAGCTTTTTAATATGTAAATGAATCACTCCACAGTCATATTGCAATCTCCTGGTATCAGAATCAAATTTCAAAAGTATTTGTTAACGCAGTTCGACTCAATAATCATAGTACAAAGTCTCTTGCGCCTAAT	36	10481660	0.984866267	19	35	289	0.98	1.69019608	0.12	0.25	0.46	36	1	0	49	2R:10481660-10481855
2R	+	10561878	10561929	coding	psq	FlyBase	G11171.1	TTCAGCAGCTGCGCGAGGATCTCTCCTTTGTGGACGTCACTCTGTCCTGCGA	10	10561929	0.912091066	4	9	57	0.823529412	1.146128036	0.117647059	0.5	0.705882353	10	3	0	14	2R:10561878-10561929
2R	+	10569903	10569938	3'utr	psq	FlyBase	G11172.1	ACTTATCGCAACGATTGCGTCCCACAATAAAAATAT	7	10569938	0.94639403	2	7	32	1	1.176091259	0	0.571428571	0.8	7	0	0	15	2R:10569903-10569938
2R	+	10611688	10611720	coding	psq	FlyBase	G11175.1	CCTGTTGGGCGTGCCCATGGGATTCCTGGACTT	5	10611709	0.76424009	2	4	35	0.857142857	0.77815125	0	0.2	0.428571429	5	1	0	6	2R:10611688-10611720
2R	+	10612928	10613031	coding-intron	psq	FlyBase	G11176.1	AAAGGTCAGTTTAATGGTCCCAAAGCTTGGACACAAGATGATATGAATTCAGCTTTAGATGCATTAAAGAACCAAAACATGAGCCTGACGAAAGCATCCGCCAT	112	10613002	0.980024484	7	108	197	0.971098266	1.526339277	0.242774566	0.392857143	0.606936416	112	1	4	168	2R:10612928-10613031
2R	+	10613789	10613859	coding	psq	FlyBase	G11177.1	AACGGGAGGGCATTGAGCTGTCGCGTTCGAATCCAACACCCTGGTCCGAGGATGCCATGAACGAGGCCCTG	5	10613789	0.928392326	3	5	19	1	0.84509804	0.714285714	0.2	0.428571429	5	0	0	7	2R:10613789-10613859
2R	+	10614068	10614122	coding	psq	FlyBase	G11178.1	ACACCTCGGGCAACACCACCGGCAGCATTGAGATTATCGAGCACAGTCAGGAGAA	38	10614085	0.878161385	3	34	146	0.901639344	1.263241435	0.540983607	0.368421053	0.606557377	38	4	2	55	2R:10614068-10614122
2R	+	10614729	10614833	coding	psq	FlyBase	G11179.1	CGCAGCATATGCAGCAGGACGTGGTTACATCGAGCAGCCAGGTGGTGCACAGCCAACAGCAGCAGCAGCTTCAGCAGATCTATCAGCACCACGGGACGCCGGAGC	16	10614729	0.920790534	8	15	51	1	1.397940009	0.28	0.25	0.52	16	0	0	25	2R:10614729-10614833
2L	+	2994998	2995067	coding	CG3558	FlyBase	G1118.1	GATCAAGCAGCAGTTGCTGGACTTCATGTACCAGGGCTTTATTGTTCCCGTGCTGGGACCTGCGATCCTT	13	2994998	0.964695849	7	13	74	1	1.255272505	0.222222222	0.384615385	0.555555556	13	0	0	18	2L:2994998-2995067
2R	+	10615152	10615196	3'utr	psq	FlyBase	G11181.1	AGTTTAGATTTAATTGCAAGCACTGGAAGCGCAAGTTGCGGCAGT	10	10615176	0.945580361	3	10	62	1	1.041392685	0.090909091	0.1	0.181818182	10	0	0	11	2R:10615152-10615196
2R	+	10615215	10615299	3'utr	psq	FlyBase	G11182.1	AACAGTAGTCAGTCAGTCAGTTAGGAAGGTACACACATATATGAATGACCCACAGACAAAAAATTCCCAAGGGTAGGATAAAGCA	11	10615267	0.895274153	5	11	36	1	1.176091259	0.466666667	0.272727273	0.466666667	11	0	0	15	2R:10615215-10615299
2R	+	10615305	10615341	3'utr	psq	FlyBase	G11183.1	AAAACCACTTTTCAACTAGATGGACATTAATTACACA	8	10615325	0.817951686	4	7	49	1	0.903089987	0.125	0.142857143	0.25	7	0	0	8	2R:10615305-10615341
2R	+	10615364	10615401	3'utr	psq	FlyBase	G11184.1	AATATATAACGAAATATGCTTTATTTACATTATACGGA	43	10615376	0.904208792	4	42	372	1	1.73239376	0.018518519	0.23255814	0.388888889	43	0	0	54	2R:10615364-10615401
2R	+	10615409	10615464	3'utr	psq	FlyBase	G11184.2	TATATAGGTTTTAGGTTCGCGAAAGTCCTTTGTTCTAGTTAGGTAAGGTAAGGTGG	45	10615437	0.73696563	8	40	353	0.859375	0.740362689	0.53125	0.333333333	0.53125	45	0	9	55	2R:10615409-10615464
2R	+	10615501	10615582	3'utr	psq	FlyBase	G11185.1	AAGAGAATGATGAATTTTAGATTTGCCTCTAGACTCGAAAGTTAATGGATTCGTTTTGGGCTCGCAGTTTTAAGAGCACTTT	19	10615510	0.785790288	10	17	137	1	1.322219295	0.142857143	0.105263158	0.19047619	19	0	0	21	2R:10615501-10615582
2R	+	10615608	10615666	3'utr	psq	FlyBase	G11186.1	ATTTATTTTGGTCTCGCGACCATTCTGAGAACCTTGAATCGGCAGTTGATTGTGGAATT	10	10615639	0.779654933	6	10	70	1	1.322219295	0.333333333	0.7	0.857142857	10	0	0	21	2R:10615608-10615666
2R	+	10615704	10615758	3'utr	psq	FlyBase	G11187.1	CTTTGTTATAATTTTCGCTTAGTGTGAGACTGAAAGTGCGCCTAAAACTGTTGAA	196	10615729	0.846520173	10	175	1334	0.904761905	1.822821645	0.510204082	0.397959184	0.598639456	196	25	3	266	2R:10615704-10615758
2R	+	10615807	10615916	3'utr	psq	FlyBase	G11188.1	ACATGAATCAAATGCTTTATAACCATATTGTTTGAACAGATAGAACGAAGTGGGAGAATACCTTAACGTAGAATTAAACCAAATTATCAAGGTTCTAGAACTTAAATCAT	44	10615857	0.982648134	11	41	306	0.968253968	1.785329835	0.206349206	0.295454545	0.507936508	44	2	0	61	2R:10615807-10615916
2R	+	10615953	10615988	3'utr	psq	FlyBase	G11189.1	TTGAATTTTACTGGAGGCGTCCTGAATTTTGGATTG	8	10615953	0.885825614	3	3	39	1	1.176091259	0.2	0.375	0.666666667	8	0	0	15	2R:10615953-10615988
2R	+	10616002	10616082	3'utr	psq	FlyBase	G11189.2	TTTCAACTGAATTAAGAATATAGCCAATAAATAAATGTAGAAATGAAGTAATTGCAAGGAATCAACAAATGGAATGTATTT	42	10616056	0.826754207	7	32	174	0.984615385	1.806179974	0.015384615	0.30952381	0.553846154	42	1	0	64	2R:10616002-10616082
2L	+	2995457	2995494	coding	CG3558	FlyBase	G1119.1	TCGGCAATGTCGTACCTGGACCTGATCCTGCGCTCCAT	11	2995474	0.85977837	2	11	63	1	1.204119983	0.25	0.363636364	0.5625	11	0	0	16	2L:2995457-2995494
2R	+	10616093	10616226	3'utr	psq	FlyBase	G11190.1	CGGAAACAGAAGCAGCTGAAATTAGCGAATCAAACTGCAAATGTTGTTAATACTAAGCTCTTAAATAATGTCCTTTGAAGTCACATTCAAACAAAGATTTAAAACAAGCTTGTAAGAAAAAGAAACCAATAAAT	15	10616194	0.964810784	11	14	70	0.894736842	1.230448921	0.052631579	0.266666667	0.421052632	15	2	0	17	2R:10616093-10616226
2R	+	10616243	10616291	3'utr	psq	FlyBase	G11191.1	GGATACAAAACACCTCTAATTGAACTGTAAAATGTCTTAGTGTAGCAGA	5	10616291	0.977242124	5	5	30	1	0.77815125	0.166666667	0.2	0.333333333	5	0	0	6	2R:10616243-10616291
2R	+	10616621	10616754	3'utr	psq	FlyBase	G11192.1	TTGAATAGATTTTTTTAGTTGTTAGCTGACCTAGGGGAACAGGTATCTGAATATTATAAAAATCAAATGTTGCAAATTAATTTATTTTAGCGTTATAGACCCGTAGAACTGAATGCAATATGCTTACCTTAAAA	67	10616621	0.971410383	18	62	370	0.923913043	1.929418926	0.195652174	0.28358209	0.47826087	67	7	0	85	2R:10616621-10616754
2R	+	10616813	10616866	3'utr	psq	FlyBase	G11193.1	TAGCAAAACTGTATATCATTGTAAAATAATTAAAGCATACGGAGTAGCAACTAC	8	10616813	0.970544221	4	7	44	1	1	0	0.25	0.4	8	0	0	10	2R:10616813-10616866
2R	+	10640558	10640631	stop_codon	CG11883	FlyBase	G11194.1	TTCCACAATCACCGAAGCTGAGGACGAGTAAAGAACTACCAAAAGTCATTTGATTTACAATTTGCATTTAATTT	8	10640558	0.979241583	5	8	51	1	1.041392685	0	0.375	0.545454545	8	0	0	11	2R:10640558-10640631
2R	+	10640862	10640906	3'utr	CG11883	FlyBase	G11195.1	GTGAACGTTTGTAAGACTTCCCCAGAGATATTGATATTGATATTG	16	10640871	0.694095846	7	15	117	1	1.301029996	0.1	0.125	0.3	16	0	0	20	2R:10640862-10640906
2R	+	10640911	10640955	3'utr	CG11883	FlyBase	G11195.2	TGATGCATGTGTAGTGAGTACGTGTACCTAAAGCTTACCGCTAGT	25	10640933	0.807858948	4	24	144	0.970588235	1.51851394	0	0.32	0.5	25	1	0	33	2R:10640911-10640955
2R	+	10640982	10641023	NoAnnotation			G11196.1	GATTTACACAACCAACTGATTATTATTACTGTAACTACAGAG	5	10640982	0.977987461	3	4	30	1	0.84509804	0.142857143	0.4	0.571428571	5	0	0	7	2R:10640982-10641023
2R	+	10731623	10731694	5'utr	CG7220	FlyBase	G11198.1	TCTAATAACATTTACTTAAAAGCAGACTTTACGCAGAGCTTTGGCCACGGAGGAAACGGAACAGATAGCCAG	7	10731692	0.964996197	5	6	26	1	1.041392685	0.272727273	0.428571429	0.636363636	7	0	0	11	2R:10731623-10731694
2R	+	10737258	10737290	coding	CG7220	FlyBase	G11199.1	AAGAATCCTAAAAAGACTAAATGGTGGTACCAC	10	10737279	0.707437118	2	8	37	0.866666667	0.812913357	0.466666667	0.3	0.533333333	10	1	1	13	2R:10737258-10737290
211000022278881	+	1	93	NoAnnotation			G112.1	CAGAGAGATATGGTAGATGGGCTAGAAGAGCATGACATATACTGTTGTGTCGATATTTTCTCCTCGGACCTTGAAAATTTATGGTGGGGACAC	57	1	0.758815799	16	51	447	0.941176471	1.903089987	0.105882353	0.333333333	0.552941176	57	5	0	80	211000022278881:1-93
2L	+	2995691	2995739	coding	CG3558	FlyBase	G1120.1	TTCATGCTGCCGGGCAAGCATGTGCCCATCTCACATCGCCACAAGATCA	5	2995691	0.938078887	3	5	23	1	0.903089987	0	0.4	0.625	5	0	0	8	2L:2995691-2995739
2R	+	10737363	10737424	stop_codon	CG7220	FlyBase	G11200.1	CTGTTTAGTTAAAATTGCCATTTACTAATACTGCCTGCTATTGTTTGCTTTGCGCATCCAAC	10	10737363	0.986760763	7	10	90	1	1.176091259	0	0.3	0.533333333	10	0	0	15	2R:10737363-10737424
2R	+	10737670	10737697	3'utr	CG7220	FlyBase	G11201.1	GTGTAATCAACAAAAGGCGTGTGCGAAA	8	10737680	0.766415101	2	6	27	0.692307692	0.954242509	0	0.625	0.769230769	8	4	0	9	2R:10737670-10737697
2R	+	10737973	10738050	3'utr	CG7220	FlyBase	G11202.1	CATGCGATCATAGTTAAGATTATGACATTTTAAATGTATTAGCAGCCATATCCCCGATCGCTCTCATTGTCACCAGTC	12	10738007	0.979170694	9	10	75	0.882352941	1.176091259	0.411764706	0.333333333	0.529411765	12	2	0	15	2R:10737973-10738050
2R	+	10738065	10738127	3'utr	CG7220	FlyBase	G11203.1	CTACCCACATTGCCCATGCATAGGTCGTTAAGTTAACCAGTTCATGTACTTGGCTAGGATAGT	9	10738075	0.829877623	2	7	67	0.928571429	1.113943352	0.071428571	0.333333333	0.571428571	9	1	0	13	2R:10738065-10738127
2R	+	10738146	10738244	3'utr	CG7220	FlyBase	G11204.1	CTCGCAAGTGGCCCGATCGCAGAACACATTTACCTCTAACTGTGCAAGTAGATCTTAGGATGTGACGAGCTACTCGTCCGACTATCACACGATTTAACT	22	10738169	0.812601248	9	21	122	0.926829268	1.579783597	0.12195122	0.454545455	0.707317073	22	3	0	38	2R:10738146-10738244
2R	+	10738345	10738421	3'utr	CG7220	FlyBase	G11205.1	AATAAAAAGAAGTCTGTAGTCGAACGAACCAACTGTTTTTCTGTTTGGCTCATTTTGATCTCTTGTATTTGTATTTA	33	10738345	0.967032752	12	32	378	0.977272727	1.633468456	0.227272727	0.272727273	0.454545455	33	1	0	43	2R:10738345-10738421
2R	+	10738518	10738566	NoAnnotation			G11206.1	ATTTTTTTTACTTCTTGTTTAAGGATTAATTTTCCTGCGCATCTATTGA	7	10738518	0.990216459	2	7	75	1	1.041392685	0.090909091	0.428571429	0.636363636	7	0	0	11	2R:10738518-10738566
2R	+	10812182	10812211	3'utr	mms4	FlyBase	G11207.1	ATAATTTTAAAAATCACAATGTTCCTATAC	9	10812199	0.789946506	2	8	65	0.894736842	1.230448921	0	0.555555556	0.789473684	9	2	0	17	2R:10812182-10812211
2R	+	10814052	10814133	start_codon	CG7222	FlyBase	G11208.1	ACAAAACCAACGACGCATTTAATCAATGTTCTCCAACGGATTGCCGTGCAATCTGTCGTTTCCGAGCTGTCTCAGTGTACCA	46	10814052	0.988196533	8	37	331	0.835443038	1.51851394	0.329113924	0.5	0.708860759	46	12	1	66	2R:10814052-10814133
2R	+	10814144	10814214	coding	CG7222	FlyBase	G11209.1	TCGGTAATGAAGAGCTACTGCCATCCAATATGGGTACTCGCGAGCCTGTTATACTCAATGTCTACGATATG	43	10814162	0.77360688	11	43	215	1	1.886490725	0.246753247	0.441860465	0.688311688	43	0	0	77	2R:10814144-10814214
2L	+	2995899	2995957	coding	CG3558	FlyBase	G1121.1	AGACGATTGGAGCCAACTGGAACTATTACGGAGTGCACACCGGTGATAGTTTGTATGCG	10	2995934	0.797419407	6	9	51	0.933333333	0.84509804	0.6	0.3	0.533333333	10	0	1	14	2L:2995899-2995957
2R	+	10814284	10814484	coding	CG7222	FlyBase	G11210.1	ACTGGATCAACGAGTACACCACCTCAATCGGCCTGGGCGTATTTCACTCCGGCGTAGAAGCCTTTGGCACCGAATTCGCATACGGCGGACATCCATTTCCGTTTACGGGGGTATTCGAGATCTCACCGAGGGATCACGACGAGTTGGGCGATCAGTTCCAGTTCCGGCAGAGCATCCAAATCGGCTGCACCGACTTTACGT	36	10814379	0.956736943	15	30	147	0.846153846	1.166331422	0.538461538	0.333333333	0.538461538	36	6	2	44	2R:10814284-10814484
2R	+	10814500	10814564	coding	CG7222	FlyBase	G11211.1	GTATCGTCGAGGAGCTGGGTAATCAGTTCCGTGGCGACCGATATCATCTCATGAACAACAATTGC	10	10814500	0.98518839	6	8	59	0.714285714	1	0	0.2	0.428571429	10	4	0	10	2R:10814500-10814564
2R	+	10814901	10814954	coding	CG7222	FlyBase	G11212.1	TGGGTCAATCGTCTAGCGCATTTCAGCTCCTGTGTGCCATTTCTACAAAGATGT	9	10814901	0.978876935	5	9	65	1	1.113943352	0.153846154	0.444444444	0.615384615	9	0	0	13	2R:10814901-10814954
2R	+	10815099	10815126	stop_codon	CG7222	FlyBase	G11213.1	AGTCCCCTTTGAGACGTTACCTGACCGA	6	10815099	0.731387243	4	6	28	1	1.041392685	0.272727273	0.666666667	0.818181818	6	0	0	11	2R:10815099-10815126
2R	+	10815174	10815267	3'utr	CG7222	FlyBase	G11214.1	AACAGTCCTGAGACCAACATTGTTAAGTTACGCAGAGCAAAAAGCCGGGTTACTCATGTCACATCAATTTCCAAGCCAACAACGCCCCCTAAAT	99	10815174	0.959983572	8	93	285	0.918518519	2.093421685	0.02962963	0.272727273	0.466666667	99	11	0	124	2R:10815174-10815267
2R	+	10815272	10815478	3'utr	CG7222	FlyBase	G11214.2	AGCAACAACTATTATTAATAGACTTAAATTAGGCGATATACATATACATACTTACATAGAACAAACCTACATTGAGACATACTTATACATACATGCGAAGTGACTAAATTATTGGCTATTGTAATTTGTATTTGTAATATGACTATTCAGAATTAAGATATTATTAAGTGGCCGATAAATTTAAGTAGCAGGCGCCGTTCAGCAGCA	81	10815478	0.959983556	15	73	522	0.909836066	1.744292983	0.016393443	0.35443038	0.581967213	79	10	1	111	2R:10815272-10815478
2R	+	10815729	10815797	3'utr	CG7222	FlyBase	G11215.1	GCATGTCTATCAAAACACCAAAATGATCTGTTATCAATAAATATATGTACTTGACATTCTGATATTTAC	149	10815746	0.899534462	9	144	862	0.958333333	2.315970345	0.009259259	0.33557047	0.541666667	149	9	0	207	2R:10815729-10815797
2R	+	10820060	10820089	lincRNA_intron-lincRNA_exon	Prosbeta5	FlyBase	G11216.1	AGGAGCTTTAAGAATGGCTTTAGCTGAAAT	5	10820073	0.606288185	4	4	27	0.625	0.698970004	0.25	0.4	0.625	5	3	0	5	2R:10820060-10820089
2R	+	10820457	10820520	coding	Prosbeta5	FlyBase	G11218.1	TGGAGATCAATCAGTTCATGCTGGGCACCTTGGCCGGTGGCGCAGCCGATTGCGTTTACTGGGA	5	10820491	0.83042051	3	5	26	1	1.041392685	0.181818182	0.6	0.818181818	5	0	0	11	2R:10820457-10820520
2R	+	10820611	10820661	coding	Prosbeta5	FlyBase	G11219.1	TGCCCACGAATACAAGGGAATGGGTCTGAGCATGGGCATGATGCTGGCCGG	8	10820643	0.89361606	4	8	36	1	1.204119983	0.375	0.625	0.8125	8	0	0	16	2R:10820611-10820661
2L	+	2995960	2996044	coding	CG3558	FlyBase	G1122.1	TATACAGGCATATCTCTTCGAGGCTCATTGGCGAATCGCCCAGTGTCAAAAGGATTGCCTAAAATGGGCCAACAGCTATCGCTAC	14	2996044	0.972484461	7	14	78	1	1.447158031	0.535714286	0.642857143	0.821428571	14	0	0	28	2L:2995960-2996044
2R	+	10820761	10820800	coding	Prosbeta5	FlyBase	G11220.1	CGGTGTCCTGGACTCTGGCTATCATTGGGACCTGGAGGAC	6	10820787	0.726280885	4	6	36	1	0.84509804	0.571428571	0.166666667	0.285714286	6	0	0	7	2R:10820761-10820800
2R	+	10820910	10820966	coding	Prosbeta5	FlyBase	G11221.1	ACATCTCCAACACCGACTGCATGGAGCTGCACTACATGTACCAGGAGCAGTTGAAGC	19	10820946	0.760305439	3	19	68	1	1.505149978	0.4375	0.473684211	0.6875	19	0	0	32	2R:10820910-10820966
2R	+	10820979	10821003	stop_codon	Prosbeta5	FlyBase	G11221.2	AGTAGAGTTTTGATTAAGGGAATAT	6	10821003	0.659839923	4	5	26	1	0.954242509	0.333333333	0.5	0.666666667	6	0	0	9	2R:10820979-10821003
2R	+	10821790	10821844	start_codon	RpS15Ab	FlyBase	G11222.1	AGTTTTGGCAAACAAATCCAGCTATGGTGCGTATGAACGTATTGGCCGATGCCCT	6	10821790	0.971643927	3	6	34	1	0.84509804	0.285714286	0.166666667	0.285714286	6	0	0	7	2R:10821790-10821844
2R	+	10821876	10821965	coding	RpS15Ab	FlyBase	G11223.1	AAGCGGCAGGTGCTGCTGCGTCCCTGCTCCAAGGTGATCATCAAGTTCCTGACCGTGATGATGAAGCATGGCTATATCGGCGAATTCGAG	31	10821876	0.973522951	8	29	177	0.916666667	1.643452676	0.5	0.387096774	0.604166667	31	4	0	44	2R:10821876-10821965
2R	+	10822015	10822141	coding	RpS15Ab	FlyBase	G11224.1	GGCTAAACAAGTGCGGCGTCATCTCGCCCCGCTTCGATGCGCCCATCAACGACATCGAGAAGTGGACCAACAATCTGTTGCCCTCGCGTCAGTTTGGTTACGTTGTGCTCACCACCTCTGGCGGCAT	18	10822070	0.976369615	14	17	110	0.947368421	1.556302501	0.394736842	0.611111111	0.815789474	18	2	0	36	2R:10822015-10822141
2R	+	10822142	10822194	coding	RpS15Ab	FlyBase	G11225.1	CATGGACCACGAGGAGGCTAGGAGAAAACATTTGGGAGGCAAAATTCTCGGCT	6	10822188	0.863396037	3	4	14	0.916666667	1.041392685	0.083333333	0.333333333	0.666666667	6	1	0	11	2R:10822142-10822194
2R	+	10824188	10824225	coding	CG12325	FlyBase	G11226.1	GATCACAGGGGAGTACAATCCTTTCGTCCTGCGCCGAA	5	10824188	0.964368887	3	5	27	1	0.77815125	0.333333333	0.2	0.333333333	5	0	0	6	2R:10824188-10824225
2R	+	10826383	10826417	coding	CG12325	FlyBase	G11227.1	TGTCTTCGATCCCTTTGATCTCTCGCTGGAAGTTA	12	10826406	0.595453616	4	12	97	1	1.301029996	0.25	0.5	0.7	12	0	0	20	2R:10826383-10826417
2R	+	10875914	10875981	coding	nclb	FlyBase	G11229.1	GGATCGTCCCGACAAGATCGTGCTGACGCAGGCGGAGCTGGCCAGGATTATCGGTGATACGCAACAGG	5	10875914	0.951112716	4	5	20	1	0.77815125	0.5	0.2	0.333333333	5	0	0	6	2R:10875914-10875981
2L	+	2996166	2996203	coding	CG3558	FlyBase	G1123.1	TGGACAGCTTGCAGTCAATTGGCGAGTCAAGCGGCTAC	4	2996166	0.935828447	2	3	15	0.833333333	0.698970004	0	0.5	0.666666667	4	1	0	5	2L:2996166-2996203
2R	+	10876281	10876365	coding	nclb	FlyBase	G11230.1	ATGGAGGTGTGGGTTTTCAACCAGGAGGAGGAGGCTCTCTACACCCACCACGACTTTCTGCTGCCAAGCTTTCCTCTGTGCATCG	6	10876281	0.985285053	5	5	40	0.909090909	1	0.727272727	0.166666667	0.545454545	6	1	0	10	2R:10876281-10876365
2R	+	10876430	10876456	coding	nclb	FlyBase	G11231.1	TCCGATAATCACAGTCTGGGATCTAGA	5	10876443	0.708499791	3	5	27	1	0.84509804	0.285714286	0.2	0.428571429	5	0	0	7	2R:10876430-10876456
2R	+	10876573	10876712	coding	nclb	FlyBase	G11233.1	TTGAGCACATTCTGGCCAGCGGGTCCGTGGACCAAACTGTGATTCTGTGGGACATGGACGAGGGCCAGCCTCATACAACCATTACCGCTTTTGGCAAACAGATTCAGTCGCTGGAATTCCATCCGCAAGAGGCTCAAAGC	41	10876651	0.963740429	11	38	199	0.948275862	1.439332694	0.275862069	0.341463415	0.534482759	41	2	1	55	2R:10876573-10876712
2R	+	10876725	10876768	coding	nclb	FlyBase	G11234.1	TGTGCCGATGGATACGTGCGACTCTTCGATTGCCGCGACGCTGA	5	10876768	0.993388491	5	5	20	1	0.84509804	0.285714286	0.4	0.571428571	5	0	0	7	2R:10876725-10876768
2R	+	10877053	10877090	coding	nclb	FlyBase	G11235.1	ACGAGCACGAGTTCAACATGGGTCGCTTGCAGTGCATG	5	10877053	0.94416713	3	4	22	1	0.77815125	0.166666667	0.2	0.333333333	5	0	0	6	2R:10877053-10877090
2R	+	10877137	10877278	stop_codon	nclb	FlyBase	G11236.1	AGCCTCCGCGCTGTGCGATCTTTAACATCAAGAACTCGATAGCCGTGCGCCGAACGTTTGGAATCCCTGATGCAGAGTAGGCAAATCGTACAGCTACGTATTTATCTGTGTATATGCTTTATATGACTTTTAAATAAATATG	69	10877208	0.861897536	21	62	581	0.891089109	1.255272505	0.04950495	0.31884058	0.534653465	69	7	4	90	2R:10877137-10877278
2R	+	10881390	10881421	coding	Pex6	FlyBase	G11237.1	CGCTCCTCAGTAGATGCTTTCCTGCCAAAAAA	9	10881390	0.794604842	3	9	46	1	1	0	0.111111111	0.2	9	0	0	10	2R:10881390-10881421
2R	+	10885533	10885590	intron-coding	CG18004	FlyBase	G11238.1	GTAAATATCTAAAGTTGAACTTGGCCAATGGCAAGTCACAGCTTTTTGTGTTTACAGG	3095	10885557	0.730557747	12	2313	28584	0.77067274	0.895165935	0.850210231	0.437802908	0.695164681	3095	750	559	4399	2R:10885533-10885590
2R	+	10886842	10886907	5'utr	CG30020	FlyBase	G11239.1	TCGACGCGACGCGAGTGGAGAAAAACAATCAAATTAAATTCTCTAAGACGTGATAAATTCTGGCGC	6	10886874	0.909282774	3	6	22	1	0.77815125	0.166666667	0	0	6	0	0	6	2R:10886842-10886907
2L	+	2996841	2996887	coding	CG3558	FlyBase	G1124.1	AGCAACAGATGGTAACGAACTCCGGCCAGCAGCAGGGTCAACTGCGA	6	2996866	0.826426603	3	5	14	0.8	1.079181246	0.133333333	0.833333333	0.933333333	6	3	0	12	2L:2996841-2996887
2R	+	10887130	10887181	coding	CG30020	FlyBase	G11240.1	GCCACTGAGAAGATACCGCTCCTTCGTTGCCTGCTGTTCTGCGTGAGCGCCG	8	10887130	0.981928994	5	8	62	1	1.113943352	0.846153846	0.375	0.615384615	8	0	0	13	2R:10887130-10887181
2R	+	10887276	10887329	coding	CG30020	FlyBase	G11241.1	CGAGATCCTGTGCCGGAAACTATGTCCCAAGGTTTCAAAGAGACTGAATGGCAC	9	10887276	0.974920515	4	7	42	0.818181818	0.653212514	0.181818182	0.222222222	0.363636364	9	1	1	9	2R:10887276-10887329
2R	+	10888078	10888127	coding	CG30020	FlyBase	G11242.1	GTGGTCATCGAGTATATAGACGATAGCAAACCGAATAGTTCCAGCAACGT	10	10888096	0.758712143	4	10	41	1	1.146128036	0.571428571	0.4	0.571428571	10	0	0	14	2R:10888078-10888127
2R	+	10888136	10888206	coding	CG30020	FlyBase	G11243.1	GCCTACAAAATCTCCTGTCCAGCCATAATGATCCGATGGATATCGATGTCAACGAATTGATCGTGGAGGAA	25	10888191	0.73764933	10	24	113	0.96969697	1.505149978	0.151515152	0.2	0.393939394	25	1	0	32	2R:10888136-10888206
2R	+	10888312	10888355	coding	CG30020	FlyBase	G11244.1	TCCATTCACAAGCACAAGTGCAAATTCTGTCCGAAAACATTCTC	92	10888334	0.711254928	2	90	378	0.977272727	2.11058971	0.022727273	0.315217391	0.522727273	92	3	0	129	2R:10888312-10888355
2R	+	10889661	10889706	coding	CG30020	FlyBase	G11245.1	CATCAACCAATGCCTGATCCAATGCAGCAAACGGAGCCGATGGCCA	16	10889689	0.94425971	3	13	43	0.833333333	1	0.416666667	0.5	0.666666667	16	3	1	20	2R:10889661-10889706
2R	+	10889845	10889893	coding	CG30020	FlyBase	G11246.1	CGGCCAGCAACCATGCATTTGGAATCTTTCCCGAAATCTCAGAGGGCAA	5	10889845	0.986849953	3	3	27	0.8	0.903089987	0.2	0.8	0.9	5	2	0	8	2R:10889845-10889893
2R	+	10890062	10890090	coding	CG30020	FlyBase	G11247.1	CAATATCAGTCTGGACTTTGATGCCGAGA	5	10890090	0.783296185	2	4	29	0.888888889	0.903089987	0.222222222	0.6	0.777777778	5	1	0	8	2R:10890062-10890090
2R	+	10890143	10890199	coding	CG30020	FlyBase	G11248.1	AGACGAGGCCGACAATGAAGACGAGAATGACAACAATGATGCTGCCACTGATCAAAA	11	10890143	0.957846871	3	6	23	0.727272727	0.602059991	0.363636364	0.1	0.181818182	10	2	1	8	2R:10890143-10890199
2R	+	10890225	10890263	coding	CG30020	FlyBase	G11248.2	GATGTGGACGACTTTGATGACGAGCAATCGAAGCATCTG	8	10890263	0.885026122	2	6	31	1	1.146128036	0.357142857	0.625	0.785714286	8	0	0	14	2R:10890225-10890263
2R	+	10890268	10890344	coding-intron	CG30020	FlyBase	G11249.1	AGCCCTACTGCATTTACTGCAATAAGAAGTTTACCAGTCAGTATAAATTCGAGAACCACATGTTTGTTCATCGGGGT	12	10890268	0.972323614	6	12	72	1	1.204119983	0.125	0.333333333	0.5	12	0	0	16	2R:10890268-10890344
2L	+	2998114	2998176	coding	CG3558	FlyBase	G1125.1	GCCAGCACAAGTGGCACCGAGCGATCACGCGATCTGGCCCTATGTGCTGTGCTCATGGACGAG	9	2998114	0.980892625	4	7	50	0.944444444	1.230448921	0.222222222	0.555555556	0.777777778	9	1	0	17	2L:2998114-2998176
2R	+	10891740	10891780	coding	CG30020	FlyBase	G11250.1	AGCTATAAACTGCTGTCCACCACTGCCCTGGAAACATCGCC	8	10891780	0.919881115	4	8	34	1	1.041392685	0.272727273	0.25	0.454545455	8	0	0	11	2R:10891740-10891780
2R	+	10892461	10892541	coding	CG30020	FlyBase	G11251.1	AAGCCAGACCTAACGATCTTAAAGTCGCGACGCCCGTGGGACTCCTGGATGGCCGTAAGGATGTGAGCGGTGCAAGCGAAG	13	10892461	0.923395663	5	11	57	0.782608696	1.255272505	0.260869565	0.461538462	0.695652174	13	5	0	18	2R:10892461-10892541
2R	+	10892558	10892593	3'utr	CG30020	FlyBase	G11252.1	AGGAGCTGACGATAATTCCAAGTAGTTGTGAACTTA	7	10892558	0.984597105	4	5	44	0.705882353	0.602059991	0.117647059	1	1	7	3	2	12	2R:10892558-10892593
2R	+	10892614	10892674	3'utr	CG30020	FlyBase	G11253.1	AGTAATCGCACAATGTACAAAGTTTGATATAGTCTAAGTACTGTTCCTCTCCATCATTTTA	21	10892614	0.987162652	9	19	163	0.942857143	1.51851394	0.028571429	0.476190476	0.685714286	21	2	0	33	2R:10892614-10892674
2R	+	10892706	10892754	3'utr	CG30020	FlyBase	G11254.1	AGTTCTAGACTAGGACATTAAACACAATCTCTTATACAAAATTAGTTGA	19	10892738	0.685025049	5	19	129	1	1.397940009	0.04	0.210526316	0.4	19	0	0	25	2R:10892706-10892754
2R	+	10895206	10895307	coding	CG12942	FlyBase	G11257.1	CGTCAAGTATGACACCAATGATCTGGAGGAGGAGGACGAGAACGACGGCTCGGATGCCAAGAACAATGAGACCTTCTTCGAGAACAGTATTACACCTGGAGA	50	10895258	0.92079809	6	46	161	0.931034483	1.306425028	0.540229885	0.42	0.666666667	50	3	3	81	2R:10895206-10895307
2R	+	10896808	10896858	coding	CG12942	FlyBase	G11258.1	TAACTCACTGGAGATTCCAGGCCTCACGGAAGACTGTTTCACCGAGCTGGA	14	10896808	0.966198059	4	12	64	0.894736842	1.230448921	0.105263158	0.285714286	0.473684211	14	2	0	17	2R:10896808-10896858
2R	+	10896876	10897041	stop_codon	CG12942	FlyBase	G11259.1	ATGACGCCATAACTACTGATCTCTTTGCCAGCTCCGCCGCTCTGGACAACCTGCTCAATTTGATACCTTAAAAACAGGGCCACGATCAATCTACCTGCATAGAATTTACAAATTTAAACGGCACACATATTAGCTGACGAGAGCAAGAAGACTGTCTGCACTTTAC	146	10896964	0.705694623	20	134	852	0.918660287	1.806179974	0.440191388	0.321917808	0.526315789	146	15	2	192	2R:10896876-10897041
2L	+	2998203	2998242	coding	CG3558	FlyBase	G1126.1	GCAGGAGCAGAGCGTTGTGCTGGTCACGGAGCAGGGGTCT	9	2998203	0.969267562	2	6	40	0.933333333	1.146128036	0.333333333	0.555555556	0.733333333	9	1	0	14	2L:2998203-2998242
2L	+	2998243	2998281	stop_codon	CG3558	FlyBase	G1126.2	TTATGATCGCTTGGAACGGAAAGCTTGTGTATACATATT	34	2998262	0.859968453	5	32	196	0.962962963	1.716003344	0.018518519	0.441176471	0.648148148	34	2	0	52	2L:2998243-2998281
2R	+	11101149	11101184	NoAnnotation			G11261.1	ACTTGCACCAGAGGAAAATATGTGATCTCAAAGCAT	15	11101149	0.950985855	4	15	68	1	1.380211242	0.25	0.466666667	0.666666667	15	0	0	24	2R:11101149-11101184
2R	+	11106914	11106998	NoAnnotation			G11262.1	TAAGTGCATCTGATGGATTGAGAGATAAGAACTGCAATCTGTGACGATTTAAGTAGACTTTTGTGGCAGCTATTCTTATTAGCAC	15	11106914	0.994121341	7	13	162	0.916666667	1.041392685	0	0.4	0.625	15	1	1	22	2R:11106914-11106998
2R	+	11208797	11208940	coding	shn	FlyBase	G11264.1	ATAACAACAACAACCACCACAGTGATAATAGTATTAGTGAGAATAATTATGAATTTAAGAGTAGAGATAAAGCAAGTCTAAGTGATAGCAAAATGACGCTACAACAGATGGCAGCAGTCAGCAGCAACCAGGAGCCAGTGGCTC	135	11208905	0.964693818	18	120	534	0.907407407	1.593286067	0.25	0.444444444	0.652777778	135	16	4	196	2R:11208797-11208940
2R	+	11208981	11209038	coding	shn	FlyBase	G11265.1	CAGCCAGCAGACCACCGTAAATGCCACACCCGCCACCGATGAGGCTCCGTTGGGGGAT	15	11209014	0.946711412	2	13	43	0.869565217	1.301029996	0.47826087	0.4	0.608695652	15	3	0	20	2R:11208981-11209038
2R	+	11209054	11209143	coding	shn	FlyBase	G11266.1	CGCTATCTGCACAAGAAGTTCAAACGTTTGGCCAGCACCACCGAGGTGGACAGCTGGAGTGCGACGAATGGCGGCGGAGCACTGCAAGCA	9	11209143	0.893691224	7	8	23	1	1.176091259	0.066666667	0.555555556	0.733333333	9	0	0	15	2R:11209054-11209143
2R	+	11209280	11209375	coding	shn	FlyBase	G11268.1	AGCAACAGACGCCGCCGCCTTCAGTAGCAATACATGAATTCAGTGCCAATTTTGTAAATAGCAATCATGTCAATGCCATTGGTCATGAGGAGAGCA	10	11209280	0.962089602	8	9	51	1	1.176091259	0.266666667	0.4	0.6	10	0	0	15	2R:11209280-11209375
2R	+	11209595	11209673	coding	shn	FlyBase	G11269.1	AGTCCGGACGATACGTTTGTCAGTACTGTAACTTGATCTGTGCCAAGCCCTCGGTGCTGGAGAAGCACATACGGGCCCA	26	11209595	0.983481278	6	21	165	0.833333333	1.477121255	0.083333333	0.384615385	0.555555556	26	6	0	30	2R:11209595-11209673
2R	+	11209695	11209842	coding	shn	FlyBase	G11270.1	GTGCGACACGTGCGGCATTGCGTTTAAGACGAAGAGTAATTTGTACAAACATTGCCGCTCGAGATCGCATGCGGCAAGAGCGCGGGGCCTGGAAGTGCCAGCCGATGCGGACGATGGTTTATCCGATCAGGATGCAGAGCTGAGCAAC	21	11209805	0.963782928	13	21	104	1	1.505149978	0.34375	0.380952381	0.59375	21	0	0	32	2R:11209695-11209842
2R	+	11210696	11210746	intron-coding	shn	FlyBase	G11271.1	AGTTGGTGCGTGCCAATAGCCAGATTTCCAGTGTAGCAACAGCACCAGCCA	5	11210746	0.783455051	4	5	14	1	0.84509804	0	0.4	0.571428571	5	0	0	7	2R:11210696-11210746
2R	+	11210874	11210936	coding	shn	FlyBase	G11272.1	ATGTGGCGAAAGTGCAGGAACACATTTCCAAGTTGATCTCTCAAAATGAAGCCATAGTTGAAA	320	11210905	0.754019004	12	308	2274	0.966367713	2.032417279	0.049327354	0.275	0.479820628	320	12	3	431	2R:11210874-11210936
2R	+	11211468	11211504	coding	shn	FlyBase	G11274.1	AGCCTAAACCAACTCTGGTCACTGTGCCCGTCAGTTC	7	11211468	0.974543728	4	6	39	0.727272727	0.903089987	0.090909091	0.428571429	0.636363636	7	3	0	8	2R:11211468-11211504
2R	+	11211625	11211704	coding	shn	FlyBase	G11275.1	TGCTCGAGGATTGGCCGTGCCGATTGGCGAAGGCGATGATGCTGTTTATTCGTGTCCTATCTGTGCAAGCGAATTCCGCA	14	11211696	0.797344008	7	13	76	1	1.322219295	0.238095238	0.357142857	0.571428571	14	0	0	21	2R:11211625-11211704
2R	+	11211720	11211818	coding	shn	FlyBase	G11276.1	AGCTGCACAACAGCACTTACTGTCAGGATGCGAGCTCAAGTGCCCCAATGAGTCCAGCATCTTCGCCATTCCGCTCCAACTCGATCTCGCTGAGTCTAC	50	11211720	0.966411737	9	46	250	0.916666667	1.886490725	0.178571429	0.38	0.630952381	50	7	0	77	2R:11211720-11211818
2R	+	11211845	11211883	coding	shn	FlyBase	G11277.1	TCGAAGAATCCCTTATCTCTGGCCAAGTTGGCCTGGTCG	24	11211867	0.803208565	6	23	154	0.97826087	1.653212514	0.304347826	0.541666667	0.760869565	24	1	0	45	2R:11211845-11211883
2R	+	11212015	11212100	coding	shn	FlyBase	G11278.1	TGCTCCATCATCAGCACCTGCCCCCCAGATTGAAGCACTGCGCTTTGTGGATGCGCCTCTACCATCGCCTGGTCCATTGTTGGGAA	16	11212034	0.968088053	6	15	64	0.958333333	1.361727836	0.166666667	0.3125	0.541666667	16	1	0	23	2R:11212015-11212100
2R	+	11212136	11212217	coding	shn	FlyBase	G11279.1	CCACGCAAGGCCCAGGATTCTGTGGTCATAACCAAAATGCACGAGGATCGGCAATTTGTGATTGAAGCTCAGCCTGCCAAAC	37	11212148	0.976245325	6	33	211	0.93220339	1.439332694	0.406779661	0.378378378	0.610169492	37	3	1	55	2R:11212136-11212217
2L	+	2998383	2998438	3'utr	CG3558	FlyBase	G1128.1	TTAACGAACAATGCAGTTTTGAACAGATTTACAAGTTAATGCACACGGACTCAACT	11	2998383	0.886031998	7	11	49	1	1.301029996	0.05	0.545454545	0.75	11	0	0	20	2L:2998383-2998438
2R	+	11212509	11212539	coding	shn	FlyBase	G11281.1	AGCTGATGGCACTGGTCAGTGGCAGTGGACT	6	11212539	0.732596628	4	6	26	1	1.041392685	0.545454545	0.833333333	0.909090909	6	0	0	11	2R:11212509-11212539
2R	+	11212553	11212598	coding	shn	FlyBase	G11282.1	TCAGGTCCGCAGCACTTTCAATTTCCGCCCATTAACTCAATAACTG	113	11212577	0.755084555	6	109	845	0.96875	1.588271707	0.0125	0.318584071	0.51875	113	2	3	155	2R:11212553-11212598
2R	+	11212608	11212696	coding	shn	FlyBase	G11282.2	CGCTAACGCTGCCACCGATGAGCGGTGGAGATAAAACCACTCCAGTAACACCAATACCTCATGTGCCTGGAATGCCAGGACCCGGTAGT	19	11212625	0.948610668	5	16	78	0.885714286	1.491361694	0.314285714	0.631578947	0.8	19	4	0	31	2R:11212608-11212696
2R	+	11212742	11212775	coding	shn	FlyBase	G11283.1	CAGCTACCCATTCCCTCTAGTCGAGGTCGCAGTC	11	11212755	0.678684465	2	7	57	0.6875	1.041392685	0.1875	0.363636364	0.5625	11	5	0	11	2R:11212742-11212775
2R	+	11212786	11212816	coding	shn	FlyBase	G11284.1	GCAACCCAGTCCGCTGCTGTTGGGAGGAGGA	7	11212786	0.718337997	4	6	22	0.916666667	1.041392685	0.666666667	0.571428571	0.75	7	1	0	11	2R:11212786-11212816
2R	+	11212836	11212872	coding	shn	FlyBase	G11284.2	TATCGCCATTCGGTGGAGTTCAGAATGTGCCAAGCGA	6	11212861	0.777323184	2	5	26	0.9	0.954242509	0.3	0.333333333	0.6	6	1	0	9	2R:11212836-11212872
2R	+	11212938	11213000	coding	shn	FlyBase	G11285.1	CGAAGAAAGCACCATTTAACTTTCTACGCATGGCTGATAATGTGAAGACCACTGAACCTGAAG	6	11212938	0.937685889	5	6	22	1	0.954242509	0.111111111	0.166666667	0.444444444	6	0	0	9	2R:11212938-11213000
2R	+	11213007	11213043	coding	shn	FlyBase	G11286.1	ACTTTAATTTGGAAAATGTGATTTCTGGGAAACAGCA	21	11213029	0.655945225	3	20	136	0.965517241	1.447158031	0.344827586	0.333333333	0.517241379	21	1	0	28	2R:11213007-11213043
2R	+	11213054	11213088	coding	shn	FlyBase	G11287.1	CTAACACCGCTACATGTTGATACTCCCAACGGAAA	9	11213088	0.887630617	4	9	48	1	1.146128036	0.285714286	0.444444444	0.642857143	9	0	0	14	2R:11213054-11213088
2R	+	11213193	11213365	coding	shn	FlyBase	G11288.1	AACGCCATCATGGCATTACACCGACAGCCAATACATTGCCGCTGATCTCGCCGGAGACCCCCAGGCCGTCCAAATCCTGTGTGCAACTGTATCTCAATGGACACGCCTACACATATCTGGGCCTCAAATGCAGCACAAAGATGTTTTACTGTACGGTGAACTGTCCACAGCCT	1089	11213325	0.982073284	19	1065	6358	0.979302188	2.520090328	0.347131875	0.382001837	0.602010645	1089	31	4	1656	2R:11213193-11213365
2L	+	2998474	2998546	3'utr	CG3558	FlyBase	G1129.1	AAATAGATTTAGGTTAAATGTTTTAAGTGAATCGGGACGGTGGATCTTAAGTGTTCAGATGTAAACAAATATT	16	2998474	0.980150922	9	15	106	0.954545455	1.322219295	0.590909091	0.3125	0.5	16	1	0	21	2L:2998474-2998546
2R	+	11214069	11214122	coding	shn	FlyBase	G11290.1	AGACAGCGAGTTCTTGGATGTAGATATGGACTTTGACCAGCAGTCATCCACTTC	72	11214095	0.782314077	2	69	523	0.971962617	1.716003344	0.102803738	0.319444444	0.542056075	72	2	1	104	2R:11214069-11214122
2R	+	11214489	11214578	coding	shn	FlyBase	G11291.1	GCAGGAACAGTATTACTCCAATCCGGAGGAGTCCAAACCGAAACGGAGTGTGGCCAACGAGGAGAGTGCTCCCATGGATCTCACTAAGCC	58	11214489	0.958969103	9	53	249	0.887640449	1.052529051	0.134831461	0.362068966	0.584269663	58	4	6	79	2R:11214489-11214578
2R	+	11214886	11214936	coding	shn	FlyBase	G11292.1	ACAGCGGCGTCTCCTGTAATGAGCAGTAGTAGCACTCTCTTTACCGCCAAC	5	11214886	0.948606554	3	5	21	1	0.698970004	0.2	0	0	5	0	0	5	2R:11214886-11214936
2R	+	11215323	11215390	coding	shn	FlyBase	G11294.1	CAAGAGCGGCGATCTCCAGCATGTATCGTATGGCAGAGGAGTGCCGCCAGCTCCCATTGCAGGTGATG	6	11215362	0.997128652	3	5	20	1	1.113943352	0.461538462	0.5	0.769230769	6	0	0	13	2R:11215323-11215390
2R	+	11216173	11216262	stop_codon	shn	FlyBase	G11296.1	GTGGCCGTTCCCGTGGCTGCTTCAGCAGCGGCAAGCAACTGACAGTACATGTACATGCTGCAGCCCAGCTGAGGTTATCAGTATCCCGCG	8	11216173	0.982420819	6	8	30	1	1.176091259	0.333333333	0.625	0.8	8	0	0	15	2R:11216173-11216262
2R	+	11216379	11216441	3'utr	shn	FlyBase	G11297.1	ACACACACAACTTACTCTAGAGCTAGCCTATAAGACCCACCTCTCTTCGATGATGGGCCCAAC	6	11216441	0.970735399	5	6	32	1	1.146128036	0	0.833333333	0.928571429	6	0	0	14	2R:11216379-11216441
2R	+	11216499	11216541	3'utr	shn	FlyBase	G11298.1	CAGCTATTCCAGTGTAAACACTCTAGGCGAATTGCGCTAAAAT	6	11216499	0.967870401	3	5	25	0.6	0.77815125	0	0.333333333	0.6	6	4	0	6	2R:11216499-11216541
2R	+	11216566	11216658	3'utr	shn	FlyBase	G11299.1	TTTTAAAAGGCAGTCACCCCACACAGATCGTTTCGATCTGCCTCTTAAGTATTTAGGTTAAGGAATCGTCATCAGCTAGCCCTAGTTATAAGC	25	11216566	0.962995395	13	23	175	0.870967742	0.829303773	0.064516129	0.2	0.35483871	25	1	3	27	2R:11216566-11216658
2R	+	11216665	11216846	3'utr	shn	FlyBase	G11299.2	ACGAGCACACTTATAAATCTATCTATATTGTATACACTTAACCATAATTTGTTTTCGAAATGCATAAATGCAAAAACTCCTGAAGTGCTGTGAGTCTATCTACAAATGTAAAGATCCGAGAGCGAGAGAAGTGTGTTATTTTTAAGGCCTAGCCCCGAAAATGAACCTCCAAACCGAACCAG	98	11216846	0.97152353	23	90	618	0.921052632	1.447158031	0.125	0.387755102	0.605263158	98	8	4	140	2R:11216665-11216846
211000022278882	-	729	1141	NoAnnotation			G113.1	CCGCTAAAGTAGATGATTTATATTACTTGTGATATAAATTTTGAAACTTTAGTGAGTAGGAAGGTACAATGGTATGCGTAGAAGTGTTTGGCGTAAGCCTGCATGGAGCTGCCATTGGTACAGATCTTGGTGGTAGTAGCAAATAATCGAATGAGACCTTGGAGGACTGAAGTGGAGAAGGGTTTCGTGTGAACAGTGGTTGATCACGAGTTAGTCGGTCCTAAGTTCAAGGCGAAAGCCGAAAATTTTCAAGTAAAACAAAAATGCCTAACTATATAAACAAAGCGAATTATAATACACTTGAATAATTTTGAACGAAAGGGAATACGGTTCCAATTCCGTAACCTGTTGAGTATCCGTTTGTTATTAAATATGGGCCTCGTGCTCATCCTGGCAACA…	388	1078	0.922555952	79	361	2819	0.934189406	1.560803002	0.25682183	0.425257732	0.642054575	388	26	15	582	211000022278882:729-1141
2L	+	2998678	2998706	3'utr	CG3558	FlyBase	G1130.1	ATGTAAAGCCAACTTGAAAGTATTAAATT	6	2998689	0.835623903	3	6	41	1	0.77815125	0	0	0	6	0	0	6	2L:2998678-2998706
2R	+	11216881	11216935	3'utr	shn	FlyBase	G11300.1	TGTCCAAATCCAAGTTTTGCCCTTTGAAAATCACGTAGTTCTTCCTTATTTCAAA	35	11216881	0.988919969	9	33	339	0.964912281	1.740362689	0.070175439	0.485714286	0.684210526	35	2	0	55	2R:11216881-11216935
2R	+	11217016	11217052	3'utr	shn	FlyBase	G11302.1	TTTAAACAACGAGACCACGAGACTCATTTAATTGTTT	76	11217042	0.570159201	3	72	261	0.954954955	1.72427587	0.018018018	0.315789474	0.531531532	76	4	1	106	2R:11217016-11217052
2R	+	11217058	11217092	3'utr	shn	FlyBase	G11303.1	AATTTTGTATTTGACAGAAGAGAAACGAAATGATG	7	11217081	0.967225171	2	6	22	0.933333333	1.146128036	0.266666667	0.714285714	0.866666667	7	1	0	14	2R:11217058-11217092
2R	+	11217104	11217151	3'utr	shn	FlyBase	G11304.1	TAACTGTAAATAATCAATATGTTGTCATATATGCATTAAGCGGTAGGT	21	11217122	0.523177214	8	16	173	0.757575758	1.397940009	0.303030303	0.428571429	0.636363636	21	8	0	25	2R:11217104-11217151
2R	+	11217161	11217227	3'utr	shn	FlyBase	G11304.2	AAACTACACAAAGTTGATAGATATAAATGAAATATTGTACAAACTGCTATGGCAAGCGCTGCAGCAA	353	11217194	0.714874836	12	345	2208	0.984703633	2.012837225	0.363288719	0.35694051	0.565965583	353	4	4	515	2R:11217161-11217227
2R	+	11217277	11217332	3'utr	shn	FlyBase	G11305.1	GTGGTTAAACAACAAGAAAATGAAGTGATCTATTACATTATTGTAAAATATATCAA	99	11217277	0.978344205	10	94	629	0.96350365	1.643452676	0.04379562	0.313131313	0.503649635	99	3	2	132	2R:11217277-11217332
2R	+	11221789	11221882	stop_codon	Syx6	FlyBase	G11307.1	CGACAGTGGGCCGCCATTCTCATCCTATCCGGACTGTTATTGTTTGTGATAATTTTGTTTATTATTTTGTAATTGCTTTCGTTGTTCCCAAATC	24	11221789	0.992477288	10	24	279	1	1.505149978	0.15625	0.291666667	0.46875	24	0	0	32	2R:11221789-11221882
2R	+	11224749	11224785	coding	CG7737	FlyBase	G11308.1	GCGGACAACGTCATTGATCTGGGTGCCCAATGGTGTC	10	11224762	0.723297524	2	9	62	0.866666667	1.113943352	0.533333333	0.4	0.6	10	2	0	13	2R:11224749-11224785
2R	+	11224969	11225012	coding	CG7737	FlyBase	G11309.1	AGCTGCGTCACTGCAGCGGTTCCTTGGGCAGCTATCTGACCAAC	27	11224995	0.798435424	4	27	175	1	1.653212514	0.311111111	0.407407407	0.644444444	27	0	0	45	2R:11224969-11225012
2L	+	3021172	3021221	coding	CG17264	FlyBase	G1131.1	ACGCAGAGGATAACGTGGGTGCCTGTCTGCGATATTCCCAAGTGCAATGC	40	3021172	0.896316912	7	39	255	0.980769231	1.707570176	0	0.25	0.423076923	40	1	0	51	2L:3021172-3021221
2R	+	11225714	11225749	coding	CG7737	FlyBase	G11310.1	GGTCCAGGCTGGCGTTATGTACCTCTTCCGAAGATT	5	11225714	0.754572526	2	5	39	1	0.698970004	0	0	0	5	0	0	5	2R:11225714-11225749
2R	+	11226228	11226268	3'utr	CG7737	FlyBase	G11311.1	GATCAGTACATCCTGGATAGACTTCATATGCCTAAGCTAAT	56	11226245	0.864558044	4	56	368	1	1.949390007	0.04494382	0.375	0.606741573	56	0	0	89	2R:11226228-11226268
2R	+	11226338	11226390	3'utr	CG7737	FlyBase	G11312.1	TGTCAATATGTCAACAAGTGCGCTGCCCAATAAAGCTGTGTTTAAGTCTTCTC	13	11226368	0.779713142	5	11	63	0.954545455	1.322219295	0.227272727	0.538461538	0.727272727	13	1	0	21	2R:11226338-11226390
2R	+	11226429	11226460	3'utr	CG7737	FlyBase	G11313.1	AAGCTAATGAAAAACGCTTCCCTCTCAATCGC	15	11226443	0.83524243	2	15	72	1	1.255272505	0.055555556	0.2	0.333333333	15	0	0	18	2R:11226429-11226460
2R	+	11226655	11226684	3'utr	CG7737	FlyBase	G11315.1	TTAACTCTGTACTTTGATTTCAACAACGTG	14	11226668	0.688101187	3	14	113	1	1.204119983	0.125	0.142857143	0.25	14	0	0	16	2R:11226655-11226684
2R	+	11280016	11280101	coding	Vhl	FlyBase	G11316.1	CGGGAGAACATGTACCTTACCCTCAAGCCCTTCGAGGAGGTGCGGGTGAACACGTTCACCACACACAGCTGGCTGTTCCGGGATTA	15	11280016	0.973027351	6	15	63	1	1.361727836	0.217391304	0.4	0.608695652	15	0	0	23	2R:11280016-11280101
2R	+	11280421	11280524	3'utr	Vhl	FlyBase	G11317.1	ACTCCTAGTTGTTAGTTAAGAGGGCGGGTAATCATCTTAGGGACTGAGAGACAGGCTTGATTTCCAAATAATTTAATAACTTTAATTGATTTCCATCCTGGTTT	26	11280421	0.981620566	10	25	191	0.942857143	1.51851394	0.028571429	0.346153846	0.514285714	26	2	0	33	2R:11280421-11280524
2R	+	11280801	11280855	3'utr	Vhl	FlyBase	G11318.1	CGCAAGCCTAATTGTTATAAGTCTGAATCTGAAGTACATATTTATTCCTAACGAG	14	11280855	0.990902955	7	10	107	0.789473684	0.698970004	0.473684211	0.214285714	0.421052632	14	2	2	15	2R:11280801-11280855
2R	+	11284448	11284512	start_codon	CG13220	FlyBase	G11319.1	CGTCGACCTCACCGGGATCCAAAAACTTAATTGCATTTTCACCGATAATAATGGCCGGGACACAG	7	11284448	0.981350991	3	6	42	0.888888889	0.903089987	0.333333333	0.285714286	0.444444444	7	1	0	8	2R:11284448-11284512
2L	+	3021271	3021375	3'utr	CG17264	FlyBase	G1132.1	TTTTTCAATTATCGAAATAGAGTTAAGATACTGTGTTTGTGATGACTTAAATACTTCTATTTTATTTGTAGGTTGATAGTAACATTCCCTGGATAAATAGTATGT	91	3021271	0.894286967	17	84	825	0.919117647	1.096910013	0.058823529	0.32967033	0.551470588	91	2	9	125	2L:3021271-3021375
2R	+	11284964	11285003	3'utr	CG13220	FlyBase	G11320.1	TCTGATCGATACGATATAGGACTGAGGTATTCGAACCCAA	12	11284979	0.707353924	4	10	66	0.882352941	1.176091259	0.058823529	0.333333333	0.529411765	12	2	0	15	2R:11284964-11285003
2R	+	11285006	11285054	3'utr	CG13220	FlyBase	G11321.1	GTGGGTTCGTACTGTAATTGCTGTCTTGGCCGTACATAGCTCGTAATGC	34	11285033	0.792003252	5	33	281	0.981481481	1.423245874	0.333333333	0.441176471	0.648148148	34	0	1	53	2R:11285006-11285054
2R	+	11307903	11307933	5'utr	CG7745	FlyBase	G11322.1	ACACCAAAGGCAAATTGGCAGCTGAAAACAC	85	11307903	0.658306798	3	83	172	0.985074627	2.120573931	0	0.4	0.619402985	85	2	0	132	2R:11307903-11307933
2R	+	11307945	11307980	start_codon	CG7745	FlyBase	G11323.1	AAATGATGGATGAGCAGCTAATTGACGAGGTAGCGC	10	11307980	0.93368103	2	9	41	1	1.113943352	0.538461538	0.3	0.461538462	10	0	0	13	2R:11307945-11307980
2R	+	11308396	11308435	coding	CG7745	FlyBase	G11324.1	TGAAGAATGTGTCTCAGTTTGGCAGCTCAGGGCAAAGTCA	21	11308416	0.729065534	2	20	121	0.935483871	1.462397998	0.129032258	0.428571429	0.612903226	21	2	0	29	2R:11308396-11308435
2R	+	11309644	11309704	3'utr	CG7745	FlyBase	G11325.1	AGTCATTTGCAAAGCTCTACGTTCTACCGAACACTTTTCAAATGTGCTAGTCAAGACCAGC	10	11309644	0.9763679	4	10	66	1	1.146128036	0.214285714	0.3	0.5	10	0	0	14	2R:11309644-11309704
2R	+	11361050	11361080	coding	san	FlyBase	G11326.1	AAGTTTTACGTGGACGTCCTGGAGGCCGGCG	6	11361080	0.922507788	2	6	23	1	0.84509804	0.714285714	0.166666667	0.285714286	6	0	0	7	2R:11361050-11361080
2R	+	11361608	11361657	coding	san	FlyBase	G11327.1	CGAGCCGGCGGACGCTCATGTACTGCAAAAGACTCTGCGCCGCACTGCAC	14	11361653	0.927204873	3	14	40	1	1.255272505	0.333333333	0.285714286	0.444444444	14	0	0	18	2R:11361608-11361657
2L	+	3021416	3021445	3'utr	CG17264	FlyBase	G1133.1	TACAATGATTCAAAATAGTATTCTAAGCGA	6	3021430	0.712939716	4	5	36	0.777777778	0.84509804	0.222222222	0.5	0.666666667	6	2	0	7	2L:3021416-3021445
2R	+	11368973	11369032	coding	CG13204	FlyBase	G11330.1	AAGTTTGGGCGCGACCACGCCCCCGAATATGATCTCTCCAGGCAGCAATTTGGGCGGAAC	29	11368988	0.718318325	7	27	112	0.960784314	1.69019608	0.274509804	0.448275862	0.68627451	29	2	0	49	2R:11368973-11369032
2R	+	11369916	11369996	coding	CG13204	FlyBase	G11331.1	TCGCTCGCCAAGATGCGTTGCATGCGAATCGTCAGTGATTTGGAGCTAGAGCTGGAGAACTTTGATTGCAACGGTGGAGCG	8	11369916	0.972913938	7	8	48	1	1.079181246	0.583333333	0.5	0.666666667	8	0	0	12	2R:11369916-11369996
2R	+	11370122	11370186	coding	CG13204	FlyBase	G11332.1	CTCCACGGAGCACTTTGTGTATGTGATGTCGCCGTCGCGTGTGGAGAGCATGATAGACATCTCCT	14	11370186	0.991407624	5	9	97	0.52173913	1.079181246	0.217391304	0.571428571	0.739130435	14	11	0	12	2R:11370122-11370186
2R	+	11404697	11404734	tRNA	tRNA:CR45106	FlyBase	G11334.1	AAGCCTCTTTAGCTCAGTGGCAGAGCACTGGTCTTGTA	36	11404706	0.62190469	5	34	228	0.961538462	1.698970004	0.403846154	0.305555556	0.519230769	36	2	0	50	2R:11404697-11404734
2R	+	11436272	11436317	5'utr	CG7777	FlyBase	G11335.1	CGGATCACTCCTCGAGTGAGCTAACAATTCCTGCCGAATTGAATTA	25	11436272	0.833346647	2	25	142	1	1.62324929	0.071428571	0.44	0.666666667	25	0	0	42	2R:11436272-11436317
2R	+	11454828	11454899	coding	E(Pc)	FlyBase	G11336.1	TTGGGCTGGATACCGAGGTCCCTGACTACGACATGGACAGTGCCGATGAGGACTGGCTCAGTCAGCAGCAGC	7	11454828	0.932748174	3	7	29	1	1.041392685	0	0.285714286	0.545454545	7	0	0	11	2R:11454828-11454899
2R	+	11456478	11456527	coding	E(Pc)	FlyBase	G11337.1	CGCAGCAGCACCAGCAACAACAGTATTTGCCGGCGTCTGGTGGCGCCGGA	19	11456478	0.956650577	2	17	81	0.939393939	1.491361694	0.636363636	0.473684211	0.696969697	19	2	0	31	2R:11456478-11456527
2R	+	11456675	11456716	coding	E(Pc)	FlyBase	G11338.1	GAGAGCGAGGAGGAGACGCCGTTTGCATTTAGGCGCAGATCA	6	11456675	0.953694374	2	6	28	1	1	0.4	0.666666667	0.8	6	0	0	10	2R:11456675-11456716
2R	+	11456811	11456908	coding	E(Pc)	FlyBase	G11339.1	CAACGAGATGGCCGCTATCCGTGGGACTCAGCCGACGAGGATATGGCGCCCAGTGGTGCTTGTTCGGATGCTAAATACCGTTACACACTGACCTCCCT	15	11456811	0.939894781	7	12	63	0.870967742	1.130333768	0.35483871	0.6	0.806451613	15	3	1	27	2R:11456811-11456908
2L	+	3021449	3021529	3'utr	CG17264	FlyBase	G1134.1	TTACAGCTTTCAATAAATGTCTATGTGAGTTGTTCGCTTGCTTATATTATCGAATTATATTCACAATCAGTATTTAAATAC	8	3021449	0.991174842	6	7	59	1	1.146128036	0.142857143	0.375	0.642857143	8	0	0	14	2L:3021449-3021529
2R	+	11457327	11457361	coding	E(Pc)	FlyBase	G11340.1	TGAGGAGAAATTTGAGAACGATGTAGATGATGAAT	5	11457327	0.847121914	3	5	29	1	0.77815125	0	0.2	0.333333333	5	0	0	6	2R:11457327-11457361
2R	+	11457827	11457933	coding	E(Pc)	FlyBase	G11341.1	ATAAGGATGTTAGCATTAGCGAAAAAATCAATGTGATAAAGCAGGAGGCGGAGGAGCTCGTCGGCGGCAAATGCGAGGATCAACCGGTAGCTTCCACCTCGGCGGCA	147	11457908	0.994191556	9	61	480	0.398190045	0.714033751	0.583710407	0.346938776	0.56561086	147	117	16	88	2R:11457827-11457933
2R	+	11458105	11458157	coding	E(Pc)	FlyBase	G11342.1	GCAGCTGTCATGCTGTCCACGCAGACCTCTGTCTCCGAACTCATGGACGATGA	9	11458105	0.8288152	5	9	47	1	1.146128036	0.214285714	0.444444444	0.642857143	9	0	0	14	2R:11458105-11458157
2R	+	11458300	11458348	coding	E(Pc)	FlyBase	G11343.1	GCCGCTCCCTGTCTGAACCAGCTGCCTGACGTGATTCGCTTGCGAAATA	6	11458300	0.950781647	4	6	31	1	1.113943352	0.230769231	0.833333333	0.923076923	6	0	0	13	2R:11458300-11458348
2R	+	11458350	11458490	coding	E(Pc)	FlyBase	G11343.2	CCGCAACAGCCAAGTGCATGCGAGGCCGAAGGACCTGTTTGTACAAGCTCCTGTTGATGAAGAATTCAATGCAGACTACATGGGTGGACTGTCGCCCACTTCCAGCCAGCGGCTAGACATCTGCAATGAGCTGCTTTCGGA	28	11458490	0.957636186	10	26	122	0.97826087	1.653212514	0.086956522	0.464285714	0.673913043	28	1	0	45	2R:11458350-11458490
2R	+	11458493	11458546	coding	E(Pc)	FlyBase	G11344.1	TCCGGCGCGATTGGCTACACTTCCGGCCCAAAACTCCCACAGATGAGCTGTCCG	21	11458546	0.941095671	3	21	82	1	1.62324929	0.047619048	0.666666667	0.833333333	21	0	0	42	2R:11458493-11458546
2R	+	11458835	11458883	coding	E(Pc)	FlyBase	G11345.1	ACTCCCTAAACGATATCAACAACTTGTTGGGCTGTGACGACGAGGACGA	11	11458883	0.968716869	4	11	65	1	1.230448921	0.235294118	0.454545455	0.647058824	11	0	0	17	2R:11458835-11458883
2R	+	11459132	11459203	coding	E(Pc)	FlyBase	G11346.1	CCGCATTTACTGTGTGTCCCACGGCGGAGACTCTGAAGGAACGTGAACTTTTCTTTAGTCAAGCTCCGCCTG	6	11459191	0.981582041	4	5	29	1	0.903089987	0.75	0.333333333	0.5	6	0	0	8	2R:11459132-11459203
2R	+	11459616	11459639	coding	E(Pc)	FlyBase	G11347.1	ACTCCGAAATGTGACCGTCCAGCA	5	11459616	0.686944861	2	4	12	0.555555556	0.698970004	0.444444444	0.4	0.666666667	5	4	0	5	2R:11459616-11459639
2R	+	11459796	11459872	coding	E(Pc)	FlyBase	G11348.1	CGAGATTGTCACAGCAGGAGCTGCAGCTTCTGCGTCTCAGAAGGTCACATATGCCATCCAGAAAGCCGGTGTCTCAA	11	11459796	0.93376212	5	11	41	1	1.361727836	0.304347826	0.818181818	0.913043478	11	0	0	23	2R:11459796-11459872
2R	+	11461134	11461190	coding	E(Pc)	FlyBase	G11349.1	AGGAGCTGCCCAACTCCAACCTCAAGCTGAACTTTGTGAGCAGTGCAGGGACGGGTG	6	11461134	0.967658701	4	5	24	0.9	0.954242509	0.9	0.333333333	0.6	6	1	0	9	2R:11461134-11461190
2L	+	3023698	3023719	coding	CG3542	FlyBase	G1135.1	CGGGCAAAGTGTACTACCACAA	5	3023698	0.826170981	2	5	10	1	0.77815125	0	0.2	0.333333333	5	0	0	6	2L:3023698-3023719
2R	+	11461567	11461601	coding	E(Pc)	FlyBase	G11350.1	AGATGGCAACCTACTTAGTGCAAAGGAAGTGGGGA	6	11461601	0.942956923	2	6	26	1	0.954242509	0.555555556	0.5	0.666666667	6	0	0	9	2R:11461567-11461601
2R	+	11462601	11462707	3'utr	E(Pc)	FlyBase	G11352.1	AATAAAACTATGTTTAGTGATACGATTAGTTGTAACGATGGAGAAGAAAGCACTTCTCTCCGGCTTACGCCGTTTCAGAACCACGCGCTTTAGCCGGGCTGCTCCAC	177	11462647	0.946795034	6	171	725	0.976510067	2.463892989	0.046979866	0.406779661	0.647651007	177	7	0	291	2R:11462601-11462707
2R	+	11462890	11462965	3'utr	E(Pc)	FlyBase	G11353.1	TTTAACTAAGGAATGGAACTTCAGAGGCAACTGATCTGAGAGAGATGTAGGGAGTTGCAGAAGAAAACTACTATTG	15	11462965	0.973128488	7	10	64	0.833333333	1	0.291666667	0.466666667	0.666666667	15	3	1	20	2R:11462890-11462965
2R	+	11595328	11595434	NoAnnotation			G11355.1	CTGGCGCGATCTGTAGTCTCGTTTCCCCTGGCCCGCCTGCTTTACCCCTCTCCCTTTTCAACGATCCTCTGCAATGCCTGCCGATCGAGTGCTGCAAGAAGAAAATG	8	11595328	0.972948672	6	7	53	0.928571429	1.113943352	0.285714286	0.625	0.785714286	8	1	0	13	2R:11595328-11595434
2R	+	11652646	11652732	tRNA	tRNA:M2:48Ba	FlyBase	G11356.1	ATAGCCTCGGTGGCGCAGTTGGCAGCGCGTAAGTCTCATAATCTTAAGGTCGTGAGTTCGAGCCTCACCCGGGGCATGTAAACTTTT	34	11652697	0.965892103	7	26	176	0.725806452	1.176091259	0.467741935	0.647058824	0.806451613	34	15	2	45	2R:11652646-11652732
2R	+	11694473	11694556	coding	CG13197	FlyBase	G11357.1	GACAAACTAATTGGCGTCCATTGCACACATGGAGTAAATCGAACTGGATACCTGATCTGCTACTTCATGATCTCCGTAATGAAC	31	11694506	0.800671099	9	28	203	0.9375	1.051152522	0.166666667	0.387096774	0.604166667	31	0	3	45	2R:11694473-11694556
2R	+	11694633	11694676	intron-coding	CG13197	FlyBase	G11358.1	ATACTCTATATGCAATTCGCAGCCTTTTCTTTGGCCCGCGGCCA	3	11694633	0.952919625	2	2	23	0.8	0.602059991	0	0.666666667	0.8	3	1	0	4	2R:11694633-11694676
2R	+	11694679	11694723	coding	CG13197	FlyBase	G11358.2	AAATCGAACGCGACAATTACCTGAGCTCTCTAAAGACACTCCCGA	29	11694723	0.944475594	3	28	116	0.975	1.591064607	0	0.275862069	0.475	29	1	0	39	2R:11694679-11694723
2R	+	11694730	11694769	coding	CG13197	FlyBase	G11359.1	AGACCGTAACGAAGCTTGCTGCCACAGAGAGGAGATCATC	5	11694769	0.902406184	3	5	17	1	0.903089987	0.375	0.4	0.625	5	0	0	8	2R:11694730-11694769
2L	+	3024674	3024758	coding	CG3542	FlyBase	G1136.1	TTATGCTATTGGACAACGTAGCATTTAAGAATGATGTGACTCTGCTCGGAATGGACAAGGAGGACGCCCTAATTGTCTTCGAGGA	5	3024674	0.983838398	4	5	30	1	1.041392685	0.181818182	0.8	0.909090909	5	0	0	11	2L:3024674-3024758
2R	+	11695514	11695572	3'utr	CG13197	FlyBase	G11360.1	TGCATCTCGATAAGCGAGAAGAGCGCATGAAATTCCAGGAAATAAGTGATCATCATGGC	7	11695514	0.939322374	5	7	27	1	0.903089987	0.375	0.142857143	0.25	7	0	0	8	2R:11695514-11695572
2R	+	11725520	11725774	coding	pyr	FlyBase	G11361.1	AAAGCAACTAATTGATAGTAGTAGCGTTAGTGTTAATCATGCAATACCTGCCTTGCCAAAAAACTACAACTACTTGTACAGTAACGAGCATTATAATTTGAATACTAAAAGTAGCACGACTGATTCTAGTAGTTTAGACGATAGCACTAAGTTCGATAGTCCAAATAGCCATAGCCATAGCCACAGCGCGTTCAATCAGAATATTGACAATAATCTTAAGCAATTAACCGATCGAATTGAACTTGCCTCAGCTGA	87	11725605	0.975474883	23	85	533	0.992125984	2.100370545	0.149606299	0.344827586	0.551181102	87	1	0	126	2R:11725520-11725774
2R	+	11825403	11825524	start_codon	CG13192	FlyBase	G11363.1	AGCAGTTCTAAATATGGCTGTGCTACCACCAGATCCTGTATTCAGCCTGCGCTCCCCCGACATGGGAGCCGTCAACTCTCTGTGTTTCCAGGAGAGCGACCGATTGCTGGCGGGAACCATCA	100	11825524	0.979324282	21	67	617	0.658064516	1.40654018	0.341935484	0.4	0.612903226	100	50	3	102	2R:11825403-11825524
2R	+	11826317	11826360	coding	CG13192	FlyBase	G11364.1	CAGCTCGAGCGTTATTTTGGATGTGATGGAATTGGCCCAAGATG	9	11826360	0.951515705	4	9	76	1	1.146128036	0.357142857	0.444444444	0.642857143	9	0	0	14	2R:11826317-11826360
2R	+	11826566	11826623	coding	CG13192	FlyBase	G11365.1	TGGCGTTCGCATTCGGCCCGATCAGAAGGTGTTCGCCAGTGCCGGCTGGGATGGTCGT	5	11826566	0.933892635	4	5	23	1	0.77815125	0.5	0.2	0.333333333	5	0	0	6	2R:11826566-11826623
2R	+	11826682	11826715	coding	CG13192	FlyBase	G11366.1	ATGGCGGCGTAATGGACTTGGCCTTCTCCAGCCA	5	11826694	0.81220991	2	5	26	1	0.84509804	0	0.4	0.571428571	5	0	0	7	2R:11826682-11826715
2R	+	11826742	11826807	stop_codon	CG13192	FlyBase	G11367.1	TCATGGCAGCAGCGGGCATGGATGGCCAGATATCATTGTGGGACCTCTACAACTGAACTATGACTT	11	11826742	0.970766808	6	11	62	1	1.301029996	0.1	0.454545455	0.7	11	0	0	20	2R:11826742-11826807
2R	+	11826815	11826890	3'utr	CG13192	FlyBase	G11368.1	AGTGTTACAATGAGGAACAGACACTGATTACCCTGACTGCAACGGCTTAGCGATCCTCTTGAAATAGCTTTACTTT	34	11826841	0.700499747	9	32	176	0.96	1.204119983	0.3	0.352941176	0.56	34	0	2	48	2R:11826815-11826890
2R	+	11826976	11827029	3'utr	CG13192	FlyBase	G11369.1	AAAGGGCTTGGCAATGCAGCTATTTGTTACTTAGATGAACTTTGACCACCCTTG	16	11826990	0.835828957	7	15	104	0.884615385	0.759667845	0.461538462	0.5	0.692307692	16	0	3	23	2R:11826976-11827029
2L	+	3026200	3026262	3'utr	CG3542	FlyBase	G1137.1	AGCTAGCCCTGGACTCAGTTGCTGGACAAGTTCTCTTTTCAGTCCTTGCCTTCCACTGCACTC	7	3026200	0.981976273	3	7	56	1	1.079181246	0.083333333	0.571428571	0.75	7	0	0	12	2L:3026200-3026262
2R	+	11852645	11852689	5'utr	Mtor	FlyBase	G11370.1	TGTGCACAATTCGCAAAAAATTAAGACTAAAGTAAAGTAAAAAGT	19	11852665	0.743416079	3	17	71	0.851851852	1.361727836	0.222222222	0.315789474	0.518518519	19	4	0	23	2R:11852645-11852689
2R	+	11852729	11852779	start_codon	Mtor	FlyBase	G11371.1	GCTGCTTGACAAGGATCAACTGCGAACATGGATCTCAGTGGTCCACAAACT	26	11852729	0.947560521	4	26	111	1	1.556302501	0.305555556	0.307692308	0.5	26	0	0	36	2R:11852729-11852779
2R	+	11853465	11853504	coding	Mtor	FlyBase	G11372.1	CGGAACGAGTTAACCTAATGGACACGATCGCCAAAGGCGA	5	11853504	0.911336766	2	5	18	1	0.77815125	0	0.2	0.333333333	5	0	0	6	2R:11853465-11853504
2R	+	11853999	11854043	coding	Mtor	FlyBase	G11373.1	TGGGGAAGCTGAAAAAGGAACTTGATGCCAAAGAGAAGCTTTTTG	36	11854030	0.921774774	3	35	91	0.963636364	1.72427587	0.527272727	0.388888889	0.6	36	2	0	53	2R:11853999-11854043
2R	+	11854610	11854659	coding	Mtor	FlyBase	G11374.1	CTTAATCACAACCAAAATGAGAATAAGAAACTAAAACAGACACACACCGA	4	11854610	0.5	3	3	6	0.833333333	0.698970004	0	0.25	0.5	4	1	0	5	2R:11854610-11854659
2R	+	11854833	11854875	coding	Mtor	FlyBase	G11375.1	TGAATATGTCCCGCGAGCTCACAGAACTTTTGGAGGCTAGCGA	7	11854833	0.954180309	2	7	32	1	1	0.4	0.428571429	0.6	7	0	0	10	2R:11854833-11854875
2R	+	11855187	11855251	coding	Mtor	FlyBase	G11376.1	AAGGGGAGGTCAAGAAGTATGCCTCACTGAAAGAGAACTACGACTATTACACTAGCGAAAAGCGT	28	11855187	0.925848062	4	27	98	1	1.633468456	0.093023256	0.428571429	0.627906977	28	0	0	43	2R:11855187-11855251
2R	+	11857548	11857591	coding	Mtor	FlyBase	G11377.1	AGGCCAACGAGGAGTTGGAGACGAAGGACAAGACTATTGCAGAT	18	11857548	0.913330309	3	18	62	1	1.591064607	0.384615385	0.722222222	0.871794872	18	0	0	39	2R:11857548-11857591
2R	+	11857609	11857681	coding	Mtor	FlyBase	G11378.1	ACAGCTTCGCAAACTGGCAAAGCGGTACAAGGACTTCTATATAGGCCTTCAATCTCAAGGTGGTGGAACCGAG	8	11857624	0.994036749	6	8	31	1	1.041392685	0.181818182	0.25	0.454545455	8	0	0	11	2R:11857609-11857681
2R	+	11857753	11857793	coding	Mtor	FlyBase	G11379.1	TGAGCACGAAAAGATTACCAAAGAATGTGATGAGGTCAAAA	23	11857753	0.913125354	5	23	83	1	1.491361694	0.419354839	0.304347826	0.483870968	23	0	0	31	2R:11857753-11857793
2L	+	3030094	3030117	coding	CG17219	FlyBase	G1138.1	ATTCTGGAGATTGGTCTCATTTTG	6	3030103	0.832978858	2	6	53	1	1.041392685	0.181818182	0.333333333	0.636363636	6	0	0	11	2L:3030094-3030117
2R	+	11858471	11858546	coding	Mtor	FlyBase	G11380.1	ACTTCCTCACATACCGATTACATGCCGTCCACTAGCTCTGCATCTGTGGCAGTCGCTGCTATTCCGCCGATGGGCG	76	11858546	0.935561304	8	72	389	0.939393939	1.491361694	0.343434343	0.263157895	0.434343434	76	4	2	93	2R:11858471-11858546
2R	+	11858552	11858584	coding	Mtor	FlyBase	G11381.1	TCTGCTGCCGAAAGTTCCCAGGAGGCGGAAAGT	5	11858552	0.923952368	3	4	14	0.857142857	0.77815125	0.142857143	0.2	0.428571429	5	1	0	6	2R:11858552-11858584
2R	+	11858685	11858722	coding	Mtor	FlyBase	G11382.1	CATCCAGTTCCACGTCTGTCCCGACTGCCACTGCTCCC	5	11858685	0.947141631	2	3	17	0.888888889	0.602059991	0.666666667	0.4	0.666666667	5	0	1	8	2R:11858685-11858722
2R	+	11859036	11859079	coding	Mtor	FlyBase	G11383.1	CCTCCTCCCAGCGCGATCAGGAGGATGACATTCAAGTGGTTGAC	5	11859036	0.910983901	3	5	17	1	0.903089987	0.375	0.4	0.625	5	0	0	8	2R:11859036-11859079
2R	+	11859214	11859240	coding	Mtor	FlyBase	G11384.1	CAATGATATAGCTGTGGATGCCCAGGA	5	11859240	0.811470184	2	5	25	1	1	0.4	0.8	0.9	5	0	0	10	2R:11859214-11859240
2R	+	11859747	11859787	coding	Mtor	FlyBase	G11385.1	AGCTGCTGACGATGGTGGTGATCATGCTGACGGAACAGATA	5	11859787	0.956518177	3	5	25	1	0.77815125	0.166666667	0.2	0.333333333	5	0	0	6	2R:11859747-11859787
2R	+	11859792	11859825	coding	Mtor	FlyBase	G11386.1	CAGAGAAGCAGATGAGGCATTCGCCGAGGAGACA	9	11859792	0.878666316	2	7	19	0.7	0.84509804	0.3	0.111111111	0.2	9	3	0	7	2R:11859792-11859825
2R	+	11860626	11860766	3'utr	Mtor	FlyBase	G11387.1	AGACGAAAGTCCGCTGTAGGCTGACTATAAAATCATTGCGTTTACTGGGCTAGAAATAAGTCTCCTCGCATTTAAAAGCGCTTAGGCTAGGATGAGCCACAAATACATATTACTCTACATTCTCCAGCTTGCGAGTCCTGA	28	11860626	0.975769159	12	27	176	0.956521739	1.643452676	0.239130435	0.464285714	0.673913043	28	2	0	44	2R:11860626-11860766
2R	+	11860837	11860873	NoAnnotation			G11388.1	AATATATGTGTAATTTTGTCGATATTTGATGCACCTT	8	11860852	0.711976405	2	8	89	1	1.113943352	0.461538462	0.375	0.615384615	8	0	0	13	2R:11860837-11860873
2R	+	11891725	11891759	intron	Ef1alpha48D	FlyBase	G11389.1	ACATACAAATTAAAGTTCAGGTTCTAGTCTAAAAG	6	11891725	0.975575909	2	6	39	1	0.903089987	0.125	0.333333333	0.5	6	0	0	8	2R:11891725-11891759
2L	+	3030147	3030176	coding	CG17219	FlyBase	G1139.1	GATCTAATACTTACCTCTGAGACTATATAC	8	3030147	0.768289615	4	8	50	1	0.954242509	0	0.125	0.222222222	8	0	0	9	2L:3030147-3030176
2R	+	11892126	11892209	5'utr-intron	Ef1alpha48D	FlyBase	G11390.1	ACTTTGTTCGAATCCGTCGCCGCTTAGACTTCGTGATTTCTCATTCAGCTTATTCGAGAGTAAGTTTTACCTGCGAGGCTATAA	192	11892188	0.746721515	16	186	1374	0.968965517	2.147676324	0.331034483	0.359375	0.575862069	192	8	1	281	2R:11892126-11892209
2R	+	11893103	11893158	snoRNA	snoRNA:Me28S-A1322	FlyBase	G11391.1	TTCCTTTGGACTCTTCGATTTAACATGATGATGATTTTTCAGTTCTGCTACTGAAG	11	11893103	0.992147161	7	10	111	0.933333333	1.146128036	0.333333333	0.363636364	0.533333333	11	1	0	14	2R:11893103-11893158
2R	+	11893559	11894081	start_codon	Ef1alpha48D	FlyBase	G11392.1	AGTGTAATCATCCAACATGGGCAAGGAAAAGATTCACATTAACATTGTCGTGATCGGACACGTCGATTCCGGTAAGTCGACCACCACCGGACACTTGATCTACAAGTGCGGTGGTATCGACAAGCGTACCATCGAGAAGTTCGAGAAGGAGGCCCAGGAGATGGGAAAGGGATCCTTCAAGTACGCCTGGGTTTTGGATAAGTTGAAGGCTGAGCGCGAGCGTGGTATCACCATCGATATCGCCCTGTGGAAGTTCGAAACTGCCAAGTACTACGTGACCATCATTGATGCCCCCGGACACAGGGATTTCATCAAGAACATGATCACTGGTACCTCGCAGGCCGATTGCGCCGTGCTGATTGTCGCCGCCGGAACCGGAGAATTCGAGGCAGGTATCTC…	641	11893710	0.962642008	83	597	3030	0.927290837	1.889768435	0.269920319	0.399375975	0.616533865	641	62	11	931	2R:11893559-11894081
2R	+	11894085	11894923	coding	Ef1alpha48D	FlyBase	G11393.1	AAGAAGGAAGTGTCCTCTTACATCAAGAAGATCGGCTACAACCCAGCCGCCGTTGCCTTCGTGCCCATTTCCGGATGGCACGGCGACAACATGTTGGAACCCTCTACCAACATGCCCTGGTTCAAGGGATGGAAGGTGGAGCGCAAGGAGGGTAACGCTGACGGCAAGACCCTGATCGATGCCCTCGATGCCATCCTTCCCCCAGCCCGTCCCACCGACAAGGCCCTGCGTCTGCCCCTGCAGGATGTGTACAAAATTGGCGGTATTGGAACAGTACCCGTGGGTCGTGTGGAGACTGGTGTGCTGAAGCCCGGTACCGTTGTGGTCTTCGCCCCTGCTAACATCACCACTGAGGTCAAGTCCGTGGAGATGCACCACGAGGCCCTGCAGGAGGCCGTT…	1541	11894582	0.863997765	142	1368	8626	0.892978003	1.847366979	0.335871404	0.38092148	0.596446701	1541	224	29	2111	2R:11894085-11894923
2R	+	11894925	11895162	stop_codon	Ef1alpha48D	FlyBase	G11394.1	GTCACCAAGGCCGCCGAGAAGGCCACCAAGGGCAAGAAGTAGCTGGTTTGCTTCCACTCAACAACAACAACAACACGCAGTAGTAGCAGCAACAACAAGCATATAACCAACATCATAATGCAGCCAACAACACCACTCAATAATACCAGCAACAGCAGCAGCGAACACAATAGTAGTATAACACCAACACCTGTCCTGCGCAAGATGACCGATAAGATGATGTTTCAGCAGAAGCATA	136	11894925	0.973102883	28	126	442	0.958974359	2.271841607	0.307692308	0.356060606	0.564102564	132	8	0	187	2R:11894925-11895162
2R	+	11895168	11895357	3'utr	Ef1alpha48D	FlyBase	G11394.2	AATTTCTTCCATCGAAAGGAGTTTCGACGGATACGAATGCTAAATGCAGACGAGGCCGCCTAAATTGGGAAACGGTGGATCCCAAGGATAAGAGTGCACACTGGGAAAACACTTGCATTTATGCATCCACTCCTCATCCACTTCCCCGTCGATCTTTAGTTTACTAAATATGGTATGATGCACGGAGTTG	692	11895276	0.881243862	43	659	5118	0.958661417	2.386498966	0.227362205	0.356936416	0.562007874	692	39	3	974	2R:11895168-11895357
2R	+	11895358	11895424	3'utr	Ef1alpha48D	FlyBase	G11394.3	ACTTCGTTTTATCATATCATATATAGGAATCCTCTGTAGCATTTATGATATCGTTTAAATTAACCTT	104	11895395	0.56433989	20	88	913	0.947368421	1.681241237	0.098684211	0.326923077	0.539473684	104	6	2	144	2R:11895358-11895424
2R	+	11895449	11895547	NoAnnotation			G11394.4	CTTACCCTACTTTTGCACACACTACTTTGTACACAAGAAAAGAACCAGAATAGAAGCGATAACTATATTTACAAAAAAAATAAAAACCCTATTTTTGTA	482	11895493	0.985254709	15	460	1465	0.964137931	2.242417184	0.023448276	0.358921162	0.573793103	482	23	3	699	2R:11895449-11895547
2R	+	11899613	11899655	5'utr	Zip48C	FlyBase	G11395.1	TTTTTATCAACCCGTCAGTATTACGCGTCCCCCCGAAATTGCC	6	11899655	0.9822197	5	5	35	0.75	0.77815125	0.375	0.333333333	0.5	6	2	0	6	2R:11899613-11899655
2R	+	11901031	11901083	3'utr	Zip48C	FlyBase	G11397.1	CTAGTGCTAAACTCAAAGATTCCACTGTACTTAACGCAAAACTCTGCTGTCTT	22	11901031	0.929426898	2	22	135	1	1.477121255	0.033333333	0.272727273	0.466666667	22	0	0	30	2R:11901031-11901083
2R	+	11901284	11901321	3'utr	Zip48C	FlyBase	G11399.1	TTGTAAACAAACGTGCATGTGAATTAGGTTTTAAGTTG	8	11901284	0.9728619	4	8	58	1	1.176091259	0.133333333	0.625	0.8	8	0	0	15	2R:11901284-11901321
2L	+	3030292	3030332	coding	CG17219	FlyBase	G1140.1	AGTTTTCAGAGAACATTAGGCTGGGAAATGTTTTCCAAAGT	11	3030305	0.828145298	2	11	63	1	1.176091259	0.133333333	0.363636364	0.533333333	11	0	0	15	2L:3030292-3030332
2R	+	11970918	11970965	5'utr	ADD1	FlyBase	G11400.1	AGAACAAAAATTGGTGCGGATCGCAGTGCTCTAGTCCAAGAGGCCCGG	14	11970965	0.944308908	6	13	58	0.9	1.255272505	0.2	0.428571429	0.6	14	2	0	18	2R:11970918-11970965
2R	+	11971169	11971207	coding	ADD1	FlyBase	G11401.1	AGACGAGGAGCGCCGCTTCTACCTGAAGATGTACCCCAA	11	11971169	0.946814887	3	10	43	1	1.230448921	0.176470588	0.272727273	0.529411765	11	0	0	17	2R:11971169-11971207
2R	+	11971366	11971420	coding	ADD1	FlyBase	G11402.1	AGGGCGAGGATGGCTCTGAGCTGTACTGCCGCTGGTGCGGACAGGGCGGCGAGGT	5	11971409	0.919598774	4	4	16	1	0.84509804	0.142857143	0.4	0.571428571	5	0	0	7	2R:11971366-11971420
2R	+	11971501	11971548	coding	ADD1	FlyBase	G11403.1	TCGAGCAAAACGAGAACTGGAACTGCTTCAGCTGCACCTCCAAGATCC	16	11971501	0.950408663	4	15	67	1	1.505149978	0.28125	0.5	0.75	16	0	0	32	2R:11971501-11971548
2R	+	11972318	11972420	coding	ADD1	FlyBase	G11404.1	CAATCAATGGGTTCAAAGTAGATTTAAATAGCGCTGCACAACAGGATTCCTATCGCCTGCCCAATGGTAGACTAATTCAGGTAAAACGTCAGGTACCACAGAC	9	11972318	0.959834415	6	8	44	1	1.230448921	0	0.444444444	0.705882353	9	0	0	17	2R:11972318-11972420
2R	+	11972635	11972712	coding	ADD1	FlyBase	G11405.1	CCAGCGCCTCCACCGCTGCAAGGACTTCCGCCCAATGCCAATGGCGGTCAAACTCTCATGATTACTCCAGCACCACAA	19	11972712	0.860037906	2	18	84	0.962962963	1.414973348	0.148148148	0.210526316	0.444444444	19	1	0	26	2R:11972635-11972712
2R	+	11973560	11973611	coding	ADD1	FlyBase	G11406.1	GTGGATTATGTGTGTTACGGCCAACTGGACGACGTGGATCTCTTCAACACAG	22	11973560	0.96301299	5	22	115	1	1.544068044	0.085714286	0.318181818	0.571428571	22	0	0	35	2R:11973560-11973611
2R	+	11974378	11974428	coding	ADD1	FlyBase	G11407.1	TGATCAACGCATCATAACTTTCGCTAAAAGCCATCCAGTATTATGGCGCAA	6	11974378	0.973153186	2	4	26	0.875	0.84509804	0.625	0.333333333	0.5	6	1	0	7	2R:11974378-11974428
2R	+	11975106	11975201	stop_codon	ADD1	FlyBase	G11408.1	CCGCTCGAGGAGATGCGCTTCCTCAACATTTAGTCTTGACATTCCAGTCTCGTTTTAGGCTAAGTATTTGTACTTTGAGATTATAGTTTAAGCGTA	48	11975106	0.992316159	10	43	486	0.85915493	1.785329835	0.267605634	0.416666667	0.605633803	48	10	0	61	2R:11975106-11975201
2L	+	3030730	3030779	start_codon	GABPI	FlyBase	G1141.1	CGTTCGCCGCGCCATTTCCTGTCCAAATCGATGTTCTTGATGACAGCCGG	10	3030779	0.965401441	3	10	52	1	1.041392685	0.090909091	0.1	0.181818182	10	0	0	11	2L:3030730-3030779
2R	+	11976278	11976345	coding	ADD1	FlyBase	G11410.1	ATCCGATTGTAAAAAAGGCCCGGATTCTGAATGTACAGAAATAGAAGAGGAGACTGAGATGCTATCGG	8	11976278	0.932538303	4	7	29	0.9	0.954242509	0.5	0.25	0.4	8	1	0	9	2R:11976278-11976345
2R	+	11976357	11976391	coding	ADD1	FlyBase	G11411.1	GGCGGGTCCGAAAAGGAACAAGGTGATACTGAAAA	6	11976357	0.832343708	2	6	14	1	1	0	0.333333333	0.6	6	0	0	10	2R:11976357-11976391
2R	+	11976718	11976797	coding	ADD1	FlyBase	G11412.1	AAGAACTACTAGATTGCGCCTTAGACGAAGTAATTCCCATGGAGGGCATCGAACTAAGTGATGATACAGAAGATCTGATA	9	11976718	0.967365883	4	7	45	0.818181818	0.653212514	0.090909091	0.111111111	0.272727273	9	1	1	9	2R:11976718-11976797
2R	+	11976798	11976871	coding	ADD1	FlyBase	G11412.2	AAAGCCTTGGGCAGCCCCAGCGTCCTGCCTTCCCAAAATACAAAGGATAATGAGACTGATTTGGATGCAAACGA	447	11976849	0.858600749	9	436	2363	0.975757576	2.507855872	0.543939394	0.346756152	0.557575758	447	15	1	644	2R:11976798-11976871
2R	+	11977032	11977167	stop_codon	ADD1	FlyBase	G11413.1	GACTCTGCGCCAGACGAGTTCGCCACGGCTGAGATTGTTGGCTAGTTTATGGTGATCATTTGAGGTCCCGCCGAAGAAGATTGGTAGCTGTGGCCCTCAAAACGTGCCATTTAGTATTTGTACTAGAATTTAAAAC	83	11977032	0.970090565	14	82	464	0.98245614	2.049218023	0.052631579	0.289156627	0.48245614	83	2	0	112	2R:11977032-11977167
2R	+	11977199	11977234	3'utr	ADD1	FlyBase	G11414.1	ATGTAAATACTTTGATCTGTTTATAGTTTAAACAAT	17	11977209	0.712294705	6	16	184	0.931034483	1.431363764	0	0.529411765	0.724137931	17	2	0	27	2R:11977199-11977234
2R	+	11977284	11977323	3'utr	ADD1	FlyBase	G11415.1	TAACTGAATCGCGTATTCCTGTGAATATAAGTCGGGCACG	25	11977299	0.699335887	7	23	184	0.95	1.579783597	0.2	0.48	0.675	25	2	0	38	2R:11977284-11977323
2R	+	11977457	11977496	3'utr	ADD1	FlyBase	G11416.1	AAGCATATTGTTATGTTTCCGAACCGCTTAAAAAGCCTAA	9	11977496	0.89091435	2	9	80	1	1.176091259	0	0.333333333	0.6	9	0	0	15	2R:11977457-11977496
2R	+	11977573	11977601	3'utr	ADD1	FlyBase	G11417.1	AATGAGCAAAACCGAATTGTGTGGAAATA	5	11977573	0.920327241	2	4	14	1	0.954242509	0	0.5	0.777777778	4	0	0	9	2R:11977573-11977601
2R	+	11989809	11989859	coding	CG8298	FlyBase	G11418.1	TGCCCTAAAGATCCGTTGGCTAATGGATCACGTTCCTGCCGTAGCCACTGC	10	11989809	0.964298209	5	10	51	1	1.176091259	0.133333333	0.4	0.6	10	0	0	15	2R:11989809-11989859
2R	+	11990182	11990259	coding	CG8298	FlyBase	G11419.1	AATGTCTGTACCCTGGACGACAGCTGTTTCGTGCTCCTTAACACGGGCAGGGAGAAGCTGGACTCTGCAAACGGACTG	6	11990182	0.932637614	4	6	25	1	0.954242509	0.111111111	0.333333333	0.555555556	6	0	0	9	2R:11990182-11990259
2L	+	3030894	3030934	5'utr	GABPI	FlyBase	G1142.1	CCACATCCTAGGATGCTGTTGTAACTGCGTGGACTTCGACT	7	3030894	0.97355692	5	7	46	1	0.903089987	0.125	0.142857143	0.25	7	0	0	8	2L:3030894-3030934
2R	+	11991126	11991364	stop_codon	CG8298	FlyBase	G11420.1	CTACGAGACGTACGAGGCTGATATTGAGCTGTTTGCTCAGCGAGAACTTGATCCCAATTTACCTGTAAGGCGTTCCGTACCGGGCAGTATATTCCTGACCACTTCTTTTGCGATGATTATCCTGGCTAACTACTTAAAGTCCAATCCCCTGAAATAGTGGCTGATGTAGGGAAGAACGGCTGCTCTATCTAGTCAACCAAACACGTTCAAATGTGTGCATTAAAATTTATTGTTTAGTT	126	11991278	0.750569599	34	117	779	0.948598131	2.006466042	0.130841121	0.436507937	0.668224299	126	10	1	203	2R:11991126-11991364
2R	+	11991395	11991442	NoAnnotation			G11421.1	ATGTATATATAATCAAAGTTGTAGATCAAAATGTTTGTGATTCACGTA	11	11991395	0.980822104	6	10	99	0.857142857	1.079181246	0	0.272727273	0.428571429	11	2	0	12	2R:11991395-11991442
2R	+	11991450	11991485	3'utr	CG8298	FlyBase	G11422.1	CACTGCAGATATACAAGACTTTTTTAAGCTAATGTC	35	11991471	0.612335367	5	31	274	0.912280702	1.414973348	0.01754386	0.371428571	0.614035088	35	4	1	52	2R:11991450-11991485
2R	+	11992243	11992272	3'utr	CG8298	FlyBase	G11424.1	AAAGGAACTACAACTATGTGAATTTAATGC	5	11992264	0.61646097	3	5	31	1	0.77815125	0	0.2	0.333333333	5	0	0	6	2R:11992243-11992272
2R	+	12028772	12028822	coding	pds5	FlyBase	G11426.1	ACATACCATTGGCCCTCCATCTGCTGGACGACTTCTTTATGCAACATCCAT	7	12028772	0.984654466	5	6	44	1	1	0.1	0.285714286	0.5	7	0	0	10	2R:12028772-12028822
2R	+	12028981	12029083	coding	pds5	FlyBase	G11427.1	AAGCGTTACTTCTATCTGCTGGAGAACCTTGCTTTTGTCAAGTCTTTTAATATGTGTTTCGAACTGGAGGACTGCCAAGAAATCTTCCAAGACCTGTTTAGTA	14	12029081	0.982022783	9	13	100	0.916666667	1.342422681	0.041666667	0.5	0.708333333	14	2	0	22	2R:12028981-12029083
2R	+	12029186	12029319	coding	pds5	FlyBase	G11428.1	TGACTAACTTTTTTCTAGATGTGCTAAGCCCGTTGATCACAGAAGCCGACAATCTGTCGGTGGAATTGTTGGATCTCATTCTGATTAACATCGTAGAGCCGTACAAATCTAACAACAAGTTTGCCTGCCAATTA	75	12029186	0.990109135	16	71	710	0.960784314	1.69019608	0.12745098	0.306666667	0.490196078	75	3	1	98	2R:12029186-12029319
2R	+	12029480	12029586	coding	pds5	FlyBase	G11429.1	ATTACAAACAAAATCTATGATATCATTTACGAGCTTAACCGCATCAATGCAGGCTTGTTGTGTTCAGTGCTACCTCAGCTGGAGAACAAACTGCTGTCCACGGACGA	32	12029565	0.939240941	11	31	208	0.981481481	1.72427587	0.222222222	0.46875	0.685185185	32	1	0	53	2R:12029480-12029586
2L	+	3030998	3031178	start_codon	GABPI	FlyBase	G1143.1	AGACTTGTCACCTGCCGAGCCATTGATCGAAGGAACATCGACGGCATGCTCATCGCCTTCCAGGATAGACTGCGCTTGCCATGGCGCGGAGGAGCCAAGCGAATCTCGCCCGCAGCCGTTGCTCCCGCCTTCATTGTCCCCCTCATGCTGGGATTGGCCACTCTGAACTCAAAGACCGCCA	26	3031103	0.964620976	11	23	122	0.941176471	1.681241237	0.235294118	0.692307692	0.843137255	26	3	0	48	2L:3030998-3031178
2R	+	12030048	12030114	coding	pds5	FlyBase	G11430.1	AGCGCGCAATTTGCGAACCCAACGATCTAAGCACTGGCCTTAAGGTCAGGGTTGACTGGATTAAGAA	7	12030048	0.983457146	5	6	44	0.9	0.954242509	0.1	0.285714286	0.5	7	1	0	9	2R:12030048-12030114
2R	+	12030280	12030363	coding	pds5	FlyBase	G11431.1	CGAGCTGCAGAAGAACCAAATGAAGACACGCAATACGGTCAGTGATTGGATCAAGCTACACCACTCTAAGGAGTTCACGCCGCG	9	12030280	0.922336315	4	8	28	1	1.204119983	0.1875	0.555555556	0.75	9	0	0	16	2R:12030280-12030363
2R	+	12031264	12031327	coding	pds5	FlyBase	G11432.1	ACAAACAGTGCATCCTATTTTCAACGAGATCATCGAGACGCTTCGCCTAAAACTGACACCAAAC	12	12031264	0.965002176	4	10	52	0.8	0.602059991	0.133333333	0.25	0.4	12	1	2	12	2R:12031264-12031327
2R	+	12031474	12031505	coding	pds5	FlyBase	G11433.1	CGAACTGCCAGAGGACAGTGATTGGTGTGCCC	9	12031496	0.637285021	2	9	38	1	1.041392685	0	0.222222222	0.363636364	9	0	0	11	2R:12031474-12031505
2R	+	12031509	12031569	coding	pds5	FlyBase	G11434.1	AGAAACTACCGCCGGACACTCTATGTAAGCTGGATGCGCTCAAGGCTATGGCCAGGTGGCT	8	12031509	0.938381542	5	8	33	1	0.954242509	0.444444444	0.125	0.222222222	8	0	0	9	2R:12031509-12031569
2R	+	12031955	12031994	coding	pds5	FlyBase	G11435.1	TGGGCTTGTATGTGCTGGCTGGTCTAGAGACTGAGAGGAA	22	12031979	0.707330638	4	21	107	0.971428571	1.531478917	0.857142857	0.545454545	0.714285714	22	1	0	34	2R:12031955-12031994
2R	+	12032099	12032132	coding	pds5	FlyBase	G11436.1	AAACGGCGGGAATATCTCAAGACTGTGGCTATGA	13	12032099	0.915129793	4	11	65	0.857142857	1.079181246	0.071428571	0.076923077	0.142857143	13	2	0	12	2R:12032099-12032132
2R	+	12032538	12032614	coding	pds5	FlyBase	G11438.1	ATGTGGGCGCTCTGCGATCTTGCCATGTACATTATCGACTCCAAGTTCAGTCCATTTGATGGCAACACGAGCACCTT	13	12032538	0.984655535	5	12	99	1	1.361727836	0.347826087	0.538461538	0.739130435	13	0	0	23	2R:12032538-12032614
2R	+	12032960	12033027	stop_codon	pds5	FlyBase	G11439.1	AGCCGCTTCAGCCAAATCATAGGGGCTGGGATGGCGCAGATTGGAGGTGGAGAGAGCGCATACTTGTT	15	12032960	0.975699636	6	10	67	0.821428571	1.361727836	0.357142857	0.533333333	0.75	15	5	0	23	2R:12032960-12033027
2L	+	3031245	3031306	coding	GABPI	FlyBase	G1144.1	CGCGGACAAACTTCTTTTTGAGCTGGCTGGTCTTCTCGGTGTTCTACATGATCATCATATTT	9	3031245	0.996243278	5	5	84	0.769230769	0.698970004	0.076923077	0.222222222	0.461538462	9	2	1	10	2L:3031245-3031306
2R	+	12033245	12033276	3'utr	pds5	FlyBase	G11440.1	AAAGTGTCGAAAAATCTGTTAACCGCAACTCT	7	12033276	0.729666038	6	7	33	1	1.079181246	0.333333333	0.428571429	0.666666667	7	0	0	12	2R:12033245-12033276
2R	+	12033455	12033507	3'utr	pds5	FlyBase	G11442.1	AGTAATTAAAATTAACTTTTCTATGATCGCAGTTAATTTTTAGTTAATGTAAC	51	12033479	0.814268939	6	50	574	0.985915493	1.84509804	0.042253521	0.333333333	0.521126761	51	1	0	70	2R:12033455-12033507
2R	+	12033722	12033755	3'utr	pds5	FlyBase	G11443.1	ATGGATATCGAAAATGGGCTTTTAGTTTAAATTA	7	12033735	0.932399228	2	7	66	1	0.903089987	0	0.142857143	0.25	7	0	0	8	2R:12033722-12033755
2R	+	12035488	12035534	start_codon	CG8321	FlyBase	G11444.1	TGCCATACATCACGGGCGATTCCATCCAGGTGCTGAGCCACCAGGTG	33	12035503	0.839077935	3	31	120	0.979166667	1.672097858	0.625	0.393939394	0.583333333	33	1	0	47	2R:12035488-12035534
2R	+	12035801	12035863	coding	CG8321	FlyBase	G11445.1	ATGCACTTGGGCTACTTGTGCGCCCTGTTCTGCGGATTTCTGGTCACGGTCTTCATGTACTTC	18	12035807	0.812111747	6	18	134	1	1.431363764	0.407407407	0.333333333	0.555555556	18	0	0	27	2R:12035801-12035863
2R	+	12035872	12035938	stop_codon	CG8321	FlyBase	G11446.1	CTCGTAGAACTGAATACCCATTTCCTTCCAATTAGTTCAATAAGTTCACCAGTATTAGACTTTATAC	50	12035892	0.768223297	11	48	468	0.971428571	1.531478917	0.014285714	0.3	0.5	50	1	1	68	2R:12035872-12035938
2R	+	12036099	12036140	3'utr	CG8321	FlyBase	G11447.1	AAAATGAAACATTTCACTGTTGATTGGAGGCCAGGATCGAAA	5	12036140	0.973219166	5	5	26	1	0.77815125	0.333333333	0.2	0.333333333	5	0	0	6	2R:12036099-12036140
2R	+	12037355	12037422	5'utr	128up	FlyBase	G11448.1	TTATTTTTACATGCATATTTGTTGATAACTGGGGTTTTCTGTGAACCGCGTTTAACTCTCAGCCAGCC	27	12037422	0.852465902	7	25	240	0.975	1.591064607	0.35	0.333333333	0.55	27	1	0	39	2R:12037355-12037422
2R	+	12037648	12037703	coding	128up	FlyBase	G11449.1	AAGGCGAAGCTGGCTAAGCTGCGACGCGAACTGATTTCCCCCAAAGGAGGCGGCGG	15	12037703	0.93706591	4	15	58	1	1.342422681	0.181818182	0.333333333	0.545454545	15	0	0	22	2R:12037648-12037703
2L	+	3031542	3031605	coding	GABPI	FlyBase	G1145.1	TGGATGATGACGAGGTGGGGGATATGGACACTGCTGAGCGATCTGGCTTGATGCACGGTCAGCC	11	3031567	0.850397929	3	11	59	1	1.176091259	0.2	0.272727273	0.466666667	11	0	0	15	2L:3031542-3031605
2R	+	12037776	12037813	coding	128up	FlyBase	G11450.1	TTCGAGGTGGCCAAGACTGGAGATGCCCGGGTGGGATT	5	12037776	0.942572008	3	4	20	0.857142857	0.77815125	0.142857143	0.4	0.571428571	5	1	0	6	2R:12037776-12037813
2R	+	12037902	12037941	coding	128up	FlyBase	G11451.1	TTGACCACTGTGCCGGGATGCATTAAGTACAAGGGCGCTA	13	12037924	0.738654395	2	13	64	1	1.301029996	0.1	0.384615385	0.6	13	0	0	20	2R:12037902-12037941
2R	+	12038031	12038070	coding	128up	FlyBase	G11452.1	TGTAACCTCATTTTCATGGTGCTGGATTGCCTGAAACCGC	5	12038031	0.967329314	4	4	25	1	0.77815125	0.666666667	0.2	0.333333333	5	0	0	6	2R:12038031-12038070
2R	+	12038202	12038242	coding	128up	FlyBase	G11453.1	GAGTTGGACACGGATCTGGTGAAGACCATTCTATCCGAGTA	5	12038202	0.971942371	2	5	29	1	0.77815125	0	0.2	0.333333333	5	0	0	6	2R:12038202-12038242
2R	+	12038743	12038817	stop_codon	128up	FlyBase	G11454.1	CGACGAGGATGTGGTCCAGATTGTGAAGAAGGTTTAGACTCTGTGCAACGATAACACTTTGATTACTTGATGGCA	49	12038817	0.974550486	8	47	293	0.973684211	1.86923172	0.407894737	0.367346939	0.592105263	49	2	0	74	2R:12038743-12038817
2R	+	12040572	12040614	coding	RpIII128	FlyBase	G11455.1	AGACGCGTAAGGTGTCGGGACCCAGATCTCTGCAGCCCAGTCA	22	12040606	0.872763242	2	22	80	1	1.462397998	0.275862069	0.227272727	0.413793103	22	0	0	29	2R:12040572-12040614
2R	+	12042112	12042192	coding	RpIII128	FlyBase	G11456.1	ACTGGAGCGCCATGGTTTCAACTACGTGGGCAAGGACTTTTTCTACTCCGGCATCACAGGAACACCACTGGAGGCCTACAT	8	12042183	0.964780293	5	8	42	1	1.113943352	0	0.5	0.692307692	8	0	0	13	2R:12042112-12042192
2R	+	12049743	12049790	3'utr	Drep-1	FlyBase	G11459.1	TGTCATTCGTTAAAGGCCAATTGAGACTGACTGAATTTATGTGTAATA	98	12049764	0.754699072	4	96	372	0.962264151	1.582631439	0.352201258	0.428571429	0.647798742	98	3	3	153	2R:12049743-12049790
2L	+	3031736	3031806	coding	GABPI	FlyBase	G1146.1	GTGTGGTACATTGTTGGACTGGCCCTGTCGGAGATCGCTCTGCTGCTCGGCGCAAACTTGACCCTCACTTC	10	3031777	0.978006771	5	8	54	1	1.255272505	0.388888889	0.7	0.833333333	10	0	0	18	2L:3031736-3031806
2L	+	3031821	3031843	coding	GABPI	FlyBase	G1146.2	TTATGGTGGTGCGACCGCTTGGT	4	3031843	0.978057353	2	2	16	1	0.84509804	0	0.75	0.857142857	4	0	0	7	2L:3031821-3031843
2R	+	12139093	12139131	coding	CG18343	FlyBase	G11460.1	TCGTCATCCGATTGCTGCTAGCTTTGGGCTCCGTCGACA	12	12139103	0.809124734	4	12	96	1	1.342422681	0.136363636	0.416666667	0.681818182	12	0	0	22	2R:12139093-12139131
2R	+	12139136	12139161	stop_codon	CG18343	FlyBase	G11461.1	ATCTGTTAGCTATTCCGGGTGAAGTG	5	12139136	0.734090768	3	5	32	1	0.84509804	0.714285714	0.4	0.571428571	5	0	0	7	2R:12139136-12139161
2R	+	12140948	12141005	start_codon	CG8378	FlyBase	G11462.1	GAGATGGACGTGTACGACGTGAGCGATGATCTGATAAAGAAGCTGCAGGACTGGAAAC	6	12140990	0.985842095	4	6	20	1	1.041392685	0	0.5	0.727272727	6	0	0	11	2R:12140948-12141005
2R	+	12141706	12141777	coding	CG8378	FlyBase	G11464.1	AAGCGGGAGAACTATCTGACCCTCATACCCTGCGACAGCTGCTGTTCCACGATGTTCTGCTCCGAGGAGTGC	5	12141759	0.991653432	3	5	25	1	0.84509804	0	0.4	0.571428571	5	0	0	7	2R:12141706-12141777
2R	+	12141811	12141840	coding	CG8378	FlyBase	G11465.1	GAGTGCCCCATCATTGACTTTCTGAACCGC	8	12141824	0.682760894	4	7	48	1	1.204119983	0.125	0.75	0.875	8	0	0	16	2R:12141811-12141840
2R	+	12141898	12141975	coding	CG8378	FlyBase	G11466.1	TTTCCCAGCATCGAGGAGCTAATTGACTTCTGTGAGCAGGAGCAGAACCAGGACAAGTGCGCCTTTGACCTCAACTAC	15	12141898	0.96657638	4	13	75	0.9	1.255272505	0.1	0.266666667	0.45	15	2	0	18	2R:12141898-12141975
2R	+	12142026	12142077	coding	CG8378	FlyBase	G11467.1	AAACCAGCACCTGCGCTCCGTCTCCGATCTCTTCCAGCGCTCCGTGGTCTGT	14	12142026	0.902540933	3	14	93	1	1.301029996	0.05	0.357142857	0.55	14	0	0	20	2R:12142026-12142077
2R	+	12142649	12142695	coding	CG8378	FlyBase	G11468.1	ACCGATGACACGGAATTGGCACTGAGCTCCTACAACTATGATTTCGC	7	12142695	0.887383026	5	7	32	1	1.113943352	0	0.285714286	0.615384615	7	0	0	13	2R:12142649-12142695
2R	+	12142834	12142899	stop_codon	CG8378	FlyBase	G11469.1	GATGTAATCGGATCCTGCCGCTGAACCAACCCACACAACCAACACGGACGAACTTTTCCTTTGCTA	24	12142870	0.951424915	7	24	106	1	1.579783597	0.052631579	0.375	0.605263158	24	0	0	38	2R:12142834-12142899
2L	+	3032155	3032255	3'utr	GABPI	FlyBase	G1147.1	AAAAAGCACAAGCATGTCGCTTAGATACTAAAGTATTTCAAATCTTAACGCTGTTCTCGGTAGTCGTACTTAGTCGTACCGCTTTGAAGTCTTTATTGCAA	31	3032155	0.983624285	12	29	226	0.956521739	1.166331422	0.260869565	0.387096774	0.586956522	31	0	2	44	2L:3032155-3032255
2R	+	12146137	12146172	intron	Hen1	FlyBase	G11470.1	AATACTTTTTGAGGAGAGTATGTACCTGGCTGCATG	15	12146156	0.757746574	2	15	91	1	1.322219295	0.333333333	0.4	0.571428571	15	0	0	21	2R:12146137-12146172
2R	+	12168946	12169034	coding	SmD3	FlyBase	G11471.1	ACCGGCGAGGTGTACCGCGGCAAACTCATCGAGGCGGAGGACAACATGAACTGCCAAATGACCCAGATCACGGTGACCTACCGAGACGG	21	12168985	0.929491371	6	21	37	1	1.477121255	0.5	0.285714286	0.5	21	0	0	30	2R:12168946-12169034
2R	+	12169866	12169910	3'utr	SmD3	FlyBase	G11472.1	TGCCTACTGAACAACGCATTTCTATTCTCTAAGTTGCGGGCATCA	11	12169888	0.646856793	3	11	87	1	1.146128036	0.071428571	0.272727273	0.428571429	11	0	0	14	2R:12169866-12169910
2R	+	12175787	12175857	coding	Cct5	FlyBase	G11473.1	GGGTCCCAAGGGTCTGGACAAGATCATGGTCAGTCCCGACGGCGACGTGACTGTGACCAACGATGGCGCCA	14	12175829	0.949799981	3	13	45	0.9375	1.176091259	0	0.142857143	0.25	14	1	0	15	2R:12175787-12175857
2R	+	12176012	12176058	coding	Cct5	FlyBase	G11474.1	CATTCATCCCATTCGCATCGCCGATGGCTTTGAATTGGCCGCCCAGT	6	12176012	0.976688805	4	6	36	1	1.041392685	0.181818182	0.5	0.727272727	6	0	0	11	2R:12176012-12176058
2R	+	12176125	12176221	coding	Cct5	FlyBase	G11475.1	TTATCCAGATCGCCATGACCACGCTGGGCAGCAAGATCGTGAACAAGTGCCATCGTCAGATGGCCGAAATGGCTGTGGATGCTGTGCTGAATGTGGC	477	12176125	0.952241118	12	469	2272	0.984931507	2.379607636	0.694520548	0.381551363	0.595890411	477	9	2	719	2R:12176125-12176221
2R	+	12176234	12176317	coding	Cct5	FlyBase	G11476.1	GAAGGACGTGAACTTCGAGCTCATCAAGATCGAGACCAAGGTGGGCGGTCGCATGGAGGACTCGATGCTGGTGAAGGGTGTCAT	9	12176234	0.950086374	5	9	41	1	1	0.1	0.111111111	0.2	9	0	0	10	2R:12176234-12176317
2R	+	12176476	12176613	coding	Cct5	FlyBase	G11477.1	AGGAGAAGTTCACCCAGATGGTCAAGCAGGTGAAGGACGCCGGCGCCACCCTTGCCATCTGCCAGTGGGGCTTCGATGATGAGGCCAACCACCTGTTGCTTCAGCAGGAGCTGCCCGCCGTGCGCTGGGTTGGCGGTC	10	12176563	0.983927951	7	10	42	1	1.113943352	0.384615385	0.2	0.384615385	10	0	0	13	2R:12176476-12176613
2R	+	12176899	12176935	coding	Cct5	FlyBase	G11478.1	CGATGCCATCTGCGTGGTGCGTTCGCTTGTGAAGGAC	6	12176899	0.917889082	4	6	42	1	0.954242509	0.444444444	0.333333333	0.555555556	6	0	0	9	2R:12176899-12176935
2R	+	12177064	12177111	coding	Cct5	FlyBase	G11479.1	TCCGCTGGCTCTGGCGGAGAACAGCGGCCTGCATCCCATCGAGACGTT	5	12177064	0.91309457	3	4	15	0.7	0.84509804	0	0.4	0.7	5	3	0	7	2R:12177064-12177111
2R	+	12177144	12177199	coding	Cct5	FlyBase	G11480.1	AGAAGTCCAGCCTGGGTGTCGACTGCATGCTGTCGGGTGATTCGGACATGAAGAGC	9	12177199	0.967125514	4	9	52	1	1.146128036	0.571428571	0.444444444	0.642857143	9	0	0	14	2R:12177144-12177199
2R	+	12177241	12177294	coding	Cct5	FlyBase	G11481.1	TCTGCTCTCCACGCAGCTCGTCAAGATGATACTCAAGATCGACGACGTGCGCTC	148	12177266	0.847727471	2	144	694	0.98173516	2.031408464	0.283105023	0.358108108	0.566210046	148	3	1	215	2R:12177241-12177294
2R	+	12177366	12177424	3'utr	Cct5	FlyBase	G11482.1	TCCCCACGCTTCGCTATCTCTTCACGAACAACACCCGCGTCAAGCCTCATCTCTATGTA	14	12177389	0.764651513	4	13	81	0.954545455	1.021189299	0.045454545	0.357142857	0.590909091	14	0	1	21	2R:12177366-12177424
2R	+	12181472	12181519	coding	wash	FlyBase	G11485.1	CCGCTGGACCTGCCCGACCTACCGGGCATAGCGAATGATCTGCAATAT	17	12181472	0.941017238	2	17	69	1	1.431363764	0	0.529411765	0.703703704	17	0	0	27	2R:12181472-12181519
2R	+	12181546	12181596	coding	wash	FlyBase	G11486.1	AGCGCCTTCCCAGCAGTTCGGTGATTTACCAGAGCTGCCGGATTTGGGCCT	7	12181546	0.954085981	4	7	31	1	0.903089987	0.25	0.142857143	0.25	7	0	0	8	2R:12181546-12181596
2R	+	12182164	12182268	stop_codon	wash	FlyBase	G11488.1	CGAACACTCCGAGGACGACGAGGATGGGTGGAACTAGTGAATATTTAGCTTTAGTACCGGTTTAAGTGCCTTGGCTGGCTTAAAGCACTAGCAACCTAGGTTCTC	16	12182266	0.985694226	10	13	114	0.923076923	1.079181246	0.038461538	0.4375	0.653846154	16	1	1	24	2R:12182164-12182268
2R	+	12182284	12182352	3'utr	wash	FlyBase	G11489.1	AAATTTCTAAAACGAATTCCAAATTCTGTGCCCAAGCGAGCATGCCAAATTAGGTCAAAGTCAACCAGT	7	12182284	0.967437989	4	7	32	1	1.146128036	0.285714286	0.857142857	0.928571429	7	0	0	14	2R:12182284-12182352
2L	+	3038658	3038781	stop_codon	CG17260	FlyBase	G1149.1	ACTGGAGGAGGTGGTCGACTTTCTGCAATAACAGATGATCGACTCAAGAACAGCTTACTGTGTATGGTTATGTATTTTGTGATTTCTATTCGAATACGCTTATATTGCTAAAGATTAAATAAAT	44	3038658	0.989040377	17	43	410	0.984375	1.799340549	0.15625	0.295454545	0.515625	44	1	0	63	2L:3038658-3038781
2R	+	12260062	12260133	5'utr	Cam	FlyBase	G11490.1	AAGTTAACCGCGCGTTCCGTAATTCCACTCACACACATACCAACACCCAAGCAGCAGCAGTAGCCGCAGCGG	9	12260102	0.838602884	4	8	17	0.9	0.653212514	0.3	0.111111111	0.2	9	0	1	9	2R:12260062-12260133
2R	+	12264758	12264798	coding	Cam	FlyBase	G11491.1	GAGGAACAGATCGCCGAGTTCAAAGAGGCATTCTCGCTATT	20	12264785	0.786711467	3	19	102	0.971428571	1.230448921	0.371428571	0.55	0.742857143	20	0	1	34	2R:12264758-12264798
2R	+	12269193	12269239	coding	Cam	FlyBase	G11492.1	GCAACGGCACAATTGACTTCCCTGAATTCCTTACCATGATGGCACGC	17	12269193	0.961255193	6	17	115	1	1.397940009	0.6	0.411764706	0.6	17	0	0	25	2R:12269193-12269239
2R	+	12273825	12273916	3'utr	Cam	FlyBase	G11494.1	TATTTTTTTAAGATGTTGACGAAGACTGTAGCTGTGCGCAATAACATCGCGCCACGCTGTTGCTATGGACCCCAGTAAAAGATCTTAAAAAA	63	12273899	0.900362024	12	61	328	0.958762887	1.491361694	0.237113402	0.380952381	0.597938144	63	2	2	93	2R:12273825-12273916
2R	+	12274318	12274358	3'utr	Cam	FlyBase	G11495.1	ACACTTAAACAAAATGAGGAGCGAGAAGAAGACGAGCAAGC	5	12274358	0.872703081	2	4	3	0.777777778	0.84509804	0.333333333	0.8	0.888888889	5	2	0	7	2R:12274318-12274358
2R	+	12274365	12274415	3'utr	Cam	FlyBase	G11495.2	AGAAGCAAGAAGCAGCAGCAGCATCCACCAGTATTGCCGAAAGATGGCGCC	12	12274365	0.872703081	3	10	33	0.80952381	1.230448921	0.095238095	0.666666667	0.80952381	12	4	0	17	2R:12274365-12274415
2R	+	12274432	12274461	3'utr	Cam	FlyBase	G11496.1	CAGCGCGCCACCTGGCGACGGCGGCTCGCA	5	12274444	0.537766066	2	5	2	1	0.84509804	0.285714286	0.2	0.428571429	5	0	0	7	2R:12274432-12274461
2R	+	12274505	12274586	3'utr	Cam	FlyBase	G11497.1	AAAAGAAAATAATGAAAACCCCCCACTCTGTAAGCTAGCAAATTGTGTTTAAAGTATAATGAAAAAATTGTCGATTTCGTTG	21	12274505	0.984556926	4	18	139	0.9	1.130333768	0.3	0.333333333	0.533333333	21	2	1	27	2R:12274505-12274586
2R	+	12275305	12275366	3'utr	Cam	FlyBase	G11498.1	AACTCTATACATATATATATATACATATAAATACCTAATGTACTTAATGCAACAGGAAAACC	23	12275305	0.975109623	2	23	145	1	1.51851394	0.121212121	0.391304348	0.575757576	23	0	0	33	2R:12275305-12275366
2R	+	12314630	12314699	coding	CG30046	FlyBase	G11499.1	AATGCCTTCAATGGCCACCGCTACATTAGCTTTATCATGGCACTGGAAAACGAGAATGGTGACTTTAGCT	12	12314630	0.894760792	2	12	79	1	1.301029996	0.25	0.333333333	0.6	12	0	0	20	2R:12314630-12314699
2R	+	12326403	12326476	5'utr	garz	FlyBase	G11500.1	ACGTAAACGTCACCAAAAATTAGCAGCTTACCAGTTCGATTAGTTAGGATTAGTGAGAGATGCCCAACTAGGCA	7	12326476	0.975561327	5	6	41	0.9	0.954242509	0.1	0.285714286	0.5	7	1	0	9	2R:12326403-12326476
2R	+	12326850	12326891	coding	garz	FlyBase	G11501.1	TGACTCGCTGCTGAAGCTGTTCATTGACCTCAAGCATGAGCT	42	12326874	0.73741535	2	41	241	0.954545455	1.799340549	0.227272727	0.452380952	0.651515152	42	3	0	63	2R:12326850-12326891
2R	+	12326937	12327008	coding	garz	FlyBase	G11502.1	GGCTCCGTTTCTTGAGGTGATTCGCACGGCGGACGCCACGGGTCCGTTGACTAGTCTAGCCTTGGCCTCGGT	8	12326937	0.975843888	4	8	53	1	1.230448921	0.411764706	0.875	0.941176471	8	0	0	17	2R:12326937-12327008
2R	+	12327092	12327220	coding	garz	FlyBase	G11503.1	GATCCCACGTCTCCAAATCTGGCTGACATTGTGGAGCGCATTGCCGATGCTGTGACACATGCCCGCTTTATGGGCACCGATCAGTCCTCGGATGGTGTCACCTTTATGCGAGTGATTGAGGTGCTGCAC	27	12327138	0.791390145	12	27	140	1	1.556302501	0.388888889	0.333333333	0.5	27	0	0	36	2R:12327092-12327220
2R	+	12327264	12327320	coding	garz	FlyBase	G11504.1	CCATGTGCGAGGTGATGCTCAGCTGCTTCAAGATCTCCTTCGAGCCGAGGCTGAGTG	19	12327305	0.780520212	7	18	128	0.942857143	1.041392685	0.6	0.526315789	0.742857143	19	0	2	33	2R:12327264-12327320
2R	+	12328461	12328496	coding	garz	FlyBase	G11505.1	TATAGCACCCACATTATCTCAATGGACACCCTGTTA	20	12328469	0.742715655	3	18	101	0.961538462	1.397940009	0.384615385	0.2	0.384615385	20	1	0	25	2R:12328461-12328496
2R	+	12328959	12329056	coding	garz	FlyBase	G11506.1	AAAAACGTCGACTCTAAGATTCTAATTAATTTTGTGGACTCGTTTGATTTCACTGGTCTTCGAGTGGATCAAGCATTGCGTCTTTATCTGGAGACCTT	12	12328959	0.985837654	7	11	96	0.882352941	1.176091259	0.235294118	0.416666667	0.588235294	12	2	0	15	2R:12328959-12329056
2R	+	12329061	12329101	coding	garz	FlyBase	G11507.1	TTGCCCGGAGAGGCTCCATTGATCTTTTTGGTGCTGGAACA	24	12329061	0.983897456	7	24	202	1	1.568201724	0.108108108	0.458333333	0.648648649	24	0	0	37	2R:12329061-12329101
2R	+	12329197	12329250	coding	garz	FlyBase	G11508.1	AACCAAGATCCGTTTGCCAACGTAGACGCTGCTTTTCGCTTGGCCTATGCCATC	6	12329219	0.982363053	2	5	35	1	1.041392685	0.181818182	0.333333333	0.636363636	6	0	0	11	2R:12329197-12329250
2R	+	12330011	12330081	coding	garz	FlyBase	G11509.1	ATCTGCAGCTTTTCCGTCTAAAGTTGCTGCCAAAATCATTGATCGAAGTGGAAGACTTTTGTGAGGCGAAC	35	12330060	0.795769682	6	35	228	1	1.806179974	0.53125	0.485714286	0.71875	35	0	0	64	2R:12330011-12330081
2L	+	3046765	3046880	intron	v(2)k05816	FlyBase	G1151.1	ATGTCTCGATCGCCGCTTCAGTTGTGGAGCGAGAGCTTACGCAATGGAGCGGAGTGATGAGCACATTATCCGAGGCAATTTTTTTAGTGCCTGGCCGCGAAATGCCGCCGGGCCGT	438	3046824	0.798834739	27	372	2562	0.853731343	1.854306042	0.252238806	0.374429224	0.591044776	438	91	7	572	2L:3046765-3046880
2R	+	12330643	12330670	coding	garz	FlyBase	G11511.1	CAGATTTCCATTGGTATCTATGAGCTGC	11	12330653	0.779860101	2	10	89	0.944444444	1.230448921	0.666666667	0.363636364	0.611111111	11	1	0	17	2R:12330643-12330670
2R	+	12330674	12330704	coding	garz	FlyBase	G11511.2	AGACGTCGGCCCAAAATATTCATTCCGAGCA	4	12330682	0.983958785	2	2	9	0.666666667	0.602059991	0	0.5	0.666666667	4	2	0	4	2R:12330674-12330704
2R	+	12330732	12330766	coding	garz	FlyBase	G11512.1	TGAATGCGTGGGAGCCGGTGCTGTGCCGCCCAATT	5	12330732	0.786304866	2	3	22	0.727272727	0.903089987	0.545454545	0.6	0.818181818	5	3	0	8	2R:12330732-12330766
2R	+	12330769	12330863	coding	garz	FlyBase	G11512.2	GATGATGCCCAGCTGCCATTGCCGCCCAACGGAAGTGCAAAGTCTGATGGCGCTATAAGTGGCGAAGAGGACGCAACTGCCGTGCCAGAGCGTGG	19	12330838	0.934416591	7	17	52	0.964285714	1.130333768	0.678571429	0.315789474	0.535714286	19	0	1	27	2R:12330769-12330863
2R	+	12330923	12330951	coding	garz	FlyBase	G11513.1	GTGCTGAGAACTGGATTCTGGTCAATAAC	7	12330935	0.72176767	2	7	39	1	1.041392685	0	0.428571429	0.636363636	7	0	0	11	2R:12330923-12330951
2R	+	12331036	12331089	intron-coding	garz	FlyBase	G11514.1	AGACCACAATCTCCGCCTAGCCTGAGTGCTCCTCCAGTAAATACGCTTGTGTAC	9	12331036	0.985098146	2	8	61	1	1.204119983	0.1875	0.444444444	0.6875	9	0	0	16	2R:12331036-12331089
2R	+	12331188	12331241	coding	garz	FlyBase	G11515.1	TTTTGAAGCCTGCGTTCGCTGCATCCGCATCTTTGTGGAGGCTTGTCGGGATGG	6	12331188	0.983255302	4	6	46	1	1.113943352	0.615384615	0.833333333	0.923076923	6	0	0	13	2R:12331188-12331241
2R	+	12331408	12331464	coding	garz	FlyBase	G11516.1	GAGGACCTGGCCCAGCGCTACGAACAGTTGTCCATTCAACTGCTGGACCTGATGTAT	20	12331408	0.977077127	3	18	119	0.828571429	1.462397998	0.114285714	0.4	0.657142857	20	6	0	29	2R:12331408-12331464
2R	+	12331638	12331661	coding	garz	FlyBase	G11517.1	GCAGCGGGCATTGCTAGTCCATGA	5	12331638	0.835514261	3	5	20	1	0.903089987	0.75	0.6	0.75	5	0	0	8	2R:12331638-12331661
2R	+	12331877	12331936	coding	garz	FlyBase	G11518.1	GGCTGGATATATTGGACTACATTGAGCGCTTTATGAAGGTGGGATCGGACACATTGTCCG	13	12331936	0.977893547	5	12	84	1	1.278753601	0.631578947	0.384615385	0.578947368	13	0	0	19	2R:12331877-12331936
2R	+	12333426	12333470	coding	garz	FlyBase	G11519.1	ACTACTTTAATGTGAATGTGGACCCCAGTAGCATACCGCCCGGAT	13	12333462	0.803773705	4	12	64	0.882352941	1.176091259	0.117647059	0.230769231	0.411764706	13	2	0	15	2R:12333426-12333470
2R	+	12333527	12333579	3'utr	garz	FlyBase	G11520.1	AATCAAACCACCTGACCGTCTTAATTTGTACCCCGTATAAAATTGTGTCAATT	9	12333537	0.93194646	5	9	57	1	1.176091259	0	0.333333333	0.6	9	0	0	15	2R:12333527-12333579
2R	+	12333681	12333732	3'utr	garz	FlyBase	G11521.1	GCGAAGTTCGGCTGAACCCCCTATAAGCTTTAGTAATGCAAATAGTTTAATT	188	12333703	0.827074714	6	185	1164	0.988679245	2.418301291	0.018867925	0.308510638	0.509433962	188	3	0	262	2R:12333681-12333732
2R	+	12335935	12336010	coding	CG8490	FlyBase	G11522.1	CTATCAGCTGCCCGACATGAACTTCAGCCTCAACACGTCCATGGATACGCTACGCAATCAGTTCCGGGAGCGCCTC	14	12336010	0.944715781	4	13	51	0.944444444	0.929418926	0.277777778	0.285714286	0.444444444	14	0	1	17	2R:12335935-12336010
2R	+	12336133	12336223	3'utr	CG8490	FlyBase	G11523.1	TTTAGGAGTAAATAAACATTAAATAAAATAAAAGATTTCGGAGCTGCTTTGGTAGCCCGACACACTCAGGTTCAACCAAATATACATATCT	13	12336133	0.984628894	9	10	78	0.739130435	1.230448921	0.043478261	0.461538462	0.695652174	13	6	0	17	2R:12336133-12336223
2R	+	12336490	12336527	NoAnnotation			G11525.1	ATGTTGAAACAAACATTGTCACGGAGTTGGGTATTTTT	12	12336523	0.655461118	8	8	85	0.75	0.77815125	0.1875	0.25	0.4375	12	3	1	12	2R:12336490-12336527
2R	+	12336778	12336841	pseudogene	tRNA:HPsi	FlyBase	G11527.1	ACCCAGGTTCGAATCCTGGTCACGGCAATGTTCAAATAAACATTGTCACGGAGTTGGGTTATTT	31	12336778	0.990011721	7	24	221	0.769230769	0.823908741	0	0.516129032	0.711538462	31	7	5	40	2R:12336778-12336841
2R	+	12338622	12338670	coding	Den1	FlyBase	G11528.1	AGGCAGACCCCATCTCGCTGACCTTCCACGACTCCTGCCTGCGGATGTC	5	12338622	0.955897241	2	5	26	1	0.84509804	0.714285714	0.4	0.571428571	5	0	0	7	2R:12338622-12338670
2R	+	12339217	12339249	coding	Den1	FlyBase	G11529.1	ACTGAAACTCATCCTGTCGCTGGGCGGCAAGGG	5	12339249	0.943023993	3	5	23	1	0.698970004	0.4	0	0	5	0	0	5	2R:12339217-12339249
2L	+	3048702	3048817	snRNA	snRNA:U5:23D	FlyBase	G1153.1	ACTCTGGTTTCTCTTCAATTGTCGAATAAATCTTTCGCCTTTTACTAAAGATTTCCGTGGAGAGGAACACTCTAATGAGTCTAAACACAATTTTTGCTTAGAGCCCCGATGGCATT	73	3048763	0.731250802	18	59	463	0.829059829	1.986771734	0.05982906	0.424657534	0.641025641	73	20	0	97	2L:3048702-3048817
2R	+	12339339	12339390	3'utr	Den1	FlyBase	G11530.1	AATGAGAGGAGCATCGGAATTACATATGTGAATACGATATCCATGATATCGC	7	12339339	0.986626291	3	6	49	0.818181818	0.954242509	0.181818182	0.571428571	0.727272727	7	2	0	9	2R:12339339-12339390
2R	+	12339444	12339480	3'utr	Den1	FlyBase	G11531.1	AGCAAACTAAAAGCAATTGAGGCGGTGAGTCGGCATA	14	12339461	0.768019238	2	14	48	1	1.361727836	0.043478261	0.5	0.695652174	14	0	0	23	2R:12339444-12339480
2R	+	12347180	12347238	coding	ana3	FlyBase	G11534.1	CCGGTTGAGCACATCGCCAACGATCTCTGCATAATTCAACCACCATTCTGTTATAGAAG	19	12347238	0.946105511	4	19	86	1	1.380211242	0.166666667	0.157894737	0.333333333	19	0	0	24	2R:12347180-12347238
2R	+	12348071	12348106	coding	ana3	FlyBase	G11535.1	CTGCGAAACTCATTAAGTGATACGGTGGCTGAGAAC	7	12348083	0.766272737	2	6	39	0.636363636	0.84509804	0.454545455	0.285714286	0.545454545	7	4	0	7	2R:12348071-12348106
2R	+	12349181	12349239	coding	ana3	FlyBase	G11536.1	AGCCAGAGTGGTGTGCCGCGCTCTGCGGCCACAGTTTGATGAGTGGTCTCAGCGATGTG	5	12349181	0.891924251	4	5	21	1	0.84509804	0.428571429	0.4	0.571428571	5	0	0	7	2R:12349181-12349239
2R	+	12349249	12349315	coding	ana3	FlyBase	G11537.1	CTCAAGTCGCAGGCGTCCTGTTCGATTCCGCTTGTGGAACTGTGTGCATCCCAAATTTGTGAATTGT	5	12349249	0.985708549	5	5	38	1	0.903089987	0	0.6	0.75	5	0	0	8	2R:12349249-12349315
2R	+	12349583	12349637	coding	ana3	FlyBase	G11538.1	CATTTCAGCGCTTTACTCTGTCAGCATTATCACTTGTGTTCACCAAAGCTCAACT	6	12349637	0.983891174	3	6	44	1	0.903089987	0.25	0.333333333	0.5	6	0	0	8	2R:12349583-12349637
2R	+	12350749	12350783	coding	ana3	FlyBase	G11539.1	CGCCCCCGGCTCGTGGAGCTGGCTGACTTTATTAA	7	12350749	0.881180643	3	6	36	1	0.903089987	0	0.142857143	0.25	7	0	0	8	2R:12350749-12350783
2L	+	3056602	3056697	5'utr	CG3523	FlyBase	G1154.1	TTTCCGTTCGTCGCAGCATTCCGTCGTTGTCGTGGTTTTACAAGCCGGTACGCTACGTTTGAATCCCAAAGAACATAACTGTGTGTGGCAGAGTAA	116	3056668	0.886275761	9	115	766	0.994382022	1.946943271	0.325842697	0.387931034	0.601123596	116	0	1	177	2L:3056602-3056697
2R	+	12351004	12351129	stop_codon	ana3	FlyBase	G11540.1	AAGTACGCAGGCGTTCCGTACGCAAATGATCTCGCCAAGTTGCTGGAGAAACTGATGGAGTCGATGCGACAATAATCGCAGACCATGGACTCACTCTGATCAAGTACAAATCGATAGGATAGTTAT	166	12351087	0.954542715	14	146	784	0.850806452	2.324282455	0.177419355	0.325301205	0.548387097	166	37	0	211	2R:12351004-12351129
2R	+	12351149	12351198	3'utr	ana3	FlyBase	G11541.1	TGTATAATGTGTAACTTTTGTAATGGACTTTTGTAATTCGACTGTGAAAC	66	12351172	0.846609085	5	65	730	0.98989899	1.991226076	0.222222222	0.393939394	0.595959596	66	1	0	98	2R:12351149-12351198
2R	+	12384186	12384222	coding	CG8501	FlyBase	G11542.1	TGGGAGCAGAAGTATCGACTGATGGACTTACCGGAGG	11	12384186	0.904375894	3	11	46	1	1.278753601	0.526315789	0.454545455	0.684210526	11	0	0	19	2R:12384186-12384222
2R	+	12384305	12384338	coding	CG8501	FlyBase	G11543.1	CCGGTTGCCGTTCGTGCTGATCTTATTGGCCCTG	5	12384305	0.734053649	3	4	41	0.727272727	0.903089987	0.909090909	0.4	0.727272727	5	3	0	8	2R:12384305-12384338
2R	+	12424735	12424768	coding	CG8520	FlyBase	G11544.1	ACTGGACAGCACCTTCTCGGAACTCTGTGATCGC	5	12424735	0.967672184	2	5	30	1	0.84509804	0	0.4	0.571428571	5	0	0	7	2R:12424735-12424768
2R	+	12425335	12425367	3'utr	CG8520	FlyBase	G11545.1	TCACAATATCTTGTACTTACAAATTTCATATCG	13	12425346	0.727559962	2	12	101	1	1.255272505	0.111111111	0.230769231	0.444444444	13	0	0	18	2R:12425335-12425367
2R	+	12426881	12426931	3'utr	CG8525	FlyBase	G11548.1	CTGGTCGAATCCGTATTCTGGACTTTACTCACTCTAAGTGCATTTATTGTA	35	12426900	0.775001332	5	34	344	0.981818182	1.73239376	0.018181818	0.457142857	0.654545455	35	1	0	54	2R:12426881-12426931
2R	+	12436864	12436956	3'utr	CG30051	FlyBase	G11549.1	ACATGCAGTTAAAAGCACAAGTAGAGCTGTGAAATTATATGTTATGCTTTAAATGGATTTTCCTGTCATCTAGATGTAGTTTGCTGCACAGCT	25	12436882	0.787843206	12	23	182	0.925	1.267171728	0.2	0.44	0.65	25	2	1	37	2R:12436864-12436956
2L	+	3056895	3056923	5'utr	CG3523	FlyBase	G1155.1	ACAGCTGTCGAGGAATCGCCTGATTTCTA	9	3056909	0.855742601	3	7	43	0.882352941	0.698970004	0.058823529	0.333333333	0.647058824	9	0	2	15	2L:3056895-3056923
2R	+	12452071	12452134	3'utr	Dyb	FlyBase	G11550.1	GGGAATCTCCAGAGGCAGCTGGATGGATGAAGACGAATTCTCGCTTAGCTTTCTACCTTACCTT	17	12452071	0.98766672	5	17	151	1	1.380211242	0.083333333	0.294117647	0.5	17	0	0	24	2R:12452071-12452134
2R	+	12452344	12452381	3'utr	Dyb	FlyBase	G11551.1	TCTTCGAAGTCGCAAAACCATTGAATCTCGTTGAAACT	15	12452362	0.74398182	4	14	89	0.862068966	1.397940009	0.482758621	0.6	0.793103448	15	4	0	25	2R:12452344-12452381
2R	+	12453199	12453341	5'utr	Lac	FlyBase	G11553.1	GTTTCGCGACTTTCGAACTGTGAAGTTGTCTCTCCGGCGCGTTATCTCCGTCTTGGCCAAAACTCGTGACTGATCGAGAGAAGAAGTCTGAAACCAGCTCTGAGCGAGAAGACAAGTGTGGAGACTGCAGTTCAGCATCCGCG	27	12453327	0.976909888	10	21	138	0.810810811	1	0.162162162	0.296296296	0.486486486	27	5	2	30	2R:12453199-12453341
2R	+	12453412	12453453	5'utr	Lac	FlyBase	G11554.1	ACCCTATTTGGAGAAGATTGAGATCTTGGAGCGCAGCTCTTG	5	12453453	0.986336201	4	4	34	0.833333333	0.698970004	0.333333333	0.2	0.333333333	5	1	0	5	2R:12453412-12453453
2R	+	12453472	12453506	5'utr	Lac	FlyBase	G11555.1	AAATCGCGCGCTTGCAGGGTGTGGTGCTAAAAGTC	12	12453483	0.745871233	4	12	65	1	1.342422681	0.5	0.416666667	0.681818182	12	0	0	22	2R:12453472-12453506
2R	+	12453651	12453690	coding	Lac	FlyBase	G11556.1	AGTGGAGTTCGATTGCTCCGTCCAGTATGCCAAAGAGTAC	23	12453681	0.717485719	6	18	143	0.846153846	1.51851394	0.205128205	0.47826087	0.692307692	23	6	0	33	2R:12453651-12453690
2R	+	12464504	12464547	coding	Lac	FlyBase	G11557.1	TTGGGACAGGCTCTGCAGTACGACATGGACTTGGAGTGCCACAT	9	12464504	0.888351579	3	9	38	1	1.113943352	0.461538462	0.444444444	0.615384615	9	0	0	13	2R:12464504-12464547
2R	+	12464872	12464957	stop_codon	Lac	FlyBase	G11558.1	CGCCAGATAAGCCAATGGGCCCACGGCCGTCGACTCCAAGCGCTTCAGGTCCAATCCATCAACCAGCCCTCGAATGCATAAAACAT	17	12464890	0.998399383	5	16	44	1	1.431363764	0	0.352941176	0.592592593	17	0	0	27	2R:12464872-12464957
2R	+	12465016	12465303	3'utr	Lac	FlyBase	G11559.1	CGATTTCGGACACACCAACCCACATCCAGTTCTCAGTTCGTTTTGTAGCTTCTGCTTCCGTTTCCGTATAGTCCAGCCCAATTTTTGTACGTCCAATATTATGTCTTAAGTTAAGTATGATAAGTGAAGGGCCAACGATAACTAGACTATAATTTATTAGCACCCTAGAGCCGAACTCAAACCGAAATTAGACTCCAGCCCAGCCGTAAACGATGCATTTCACCTTGATCCCGTCCGTTTTGCTTTCTGATCTGGCACTGTATATGTTTTAAATATTTTAATCTAAGC	512	12465303	0.985407996	44	490	4033	0.963824289	2.270678836	0.111111111	0.349609375	0.569767442	512	25	3	746	2R:12465016-12465303
2L	+	3059603	3059694	intron-5'utr	CG3523	FlyBase	G1156.1	AGCCCCTACAACTAAACCTGTTGCAAGCCGTGGACCAGCCGCATCCTGTTGCTTTCAAGCCCAACAATTGCAGCACCCATCAGCCCCAACAT	20	3059603	0.920585779	7	18	62	0.92	1.361727836	0.16	0.25	0.4	20	2	0	23	2L:3059603-3059694
2R	+	12465320	12465360	3'utr	Lac	FlyBase	G11560.1	ATTCCGATTTTGCTTCGACAATTGAGAGGATATTTTATTTT	5	12465360	0.922880539	4	5	46	1	0.698970004	0	0	0	5	0	0	5	2R:12465320-12465360
2R	+	12465432	12465545	3'utr	Lac	FlyBase	G11561.1	TCAACCCCCATAATCGAGGCAAAATCCATATTCGAATAAAAGGCAACAAAAGTTGTGTACATTATTAGCTCATAAGCACAATGAGAAATTCTTTTGAATAACAAGACATTTTTA	17	12465501	0.950901953	10	13	104	0.826086957	1.278753601	0	0.235294118	0.434782609	17	4	0	19	2R:12465432-12465545
2R	+	12465558	12465603	3'utr	Lac	FlyBase	G11562.1	TGTGGGTGTGAGTAAAATCAATTTCGACTTTGTAACAAAAAAAAAA	13	12465603	0.970090328	4	13	93	1	1.278753601	0	0.307692308	0.526315789	13	0	0	19	2R:12465558-12465603
2R	+	12469390	12469469	coding	CG8545	FlyBase	G11565.1	TCTATCCGACGATGATGATGCCAACTCCGACGATGACTTTGACATATCTGGCGAGGAAGATGGTGCTCAGGCAGACAGTG	16	12469390	0.945659473	6	16	70	1	1.380211242	0.25	0.375	0.583333333	16	0	0	24	2R:12469390-12469469
2R	+	12470420	12470538	coding	CG8545	FlyBase	G11566.1	TGGAACTGGCGTCGTCTCTAAGGATCCCAGTGTGAAGACCACCAAGTCGGAAGTAGATGTACAAAGGTGCTACAACCTGCAGAGGAAGCTTCTGCTGACTGCCATAGATTGTACGGATG	17	12470478	0.972134628	5	17	99	1	1.342422681	0.545454545	0.294117647	0.454545455	17	0	0	22	2R:12470420-12470538
2R	+	12470541	12470576	coding	CG8545	FlyBase	G11567.1	AAGTCATCAACTGGCGGCTACATTGTATACTCAACT	7	12470552	0.898285307	3	7	41	1	1.041392685	0.181818182	0.428571429	0.636363636	7	0	0	11	2R:12470541-12470576
2R	+	12470636	12470719	coding	CG8545	FlyBase	G11568.1	TGTCAAACTTGTGCCCACTGGTCTGGACTTCGGCGTGGAGGGCTTTACCAAATTCCGTCAGCATCGGTTCCATCCTAGCTTAAA	24	12470687	0.825045073	5	24	157	1	1.51851394	0.272727273	0.333333333	0.515151515	24	0	0	33	2R:12470636-12470719
2R	+	12471578	12471619	3'utr	CG8545	FlyBase	G11569.1	AGACTATAAGCGTGTGACATATAGTTGGGGTAGTCCCGACGC	5	12471578	0.969434036	5	5	29	1	0.903089987	0.5	0.6	0.75	5	0	0	8	2R:12471578-12471619
2L	+	3059711	3059938	start_codon	CG3523	FlyBase	G1157.1	ACAACGGAAAGAGCGCTCGCGCCAATCGTCGTCGACGCCGCAGACGCAACAAGCAGCAGCAGAATTCGCAGCAACCTGACGCCTTCCGTGATACCGACGCGCAGCTAACACCGAGCACCTCCTCGTCCACCCCGCACTCTGCACCCAACGATAGACAGGACCACCTAAACTCCCAATTCAATCCCGAATCCATCAATATGCCCGCCCGATTCGCCGAGGAAGTCATCA	210	3059759	0.931533047	23	198	734	0.956395349	2.216165902	0.319767442	0.438095238	0.656976744	210	14	1	329	2L:3059711-3059938
2R	+	12516353	12516407	coding	CG13151	FlyBase	G11571.1	CAGAGATGTCCGGACAAGGATGTAGAACAACTGATCTGCGATTTCAAGACCACGG	6	12516353	0.971530758	3	6	33	1	0.954242509	0.444444444	0.333333333	0.555555556	6	0	0	9	2R:12516353-12516407
2R	+	12519669	12519720	coding	CG8569	FlyBase	G11572.1	CAAGGGCCAACCTTACCAGTTTCCCGTCAACGAATTGGACAATCAGCCCCTG	8	12519669	0.934103732	5	8	39	1	1.041392685	0.454545455	0.375	0.545454545	8	0	0	11	2R:12519669-12519720
2R	+	12520597	12520640	coding	CG8569	FlyBase	G11574.1	CGGGCCCTCATCTCAGAACGTGATATTACACCCATCGAGTCGGA	6	12520597	0.875815615	4	6	30	1	0.84509804	0	0.166666667	0.285714286	6	0	0	7	2R:12520597-12520640
2R	+	12520717	12520778	coding	CG8569	FlyBase	G11575.1	TTGTCCCACTATTCCGCCTCGCTATTCGGCTTCCATGCAGATCCCACCGTTGCCGAGAATCT	7	12520778	0.979459492	4	6	42	1	1.041392685	0.363636364	0.428571429	0.636363636	7	0	0	11	2R:12520717-12520778
2R	+	12529659	12529706	5'utr	fra	FlyBase	G11576.1	GAGCCATTCGAATTACCTCCGATCGCAAACGACGGTTTCCAGCCAAAT	5	12529659	0.91057806	2	5	18	1	0.77815125	0	0.2	0.333333333	5	0	0	6	2R:12529659-12529706
2R	+	12556789	12556842	coding	fra	FlyBase	G11577.1	TTAGCTCCGTTGAGGAGAACCGTGGACTGACGGGAGCCTACCAATGCCTGTTGA	8	12556842	0.938815077	4	8	31	1	1.079181246	0.5	0.5	0.666666667	8	0	0	12	2R:12556789-12556842
2R	+	12557257	12557296	coding	fra	FlyBase	G11578.1	TGAGAGAGGGCGACACCGTCACCCTGGACTGTGTGGCCAA	9	12557257	0.967491537	2	7	39	0.818181818	0.954242509	0.272727273	0.222222222	0.363636364	9	2	0	9	2R:12557257-12557296
2R	+	12557598	12557632	coding	fra	FlyBase	G11579.1	AGGTGGCTTAAGAACGGAGATCTCATAACGCCCAA	12	12557632	0.911659485	2	10	38	0.733333333	1.041392685	0	0.25	0.4	12	4	0	11	2R:12557598-12557632
2L	+	3059961	3059999	coding	CG3523	FlyBase	G1158.1	CGCCCCCCAATTGGACCTGGGTGGTGGTCACTATGTGCC	7	3059961	0.952134953	3	6	43	0.8	0.903089987	0.1	0.428571429	0.6	7	2	0	8	2L:3059961-3059999
2R	+	12562686	12562732	coding	fra	FlyBase	G11580.1	ACGCGGGAAATGCAGCTGCAGGCAATGGCTGTGTGTCCACCATTGAA	14	12562686	0.898436552	4	14	68	1	1.342422681	0	0.428571429	0.636363636	14	0	0	22	2R:12562686-12562732
2R	+	12562744	12562796	coding	fra	FlyBase	G11581.1	TGGCCATCCTCTAAAGAGCTTTAGTGTGCCGGGGCCACCACCCACTGGCGGAG	5	12562796	0.946054687	2	5	23	1	0.77815125	0.5	0.2	0.333333333	5	0	0	6	2R:12562744-12562796
2R	+	12562922	12562961	coding	fra	FlyBase	G11582.1	TCGCCCTACAAGAAACCATCTTTCTCGGCTGCCACGCCCA	5	12562922	0.963347181	2	5	27	1	0.84509804	0	0.4	0.571428571	5	0	0	7	2R:12562922-12562961
2R	+	12562971	12563032	coding	fra	FlyBase	G11583.1	AGGGCGGTGGCTCGGTAGTGCACTCAACCGATGAGATTCAAAGACTTGCCCCCAGCACATCT	43	12563023	0.706163201	6	37	182	0.86440678	1.230448921	0.050847458	0.302325581	0.491525424	43	6	2	51	2R:12562971-12563032
2R	+	12563104	12563198	stop_codon	fra	FlyBase	G11584.1	CGAGTTCGAGTGTTAACACTGAAGCCGCCTTAATAATGTCCGGCTGGCTGAAAGTATTAGTCGTCAAACAGTGGATGTTACTTGTTTTTTAGTTT	17	12563173	0.910401496	8	15	118	0.95	1.278753601	0.1	0.176470588	0.3	17	1	0	19	2R:12563104-12563198
2R	+	12563211	12563357	3'utr	fra	FlyBase	G11584.2	ATTGATTTAACTCGAATTTGTGAAATGCAGTGAACCGACTTGAATTGTGTTTCCCTCCAGCGAGGTTCGTTTAGCTTAAGTTAAACAAATGTGCGATATATTAATGACCGAAAAGAATTGTAAATACGAACGACGCCGCCATATAAA	387	12563346	0.937597371	22	376	3107	0.974182444	2.053846427	0.244406196	0.354005168	0.569707401	387	11	4	566	2R:12563211-12563357
2R	+	12563418	12563513	3'utr	fra	FlyBase	G11585.1	CCGATAAGAAGAGTGTAAAAACGGGGACAGAAAACAGAGAAATAAGAAATTAGGCGAACAGTAGCGTCTATTGTGCAGGATCGGTTCTGTCTCTAA	15	12563442	0.9795676	6	13	70	1	1.342422681	0.272727273	0.333333333	0.545454545	15	0	0	22	2R:12563418-12563513
2R	+	12563704	12563810	3'utr	fra	FlyBase	G11586.1	AAAATCATTCTATCTAGACTTGTCCCCTAAAGTGTTCTTCTAGTTTGTTTATCCATTCATACGTATGAGTTTGATACGTGCCATTCAATGATTTGTCGCCAATCCAA	66	12563784	0.990837369	13	63	649	0.918367347	1.255272505	0.051020408	0.378787879	0.581632653	66	4	4	90	2R:12563704-12563810
2R	+	12572132	12572168	start_codon	ClC-b	FlyBase	G11587.1	TAAATAATGGACGATAGGAAGGCACTGATTACCCTCG	6	12572132	0.945788793	3	6	22	1	0.954242509	0.888888889	0.5	0.666666667	6	0	0	9	2R:12572132-12572168
2R	+	12572211	12572356	coding	ClC-b	FlyBase	G11588.1	AGGAGGCAGGTCCAACTTCCAAAGCTGTGCAGGATTTCGGACTCCACCAAAGAGAAGAGCCCTCCACTAGTGCTTTAGCTAGAAGAGCGACGCTTTCGGGGAATAACCACTTATTGGATGATTCTCAGCCACTGCTAATGGGCAAC	33	12572281	0.973766044	12	32	187	0.96	1.681241237	0.2	0.393939394	0.6	33	2	0	48	2R:12572211-12572356
2R	+	12573021	12573050	coding	ClC-b	FlyBase	G11589.1	GAGATCTGCTGATTCCCTACCTTTACTGGC	6	12573050	0.766891653	2	6	48	1	0.954242509	0	0.333333333	0.555555556	6	0	0	9	2R:12573021-12573050
2L	+	3060010	3060138	coding	CG3523	FlyBase	G1159.1	CACCTCAACGATGAGATCGCCATCACCGGTTTCTCCGGCCGTCTGCCGGAGAGCTCCACCATCGAGGAGTTCAAGCAGAATCTTTTCGACGGCGTCGACATGGTCAACGATGATCCCCGCCGTTGGGAG	25	3060010	0.928274583	10	23	117	0.894736842	1.531478917	0.263157895	0.44	0.631578947	25	4	0	34	2L:3060010-3060138
2R	+	12573169	12573241	coding	ClC-b	FlyBase	G11590.1	GCGTATTGTAAGAATTAAAACGCTGGCTGTGAAGGCGATTGGAGTTATAACCTCGGTGGTGGGTGGTTTGGCC	57	12573241	0.959094315	5	53	259	0.930232558	1.301029996	0.244186047	0.368421053	0.581395349	57	3	3	80	2R:12573169-12573241
2R	+	12573464	12573505	coding	ClC-b	FlyBase	G11591.1	TTCTGGAACCAGAATCTCATTTGGCGCACCTTAGTGGCCTCC	6	12573505	0.970306878	3	6	31	1	0.84509804	0.142857143	0.166666667	0.285714286	6	0	0	7	2R:12573464-12573505
2R	+	12574058	12574139	coding	ClC-b	FlyBase	G11592.1	ATGTGCTGTCCTGTGCTACGTTTGGTCTCAATGTGTCCTTGGGTGTCTTCATCCCAACTGCTCTGGTCGGCGCAGCATGGGG	23	12574111	0.793584226	6	21	202	0.939393939	1.491361694	0.636363636	0.304347826	0.515151515	23	2	0	31	2R:12574058-12574139
2R	+	12590441	12590509	lincRNA_exon	CR30055	FlyBase	G11593.1	CTGTCATGGAATGCGGCACTAGGAAATATTAACTGACGCTGATCAAGTGATATCTGAAATGTGGTAAAG	17	12590441	0.971684682	9	17	98	1	1.380211242	0.291666667	0.352941176	0.541666667	17	0	0	24	2R:12590441-12590509
2R	+	12590605	12590635	lincRNA_exon	CR30055	FlyBase	G11594.1	GAGTCACATGATATTTAATGTGATAAAAACT	8	12590605	0.961860391	3	6	54	0.909090909	1	0	0.25	0.454545455	8	1	0	10	2R:12590605-12590635
2R	+	12593146	12593168	NoAnnotation			G11595.1	GTGTTTCTCAGCTGTGATTGTGT	7	12593168	0.699488577	4	6	61	0.818181818	0.954242509	0.727272727	0.428571429	0.636363636	7	2	0	9	2R:12593146-12593168
2R	+	12611361	12611396	3'utr	Amph	FlyBase	G11596.1	AGATGAGGAATGAGAGAGAGAATATTTTGAAAATGT	5	12611361	0.957886951	4	4	30	0.833333333	0.698970004	0	0.2	0.333333333	5	1	0	5	2R:12611361-12611396
2R	+	12614093	12614126	3'utr	CG45086	FlyBase	G11598.1	CAACGCACCGCAAAGCAAATCGCGTGATTAAACT	7	12614093	0.921760753	2	7	25	1	1	0	0.428571429	0.6	7	0	0	10	2R:12614093-12614126
211000022278903	-	456	496	NoAnnotation			G116.1	ACTCACACACAAATATTGCGAAACTTACTAGTATATAATAA	7	479	0.7545434	2	5	43	0.833333333	1	0	0.428571429	0.666666667	7	2	0	10	211000022278903:456-496
211000022278903	-	507	566	NoAnnotation			G116.2	CGTAACATACAGAAAAATACGATCCCGAAACAATTGTTTGTACTTAAATCATTTAAGCAT	67	552	0.957724593	9	63	409	0.95505618	1.62838893	0.056179775	0.28358209	0.460674157	67	3	1	85	211000022278903:507-566
2L	+	3060229	3060496	coding	CG3523	FlyBase	G1160.1	GGTCTGTATGGACTTCCCGACAGGATTGGCAAGCTCAAGGATAGCGATCTGGAGAACTTTGACCAACAGTTCTTCGGTGTGCACCAAAAGCAGGCTGAGTGCATGGACCCACTGCTGCGCATGCTGCTCGAGCTCACCCATGAAGCTATTATTGACGCTGGCCTAAACCCAAGTGATCTGCGCGGTTCCCGCACTGGTGTGTACATCGGTGTGTCCAACTCGGAGACTGAGCAGCACTGGTGCAGCGATGCTGACCGGGTTAACGGCT	243	3060449	0.899597464	35	233	1312	0.952380952	1.954242509	0.283068783	0.407407407	0.619047619	243	15	3	360	2L:3060229-3060496
2R	+	12615988	12616092	5'utr-coding	CG45086	FlyBase	G11601.1	AACTTAGCGTAGACCCGTAATTAGCAATAGCAATAGCCAAAGAGAGCCTGGATCGTAAGCGCTGGAGGAGGTCTGCAGAGCGAGCAAAGCCGAAGTACAAATGCA	12	12615988	0.935843116	7	9	37	0.782608696	0.954242509	0.086956522	0.583333333	0.782608696	12	4	1	18	2R:12615988-12616092
2R	+	12616346	12616378	3'utr	CG45086	FlyBase	G11603.1	AGGAAATCGAGAAGCAGTTGCGCCGGGACAAGA	5	12616346	0.67316937	2	4	7	1	0.954242509	0.555555556	0.6	0.777777778	5	0	0	9	2R:12616346-12616378
2R	+	12616848	12616909	3'utr	CG45086	FlyBase	G11604.1	ACTTGAATGCCATCAAAACGCTTTGGGACGATGCTGGCATCCAGGAGTGCTATGATCGTCGT	9	12616903	0.959263823	3	8	43	0.9	0.954242509	0.3	0.111111111	0.2	9	1	0	9	2R:12616848-12616909
2R	+	12617058	12617108	intron-3'utr	CG45086	FlyBase	G11605.1	TTGTCTATGTATAGTTATCTGAAGGATCTCGATCGTGTGGCTCAACCTGCA	8	12617058	0.991479929	3	5	60	0.692307692	0.653212514	0.076923077	0.375	0.615384615	8	3	1	9	2R:12617058-12617108
2R	+	12617993	12618060	3'utr	CG45086	FlyBase	G11606.1	ATGGAGGAATCTAAAGCTTTATTTCGTACTATAATTACATACCCTTGGTTTCAAAATTCGTCAGTTAT	17	12618035	0.788994099	8	14	151	0.869565217	1	0.043478261	0.352941176	0.52173913	17	2	1	20	2R:12617993-12618060
2R	+	12618753	12618776	intron	Galphaq	FlyBase	G11607.1	AATAAAACAACGATCTCTTGGTAA	5	12618753	0.969331432	2	4	23	0.666666667	0.77815125	0	0.6	0.777777778	5	3	0	6	2R:12618753-12618776
2R	+	12619137	12619189	stop_codon	CG45086	FlyBase	G11608.1	TTTGGTCTAAACTGGATTTGGATCGAAAAACTATTTTTGTGATTTTTATACAA	18	12619137	0.993389353	5	18	219	1	1.431363764	0	0.388888889	0.592592593	18	0	0	27	2R:12619137-12619189
2R	+	12619249	12619278	5'utr	CG45086	FlyBase	G11609.1	TTGAGAAGCGAGCGAATGTGGCCGAAAATT	7	12619270	0.691013331	2	7	16	1	1.041392685	0	0.285714286	0.545454545	7	0	0	11	2R:12619249-12619278
2L	+	3060518	3060577	coding	CG3523	FlyBase	G1161.1	GTGCCATGTTTGCCAACCGCATCTCCTTCACCTTTGATTTCAAGGGACCCAGCTACAGCA	110	3060550	0.708696803	8	104	848	0.944444444	2.184691431	0.160493827	0.354545455	0.561728395	110	9	0	153	2L:3060518-3060577
2R	+	12619425	12619455	5'utr	CG45086	FlyBase	G11610.1	ATAACACAAAATCTGATACAGTGTGACAACA	6	12619425	0.943362957	2	4	23	0.714285714	0.698970004	0	0.166666667	0.285714286	6	2	0	5	2R:12619425-12619455
2R	+	12620722	12620751	3'utr	Galphaq	FlyBase	G11611.1	CGGCGATGTCTGGCCAAGTGGGTTCAGTGT	5	12620734	0.767583455	3	5	28	1	0.84509804	0.285714286	0.4	0.571428571	5	0	0	7	2R:12620722-12620751
2R	+	12620763	12620818	3'utr	Galphaq	FlyBase	G11612.1	TTTTATAATTTTAGTTTAATTTAATATACAAGGATAACTAAATGAGACGCACATAA	13	12620813	0.990580816	3	13	49	1	1.301029996	0	0.461538462	0.65	13	0	0	20	2R:12620763-12620818
2R	+	12621511	12621545	3'utr	Galphaq	FlyBase	G11613.1	GACATACATATATATAGTTTTCCGTCCAATGAATT	23	12621531	0.699414063	3	21	186	0.896551724	1.414973348	0.413793103	0.260869565	0.413793103	23	3	0	26	2R:12621511-12621545
2R	+	12626586	12626631	intron	CG17760	FlyBase	G11614.1	CGACATACGGACAAACGGACAGGATCTATAATTGTTGATATTAATT	10	12626586	0.988912214	2	9	85	1	1.322219295	0	0.5	0.761904762	10	0	0	21	2R:12626586-12626631
2R	+	12626762	12626818	start_codon	CG17760	FlyBase	G11615.1	AATCAAGGAACCAGAGAATAAGCCTGCAGGAATAACCATGGACTGCTGCCTATCGGA	27	12626773	0.998544773	3	27	82	1	1.62324929	0.095238095	0.555555556	0.714285714	27	0	0	42	2R:12626762-12626818
2R	+	12627099	12627153	coding	CG17760	FlyBase	G11616.1	CATGGCCATACAGTCGATGATCAGTGCAATGGATACTCTGCGAATTCCCTACGGT	5	12627099	0.962677131	5	5	27	1	0.903089987	0.5	0.6	0.75	5	0	0	8	2R:12627099-12627153
2R	+	12628459	12628534	stop_codon	CG17760	FlyBase	G11618.1	GTGTTCACTGCTGTCAAGGACACAATTCTGGAATTGCATTTAAGTGAAACTAATTTGCTGTGACCTCGATTTCTAC	62	12628459	0.9810158	11	61	436	0.97979798	1.986771734	0.060606061	0.403225806	0.626262626	62	2	0	97	2R:12628459-12628534
2R	+	12628548	12628599	3'utr	CG17760	FlyBase	G11619.1	AAATCATATTGATGAGTAACAACCTTTGTGTATCATATTTTAAAAATAGGGA	23	12628571	0.66638718	9	18	175	0.857142857	1.477121255	0.171428571	0.391304348	0.6	23	5	0	30	2R:12628548-12628599
2L	+	3060582	3060703	coding	CG3523	FlyBase	G1162.1	CACCGCTTGCTCCAGTTCTCTGTACGCCTTGGAACAGGCTTTCTCCGATATGCGCGAAGGAAAGGTCGACAACGCCCTGGTCGCTGGAGCTGGACTGATCCTCAAGCCCACCATGTCGCTGC	66	3060676	0.764099764	15	64	319	0.972727273	1.728353782	0.290909091	0.363636364	0.618181818	66	2	1	107	2L:3060582-3060703
2L	+	3060704	3060887	coding	CG3523	FlyBase	G1162.2	AGTTCAAGCGACTGAATATGTTGAGCCCGGACGGCAGCTGCAAGGCCTTCGATGAGTCTGGCAATGGATACGTCCGTTCCGATGGATGTGTGGTGCTGCTCCTGCAGCGCACCTCTGCAGCCAGGCGTGTGTATGCCTCCATCCTCAATGTGCGCACCAATACGGATGGTTTCAAGGAGCAGGG	51	3060851	0.960825654	16	46	230	0.897435897	1.84509804	0.384615385	0.411764706	0.615384615	51	8	0	70	2L:3060704-3060887
2R	+	12633606	12633733	start_codon	spt4	FlyBase	G11620.1	TGTCAGTGTCGTGGCTTGGTTTTGCACGGATTTTGTATTTTTAGTTTTAAACCCATAATTGATAAGTAAATATGGCCTTTGACGCGATACCCAAGGATCTGCGAGGACTTCGCGCCTGCCTCGTTTGC	46	12633606	0.986678236	18	42	362	0.906666667	1.832508913	0.213333333	0.5	0.693333333	46	7	0	68	2R:12633606-12633733
2R	+	12633805	12633860	intron-coding	spt4	FlyBase	G11621.1	AGAGTTTTGATCAATTTGAGACTGATGGCTGTGAAAACTGCGAGGAGTTCCTGCGA	969	12633830	0.703339488	15	937	5226	0.967944251	2.188459736	0.347735192	0.367389061	0.5728223	969	38	8	1389	2R:12633805-12633860
2R	+	12633870	12633929	coding	spt4	FlyBase	G11622.1	AACAAGGACAATGTCTATGATCACACTAGCAACAACTTTGACGGAATTATTGCCCTAACT	13	12633870	0.85296079	9	12	65	0.9375	1.176091259	0.25	0.230769231	0.375	13	1	0	15	2R:12633870-12633929
2R	+	12634044	12634127	coding	spt4	FlyBase	G11623.1	ACTCGTGGTATCTATGCCATTTCTGTATCCGGAACACTGCCGCAGTCTACCTTACGTGACATGAAGAATCGTGGAATTGTCTAC	16	12634087	0.81353331	8	12	95	0.782608696	0.77815125	0.347826087	0.375	0.565217391	16	3	2	18	2R:12634044-12634127
2R	+	12636908	12636938	5'utr	Iswi	FlyBase	G11624.1	AAGTTCATTTAGAGACAGACGCCGGCATTGC	7	12636925	0.836299541	2	5	34	0.714285714	0.698970004	0.142857143	0	0	7	2	0	5	2R:12636908-12636938
2R	+	12637100	12637145	coding	Iswi	FlyBase	G11625.1	AGGCTGAGTTCGACAACAAAATCGAGGCTGATCGCAGTAGGCGCTT	18	12637118	0.910986759	4	15	50	0.863636364	0.977723605	0.272727273	0.222222222	0.363636364	18	2	1	19	2R:12637100-12637145
2R	+	12637420	12637519	coding	Iswi	FlyBase	G11626.1	CGATGCCTCACCCGCCTACATCAAAAGTGGAGAGATGCGTGACTACCAGATTCGCGGTCTTAACTGGATGATTTCGCTTTACGAAAATGGTATCAATGGA	15	12637420	0.967875776	7	12	72	0.909090909	1.301029996	0.5	0.4	0.590909091	15	2	0	20	2R:12637420-12637519
2R	+	12638018	12638065	coding	Iswi	FlyBase	G11627.1	GTGGGCCCTGCTTAATTTCCTGCTGCCCGATGTGTTTAATTCGTCAGA	6	12638065	0.988017047	5	5	59	0.875	0.84509804	0.125	0.333333333	0.5	6	1	0	7	2R:12638018-12638065
2R	+	12638265	12638324	coding	Iswi	FlyBase	G11628.1	AAGGACATTGATGTAGTGAACGGTGCTGGCAAAGTGGAGAAGATGCGACTGCAGAACATC	5	12638307	0.949819273	3	5	21	1	1.079181246	0	0.8	0.916666667	5	0	0	12	2R:12638265-12638324
2R	+	12638734	12638777	coding	Iswi	FlyBase	G11629.1	ATTTGCAAGCTATGGATCGTGCTCATCGTATTGGTCAAAAGAAG	8	12638734	0.871271871	4	8	52	1	1.176091259	0.6	0.5	0.733333333	8	0	0	15	2R:12638734-12638777
2L	+	3060916	3060975	coding	CG3523	FlyBase	G1163.1	AATCGCCTGATCCGCGAGACCTACGAGGAGATTGGTCTTAACCCCGCCGATGTGGTTTAC	13	3060916	0.956142197	5	13	59	1	1.255272505	0.333333333	0.230769231	0.444444444	13	0	0	18	2L:3060916-3060975
2R	+	12639153	12639243	coding	Iswi	FlyBase	G11631.1	GAGAAGCAAAAGCTAAATGCGCTGGGCAACTGGATCGAGCCACCGAAGCGTGAACGCAAAGCCAACTATGCTGTGGATGCCTATTTCCGCG	23	12639189	0.942024806	5	23	97	1	1.544068044	0.6	0.47826087	0.657142857	23	0	0	35	2R:12639153-12639243
2R	+	12639362	12639389	coding	Iswi	FlyBase	G11632.1	CTACTATTTCCGCAAGACTGTTGGTTAC	9	12639382	0.698361541	3	9	62	1	1.041392685	0.090909091	0.222222222	0.363636364	9	0	0	11	2R:12639362-12639389
2R	+	12639414	12639487	coding	Iswi	FlyBase	G11633.1	GGATCGGATGCCACCAAAGTGCAGCGCGAGGAGCAGCGCAAGATCGATGAGGCAGAGCCGCTTACCGAGGAAGA	11	12639466	0.952796076	4	10	16	0.888888889	1.204119983	0.444444444	0.454545455	0.666666667	11	2	0	16	2R:12639414-12639487
2R	+	12639690	12639765	coding	Iswi	FlyBase	G11635.1	GAGCGAATAATGGGACAGATTGAGCGTGGAGAGGGCAAGATTCAACGGCGATTGTCTATTAAGAAGGCTTTGGATC	7	12639690	0.962713323	5	7	32	1	1.079181246	0.5	0.571428571	0.75	7	0	0	12	2R:12639690-12639765
2R	+	12639846	12639951	coding	Iswi	FlyBase	G11636.1	CCCCCTTCCATCAGTTGCGGCTGCAATATGGTAATAACAAGGGCAAGAATTACACTGAAATAGAGGATCGCTTTCTGGTATGCATGCTTCACAAGTTGGGCTTTGA	21	12639846	0.932763832	7	21	85	1	1.342422681	0.181818182	0.047619048	0.090909091	21	0	0	22	2R:12639846-12639951
2R	+	12640050	12640145	intron-coding	Iswi	FlyBase	G11637.1	AGAGCTTCTCCGCAATTCCGCTTTGACTGGTTCATCAAATCTAGAACCGCTTTGGAGCTACAGCGTCGCTGCAACACGTTGATTACCCTTATTGAA	10	12640050	0.980702109	8	10	75	1	1.041392685	0.090909091	0.1	0.181818182	10	0	0	11	2R:12640050-12640145
2R	+	12640358	12640437	3'utr	Iswi	FlyBase	G11638.1	TTTTTCTGAGATTCGGCTCTACACTCAGCACTAGGCAGTTAAATAGTTAAGACAAGCGATTACTTAAACATATTTTACTC	18	12640413	0.880993099	7	17	109	0.928571429	1.414973348	0.035714286	0.444444444	0.642857143	18	2	0	26	2R:12640358-12640437
2R	+	12640439	12640473	3'utr	Iswi	FlyBase	G11639.1	ATATAGTTAATAGTTCATATCTCACGCCGGAAGCA	8	12640473	0.958204598	4	8	43	1	1.113943352	0.307692308	0.375	0.615384615	8	0	0	13	2R:12640439-12640473
2L	+	3060998	3061081	coding	CG3523	FlyBase	G1164.1	CCAAGGTGGGCGATCCCCAGGAGGTGAACTCTATCACTGACTTCTTCTGCAAGGACCGTACGACCCCTCTGTTGATCGGATCGG	16	3061077	0.972376739	8	15	77	0.923076923	1.380211242	0.115384615	0.4375	0.653846154	16	2	0	24	2L:3060998-3061081
2L	+	3061085	3061287	coding	CG3523	FlyBase	G1164.2	AGTCCAACATGGGTCACTCGGAACCCGCTTCCGGTGTCTGCTCTGTGGCCAAGATTCTGATCGCCATGGAGGAGGGCGTCATTCCCGGTAACTTGCACTACAACAAGCCGAACCCAGATCTTTATGGACTCGTTGATGGACGTCTCAAGGTGGTCGACAGGAATCTGCCTTGGAACGGTGGCATCATCGGCCTGAACTCCTTT	143	3061085	0.887194638	30	139	867	0.96803653	2.025305865	0.447488584	0.391608392	0.602739726	143	6	1	212	2L:3061085-3061287
2L	+	3061288	3061529	coding	CG3523	FlyBase	G1164.3	GGTTTTGGAGGAGCCAACGCTCACGTTATCTTAAAGTCGAACCCCAAGCCCAAGGCTTTGACCCCCAAGGATGGAGCACTGAAAGTGGTCCTCGCCTCTGGACGCACCTTTGAGGCTGTGGAGCAGTTGCTCGAGTCCGCCTCTACTAATGCCGATGATGATGAGTACCTGCAACTGATCAACGAGATCCACTCAAAGGCTATTCCGAATCACTTCTTCCGTGGCTACGGAGTGGTGAGCAG	88	3061529	0.972037208	26	79	435	0.913669065	2.103803721	0.230215827	0.397727273	0.618705036	88	12	0	127	2L:3061288-3061529
2R	+	12640504	12640623	3'utr	Iswi	FlyBase	G11640.1	AAGTTTTTTTAAACACCCGCCTACACATCCGACTACATTACTATTGCGTGCCGCTGTATTCTATTCCAAATAATTGTATTGTGTTCTAAGACTATAATCATTATATTTATATAAATCAAC	44	12640504	0.987468251	16	43	378	0.985714286	1.838849091	0.2	0.409090909	0.628571429	44	1	0	69	2R:12640504-12640623
2R	+	12653953	12654006	coding	ZnT49B	FlyBase	G11641.1	TGGCGACGGGATGTGGAGGCTAAGGCCGTCGAAGTGTGGGGGTCCAAGGAAAAT	5	12654006	0.850766228	4	5	15	1	1	0	0.4	0.7	5	0	0	10	2R:12653953-12654006
2R	+	12654134	12654198	coding	ZnT49B	FlyBase	G11642.1	ACTGTTAAACGGCGGTTGCGTGACTACCGCAGGGAAATGGGATCTCGAACCAAAGTAATGCTCGA	25	12654167	0.96407727	5	24	66	0.945945946	1.544068044	0.108108108	0.4	0.594594595	25	2	0	35	2R:12654134-12654198
2R	+	12654407	12654448	coding	ZnT49B	FlyBase	G11643.1	AACCAGCTCATCCTCGCGTTTGGCATCTACAAGTCCTCTCAG	10	12654427	0.781385571	3	7	61	0.722222222	1.113943352	0.388888889	0.4	0.666666667	10	5	0	13	2R:12654407-12654448
2R	+	12654455	12654477	coding	ZnT49B	FlyBase	G11643.2	GATATAGATCATCCATATGGATA	4	12654477	0.960828891	2	2	15	1	0.954242509	0	0.5	0.777777778	4	0	0	9	2R:12654455-12654477
2R	+	12654508	12654568	coding	ZnT49B	FlyBase	G11644.1	TTCGGGCGTTGGCATCTTTTGCGTTGGCTGTGGCCTGTCCATATACCACGGTATTGATGGC	12	12654568	0.986692946	4	12	102	1	1.278753601	0.210526316	0.416666667	0.631578947	12	0	0	19	2R:12654508-12654568
2R	+	12654651	12654692	coding	ZnT49B	FlyBase	G11645.1	TGGTGGTGGCCATTAATGAGCTTAAGCGATCGGCTAAGGAAA	13	12654668	0.784461519	3	13	77	1	1.361727836	0.260869565	0.461538462	0.695652174	13	0	0	23	2R:12654651-12654692
2R	+	12655189	12655212	coding	ZnT49B	FlyBase	G11646.1	ATCTGGACAAACAGGATCTCGCAA	5	12655196	0.703706328	2	3	15	0.75	0.77815125	0	0.4	0.625	5	2	0	6	2R:12655189-12655212
2R	+	12655290	12655372	coding	ZnT49B	FlyBase	G11647.1	CGAGGCTTTCAAAAGGTTGAGGATCTGGAGAGCTTTCTGCTGGATCAAGGCGAAAACATTGTGGACCTGATGGGCGGCGAAAT	27	12655290	0.951021919	7	26	116	1	1.544068044	0.314285714	0.185185185	0.371428571	27	0	0	35	2R:12655290-12655372
2R	+	12655469	12655499	coding	ZnT49B	FlyBase	G11648.1	TCCCGGAAATACGCCATGTGGACCTGGAAAT	5	12655485	0.881394791	2	4	15	0.75	0.77815125	0	0.6	0.75	5	2	0	6	2R:12655469-12655499
2R	+	12655500	12655572	stop_codon	ZnT49B	FlyBase	G11648.2	ACTCTAATCGCCCTCTATTCGCCTGGGGGACTGTTAAATACATAAAGCATTGGGTGATTTGGTTGCTTTCTAT	82	12655524	0.753751072	9	80	656	0.95620438	2.117271296	0.328467153	0.475609756	0.686131387	82	6	0	131	2R:12655500-12655572
2R	+	12655573	12655632	3'utr	ZnT49B	FlyBase	G11648.3	AAGAAATTATTGCCTGTCTAGCATATATTTATTTCCCATTGTGTACTTCTAGATATAAAC	15	12655612	0.743040609	6	14	135	0.80952381	1.230448921	0.047619048	0.266666667	0.476190476	15	4	0	17	2R:12655573-12655632
2R	+	12659298	12659330	stop_codon	CG8646	FlyBase	G11649.1	TACTTTGGCAAAGACTGTGTAGAATAAAGATAT	16	12659315	0.752741709	2	16	91	1	1.397940009	0.44	0.4375	0.64	16	0	0	25	2R:12659298-12659330
2L	+	3061584	3061633	coding	CG3523	FlyBase	G1165.1	TTGGTACATCTACTCCGGCATGGGCAGCCAGTGGGCTAGCATGGCCAAGG	6	3061633	0.910764718	5	6	19	1	1	0.8	0.333333333	0.6	6	0	0	10	2L:3061584-3061633
2R	+	12705526	12705605	5'utr	CG42663	FlyBase	G11650.1	AGAAAGAAATGAGAAATTCGAATGGCAATGCAAAAGTTGCAGCAGGATAGCGAATTGTGATTTTCCAGCGAAACGGAGGA	44	12705526	0.982844295	7	43	323	0.966101695	1.755874856	0.288135593	0.295454545	0.474576271	44	2	0	57	2R:12705526-12705605
2R	+	12722408	12722491	5'utr	CG42663	FlyBase	G11651.1	AGTGTCTGTGCGTTGGGAAATGGAAATGCTCGATCGCGATCGCAGCTGAGGATTATTGATTCCGTCGCATTAGGAATTACGAAT	31	12722428	0.906553278	4	30	261	0.979166667	1.672097858	0.270833333	0.322580645	0.5625	31	1	0	47	2R:12722408-12722491
2R	+	12734927	12735111	coding	CG42663	FlyBase	G11652.1	CGAGAAGGACTGCGATGAGGACGACAAGGAGGATGTGCTCGATAGTATGCCACCACCTCCGAATTACATACAGATCTCGCAGGGCAGGATTCAGTTGGTCCACCAGCCGAGAACGCCCGTTGAATCGGAGGCGGGAACTCTGTCCCTGGAGCGGCACGGGGGCTCGATCTCCGGATCCGGCGGCT	68	12734927	0.954960857	15	57	261	0.801980198	1.431363764	0.346534653	0.323529412	0.544554455	68	18	2	81	2R:12734927-12735111
2R	+	12749230	12749276	coding	CG42663	FlyBase	G11655.1	GCTCTTGCCTGCCGAACCCTGCTCCACAGAAATGGAGGACTGGAGCA	8	12749261	0.991173104	2	8	24	1	1.113943352	0.307692308	0.5	0.692307692	8	0	0	13	2R:12749230-12749276
2R	+	12749277	12749336	coding	CG42663	FlyBase	G11656.1	TGTCGCAGGAGGAACTGGCAGTGATGACGTTCGACGACGAGCGGGATCCACATCACCCTC	24	12749288	0.952019703	3	22	74	0.945945946	1.243038049	0.459459459	0.375	0.594594595	24	1	1	35	2R:12749277-12749336
2R	+	12749346	12749395	coding	CG42663	FlyBase	G11656.2	AGCAGCGGAGGAAGAGGGATCACGACTGGCTGTGGCCATCGAGCGACTTT	169	12749349	0.92985102	5	157	830	0.947368421	2.431363764	0.140350877	0.473372781	0.687719298	169	15	0	270	2R:12749346-12749395
2R	+	12749413	12749460	coding	CG42663	FlyBase	G11657.1	GGAAACGGATTCAGTGGCCGATGGCATTACCCAGCTGCTGCAGCAGAA	14	12749441	0.648020903	6	14	59	1	1.361727836	0.043478261	0.428571429	0.652173913	14	0	0	23	2R:12749413-12749460
2R	+	12749528	12749591	coding	CG42663	FlyBase	G11658.1	CTACTCCGAGGACGAGGAGGTGGCCTGCACGGACTTTACCAACGACTTCTACAAACTGGTTAAC	13	12749591	0.95083587	6	13	57	1	1.380211242	0.208333333	0.461538462	0.708333333	13	0	0	24	2R:12749528-12749591
2R	+	12749630	12749706	coding	CG42663	FlyBase	G11659.1	AGAGGGTGAGACGGATGACGAGGATGAGGACGACGACGATGGGGAGGATTCCAGTATCTCAGAGAGCCAGGTGGGTC	12	12749630	0.973889591	6	8	46	0.647058824	0.740362689	0.411764706	0.333333333	0.529411765	12	5	1	11	2R:12749630-12749706
2L	+	3061670	3061748	coding	CG3523	FlyBase	G1166.1	AGAGGTGTGCCGATGTCCTAAAGCCCGAGGGAGTGGATCTAATCGATGTCCTGACCCGTTCCACGGACAAGAGCTTCGA	13	3061670	0.957595642	5	9	44	1	1.230448921	0.176470588	0.230769231	0.411764706	13	0	0	17	2L:3061670-3061748
2L	+	3061770	3061823	coding	CG3523	FlyBase	G1166.2	CTCGATTGCTGCCATGCAAGTGGCTCTTACCGATTTGCTCAGCTCGCTGGGCAT	23	3061805	0.669644021	6	10	107	0.823529412	0.84509804	0.529411765	0.304347826	0.529411765	23	3	3	28	2L:3061770-3061823
2L	+	3061826	3062345	coding	CG3523	FlyBase	G1166.3	ACCCCGACGGAATTGTGGGACACTCGGTGGGAGAGCTTGGATGCGCCTACGCCGATGGCTGCTTCACCCCGGAGCAGACCGTGCTGGCTGCTTACTGGCGAGGAAAGAGCATTCTGGACACTCAACTGGCCAAGGGCAAGATGGCCGCTGTGGGATTGAGCTGGGAAGATGCGCACAGCCGTGTGCCCAGCGATTGCTTCCCGGTGTGCCACAACAGCGAGGACAACTGCACCATCTCTGGCCCGGAGGCTTCCATCGAGGCTCTGGTCGCTAAACTGAACGCGGAGGGAGTGTTCGCCAAGGCAGTGAACTCATCCGGCTACGCTTTCCACAGCAAGTACATCGCTGAAGCTGGACCCAAACTACGCAAGAGTCTGGAGAAGATCATTCCCAACGCTA…	159	3061889	0.957595624	49	144	580	0.905579399	1.421192468	0.326180258	0.327044025	0.540772532	159	15	7	211	2L:3061826-3062345
2R	+	12749821	12749906	coding	CG42663	FlyBase	G11660.1	CGGACTACGCGGTTATCGACGAGTGCCGGCGGAGGGTTAGCGACATTGAAATTGAGGATGTGCCCATGATTGTCAGCAGCACGCCA	6	12749906	0.964328947	6	6	28	1	1.113943352	0.538461538	0.5	0.769230769	6	0	0	13	2R:12749821-12749906
2R	+	12750073	12750126	coding	CG42663	FlyBase	G11661.1	GCGATAGCATCAGCTGTGCCATGATGAACAAGTTGGCCAAAGAGGTGGTGCCAC	5	12750073	0.944532072	5	5	20	1	1	0.2	0.6	0.8	5	0	0	10	2R:12750073-12750126
2R	+	12750537	12750580	coding	CG42663	FlyBase	G11662.1	AGCAGCAGCGAAAATCGAAGATTCCTCCACCAGTTCCCGTGCGA	8	12750537	0.964288469	4	6	32	0.933333333	0.84509804	0	0.5	0.733333333	8	0	1	14	2R:12750537-12750580
2R	+	12750652	12750762	3'utr	CG42663	FlyBase	G11663.1	ATTTAAAGATTTAAAAAGACTAAATTGTGATATATTCAAACAAAACAAAACCGAATCGAGAGTTACAGAAGCATTAAGAGATGATGGCCAGGATGAGCAGGCACGTTTTGT	290	12750738	0.825928625	16	271	1963	0.935323383	1.53379516	0.017412935	0.3	0.495024876	290	16	10	376	2R:12750652-12750762
2R	+	12750814	12750846	3'utr	CG42663	FlyBase	G11664.1	ACCTTGTAAGCGGCACTGCCAACTGTTCCCCCT	9	12750834	0.761680561	4	7	30	1	1.146128036	0.285714286	0.444444444	0.642857143	9	0	0	14	2R:12750814-12750846
2R	+	12751009	12751050	3'utr	CG42663	FlyBase	G11665.1	ATGGTCACGTAGTAGGTGAACCAAGACTGTAGTCTTCCGCAC	14	12751009	0.911693186	4	14	59	1	1.342422681	0.227272727	0.5	0.681818182	14	0	0	22	2R:12751009-12751050
2R	+	12751064	12751092	3'utr	CG42663	FlyBase	G11666.1	TCGTAGGACTTGGTTAGAGTTAACCACAT	5	12751092	0.602066667	3	5	32	1	0.903089987	0	0.6	0.75	5	0	0	8	2R:12751064-12751092
2R	+	12751094	12751203	3'utr	CG42663	FlyBase	G11667.1	AGCTAATCCGGATTAGTGCTCCTCAGACACAACAGCAGTTGAACATTTGCATTTAAGGGTGAAATATTTCAAAGTGTTTACGATGCAGTATATGATGCATATATATATAT	63	12751094	0.931687536	7	60	479	0.953488372	1.612783857	0.453488372	0.253968254	0.453488372	63	3	1	82	2R:12751094-12751203
2R	+	12751329	12751382	3'utr	CG42663	FlyBase	G11668.1	AGCTCTTCTTTAACCGTAGTTAGCTCCTCCGGGCTGCTGCCACCGACTACTTCA	16	12751329	0.788174882	6	16	93	1	1.447158031	0	0.5625	0.75	16	0	0	28	2R:12751329-12751382
2R	+	12751415	12751518	3'utr	CG42663	FlyBase	G11669.1	TACATACTTACACTATATAGAACAGAACGCATTATGATCGTGAGGAGGGAATCTAGACGTAAGCTCGTATGAACATTATAAATGTATTTTCTTAGCGTAGCGAG	16	12751415	0.968468152	8	16	94	1	1.301029996	0.4	0.1875	0.35	16	0	0	20	2R:12751415-12751518
2L	+	3062391	3062450	coding	CG3523	FlyBase	G1167.1	TGCTCCCCACGGCCTGCTCCAGGCTATCCTCAAGCGCGCCCTGGGTCCTGATGCCACCAA	12	3062391	0.906049028	3	11	35	1	1.113943352	0.153846154	0.083333333	0.153846154	12	0	0	13	2L:3062391-3062450
2R	+	12756447	12756487	5'utr	mRpL18	FlyBase	G11670.1	GGCAGTCTGGTAACACTAAAGGCAGCTCAAAATATTTTATC	6	12756447	0.791435256	3	6	29	1	0.84509804	0	0.166666667	0.285714286	6	0	0	7	2R:12756447-12756487
2R	+	12756555	12756599	start_codon	mRpL18	FlyBase	G11671.1	TGTCTCGCAGTGCTCGCCCCCTCACCTCCGCCCGTGTACTGCACA	5	12756555	0.961774987	3	5	23	1	0.84509804	0.571428571	0.2	0.428571429	5	0	0	7	2R:12756555-12756599
2R	+	12756648	12756689	coding	mRpL18	FlyBase	G11672.1	ACCGGAATCCACGGAACTTGGAAAGATTACGCATTGCCTACA	5	12756648	0.950860968	2	4	17	0.714285714	0.698970004	0	0.4	0.571428571	5	2	0	5	2R:12756648-12756689
2R	+	12758297	12758372	coding	Dgkepsilon	FlyBase	G11673.1	CTTGGGCGAGTTCAAGGACATGATCTTCCCGCCATACAGCTTTGTGGCCGCCCGAACCAGAGACTCGATGCGGCTC	10	12758370	0.952123002	3	10	49	1	1.176091259	0.066666667	0.4	0.6	10	0	0	15	2R:12758297-12758372
2R	+	12758404	12758438	coding	Dgkepsilon	FlyBase	G11674.1	AGAACTGGGAGCCGCTTATTGTGATCGCCAACACC	25	12758422	0.62783451	3	23	139	0.921052632	0.942008053	0	0.44	0.631578947	25	0	3	35	2R:12758404-12758438
2R	+	12758788	12758841	coding	Dgkepsilon	FlyBase	G11675.1	TCGACCGCTTTGACCTGCAAATAGAGAAACTGCACTATCGACTGCCTATTCAGA	7	12758788	0.957874158	5	7	34	1	1.176091259	0.2	0.571428571	0.8	7	0	0	15	2R:12758788-12758841
2R	+	12759024	12759074	intron-coding	Dgkepsilon	FlyBase	G11676.1	AGCTGCTGTACTTTACCTTCGGAACGCAACAGGTGATGCAACCTGGCTGCG	9	12759074	0.975556564	5	9	56	1	1.255272505	0.777777778	0.444444444	0.722222222	9	0	0	18	2R:12759024-12759074
2R	+	12759484	12759523	stop_codon	Dgkepsilon	FlyBase	G11677.1	GTCAGGCCCGCGTCCTCAAGCTGGCTGCAACCTGAACATT	8	12759484	0.899656471	2	8	31	1	1.113943352	0	0.375	0.615384615	8	0	0	13	2R:12759484-12759523
2R	+	12759547	12759621	3'utr	Dgkepsilon	FlyBase	G11678.1	CCTTATGTGCCAGTCCCTAATCTCAAAGTACTTAACCTGGAACCTCAATGTATACTTAATCGAATTCGGTTAGCA	26	12759596	0.714509318	13	24	187	0.931818182	1.612783857	0.272727273	0.423076923	0.659090909	26	3	0	41	2R:12759547-12759621
2R	+	12870256	12870328	5'utr	bic	FlyBase	G11679.1	CTTTTTGACATTTGACTACGACTGGGCGCACGTGTTTTCTGGCAAGGCTCTGTGCTAAATTCTAGTAAAATCA	39	12870315	0.772118627	12	34	270	0.887096774	1.740362689	0.129032258	0.41025641	0.629032258	39	7	0	55	2R:12870256-12870328
2L	+	3062475	3062535	coding	CG3523	FlyBase	G1168.1	CGAGAACAACGTTGAGTTCTTCCTCACCAATGTGGGCAAACTCTTTGCCGCCGGAGCCCAG	5	3062534	0.982980237	4	5	25	1	0.903089987	0.375	0.6	0.75	5	0	0	8	2L:3062475-3062535
2R	+	12870518	12870577	coding	bic	FlyBase	G11680.1	TGCAGTCGTCGCTCAAGAAGCTGTCGGTAAACACAATTCCCGGCATCGAGGAGGTGAACA	6	12870549	0.783762866	4	5	27	0.916666667	1.041392685	0.583333333	0.333333333	0.666666667	6	1	0	11	2R:12870518-12870577
2R	+	12870635	12870713	coding	bic	FlyBase	G11681.1	TGCCGACGAACACGTTTGCCATCACGGGTCATGGCGAGAACAAGACGATCACCGAGATGGTGCCCGGCATTCTGACGCA	34	12870635	0.856913856	8	33	81	0.9375	1.77815125	0.203125	0.529411765	0.75	34	4	0	60	2R:12870635-12870713
2R	+	12870789	12870862	coding	bic	FlyBase	G11682.1	AGCCGGCTCTTCAGCCGCCGATGCCGGTGACGATGATGTGCCCGATCTGGTCGAGAACTTCGAGGAGGTGGCCA	9	12870803	0.768758737	6	8	30	0.909090909	1	0.636363636	0.111111111	0.272727273	9	1	0	10	2R:12870789-12870862
2R	+	12870871	12870925	stop_codon	bic	FlyBase	G11683.1	ACAAAGGAGGAGAAGTCCGGTGAGGTGGCGGCCTCCGCTTAGGCTGGTCCAACCC	12	12870871	0.967975378	4	10	53	0.904761905	0.977723605	0.095238095	0.5	0.714285714	12	1	1	19	2R:12870871-12870925
2R	+	12870955	12871036	3'utr	bic	FlyBase	G11684.1	CACCGAACACAAAAACATACATACAAAACATACGGGGCCAGGGAGCAAGACGAAGTGGCTGGCATACAGGGCAGAACCCACA	12	12870987	0.834062785	4	11	16	0.954545455	1.322219295	0.181818182	0.5	0.727272727	12	1	0	21	2R:12870955-12871036
2R	+	12871045	12871144	3'utr	bic	FlyBase	G11685.1	ACGCCGGAAACACATCTACCACTTACCCATTCCGGTTCCAAATCGGAAACGGATCCACTCCGGACTGCAACCAGCGCTTCTGCCCTGAATGGGCCATTCT	32	12871045	0.958129504	10	27	138	0.836734694	1.311753861	0.244897959	0.4375	0.632653061	32	7	1	41	2R:12871045-12871144
2R	+	12871146	12871353	NoAnnotation			G11686.1	CGTGCTCCCTCCAGCCACTTTTTTGGGGGTCATGCTACACACTATACTAAAATACAAAAATAAAGGCATCCGAGTGAGCGCTGAACAGAACACATAAGCATAATAACTATACTTAACATACTAAGGGAACCCTTCAATCTTAATCTAATTGTACTAGTTTGGAACAGTCAAATGTATTTTCCAAAGCGATTAAAGAACGTTTCCTTAA	80	12871146	0.973309968	21	76	461	0.95412844	1.716003344	0.110091743	0.2875	0.47706422	80	4	1	104	2R:12871146-12871353
2R	+	12880994	12881050	coding	Aats-asp	FlyBase	G11688.1	TAACGCTGGTGGCGATTCTGCGGAGGATCACGCCGCCGGAAGATATGGCCTCTCGGA	8	12881024	0.915041069	4	7	26	1	1.204119983	0.375	0.75	0.875	8	0	0	16	2R:12880994-12881050
2R	+	12881175	12881252	coding	Aats-asp	FlyBase	G11689.1	AAGCAGTGCTTCCTCATCCTGCGCCAGCAGAGCAGCACGGTGCAGTGCATCCTGGCTGTCGGTGATGTTATCTCCAAA	14	12881175	0.984922931	6	13	104	0.904761905	1.278753601	0.380952381	0.285714286	0.523809524	14	2	0	19	2R:12881175-12881252
2L	+	3062539	3062837	coding	CG3523	FlyBase	G1169.1	CAGGTACTTACTCTAGTGCGTCCTATCAGCTACCCGGTGGGTCGTGGAACCCCCATGTTGAACTCCAAGGTCGGATGGGACCACACCCAGAAGTGGCTGGTGGCCAAGTTCGGCAAGGAAACTTCTTCTGGTGAGACCATCGTGGAAGTCGATCTCTCCAAGGAGGATGATGCTTTCCTGGCTGGACACACGATCGACGGACGTATCCTCTTCCCGGCCACTGGCTACATGACTCTGGCTTGGCAGACATTCGCTAAGATGCAGGGAAGTGAGTTCCACAAGACCCCGGTGGTAATGGA	119	3062822	0.962884904	34	112	571	0.951871658	1.551449998	0.315508021	0.403361345	0.620320856	119	5	4	178	2L:3062539-3062837
2R	+	12881513	12881559	coding	Aats-asp	FlyBase	G11690.1	CTAAGGAGAGCATTATTGATATCCAGGCCAAGCCAGTGGCGGTGTCT	5	12881513	0.945226912	4	5	23	1	1	0.5	0.4	0.7	5	0	0	10	2R:12881513-12881559
2R	+	12881573	12881634	coding	Aats-asp	FlyBase	G11691.1	CCTGCACAGAGCAGTCGCTGGAATTGTCCGTCGAGCAGATATTCGTAATATCCCAGGCCAAG	8	12881573	0.95911667	3	6	34	0.777777778	0.84509804	0.555555556	0.125	0.222222222	8	2	0	7	2R:12881573-12881634
2R	+	12881676	12881746	coding	Aats-asp	FlyBase	G11692.1	GAACGCCGATGATGCGGAAGGTCTGAATATTCGCGTGAACCAGGACACGCGCTTGGACAACCGAGTGCTCG	7	12881731	0.968652884	5	5	23	0.666666667	0.77815125	0.555555556	0.285714286	0.444444444	7	3	0	6	2R:12881676-12881746
2R	+	12881865	12881950	coding	Aats-asp	FlyBase	G11694.1	AGCGGCCAGTGAGGGAGGCGCCAATGTGTTCACCGTGAGCTACTTCAAGGATTCAGCCTATCTGGCGCAGTCGCCGCAGCTGTACA	25	12881950	0.969292513	7	24	131	0.976190476	1.311753861	0.333333333	0.48	0.69047619	25	0	1	41	2R:12881865-12881950
2R	+	12881967	12882024	coding	Aats-asp	FlyBase	G11695.1	CGCCGATTTTGACAAGGTCTATACCGTAGGAGCCGTGTTCCGTGCAGAGGATTCGAAC	15	12881967	0.957860107	5	14	69	0.947368421	1.255272505	0.421052632	0.266666667	0.421052632	15	1	0	18	2R:12881967-12882024
2R	+	12882041	12882080	coding	Aats-asp	FlyBase	G11696.1	CCGAGTTCGTAGGCCTTGATCTGGAAATGGCCTTTAAGTA	5	12882068	0.82535739	3	5	40	1	0.698970004	0	0	0	5	0	0	5	2R:12882041-12882080
2R	+	12882092	12882181	coding	Aats-asp	FlyBase	G11697.1	AGGTGCTGCACACGATTGGCAACACGTTTACGTCCATTTTCAAGGGACTGCGTGATAAGTACGCTAAGGAAATCGAATCTGTAGGCCAGC	11	12882181	0.980612637	8	11	71	1	1.204119983	0.125	0.363636364	0.5625	11	0	0	16	2R:12882092-12882181
2R	+	12882396	12882463	coding	Aats-asp	FlyBase	G11698.1	CACGATGCCTGATCCAAACAATCCGGTCTACTCCAACTCTTACGATATGTTCATGCGCGGCGAGGAGA	7	12882396	0.964130935	4	6	33	0.769230769	1	0.307692308	0.428571429	0.692307692	7	3	0	10	2R:12882396-12882463
2R	+	12882777	12882824	coding	Aats-asp	FlyBase	G11699.1	CGCTATGGATGTCCTCCACATGCTGGTGGTGGCATTGGAATGGAGCGT	4	12882777	0.919127982	3	3	20	0.666666667	0.602059991	0.833333333	0.5	0.666666667	4	2	0	4	2R:12882777-12882824
2R	+	12882825	12882893	coding	Aats-asp	FlyBase	G11699.2	GTGGTGATGCTGTATCTGGGATTGGACAACATCCGCAAGACTTCCATGTTCCCGCGCGATCCCAAACGA	9	12882825	0.918739557	6	7	47	0.714285714	1	0.428571429	0.444444444	0.642857143	9	4	0	10	2R:12882825-12882893
2R	+	12882894	12882939	stop_codon	Aats-asp	FlyBase	G11699.3	TTAACGCCTTAAGCACGATAGACTCAAACAACGTACTCTTTAGATT	83	12882910	0.944905142	5	81	207	0.968503937	2.089905111	0.086614173	0.385542169	0.598425197	83	4	0	123	2R:12882894-12882939
2R	+	12882941	12882974	3'utr	Aats-asp	FlyBase	G11699.4	GAATACAATTCGATGAAACAATTGTTTTACTTTC	8	12882951	0.918925223	2	2	34	0.6	0.954242509	0	0.625	0.8	8	6	0	9	2R:12882941-12882974
[truncated: 46,722 more rows]
