# Supplementary material for: Global identification of functional microRNA-mRNA interactions in Drosophila
Source: Nat Commun. 2019 Apr 9;10:1626. doi: 10.1038/s41467-019-09586-z (PMC6456604; doi:10.1038/s41467-019-09586-z)
Supplement: Supplementary file 10 — Supplementary Data 7 [file 41467_2019_9586_MOESM10_ESM.txt]

#PARalyzer clusters on pooled AGO1 PARCLIP samples (R1+R2)
Chr	Strand	Start	End	Aligned to	GeneName	AnnotationSource	ClusterID	ClusterSequence	ReadCount	ModeLocation	ModeScore	ConversionLocationCount	ConversionEventCount	NonConversionEventCount	T2Cfraction	ConversionSpecificity	endG_fraction	RedundantSeqFraction	RedundantCopyFraction	UniqueReads	None	Other_1	T2C_1	Link
211000022278174	+	994	1032	NoAnnotation			G10.1	AATTATTTTTAAAGTTGTGGCAAAAGAACTGATTGTTTG	21	994	0.95512619	6	21	114	1	1.431363764	0.62962963	0.238095238	0.407407407	21	0	0	27	211000022278174:994-1032
211000022278664	-	363	409	rRNA	CR40611	FlyBase	G100.1	AAATCGTTTCCATATATTATCGTTAATTTTTGGTGGCAGGCAAATAT	9	363	0.990120409	5	9	92	1	1.113943352	0	0.333333333	0.538461538	9	0	0	13	211000022278664:363-409
2L	+	536328	536370	coding	ush	FlyBase	G1000.1	AAGCTGGAACAGCCCGCTACGCCGCCCTCGGAGCCAGAAGCCT	9	536370	0.779277873	2	7	14	0.818181818	0.954242509	0.181818182	0.222222222	0.363636364	9	2	0	9	2L:536328-536370
2L	-	5990543	5990670	stop_codon	lid	FlyBase	G10000.1	AGCAGCGGGCGGTGCAATCGGCGCGGTAGAGTAACGTATATAGAGTCCAGGAGGTGCAGTAACAGCCGATTGTGTTTTACGCATGATGTACTACTAAATACCCGATAAAGGCCGTCTACCGGTATTTA	165	5990670	0.935674352	15	162	897	0.982832618	2.058805487	0.154506438	0.296969697	0.502145923	165	3	1	229	2L:5990543-5990670
2L	-	5990729	5990808	coding	lid	FlyBase	G10001.1	TGTACTGTGTGGGCCTCAATCGCAGCCAGATAAAGCCCGACGACGACTATATCTGCATTCGATGCACAAAGACAGTTGCC	14	5990734	0.909307903	8	13	53	0.947368421	1.255272505	0.052631579	0.214285714	0.421052632	14	1	0	18	2L:5990729-5990808
2L	-	5990835	5990913	coding	lid	FlyBase	G10001.2	AGGAGGACGACGAGGAGGAGTGCCGGGCGGAGAACTGCCACAAGCCAACCGGGCGAGAGGTGGACTGGGTGCAGTGCGA	21	5990893	0.999880669	3	21	45	1	1.380211242	0.083333333	0.095238095	0.208333333	21	0	0	24	2L:5990835-5990913
2L	-	5991413	5991471	coding	lid	FlyBase	G10003.1	CCGGCGCCGAAGACTCTAACGATAGTCTGATGGTACAAAATAGTCCCAATAGCAACAGC	182	5991440	0.76307198	8	174	1018	0.96803653	2.326335861	0.269406393	0.159340659	0.301369863	182	7	0	212	2L:5991413-5991471
2L	-	5991518	5991588	coding	lid	FlyBase	G10004.1	AGCTGTGGCGCATTCTAGAAACGATGCCGCCCACGTTGCTGCAGGCGGAGGCCATGGAGCGTGTTGTCCAG	19	5991564	0.996146644	3	18	65	1	1.301029996	0.2	0.052631579	0.1	19	0	0	20	2L:5991518-5991588
2L	-	5991613	5991653	coding	lid	FlyBase	G10005.1	TGAAAATTTGCTTGACCTGATGATGGAGGGCGACCTGCTAG	132	5991652	0.687464945	8	130	828	0.971910112	2.238046103	0.08988764	0.242424242	0.438202247	132	5	0	173	2L:5991613-5991653
2L	-	5991656	5991734	coding	lid	FlyBase	G10006.1	CGATGAAGATGAGCCTCGTACCGCCCCCGCGACCTCCACCGTCAACTCCGATCTCCTCAAGCTGCTGTCCGACAGTGAA	43	5991726	0.956614917	6	39	212	0.903846154	1.194976603	0.269230769	0.162790698	0.307692308	43	3	2	47	2L:5991656-5991734
2L	-	5991925	5991965	coding	lid	FlyBase	G10007.1	AGCTCTTAGCAGTCCTGACGTCAGTGCGGCTCAAGAAGCGA	6	5991965	0.904577257	4	6	22	1	0.954242509	0.111111111	0.5	0.666666667	6	0	0	9	2L:5991925-5991965
2L	-	5992062	5992258	coding	lid	FlyBase	G10008.1	GAGTTCCGAAACTTAATGTTCAATTGTCAGTTGTGCCGCGATTGGTTTCACGAGGATTGCGTCCCACCGCCATCAGCCACAAATCAAAATGGAATTGTTAACGGCGGATCAGGACCAGGTACCAATCGACCCAAGTGGCTATGTCCGAGCTGTGTGCGCTCGAAGAGACCGCGCCTAGAAACCATCCTTCCGCTACT	27	5992062	0.942122818	15	24	159	0.941176471	1.505149978	0.205882353	0.185185185	0.352941176	27	2	0	32	2L:5992062-5992258
2L	-	5992269	5992320	coding	lid	FlyBase	G10008.2	AACTTCGGCGGCAAAATATGAACAAGAATCCCATGCGCGATATGTTCTGCTT	8	5992286	0.926583036	3	5	30	0.833333333	1	0.25	0.375	0.583333333	8	2	0	10	2L:5992269-5992320
2L	-	5992329	5992392	coding	lid	FlyBase	G10008.3	AAGAGAAAAATCCGGCGGAGATTGTGGCCAGCTTCAAGCACGCTGAGGAGCAGGAGCTGCTCGA	87	5992347	0.999297477	4	86	277	1	2.100370545	0.079365079	0.310344828	0.523809524	87	0	0	126	2L:5992329-5992392
2L	-	5992469	5992558	coding	lid	FlyBase	G10009.1	AGAAGGGCACCTTCTATACGCTCTTGGAGGTTCTCATGCCCCGGTCGGACGCCATCAACATAGACTCGGATCTCAAGCCGCGCTTCCAGG	141	5992499	0.895043202	12	134	576	0.950549451	1.937016107	0.175824176	0.226950355	0.401098901	141	8	1	173	2L:5992469-5992558
2L	+	536406	536514	coding	ush	FlyBase	G1001.1	AAGTACCCCAAAGTGCGTCTGAATGCGCTCCTGGCCTCAGATCCTGCCCTTAAGCCAGATGCCAAGGAGCTGACCCTGCCGGACTCTCGTCTCCTGGCTCCTCCGCCGC	40	536406	0.944147345	13	37	186	0.962264151	1.40654018	0.150943396	0.2	0.396226415	40	1	1	51	2L:536406-536514
2L	-	5992580	5992824	coding	lid	FlyBase	G10010.1	TGAGCAGTTCTTGAAATCGGCCTCCGACATCAACGGTCAAGTGCCTTCGCATGGACTGCTGAAGGATGCACTACGAAAGGCGCGTGAGTGGCTACGGGCCGTTGAGCAGCTACAGCAAAACAACCACGTCACATATTGCCACACACTGGAGGCAATGATCGAGCGCGGCTTGAACATACCCATCCAGCTGGAGGAGCTGAGCCGAATGCAGGGACACCTAAATAGTGCACATCAATGGAAGGACA	75	5992818	0.941325923	21	73	295	0.980582524	2.004321374	0.165048544	0.27027027	0.475728155	74	2	0	101	2L:5992580-5992824
2L	-	5992874	5992917	coding	lid	FlyBase	G10011.1	ATTGCAACAGATCGGTGCAGATATCGAAGCCTGGGAGTCGCAGG	5	5992874	0.958952382	4	5	15	1	0.84509804	0.142857143	0.4	0.571428571	5	0	0	7	2L:5992874-5992917
2L	-	5992924	5993009	coding	lid	FlyBase	G10012.1	AAGCTGACCTACCAAGACGTGAAGAACCTGTTACACATTGCGGCTGCTGACCTTGATCCCACGGATCCGTATGTCGACAAGGAGAT	29	5993009	0.966519052	7	27	185	0.947368421	1.255272505	0.210526316	0.206896552	0.394736842	29	1	1	36	2L:5992924-5993009
2L	-	5993012	5993086	coding	lid	FlyBase	G10012.2	AGCTCGACCTACTGCAAAAGCGACTGAAGCAGTGCAAGTGGTACAAGCGCTCGCAGGGATTGAGGGAGACCAGCT	16	5993012	0.966519052	7	15	42	0.954545455	1.322219295	0.136363636	0.375	0.545454545	16	1	0	21	2L:5993012-5993086
2L	-	5993132	5993181	coding	lid	FlyBase	G10013.1	CGAGAGCCAGCTGCAATTATCGCTGGAGTCTCTGGAGGAGAGTGAGCTGG	6	5993181	0.966156874	4	6	29	1	0.84509804	0.142857143	0.166666667	0.285714286	6	0	0	7	2L:5993132-5993181
2L	-	5993216	5993273	coding	lid	FlyBase	G10014.1	GTTCAAGAAATCGATAATCTCTGCTGCATCATTGACGAGGGCGCTTCGGTGCGAGAGC	26	5993216	0.97254897	8	24	140	0.947368421	1.079181246	0.315789474	0.269230769	0.5	26	0	2	36	2L:5993216-5993273
2L	-	5993281	5993326	coding	lid	FlyBase	G10015.1	ACAACCAGGAGGCTGCTCAGTACAAGCTAACCATGGAGGAGCTAGA	6	5993281	0.90973071	3	5	14	1	1.041392685	0.090909091	0.5	0.727272727	6	0	0	11	2L:5993281-5993326
2L	-	5993586	5993659	coding	lid	FlyBase	G10016.1	TTTCACGTTGCCGTGACATAGTCGATGCACATACACCCACCTCGGTGACCCTGCAGGAGCTGCAGGAATTGTGC	9	5993586	0.96196432	5	8	46	1	0.954242509	0.111111111	0	0	9	0	0	9	2L:5993586-5993659
2L	-	5993678	5993755	coding	lid	FlyBase	G10017.1	CTGAGAAGCACACTCTGATATATCGTTATACACTGGACGAGATGCCGCTGATGCTGCAGAAACTTAAGGTGAAGGCGC	9	5993678	0.966246747	6	8	41	0.916666667	1.041392685	0.333333333	0.333333333	0.5	9	1	0	11	2L:5993678-5993755
2L	-	5993825	5993879	coding	lid	FlyBase	G10018.1	AACGACGATGAGCGCCATTGCCAAGAGTGCAACACCACGTGCTTCCTGTCGGCGG	6	5993825	0.827575903	4	6	17	1	0.77815125	0.166666667	0	0	6	0	0	6	2L:5993825-5993879
2L	-	5993881	5993948	coding	lid	FlyBase	G10019.1	AAGAAACTGCGCAAATCGCTTTTGGAGTGGGGCGTTACCCGCGCAGAGCGTCGCGCCTTCGAGCTAGT	11	5993881	0.973441755	6	11	70	1	1.113943352	0.230769231	0.090909091	0.230769231	11	0	0	13	2L:5993881-5993948
2L	+	536540	536956	coding	ush	FlyBase	G1002.1	ACCGGAGGTAGCAGAACCTCTGCTAAAACCAGCCAGATTTATGTGCCTGCCCTGTGGGATTGCATTCAGTTCGCCCTCAACTCTGGAGGCCCATCAAGCCTACTATTGCTCTCATAGAATTAAGGACACGGACGAGGCTGGCAGTGATAAGTCAGGGGCAGGAGGATCGGGAGCCACAGCTGGCGATGCAGCAGGGTTGACCGGAGGCTCCACCGAGCCACCAGCCAAAATGGCCAGGACAGGAAAGCAATATGGCTGCACCCAGTGCTCCTACAGCGCGGATAAGAAGGTATCCCTAAATCGCCACATGCGCATGCACCAGACTTCGCCAGCAGCTCCCACACTGGCCGGCTTGCCAAGTCTTCTCCAGAACGGAATAGCGCCGCCGGGAGTTACGCC…	448	536770	0.999999148	49	419	2851	0.936316695	1.89050086	0.17383821	0.220982143	0.399311532	448	31	6	544	2L:536540-536956
2L	-	5993955	5994008	coding	lid	FlyBase	G10020.1	CTCACATTTGGCATCGCTACTGCCTGCTACATCGACATGGCCGAAATGGTCGAC	8	5993955	0.981908175	3	6	46	0.818181818	0.954242509	0	0.25	0.454545455	8	2	0	9	2L:5993955-5994008
2L	-	5994056	5994132	coding	lid	FlyBase	G10021.1	TTTTGCACCTGCCGATTGGCTGAAGATGGGGCGCGAGTGTGTTAACCACTATTCCATGCTGCGACGTTTCTGTGTCT	10	5994097	0.977725559	8	10	57	1	1.113943352	0.076923077	0.2	0.384615385	10	0	0	13	2L:5994056-5994132
2L	-	5994177	5994247	coding	lid	FlyBase	G10022.1	ACAATCGTGTACCGGTATTCCGAACCGATCAGCATGCAGGCGAGTTTGTGATCACCTTTCCCAGGGCCTAT	43	5994229	0.755593434	9	41	238	0.964912281	1.439332694	0.263157895	0.279069767	0.456140351	43	1	1	55	2L:5994177-5994247
2L	-	5994254	5994310	coding	lid	FlyBase	G10023.1	TTTCATCACAGCCCGATCTGCTTCACCAGCTGGTGACCATTATGAACCCGAACATTT	15	5994254	0.963818624	5	15	79	1	1.301029996	0.1	0.2	0.4	15	0	0	20	2L:5994254-5994310
2L	-	5994341	5994435	coding	lid	FlyBase	G10024.1	CGAGGACCACTGGAGCTACTCCATCAACTATCTTCACTGGGGAGAACCTAAAACCTGGTACGGTGTTCCGGGGTCCTGTGCTGAGCAGTTTGAAG	11	5994394	0.972506544	8	10	60	0.875	1.146128036	0.25	0.363636364	0.5625	11	2	0	14	2L:5994341-5994435
2L	-	5994449	5994495	coding	lid	FlyBase	G10025.1	CGGCATGAACGCTCCGTGGATGTATGTGGGCATGTGCTTCGCAGCCT	5	5994495	0.917653846	3	4	24	1	0.84509804	0.142857143	0.4	0.571428571	5	0	0	7	2L:5994449-5994495
2L	-	5994518	5994634	coding	lid	FlyBase	G10026.1	ATCACGGCTCTGGTTTTCCCACTAAGAGCTCGTTATATTTGTTGCCGGGCGACCAAGAGTATGCAGAGTCAAGCTGGAACCTTAACAACTTGCCGTTGCTGGAGGATTCCATTCTTG	17	5994518	0.967760547	6	15	89	0.80952381	1.230448921	0.142857143	0.235294118	0.380952381	17	4	0	17	2L:5994518-5994634
2L	-	5994642	5994802	coding	lid	FlyBase	G10026.2	ACACTCTGCAACAATTTGGACAAATGGCTGACCAGTTCAAGCAAGAATACTTCCGCAAGCCGGTGCACTTGGTGCCCACTGAGATGGTGGAGCGCGAGTTTTGGCGCATCGTGTCATCTATCGATGAAGACGTTACCGTTGAGTATGGGGCGGACTTGCAC	35	5994699	0.96762379	13	31	174	0.869565217	1.301029996	0.195652174	0.257142857	0.434782609	35	5	1	40	2L:5994642-5994802
2L	-	5995043	5995171	coding	lid	FlyBase	G10027.1	ACTTATCGTAGACCCACTGATGAAGTACATTTGCCACATCTGCAATCGCGGCGACGTCGAGGAGTCAATGCTGCTTTGCGATGGCTGCGACGACAGCTACCACACCTTTTGCCTGTTGCCGCCTCTGAC	65	5995100	0.973453579	14	62	380	0.964705882	1.913813852	0.270588235	0.246153846	0.423529412	65	3	0	82	2L:5995043-5995171
2L	-	5995231	5995299	coding	lid	FlyBase	G10028.1	AAGGAAGAATTTAAGAGGGATCTTCTCAGCAGTTTCAATGCTGTCAACAGCGGCGGATCGCCATTAGCC	10	5995231	0.97426496	7	10	55	1	1.079181246	0.166666667	0.1	0.25	10	0	0	12	2L:5995231-5995299
2L	-	5995348	5995385	coding	lid	FlyBase	G10029.1	TCGGAAATTCCAATGCCAGCTGCGGCCTGAGTGGTGTT	11	5995371	0.695429756	5	10	47	0.888888889	0.726998728	0.055555556	0.636363636	0.777777778	11	0	2	16	2L:5995348-5995385
2L	+	537038	537237	coding	ush	FlyBase	G1003.1	AAACCGATCGCTACTGCAGCCACTGTGATATCCGGTTCAACAACATCAAGACCTATCGAGCGCACAAACAACACTACTGCAGTTCGCGGCGACCAGAGGGACAGCTCACGCCCAAGCCAGACGCCTCTCCGGGAGCAGGTTCCGGACCGGGTTCCGCAGGCGGATCCATAGGAGTATCAGCCCAGGCGGCTACGCCCGGC	96	537230	0.973474141	19	80	478	0.833333333	1.522878745	0.183333333	0.229166667	0.383333333	96	18	2	100	2L:537038-537237
2L	-	5995419	5995460	coding	lid	FlyBase	G10030.1	ACAAAGCCCATGAAATTCCCACACGGCAGCAGATTGCGCCGC	6	5995460	0.812493292	3	5	15	0.888888889	0.903089987	0	0.5	0.666666667	6	1	0	8	2L:5995419-5995460
2L	-	5995491	5995575	coding	lid	FlyBase	G10031.1	CGCATCTTGCACCCCTTTGAGGTATACACTTCGGGAAAGGTTCTAGGACCCACACCAACGTCGTCTGGATCTGGTAGCACACCCG	14	5995491	0.741420594	8	14	74	1	1.255272505	0.166666667	0.285714286	0.444444444	14	0	0	18	2L:5995491-5995575
2L	-	5995690	5996022	coding	lid	FlyBase	G10032.1	ACGCCGCCAGAGTGCCCTGTGTTCCGGCCCACAACTGAGGAGTTCAAGAATCCACTGGCCTACATCAGCAAGATCCGCTCCATAGCTGAGAAGTGTGGAATCGCAAAGATCCTGCCGCCGGCAACCTGGTCGCCGCCGTTTGCAGTGGACGTGGACAAGCTACGCTTTGTGCCACGTGTCCAGCGGCTGAATGAGCTCGAGGCAAAGACGCGCGTCAAACTCAACTTCCTTGATCAGATCGCAAAGTTCTGGGAGCTGCAAGGCTCTTCACTAAAGATCCCAATGGTGGAGCGAAAGGCTCTCGACTTGTACACACTGCACCGCATCGTTCAG	81	5995690	0.957086104	22	79	373	0.973684211	1.744292983	0.131578947	0.320987654	0.51754386	81	2	1	111	2L:5995690-5996022
2L	-	5996123	5996175	coding	lid	FlyBase	G10033.1	AGCAGCAGTGTGTCAGCCAGCAAAAAGTACCATAATAGTTGTCCTCATCCCAC	9	5996175	0.977234833	4	8	48	0.857142857	1.079181246	0	0.444444444	0.642857143	9	2	0	12	2L:5996123-5996175
2L	-	5996225	5996314	coding	lid	FlyBase	G10034.1	AAAGAAATCCAATGCTAACGACGAGCCCTCGACCCCAGTCACCCCGGCAGGAGCAACAGGATCTCACACCCATGCTCCGCCAGGCATTTC	11	5996225	0.893218708	5	9	27	0.882352941	0.875061263	0	0.363636364	0.588235294	11	1	1	15	2L:5996225-5996314
2L	-	5996492	5996529	5'utr	lid	FlyBase	G10035.1	CCGAGCGGAATAAATTTAATCTGAACTCATCTTAAAGC	43	5996509	0.804641808	3	42	370	0.980392157	1.698970004	0.392156863	0.186046512	0.31372549	43	1	0	50	2L:5996492-5996529
2L	-	5999310	5999338	5'utr	lid	FlyBase	G10036.1	TACCGAGCGTGCGCGTCTTCCAACGACTT	5	5999310	0.853276063	3	4	20	0.8	0.602059991	0	0	0	5	1	0	4	2L:5999310-5999338
2L	-	6007576	6007625	3'utr	CG9098	FlyBase	G10037.1	AAACTCTTTAAGAGCCACCTCACTCTGATGTACTACCAAAGTCTTGTATT	30	6007596	0.701948526	4	27	175	0.897435897	1.544068044	0.128205128	0.233333333	0.41025641	30	4	0	35	2L:6007576-6007625
2L	-	6007871	6007925	stop_codon	CG9098	FlyBase	G10038.1	ATGATGGCCGAGCAGTAAGCTGTGAAATAATATGGACTTAAGTTTCTGGCCGATA	41	6007925	0.8280815	3	39	284	0.966666667	1.763427994	0.5	0.341463415	0.55	41	2	0	58	2L:6007871-6007925
2L	-	6023461	6023503	3'utr	CG9107	FlyBase	G10039.1	AAATTCGCCGATGCCATTGACACTGCCGCGACCGAATCCTGAC	9	6023486	0.70670451	4	9	34	1	1.079181246	0.416666667	0.222222222	0.416666667	9	0	0	12	2L:6023461-6023503
2L	+	537256	537416	coding	ush	FlyBase	G1004.1	AGGAACAAGACTCCGACTCCCGCAATGGTCGCCGTCGCAGCTGCAGCAGCGGCTGCCGCTGCCTCCCTCCAGGCCACGCCGCATTCGCATCCACCTTTCCTGGCACTGCCCACCCACCCGATCATAATTGTGCCCTGCTCGCTGATCCGTGCAGCTAGCTT	51	537256	0.965307351	17	47	245	0.941176471	1.329058719	0.161764706	0.294117647	0.470588235	51	2	2	64	2L:537256-537416
2L	-	6023706	6023751	coding	CG9107	FlyBase	G10040.1	AGACCAAGGAGCTAAAGAACTTCTACACCTTCCAAATACGCGAGAG	6	6023751	0.952929298	2	4	17	0.875	0.84509804	0.25	0.166666667	0.375	6	1	0	7	2L:6023706-6023751
2L	-	6023945	6024011	coding	CG9107	FlyBase	G10041.1	CATCGTCAAGACCGGCATGGAGCTGTGGCACGAGGAGTACGACTGCAATTACCTGCTGGATGCGCAA	17	6024011	0.955471109	6	17	81	1	1.301029996	0.3	0.176470588	0.3	17	0	0	20	2L:6023945-6024011
2L	-	6024015	6024058	coding	CG9107	FlyBase	G10042.1	GCGCTGGCACTAAAGAGCATTGACCTGTTCAACAGCAGCGGCGA	9	6024015	0.94972457	4	9	40	1	1.176091259	0.133333333	0.333333333	0.6	9	0	0	15	2L:6024015-6024058
2L	-	6024076	6024128	coding	CG9107	FlyBase	G10043.1	CAACACTCGTCCGCCCTTCGTCTTCAAGGTGGCCTACATAGTGTTCGAGAAGA	5	6024076	0.98386198	4	5	24	1	0.698970004	0	0	0	5	0	0	5	2L:6024076-6024128
2L	-	6024300	6024336	coding	CG9107	FlyBase	G10044.1	ACATGCGGGAGCACTTCATCCGTCTGATGGATCCCAA	8	6024318	0.687335197	4	8	47	1	0.903089987	0.375	0	0	8	0	0	8	2L:6024300-6024336
2L	-	6024443	6024490	start_codon	CG9107	FlyBase	G10045.1	AGTTAATTTACCGCGAATTACACAAAATGGTTGAACTGGAGGGCTATG	6	6024471	0.973631625	2	5	22	1	0.903089987	0.125	0.333333333	0.5	6	0	0	8	2L:6024443-6024490
2L	-	6034886	6034928	stop_codon	mtm	FlyBase	G10048.1	CAACTACGCGACTGGCCTCGCCTATGCACTAATAGTATTGCTT	5	6034886	0.957885213	4	5	23	1	0.84509804	0	0.4	0.571428571	5	0	0	7	2L:6034886-6034928
2L	-	6035002	6035067	coding	mtm	FlyBase	G10049.1	TGTCGCTGGAATCCTGGTCTGTGCGCTCCTCAGCATGGCTGCCAGCGAACCCGCGAACTGCTATCC	9	6035002	0.970991387	5	8	49	1	1	0.1	0.111111111	0.2	9	0	0	10	2L:6035002-6035067
2L	+	537607	537702	coding	ush	FlyBase	G1005.1	GGAACGATTAAACCACTGGCCACTGCCCTAGTTGGCGCCACCTTAGAACCCGAACGCCCTTCAGCTCCATCATCTGCTGCTGAGGCCACAGAAGCC	22	537702	0.954194086	9	22	101	1	1.462397998	0.310344828	0.227272727	0.413793103	22	0	0	29	2L:537607-537702
2L	-	6035104	6035198	coding	mtm	FlyBase	G10050.1	TGTGGACGCACATCAACTCGTCGCTGGACCAGTATTTGAATCCACTCTTTCCCTCGTTCACGCACGGCGCCGAGCTAGTGCTGCGTCCGATTGCC	22	6035104	0.962332785	7	21	119	0.962962963	1.414973348	0.074074074	0.227272727	0.37037037	22	1	0	26	2L:6035104-6035198
2L	-	6035307	6035463	coding	mtm	FlyBase	G10051.1	AGCACTCGGATGCAGACAGATCTCCGGTGTTCCTGCAATTTATCGATAGCGTCTGGCAGGTTAGCCAGCAGTTCAACAACGCATTTGAGTTCAACGAGCACTTCCTGATAACCATCGTGGATCATCTGTACTCGTGCCGCTTCGGCACCTTCCTCTG	30	6035398	0.975357569	15	27	168	0.926829268	1.102662342	0.219512195	0.266666667	0.463414634	30	1	2	38	2L:6035307-6035463
2L	-	6035495	6035549	coding	mtm	FlyBase	G10052.1	AGTGCGCGGTTTCGAGGTTCTCATTGAGAAGGAGTGGCTCTCCTTTGGCCACAAG	10	6035495	0.977105289	4	10	66	1	1.113943352	0.538461538	0.3	0.461538462	10	0	0	13	2L:6035495-6035549
2L	-	6035627	6035695	coding	mtm	FlyBase	G10053.1	AGGTGCATCCTGGCCGGCGCCGTTAGGATTGTTGACAAGGTGGAGACCATGAGCACCTCCGTCGTAGTT	5	6035627	0.97888979	3	4	19	1	0.77815125	0	0.2	0.333333333	5	0	0	6	2L:6035627-6035695
2L	-	6035967	6036038	coding	mtm	FlyBase	G10054.1	AGCGACCATTACAAGGTGTTCCCAGCCGCTGGTGGGTGTAAGTGGCAAGCGAAATTCCGACGATGAAGCATA	8	6035967	0.961450327	5	8	42	1	0.903089987	0	0	0	8	0	0	8	2L:6035967-6036038
2L	-	6036094	6036181	coding	mtm	FlyBase	G10055.1	AACGAGTCCTACGCAATTTGCGACAGCTATCCGGCCGTGTGGGCTGTGCCCAAAGCGGCCTCCGATGATTTCCTGAGGCGCGTGGCAC	53	6036105	0.74106969	11	53	285	1	1.785329835	0.31147541	0.132075472	0.245901639	53	0	0	61	2L:6036094-6036181
2L	-	6036274	6036308	coding	mtm	FlyBase	G10056.1	ATTCGCCCACGCCGCGGCCAACTCTGTGAACGGTA	7	6036296	0.88364924	2	5	23	0.857142857	0.77815125	0.285714286	0	0	7	1	0	6	2L:6036274-6036308
2L	-	6036344	6036380	coding	mtm	FlyBase	G10057.1	TTCGCGGAGGACGGTGTTTGAGAAACTGCAGGCCAAC	5	6036380	0.944150266	2	5	22	1	0.84509804	0.714285714	0.2	0.428571429	5	0	0	7	2L:6036344-6036380
2L	-	6036394	6036449	coding	mtm	FlyBase	G10058.1	CTCGTACGGCATCGAGATTTTCTGCAAGGACATGCGAAACCTGCGATTCGCCCACA	5	6036394	0.963043988	3	5	26	1	1.041392685	0.818181818	0.6	0.818181818	5	0	0	11	2L:6036394-6036449
2L	-	6036530	6036594	coding	mtm	FlyBase	G10059.1	TCGGCGCTCTTACCATAACCAACTACCGTCTGTACTTCCGGTCGCTTCCCCTGCGGGATCAGGAG	15	6036565	0.698024397	8	13	88	0.941176471	1.204119983	0.117647059	0.133333333	0.235294118	15	1	0	16	2L:6036530-6036594
2L	+	537861	537982	intron-coding	ush	FlyBase	G1006.1	AGAGAATCTGCGCCTCTCGATCTCTCGCTGCGTCGATCGCCAATCACCCTGAATTCACTGAGCTTGCGTCAGCGCCAACTGCGGAATGCTCTCTTAGATGTGGAAGAAGTACTCCTTGCCGG	158	537945	0.826202477	18	145	967	0.92195122	2.276461804	0.351219512	0.234177215	0.409756098	158	16	0	189	2L:537861-537982
2L	+	537985	538045	coding	ush	FlyBase	G1006.2	TAGGAACCGGCAAGGAGAACGTTGAGACTCCGAGAGGAGGTGGAAGTGTGACTCCCGAGCA	24	538007	0.847008218	5	22	64	0.928571429	1.414973348	0.642857143	0.083333333	0.214285714	24	2	0	26	2L:537985-538045
2L	-	6036728	6036812	start_codon	mtm	FlyBase	G10060.1	AATGGATCCCTCCGCGAGCCTGGCCGACAAGTTGGCCTCCAAGACTGCCAGCAGCAACTCTCTGGACAGCAGCTCCAAGTCCAGT	17	6036728	0.932743521	8	16	62	0.941176471	0.903089987	0.176470588	0	0	17	0	1	16	2L:6036728-6036812
2L	-	6037137	6037184	coding	CG9117	FlyBase	G10062.1	CTGTCACACAATCAATGCGCTGTAAACTTAAAGAAGACGCCACTTCTA	6	6037137	0.968757046	2	6	36	1	0.77815125	0	0	0	6	0	0	6	2L:6037137-6037184
2L	-	6041199	6041544	stop_codon	ade2	FlyBase	G10063.1	CCGACGGAACTGTATCCACTTAACCCGAACGGTAGTCCTCAGGGAATTGCTGGCCTTTGCTCGTCGGATGGACGTCACTTGGCCCTCATGCCACATCCCGAGCGATGCTCCTCCATGTACCAGTGGCCCTATGTGCCATCTTCATTCGAAGTTTCCCCCACACAATCGGAAAGTCCTTGGCAGATTATGTTTAACAACGCGTACAATTGGTGTGTCAAGTCGAATCAATAGATATTCTAGATGAATTGAAAGCAGTTAAATAGGTTCTTGGCATTTATGACCTGATATATCTAAATACTATATACACGAATTTGTTTACTATTTTTATAAAATAAACTTAAACACT	155	6041199	0.985226408	35	150	1227	0.96744186	2.318063335	0.223255814	0.290322581	0.488372093	155	7	0	208	2L:6041199-6041544
2L	-	6041777	6041885	coding	ade2	FlyBase	G10064.1	TTGAGGCTTTCAAGCGTCGTCAAGATGTGTTCTCCTTGGGCATTTGCAATGGTTGCCAGCTGATGACACTTATAGGATTTGTTGGCAGTGCAAAGAGCGAGGTGGGCGC	15	6041829	0.97936611	7	15	113	1	1.204119983	0.125	0.066666667	0.125	15	0	0	16	2L:6041777-6041885
2L	-	6041951	6042003	coding	ade2	FlyBase	G10065.1	AGCGTGTCCCAATACCGCGGACTAATTTTCCCGGGCGGCTTCAGCTATGCGGA	5	6042003	0.953147462	5	5	25	1	0.77815125	0.166666667	0.2	0.333333333	5	0	0	6	2L:6041951-6042003
2L	-	6042077	6042154	coding	ade2	FlyBase	G10066.1	TAGTGAGCGCGAGATGATGGCCTGCCTGCTGAGGGCTAACTTCGAGGTGCACGATGTGACCATGTCGGATCTTCTTCA	21	6042137	0.805402531	7	20	103	0.965517241	1.447158031	0.551724138	0.285714286	0.482758621	21	1	0	28	2L:6042077-6042154
2L	-	6042510	6042570	coding	ade2	FlyBase	G10068.1	GAGAAACTTAATCGTCCCGAACTAGCTGTTCTCTTCGCCGAGGAGTGTGGATGGGTGGTGG	6	6042510	0.975405506	5	5	35	1	0.954242509	0.222222222	0.5	0.666666667	6	0	0	9	2L:6042510-6042570
2L	-	6042687	6042734	coding	ade2	FlyBase	G10069.1	TGACTCAATCGTTGTTGGGAGATGGACTTATTCAAGCAGGACACGATG	71	6042687	0.97806461	3	70	515	0.979381443	1.977723605	0.360824742	0.281690141	0.474226804	71	2	0	95	2L:6042687-6042734
2L	+	538049	538485	coding	ush	FlyBase	G1007.1	CGTTTGCGCTCCCTCCCTGCCGAGCAGTCCTTCGATGAGTCCCTCGCCCAAAAGACGAGCCATCAGTCCACGCAGTTCCGGGGCTGGTAGCGCCTCCTCCATGTCACCACCTGGTCTCAATGTGGCTGTTCCCCATCTGCTCGACATGCGCTCCATGCTACCTGCGGACTTTGGACTCTCCGAGTCGCTGTTGGCCAAAACCAACCCGGAACTGGCTCTGAAACTGGCGGCGGCAGCGGCCGCAGCTGCTGTGGCGGGCAGTAGTGGAGCAGCAGCCTTCCCGCCCGCTTCTCTTCCTGCCCAAACTAGTAGTGGGAATCCGGGTAGTGGAGGATCGGCAGGTGGCGCCCAGCAGCCTCAGATCTATGTGAAAAAGGGCGTGTCCAAGTGCATGGAGTG…	274	538253	0.976677351	59	266	1633	0.970509383	2.257678575	0.302949062	0.288321168	0.477211796	274	10	1	362	2L:538049-538485
2L	-	6042873	6043010	coding	ade2	FlyBase	G10070.1	AGGACTCCCTGTCCATGGCGGCTAAGGTGGGCGGTGAGACAATAAAGTCCCCGGGTACTCTTGTCATCTCCACCTATGCTCCCTGTCCGGATGTGCGGCTAAAGGTAACGCCTGATCTTAAAGGACCCGGCGCGGGGT	27	6042873	0.961365401	10	27	142	1	1.531478917	0.205882353	0.222222222	0.382352941	27	0	0	34	2L:6042873-6043010
2L	-	6043102	6043131	coding	ade2	FlyBase	G10071.1	AAGTGCTCTGGCAACTGGATGTGGGCTGCA	5	6043102	0.837622401	2	4	21	1	0.903089987	0	0.4	0.625	5	0	0	8	2L:6043102-6043131
2L	-	6043156	6043236	coding	ade2	FlyBase	G10072.1	CAGCCACTAAAAGGACTGCTTGATCCCGCCGCAATGGCCAGGATGTGTGTGGCTGAAGCGTTGAGTAACCTTGTGTTTGTA	17	6043203	0.811761932	6	13	94	0.833333333	1	0.166666667	0.352941176	0.541666667	17	3	1	20	2L:6043156-6043236
2L	-	6043393	6043475	coding	ade2	FlyBase	G10073.1	CGCCGCTCAAGGAGTTGAGTCTGCCGAAAGGTCTCCTTCTGGACGAGGCCTTGGAGAGAGTTCTTAGCTTGGTGGCAGTCGGT	20	6043475	0.983680953	6	18	148	0.84	1.322219295	0.2	0.2	0.36	20	4	0	21	2L:6043393-6043475
2L	-	6043597	6043658	coding	ade2	FlyBase	G10074.1	TCAGCTTCGTGGGAGTGGTGACCGGAGATGGGCGAGTAACGCTGCTGGAGAAGCCTGCCCCC	5	6043597	0.849900302	5	5	15	1	0.84509804	0.142857143	0.4	0.571428571	5	0	0	7	2L:6043597-6043658
2L	-	6043739	6043795	coding	ade2	FlyBase	G10075.1	GGAGTTCCAACTCGGCGATCCCACGATCACTGCCCTCGAACTGTGGGGTGCCGAGTA	66	6043739	0.951398412	4	64	280	0.987804878	1.908485019	0.097560976	0.227272727	0.37804878	66	1	0	81	2L:6043739-6043795
2L	-	6043860	6043965	coding	ade2	FlyBase	G10076.2	CGAGGAGACGCCGAAATGGAGAATAAATTGAACCGTGTGGTGCGAGCCTGTCTAGACCTGGGCGAGCAAAACCCCATATTAGCCATCCATGACCAGGGGGCTGGCG	19	6043965	0.956092775	12	18	83	0.956521739	1.342422681	0.043478261	0.105263158	0.260869565	19	1	0	22	2L:6043860-6043965
2L	-	6044127	6044347	coding	ade2	FlyBase	G10077.1	CAAACAGCCGTACGAGCCTTTGGACTTTAAATACCCTGCGACGTTTGCGCCCCCACTTCAGGTGCTCATTGAGGCGAGCAATGGCGCCTCCGACTACGGAAATAAGTTCGGCGAGCCAGTGATCTCTGGTTTTGCCCTCTCCTATGGACTGAACAGTGCTGCCGATGCCAGCCAGCGGGATGAGTACGTGAAACCGATCATGTTCAGCGGTGGCTTGGGCA	386	6044268	0.909693004	27	377	2604	0.973684211	2.682145076	0.107287449	0.220207254	0.390688259	386	13	0	481	2L:6044127-6044347
2L	-	6044429	6044472	coding	ade2	FlyBase	G10078.1	TCGCCGGCACCGCTGGCTACTGTGTTGGCGCTCTTCACATTCCA	5	6044472	0.963910392	2	4	32	0.8	0.602059991	0.2	0	0	5	1	0	4	2L:6044429-6044472
2L	-	6044485	6044551	coding	ade2	FlyBase	G10078.2	GCGCCTTTCAGCGGAGCCACCACCGGCACTGGCGGACGACTGCGTGATGTCCAGGGCGTGGGCAGAG	7	6044539	0.968161444	5	6	19	0.9	0.954242509	0.5	0.428571429	0.6	7	1	0	9	2L:6044485-6044551
2L	-	6044568	6044715	coding	ade2	FlyBase	G10079.1	CGAACAACACCATTAAGTTCAGCGACAACAGCAGTGCCATGGTGGGATTCGATCACCAGACCATAGTTCCGTCCTCCGTGGTCGCTCCCGGCGCAGTGCGTCTGCAGAGCGTGCAGTCTGACCTGATTTTCACGGCGGAGACCCACAA	375	6044568	0.976276261	14	365	2344	0.972340426	2.6599162	0.117021277	0.205333333	0.365957447	375	13	0	457	2L:6044568-6044715
2L	+	538496	538849	coding	ush	FlyBase	G1008.1	TTATTGCTCGGCAAGAAGCCAAGAAGGTGCGAGTGAAGTGGATGTCAAGTCGGCCGTTTCACCATCCATCGCTGGAGCAGGAGGACTGGGAGCCGGAGCTGCAGAGGCTGCTTCGTCGGTGGAAACCACACCGGTGGCATATCAACAGTTGATCTGCGCCGCCTGCGGAATTAAGTACACTTCCCTGGACAACCTGCGAGCCCATCAGAACTACTATTGCCCCAAGGGAGGAGCAGTTGCTGCCCCTGCCGCGACGCCCACGGATCCTGGCCAACTGGGCATGCCAAAGGAGAAGTGCGGAAAGTGCAAGACATTGCATGAAATTGGTCTGCCTTGTCCACCACCCGTTGCGAA	143	538581	0.948834444	30	137	589	0.957671958	1.956648579	0.322751323	0.223776224	0.412698413	143	7	1	181	2L:538496-538849
2L	-	6044723	6044760	coding	ade2	FlyBase	G10080.1	AGTCGCTGATTCGCATGATCATGGACACGCAGGCCCAC	10	6044723	0.95367931	2	10	46	1	1.146128036	0	0.3	0.5	10	0	0	14	2L:6044723-6044760
2L	-	6044762	6044813	coding	ade2	FlyBase	G10081.1	GCGCCACTGGTTTTTCCGCGGACGTATGGTGATCGACGGCGTGGAGCAGCCC	5	6044762	0.925200057	5	5	20	1	0.77815125	0.5	0.2	0.333333333	5	0	0	6	2L:6044762-6044813
2L	-	6044857	6044963	coding	ade2	FlyBase	G10082.1	GGCGGCACTGGAGCGGATTAATCAGGAGCTGGGCTTAGCCTTCAACGACTACGATTTGGACTACTACCACGACTTGTTTGCCAAGGAGCTGGGCCGCAATCCCACCA	14	6044857	0.958338553	7	13	64	1	1.301029996	0.1	0.285714286	0.5	14	0	0	20	2L:6044857-6044963
2L	-	6044999	6045099	coding	ade2	FlyBase	G10083.1	GGTTTGTTCCTCTGCTCGGTGACCGCATGACCCAGTGCTTGTACACCGAGGAGAATACCCCCAAGGCGAGCTTTGACGAGCAGCTACCTGAGCGCCAGGCC	10	6044999	0.95763843	7	10	45	1	1.204119983	0.3125	0.5	0.6875	10	0	0	16	2L:6044999-6045099
2L	-	6045169	6045234	coding	ade2	FlyBase	G10084.1	ACTTCTCCACGCCGTACTCCACGAACTGCGTGAACATATTCCAGAATCTCGGGTACTCAGAGGTGC	7	6045231	0.982180497	6	6	42	0.875	0.84509804	0.5	0.142857143	0.25	7	1	0	7	2L:6045169-6045234
2L	-	6045327	6045377	coding	ade2	FlyBase	G10085.1	GGCAGAGCACTCACTGGCCCTGGACGAGCTGCTGGTGTGGCTGGTCAAGCA	9	6045327	0.947953724	4	9	41	1	1.079181246	0.333333333	0.222222222	0.416666667	9	0	0	12	2L:6045327-6045377
2L	-	6045403	6045451	coding	ade2	FlyBase	G10086.1	CGGTTGCGCGAGGAAGACGGCGCCGTGGTGTCCGTGCGCATGGAGCGCT	8	6045451	0.932349733	4	8	28	1	1.079181246	0.083333333	0.375	0.583333333	8	0	0	12	2L:6045403-6045451
2L	-	6045640	6045663	intron	ade2	FlyBase	G10087.1	CCGCCAGTTGATAACCCCCAGCGT	104	6045663	0.775513622	3	102	211	0.972789116	2.155336037	0.013605442	0.336538462	0.530612245	104	4	0	143	2L:6045640-6045663
2L	-	6045675	6045701	miRNA	mir-966	ensembl	G10088.1	TGCTGTGGGTTGTGGGCTGTGTGGCTG	225	6045688	0.667402906	9	194	1665	0.883647799	1.971585065	0.006289308	0.293333333	0.5	225	35	2	281	2L:6045675-6045701
2L	-	6045907	6045966	5'utr	ade2	FlyBase	G10089.1	AAACGATCGTAATTTGCAGCTAAGACGCACGTGTGCTCCGCTCAGTGTTAGTGTTATTGT	89	6045952	0.694746687	8	88	489	0.990825688	2.033423755	0.458715596	0.179775281	0.330275229	89	1	0	108	2L:6045907-6045966
2L	+	538864	538912	coding	ush	FlyBase	G1009.1	CGACAGTCAATCCGCAACCCGCCACCAATAGTCTGAACAAGTGTCCTGT	101	538885	0.950892677	4	85	263	0.863636364	1.45484486	0.121212121	0.198019802	0.386363636	101	15	3	114	2L:538864-538912
2L	-	6046518	6046562	3'utr	slmo	FlyBase	G10090.1	TGCAACTGCAGCAATTTTAAGCATTCTGTGTATAAATAAAACCCA	18	6046562	0.985488526	3	17	158	0.954545455	1.021189299	0	0.222222222	0.363636364	18	0	1	21	2L:6046518-6046562
2L	-	6046678	6046732	3'utr	slmo	FlyBase	G10091.1	ACATAGTCAATGTAAGCTTTGTAAGCCGCCGCAGATTTCGAAGAACGAGAGGAGC	18	6046678	0.973924856	7	17	104	0.964285714	1.130333768	0.035714286	0.333333333	0.571428571	18	0	1	27	2L:6046678-6046732
2L	-	6046743	6046921	3'utr	slmo	FlyBase	G10092.1	ACAGCAACACCTTCCTCTATTCTCAAGCCATTCAATGCATATATTTTATAATTATTACTCCCCTTCGAACGAATCGACTGCTAATGAGTCATGTCGATAAAGAAGTGCCCCCGAATGGCTGAACTGGAAGGAACTCGCGCTAATGCTGGCCCCCATTCATGCAGATCAATATATATATA	54	6046743	0.894401774	20	50	305	0.944444444	1.355387658	0.305555556	0.245283019	0.444444444	53	2	2	68	2L:6046743-6046921
2L	-	6046929	6047034	3'utr	slmo	FlyBase	G10092.2	TGCAAGGTCGCGCGGGGGCTGTTCACTAGTGAATTATTTAGATGGCGCGCGGTCGTCGTTTTAGTACAACTAATTAATCGATGGCACGATGGACATGGACAGCAAC	138	6046945	0.912772141	17	135	1005	0.965116279	1.441956838	0.354651163	0.195652174	0.354651163	138	1	5	166	2L:6046929-6047034
2L	-	6047096	6047137	3'utr	slmo	FlyBase	G10093.1	CGAGGTGACGGAGAGCGCGCGGAAGAGCATGGACGAGATCAG	6	6047110	0.992732863	2	6	6	1	0.84509804	0.428571429	0.166666667	0.285714286	6	0	0	7	2L:6047096-6047137
2L	-	6047159	6047311	3'utr	slmo	FlyBase	G10094.1	CTTTGGTGTGCCGCTGTCCCACTACATGGAGGACCTGCTCACCTCGACCATTAGCACAAATGCCGGCAAGGGACGCCAGGGCCTGGAGTGGGTGATCGGGCTGATCAACACGGAGGTCAAGGGCATCGCTCGCGGCACCGACGAACTTCTGCA	37	6047159	0.948235363	12	30	127	0.78	0.989004616	0.06	0.297297297	0.48	37	8	3	39	2L:6047159-6047311
2L	-	6047375	6047456	3'utr	slmo	FlyBase	G10095.1	TGGACCCGGAGCGCAAACAGATGGTGCTGAAGACAAACAACCTCACCTTCTGCCGCAACATCAGCGTGGACGAGGTGCTCTA	31	6047444	0.982027757	3	30	72	0.947368421	1.079181246	0.447368421	0.193548387	0.342105263	31	0	2	36	2L:6047375-6047456
2L	-	6047555	6047619	3'utr	slmo	FlyBase	G10096.1	CCGATGACGCCCTCCATCATTGGCACGGACGTGGTCGAGCGCCGTGTGGTGGACGGCGTCCTGCA	9	6047619	0.945509074	5	9	42	1	1.041392685	0.181818182	0.222222222	0.363636364	9	0	0	11	2L:6047555-6047619
2L	-	6047676	6047860	stop_codon	slmo	FlyBase	G10097.1	CCGAGATTGCCGTCAAAATTCGAGTCGTGTACTTCAGCTAACGCTCCCCCTGTTTAATTCCGTTCCGTCTGCCCCCGCAGGCTCAGCTCAGCCCGCATCTCGGCTGCCAATTAAGGATATAAAGCCCTCCCCGGACGGTGACGACAACGGCGCTTGCATAATGAAAATCTGGACATCGGAGCACA	120	6047860	0.978163671	18	113	756	0.952054795	2.1430148	0.102739726	0.183333333	0.328767123	120	7	0	139	2L:6047676-6047860
2L	-	6048286	6048375	5'utr	slmo	FlyBase	G10098.1	CGCCGGCCAAGGCGCTGGCCAAGATAATGGACTACGAGAGCGAGAAGATAGTCAACCAGATCAGCACTCGTCTGGAGGGCTCGGTGTCAC	35	6048316	0.969072972	3	35	96	1	1.633468456	0.279069767	0.2	0.348837209	35	0	0	43	2L:6048286-6048375
2L	-	6048399	6048440	5'utr	slmo	FlyBase	G10099.1	GGCGGTGCAGGAGGAGTCGTACCTGGATGCCCCCACCATACC	8	6048410	0.95233979	2	8	26	1	1.230448921	0.235294118	0.625	0.823529412	8	0	0	17	2L:6048399-6048440
211000022278664	-	480	527	rRNA	CR40611	FlyBase	G101.1	AATTTGTTTCTCAGTTCTTTTTGAACACGGGACTTGGCTCCGCGGATA	81	480	0.773909296	8	80	816	0.991304348	1.755874856	0.12173913	0.296296296	0.504347826	81	0	1	114	211000022278664:480-527
2L	+	538951	539244	coding	ush	FlyBase	G1010.1	AACACATGGAGATGCACGGAACAGTAAAGGCATACCGCTGCAGCATCTGCCAGTACAAGGGGAACACTCTTCGCGGCATGCGCACCCACATTCGAACCCATTTCGACAAGAAGACTAGCGACGTAAACGAGGAGCTATACATGACCTGCATCTTTGAAGAGGATGCTAGCGCGCTGAGTCAGGAACTGGTTACTCCAACAGGGGCATCTACCACAACTGGACACGATTCCATGGATCATCCCTCGCAGATGTTCAACTGTGATTACTGCAACTATGTCTCCACCTACAAGGGCA	167	538951	0.982851889	34	150	1124	0.90821256	1.575187845	0.202898551	0.185628743	0.342995169	167	15	4	188	2L:538951-539244
2L	-	6060835	6060952	stop_codon	CG9140	FlyBase	G10100.1	GCGCGTCAGCAATTAAGATACAAAGTTATAGCTAATTTTATTGATTTCATTAACCAGAGCGCGACTTGATGCCTATAAAGTGTATAGTTCTCTAAACGTTTCAATAAGCCTAATTTTT	108	6060952	0.986361649	16	104	876	0.97080292	2.123851641	0.087591241	0.222222222	0.386861314	108	4	0	133	2L:6060835-6060952
2L	-	6060967	6061061	coding	CG9140	FlyBase	G10101.1	TTGAGGGACACACTATTTGTGCGCTTGGTGATGGTGCCGCCTGGCCAGTCCAGGGCCTCATTCGTCACTTCCGGCCCGAGATCGAGAAACGTATG	70	6060967	0.808127034	10	69	374	0.988888889	1.949390007	0.2	0.185714286	0.366666667	70	1	0	89	2L:6060967-6061061
2L	-	6061064	6061114	coding	CG9140	FlyBase	G10102.1	GGGTGACGCCCAGCCCGCTGAGATCGATATGCTGTGGGAGATTTCCAAACA	19	6061085	0.703637088	5	15	105	0.818181818	1.255272505	0.5	0.157894737	0.272727273	19	4	0	18	2L:6061064-6061114
2L	-	6061194	6061412	coding	CG9140	FlyBase	G10103.1	CCACCCCCATCATACCCAAAAATGTCTGCGACGATGTTATCATGGACTTCGATGGCCTAATTGCCGCTCAGACTTCGCTGGGTACTGCGGCTATCATCGTAATGGACAAGTCGACGGATGTGATAAAGGCTATTGCCAGGCTAATTTCATTCTATAAGCATGAGAGCTGTGGCCAGTGCACGCCATGCCGAGAGGGAATCGGTTGGATGAACAAAATCA	293	6061225	0.813623172	31	280	1841	0.957446809	2.255272505	0.319148936	0.228668942	0.39893617	293	15	1	360	2L:6061194-6061412
2L	-	6061432	6061495	coding	CG9140	FlyBase	G10104.1	ACTCAAGGAGTTGATTGAGCGCCACTGCGGAGGCGTCACTGGTGGATGGGATAATCTGCTAGGC	14	6061477	0.792621332	7	14	65	1	1.301029996	0.2	0.357142857	0.55	14	0	0	20	2L:6061432-6061495
2L	-	6061520	6061568	coding	CG9140	FlyBase	G10105.1	CGGGCACCAAGCTCTTCAACATTTCGGGACATGTCAACAGGCCCTGCAC	7	6061520	0.965077572	5	6	29	1	0.84509804	0.142857143	0	0	7	0	0	7	2L:6061520-6061568
2L	-	6061609	6061647	coding	CG9140	FlyBase	G10106.1	GTGGAGACCGTGGCCGTTGCACCAACCATTTGCCGTCGT	6	6061609	0.932318478	2	5	23	1	0.903089987	0.25	0.333333333	0.5	6	0	0	8	2L:6061609-6061647
2L	-	6061766	6061804	coding	CG9140	FlyBase	G10107.1	CTTCGACGTCTTCATGCACCGCGGCGCTGGAGCTTACAT	7	6061766	0.889612221	3	7	32	1	1.079181246	0.25	0.571428571	0.75	7	0	0	12	2L:6061766-6061804
2L	-	6061926	6061970	coding	CG9140	FlyBase	G10108.1	AGCTGGTGGAGGGCTGTCTGATTGCCGGACGCGCCATGGGCGCCC	7	6061926	0.89857416	4	7	25	1	1.041392685	0.363636364	0.571428571	0.727272727	7	0	0	11	2L:6061926-6061970
2L	-	6062220	6062301	coding	CG9140	FlyBase	G10109.1	TATGGACGACATGACTGGAGGCTGAAGGGAGCTTTGAAGCGCGGCGACTGGTACAAAACCAAGGAGATTGTGCTGAAGGGGG	30	6062258	0.874772347	7	28	87	0.951219512	1.113943352	0.219512195	0.333333333	0.512195122	30	0	2	39	2L:6062220-6062301
2L	+	539320	539421	coding	ush	FlyBase	G1011.1	TGAAGCTGATGCATCCCCATGTGGCCATCAACTCTCCCTCCATTTCCCCCGACACCAGAGATCAAGATGTGACTTCCAACCCCACTACCAACCAACACTCGA	81	539421	0.982877508	13	57	432	0.74	1.02413368	0.09	0.197530864	0.35	81	20	6	74	2L:539320-539421
2L	-	6062649	6062706	start_codon	CG9140	FlyBase	G10110.1	TCAGTCAGTTGTCCCGAAAATGGCTGCAATTGTGCGATTTAATTTGTTAACAAAGCCG	25	6062677	0.757694225	6	24	191	0.96875	1.491361694	0.21875	0.24	0.40625	25	1	0	31	2L:6062649-6062706
2L	-	6063592	6063708	stop_codon	Fbw5	FlyBase	G10111.1	GAGTTGAAGCCGAAAAACTAATGACTGCATACGATTTCAAATCCCCAAGTGGTTCTTACTGCCTAAAAACACCGTCTTTGTAGATCTGAGTGCTTGCTAGTTGGTTCCATGTTGTTA	21	6063592	0.975436956	12	20	123	0.962962963	1.414973348	0.185185185	0.285714286	0.444444444	21	1	0	26	2L:6063592-6063708
2L	-	6064059	6064100	coding	Fbw5	FlyBase	G10112.1	TCCACGTAATTGACCTAATGACTCTCAAGCGGGTGGGCAACA	35	6064082	0.780213796	5	34	173	0.980392157	1.698970004	0.098039216	0.371428571	0.568627451	35	1	0	50	2L:6064059-6064100
2L	-	6064125	6064217	coding	Fbw5	FlyBase	G10113.1	TTGGCATGGCACTGAGCCCGGACCACCGCTACTTGTACGTCAACACACGTCCCTGGCCAAAGAACTACGTGATCACCAACCCTCTGGAGCCGC	16	6064156	0.992404139	4	16	45	1	1.230448921	0	0.0625	0.117647059	16	0	0	17	2L:6064125-6064217
2L	-	6064399	6064433	coding	Fbw5	FlyBase	G10114.1	CGCCTCACCAAATTGGATTCAAGCGCATACGCAAC	8	6064399	0.943433494	2	8	34	1	0.954242509	0.111111111	0.125	0.222222222	8	0	0	9	2L:6064399-6064433
2L	-	6064711	6064804	coding	Fbw5	FlyBase	G10115.1	CGATCCCCTGGCCACTACTGCCGACCAAGAAAGTCACAGCTCAGTGCTCTCGCCACCCACTGGAGATCAGGGATCTACCTCGCAGGCCAGTGGC	16	6064711	0.882410635	8	16	47	1	1.380211242	0	0.5	0.666666667	16	0	0	24	2L:6064711-6064804
2L	-	6064937	6065013	coding	Fbw5	FlyBase	G10116.1	TGGTTCAGTGACCAATATCTGATCTCAGGCGACCTGCACTGGCTGGCGCACTTGGTGAGCACCTCGGTTCTGTGGCT	81	6064937	0.975334025	5	76	480	0.942307692	1.389166084	0.144230769	0.259259259	0.423076923	81	3	3	98	2L:6064937-6065013
2L	-	6065568	6065641	coding	Fbw5	FlyBase	G10118.1	CAGCGCTCTTGATGATCTTTGAGCGCCTGAGTGTGCCCGATCTGCTGAGGGCGAGTCGCTGCTGTGTGCGGTGG	7	6065568	0.973999517	4	7	44	1	0.954242509	0.444444444	0.142857143	0.333333333	7	0	0	9	2L:6065568-6065641
2L	-	6070024	6070080	coding	CG9154	FlyBase	G10119.1	GAGCACCACCAGCAATATGACCTCATCGTGGCCGACCCGCCCTTCCTGTCCCAGGAG	29	6070080	0.96291926	5	25	131	0.852941176	0.985276743	0.205882353	0.172413793	0.294117647	29	3	2	29	2L:6070024-6070080
2L	+	539535	539578	coding	ush	FlyBase	G1012.1	AGCCTCTGGATCCACCACCGACTGTGAATCTGGTGCACGAGAAC	23	539548	0.615750955	6	21	104	0.928571429	1.414973348	0.142857143	0.217391304	0.357142857	23	2	0	26	2L:539535-539578
2L	-	6081029	6081050	NoAnnotation			G10120.1	GTATGTACGTATGTACATACAC	22	6081050	0.651362884	5	14	140	0.5	1.230448921	1	0.409090909	0.617647059	22	17	0	17	2L:6081029-6081050
2L	-	6096719	6096780	3'utr	CG9175	FlyBase	G10121.1	GTTAGCTAATCGAACTGTGGTGGGTTTAGCACACCATTCGTATAGTCACAAGTGAATGATAT	13	6096719	0.983826255	6	11	82	0.888888889	1.204119983	0.166666667	0.384615385	0.555555556	13	2	0	16	2L:6096719-6096780
2L	-	6096885	6097024	3'utr	CG9175	FlyBase	G10122.1	AGTGCATAGTTTGTGCCGGCTGCCTTATCTCTTATACTAATTGCAATGTTTGCTTAGTTGTATCATAATTTGTTTATCTCTCTAGCCACCGCAAACGAAGCCTTGCTCGTTTGGCAGCTTTGCCCGTTGTACATGATTTT	2392	6096936	0.81884086	27	2364	21219	0.98855198	2.30035088	0.327660891	0.252090301	0.446472772	2392	22	15	3195	2L:6096885-6097024
2L	-	6097106	6097210	stop_codon	CG9175	FlyBase	G10123.1	GATTTTCGCCGTGTTCGTGCTGTGCTCCTACATTGGCATCTGATGCTCAATGGCCAGAAGAGAGTTATTCGATTTGCATTATTAGTTTGTAAACAGGGTTTAGTT	71	6097138	0.788893952	16	68	786	0.967391304	1.648360011	0.141304348	0.253521127	0.423913043	71	2	1	89	2L:6097106-6097210
2L	-	6097344	6097478	intron-coding	CG9175	FlyBase	G10124.1	TGCAGCGCGTGCTCCACATTCCCCATGCACACTCCATGTTCGTAACTGGCCTCCAGTTCCTGCCTATTACCAACGAGGAGGGACCGCCCATTTCCAGCGACACGGAGGCAGCCGTTCTGTCCATTTCGGTGGACA	36	6097344	0.97205683	14	35	211	0.979166667	1.672097858	0.145833333	0.277777778	0.458333333	36	1	0	47	2L:6097344-6097478
2L	-	6097544	6097605	coding	CG9175	FlyBase	G10125.1	TCGTGGCCGTCGGCACGATGTTCTCAGGCAGCGTATCCATGTACATTGCATTCAGTCTGCAG	27	6097590	0.808303189	7	24	147	0.918918919	1.531478917	0.189189189	0.296296296	0.486486486	27	3	0	34	2L:6097544-6097605
2L	-	6097639	6097828	coding	CG9175	FlyBase	G10126.1	AAAACGCCCGAGGGGGCCAAGTACCTGTTCAAACGGTGCCGCTACGGAACCGTGGAGGCGCAAAAGGATAACTACCGCCTCTTTACCATTGCCAATCCGCTGGGCAAGGTGGGAAAGCAGCGTGGCTTCCTGCAGCACTGGGACTGTGCCAGCGGGCAACTGCGTCAGGCTGTGGCCATTGACGAAAGCC	53	6097828	0.935562184	17	48	175	0.835616438	0.882239848	0.369863014	0.264150943	0.465753425	53	5	7	61	2L:6097639-6097828
2L	-	6097908	6097962	coding	CG9175	FlyBase	G10127.1	TGGCGGCACACAGCAAGGAGATCGATGACCTGGACTTCAGTCCCGACAGCAAGCT	365	6097962	0.953015241	6	362	1648	0.99339207	2.353146546	0.49339207	0.197260274	0.354625551	365	2	1	451	2L:6097908-6097962
2L	-	6098320	6098369	coding	CG9175	FlyBase	G10129.1	GTGCGCCGGCCAGGAGGCGCACTGTCAGATGTACTACGTCCAGCCGCGCG	21	6098369	0.961935269	3	20	95	0.962962963	1.113943352	0.333333333	0.19047619	0.37037037	21	0	1	26	2L:6098320-6098369
2L	+	539582	539734	coding	ush	FlyBase	G1013.1	AACTCCCCGATCGCCACGCCACATATTAAGGCTGAGCCAATCGAAGTCGGAGCGGATGCTGCGCCCGGCGGGCTGGTTCCGCCGATGACTTCTCCGCTGGGAAACAGCAGCAGCGTGGCTGCCGCAGCAGCTGCCGCCGCCGAGGTGATGAAG	54	539715	0.945460797	11	44	157	0.971830986	1.838849091	0.154929577	0.277777778	0.450704225	54	2	0	69	2L:539582-539734
2L	+	539736	539845	coding	ush	FlyBase	G1013.2	AGTACTGCTCAACCTGTGACATATCCTTCAATTACGTGAAGACCTACCTGGCTCACAAGCAGTTCTACTGCAAAAACAAGCCCATTCGCCCCGAGGCCAGCGACAGCCCC	49	539845	0.954327781	11	40	228	0.810344828	0.893946608	0.103448276	0.183673469	0.310344828	49	6	5	47	2L:539736-539845
2L	-	6098624	6098754	start_codon	CG9175	FlyBase	G10130.2	CACTCAGCCCCAATCCCTCCGCCCCCAGCGTCCGGTCGATTGTGATATATTATTGATAATGGCCCACACCCGCCGTCCCAGCGACGGCCTGCTGGCCCGCGTGAACTTCCCGCTGTACGCCGTGGACATGC	121	6098649	0.872984431	15	112	870	0.928104575	1.307190304	0.156862745	0.214876033	0.379084967	121	5	6	142	2L:6098624-6098754
2L	-	6098769	6098856	5'utr	CG9175	FlyBase	G10131.1	ATCGACCCACAATTCCCAGTCAGTTAACAGCCGGAGTGTGCCAGCGGTAGACCCAATTAGATGTGCCTGCCCCGCGGCCAGAGCTGAT	19	6098847	0.801678844	8	18	66	0.956521739	1.041392685	0.347826087	0.210526316	0.347826087	19	0	1	22	2L:6098769-6098856
2L	-	6125883	6125907	3'utr	WDR79	FlyBase	G10132.1	AAATAATACAAAATCCGTCTTTATT	6	6125895	0.811355453	2	4	30	0.692307692	0.954242509	0.538461538	0.666666667	0.846153846	6	4	0	9	2L:6125883-6125907
2L	-	6126003	6126108	coding	WDR79	FlyBase	G10133.1	CTAGCCACCAGCTCGGGGCAGTTCCACTTTACAGACCAAAGTGCCCAAGGGGACAACGTGACCTTAAACGGAACGGAAACGACGGAGTTGCCGGCGCCGGCCGATG	20	6126056	0.955358227	6	18	49	0.956521739	1.342422681	0.217391304	0.15	0.260869565	20	1	0	22	2L:6126003-6126108
2L	-	6126127	6126174	coding	WDR79	FlyBase	G10134.1	CCTTCCGTACTGCCCCTGCATTCAGACTGCTGCAACGGAGTGGCACTC	18	6126127	0.975260502	5	16	102	0.75862069	1.342422681	0.068965517	0.277777778	0.551724138	18	7	0	22	2L:6126127-6126174
2L	-	6126183	6126287	coding	WDR79	FlyBase	G10135.1	ATGTGGACACCAATCAGCGTATTCAATTCGACCTCGCATCCGACAGCAATTGGCTGGCTAGCGGTGACACACGGGGATTCGTCAATGTTTGGGATCTCAAAAAAT	152	6126239	0.796695927	14	145	990	0.960674157	1.931966115	0.123595506	0.144736842	0.269662921	152	6	1	171	2L:6126183-6126287
2L	-	6126359	6126426	coding	WDR79	FlyBase	G10136.1	AAGGGCGGCATCACACAACTGCGCTATGGAGAGTTTGGCAACGGGGAGTGGCATCTGTTCAGTGGAGC	11	6126426	0.950439227	6	10	42	1	1.176091259	0.4	0.272727273	0.466666667	11	0	0	15	2L:6126359-6126426
2L	-	6126535	6126580	coding	WDR79	FlyBase	G10137.1	CGACGATTACCCTGTCAAGTTTGCCATATCCTGCATTGCACAGACC	7	6126580	0.981194614	6	6	44	0.8	0.903089987	0	0.428571429	0.6	7	2	0	8	2L:6126535-6126580
2L	-	6126754	6126800	coding	WDR79	FlyBase	G10138.1	GCCTTCGACGGTTCCCTGCGATGCAGCTACAGTGGGTACGATGCCGT	17	6126779	0.887877605	3	16	91	1	1.278753601	0.315789474	0.117647059	0.210526316	17	0	0	19	2L:6126754-6126800
2L	-	6126918	6126995	coding	WDR79	FlyBase	G10139.1	AGCTCCAGTCGGAGGTGCACGTGCCCGAGGGCGGAACCGTCTACGACTGCGTCTGGTATCCGCACATGAACAGCCTGC	8	6126918	0.972496192	6	6	32	0.8	0.602059991	0.2	0.25	0.4	8	1	1	8	2L:6126918-6126995
2L	+	540022	540092	3'utr	ush	FlyBase	G1014.1	AGCAGCCCAACCCAATCGAAACTAATCGAATCCTAGCCTCCTTTAAAAATGTACACTATCCAAACCGCAAC	30	540022	0.980081544	7	27	191	0.868421053	1.217483944	0.078947368	0.2	0.368421053	30	4	1	33	2L:540022-540092
2L	-	6127018	6127054	coding	WDR79	FlyBase	G10140.1	AGAGATGCCCAGTGACCTCTACTCCGCAGATACGGTG	9	6127018	0.950978888	3	8	39	1	1.146128036	0.285714286	0.222222222	0.5	9	0	0	14	2L:6127018-6127054
2L	-	6127075	6127131	coding	WDR79	FlyBase	G10141.1	TACACCAAAGGCTGCTACTGGTCCCCGGACGGCACGTGCCTTCTGGTGCCCGTTCAC	6	6127075	0.917196138	4	6	23	1	1	0	0.5	0.7	6	0	0	10	2L:6127075-6127131
2L	-	6127219	6127359	coding	WDR79	FlyBase	G10142.1	GTGCCCATGGAGACAAGCCTGGCTGCCGAGGAGGAAGCGAATGGGGATGAGGAAGAGGAAAGCGTGCGGGTCGTCGACATAGAGGACACTTTGGAGCTGACGTCGAATGGCAATGAGGCGAAGCCGGAAGACCAGGAGCTT	48	6127239	0.968809136	8	48	96	1	1.755874856	0.263157895	0.166666667	0.298245614	48	0	0	57	2L:6127219-6127359
2L	-	6127417	6127495	coding	WDR79	FlyBase	G10143.1	GAGCTTCAGCAGCACCATGGTCACGTCCAATGGCGATCTTTCGTTGCCCAAACTGAGCGTGACTCTTTCGGCGGAGGAG	10	6127417	0.956325741	4	8	52	0.916666667	0.740362689	0.25	0.2	0.333333333	10	0	1	11	2L:6127417-6127495
2L	-	6332939	6333033	3'utr	Pez	FlyBase	G10146.1	GTAGCGGATAGGTAGTTGTTTTGGCAAGCCAGTAAAAATGCCAGTTAACTAACCACAGCCACAACAATTGGGCTTAGGTTTAAAGCCGAACTATT	17	6332939	0.966006836	9	17	91	1	1.380211242	0.041666667	0.235294118	0.458333333	17	0	0	24	2L:6332939-6333033
2L	-	6333041	6333116	3'utr	Pez	FlyBase	G10147.1	AACTAGTTTTTAAGCTCTAGATTTGTTATAAAAACAGAACCCCCCACAATGGCCACTTTATAGATACATACATAAA	218	6333079	0.900280982	8	216	984	0.992907801	2.146128036	0.081560284	0.224770642	0.40070922	218	1	1	280	2L:6333041-6333116
2L	-	6333118	6333241	3'utr	Pez	FlyBase	G10148.1	CTTAAATTGTTTATATCGAACAAATTTCCTTTAGTTCTCGTTTTAAAAAATCAGTACAACTCCGTTCAGCAATTTTATATTTCTACTGGCAGCTGTTGTCCCTATAATCGTTAAATTTTAATAC	771	6333154	0.900657672	28	728	7328	0.946410516	2.193124598	0.03437816	0.221789883	0.393326593	771	48	5	936	2L:6333118-6333241
2L	-	6333282	6333340	stop_codon	Pez	FlyBase	G10149.1	ATATACAATCTGCTTATTACCTATTTGAAGCGCACGAGGCTCATCTGAGGTTCTAAAGA	32	6333309	0.700041591	6	29	273	0.911764706	1.491361694	0.088235294	0.03125	0.088235294	32	3	0	31	2L:6333282-6333340
2L	+	540120	540214	3'utr	ush	FlyBase	G1015.1	AATCTCCCGTCGCTGCCCTCCACTTCCAACTCCATTTGGGGACTGACTCCTTCGACTTACCGATCGATAGAAGTAGATATATACATCGTACTCCC	292	540133	0.821182436	18	273	1746	0.935400517	1.655618584	0.062015504	0.26369863	0.444444444	292	18	7	362	2L:540120-540214
2L	-	6333376	6333423	intron-coding	Pez	FlyBase	G10150.1	AGGACCTGGATATACCTCGAGTTATCGGGCAGCTAAGGCATCAACGGG	34	6333397	0.747293997	5	30	163	0.867924528	1.361727836	0.509433962	0.352941176	0.58490566	34	6	1	46	2L:6333376-6333423
2L	-	6333684	6333732	coding	Pez	FlyBase	G10151.1	TCGCGTCGATACCGATCCGTTTGGTATTTGCAGTACGCTGACTGGGCGG	6	6333684	0.992219353	3	3	36	0.714285714	0.698970004	0.285714286	0.166666667	0.285714286	6	2	0	5	2L:6333684-6333732
2L	-	6334143	6334174	coding	Pez	FlyBase	G10152.1	GACAACAGAGTGCGACTGACTCCATGCCGAGA	6	6334174	0.880148154	2	6	18	1	0.77815125	0.166666667	0	0	6	0	0	6	2L:6334143-6334174
2L	-	6334179	6334305	coding	Pez	FlyBase	G10153.1	AGCTAAGTGACTCGCAGCTATTCATGGAGTTCGAACGCATACCGAAACGACGGGAGCATGCCCTATACGAATGCGCCCTGCTGGAGGAGAACGAGCCAAAGAACCACGACCCCAACTTTTTACCCTA	9	6334179	0.843078355	5	7	27	0.846153846	1.041392685	0.153846154	0.444444444	0.615384615	9	2	0	11	2L:6334179-6334305
2L	-	6334613	6334742	coding	Pez	FlyBase	G10156.1	ATGATCACGCCGGCCGGAGACACGCTGCAACAGCAGTTCAGTGCCATGAATCTTTCTGCCAACACATCAGCTTCCACATCCTCCATGTTCAACTCAACGCTGGACACCACGTCCTCATCGGCGGCCAGCA	9	6334613	0.995943777	8	9	37	1	1.113943352	0	0.333333333	0.538461538	9	0	0	13	2L:6334613-6334742
2L	-	6334978	6335057	coding	Pez	FlyBase	G10157.1	GGTGCCGCAAATACTGAGGCTATGCGTCAAAGAGCTTCCTCCATACAGTCCGCCCCAGGCGTTGTCCCTGTTCCAGCTGC	6	6335023	0.991718578	6	6	28	1	0.77815125	0.333333333	0	0	6	0	0	6	2L:6334978-6335057
2L	-	6335162	6335233	coding	Pez	FlyBase	G10158.1	GTGGATATCGTAGTTCTGTGCCCCCGCCAGCGAGCAGCCCGCTTCCACCGCCGGTGGTTGCTTCGTCCCATA	9	6335193	0.96203486	4	9	51	1	1	0.2	0.111111111	0.2	9	0	0	10	2L:6335162-6335233
2L	-	6335317	6335347	coding	Pez	FlyBase	G10159.1	AGCTGCAGCTGCCGGATCTGTGGTAACGCAG	7	6335333	0.767849208	2	7	29	1	0.84509804	0	0	0	7	0	0	7	2L:6335317-6335347
2L	+	540219	540429	3'utr	ush	FlyBase	G1016.1	ATATACAGTACACCTAAAGGAATAACACATAGATACTTAGGTACATTAATTTAGGCGCATACCCATTAAGTGGGAACCATGACATATAATGCATGCCAAAGCTTACCACTTAGACAGAAATTAAATTGAGGGCGAGAAACTACAAGTTTGCAATGGTCTGCGGAGTAGAAGGAGGCGAAGTATTCCAATGTAGATCCAATACTATAATGTA	325	540219	0.967339766	26	309	1632	0.950819672	1.909556029	0.128805621	0.233846154	0.416861827	325	17	4	406	2L:540219-540429
2L	+	540455	540540	3'utr	ush	FlyBase	G1016.2	GAGCAATTCTAACTGTGTAATTTAAATGAGTACATTATTTATTAAGTGTGTGCGACAATAAAAGTAATTAATTTATTCAATATAAA	20	540540	0.967192618	13	17	136	0.96	1.380211242	0.08	0.25	0.4	20	1	0	24	2L:540455-540540
2L	-	6335521	6335598	coding	Pez	FlyBase	G10160.1	TCGCCGGATCTAGTCTCTAACCGCACGCTCTTCAATGGCGGTCAGTACGTTGCTCTGCCCGCAGGCGGACATGCCGGA	18	6335521	0.960504791	7	17	82	0.96	1.380211242	0.08	0.277777778	0.48	18	1	0	24	2L:6335521-6335598
2L	-	6336425	6336497	coding	Pez	FlyBase	G10163.1	GCATCGTGGGAAGCTTTATATTCAGCGAGGCGGACACGGCACGTTACTTCTGGAAGCTCACCATTAGCCAGCA	8	6336481	0.952506757	4	7	30	1	0.954242509	0.111111111	0.125	0.222222222	8	0	0	9	2L:6336425-6336497
2L	-	6336559	6336594	coding	Pez	FlyBase	G10164.1	AACGGTCGGCAGTATTTTCCATGGAAGGAGTTCCAC	8	6336559	0.962517151	4	8	42	1	0.954242509	0	0.125	0.222222222	8	0	0	9	2L:6336559-6336594
2L	-	6336640	6336708	coding	Pez	FlyBase	G10165.1	CAGTGCTGCCAGCAGCTGGAGGGGTATGGGGAGGAACGTTTCGCCGCCAAGGACACGCTCGGCAATGAT	11	6336708	0.909650373	5	11	36	1	1.113943352	0.230769231	0.181818182	0.307692308	11	0	0	13	2L:6336640-6336708
2L	-	6337140	6337185	coding	Pez	FlyBase	G10166.1	CAGCAGCCGGAGTTCTTTGGACTGCGCTACCTGGTCAAGGGCAAGG	9	6337140	0.9493932	5	8	48	1	1.041392685	0.181818182	0.111111111	0.272727273	9	0	0	11	2L:6337140-6337185
2L	-	6337419	6337457	intron	Pez	FlyBase	G10167.1	TTGAGCGGCGCCGCCACAATTTCCGTCCATAAAACGTAT	21	6337439	0.682439583	2	21	97	1	1.477121255	0.2	0.19047619	0.433333333	21	0	0	30	2L:6337419-6337457
2L	-	6338082	6338155	start_codon	Pez	FlyBase	G10168.1	AAATAGTCGAAAAATGCCATTGAAATTCTTGAAAAAGTGTCGCCAGTACAATGTTACGTCCAAGAGTTTGTTTG	28	6338142	0.886051042	6	26	159	0.952380952	1.602059991	0.047619048	0.357142857	0.571428571	28	2	0	40	2L:6338082-6338155
2L	-	6338330	6338410	5'utr	Pez	FlyBase	G10169.1	GCGTATCGATATCAGCACTTCGGTCTCTTCGTTTTATTTCTCGTGAATTCCTTTATTTATTGTCGTTAACTGCCCAATTAC	47	6338393	0.811018334	9	46	464	0.983333333	1.770852012	0.216666667	0.212765957	0.383333333	47	1	0	59	2L:6338330-6338410
2L	-	6396532	6396569	coding	CG42369	FlyBase	G10170.1	GAACTCCACCGGCTTGGATCTCAATGAGTTCGGGGCGC	9	6396532	0.953908988	2	9	48	1	1.041392685	0.090909091	0.222222222	0.363636364	9	0	0	11	2L:6396532-6396569
2L	-	6415155	6415333	NoAnnotation			G10171.1	TTTCTACAAATCTTTCTTTAATCCTCTTAGTTTAAGACACAAATAAATGACATTTACTGTGCAGCGAAAATAGTGAACGTACTTAAATACTAGTATGTAGTCTATGGAGAGTAACATTCAAGTTTCAAAATAAATCTTTGGTATCAGTTAAACTTAAAAATTTACAAAATATTTTTCTC	357	6415155	0.992049843	42	337	3761	0.947712418	1.73539927	0.013071895	0.218487395	0.392156863	357	17	7	435	2L:6415155-6415333
2L	-	6415338	6415447	stop_codon	Tig	FlyBase	G10172.1	AAGCTCGGCTAGAGGTCAAACCAATTAACTGCCATTCATCAACGGACTGTTGTTAGTCAGAACTAAAAAGTTACTACCCGAGAGGAAACTCTCAACTAATACAAATCTTA	290	6415348	0.79093855	20	268	1735	0.931937173	1.551449998	0.136125654	0.265517241	0.442408377	290	17	9	356	2L:6415338-6415447
2L	-	6415606	6415671	coding	Tig	FlyBase	G10173.1	GGATCTCGGCCAGCAGCAGCAGGTTCAGGTCGAGGATGACCTCCACTTCGACCAGACGCAGGGTCA	8	6415668	0.881368602	3	6	31	0.75	0.77815125	0.25	0	0	8	2	0	6	2L:6415606-6415671
2L	-	6415680	6415822	coding	Tig	FlyBase	G10173.2	AGTGGAACCGGGCTTCTGGGGACGAGCCATTGCAACAGGAAGTGGATCTCGGCCAGCAGCAGCAAATTGAGGAGCTGGGATGGAACGAAAAGCTAGAGGACCTTGGACAGCAGACGCAAGTCGAGGACACGGACTGGAACCAG	50	6415784	0.952635397	14	47	116	0.950819672	1.462397998	0.295081967	0.2	0.344262295	50	2	1	58	2L:6415680-6415822
2L	-	6415916	6415959	coding	Tig	FlyBase	G10174.1	TTCCCGTGGTGGACCGTCTGGTGGTTTCGAGTACCGGCGCCAGG	8	6415916	0.965617427	4	6	45	0.8	0.903089987	0.3	0.25	0.4	8	2	0	8	2L:6415916-6415959
2L	-	6416024	6416071	coding	Tig	FlyBase	G10175.1	ACGATGAATCCTTTGTCGAGGGTGACGAGCCGGGACTGGAGGGCGAGA	6	6416024	0.923340423	3	6	23	1	0.84509804	0.571428571	0.166666667	0.285714286	6	0	0	7	2L:6416024-6416071
2L	-	6416080	6416177	coding	Tig	FlyBase	G10176.1	AGCGGCTCCAATGGCGGTTATGTGGTGGATGCAGGAAGCACCAATGCCACTGCTGTCTACAAACCAATATTCTCCAAGGATCGCGGTGACCAGCCGCC	13	6416080	0.915089486	8	11	60	0.85	1.230448921	0.2	0.307692308	0.55	13	3	0	17	2L:6416080-6416177
2L	-	6416263	6416305	coding	Tig	FlyBase	G10177.1	GGGAGAAGCGTCATCAGTGGACTCTGAGTCGCCTCCAGAGTCG	7	6416271	0.862064927	4	7	33	1	0.903089987	0.375	0.142857143	0.25	7	0	0	8	2L:6416263-6416305
2L	-	6416411	6416447	coding	Tig	FlyBase	G10178.1	AAGGAGCTCGCCCGTATCAACCAGTTGGCCAGGTACT	5	6416422	0.847870226	2	4	25	0.833333333	0.698970004	0	0.2	0.333333333	5	1	0	5	2L:6416411-6416447
2L	+	545247	545303	coding	nAChRbeta3	FlyBase	G1018.1	TGCTGCAAATGCTAATGGGGATGCTTCTTATGGGGCTGACTTCCGTGCCAGGCGCCA	8	545247	0.980374793	4	8	55	1	1.041392685	0	0.375	0.545454545	8	0	0	11	2L:545247-545303
2L	-	6416644	6416682	coding	Tig	FlyBase	G10180.1	CGTCCAACGCATATTCATCGGTAACTTGGCGCGTGAACA	7	6416682	0.968446955	2	5	32	0.888888889	0.903089987	0	0.142857143	0.333333333	7	1	0	8	2L:6416644-6416682
2L	-	6416713	6416799	coding	Tig	FlyBase	G10181.1	AGTGGTCAAGGGTGTGGTAATCACCGAGCAGGAGCTACTCGATTTCATCTCGCAGGACACGAGCTTCCAGACGCAACTGGCCCAGTC	28	6416799	0.930936818	10	27	144	0.914285714	1.505149978	0.314285714	0.214285714	0.371428571	28	3	0	32	2L:6416713-6416799
2L	-	6416814	6416869	coding	Tig	FlyBase	G10182.1	TGGGTTTGATCGTAGACAATGGACGACAGGCGAACAACTGGCACGACCAGGAGCGA	7	6416845	0.998396424	2	7	24	1	1.041392685	0.272727273	0.428571429	0.636363636	7	0	0	11	2L:6416814-6416869
2L	-	6416937	6417053	coding	Tig	FlyBase	G10183.1	ATCTCCTGGCAGAACATTGAATCGCAACGCATCTACCTGGCGATCGTGAACAATCCGGGTATCAGTAGGCAGGCTCTGGAGAACCGACTATTCCGTGACGTCCACGTCCGAGCCTCA	32	6417025	0.87413975	12	32	145	1	1.653212514	0.155555556	0.3125	0.511111111	32	0	0	45	2L:6416937-6417053
2L	-	6417137	6417195	coding	Tig	FlyBase	G10185.1	GGAGCTCCGGCTGAACAATGACCAGAAGCACTTGCAGGATGCAGTCGCCCAGTACCATG	6	6417137	0.882545207	3	5	14	1	0.84509804	0.428571429	0.166666667	0.285714286	6	0	0	7	2L:6417137-6417195
2L	-	6417224	6417268	coding	Tig	FlyBase	G10186.1	AGGAGCGATTGCACATCGACAACCTGATCAACCAGCAGCTGCGCA	7	6417224	0.917053484	4	6	19	0.857142857	0.77815125	0	0	0	7	1	0	6	2L:6417224-6417268
2L	-	6417308	6417339	coding	Tig	FlyBase	G10187.1	CGAGGACATCCACCTGTGGCTGGACCAGAGCG	8	6417308	0.852839513	4	6	22	0.777777778	0.84509804	0.222222222	0.125	0.222222222	8	2	0	7	2L:6417308-6417339
2L	-	6417357	6417576	coding	Tig	FlyBase	G10188.1	GGAAGCCGCCCGACTTTCGCTCATCGGAGTGATTGAACGACCAGAGAACAACTTGAAGTACGAGGATATTAGCAACATATGGGTCGGTGACCAGACTGATTCCTGGAAGAACGAGTTGGTGACGCGTCTGCGCAGCGTGACCCGTCAGCGACCCTTCACCCGGCAGGAGTTCGAGAGCTACCTGATCCGCAACAAGCCGATCTTTGAGCAGATCGCACGC	66	6417427	0.960182955	20	64	310	0.977011494	1.62838893	0.310344828	0.242424242	0.425287356	66	1	1	85	2L:6417357-6417576
2L	-	6417720	6417766	coding	Tig	FlyBase	G10189.1	CAATGGAGCCAGCTACCAGGACTTCGTGGACTTCCTCAAGCGCGATA	20	6417766	0.952372711	6	20	104	1	1.491361694	0.129032258	0.45	0.64516129	20	0	0	31	2L:6417720-6417766
2L	+	546356	546430	coding	nAChRbeta3	FlyBase	G1019.1	AACGGCCTGCTCATCATCGTGATCGCCGCCTTCCTCATGTACTTCGCCCAGCTCCTGCCAGTGCTGTCCAACAAT	25	546416	0.717150506	9	23	148	0.945945946	1.544068044	0.108108108	0.32	0.540540541	25	2	0	35	2L:546356-546430
2L	-	6417796	6417833	coding	Tig	FlyBase	G10190.1	TCGAGCAGCAGACCCAGTGGCAGCAGAAGATCAGCAAC	20	6417816	0.91938344	2	16	8	0.916666667	1.342422681	0.375	0.2	0.333333333	20	2	0	22	2L:6417796-6417833
2L	-	6417974	6418038	coding	Tig	FlyBase	G10191.1	TGGCAGGTGGAGGAGCAGCAGCGCCTGATAGAGATGCTCTTGAAGAAGCAGCAAGAGATGCCCTA	7	6418038	0.927950055	4	6	23	1	0.903089987	0.25	0.142857143	0.25	7	0	0	8	2L:6417974-6418038
2L	-	6418062	6418196	coding	Tig	FlyBase	G10192.1	TCGTGGAGTTCGAGATGGAACTGAACCAGGAACGCGACCGCCTGCAAAAGCTGGCCAACCAGTATTCCGTTAACGTTGTGGAGATTGAGGAGTGGCTTCGCCAGCAACTGATCAACCTGCGCACCACAGGTCAGG	16	6418062	0.965995968	9	15	76	1	1.278753601	0.157894737	0.1875	0.315789474	16	0	0	19	2L:6418062-6418196
2L	-	6418301	6418544	coding	Tig	FlyBase	G10193.1	ACGTAAAGCAGGTGATCGAGGATCTGCGCAAGAACGGACAGTTTGAGATCGAGCAACTGCAAACGTGGCAGAGGGTGGAGCGCGACTACATCAAGAGCCTGATTTCGGAGTACAAGAACAGTCTATCTACGGCGGAGTACGAGGAGAAACTGCTGGCGGATCGTGCTCATCTGAAGCATCTTGCCGATCAGTATCGCATAAATGTGGAGCAGATCGAGGAGTGGATGATTGCCGAACTGAAGCG	45	6418414	0.95851063	21	42	203	0.936507937	1.469822016	0.365079365	0.333333333	0.523809524	45	3	1	59	2L:6418301-6418544
2L	-	6418563	6418612	coding	Tig	FlyBase	G10194.1	CAACGATCGACGATTCCTGATGAACCTTGCCGAACAGCACCACGTTCACA	6	6418563	0.953273671	4	6	28	1	0.903089987	0	0.333333333	0.5	6	0	0	8	2L:6418563-6418612
2L	-	6418862	6418933	coding	Tig	FlyBase	G10195.1	AGTGGAGCGCCGAGGAACTTAGGGCCGAGCTGGAGAAGGATCGCGAGCACATGCAGACCATGGCCTTCCAGT	6	6418862	0.660973397	4	6	12	1	0.84509804	0.428571429	0.166666667	0.285714286	6	0	0	7	2L:6418862-6418933
2L	-	6418948	6419044	coding	Tig	FlyBase	G10196.1	AGCAGGAGCTGGCGCGTATGCGTGACGAGGGTCAACTTCAGATCGACAATCTGACCTCTTGGCAGCTGGCCGAGCGCGAACGCCTGGAGGCTCTGAT	31	6418948	0.959284263	9	29	139	0.947368421	1.255272505	0.078947368	0.225806452	0.368421053	31	1	1	36	2L:6418948-6419044
2L	-	6419100	6419173	coding	Tig	FlyBase	G10197.1	AGAACCTGGCCCAACAGCAGTACAAGTCCACGGAGCAACTGGAGGCTCGTCTCAGGCAAGATCGGGAGCTCCTC	12	6419137	0.941260327	5	11	33	0.941176471	1.204119983	0.058823529	0.25	0.470588235	12	1	0	16	2L:6419100-6419173
2L	-	6419179	6419213	coding	Tig	FlyBase	G10198.1	AAGCTGACCAATTGGCAGGAGGTGGAGCGACTGCA	7	6419200	0.78815455	2	6	24	1	0.954242509	0	0.285714286	0.444444444	7	0	0	9	2L:6419179-6419213
2L	-	6419329	6419497	coding	Tig	FlyBase	G10199.1	AGATCGAGCAGTGGATAAGGCAGCAGATTCAGAAGCTACAGGACCAGGGCCTGATTGAGATGCAGAAGCTAAAGAACTGGCAGCTGGAGTGGCGTGGCAATCTAACGAACATGGTGCAGGATCGCGACTTCACCGTCGAGGAGTTCCACAAGTGGCTGCTCAAGGATCG	141	6419421	0.954398942	14	136	445	0.970414201	2.214843848	0.153846154	0.14893617	0.289940828	141	5	0	164	2L:6419329-6419497
2L	+	546608	546650	coding	nAChRbeta3	FlyBase	G1020.1	CATCGTCGAGGTTCTAGTTCTGTACCTGGCCACAGGCAAGCAC	50	546650	0.97060086	6	48	283	0.966101695	1.755874856	0.186440678	0.14	0.271186441	50	2	0	57	2L:546608-546650
2L	-	6419594	6419655	coding	Tig	FlyBase	G10200.1	GGAGTCCCAGCTCAACAACTGGCAGAAGATCGAGCGACAGCGCCTGCTCGATTTGATCAACA	5	6419635	0.990921733	3	5	19	1	0.77815125	0.5	0.2	0.333333333	5	0	0	6	2L:6419594-6419655
2L	-	6419758	6419889	coding	Tig	FlyBase	G10201.1	CGAGGGTCTGGTCAAGGCGGAAACCCTTAAGGAGTGGCAACAGCAGGAGCGCGCCCAGATTTCGTTGCTGGTGCAGCAGAACAAGTACTCGCTGGACGAGTTCGAGCGCAAGATGCTGGCCGACCGGGCACG	11	6419783	0.977031305	7	11	39	1	1.176091259	0.133333333	0.181818182	0.4	11	0	0	15	2L:6419758-6419889
2L	-	6419896	6419943	coding	Tig	FlyBase	G10202.1	CAATGTCGAGGACATTCAGGACTGGCTGAAGAAGGAGCTGCTGCGCCT	8	6419921	0.67546525	5	8	30	1	0.954242509	0.111111111	0.125	0.222222222	8	0	0	9	2L:6419896-6419943
2L	-	6419992	6420136	coding	Tig	FlyBase	G10203.1	AGAGCGAATTGAAAAAGTTCCAGTCGGAGGGTCTGCTCAAGGGTGTGGAGCAGGAGTTGATCCAGTGGCAGCAGAAGGAACGGGAACGTCTCCAGGCCATTGTGCAACAGAACTCGTTGACGGTGGAGCAGCTGGAGGTGAGGAT	37	6420063	0.99870492	10	37	150	1	1.72427587	0.283018868	0.27027027	0.490566038	37	0	0	53	2L:6419992-6420136
2L	-	6420285	6420317	coding	Tig	FlyBase	G10204.1	CAGCTGGAAGAACACATCAAGGACTGGCAGATC	14	6420303	0.794003913	2	11	23	0.736842105	0.84509804	0.210526316	0.357142857	0.526315789	14	4	1	14	2L:6420285-6420317
2L	-	6420405	6420458	coding	Tig	FlyBase	G10205.1	TCCGTGGAGGAAGTGCAGCAGCGTATAAACATGGACCGTAACTACCTGCAGAAC	12	6420458	0.921710497	5	12	42	1	1.146128036	0.071428571	0.083333333	0.214285714	12	0	0	14	2L:6420405-6420458
2L	-	6420533	6420588	coding	Tig	FlyBase	G10206.1	GTGGCTTCGCGGCGAGGTGGCCCGCATCGGTGACCTGATTAAGGAGCAGAACGAGC	7	6420588	0.945272362	6	7	27	1	0.84509804	0.571428571	0	0	7	0	0	7	2L:6420533-6420588
2L	-	6420767	6420853	coding	Tig	FlyBase	G10208.1	AGGAGTTGCAACGTCTGTACGTCCACTTCAACCAGGTGAACGAGTCTCTGGCTCCGCAGGTGCCGTCGGTGCCCCAAACCACCTACA	14	6420767	0.966491279	8	13	68	0.9375	1.176091259	0.375	0.142857143	0.25	14	1	0	15	2L:6420767-6420853
2L	-	6420939	6421002	coding	Tig	FlyBase	G10209.1	GGAGCGCGGTCGACTGGACTGGTTGATTCACCAGAACGGCTTCACCGTCCAGGACATCGAGCGG	9	6420939	0.940501457	7	9	35	1	1.041392685	0.636363636	0.222222222	0.363636364	9	0	0	11	2L:6420939-6421002
2L	+	546975	547058	3'utr	nAChRbeta3	FlyBase	G1021.1	ACATCCCAAGCCAGTGCGCACTCTGAACTAGTTTTGCATTTGCGATTTCATGTATTTAATGTGTGTGCGAACTTATAATTATTT	18	546987	0.894733382	10	17	131	0.96	1.380211242	0.12	0.277777778	0.48	18	1	0	24	2L:546975-547058
2L	-	6421007	6421054	coding	Tig	FlyBase	G10210.1	TTTTGGGTCAGTATCAGTCGCGTGTTCAGGACACGAGTAGCTGGCAGA	6	6421054	0.947201209	5	6	28	1	0.954242509	0.222222222	0.5	0.666666667	6	0	0	9	2L:6421007-6421054
2L	-	6421127	6421173	coding	Tig	FlyBase	G10211.1	ACTGGACGACTGGCAGCAGCAGCAGGAGGAGCGCCTGCTGGGCGTGG	10	6421160	0.871753805	2	9	11	0.916666667	0.740362689	0.416666667	0.1	0.25	10	0	1	11	2L:6421127-6421173
2L	-	6421387	6421523	coding	Tig	FlyBase	G10213.1	ACGCGAAAGAAGACCATCCATGACTGGGTGAGGGAGAACATGGAACCAAGTGTCGTTGGCTACAACTCGGTGGTCAAATTGGATGGCCAGCTGAGGAACAGTGCCCTCAATCAGATGGTTCCCTTGTCACCGGGATC	31	6421523	0.945442385	12	29	124	0.947368421	1.079181246	0.263157895	0.193548387	0.342105263	31	0	2	36	2L:6421387-6421523
2L	-	6421550	6421583	coding	Tig	FlyBase	G10214.1	TCCGGATTCCTTGGCCACCAGCAGACGTCGCTAC	5	6421550	0.954705713	3	4	18	0.857142857	0.77815125	0.142857143	0.4	0.571428571	5	1	0	6	2L:6421550-6421583
2L	-	6421742	6421850	coding	Tig	FlyBase	G10215.1	AACTACCACACCATTGCGCAGCCCAACTTCTTCGAGGCAAAGGCCGCCGAGCTGCTCGAGCGATACTCCGGAGCGGAGAGTGCTAGTCTGCAGCAGACAGTGGGTCTGG	46	6421803	0.932602531	10	45	169	0.983333333	1.469822016	0.266666667	0.217391304	0.4	46	0	1	59	2L:6421742-6421850
2L	-	6421865	6421945	coding	Tig	FlyBase	G10216.1	TTTTAGATCTTAGCGGAAAGAGCACCCTCCAGCTGGACCAATTGAGTTCTGAGATCAGCCGGCAGCTGGTGCAGGATATGC	13	6421865	0.928730693	9	13	50	1	1.255272505	0.166666667	0.384615385	0.555555556	13	0	0	18	2L:6421865-6421945
2L	-	6422262	6422382	coding	Tig	FlyBase	G10217.1	AACTCAATTCATTCGCCTCCGCCCACTTCAATGAGGTGCGGGAGCTGGCCAACCAACTGAAGCAGAAATTCAACGTCCTCTCGCAAGGATCCACCAACTTTGCCTACACGTCCCCCTGGAG	37	6422349	0.687141916	14	32	161	0.897959184	1.166331422	0.183673469	0.216216216	0.408163265	37	3	2	44	2L:6422262-6422382
2L	-	6422392	6422452	coding	Tig	FlyBase	G10218.1	GAGACCTATCAGCGCTCCAGTTTCAGATCCAGTTCGTCGTCATCCTACGGAGGTGGACAAA	11	6422392	0.767502625	7	10	58	0.857142857	1.079181246	0.142857143	0.272727273	0.428571429	11	2	0	12	2L:6422392-6422452
2L	-	6422482	6422520	start_codon	Tig	FlyBase	G10219.1	CGCATCACAGGATGAGGGCTCTGGGCGGGATCACCCTGC	12	6422509	0.776459137	2	12	37	1	1.176091259	0.066666667	0.25	0.4	12	0	0	15	2L:6422482-6422520
2L	+	559666	559793	start_codon	CG2789	FlyBase	G1022.1	TACTGCGCCTCATTTGCAGTGCGAACTCTGAAAATGGCTGATCGTCCGTGTGCTGGAAACATTCTCCGCATCGCCGGGGCCGTGATTCTGCCCAATCTGGGCGGCATCTATAACGGGCGGCTGACCAG	49	559699	0.803135286	17	42	256	0.890909091	1.69019608	0.272727273	0.145833333	0.254545455	48	6	0	49	2L:559666-559793
2L	+	559794	560031	coding	CG2789	FlyBase	G1022.2	GCAGCATCTCCAGAGCTGGTACGCCAACCTTAAGTTCCCGTCCTTCAAGCCGCCCAACTCGGTCTTTGCGCCGATGTGGATCTCCTTGTACGCGGGAATGGGCTACGGCTCCTACCTGGTGTGGCGTGATGGCGGAGGCTTCGCCGGCGAGGCGGCCAAACTGCCCCTGATCGCGTACGGCACCCAGCTGGCCTTGAACTGGGCGTGGACGCCCATTTTCTTCGGGCAGCACAACATC	502	560031	0.97531468	39	457	3016	0.910197869	1.34533742	0.267884323	0.22310757	0.406392694	502	33	26	598	2L:559794-560031
2L	-	6423128	6423156	5'utr	Tig	FlyBase	G10220.1	TGAGTTTCCGCTGAAAAGTGATAAGAACT	14	6423144	0.77948038	3	13	60	0.882352941	1.176091259	0.235294118	0.214285714	0.352941176	14	2	0	15	2L:6423128-6423156
2L	-	6423163	6423273	5'utr	Tig	FlyBase	G10221.1	GGTTTCATCTCGACTCGGAAAGATTTCGGTAGTGCCAGTGATTGGGGTTCAACCCACATAGTGTCCTGAATCCCATCCAATCAATTGATAATTGTGTTAAGTACTCAAAGT	230	6423240	0.808035456	15	226	1369	0.980645161	2.482873584	0.277419355	0.295652174	0.477419355	230	6	0	304	2L:6423163-6423273
2L	-	6423376	6423415	NoAnnotation			G10222.1	GATAACCCGACTCATATGTTCTCGACTGCTGATAATGCTG	7	6423376	0.897451612	2	7	52	1	1.041392685	0.181818182	0.428571429	0.636363636	7	0	0	11	2L:6423376-6423415
2L	-	6426764	6426819	3'utr	CG9527	FlyBase	G10223.1	ACGCACACAGCTCTACCTACACGCTCTACCCATTACGGTTTTGCAAAGAAATATAC	7	6426764	0.951849727	3	6	29	0.7	0.84509804	0.2	0.285714286	0.5	7	3	0	7	2L:6426764-6426819
2L	-	6426827	6426875	3'utr	CG9527	FlyBase	G10224.1	ATTATTAATGTTAAGTTTTCAAAGTTATTCTGATAAATCACAGTATGAT	5	6426827	0.991772516	3	4	46	0.833333333	0.698970004	0	0.2	0.333333333	5	1	0	5	2L:6426827-6426875
2L	-	6445113	6445179	stop_codon	CG9527	FlyBase	G10225.1	GCGTCCTCATTGGTGGCGTGATGTTACCTACAAGGATTACCTTAAGCGCGCCAAATTGTAGACTCAC	9	6445125	0.73080402	7	9	50	1	1.041392685	0.272727273	0.222222222	0.363636364	9	0	0	11	2L:6445113-6445179
2L	-	6445506	6445543	coding	CG9527	FlyBase	G10227.1	TTGGTCTGCCCGACTCTGCTGAGAAGAAGGTACTGCAG	7	6445506	0.964140883	6	7	34	1	0.903089987	0.25	0.142857143	0.25	7	0	0	8	2L:6445506-6445543
2L	-	6445902	6446005	coding	CG9527	FlyBase	G10228.1	AATTGGTTGATCAGTCTGCAACGCAACAATGCCGACTTCGTGGCAGTTTCCCCATTGGAGACAGTCTCCTTCCTGAAGGATATGGACACAATTCTGCAAAGCAA	9	6445902	0.970548545	8	8	54	0.916666667	1.041392685	0	0.333333333	0.5	9	1	0	11	2L:6445902-6446005
2L	-	6446197	6446272	coding	CG9527	FlyBase	G10229.1	AAGCGGGCATGGAGATCCATGCGATCTCATCGGCACTCAAACCAGTTGCCACTTGGGCTGCCAGGGATGGCATCCA	15	6446197	0.962806179	4	14	73	0.904761905	1.278753601	0.523809524	0.4	0.571428571	15	2	0	19	2L:6446197-6446272
2L	+	560105	560263	coding	CG2789	FlyBase	G1023.1	TGACATAGTTGCACTCACGGCCGCCGCGTCCGCCTGCGGCGTTCTGTTCTACCGAGTGAACAAGACCGCTGGATTGCTCTTCGTACCCTACGTCGCCTGGCTGGGATTCGCGACGGCTCTGAACTACGCCATCTGGAAGCTGAACCCGGAGAAGGAGCA	63	560263	0.946276203	17	60	254	0.962962963	1.892094603	0.308641975	0.26984127	0.432098765	63	3	0	78	2L:560105-560263
2L	-	6446549	6446654	coding	CG9527	FlyBase	G10230.1	TATCGTATCCCTAAGGCAAATCTGCTGTCCAAGACCGGTGACATCGATGCGCAGGGAAACTACACCAGTAAAATTAAGGACGAGCGTAAGCGCCTTGGCGCCTCCT	13	6446595	0.961806629	10	11	52	0.866666667	1.113943352	0.266666667	0.076923077	0.2	13	2	0	13	2L:6446549-6446654
2L	-	6446756	6446788	coding	CG9527	FlyBase	G10231.1	TATGGGCGAAAAGATCGGTCTCAATGGCATTGA	7	6446778	0.817423383	3	7	32	1	0.84509804	0.285714286	0	0	7	0	0	7	2L:6446756-6446788
2L	-	6448251	6448296	5'utr	CG9527	FlyBase	G10233.1	GTTTATCGCGCTTGTTGTTGGCTGATGGCTGATAGGAAATTAAAGC	5	6448296	0.981159651	3	4	35	1	0.698970004	0.6	0	0	5	0	0	5	2L:6448251-6448296
2L	-	6448467	6448517	3'utr	retm	FlyBase	G10234.1	GCTAAAACATTTTGTGAAAACATTGAATTGTGATATTAAAGAAAATTAAAC	70	6448491	0.704406038	7	66	561	0.946236559	1.643452676	0.376344086	0.242857143	0.430107527	70	4	1	88	2L:6448467-6448517
2L	-	6448806	6448937	3'utr	retm	FlyBase	G10235.1	TAAATAATCTGACGTGTATTGTAAGAATAAACTGACAAGCCAATAACGAAGGAAAAATGAGTGCATGTTAACTAAGTGTGTAAGTTGTATTAAGAACGTAATCAAATAAATGCTATTAGATCAATTACATGT	59	6448893	0.945014138	21	58	312	0.987654321	1.903089987	0.172839506	0.254237288	0.456790123	59	1	0	80	2L:6448806-6448937
2L	-	6449032	6449185	3'utr	retm	FlyBase	G10236.1	ACACACGTAGGTTATAGCTAGACGTCAGATTATAATTATAAATGTAAAATTGTATTTTAAACATTCGAATGCAGAACGTTTTTGATTGCACACTAATTACCCCGTCATTTGTACGCCCTTAATTGCTAATATCAATCAATCTCCAAAGTGTTTT	34	6449105	0.983772285	18	21	215	0.632653061	0.713210443	0.163265306	0.303030303	0.530612245	33	13	5	31	2L:6449032-6449185
2L	-	6449195	6449372	3'utr	retm	FlyBase	G10236.2	TAGCAACAATTAAGGAACTTATTGCGATTGCGCAGCCACTGAAACGAAAATAGAAAAAATTGAAATTGTAATCAATAACTACGTGTTACCTAATTAGTTTAATAAACAAATTGCCGAAATGGCTTATTGCAAGGATTTTAGCCAGAACTTATACAAAAGAGTGAAATGTAAGATTTGA	305	6449316	0.843948969	37	291	2296	0.954907162	1.514909816	0.066312997	0.2	0.352785146	305	7	10	360	2L:6449195-6449372
2L	-	6449439	6449471	3'utr	retm	FlyBase	G10237.1	TGAATTTTTCGTAAGCAGCTCTATAAATGAAGT	7	6449458	0.867348442	2	7	54	1	0.903089987	0.375	0.142857143	0.25	7	0	0	8	2L:6449439-6449471
2L	-	6449500	6449594	3'utr	retm	FlyBase	G10238.1	ATTATATTCATTCAATATATACAAGCATTCATATTATTGATAATCTTAAGAAAATTAGAAATATCAGCGGTTTAAATGAGCAACACCAAAATATC	14	6449594	0.980383292	10	13	83	0.909090909	1.301029996	0	0.5	0.681818182	14	2	0	20	2L:6449500-6449594
2L	-	6449607	6449702	3'utr	retm	FlyBase	G10239.1	AAAGTGGTAATATCTTGTGTTTTAGTTGTCTTTAGTTGTTTAGCAGAATGTTAGTTTGATTTTAAATTGTATTTAGCTCAAATAGGCCATTTATTT	111	6449607	0.973834744	23	100	1368	0.900621118	1.082186756	0.316770186	0.315315315	0.527950311	111	5	11	145	2L:6449607-6449702
2L	+	560295	560519	stop_codon	CG2789	FlyBase	G1024.1	AGCCACGCTAAGTCGAGTTAAGCCCAGGATAAACGAAAAACAAGTAATTTTGGGTGTCTTTCATGCAAATTGCAGGGCTTTCCGACCTATCGAACCAGGGCTGGGCAAAGTTGGATAAAATATCGATAAGCAGTGCCTCCAATGGGGCGCTAAATTCAAAGTATCATATGCTGCTGCACGTTCAAAAATTCCCTATGTGTTATGTGTTAATAATAAATTAAAGAA	166	560295	0.981389488	29	156	1122	0.936651584	1.713910354	0.180995475	0.271084337	0.452488688	166	11	3	207	2L:560295-560519
2L	-	6449706	6449758	stop_codon	retm	FlyBase	G10240.1	CTGATGGAGAAGAGCCTGAATCTATTTGAAACGCCGGACGTATTCTTTTAAGA	16	6449751	0.814901927	7	16	89	1	1.322219295	0.238095238	0.3125	0.476190476	16	0	0	21	2L:6449706-6449758
2L	-	6449763	6449811	3'utr	retm	FlyBase	G10241.1	GGAGATCCCCGGCATTGGAGGAGCCCATAGCGGCGGACATTCTCACGGG	13	6449784	0.812577025	4	12	30	0.9375	0.875061263	0.4375	0.153846154	0.3125	13	0	1	15	2L:6449763-6449811
2L	-	6449815	6449947	stop_codon	retm	FlyBase	G10242.1	GTGCTCAGCTCGGCCAACTACAAGGGTTCGATGACCAGCCTGCAGTCGGCATTCTCATCGAACTCGTCGGCGGCCAGCTCGGTGCAGAGTCGATGATATGAGAAAGCCGGGGATGGCGGAACGAACGGCGCCG	12	6449870	0.999061783	8	11	51	0.933333333	1.146128036	0.133333333	0.25	0.4	12	1	0	14	2L:6449815-6449947
2L	-	6449990	6450078	coding	retm	FlyBase	G10243.1	TCCGTGAGGAGCCAACGCTGATTTGCCGGCACAAGGAGAGCGTCCAGGGGTCGCACGTGATGCATCACAACGACAGCTATCTTATGCAC	12	6450034	0.924337439	7	12	44	1	1.255272505	0.277777778	0.416666667	0.611111111	12	0	0	18	2L:6449990-6450078
2L	-	6450087	6450133	intron-coding	retm	FlyBase	G10244.1	GATTCCGCCGTCTCGTACTTTGATCTGCAGGACTTCGTCGAGGGCGT	7	6450087	0.982277853	5	7	52	1	1	0.4	0.428571429	0.6	7	0	0	10	2L:6450087-6450133
2L	-	6450696	6450861	coding	retm	FlyBase	G10245.1	GATCATCGCAATCTGTACAAGAGTGTGGATCTCAAGGCCGGATTCGCGCACGAGCTGCTCATCCGGAACGAGGATCCCAAGAGTGTGCTCACCTGGGACTTCGATGTGATGCGCAACGATCTGCACTTTACGCTCTACCGGGTCACCCAGGAGCTTCCGGAAAAGA	48	6450696	0.960975507	18	45	225	0.940298507	1.498310554	0.194029851	0.3125	0.507462687	48	3	1	63	2L:6450696-6450861
2L	-	6450951	6451001	coding	retm	FlyBase	G10246.1	AGGGCGGACTGGTGCCTAAGACGTTGTACAAGATGAATTCGCTGGAGGATC	9	6451001	0.858055078	5	9	41	1	1.113943352	0.230769231	0.333333333	0.538461538	9	0	0	13	2L:6450951-6451001
2L	-	6451621	6451657	coding	retm	FlyBase	G10247.1	CGAGGAGATTGTGCCTGACTTCCTGGGCGGACCGTGC	5	6451621	0.968460396	3	5	29	1	0.77815125	0	0.2	0.333333333	5	0	0	6	2L:6451621-6451657
2L	-	6451664	6451720	coding	retm	FlyBase	G10248.1	CAAGTTCCTGTTCTACGGCCCCGACTGTGCGCACATGAAGGATGGCCTGGCCCAGTA	19	6451664	0.764554297	5	16	64	0.85	1.230448921	0.05	0.052631579	0.1	19	3	0	17	2L:6451664-6451720
2L	-	6451872	6451915	coding	retm	FlyBase	G10249.1	CCTGCTCAACATCATCGAGACTGTGGAGCGCAATTACCCAGAGA	9	6451872	0.942346652	4	8	32	0.888888889	0.602059991	0.222222222	0	0	9	0	1	8	2L:6451872-6451915
2L	+	564447	564520	coding	CG2794	FlyBase	G1025.1	AGAATGGAGCCATTCCCGCCACCATCGGCATTCTGGACGGACGCATCAAGGTCGGCCTGACTCGTGAGGAGCTC	7	564520	0.960386083	3	7	35	1	0.954242509	0.333333333	0.285714286	0.444444444	7	0	0	9	2L:564447-564520
2L	-	6451930	6451986	coding	retm	FlyBase	G10250.1	CTCAACTGGTCACTGCTTGTCGATCTGGAGGGTCTTTCTATGCGCCACCTCTGGCGT	10	6451930	0.846500354	5	9	87	0.928571429	1.113943352	0	0.3	0.5	10	1	0	13	2L:6451930-6451986
2L	-	6452126	6452153	coding	retm	FlyBase	G10251.1	AGTCACTGGGAATGGATGGACTACTGCG	11	6452137	0.79942006	3	10	41	1	1.176091259	0.4	0.272727273	0.466666667	11	0	0	15	2L:6452126-6452153
2L	-	6452860	6452904	coding	retm	FlyBase	G10252.1	ATTGGCGTGGACCATGTGTACTTCCTGCAGCACAACTTCCTGGAC	5	6452860	0.973432663	3	5	35	1	0.84509804	0.428571429	0.2	0.428571429	5	0	0	7	2L:6452860-6452904
2L	-	6455634	6455675	5'utr	retm	FlyBase	G10253.1	AAACAGTGCGAACTCCACAATCAGTGCAACGAAAATTTGAAA	7	6455634	0.924063013	3	6	21	0.888888889	0.903089987	0.111111111	0.285714286	0.444444444	7	1	0	8	2L:6455634-6455675
2L	-	6466425	6466475	3'utr	CG9531	FlyBase	G10254.2	AATTAGCTATAACGTTGCCCATGCATTTAGCTGTGATTTGATTTAAGACCA	425	6466449	0.655254215	14	392	4235	0.917253521	1.301864375	0.186619718	0.251764706	0.440140845	425	22	25	521	2L:6466425-6466475
2L	-	6466533	6466570	coding	CG9531	FlyBase	G10255.1	GTGACCAGTATCAGCGCGAGAGATTCGTTCAGATCGAG	5	6466570	0.759030631	3	4	25	0.888888889	0.903089987	0.222222222	0.6	0.777777778	5	1	0	8	2L:6466533-6466570
2L	-	6466595	6466674	coding	CG9531	FlyBase	G10256.1	CGGTGGCAAGCTCTGGCTGGAACTGGGCAACGACCACCCGCCGATGGTGAAGACCATTATGAATCTGAAGTACGAGGGCC	21	6466642	0.848554858	7	20	70	0.961538462	1.397940009	0.230769231	0.19047619	0.346153846	21	1	0	25	2L:6466595-6466674
2L	-	6466954	6467001	coding	CG9531	FlyBase	G10258.1	TCTGGCTGCGGAGAATGCCAAAATGCTGGGGCTGCTGAATCGATTTGA	6	6467001	0.937127774	3	6	27	1	0.84509804	0	0.166666667	0.285714286	6	0	0	7	2L:6466954-6467001
2L	-	6467077	6467120	coding	CG9531	FlyBase	G10259.1	GCAAAGCACGTCGATCTTTTGGAGGTGGGCTGCGGCTCGGGCGC	6	6467120	0.905767442	2	5	36	0.833333333	0.698970004	0.333333333	0	0	6	1	0	5	2L:6467077-6467120
2L	+	565115	565165	coding	CG2794	FlyBase	G1026.1	ATAGCCAAGATCACCGAAGGAAGGAGCCTTAAGTCTAACATAGCACTAATC	41	565115	0.907012005	4	40	167	0.979591837	1.380211242	0.285714286	0.195121951	0.326530612	41	0	1	48	2L:565115-565165
2L	-	6467167	6467298	coding	CG9531	FlyBase	G10260.1	CGGCCAGCTGGCGGATTTCGAGCGCTTCCTGGAGGCCCGTTGTGCCCGCATGCCGTTGCAGCACATCATTGGCGAGTGGGACTTCATGGACATTACGCTGAAGACATCGCCGTCGGTCTTCATTCCACGCCC	11	6467167	0.973624969	8	11	63	1	1.113943352	0.153846154	0.181818182	0.307692308	11	0	0	13	2L:6467167-6467298
2L	-	6467400	6467435	coding	CG9531	FlyBase	G10261.1	GAAATGCATCGTGTCGCATGTCCTGAAGCAGAAGTT	6	6467400	0.962356767	4	5	28	0.9	0.954242509	0.3	0.333333333	0.6	6	1	0	9	2L:6467400-6467435
2L	-	6467563	6467677	start_codon	CG9531	FlyBase	G10262.1	ACGAACTGCAGGCAGTGGGTCGTCAAAATTTTGTTGTTAATCAATAGCAATTAGATAATAAGTGAAATAATGCTCAGACAACTGACACGGTCAATGGGCCCGACCTCGCGGCTGC	28	6467677	0.981872883	12	25	177	0.914285714	1.505149978	0.285714286	0.214285714	0.371428571	28	3	0	32	2L:6467563-6467677
2L	-	6468578	6468642	NoAnnotation			G10263.1	TTGAAATAATTGTGCAATCGTAATGTGAATATATACAATATATAGAACATGTAATGATATGAATA	62	6468613	0.752294275	11	58	452	0.9375	1.397940009	0.2625	0.258064516	0.425	62	3	2	75	2L:6468578-6468642
2L	-	6468649	6468754	3'utr	mmy	FlyBase	G10264.1	TTTATGATTCCCCAAACTGTAGTTAGTGCACGGAAATTCCATTGATTTCAGTACTTAAAGGAGACTTGTAAAAATTTGTTACCTATTGTGTCCGTTGATTTATTTT	63	6468745	0.819427012	20	62	502	0.987179487	1.886490725	0.217948718	0.222222222	0.371794872	63	1	0	77	2L:6468649-6468754
2L	-	6468787	6468982	stop_codon	mmy	FlyBase	G10265.1	GTGCATGGCGAAGTCTGCGAGATCTCGCCCTTCGTCACCTACGCCGGCGAGAATCTCGCCTCGCATGTGGAGGGCAAGTCGTTCACCAGTCCCGTCTACCTGCGGGACAGCCGCGATCCCTTGCACGGACACCTTTAAGATGTAGGGGATCTGCATGGACGCATAGACTGATGGACGGATAGTAGTCGTTTCGATT	918	6468808	0.813026401	24	898	3312	0.977099237	2.329058719	0.270992366	0.314814815	0.519847328	918	25	5	1280	2L:6468787-6468982
2L	-	6469011	6469052	coding	mmy	FlyBase	G10266.1	TTGCCCCAGTACTGCCCGCTCGGACCTCCATCGCCTGCACAA	8	6469044	0.683960179	5	8	38	1	1.041392685	0.272727273	0.375	0.545454545	8	0	0	11	2L:6469011-6469052
2L	-	6469056	6469077	coding	mmy	FlyBase	G10267.1	AGAACTCCGATGCAGCTGGCAA	6	6469066	0.693497923	2	6	12	1	0.903089987	0.5	0.166666667	0.375	6	0	0	8	2L:6469056-6469077
2L	-	6469123	6469168	coding	mmy	FlyBase	G10268.1	AAGATAGAGAAGTTTGTCTTTGACGTCTTCGAGTTCGCCCAGAAGT	15	6469123	0.883746742	3	14	115	0.954545455	1.021189299	0.045454545	0.266666667	0.5	15	0	1	21	2L:6469123-6469168
2L	-	6469203	6469247	coding	mmy	FlyBase	G10269.1	GCTGCACGTGGCCAAGAAGAAGATTCCCTTCGTGGACAACGCCGG	5	6469203	0.907799009	3	5	18	1	0.77815125	0.166666667	0.2	0.333333333	5	0	0	6	2L:6469203-6469247
2L	+	565510	565555	coding	CG2794	FlyBase	G1027.1	TGTGGCGGACAACCACAACACCTCATTGTGCTCCCTAATCTTCGAT	8	565555	0.788816237	2	8	51	1	1.079181246	0	0.25	0.5	8	0	0	12	2L:565510-565555
2L	-	6469566	6469628	coding	mmy	FlyBase	G10271.1	CGGAGGAATCTATCGGGCTATGAAGCGCCAGGGGATTCTGGACGATATGCAGAAGCGTGGTGT	6	6469566	0.952888465	5	6	30	1	0.954242509	0	0.5	0.666666667	6	0	0	9	2L:6469566-6469628
2L	-	6469630	6469687	coding	mmy	FlyBase	G10272.1	TACGATGGACGCATCATTCTGGACGAAAAGCATCGGGTGGCGCGTGCGCCGGACGGCA	9	6469630	0.894122796	7	9	27	1	1.204119983	0.5	0.444444444	0.6875	9	0	0	16	2L:6469630-6469687
2L	-	6469754	6469828	coding	mmy	FlyBase	G10273.1	CGTGGACACATCACTTGGTACATCATGACGTCGGAGCACACGGTGCAACCCACATACGACTACTTTGTGGCCAAT	15	6469754	0.749318665	8	12	72	0.904761905	1.278753601	0.380952381	0.266666667	0.476190476	15	2	0	19	2L:6469754-6469828
2L	-	6471437	6471490	coding	mmy	FlyBase	G10275.1	GAGAATGGCATCAAGCTGGACGATCGCCTGCAGCCGCTGCCCGAGGGCAAGCTA	7	6471450	0.862867986	4	7	16	1	0.903089987	0.25	0.142857143	0.25	7	0	0	8	2L:6471437-6471490
2L	-	6471507	6471573	coding	mmy	FlyBase	G10276.1	GCATCGACCTGGTGCGGGACATCGAGGAGCTGAATCTGGACGAGATCAAGCTGTATTTCGACCGCGC	11	6471573	0.905076765	6	10	43	0.833333333	1.176091259	0.444444444	0.272727273	0.555555556	11	3	0	15	2L:6471507-6471573
2L	-	6471579	6471664	start_codon	mmy	FlyBase	G10277.1	ATGACGGACTACCTGTCGCTGCACTCGCGACTCGCCCAGGTGGGCCAGGAGCACCTGCTCAAGTTCTGGCCGGAACTAACGAATGA	16	6471621	0.920444577	8	16	62	1	1.380211242	0.083333333	0.25	0.5	16	0	0	24	2L:6471579-6471664
2L	-	6473847	6473907	5'utr	mmy	FlyBase	G10278.1	TATCGATTCTCCGCCCAGTTCTTGGGAGACTGTTTCATTCGGATTGTGCATTTTCCGTTTG	6	6473847	0.986129164	4	5	47	0.9	0.954242509	0.1	0.333333333	0.6	6	1	0	9	2L:6473847-6473907
2L	-	6474453	6474539	3'utr	CG9536	FlyBase	G10279.1	CTAGAGCCCTTACATAGATGCATACTTTCTGTTGTAGTCCTTACATGTAATTGAAAATGATGCTTTATTTAGTTAATAACTGTAAAT	101	6474522	0.838785307	20	85	1059	0.835820896	1.049218023	0.201492537	0.257425743	0.440298507	101	13	9	112	2L:6474453-6474539
2L	+	565717	565769	coding	CG2794	FlyBase	G1028.1	GCAAATCAACAAGATTCCAGTCTTCTTCGAGCCCACAGATATGTTCATAGCCG	13	565769	0.967823541	3	12	69	1	1.146128036	0.214285714	0.076923077	0.142857143	13	0	0	14	2L:565717-565769
2L	-	6474587	6474783	3'utr	CG9536	FlyBase	G10281.1	ATATATTAATGAATTTTTGATATTTAAACGAATGATCTAATGATTTACGCCCATGTTTTGTATGATTCTGCATCAAGTACGTACCCCCCATCAGTGTTCCCATTTTGTAATTACCGTTCGTGTGTTTCGTAGTGTCCTGTAGACTTACGCTTGCTTGCTGCGCACACCGCCGGCCATGCTGCTAGGAGCGGCGGAGT	159	6474587	0.980670657	33	150	1316	0.944954128	1.31386722	0.142201835	0.251572327	0.45412844	159	3	9	206	2L:6474587-6474783
2L	-	6474918	6474956	coding	CG9536	FlyBase	G10282.1	TGATCAGCACCATGAGCCCGATTGCAATACCAATGCCGG	9	6474944	0.923861398	3	8	23	0.9	0.954242509	0.5	0.111111111	0.2	9	1	0	9	2L:6474918-6474956
2L	-	6475061	6475104	coding	CG9536	FlyBase	G10283.1	CACAGCCATGGAGCGGGCCATAGTCATAGTCATGGAGCGGGACA	17	6475061	0.821609154	5	16	61	0.947368421	1.255272505	0.157894737	0.117647059	0.210526316	17	1	0	18	2L:6475061-6475104
2L	-	6475471	6475508	coding	CG9536	FlyBase	G10284.1	CAGCCTGACGTCGGTATCGGTGCAAATGCCGGGAGTGG	5	6475471	0.945216456	3	5	18	1	0.954242509	0.111111111	0.4	0.666666667	5	0	0	9	2L:6475471-6475508
2L	-	6475704	6475767	coding	CG9536	FlyBase	G10285.1	TACTGTGGGCCATTGGCCTGCTAGATGGCACTTATCCGGCTATGTTCGCCTCCGGATCGCTGGT	6	6475704	0.974145511	6	6	42	1	0.954242509	0.222222222	0.5	0.666666667	6	0	0	9	2L:6475704-6475767
2L	-	6476227	6476283	coding	CG9536	FlyBase	G10286.1	GTACGCCAGATAATGCCCGATCACCTGATCTTCAAGACGCGCTACGGACGTCTGACC	69	6476259	0.790501448	5	60	339	0.895833333	1.156347201	0.145833333	0.31884058	0.510416667	69	5	5	86	2L:6476227-6476283
2L	-	6476387	6476410	coding	CG9536	FlyBase	G10287.1	CTTTGGCGTCTCGCTGCTGACCAC	5	6476387	0.851057388	3	3	24	0.571428571	0.602059991	0	0.4	0.571428571	5	3	0	4	2L:6476387-6476410
2L	-	6476540	6476644	coding	CG9536	FlyBase	G10288.1	CACGTTCGGCTACCTGCTATCCTTCTCGGAGACGGCCATCCTGCTGCTCAGCGTCACTCCCGGTTACATCCTGCCCAATGGCAAGTTCTGGATATGGACCGCCTT	16	6476540	0.978136592	9	15	97	0.952380952	1.301029996	0.142857143	0.1875	0.380952381	16	1	0	20	2L:6476540-6476644
2L	-	6477186	6477587	3'utr	Sec61alpha	FlyBase	G10289.1	TCATCATACTTCCCATACGCTCGCTCCCATTAAAACAAACTTAATAACCTGCTTTGTTTTTTTCGTCGTCTGTCAAAACAACCACAGTAAGCGTAAATTGTAAGGCCTTTGGCTGCTATTTTTCATCTTCCCAACCAATAGAAGCGTACATAAAAGCGGATGAGAGACCCTTTATTTTGAATAGTTTTTAGTTGTATTCAAATGTGAGACTACATTGCTTGAGTTCAATATTTCTGCGAATTGATTGAATTTCAATGCAATTACTTGTTTTAATATTAAATCAATTGAATTATACTTTAAATACAACGTGAAATGGAGACATTGAAATTATTAAAGCGAAGATGTACATCAAACGAACACATGCATACAAATTGTCATAATAAAACGTAAATTAGATAA…	1156	6477428	0.936783727	66	1103	9481	0.956270096	1.810583133	0.11511254	0.262975779	0.452090032	1156	46	22	1487	2L:6477186-6477587
2L	-	6477592	6477892	stop_codon	Sec61alpha	FlyBase	G10289.2	CAAGCAGCTGAAGGAGCAGCACATGGTGATGCGTGGCCATCGCGAGAACTCGATGATCCACGAGCTCAACCGCTACATCCCAACGGCGGCTGCTTTCGGTGGTCTCTGCATCGGAGCTCTGTCTGTGATGGCCGACTTCCTGGGGGCCATCGGCTCCGGTACGGGTATCCTGTTGGCTGTGACCATCATCTACCAATACTTTGAGATTTTCGTTAAGGAGCAGTCCGAAATGGGCGGCATGGGCACGCTGCTGTTCTAAGCAGTCAAGAAGATCACCTGCGATCCAATCAGCAACAACTAA	705	6477661	0.922700616	46	677	4998	0.962011173	1.935003151	0.350837989	0.217021277	0.383240223	705	25	9	861	2L:6477592-6477892
2L	+	566119	566204	coding	CG2794	FlyBase	G1029.1	CTCCGGAGCGGGCGATAGTTTCTGCGCGGGCTTCATCACTGCCCTGCTGCGAGGGCGATCTCTGGACGAGTGCATCGCCGGCGGCT	18	566119	0.947957581	5	18	80	1	1.414973348	0.307692308	0.333333333	0.538461538	18	0	0	26	2L:566119-566204
2L	-	6477975	6478034	coding	Sec61alpha	FlyBase	G10290.1	GTTGGGCTCGTGCGCCTTCTTCTCCAAGACCTGGATCGATGTGTCCGGCAGCTCAGCCAA	31	6478009	0.663277976	10	22	140	0.852941176	0.985276743	0.294117647	0.133333333	0.235294118	30	3	2	29	2L:6477975-6478034
2L	-	6478042	6478727	coding	Sec61alpha	FlyBase	G10290.2	CGGCGATCCGTCGGAGATCGGCGCCGGTGTCTGCCTGCTGATCATCATCCAGCTGTTCGCCGCTGGTTTGATTGTGCTGCTGCTGGACGAGCTCCTGCAGAAGGGCTATGGACTGGGATCGGGAATTTCCCTGTTCATTGCCACCAACATTTGCGAGACGATTGTGTGGAAGGCATTCAGCCCCACCACCGTGACGACGGGACGCGGTACCGAGTTCGAGGGCGCTGTGATTGCCCTGTTCCATCTGATGGCCACCAGGAACGATAAGGTGCGCGCTCTGCGCGAGGCCTTCTATCGCCAGAACCTGCCCAATCTGATGAACCTGCTGGCCACCGTGCTGGTGTTCGCCGTGGTCATATACTTCCAAGGCTTCCGCGTGGACCTACCCATCAAGAGCGC…	370	6478301	0.918773629	84	349	2000	0.953061224	1.970346876	0.255102041	0.22972973	0.418367347	370	19	4	467	2L:6478042-6478727
2L	-	6478732	6479064	intron-coding	Sec61alpha	FlyBase	G10291.1	AGATCCAATTCAGGGAGAAAGTGCTATGGACTGCGATCACCCTGTTCATCTTCCTGGTGTGCTGCCAGATCCCGCTTTTCGGTATCATGAGCTCAGACTCGGCGGATCCCTTCTACTGGATCCGTGTGATCCTGGCCTCCAACCGTGGTACGCTCATGGAGCTGGGTATCTCGCCCATCGTGACCTCTGGCCTCATTATGCAGCTGCTGGCCGGAGCAAAGATCATTGAGGTCGGTGATACGCCCAAGGATCGTGCTCTGTTCAACGGTGCTCAGAAGCTCTTCGGCATGGTGATCACCATTGGTCAGGCCATCGTCTATGTGATGACTGGCA	469	6478976	0.779146117	55	461	2450	0.978512397	2.073351702	0.160330579	0.232409382	0.404958678	469	9	4	592	2L:6478732-6479064
2L	-	6480036	6480098	coding	Sec61alpha	FlyBase	G10292.1	AGTTCCTGGAAGTTATCAAACCGTTCTGCAGTATACTGCCGGAAATCGCAAAACCGGAGCGCA	32	6480036	0.972606222	6	30	181	0.933333333	1.62324929	0.266666667	0.25	0.466666667	32	3	0	42	2L:6480036-6480098
2L	-	6480325	6480453	start_codon	Sec61alpha	FlyBase	G10293.1	CGGTTTTTGAAATTTGAGGCGTTCGCTGTGCAGTGAAAAGTGAGACTTTCTACTGTTCGCGTAGAAAGTGCAATAACCAAGCCACCCACTCAGTGCCCAGACTAGCAACACAAGTCCGGCAAAATGGGA	59	6480325	0.975044213	13	56	375	0.974358974	1.579783597	0.256410256	0.254237288	0.435897436	59	1	1	76	2L:6480325-6480453
2L	-	6480468	6480500	5'utr	Sec61alpha	FlyBase	G10293.2	ACACTGAATGACACGTCGACGTCGTCAATTCGT	4	6480500	0.978571968	2	2	17	1	0.77815125	0	0.25	0.5	4	0	0	6	2L:6480468-6480500
2L	-	6490290	6490372	coding	CG9548	FlyBase	G10295.1	GCGACGGATGCCCCAAGATTGTAAATCTAGGCAGCTCCAAGACTGACCTGTTCTACGAACGCAAGAAATATGGCTTCAAACAG	23	6490367	0.999886029	7	21	100	0.914285714	1.505149978	0.428571429	0.260869565	0.514285714	23	3	0	32	2L:6490290-6490372
2L	-	6490392	6490424	intron	CG9548	FlyBase	G10296.1	CATGCATTCTGGTGCATTCTGTGGTATTATTGT	5	6490424	0.912269726	3	4	42	1	0.77815125	0	0.2	0.333333333	5	0	0	6	2L:6490392-6490424
2L	-	6490461	6490529	coding	CG9548	FlyBase	G10297.1	CGGATCCTACCAGGGCAGGTGCGTCATCTGTGGAGGACCCGGAGTGTCGGATGCCTACTACTGCAAGTC	8	6490529	0.960809515	4	7	41	0.705882353	1.079181246	0.294117647	0.5	0.764705882	8	5	0	12	2L:6490461-6490529
2L	-	6490544	6490610	coding	CG9548	FlyBase	G10298.1	AAAAGACGATGGAAAGTGTGTGATCTGCGACTCCTACGTGCGGCCATGCACACTGGTGCGGATCTGC	71	6490584	0.742671052	8	69	384	0.968421053	1.662757832	0.421052632	0.225352113	0.421052632	71	2	1	92	2L:6490544-6490610
2L	-	6490758	6490822	5'utr	CG9548	FlyBase	G10299.1	TAAAGAAGTCGCCGCTTTTTCAGCAACTGTTTTTATATTTGCTGACTGAAAACTAATATTAAATC	25	6490802	0.723879412	8	21	199	0.827586207	1.380211242	0.068965517	0.12	0.24137931	25	5	0	24	2L:6490758-6490822
2L	+	566291	566349	stop_codon	CG2794	FlyBase	G1030.1	AAGCATACTGCCCGGATCATTCAACAGCAGAGCATATAGATGGTACTTTGAACACCAAA	10	566291	0.778302931	4	8	52	0.857142857	0.77815125	0	0.3	0.5	10	1	1	12	2L:566291-566349
2L	-	6493199	6493240	coding	CG9547	FlyBase	G10301.1	TCGCTTGATATAGCGCGCCAAATGAGGGACATGCTGGGTGCA	5	6493219	0.998277976	2	5	23	1	0.77815125	0.666666667	0.2	0.333333333	5	0	0	6	2L:6493199-6493240
2L	-	6560160	6560217	stop_codon	CG9596	FlyBase	G10302.1	AGCGGAAATAGTGGCTACCTTTTGACGGGCTATACGCTTAGATAGTTGTTGTGCGTCT	7	6560217	0.828350492	5	6	46	1	0.954242509	0	0.285714286	0.444444444	7	0	0	9	2L:6560160-6560217
2L	-	6560753	6560776	coding	CG9596	FlyBase	G10304.1	TGTTTCCGTTAATCTCTATTCCGT	6	6560768	0.693356518	3	6	57	1	0.84509804	0.571428571	0.166666667	0.285714286	6	0	0	7	2L:6560753-6560776
2L	-	6560885	6560915	coding	CG9596	FlyBase	G10305.1	ATGGTCTACTGCCGGCTGCCATGCTCAACTC	7	6560906	0.634349349	4	7	34	1	0.903089987	0.375	0.142857143	0.25	7	0	0	8	2L:6560885-6560915
2L	-	6561128	6561164	coding	CG9596	FlyBase	G10306.1	TGGTGGAGAATTCTAAGACTTTCCACAACCGAACGGA	11	6561128	0.973419765	4	9	54	0.785714286	1.041392685	0.357142857	0.272727273	0.428571429	11	3	0	11	2L:6561128-6561164
2L	-	6564378	6564457	3'utr	CG13766	FlyBase	G10308.1	TTTTCCCATGGATGCGAGGTATATTGTTGCTTTAATTTGTACCACTATCTTTGTATTATTTCGTTGATGTAATAAAATAC	18	6564378	0.859442473	12	16	161	0.909090909	1.301029996	0.272727273	0.222222222	0.363636364	18	2	0	20	2L:6564378-6564457
2L	-	6564471	6564510	3'utr	CG13766	FlyBase	G10309.1	AGGACCCAATTGTCAGACTCTGCAAGTTCCCTTTGCTCTT	10	6564489	0.864760891	2	10	74	1	1.146128036	0.071428571	0.3	0.5	10	0	0	14	2L:6564471-6564510
2L	+	566435	566471	3'utr	CG2794	FlyBase	G1031.1	CCATCTGAAAGATACAATTAGAGTCTGTATATTGTTA	11	566452	0.678719957	5	10	73	0.923076923	1.079181246	0.076923077	0.181818182	0.307692308	11	1	0	12	2L:566435-566471
2L	-	6564540	6564609	3'utr	CG13766	FlyBase	G10310.1	GTTATTTCATTCAATCGGATGAAGCTGTGATAAAACGAACCAAATATTCCATTGACTTGTTAGACCCCCT	45	6564590	0.79293389	11	36	256	0.734375	1.070037867	0.21875	0.288888889	0.5	45	14	3	47	2L:6564540-6564609
2L	-	6564662	6564717	3'utr	CG13766	FlyBase	G10311.1	TGTTTTTTATCATTACAAGGGTGTCCACAATTTCAGCTGGGCGGTTTCGGTGGCCA	12	6564662	0.984738078	4	11	92	0.947368421	1.255272505	0.052631579	0.416666667	0.631578947	12	1	0	18	2L:6564662-6564717
2L	-	6564778	6564833	3'utr	CG13766	FlyBase	G10312.1	AGTTTTTGTAACCTTTCTGCCAATTTGAAATTAATTAAATTAGTTTTGTATAAGGC	18	6564778	0.932253172	8	17	165	0.966666667	1.161368002	0.1	0.388888889	0.633333333	18	0	1	29	2L:6564778-6564833
2L	-	6564856	6564891	3'utr	CG13766	FlyBase	G10313.1	TGCAAAATAAAGTATTTCGGAGATTATAATATAGTA	8	6564891	0.749434167	3	3	55	0.454545455	0.698970004	0.272727273	0.375	0.545454545	8	6	0	5	2L:6564856-6564891
2L	-	6564998	6565086	3'utr	CG13766	FlyBase	G10314.1	AAGTGACAAGTGGAACTGATATGTTTATCTGCTACTAGCTGCTCCCACGGTAATTATGTGTCTTCTCAGATAAGGTTCGTTTATTTGGT	86	6564998	0.976933411	7	80	525	0.915384615	1.47348697	0.161538462	0.38372093	0.592307692	86	8	3	119	2L:6564998-6565086
2L	-	6565159	6565216	stop_codon	CG13766	FlyBase	G10315.1	AGATCGTGTACTTCTTGTCGGATCCGCAGGGCGGAGATAAGAAATGACCTTGAGCTGG	7	6565159	0.979671145	3	7	47	1	1.041392685	0.272727273	0.428571429	0.636363636	7	0	0	11	2L:6565159-6565216
2L	-	6565683	6565769	coding	CG13766	FlyBase	G10316.1	GCGGATGAGAACATGAACAATAGCATGATTAGCACTATAGCCAAGAGCTGTCACCAACTGCGTAGCCTGAGCGTGTCAAGTGCGTAC	15	6565683	0.956200091	5	14	68	0.952380952	1	0.380952381	0.266666667	0.476190476	15	0	1	20	2L:6565683-6565769
2L	-	6565873	6565924	coding	CG13766	FlyBase	G10317.1	ATTTCTTCGAACTGACCAGTCCCGCAATGGAGGAGCTGTACATTTGGAACGT	7	6565873	0.973663502	5	6	32	0.875	0.84509804	0.5	0.142857143	0.25	7	1	0	7	2L:6565873-6565924
2L	-	6565989	6566179	start_codon	CG13766	FlyBase	G10318.1	ACTGTTTTAAGCAAGAACATAATATTGACTTATTTATTTATACTGGCTCTAACTTATTTAAAATGGAGAGGCTAAACGATGACTGTGTATGCAATATACTAGAGTTCCTGCCGCTCGTGGAGCAGATCAAGATGGCCAGGCTAGCGCCGCGCTTCAAAGAGCTCCTCTGCCTAATTGTGTGGCGAAAGCCG	185	6565989	0.978248406	28	174	1165	0.941176471	2.049218023	0.06302521	0.210810811	0.386554622	185	13	1	224	2L:6565989-6566179
2L	+	569113	569179	coding	CG2807	FlyBase	G1032.1	AACCAAGGAGGGAACTCTGGTAAAGACCGTTACATCGTCGTCAACTTCAAATGGGGACCTGCCTGCA	13	569113	0.956721712	4	12	57	0.933333333	0.84509804	0.2	0.153846154	0.266666667	13	0	1	14	2L:569113-569179
2L	-	6632877	6632922	3'utr	CG31635	FlyBase	G10320.1	AATAGCTATGATTTTATTTAACATTGGCAAGTTTAGTACCTATTTT	5	6632918	0.99253601	3	4	44	0.833333333	0.698970004	0.166666667	0.2	0.333333333	5	1	0	5	2L:6632877-6632922
2L	-	6632999	6633142	3'utr	CG31635	FlyBase	G10321.1	TCAAATATTTTCCAAAATGTTTCAACGTATCTTCATCAGTTAAGTGGAATTACTTAAAAAATGTACTGTACTTAATTTACAAATAGTTGATATTTCTGGTGCTTACCGGTCGCTAGAAGTTTGCCTTAAACTAGATCCCCGTTT	124	6633142	0.98908927	21	117	1108	0.955414013	1.875061263	0.070063694	0.225806452	0.388535032	124	6	1	150	2L:6632999-6633142
2L	-	6633165	6633213	3'utr	CG31635	FlyBase	G10321.2	TAACAATATGGATATGTGTATATATCTATATATTATGTACGTATTTAAG	5	6633165	0.989137647	3	4	43	0.8	0.602059991	0.2	0	0	5	1	0	4	2L:6633165-6633213
2L	-	6633279	6633375	3'utr	CG31635	FlyBase	G10322.1	TTGATTCATGGAAGATCTTGTAAATACCGCGTGTGTACTCTCTATTGGAAGATGGGGAGTCTAGACGAAGCTACACCGAGCTCCGATATATATATTT	15	6633279	0.981531485	10	14	101	0.916666667	1.342422681	0.291666667	0.4	0.625	15	2	0	22	2L:6633279-6633375
2L	-	6633418	6633532	3'utr	CG31635	FlyBase	G10323.1	CATACCCATCAACACCAATGTCTTCCCGGAACCATGCAACTTTTCAAGATGTCAGCCCTTAATGGACCTACCTAAACGTTATAGATACAATTTAAATGCAACACACACACACACA	12	6633418	0.971249169	10	12	63	1	1.113943352	0.076923077	0.083333333	0.153846154	12	0	0	13	2L:6633418-6633532
2L	-	6633542	6633723	3'utr	CG31635	FlyBase	G10324.1	TTAACAACGGAAATGAAGCGCAAACGAAAACAAAAGTACCCAAAATAAATCCAATTGATCTCATTATGTGATATTTGTCGTAGTGCCCAAAGCGTTCACTGTACGTGTATCTATAACCAAACCATACCATATGAGTTAAGTACAGGGTGTGTACATTCGAACACTTTTGCTCTAAGTAAACT	854	6633704	0.979626979	31	792	7610	0.926126126	2.057750605	0.02972973	0.240046838	0.415315315	854	74	8	1028	2L:6633542-6633723
2L	-	6633842	6633957	3'utr	CG31635	FlyBase	G10325.1	AAATCTAAAGTGCAAACTAAATCGGTTCAACTGAAGTATTACGAATTGGAACAACTTTCAAAACAACTGCTTACATAAATTAGGTACTTAATCAGCTTACGAATTGCCACTTATTT	11	6633957	0.991296933	7	8	72	0.846153846	1.041392685	0	0.3	0.461538462	10	2	0	11	2L:6633842-6633957
2L	-	6633987	6634058	3'utr	CG31635	FlyBase	G10326.1	ATTGTTACAATTTATTAAGGGAAATTCTCCCGCCATAGGATTACTTAACACCTATGTATAGTGCAATTCATT	10	6634058	0.973518479	7	10	63	1	1.146128036	0	0.4	0.571428571	10	0	0	14	2L:6633987-6634058
2L	-	6634083	6634185	3'utr	CG31635	FlyBase	G10327.1	TCGTGTGGATGAAAAATTTGTACTTACCGATTCAAATGAATACTTACTGAAAAATTAACCATAATCAGAATACAGCCACCGGAAACACATTGTTACTTAAGTT	32	6634141	0.856508179	9	31	225	0.977777778	1.643452676	0.355555556	0.3125	0.511111111	32	1	0	44	2L:6634083-6634185
2L	-	6634436	6634475	3'utr	CG31635	FlyBase	G10328.1	AATTACACCTATATGGCATAGAAATGCAATTCAAATGCTC	8	6634436	0.65285249	5	7	31	0.909090909	0.698970004	0	0.25	0.454545455	8	0	1	10	2L:6634436-6634475
2L	-	6634639	6634695	3'utr	CG31635	FlyBase	G10330.1	TAACACCCACCCAGCATTCCCATGGCTCTCCTTCGTACTGTACCCCACCCGCCTTGA	8	6634692	0.948804196	5	7	32	0.818181818	0.954242509	0	0.375	0.545454545	8	2	0	9	2L:6634639-6634695
2L	-	6634701	6634742	3'utr	CG31635	FlyBase	G10330.2	AAATAATGATGCGAAATGTGAAAACACCCAACTCAAACGATT	5	6634701	0.948804196	2	4	18	0.666666667	0.602059991	0	0.2	0.333333333	5	2	0	4	2L:6634701-6634742
2L	-	6634875	6634913	coding	CG31635	FlyBase	G10331.1	ACTGGGTGACATTGAAATTGTGATGCACAGCGAGGTCGC	10	6634875	0.977368309	2	9	62	0.923076923	1.079181246	0.769230769	0.2	0.384615385	10	1	0	12	2L:6634875-6634913
2L	-	6635560	6635624	5'utr	CG31635	FlyBase	G10332.1	TATATACAAAGGGGATAATTCTAGTCATAAAGGAACCATAATATTTGAAGAATTCTCTATAAATG	177	6635607	0.702694363	8	168	1011	0.938967136	1.522878745	0.220657277	0.18079096	0.319248826	177	8	5	200	2L:6635560-6635624
2L	-	6635676	6635733	coding	CG31635	FlyBase	G10333.1	ACATTGGCTCCTCGCCGGAACCCAAGGCTAGTCAAATAAGCCACGTGCCCGCCGCCAA	6	6635676	0.949549199	4	6	22	1	0.903089987	0	0.333333333	0.5	6	0	0	8	2L:6635676-6635733
2L	-	6635782	6635815	coding	CG31635	FlyBase	G10334.1	AGCAATGCGCCACAGACGCGTGCCCGGAAAACAT	5	6635795	0.528345267	2	5	3	1	0.698970004	0	0	0	5	0	0	5	2L:6635782-6635815
2L	-	6635877	6635931	coding	CG31635	FlyBase	G10335.1	TCACGTTGACCAAGGAATCGGCCGGCGTGGTTGCTCTCTCTGCAGCTGCTGCAGC	5	6635924	0.960283855	3	5	25	1	0.698970004	0.2	0	0	5	0	0	5	2L:6635877-6635931
2L	-	6636130	6636176	coding	CG31635	FlyBase	G10336.2	CATCGACGCACACATAAGTACAAAAGCCGTAGAGGTAACCGGGCAAA	29	6636166	0.947595895	3	25	49	1	1.556302501	0.083333333	0.172413793	0.333333333	29	0	0	36	2L:6636130-6636176
2L	-	6636179	6636213	coding	CG31635	FlyBase	G10337.1	CAGTAAGCAGTGTGGTCATTGTAGAGTCCAGCGAT	6	6636195	0.660371888	4	6	40	1	1	0	0.333333333	0.6	6	0	0	10	2L:6636179-6636213
2L	-	6636274	6636320	coding	CG31635	FlyBase	G10338.1	TACGCCACATACGCCACCAATTGATCTACCACCCACACCTATGCTGA	17	6636274	0.94276156	3	15	62	0.904761905	0.977723605	0	0.117647059	0.285714286	17	1	1	19	2L:6636274-6636320
2L	-	6636424	6636496	coding	CG31635	FlyBase	G10339.1	AGCCTTAATGCCGTTGGGGCCCTGCCGACCTCCAGTTCTCTGCCCGCCATGGCATCTGTTACCTCCTCGACGC	12	6636481	0.842212166	8	12	76	1	1.204119983	0.0625	0.166666667	0.375	12	0	0	16	2L:6636424-6636496
2L	+	569809	569870	coding	CG2807	FlyBase	G1034.1	CGGAGTCAAGGCAATGGCCATGGCCACGCCCTCTGCGGGAGCTCTGGCTGCGATGACACCAG	7	569809	0.933696197	4	6	23	1	0.903089987	0.375	0.142857143	0.25	7	0	0	8	2L:569809-569870
2L	-	6636501	6636623	coding	CG31635	FlyBase	G10340.1	ACGGGTGGCTGAAGTGGCAAGTCCACTGATCTCGCCGCTGGCCCAGCATCCGCCCCCGCACACGCCACGCTCGGCCAGCAGCTGTATGTCCATACCCACCATTGGATCGCCCAGTGGCAGTCA	67	6636529	0.914625896	12	60	270	0.845238095	1.249198357	0.05952381	0.208955224	0.369047619	67	10	3	71	2L:6636501-6636623
2L	-	6636634	6636678	coding	CG31635	FlyBase	G10341.1	GTCCGCCCACTATATCGCCGTCGTCCTCGCCGAACCGCAGCCGCT	19	6636641	0.951096683	2	17	74	0.875	0.84509804	0.083333333	0.263157895	0.416666667	19	1	2	21	2L:6636634-6636678
2L	-	6636681	6636800	coding	CG31635	FlyBase	G10342.1	AGACGCGGCTACTGGCACGGTGACTGCAACGTCAACCGCGACCGCTGCAGCAACCGCCCTGCCCACACCGACTGCTCTGTTGGAGGTGAAGCGTGGACCACGTCTCCGCTCTCCGGGACC	16	6636748	0.905417034	7	15	47	0.944444444	1.230448921	0.333333333	0.125	0.222222222	16	1	0	17	2L:6636681-6636800
2L	-	6636813	6636913	coding	CG31635	FlyBase	G10343.1	ATGGTCGGCGGCGGCAGCAATGTGGGAGGCAGCCTTCCGGGCATACGGTGTCGCGGCGGTTACTACTTGGGCTCGCGGAAGATCTCGTTGACCTGCCACAG	44	6636893	0.964141071	10	44	227	1	1.698970004	0.36	0.113636364	0.22	44	0	0	50	2L:6636813-6636913
2L	-	6636943	6637009	coding	CG31635	FlyBase	G10344.1	CACTTGGATTACACAAGGGTGCTGGGCACCGTTCGCTCCTTGTGCTCGCGAAATGAGAAGCGGCAAG	7	6636943	0.951607052	6	6	31	1	0.903089987	0.375	0.142857143	0.25	7	0	0	8	2L:6636943-6637009
2L	-	6637578	6637615	intron	CG31635	FlyBase	G10345.1	GTGCTTGGTTTTGGATGGCTGTGTTATTATAGACGTTT	12	6637600	0.847323022	4	12	140	1	1.204119983	0.75	0.166666667	0.375	12	0	0	16	2L:6637578-6637615
2L	-	6638034	6638079	coding	CG31635	FlyBase	G10346.1	AATAAACTAGAGGTGGAAAGTCTGAATATAATCGCCGAGGTGCTCA	14	6638034	0.958216178	5	13	62	0.888888889	1.204119983	0.111111111	0.285714286	0.444444444	14	2	0	16	2L:6638034-6638079
2L	-	6638300	6638445	coding	CG31635	FlyBase	G10347.1	GCGGAAAAACTAACTAAGAATGACACACTTTCGCGCCGGCAGCTGGCCGAGGCAACACTGGAGGCCAACCGATCGCCTAGCGGACTGAAGGCTCTTACTCTGTGGAATAATAATTTAAGCAAGGACTGCGCACCTGCAGTGGCAGA	19	6638381	0.916668203	10	18	65	0.961538462	1.397940009	0.230769231	0.210526316	0.423076923	19	1	0	25	2L:6638300-6638445
2L	-	6638816	6638852	coding	CG31635	FlyBase	G10349.1	AGACGGCTACCATTGCCACGGAGTCAACCGAGTGCCT	5	6638816	0.925170514	3	4	14	0.857142857	0.77815125	0.714285714	0.4	0.571428571	5	1	0	6	2L:6638816-6638852
2L	-	6638878	6638945	coding	CG31635	FlyBase	G10350.1	TAAGTCGCCATCTGCCCGACGAGTTAAGCCGCCTTTCGGTGTTACTGGAGAGCACGCGACTGGATGAT	6	6638913	0.955528772	4	4	26	0.8	0.903089987	0.2	0.333333333	0.6	6	2	0	8	2L:6638878-6638945
2L	-	6639029	6639074	coding	CG31635	FlyBase	G10351.1	ATGGCAGTGCTGTGGCGGGGGCTGCCGGGTCGCGTCCACTTGATGT	8	6639029	0.943481925	5	8	31	1	1.079181246	0.5	0.375	0.583333333	8	0	0	12	2L:6639029-6639074
2L	-	6639164	6639211	coding	CG31635	FlyBase	G10352.1	AATTCAATTGCCATCGGAAGCAGGAGCATCAGCAATCCTTTCAGTCGT	7	6639164	0.93579357	4	5	25	0.636363636	0.84509804	0	0.428571429	0.636363636	7	4	0	7	2L:6639164-6639211
2L	-	6639265	6639333	coding	CG31635	FlyBase	G10353.1	ATTACTCCCTCAACAGAGGCTAAAACCGTTGAACCCAATGAATCCTGTGTACAGAACAACATCATAAAC	47	6639297	0.891437523	9	37	232	0.811320755	0.934498451	0.188679245	0.106382979	0.20754717	47	6	4	43	2L:6639265-6639333
2L	-	6639457	6639537	coding	CG31635	FlyBase	G10355.1	CAGAAGGCGAAGTCGCTCCGGCCATGATCTCATCCAGCCCGATGGAGTCAGAATCGGTAGCTGTTGCAAGTGCAACCATGG	424	6639457	0.960039187	12	414	2089	0.976744186	2.260071388	0.243291592	0.226415094	0.413237925	424	11	2	546	2L:6639457-6639537
2L	-	6639539	6639629	coding	CG31635	FlyBase	G10356.1	ATCCACCGACACCTTGGCAGCCTGCTGCTCCGAGGACATCAGCGAAATCAGCAACGAGATTTATGAACCCAATGCCGTCAAGCAGCCTACA	15	6639629	0.927260518	7	13	48	0.894736842	0.929418926	0.210526316	0.2	0.368421053	15	1	1	17	2L:6639539-6639629
2L	-	6639908	6639976	coding	CG31635	FlyBase	G10357.1	ACCCGTGCCATTGAGGTGGACGAGTGCGTGTCACCTATGGAAACGGAGCCCCCGGAAGCCATTCCCCCA	6	6639908	0.917859641	5	6	16	1	0.77815125	0.166666667	0	0	6	0	0	6	2L:6639908-6639976
2L	-	6639983	6640058	coding	CG31635	FlyBase	G10358.1	GAACGAGGGTGTCATGTACCTGGTACAAGCCCTAATCCTTCAGTCCACCGAGCTGGAGCGACGAATGGGTGCCTTG	15	6639983	0.955177189	4	14	62	1	1.278753601	0.105263158	0.2	0.368421053	15	0	0	19	2L:6639983-6640058
2L	-	6640122	6640160	coding	CG31635	FlyBase	G10359.1	GGGGTACAACGACTTGGACTGTGTAGATGCCCAGCACAT	11	6640160	0.939774824	3	11	51	1	1.204119983	0.125	0.454545455	0.625	11	0	0	16	2L:6640122-6640160
2L	+	570191	570250	coding	CG2807	FlyBase	G1036.1	TCTCTGTCGCCTGAGGAACTCAAGGAGCGCAAGATAATGAAGCTACTGCTGACCATCAAG	10	570191	0.953879008	4	9	44	0.916666667	0.740362689	0.5	0.2	0.333333333	10	0	1	11	2L:570191-570250
2L	-	6640564	6640612	coding	CG31635	FlyBase	G10360.1	TTCCAGATGATCGAATACTATGAAGCTGCCAATGAGCTGGACATTTCCT	8	6640612	0.953135312	4	8	41	1	0.954242509	0	0.125	0.222222222	8	0	0	9	2L:6640564-6640612
2L	-	6640795	6640880	coding	CG31635	FlyBase	G10361.1	AGAAGCACAACACCCAGCCATTAGAGAGCGTAGTGGATCACCTGAGGACCCTGGATCTGAACCAAGCGCGGCAGCCTTTACTTCCT	15	6640795	0.925448517	8	15	53	1	1.380211242	0.125	0.466666667	0.666666667	15	0	0	24	2L:6640795-6640880
2L	-	6640884	6640927	coding	CG31635	FlyBase	G10362.1	CGTGAAGAGCAGCTCCGAGATTGTCGATCAGTATCAGCAGTCGT	8	6640927	0.96168144	2	8	44	1	0.954242509	0.777777778	0.125	0.222222222	8	0	0	9	2L:6640884-6640927
2L	-	6646033	6646070	coding	CG31635	FlyBase	G10363.1	CGGACAGCTCGCTCACCTCGTCCATTGCGCGACGCGTC	6	6646045	0.749365854	3	6	31	1	0.903089987	0	0.166666667	0.375	6	0	0	8	2L:6646033-6646070
2L	-	6646317	6646366	coding	CG31635	FlyBase	G10364.1	TGCTGCTGCGGCTGCAGCTACTGAAGCGACCGCATTCGATGCTCAGATGC	5	6646317	0.978617719	3	4	17	0.833333333	0.698970004	0	0.2	0.333333333	5	1	0	5	2L:6646317-6646366
2L	-	6646382	6646438	coding	CG31635	FlyBase	G10365.1	AGCAGCTGTGGCAGAGCGAACGAAATTAGCACAAACAGCTGATGCGACTGCTGCGCC	29	6646420	0.82694393	6	29	74	1	1.531478917	0.294117647	0.103448276	0.235294118	29	0	0	34	2L:6646382-6646438
2L	-	6648074	6648132	5'utr	CG31635	FlyBase	G10366.1	TTTCAACGTCTTTGTGATCGGTTGTTGTTGGGTCGCGGATGCCTAATGGTCGATAGCTG	8	6648074	0.988871935	6	7	62	0.928571429	1.113943352	0	0.5	0.714285714	8	1	0	13	2L:6648074-6648132
2L	-	6654768	6654810	3'utr	CG31633	FlyBase	G10367.1	GGTTATTAAAATGATTGCTGATAATAATATATAAATATAATAT	21	6654796	0.799520483	2	20	183	0.961538462	1.397940009	0.038461538	0.19047619	0.346153846	21	1	0	25	2L:6654768-6654810
2L	-	6654811	6654867	3'utr	CG31633	FlyBase	G10368.1	TTATCTAAACGGACCAAAATTGTGCTATTTAATTGATAAGTCTTTCGTCGATAAGCT	63	6654811	0.982774483	6	59	461	0.939759036	1.414973348	0.096385542	0.253968254	0.43373494	63	3	2	78	2L:6654811-6654867
2L	-	6654923	6655008	coding	CG31633	FlyBase	G10369.1	GAAGCACTTTAAACATCCCAAACTTAATGTTTCCTTCAGTGCTACTAGTAGCAGCTATTCACAATTACCTGACGAATGTATTGAAT	20	6655008	0.985854094	10	17	132	0.863636364	0.977723605	0.181818182	0.1	0.181818182	20	2	1	19	2L:6654923-6655008
2L	+	570512	570574	coding	CG2807	FlyBase	G1037.1	GGCAGAGAAATCATATCCAACCTGGCCAAGGCCGCTGGTTTGGCCACCATGATCTCTACTATG	20	570512	0.977278228	5	20	125	1	1.431363764	0.037037037	0.25	0.444444444	20	0	0	27	2L:570512-570574
2L	-	6656062	6656103	coding	CG31633	FlyBase	G10370.1	AGCTGTGGAAGAGTTCCGAGCCCGCATCGCGACTGAGATCGC	13	6656062	0.898133442	2	13	41	1	1.301029996	0.2	0.384615385	0.6	13	0	0	20	2L:6656062-6656103
2L	-	6656217	6656273	start_codon	CG31633	FlyBase	G10371.1	AAAACCCTTCATTTCTGAGGATTAGGCTGCTATTGTGAACATGGCACTCATTGAGAA	7	6656273	0.972983495	4	7	50	1	0.954242509	0.111111111	0.142857143	0.333333333	7	0	0	9	2L:6656217-6656273
2L	-	6662149	6662212	3'utr	CG13771	FlyBase	G10372.1	AGGCGCTGTGGTACCTAACTGGTCGTCGCTACTTCAATCGATTCCGTGAATCAGTAAGTCACGA	5	6662149	0.975851254	4	4	23	0.714285714	0.698970004	0.285714286	0.4	0.571428571	5	2	0	5	2L:6662149-6662212
2L	-	6662375	6662414	3'utr	CG13771	FlyBase	G10373.1	ACGTTCGCCCATTCCATTCCCGTCCATAGCTATATAAAAC	24	6662397	0.798130316	4	23	205	0.964285714	1.130333768	0.071428571	0.125	0.25	24	0	1	27	2L:6662375-6662414
2L	-	6666635	6666713	coding	Galt	FlyBase	G10376.1	GAAACCATGCTCATCTCACGCAACAACAATAAGCGGATCAATGATCTTACCGCAGAACAGCGATACAACTTGGCGCTGA	31	6666705	0.943399515	6	31	125	1	1.643452676	0.159090909	0.35483871	0.545454545	31	0	0	44	2L:6666635-6666713
2L	-	6667118	6667162	coding	Galt	FlyBase	G10377.1	GTGATGTGCTTCCATCCCAAATCGAATCTGACTTTGCCCACGATG	9	6667118	0.955940163	2	9	55	1	1	0.8	0.111111111	0.2	9	0	0	10	2L:6667118-6667162
2L	-	6667959	6668030	5'utr	Galt	FlyBase	G10378.1	AACGCCCAGCTGAGTGGGAGAGATAAGGCTGATGGAAAATTCTTCCACTGAAAGGCGGAATGCGTGCCAAAC	21	6668008	0.972614876	2	21	82	1	1.397940009	0.2	0.19047619	0.32	21	0	0	25	2L:6667959-6668030
2L	-	6671281	6671325	3'utr	Spn27A	FlyBase	G10379.1	AAGTTTGCGTAGTTAGCCACGTTCTGGTGATCTCTTGAACAAACA	11	6671325	0.979277846	4	11	87	1	1.113943352	0.153846154	0.181818182	0.307692308	11	0	0	13	2L:6671281-6671325
2L	+	570590	570679	coding	CG2807	FlyBase	G1038.1	AACATCGACGAGTATGTACGAAACACCACAGCGCGTGCCTTTGCCGTGGTCGCTTCAGCTTTGGGAATTCCCTCTTTACTGCCCTTCCTA	12	570590	0.986623501	7	11	93	0.933333333	1.146128036	0.266666667	0.166666667	0.333333333	12	1	0	14	2L:570590-570679
2L	-	6671752	6671783	NoAnnotation			G10380.1	ATGAGAGTCTCTGCGCTTCAGTTAACCTTAAT	6	6671771	0.689575403	3	6	34	1	0.84509804	0.142857143	0.166666667	0.285714286	6	0	0	7	2L:6671752-6671783
2L	-	6671888	6671929	coding	Spn27A	FlyBase	G10381.2	TCAACGTAAACCGGCCGTTTGTGTTCTTTATCGAGGAGGAGT	56	6671914	0.693144833	8	51	467	0.928571429	1.812913357	0.285714286	0.214285714	0.371428571	56	5	0	65	2L:6671888-6671929
2L	-	6671932	6671960	coding	Spn27A	FlyBase	G10381.3	AAGTTCGGTGGCAGCACCGCCATCGAGGA	5	6671948	0.888363775	2	3	12	0.8	0.602059991	0.2	0	0	5	1	0	4	2L:6671932-6671960
2L	-	6672448	6672547	coding	Spn27A	FlyBase	G10382.1	AGGGCAGACTTCAGCAGCTAGTAGCCCCGGACAACGTGCGCAGCAGCGTAATGTTGCTGACCAATCTGATCTACTTCAACGGTCTGTGGCGGCGGCAGTT	27	6672528	0.982469676	6	25	192	0.939393939	1.491361694	0.151515152	0.148148148	0.303030303	27	2	0	31	2L:6672448-6672547
2L	-	6672671	6672706	coding	Spn27A	FlyBase	G10383.1	GTGTGCGCACCAAGCTCTTCACGGACAGCTTCATCG	9	6672677	0.709676297	5	9	53	1	1.079181246	0.583333333	0.111111111	0.333333333	9	0	0	12	2L:6672671-6672706
2L	-	6672853	6672963	coding	Spn27A	FlyBase	G10384.1	CTCGCACGATCCGTTCTCATGGCATCTACTGAAGACGGTGCTGCAGAACGAGACAGCCGACAAGAATGTGATCATCTCGCCGTTCTCCGTCAAACTGGTGCTGGCCCTGCT	48	6672853	0.979109239	11	44	299	0.918918919	1.832508913	0.094594595	0.375	0.594594595	48	6	0	68	2L:6672853-6672963
2L	-	6673133	6673168	coding	Spn27A	FlyBase	G10385.1	AGATGGGCGGAAATTTGGCAGTGATGCTGCTGTCGC	10	6673152	0.757199697	3	9	65	0.923076923	0.77815125	0.153846154	0.3	0.461538462	10	0	1	12	2L:6673133-6673168
2L	-	6673313	6673340	5'utr	Spn27A	FlyBase	G10386.1	ACTCTCAGTTGGAACGGCGCGTGAAACG	5	6673329	0.742639009	2	4	16	0.875	0.84509804	0.125	0.2	0.5	5	1	0	7	2L:6673313-6673340
2L	-	6676742	6676841	stop_codon	Nse1	FlyBase	G10387.1	ATCATTATGTCCGCGACATGTACTATAGATTTTGATACTAGAATAACAGTAGTCCGCTTTATTAACTAAATGATTTCAAGGTAGAAAATAAATAATTTAA	52	6676772	0.782192511	16	51	400	0.95890411	1.84509804	0.109589041	0.269230769	0.479452055	52	3	0	70	2L:6676742-6676841
2L	-	6676860	6676907	coding	Nse1	FlyBase	G10388.1	GAGACGCGATATTTGCCCCTCCTGCGGCAACCTATGGACAACTCCAAT	10	6676860	0.957582051	4	10	51	1	1.079181246	0.666666667	0.1	0.25	10	0	0	12	2L:6676860-6676907
2L	-	6676966	6677005	coding	Nse1	FlyBase	G10389.1	AAAAACTGCACGCTGTGCAAGTGCCTGGTGTTGTGGGACA	6	6677005	0.703963983	5	6	38	1	0.903089987	0.375	0.333333333	0.5	6	0	0	8	2L:6676966-6677005
2L	+	570985	571054	coding	CG2807	FlyBase	G1039.1	TGGCTATTTGATTCCCCTGATGGACGCCGAGTACGCTAATTACTATACGCGTGAAGTGATGTTGATTCTT	11	571021	0.979079101	8	10	66	0.818181818	1.255272505	0.454545455	0.545454545	0.772727273	11	4	0	18	2L:570985-571054
2L	-	6677156	6677241	coding	Nse1	FlyBase	G10390.1	AACTGCTGGACAAGATCGCCTCCGAGGAGGACTGCCACATCGCCTGGAATGACGCCTACAATGATATCGTCCTACAGGCCAGCTCG	17	6677202	0.799964493	6	14	62	0.791666667	1.278753601	0.166666667	0.294117647	0.5	17	5	0	19	2L:6677156-6677241
2L	-	6677570	6677613	5'utr	Nse1	FlyBase	G10391.1	CGGCGCGCTTCGGAATCGAATTGTGTATATTTGGATTTGTTTTG	22	6677594	0.822049764	4	22	228	1	1.505149978	0.25	0.318181818	0.53125	22	0	0	32	2L:6677570-6677613
2L	-	6677862	6677955	3'utr	Nhe3	FlyBase	G10392.1	AGGACCCTCCTATTTCTTACTATATATACGCTGTATTTAAAACAAAGCGAAGCTCTCTGAAAATATTAATTGTTGTGCTGTTAATTTTTAAGTC	21	6677906	0.944441516	11	18	208	0.916666667	1.342422681	0.125	0.095238095	0.208333333	21	2	0	22	2L:6677862-6677955
2L	-	6677964	6678039	3'utr	Nhe3	FlyBase	G10392.2	AAAACGGACTAATTGTATTCGGTTTAGTTTTTAAGTTTCAAAGCTGATTCACTTGCTGATCTATAACATTTTCCGA	106	6678028	0.799819735	8	106	861	1	2.170261715	0.054054054	0.339622642	0.527027027	106	0	0	148	2L:6677964-6678039
2L	-	6678049	6678097	3'utr	Nhe3	FlyBase	G10393.1	ACAACATAAACTTATAGCTTTTTCGTTCTAAGCCAGTTAGTGTAAATAT	28	6678049	0.935712709	5	26	261	0.902439024	1.568201724	0	0.392857143	0.585365854	28	4	0	37	2L:6678049-6678097
2L	-	6678383	6678460	3'utr	Nhe3	FlyBase	G10394.1	CATGCATATATAGCCTCTTTGATTCTATTATTTTTAGAACTTGCCTCTGCAATTTACCTAGTTTTTCCTAAATACATA	142	6678443	0.803972162	20	135	1972	0.955307263	1.630936119	0.089385475	0.197183099	0.363128492	142	5	3	171	2L:6678383-6678460
2L	-	6678486	6678529	3'utr	Nhe3	FlyBase	G10395.1	AGCTATAAAAATGATTTCTATCATCGAGCTAACGTACACTAGTA	7	6678520	0.809797589	3	6	42	0.909090909	1	0	0.285714286	0.545454545	7	1	0	10	2L:6678486-6678529
2L	-	6678577	6678623	3'utr	Nhe3	FlyBase	G10396.1	TATCCTTGTTTATGGAAATGTGATTCGGAACTCTAGTAATAAACACA	52	6678597	0.735571435	10	45	351	0.859375	1.439332694	0.25	0.211538462	0.359375	52	8	1	55	2L:6678577-6678623
2L	-	6678624	6678709	3'utr	Nhe3	FlyBase	G10396.2	TAGTTTTCTTTTGTTATTTATTGAATTGGTCTCAACTGAAATCGAAAATGTGAAAACTGTACAAATTAGAATATTACTTTTCAGTT	438	6678684	0.718197585	19	413	3391	0.948805461	1.899976752	0.160409556	0.255707763	0.443686007	438	24	6	556	2L:6678624-6678709
2L	-	6679527	6679599	3'utr	Nhe3	FlyBase	G10397.1	TAACACCTATGTAATATTGTTTTGACTGTTAACTACTACTAAATGCATGCTTACCAAATATACTTATGTAACC	37	6679547	0.821807952	9	35	350	0.958333333	1.662757832	0.125	0.27027027	0.4375	37	2	0	46	2L:6679527-6679599
2L	-	6679631	6679707	3'utr	Nhe3	FlyBase	G10398.1	AATGTTAAATTTTGTGGTATAAGCGGAAGTGATGGATAAGTTACACCCTTCAGTATGGTTGACTAATTGTTTAAGTT	47	6679660	0.810200172	11	42	373	0.918032787	1.748188027	0.278688525	0.234042553	0.409836066	47	5	0	56	2L:6679631-6679707
2L	-	6679745	6679810	3'utr	Nhe3	FlyBase	G10399.1	TGAATCTACACCACAGAGACTTTGGCAAAGTAGACGTATTATTGTATGAATTGGCCGTGAAAATGT	95	6679758	0.775320497	12	95	487	1	2.08278537	0.074380165	0.242105263	0.404958678	95	0	0	121	2L:6679745-6679810
211000022278704	-	88	147	NoAnnotation			G104.1	ACAAGGTTTCCGTAGGTGAACCTGCGGAAGGATCATTATTGTATAATATCCTTACCGTTA	17	131	0.843940344	8	16	104	0.833333333	0.602059991	0.291666667	0.294117647	0.5	17	0	4	20	211000022278704:88-147
2L	+	571417	571488	coding	CG2807	FlyBase	G1040.1	TGGTATTCTCTATGCCTTCCAAGAGCAGACCACTGAGGATGTGGTGATGTTGAATGGATTCGGCACCATCGT	8	571461	0.99584419	5	5	49	0.454545455	0.698970004	0.363636364	0.25	0.454545455	8	6	0	5	2L:571417-571488
2L	-	6679854	6679929	stop_codon	Nhe3	FlyBase	G10400.1	TGAATAACCGAATGAGCGAAGCACCCCAGACACCAAAGACTAATCTAAGCGTAGCAAGCTGGCCACTAACAAAGAA	15	6679917	0.999282854	5	15	32	1	1.278753601	0.210526316	0.266666667	0.421052632	15	0	0	19	2L:6679854-6679929
2L	-	6680035	6680106	coding	Nhe3	FlyBase	G10401.1	CGAGTTCAGACGCGTGGACTCGGACTCGGACATTTGCATAGACAATGATACCGGGAACGGTCTCAGTCAGGA	11	6680093	0.918263343	4	8	39	0.875	1.146128036	0.1875	0.272727273	0.5	11	2	0	14	2L:6680035-6680106
2L	-	6680240	6680272	coding	Nhe3	FlyBase	G10402.1	CCTTACTGACGCACTCGCGACCCACTTTGCTGG	5	6680240	0.994363395	3	3	20	0.75	0.77815125	0	0.4	0.625	5	2	0	6	2L:6680240-6680272
2L	-	6680443	6680504	coding	Nhe3	FlyBase	G10403.1	TAATCGCAACAAGATGCGCTTGTCCGGTGGAACAGATACGAACTTGGACACGCCCGTCGATG	13	6680443	0.969747039	3	11	55	0.866666667	0.812913357	0.2	0.153846154	0.266666667	13	1	1	13	2L:6680443-6680504
2L	-	6680953	6681000	intron-coding	Nhe3	FlyBase	G10404.1	AGCGTTGGCGTGGACGATGAGACTGAACAACTCAATAACTATCAAGTG	701	6680983	0.93360804	7	692	2252	0.987978142	2.479047176	0.489617486	0.221112696	0.403278689	701	9	2	904	2L:6680953-6681000
2L	-	6681072	6681107	coding	Nhe3	FlyBase	G10405.1	AGGGTGGGGCTGCAAATTTCCTGCTTAATTGGTTGA	9	6681093	0.763980094	4	8	68	0.818181818	0.954242509	0.181818182	0.222222222	0.363636364	9	2	0	9	2L:6681072-6681107
2L	-	6681125	6681161	coding	Nhe3	FlyBase	G10406.1	GACAGACGATGCTGACTGCCACATCGCTGATTGTCAT	7	6681161	0.71002487	4	6	27	1	0.903089987	0.375	0.142857143	0.25	7	0	0	8	2L:6681125-6681161
2L	-	6682145	6682207	coding	Nhe3	FlyBase	G10407.1	TAAACCTATATGCGCTAGTCTTGGGCGAATCTGTGCTCAACGATGCCGTGGCCATAGTCCTTA	6	6682207	0.970776838	5	6	36	1	1.041392685	0.090909091	0.5	0.727272727	6	0	0	11	2L:6682145-6682207
2L	-	6682227	6682277	coding	Nhe3	FlyBase	G10408.1	TTTGGAGCTCTGATATCGCCCACAGATCCGCTCACCATTCTAGCCATATTC	10	6682241	0.773724408	5	10	59	1	1.278753601	0.368421053	0.5	0.736842105	10	0	0	19	2L:6682227-6682277
2L	-	6682317	6682396	coding	Nhe3	FlyBase	G10409.1	CGTTTGCCATTGTGGGCACGACTTTGTCGGCCTTCCTAATCGGAGGCTTCATGTACGGCTGTGTGAAACTGATGCCAAAG	12	6682317	0.8416057	5	10	73	0.8125	0.636822098	0.0625	0.333333333	0.5	12	1	2	13	2L:6682317-6682396
2L	+	571512	571639	coding	CG2807	FlyBase	G1041.1	AGCCCTATTTGCCCCAGATTTGTGGAACGATTCTATGGCGGTTGAACAACAAATCCGCGAAAGTTCGTCAGCAGGCGGCGGATCTGATCTCGAGAATAGCGGTAGTGATGAAAACGTGCCAGGAGGAG	69	571512	0.951593659	10	63	275	0.911111111	1.612783857	0.444444444	0.202898551	0.388888889	69	7	1	82	2L:571512-571639
2L	-	6682568	6682616	coding	Nhe3	FlyBase	G10410.1	GAGGACAGGTACACGATGTGGATGAGAACGAAATCGATCTTAAGGCAAC	8	6682586	0.956196613	3	8	26	1	1	0.2	0.125	0.3	8	0	0	10	2L:6682568-6682616
2L	-	6683799	6683849	coding	Nhe3	FlyBase	G10411.1	CGCATCCAGAGCCTGGACCTTCTAGTCTTCGTGTTCCTGCTGGCGCTCACA	24	6683821	0.646829023	7	24	187	1	1.505149978	0.0625	0.25	0.4375	24	0	0	32	2L:6683799-6683849
2L	-	6684271	6684315	5'utr	Nhe3	FlyBase	G10412.1	TTTAGCGGAGTGCGCTGCTGTGAAATTTTGAAAGCTCTTTTTGGA	8	6684271	0.974424885	6	8	46	1	1.041392685	0.272727273	0.375	0.545454545	8	0	0	11	2L:6684271-6684315
2L	-	6719437	6719468	3'utr	homer	FlyBase	G10413.1	TGTTGAACATACAAATTTAGCAGTTAAAAATA	6	6719437	0.95895347	3	6	33	1	0.84509804	0.428571429	0.166666667	0.285714286	6	0	0	7	2L:6719437-6719468
2L	-	6719704	6719751	3'utr	homer	FlyBase	G10414.1	ATGAATAAAAGTCAAGTATGTGCGTCTGCGGACAACTAGTATAATACA	11	6719704	0.929890878	5	10	63	0.866666667	0.636822098	0	0.272727273	0.466666667	11	0	2	13	2L:6719704-6719751
2L	-	6719924	6720000	3'utr	homer	FlyBase	G10415.1	GTATTTCGACTCCATTCTATGTCAAATCCGCATCATCACAATGCTCCCGTTTATTGCAGTTATGCACTGATTTACTA	32	6719959	0.800671395	7	30	226	0.975	1.591064607	0.05	0.21875	0.375	32	1	0	39	2L:6719924-6720000
2L	-	6720051	6720087	3'utr	homer	FlyBase	G10416.1	TGTCGAACTTTTTATAGTATTTTTAGATGGAACCTTT	5	6720051	0.879994931	3	5	60	1	0.77815125	0	0.2	0.333333333	5	0	0	6	2L:6720051-6720087
2L	-	6720194	6720301	3'utr	homer	FlyBase	G10418.1	ATTGATTGATTCTCGTGCGCAGTAAAGTGCAATATACATTTATCTCTAGTATGTAAATGTAAACGATGATATTATGTGCTCTATACACTTTCAGCTGATTGTTAATTA	38	6720295	0.701804232	16	32	316	0.884615385	1.06069784	0.192307692	0.342105263	0.519230769	38	3	3	46	2L:6720194-6720301
2L	-	6720304	6720372	3'utr	homer	FlyBase	G10419.1	ATTGAATGTATACCTATGCCCAGTATTTCGTCAAAATTCTTCGAGTCCTTGTGACACTGATGTAGGTCC	26	6720355	0.809124949	12	26	217	1	1.602059991	0	0.346153846	0.575	26	0	0	40	2L:6720304-6720372
2L	+	571699	571760	coding	CG2807	FlyBase	G1042.1	AGTGTTGGGTAGCATCCTGGGTGCCCTGAAGGCCATCGTAAACGTGATTGGAATGACCAAGA	22	571748	0.676115442	6	22	99	1	1.505149978	0.21875	0.272727273	0.5	22	0	0	32	2L:571699-571760
2L	-	6720739	6720856	3'utr	homer	FlyBase	G10420.1	AAGCAACTTTCCAACCGCAGAGGCCGAGAGCACGCTCTCCAACGTCACCTCGATACACACTCAGCTGCAGTCGTCGCTTTACGAGACTCAGAACATGCCGCAGCTGAAGGCCTTGGAC	13	6720739	0.960635228	6	11	56	0.882352941	0.875061263	0.117647059	0.307692308	0.470588235	13	1	1	15	2L:6720739-6720856
2L	-	6721222	6721252	coding	homer	FlyBase	G10421.1	TGCAACAGGAACTTGAGCTTAAGTCGGCCAA	5	6721252	0.9365687	3	5	21	1	0.903089987	0.375	0.4	0.625	5	0	0	8	2L:6721222-6721252
2L	-	6721518	6721578	coding	homer	FlyBase	G10422.1	ATGGGAAATCGAGCTGGCTACCTTGAAGAACAACAATATACGGCTGACTAGTGCTCTTCAG	11	6721540	0.811849143	7	10	45	0.941176471	1.204119983	0.117647059	0.454545455	0.647058824	11	1	0	16	2L:6721518-6721578
2L	-	6721655	6721690	coding	homer	FlyBase	G10423.1	AAGTACGAGAACGAGCGTCTGAAAATGGCACTGGCA	6	6721690	0.746789511	4	4	23	0.818181818	0.954242509	0	0.333333333	0.636363636	6	2	0	9	2L:6721655-6721690
2L	-	6721845	6721904	coding	homer	FlyBase	G10424.1	GAGCAACACGAATACCCAGAACGCCAATCCGGACAGTCCTTCCCACAAGCTTCTAAATAC	12	6721904	0.911336631	4	12	41	1	1.176091259	0.133333333	0.166666667	0.333333333	12	0	0	15	2L:6721845-6721904
2L	-	6721945	6721990	coding	homer	FlyBase	G10425.1	ACGTCGCCCATTTCCGGGAGAGCTGTGGGCTCCATGCAGAACGACA	9	6721945	0.902576759	4	9	34	1	1	0.2	0.111111111	0.2	9	0	0	10	2L:6721945-6721990
2L	-	6722191	6722252	coding	homer	FlyBase	G10426.1	ACACCCAACATGACCTTCACCCAGACCTCCCAGAAGTTCGGCCAGTGGAGCGATGTGCGGGC	7	6722207	0.986579869	3	7	21	1	0.903089987	0.25	0.142857143	0.25	7	0	0	8	2L:6722191-6722252
2L	-	6722964	6722986	intron	homer	FlyBase	G10427.1	TGTGTGGGTGTGCAGGTGTGTGT	10	6722977	0.814548677	2	10	67	1	1.255272505	0	0.5	0.722222222	10	0	0	18	2L:6722964-6722986
2L	-	6778721	6778763	3'utr	nrv1	FlyBase	G10428.1	AAACTGGAAAGTATTCAAGAACCTCTAAGTAGTGCAATTTTTA	7	6778763	0.976733269	3	7	44	1	0.954242509	0	0.285714286	0.444444444	7	0	0	9	2L:6778721-6778763
2L	-	6778772	6778815	3'utr	nrv1	FlyBase	G10429.1	CATGGAGAACGAAACATTTTGATCTAAGCTGAATGTCGATTATT	73	6778798	0.647452409	9	68	496	0.929292929	1.963787827	0.272727273	0.301369863	0.484848485	73	7	0	92	2L:6778772-6778815
2L	+	571808	571862	coding	CG2807	FlyBase	G1043.1	AAGAATCGTCACGAGAAGGTGCAAGAGAACTGCATTGACCTGGTGGGACGAATTG	8	571808	0.940992197	3	8	30	1	1	0.3	0.25	0.4	8	0	0	10	2L:571808-571862
2L	-	6778837	6778966	3'utr	nrv1	FlyBase	G10430.1	GATCATTATTTTCTGTCAGTTGTATTTAGTTTTAATTTATAAATGTTGAAACATGCCCGAAAAATTCTTTGTTTCCCGCACATCGCCTAGGCTTGTTCAATTTGTACAAAGAAGCAACTAAATAAATTAT	137	6778911	0.991634643	16	133	863	0.972067039	2.240549248	0.273743017	0.240875912	0.418994413	137	5	0	174	2L:6778837-6778966
2L	-	6778988	6779154	3'utr	nrv1	FlyBase	G10431.1	TGATCCGACCGATCGTCAATTGAACTCTGAACATCTGGCCTAATAGAGAAATAGAAAGTCGAAAATCTTGAAATTAAAGTTCAAATCGTACACACGCAATTGTTGTTATAGCTTTTAGCTTGTCTATTGCTATCAGTTATTATTATTAATATTTATCATATTATTTC	90	6778988	0.972888197	26	87	735	0.982300885	1.744292983	0.168141593	0.211111111	0.371681416	90	1	1	111	2L:6778988-6779154
2L	-	6779179	6779290	3'utr	nrv1	FlyBase	G10431.2	CGCGTCGGAGACCAACTACCACCTACCTTACTGAAAGAGATATACACATATGCAGATATAGATATATATATATATATATGGAATGAGCTAGCGACCTTAGGTTTTCAAGTGT	83	6779251	0.732899553	16	65	441	0.827586207	1.283301229	0.103448276	0.265060241	0.474137931	83	16	4	96	2L:6779179-6779290
2L	-	6779330	6779509	stop_codon	nrv1	FlyBase	G10431.4	TGGCCGTGCAGTTCAACTCCCCGCCCAAGGGTCAAATGCTGGACGTGGAGTGCCGTGCCTGGGCCAAGAATATTCAGTACAGTGGCAGTGTCCGCGATCGCAAGGGCTCCGTGACCTTCCAGATCCTCCTGGACTAAGTGCGGGGAATGGGAATCATGTCGCCAACTTGTGATCGCAGCA	783	6779499	0.973223772	21	691	3891	0.878980892	1.03558712	0.171064604	0.296296296	0.498635123	783	45	88	966	2L:6779330-6779509
2L	-	6779590	6779640	coding	nrv1	FlyBase	G10431.6	CTGGGTGAGCTGCAACGGTCACTTGGGCAAGGACAAGGAGAACTTCCAGAA	7	6779640	0.973159878	5	5	18	0.8	0.903089987	0.1	0.285714286	0.5	7	2	0	8	2L:6779590-6779640
2L	-	6779712	6779828	coding	nrv1	FlyBase	G10432.1	TGCATATTCTTGAAGCTGAATAAGATCTTTGGCTGGATTCCGGAAGTGTACGATAAGGAGGAGAAGGATATGCCTGATGATCTGAAAAAGGTGATCAATGAGACGAAAACGGAGGAG	117	6779720	0.986619623	12	114	528	0.979591837	2.158362492	0.204081633	0.205128205	0.367346939	117	3	0	144	2L:6779712-6779828
2L	-	6779859	6779947	coding	nrv1	FlyBase	G10433.1	ATATGAAGCACTGCGGCTTCGGTCAGGTCCTCGAACCCACGGATGTGTGTGTGGTGAACACGGATCTGTTTGGCGGCTGTTCCAAGGCC	10	6779931	0.979354372	9	10	68	1	1.079181246	0.083333333	0.2	0.333333333	10	0	0	12	2L:6779859-6779947
2L	-	6780025	6780077	coding-intron	nrv1	FlyBase	G10434.1	GCCGAGAGCGATTACTGGATCGAGCTGATTGATGACTTCCTCCGGGGTGAGCT	5	6780077	0.986585103	4	5	31	1	0.698970004	0.4	0	0	5	0	0	5	2L:6780025-6780077
2L	-	6780115	6780264	coding	nrv1	FlyBase	G10435.1	CTTCTACATCGTTCTGGCCGCCCTCTTCACCATTTGCATGCAGGGTCTTCTGTCCACCATCAGCGATACGGAACCCAAGTGGAAGCTGCAAGACTCGCTGATAGGCACCAATCCCGGCCTGGGATTCCGTCCATTGAGTGAGCAGACCGA	1425	6780178	0.952733783	27	1411	7755	0.991507431	2.572406868	0.085987261	0.244912281	0.428874735	1425	12	4	1868	2L:6780115-6780264
2L	-	6785625	6785663	intron	nrv1	FlyBase	G10436.1	AGCAACCGCTGGCAATGTGATAATGGCTAAGTGAAAAGA	7	6785663	0.833214921	2	5	33	0.857142857	0.77815125	0.357142857	0.571428571	0.785714286	7	1	1	12	2L:6785625-6785663
2L	-	6786161	6786205	intron	nrv1	FlyBase	G10437.1	AGAATTAGGTTCCATCAAGAGGATAAGACTAAAACCACTGTGAGT	15	6786184	0.902267563	4	15	53	1	1.255272505	0.111111111	0.2	0.333333333	15	0	0	18	2L:6786161-6786205
2L	-	6786299	6786384	coding	nrv1	FlyBase	G10438.1	GGCGAATTCGAATTCCCGCAGCCAGCGAAGAAGCAAACCTTCTCGGAAATGATCTACAATCCCCAGGAAGGCACCTTCTTCGGACG	298	6786336	0.870096271	9	289	1584	0.974860335	2.542825427	0.011173184	0.154362416	0.296089385	298	9	0	349	2L:6786299-6786384
2L	-	6786387	6786427	start_codon	nrv1	FlyBase	G10439.1	GAACAGCGCCGCAATGTCAAAGAATAACGGAAAGGGCGCCA	7	6786421	0.880917652	2	7	10	1	0.903089987	0.25	0.142857143	0.25	7	0	0	8	2L:6786387-6786427
2L	-	6786430	6786553	5'utr	nrv1	FlyBase	G10440.1	ACAGCACAACGTATACATAAATCAGTTTTCGTAGCCTTCGCGCCGTCCACGTCATCAACGAAAAGTATAAACCAAATTTTCGAATCGAATCGAATACTGAAAAGCTAACCGTAAACAAGTGCGA	73	6786430	0.972687836	21	66	389	0.87	1.462397998	0.11	0.246575342	0.45	73	11	2	87	2L:6786430-6786553
2L	-	6786566	6786622	5'utr	nrv1	FlyBase	G10441.1	TTCAAGAGTACTGCGAGTGCGAAAATAAATGAGAATTCAGTTTCGAGTCTGCTGAAT	17	6786611	0.73484192	8	16	75	0.95	1.278753601	0.25	0.176470588	0.3	17	1	0	19	2L:6786566-6786622
2L	-	6786645	6786747	5'utr	nrv1	FlyBase	G10442.1	GTTTGTTTGTGCTTCTGATTCGGCTTATTTCGCCCAAAATCGGTTCTAACTTATTTTCCTAACTCTAAGACCAGTCGAGCAGTCGAGGCGCAAATAATTGCAT	49	6786645	0.987345561	19	46	401	0.917808219	1.826074803	0.178082192	0.367346939	0.575342466	49	6	0	67	2L:6786645-6786747
2L	-	6789872	6789913	3'utr	nrv2	FlyBase	G10443.1	ACAGAAAATCGTAACTTCGGTTAACTTGTAAGCTTATGATAT	5	6789872	0.969420778	3	5	34	1	0.84509804	0	0.4	0.571428571	5	0	0	7	2L:6789872-6789913
2L	-	6789915	6789945	3'utr	nrv2	FlyBase	G10444.1	TTGATAGACGACAAAAGTGCAACATTTGGAA	5	6789945	0.92649649	3	5	15	1	0.954242509	0.555555556	0.6	0.777777778	5	0	0	9	2L:6789915-6789945
2L	-	6790269	6790309	3'utr	nrv2	FlyBase	G10446.1	AAAGCTAAACCACCAAGATGGGAACTCAATGGACAGGATGG	6	6790296	0.884401556	2	5	13	0.833333333	0.698970004	0.166666667	0	0	6	1	0	5	2L:6790269-6790309
2L	-	6790468	6790499	3'utr	nrv2	FlyBase	G10447.1	TGTTGTAGTGAAGATTGTGAAAGGTTCAGATT	6	6790486	0.721773936	2	4	41	0.727272727	0.903089987	0	0.666666667	0.818181818	6	3	0	8	2L:6790468-6790499
2L	-	6790550	6790598	3'utr	nrv2	FlyBase	G10448.1	AATAACAAGAATCTCCGATTAACAAGAATCTCGGTATCAGAGGTGTGTG	7	6790550	0.939238269	4	7	35	1	1.041392685	0.181818182	0.428571429	0.636363636	7	0	0	11	2L:6790550-6790598
2L	-	6790624	6790691	stop_codon	nrv2	FlyBase	G10449.1	ACGATCGCAAGGAGAGAATCGGATCGGTGCACTATGAGCTCCTCATTGATTAAATTGTACCACACTAT	17	6790677	0.945981664	6	15	93	0.9	1.255272505	0.35	0.176470588	0.3	17	2	0	18	2L:6790624-6790691
2L	+	572178	572227	coding	CG2807	FlyBase	G1045.1	TGAAGTCACTCTCTTTCCTGTTTGAATACATCGGAGAAATGGGCAAGGAT	8	572218	0.943242306	4	7	37	0.909090909	1	0.181818182	0.375	0.545454545	8	1	0	10	2L:572178-572227
2L	-	6790882	6790939	coding	nrv2	FlyBase	G10450.1	GCGAGAACCCAGCCGACCAGGAGAACATTGGTGCTGTCAACTACCTGCCAATCAGGGG	26	6790939	0.967913786	5	22	121	0.757575758	1.096910013	0.393939394	0.192307692	0.363636364	26	7	1	25	2L:6790882-6790939
2L	-	6791566	6791610	coding	nrv2	FlyBase	G10452.1	TGGACAATGTGGAAAGCACTTTGATCTGGTACAAGGGCACCCAAC	13	6791569	0.92407538	5	11	69	0.833333333	0.875061263	0.166666667	0.307692308	0.5	13	2	1	15	2L:6791566-6791610
2L	-	6791703	6791778	coding	nrv2	FlyBase	G10453.1	TGTGGGCCTTCTTCCAAACTCTCGATCCTCGCATTCCCAAGTGGACCCTGGACCGTTCCCTGATAGGTACAAATCC	20	6791737	0.752660514	10	20	106	1	1.414973348	0.076923077	0.3	0.461538462	20	0	0	26	2L:6791703-6791778
2L	-	6793305	6793358	coding	nrv2	FlyBase	G10454.1	AGTACCAATGAGTCCGTCCTTTGTGGACGAGGATCTGCACAACCTGAGGAAGCC	15	6793320	0.695745377	5	12	79	0.833333333	0.698970004	0.125	0.333333333	0.583333333	15	1	3	20	2L:6793305-6793358
2L	-	6794520	6794563	5'utr	nrv2	FlyBase	G10455.1	GTGTCACGGAGTGTTCGTAACGTGGTCGAAACGCGTTCCGTTTG	5	6794520	0.987167726	3	3	28	0.833333333	0.698970004	0.166666667	0.2	0.333333333	5	1	0	5	2L:6794520-6794563
2L	-	6906805	6906859	3'utr	CG13773	FlyBase	G10456.1	TGTCGAAATGTACAAATTCAATGCTGAATGGGGCCGAGTCTTTACGTAGTTTGCA	22	6906829	0.946241422	2	21	136	0.961538462	1.397940009	0.076923077	0.136363636	0.269230769	22	1	0	25	2L:6906805-6906859
2L	-	6906862	6906910	3'utr	CG13773	FlyBase	G10457.1	ACCTTTCGTTTTTAACATCTCTGTATATAGTACAAATTAACAATTACAT	60	6906884	0.768922898	8	57	567	0.95890411	1.367976785	0.068493151	0.166666667	0.315068493	60	1	2	70	2L:6906862-6906910
2L	-	6907243	6907300	coding	CG13773	FlyBase	G10458.1	TTCGATATCAGCAACTTGATGCCTTACATCGAGGGAGAACTATTGCTAGAGAATGGCG	7	6907243	0.970659188	6	7	36	1	1.079181246	0.333333333	0.571428571	0.75	7	0	0	12	2L:6907243-6907300
2L	-	6907433	6907514	coding	CG13773	FlyBase	G10459.1	CGATCCCACCATGCATCTGGTCATAAATGCGGACTTTTATGTCTTCCGACCGAAGGCGGGCGCCATTCTGAGCGGCGTGGTG	10	6907433	0.976609669	5	10	64	1	1.113943352	0.153846154	0.1	0.307692308	10	0	0	13	2L:6907433-6907514
2L	+	572359	572441	coding	CG2807	FlyBase	G1046.1	GACCCATCTTCTCAACTACGTGTGGCCCAACATTTTTGAGACGTCCCCCCATCTCGTGCAAGCCTTCATGGATTCCGTGGACG	8	572359	0.947318536	5	8	43	1	1.079181246	0.75	0.5	0.666666667	8	0	0	12	2L:572359-572441
2L	-	6907685	6907824	start_codon	CG13773	FlyBase	G10460.1	CATGTGGTCGATTCGAACCAATAGTTTTAATAGTTTAAGATCTCGCAATGGCCAAGATACTGCAGAAATACATTAAATTTTCGGTCAAGGAGCTGGAAAACTATGCCAGCAGCCCGGAGTCATGCGTGCGTTGCATCACC	47	6907685	0.974351445	19	42	323	0.868852459	1.247154615	0.049180328	0.212765957	0.393442623	47	6	2	53	2L:6907685-6907824
2L	-	6910970	6911006	NoAnnotation			G10461.1	TGAGTTTGTTTGGAAATCCTTAATCAGTATATTTTCT	6	6910983	0.751040818	3	5	54	0.857142857	0.77815125	0	0.166666667	0.285714286	6	1	0	6	2L:6910970-6911006
2L	-	6911019	6911100	3'utr	Wee1	FlyBase	G10461.2	TTCTTTGAGGCACTAAGACTAGATGTTGGCTGTAAGCTGCTTTGATAGAAATGCAATGGGTATTTCATTTAAAGAACAAACT	44	6911023	0.982491421	8	40	289	0.928571429	1.716003344	0.107142857	0.227272727	0.392857143	44	4	0	52	2L:6911019-6911100
2L	-	6911390	6911467	3'utr	Wee1	FlyBase	G10462.1	TGTAAACTTTAAGATTCTCGCATAGTTGTAATGAGTATTGTTTTCGAAATTAAAATATTTATTATGTTACATGGAAAT	18	6911390	0.988345115	11	18	166	1	1.397940009	0.16	0.333333333	0.52	18	0	0	25	2L:6911390-6911467
2L	-	6911498	6911529	3'utr	Wee1	FlyBase	G10463.1	TTTTTCAAGCTCAGTGAACTTTTCCCTGTTAA	10	6911510	0.614347971	5	10	72	1	1.041392685	0	0.1	0.181818182	10	0	0	11	2L:6911498-6911529
2L	-	6911546	6911584	3'utr	Wee1	FlyBase	G10464.1	TTCGCTTTCGTTTAAGCTCATGGATTTTGAAGCATTCGT	6	6911546	0.986652384	4	6	47	1	0.954242509	0	0.333333333	0.555555556	6	0	0	9	2L:6911546-6911584
2L	-	6911608	6911708	stop_codon	Wee1	FlyBase	G10465.1	ATATCTGATAAGCTCGCAACAGATGCCGAACCGATAGCTAAACTCTTCCGAATCGAACGTGAACTAAGCTCACATTGTGTTACCTTTTAAGCGTATTCATA	147	6911685	0.96378899	13	144	990	0.980099502	2.294466226	0.2039801	0.272108844	0.467661692	147	4	0	197	2L:6911608-6911708
2L	-	6911796	6911849	coding	Wee1	FlyBase	G10466.1	ATCTTCTTGCGGTGACTAACAATCCGGACAGTCTGGATGGACAGCGTTGCCTTC	12	6911849	0.915161527	7	12	47	1	1.146128036	0.142857143	0.166666667	0.285714286	12	0	0	14	2L:6911796-6911849
2L	-	6911951	6912073	coding	Wee1	FlyBase	G10467.1	TGCTGTTGACTCCAAGAGCAAGCTGCAGCTCGGCCTGGAGCTGACCGTGGAGAAGCGCAAGAACGAGATACTGATGAACAAGCTGAGAGAGGCCAAAAAACAGATTAAACTGCTCGAGCAACG	21	6912014	0.904687913	7	16	64	0.777777778	0.720159303	0.111111111	0.19047619	0.37037037	21	3	3	21	2L:6911951-6912073
2L	-	6912229	6912255	coding	Wee1	FlyBase	G10468.1	CGAGCTCATAGCCCAGATGATGCATCC	5	6912229	0.722614523	3	5	16	1	0.698970004	0.4	0	0	5	0	0	5	2L:6912229-6912255
2L	-	6912343	6912414	coding	Wee1	FlyBase	G10469.1	CGAGGATTATTCGAATCTCTTCAAGGCCGACATATTTTCCCTGGGCATCACGCTGTTCGAGGCGGCCGGCGG	18	6912343	0.97649722	5	17	111	0.956521739	1.342422681	0.47826087	0.222222222	0.391304348	18	1	0	22	2L:6912343-6912414
2L	+	572468	572512	coding	CG2807	FlyBase	G1047.1	AAGATCCTGCAATATACGCTACAGGGACTTTTCCACCCCGCTCGC	16	572512	0.953610406	4	15	77	0.956521739	1.342422681	0.260869565	0.3125	0.52173913	16	1	0	22	2L:572468-572512
2L	-	6912421	6912532	coding	Wee1	FlyBase	G10470.1	TGCGCCATTCAGAGAATCTGGTTACGTACAAGATCGGCGACCTGGGACACGTGACCTCCGTTAAGGAACCCTACGTCGAGGAGGGAGACTGTCGTTACCTGCCCAAGGAGAT	23	6912421	0.905954274	12	20	106	0.857142857	1.079181246	0.321428571	0.173913043	0.321428571	23	3	1	24	2L:6912421-6912532
2L	-	6912560	6912625	coding	Wee1	FlyBase	G10471.1	TCTCCACCATGAATCCCAATGCACACAAGCTGGTGGAGGTGCAGCCGCAGCAGACCAAAGATGACG	12	6912575	0.815900136	6	8	31	0.733333333	1.041392685	0.066666667	0.25	0.4	12	4	0	11	2L:6912560-6912625
2L	-	6912632	6912736	coding	Wee1	FlyBase	G10471.2	ATTGTTTGGGTGAGGCAGAGCTAAAGATTGTTCTCATGCATGTGATAGAGGGCCTACGCTATATTCATTCAAATGACCTGGTGCACATGGATCTGAAGCCCGAAA	134	6912650	0.868637118	13	129	953	0.975903614	1.73239376	0.198795181	0.201492537	0.355421687	134	2	2	162	2L:6912632-6912736
2L	-	6912743	6912828	coding	Wee1	FlyBase	G10472.1	TAGATACTATTCCGCGTGGGCGGAGGACGATCATATGCTGATACAGAATGAATTCTGCGATGGTGGCAGCTTGCACGCGCGCATCC	21	6912743	0.964159119	8	20	109	0.961538462	1.096910013	0.115384615	0.238095238	0.384615385	21	0	1	25	2L:6912743-6912828
2L	-	6912974	6913077	coding	Wee1	FlyBase	G10473.1	AGCGGGAGTTCATGCAAGTCAACGTAATCGGCGTTGGCGAGTTCGGTGTGGTGTTCCAATGCGTCAATCGACTAGATGGCTGCATATATGCGATTAAAAAGAGT	40	6913077	0.882947507	11	38	242	0.96	1.380211242	0.46	0.2	0.36	40	1	1	48	2L:6912974-6913077
2L	-	6913099	6913160	coding	Wee1	FlyBase	G10474.1	GGAGGCGGGCGACTCGATGCGCGAAATCCACCAGCAGGCACCCAAGCGGCTGGCCCTGCACG	6	6913134	0.525836864	3	6	6	1	1	0.6	0.5	0.7	6	0	0	10	2L:6913099-6913160
2L	-	6913172	6913240	coding	Wee1	FlyBase	G10475.1	GGACGCGAAAACCTCAACCTGAACGTGAATGCTATGCAAAAGTATTTGCTCAGTGATGCCTGCGACGAC	13	6913240	0.915020379	6	13	45	1	1.230448921	0.529411765	0.230769231	0.411764706	13	0	0	17	2L:6913172-6913240
2L	-	6913458	6913520	coding	Wee1	FlyBase	G10477.1	CTTCCGCCTGTCAGAGCGCCCGCGATCTCTGCCACTGCACAACCGCAAACTGCCCACCCAGGA	30	6913458	0.91470986	3	30	97	1	1.568201724	0.243243243	0.133333333	0.297297297	30	0	0	37	2L:6913458-6913520
2L	-	6913555	6913652	coding	Wee1	FlyBase	G10478.1	GGTGCGGGCCCTGCGACTCTTTAGCACACCGGCCACTCCAAAGACCATCCTGCAGAAGTCGACGACGCAGTGCAGCAACCATCTGTCGGCGGCAGCAG	12	6913652	0.875159319	6	12	34	1	1.230448921	0.647058824	0.333333333	0.529411765	12	0	0	17	2L:6913555-6913652
2L	-	6913789	6913877	coding	Wee1	FlyBase	G10479.1	AAGCGTCGAACTGAGATCGCGTTCGCCATCGCCGCAGGTCTTCAATCCGCGCAAGCTCCGCTTCGCCGATGATGACTTTGACAAGGACA	15	6913877	0.967378119	8	14	79	1	1.230448921	0.411764706	0.133333333	0.235294118	15	0	0	17	2L:6913789-6913877
2L	+	572651	572692	3'utr	CG2807	FlyBase	G1048.1	ATTGTAATAGCTTATCTGCTAGTGGTAGGATTCTCTAAGATA	22	572667	0.761904029	5	21	197	0.966666667	1.462397998	0.333333333	0.227272727	0.433333333	22	1	0	29	2L:572651-572692
2L	-	6913905	6913965	start_codon	Wee1	FlyBase	G10480.1	CGTCTTTCAACGTGGTCAGCTGGACAGCTACAGCAACAATGGCATTCCGCCAGTCGGAGCA	16	6913905	0.896183023	4	16	52	1	1.342422681	0.5	0.3125	0.5	16	0	0	22	2L:6913905-6913965
2L	-	6913992	6914071	5'utr	Wee1	FlyBase	G10481.1	AATTTTGTTTTGTGTTTTGTTTTGCATTTTTTTTAACTATTGCCTTTACTTTACTGCCGCCGGCTTCCATACAAATAGTT	14	6914070	0.990975269	9	12	139	0.8125	1.113943352	0.0625	0.142857143	0.25	14	3	0	13	2L:6913992-6914071
2L	-	6914312	6914343	3'utr	x16	FlyBase	G10482.1	ACTAAAATACAGATATTCAATCAATAAATTAA	5	6914332	0.765850279	2	5	31	1	0.77815125	0.166666667	0.2	0.333333333	5	0	0	6	2L:6914312-6914343
2L	-	6914381	6914451	3'utr	x16	FlyBase	G10483.1	AGTGCATAATAATTATTCATACATTGATGTCATAGTTAAGTATTAAAAAAATACATATGTATGGATTCTTG	77	6914381	0.990897728	5	76	798	0.99047619	2.017033339	0.00952381	0.25974026	0.457142857	77	1	0	104	2L:6914381-6914451
2L	-	6914548	6914737	3'utr	x16	FlyBase	G10484.1	GGAGAGCGCTTCGGAAAATCATTTGACGGAAGGAAATTTAAGATATAGAAATGTATCGGCAGCCGCAGATTAACGATCTAGTCAGGATTGCTATGTAAATTGATTTGCCTTGGATTTTATTTTGCTTACCCTGGAATTATACTCGAATGTGCAGAGGACGAAGCATCGCCACCATTTTCATGTCAATTTT	69	6914576	0.837805471	20	63	433	0.922222222	1.618048097	0.288888889	0.260869565	0.433333333	69	6	1	83	2L:6914548-6914737
2L	-	6914761	6914812	3'utr	x16	FlyBase	G10485.1	GTGGAACTCGAGTTTGCATATTTAGGTATTCTAATGTTCCAACACAACAACA	10	6914761	0.943082034	8	9	63	1	1.146128036	0.214285714	0.2	0.428571429	10	0	0	14	2L:6914761-6914812
2L	-	6914825	6915195	stop_codon	x16	FlyBase	G10485.2	AAACGGCGCTATGAGGATGAGGACGATGACCGGGTTAGGGGATCGCCGCGGTCGCGTTCCCGATCTCGATCGGCGTCGCCAGCGGTGCGCCGTGGATCGCCGCCCAGGCGTCGTGGTGACTCGTCCGCCTCACGATCCGTTTCAAGGGACTAGCGACAGCGAACGGATGCAGACGGAGCCCGACATGCGATGATGAGGGCCGGAGCTGCAACCCCCCGATGAATCCGGCGAGATGGGCTCTCCACGCACTGGACTCTAATCCTCATTCCCAAAAGAAACAACCTCACGTGTAACAAGACAGATTCCCAAATACTTTTTCATGCAGTATCCATCTAAGGTTTTTAGTTGTCCAAAACCATATTAGTTAAGGG	217	6914831	0.957182371	51	208	1015	0.955390335	2.108903128	0.304832714	0.198156682	0.353159851	217	11	1	257	2L:6914825-6915195
2L	-	6915214	6915403	intron-coding	x16	FlyBase	G10486.1	CAGAAGCAACTCATTCAGCAGATCTCGGAGCACATCGCGACGCAGGCGCACTCGCTCCAAGTCCGGAACTCGATCCCGCAGTCGCTCCGCCGGCTCGGTGGGCCGTCGCTCCGGCCGCTCGAACGGACGGGACGAGAACGGATCGGCGTCGAGGTACAGCGACCACGAGCGCAACGGCAGTGGAGCGGTA	200	6915229	0.999901961	18	181	713	0.885714286	1.491361694	0.125	0.25	0.464285714	200	25	7	248	2L:6915214-6915403
2L	-	6916772	6916920	stop_codon	x16	FlyBase	G10487.1	AAAAGTCAAAGCACCAGGAGTAATTTCCCACCTTGACTAGTTAGTAGGCCTTAAGTTTTAGCATCATAGGTTACCTTACTGTAAAGTATAGGATTTTATAATTACCAAAACGATTAAAGTTTCCGGTGTACATTAGAAATAAAATGTAA	73	6916816	0.757430466	23	69	541	0.956521739	1.944482672	0.086956522	0.191780822	0.358695652	73	4	0	88	2L:6916772-6916920
2L	-	6917253	6917303	snoRNA	snoRNA:nop5-x16-a	FlyBase	G10488.1	TTTCCAGTGATGATACCCAAAAGGTTTCGCATGTATCCGATTAAGATGACG	6	6917253	0.976065246	3	5	33	0.6	0.77815125	0.4	0.333333333	0.6	6	4	0	6	2L:6917253-6917303
2L	-	6917406	6917537	coding	x16	FlyBase	G10489.1	ATGTCGCGTTCACTGGCCGCCAAAGCGTCGCTTGCCACGCGTGTTGATGCCTTTGGCGAAGAGGCTACCTTTGAGCTAGGAGCGGCTCACAAGGTTAAACTGGAGTCTCGGCTGCGACTCCTGGAGGAGGGC	35	6917519	0.895979267	16	35	155	1	1.69019608	0.102040816	0.314285714	0.510204082	35	0	0	49	2L:6917406-6917537
2L	+	572725	572783	3'utr	CG2807	FlyBase	G1049.1	TGTTCTTAATTGATCTTTCCTGCCGTAAAATACAGAAAATCATTGGATCTTCAATTATT	26	572768	0.750946095	9	25	205	0.96969697	1.204119983	0.090909091	0.230769231	0.393939394	26	0	1	32	2L:572725-572783
2L	-	6917553	6917822	coding	x16	FlyBase	G10490.1	TCGATCAACGATTACCGCACCCACTTGTACGACTACTTGAAGGCCAGAATGATGGCCATGGCTCCGAATTTGACAGTGCTCGTGGGCGACACCGTCGGCGCTCGACTGATTGCCCATGCTGGCTCGCTGATTAACCTGGCCAAGCATCCCTCATCTACTGTACAAATTCTGGGCGCCGAGAAAGCACTCTTCCGTGCGCTGAAGACCAAGAAGGATACTCCAAAGTACGGTTTGATCTATCACGCCCAGTTGGTGGGACAGGCAAGCCAG	254	6917553	0.963269616	38	247	1294	0.977207977	1.933234129	0.128205128	0.303149606	0.495726496	254	5	3	343	2L:6917553-6917822
2L	-	6917832	6917972	coding	x16	FlyBase	G10491.1	ACCAGGGATAATATGGCCACAAGCGATCTGTCCGACATTCTGCCAGAAGATGTGGAGGAAAAGGTCAAGGAGGCAGCTGAGATCTCTATGGGTACCGAAATCTCCGAGGAGGATGTGCTGAACATTCAGTGTCTGTGCGAC	119	6917955	0.796844193	18	118	556	0.987261146	2.190331698	0.292993631	0.210084034	0.401273885	119	2	0	155	2L:6917832-6917972
2L	-	6917986	6918073	coding	x16	FlyBase	G10492.1	ACATGATGCGTGCACGCGAGTGGTACGGTTGGCACTTTCCCGAGCTGGGCAAGATTATTACCGACAACATTGCCTTCGTGAAGACCAT	17	6918008	0.837842247	8	14	78	0.80952381	0.929418926	0.095238095	0.235294118	0.380952381	17	3	1	17	2L:6917986-6918073
2L	-	6918078	6918143	coding	x16	FlyBase	G10492.2	GACAAGATCGACACAATGATTGTGCAGGCCCAGTGCTTGCTGGATGACCTGGACAAGGAGTTGAAC	14	6918131	0.797611668	8	12	63	0.95	1.278753601	0.25	0.357142857	0.55	14	1	0	19	2L:6918078-6918143
2L	-	6918163	6918280	coding	x16	FlyBase	G10493.1	CTGGCGTCCAGGAGCTGATGCGCTGTATTCGCCAGCAGGCGGACAGTCTGCTTGGTGGTCTGCCCAAGCGTGAGATGACCGCCATGGCCCTGGGTCTTGCCCACTCCTTGTCGCGCTA	46	6918163	0.96162966	9	45	232	1	1.812913357	0.338461538	0.347826087	0.538461538	46	0	0	65	2L:6918163-6918280
2L	-	6918368	6918716	start_codon	x16	FlyBase	G10494.1	ACACGCGGCATACGGAAAAGAAGGTTAAGTTGCTGCTGGCTGCCGAGAGTTTCGGTGGTTTTAAATTGAATTAAAATTGAAACTAAATGAGCAGAGCGTAACGCGATGTTTGTGCTCTACGAAACGCCGGCGGGCTACGCGATTTTCAAGCTGCTGGACGAAAAGAAACTGGAGCAGGTGGACAATCTGTACCAGGAGTTTGAGACTCCGGAGAAGGCCAACAAGCTGCTGAAGCTGAAGCACTTTGAGAAATTCAATGACACCACAGAGGCGCTGGCCGCTGCAACGGCGGCGGTGGAGGGCAAGGTAGCCAAGCCGCTGAAAAAGACACTCAAGAAGCTGCTCGTTG	58	6918706	0.999977673	25	55	237	0.945945946	1.544068044	0.202702703	0.224137931	0.391891892	58	3	1	70	2L:6918368-6918716
2L	-	6919545	6919634	coding	x16	FlyBase	G10495.1	AGGACGCGACCGAGGCGGCGGTGGTCGTGGGGACGATAAGTGCTACGAGTGCGGCGGACGGGGGCATTTCGCTCGCCACTGTCGCGAAAG	13	6919545	0.89864231	7	11	35	0.928571429	1.113943352	0.285714286	0.076923077	0.142857143	13	1	0	13	2L:6919545-6919634
2L	-	6919737	6919800	coding	x16	FlyBase	G10496.1	TCGTGGAGTTTGAGAGTGCCCGCGATGCGGCGGATGCGGTGCGCGGATTGGACGGACGGACGGT	11	6919737	0.955814025	5	10	46	0.928571429	1.113943352	0.357142857	0.272727273	0.428571429	11	1	0	13	2L:6919737-6919800
2L	-	6919829	6919910	coding	x16	FlyBase	G10497.1	CGTGGGCGATCTGGGCAACAATGCCCGGAAGAACGACCTGGAGTATGTATTTGGAGCGTACGGCAGTTTGCGCAGCGTCTGG	20	6919829	0.961618932	9	19	103	0.962962963	1.414973348	0.259259259	0.15	0.37037037	20	1	0	26	2L:6919829-6919910
2L	-	6919935	6920065	start_codon	x16	FlyBase	G10498.1	GTGCGCGATTGACCGACCAAAGTGCCCAGGAAGGCGGTGGCAAGTGATTCCAACCCATCATCGATTTTTTTCTGCGCTGCTGCCACATTAATTTGGGCCCGGGGAAAAGCGAAATAAACAGAAATGTCGCG	19	6919935	0.931444364	9	17	64	0.956521739	1.041392685	0.434782609	0.157894737	0.304347826	19	0	1	22	2L:6919935-6920065
2L	-	6943426	6943493	3'utr	Fgop2	FlyBase	G10499.1	ATTGGATATGACTCATTGCTTATCGAGTAAGGCTGATCAGAACTTGATATACACACATACTTGTGTGG	44	6943426	0.977617173	3	43	286	0.980769231	1.707570176	0.384615385	0.159090909	0.288461538	44	1	0	51	2L:6943426-6943493
211000022278704	-	191	476	NoAnnotation			G105.1	GTGATGCCCTTAGATGTCCTGGGCTGCACGCGCGCTACAATGAAAGTATCAACGTGTATTTCCTAGACCGAGAGGTCCGGGTAAACCGCTGAACCACTTTCATGCTTGGGATTGTGAACTGAAACTGTTCACATGAACTTGGAATTCCCAGTAAGTGTGAGTCATTAACTCGCATTGACGTCCCTGCCCTTTGTACACACCGCCCGTCGCTACTACCGATTGAATTATTTAGTGAGGTCTCCGGACGTGATCACTGTGACGCCTTGCGTGTTACGGTTGTTTCGCA	888	330	0.78425869	68	835	6010	0.939647946	1.634632265	0.124056999	0.261261261	0.450125733	888	47	25	1121	211000022278704:191-476
2L	+	574638	574692	start_codon	cold	FlyBase	G1050.1	ACGATGAAATCGTGGGAGATAGCTGTGGTGCTAGTCGCCGCTGTTTACTTGTGTT	12	574692	0.813891702	5	11	89	0.923076923	1.079181246	0.307692308	0.083333333	0.153846154	12	1	0	12	2L:574638-574692
2L	-	6943774	6943820	3'utr	Fgop2	FlyBase	G10500.1	CCCACACAAATGTAATGTACAATGTACCCTGTCGATTTTATGGTTTG	13	6943820	0.789146074	5	13	90	1	1.204119983	0.0625	0.153846154	0.3125	13	0	0	16	2L:6943774-6943820
2L	-	6943899	6943968	3'utr	Fgop2	FlyBase	G10501.1	CGCACGAAGAGGGCCCACATAACCTGCATTAGCTCTTAGCGATTGATAATCTCTAAGTAATTTATACATA	32	6943968	0.970109973	6	30	175	0.904761905	1.579783597	0.238095238	0.25	0.428571429	32	4	0	38	2L:6943899-6943968
2L	-	6944002	6944035	3'utr	Fgop2	FlyBase	G10502.1	GCAACGTTGTTGATTCGTTTGGTCTTCATTTGAA	29	6944016	0.771979905	3	29	332	1	1.579783597	0.552631579	0.24137931	0.421052632	29	0	0	38	2L:6944002-6944035
2L	-	6944109	6944154	coding	Fgop2	FlyBase	G10503.1	TGATAACAATAACGGACCTGCAGTCAACACAACCAGTGCACCGCCG	5	6944109	0.919708383	2	4	16	1	0.903089987	0	0.4	0.625	5	0	0	8	2L:6944109-6944154
2L	-	6944344	6944452	coding	Fgop2	FlyBase	G10504.1	AGCAGTACGGCTCCTCGCAGCGACCGATTCGTGAGAGCGACCACCTGCTGGAGGAGAAGGCTGTGCAAACGGACAGTACGGCGGACGACTCCGCCGACGATCTGTCCAT	20	6944452	0.912219303	7	19	62	0.954545455	1.322219295	0.318181818	0.1	0.181818182	20	1	0	21	2L:6944344-6944452
2L	-	6944508	6944584	coding	Fgop2	FlyBase	G10505.1	AGATCAACGAAATGGCAGCAGTGATGCAGCTAGCTGCAAGTGTAGATGACGGTGTCGTGCAGCGAGAGCTGCAGACC	14	6944572	0.995075061	2	13	46	0.954545455	1.322219295	0	0.357142857	0.590909091	14	1	0	21	2L:6944508-6944584
2L	-	6944624	6944670	coding	Fgop2	FlyBase	G10506.1	CGTCTCCAAGGTCCTGGATAGCAAGTTTAGCTTTAAGGAGCTGTACA	34	6944645	0.788694001	4	33	254	0.976744186	1.62324929	0.11627907	0.235294118	0.395348837	34	1	0	42	2L:6944624-6944670
2L	-	6944992	6945025	start_codon	Fgop2	FlyBase	G10507.1	AAAATCGCAACTGGACTGAATTGGGCAGGATGTC	14	6945015	0.770942482	3	14	59	1	1.255272505	0.055555556	0.214285714	0.388888889	14	0	0	18	2L:6944992-6945025
2L	-	6945135	6945207	5'utr	Fgop2	FlyBase	G10508.1	CCTACATATTTTGGCCGGAAAATCAAATGAAGCTGTTACGCTAGGGACGAAGCTGCACCTTACCCGCACCGAA	13	6945207	0.948355638	7	12	53	0.954545455	1.322219295	0.136363636	0.307692308	0.590909091	13	1	0	21	2L:6945135-6945207
2L	-	6945454	6945613	3'utr	ihog	FlyBase	G10509.1	AGATTTATGTATGCATGATCGTTTAAGAACATAGCATTATGTCCATTCTACGCTAAGTCTTCCATTTTTCGCGATAAGATCAAAATCTGTACTGATAGCTTCTTAATGACCTATACAAAAATGACAATAAAGCTTGTAGCTTCACCTTTTAACCTTAAAA	299	6945493	0.942686433	29	267	2439	0.89258312	1.428882075	0.10230179	0.254180602	0.429667519	299	30	12	349	2L:6945454-6945613
2L	+	574806	574934	coding	cold	FlyBase	G1051.1	TATGTCTGCTCCAACCAGACGGGCAACACGGAGAAGTGCCTGAACACCATCAAGACCTGCGAGCCCTTTGAAAACGTCTGCGGAACGGAGATCCGCTGGGGATCCCAGCCGTACTTCTCGGAGGGTGCT	13	574909	0.967179502	7	13	42	1	1.230448921	0.235294118	0.307692308	0.470588235	13	0	0	17	2L:574806-574934
2L	-	6945640	6945842	stop_codon	ihog	FlyBase	G10510.1	AAGCCGGGTCGTGTACTCATGAAACGCCCCCGTCTGTCCAGTCGCTCCGAGAACCTCTCCTCCGGCAGCCTCAACAGCGTTGGCGTGTAATCGCAATCTCGTGATCTTTAGTCTGTGCATCCCTACGCCCGATGTACCATGCTATTCCTCTACCTCTGTTTTATCTACCACTTTGAATGACAAAACCTTTGCTGTTTGTACTT	224	6945780	0.98562221	32	214	1780	0.939799331	2.147676324	0.180602007	0.245535714	0.434782609	224	17	1	281	2L:6945640-6945842
2L	-	6946128	6946183	coding	ihog	FlyBase	G10511.1	AGCCACGGATGGCGGAGCTGAGAGATGACTTTGTGCCGCTGGGCAACTGCTCGCCC	15	6946128	0.975117783	3	14	89	0.869565217	1.301029996	0.52173913	0.4	0.608695652	15	3	0	20	2L:6946128-6946183
2L	-	6947208	6947245	coding	ihog	FlyBase	G10512.1	ACAGCAGCATCGATGATTCTGAGGCTGAGCTCTCCAAT	14	6947224	0.791964267	2	14	85	1	1.255272505	0.444444444	0.285714286	0.444444444	14	0	0	18	2L:6947208-6947245
2L	-	6947728	6947765	coding	ihog	FlyBase	G10513.1	TCCTCCGAGTCGTCAGGCAGCTATTCCTGCCAGGCAAC	7	6947728	0.822134451	4	6	35	1	0.954242509	0	0.285714286	0.444444444	7	0	0	9	2L:6947728-6947765
2L	-	6948563	6948600	5'utr	ihog	FlyBase	G10514.1	TGTATATAAGCCATAAGTGATGCGCGATAGCCGAGAGT	6	6948600	0.936319477	4	5	23	0.75	0.954242509	0.25	0.5	0.75	6	3	0	9	2L:6948563-6948600
2L	-	6948712	6948766	5'utr	ihog	FlyBase	G10515.1	CCATTGTTTATTTGACTTGTTGAGTGCATGTGCTTGTCCGGTGGCTTCGGGGCCC	21	6948739	0.805866184	6	20	191	0.96875	1.491361694	0.25	0.380952381	0.59375	21	1	0	31	2L:6948712-6948766
2L	-	6949352	6949388	stop_codon	Gas41	FlyBase	G10516.1	AGCAACCTGCGTAAAATGTGCATAATTCTCTATAGAA	5	6949388	0.974659495	3	4	33	0.8	0.602059991	0.2	0	0	5	1	0	4	2L:6949352-6949388
2L	-	6949424	6949492	coding	Gas41	FlyBase	G10517.1	TGTAAAACAGAAGGTCAAGGGGGAGATTGTTACACTTAAGGACAAACTAAAGCTGGCACGTGAGACCAT	39	6949492	0.947142113	6	38	188	0.977777778	1.342422681	0.133333333	0.153846154	0.266666667	39	0	1	44	2L:6949424-6949492
2L	-	6949618	6949803	coding	Gas41	FlyBase	G10518.1	AGCGCCCGGTTACCTGCTACCACATCCTTAAGCTCTTCCAATCGCCTGTGGTCGATGGCGAGCTCTCCTCTAGCACCACTATGGACACTAAGAAGGGCCTGGTCTCGGAGTCGTATGAGGAAATAGTGTTCCAGGAGCCCACCCAGATCTTGCAGCATTATCTCCTGCTTTCAGAACAGAGCGCCA	24	6949727	0.966675805	16	22	111	0.870967742	0.954242509	0.225806452	0.208333333	0.387096774	24	2	2	27	2L:6949618-6949803
2L	-	6949825	6949882	coding	Gas41	FlyBase	G10519.1	AAGCCGCCCTACGAGATTACCGAGACCGGATGGGGTGAATTCGAGGTGATCATCAAGA	6	6949875	0.94772391	3	6	24	1	0.903089987	0.75	0.166666667	0.375	6	0	0	8	2L:6949825-6949882
2L	+	575182	575228	coding	cold	FlyBase	G1052.1	AACCCTGCTCACCGCACTATTAGGACTTGGATCTTGGCTCATTCCAC	7	575225	0.803314036	4	6	38	0.916666667	1.041392685	0.25	0.428571429	0.666666667	7	1	0	11	2L:575182-575228
2L	-	6954402	6954442	3'utr	CG13775	FlyBase	G10520.1	ATCAGGATCATTGTGTTCCTCTTCGTCTTCCTCCTCCTCCT	19	6954433	0.80062151	3	19	201	1	1.397940009	0	0.263157895	0.44	19	0	0	25	2L:6954402-6954442
2L	-	6954448	6954502	3'utr	CG13775	FlyBase	G10521.1	TTAGATTTTGCACTTAAGCCGCGTGTATGGCTGATTGCCTGATGGGTCCTAGCCC	8	6954496	0.985740715	4	6	54	0.75	0.954242509	0	0.375	0.583333333	8	3	0	9	2L:6954448-6954502
2L	-	6954511	6954555	NoAnnotation			G10521.2	TTTATGTACATAATATTAGCTTTAATCTTACAACTACTTGATTTT	7	6954555	0.867536923	3	6	54	0.8	0.903089987	0	0.285714286	0.5	7	2	0	8	2L:6954511-6954555
2L	-	6955258	6955319	coding	CG13775	FlyBase	G10523.1	CCGCTGGTTGCCGCTTTACGGGATTCCCTCCGAACAGATGTCCATAACTTTGTCTCATCTGT	84	6955258	0.969603659	2	84	476	1	2.049218023	0.241071429	0.25	0.4375	84	0	0	112	2L:6955258-6955319
2L	-	6955429	6955455	coding	CG13775	FlyBase	G10524.1	CTGCGAAGAGTATAGTCTGGTCCAAAT	6	6955443	0.652994887	2	3	25	0.818181818	0.653212514	0.363636364	0.666666667	0.818181818	6	1	1	9	2L:6955429-6955455
2L	-	6959107	6959164	3'utr	Atac1	FlyBase	G10525.1	TACTTGAGTACTAAATTACTAGACTTGCCTGTAAAGCTACAAATTAAATATAAAGAGA	45	6959145	0.763456678	10	39	309	0.890909091	1.213074825	0.2	0.2	0.345454545	45	4	2	49	2L:6959107-6959164
2L	-	6959203	6959329	coding	Atac1	FlyBase	G10526.1	GAAGAGGCATCTGTGACCAGGACCCAATGGCGTTGTAACAGTTGTTATTGTTACCTTAATCTGTGCGGAGATTGCCTGGCCAGTCAGCTAATCGAAGGGCGTTTCGAGCATTTAAGTCATGAAGTTG	15	6959298	0.973025461	12	14	93	0.941176471	1.204119983	0.529411765	0.133333333	0.235294118	15	1	0	16	2L:6959203-6959329
2L	-	6959358	6959394	coding	Atac1	FlyBase	G10527.1	ACGAGAAACGGGAAATGGAGGACGGATATGAGCCAGA	6	6959394	0.836213387	2	4	6	0.888888889	0.903089987	0.111111111	0.333333333	0.555555556	6	1	0	8	2L:6959358-6959394
2L	-	6959427	6959518	coding	Atac1	FlyBase	G10528.1	ATGCTCCTTATGCCGGCATCCAAGATCGAACCAAAGATCGAATCCGAGTACATGGATGCCGATCTGAATGCGGAGTCAAAGCGAAAACAGGA	5	6959427	0.5	3	4	14	1	0.698970004	0	0.25	0.4	4	0	0	5	2L:6959427-6959518
2L	-	6959920	6959961	coding	Atac1	FlyBase	G10529.1	ACGAGGAAGGGGGCACAAATGAGACACCGACCGATGCGTCTT	14	6959942	0.930906209	2	13	18	0.928571429	0.812913357	0.5	0	0	14	0	1	13	2L:6959920-6959961
2L	+	575241	575373	3'utr	cold	FlyBase	G1053.1	AAGAGCCTTTGCTATACCAAGCACATTTCGCTTTTTGTATTATTTAAACGAAGCCGTCCATAAGCTAAGTAGATTCCACACTCCATTTAAAACTACACCGTCAAAGTGCCTTGACTCAGTTGGGAAGTAATGC	253	575361	0.808588759	24	219	1563	0.875	1.602059991	0.259375	0.201581028	0.36875	253	34	6	280	2L:575241-575373
2L	-	6959968	6960007	coding	Atac1	FlyBase	G10530.1	ATCACCACGACCGTTCTACCGGACTTGCCAACTCTGTCGC	7	6959968	0.944823888	4	7	29	1	0.954242509	0	0.285714286	0.444444444	7	0	0	9	2L:6959968-6960007
2L	-	6960185	6960221	coding	Atac1	FlyBase	G10531.1	GGATGTGTTTCACTTTGAGACCGAGCACCTGGCCCTG	8	6960200	0.834742739	2	6	57	0.846153846	1.041392685	0.769230769	0.25	0.538461538	8	2	0	11	2L:6960185-6960221
2L	-	6960252	6960286	start_codon	Atac1	FlyBase	G10532.1	ATACAAACGGGTATTTGGTGCTAATTCTTTGTAAT	13	6960286	0.84158724	5	13	105	1	1.204119983	0.3125	0.230769231	0.375	13	0	0	16	2L:6960252-6960286
2L	-	6961511	6961591	stop_codon	sip2	FlyBase	G10533.1	AGGCCCATAAAAGTACTTCACGCTCCTTGACTAAATATTGCAACGATAATAAATGTATTGTGTAACTAGTGCTAGTAAATG	67	6961551	0.624790424	14	63	465	0.96	1.681241237	0.07	0.373134328	0.58	67	3	1	96	2L:6961511-6961591
2L	-	6961618	6961818	coding	sip2	FlyBase	G10534.1	CGAACTCCTTTGCCCATGCCGAAGGTACCTCAAATTCAAAAATACCTCAACTCCGCCGTGGAGCCTACTGTTATGCGCCACGATGGCAAAATGAAAATGCCCGGCGAGGCAGTCCGCAATCCGTCGTCTTCGCATATCCCACGACGCGCCAATCACAGCCTGGCTGATCTGTCGCTCGCCTCAGGCGACGTGTCCTTATAC	52	6961618	0.95724555	18	50	240	0.973684211	1.86923172	0.118421053	0.326923077	0.539473684	52	2	0	74	2L:6961618-6961818
2L	-	6961918	6961982	coding	sip2	FlyBase	G10535.1	TGAAGCGGAATCTTTAATTATCAATGGAATCGATTCAGCCGCTGATCTGCTTCCCAAAAAGGCTT	22	6961918	0.947550875	7	21	124	0.923076923	1.380211242	0.115384615	0.181818182	0.307692308	22	2	0	24	2L:6961918-6961982
2L	-	6962015	6962184	coding	sip2	FlyBase	G10536.1	AGATAAAGCAGCCATACGCCAACATAGTCAGTCCCATACGCACCTACACCCAGAAGTCTGGTACTGCTCCGCTAATGAGTACATTCCGTCCAACGAGTTCTGATATGCTATCTACACTGGCCATCAGTGAGTTGGAGCAGGAGTCTCGCTTGTGTCATCCTAAAGCACTT	788	6962146	0.890309681	21	778	4148	0.989671362	2.323870607	0.25915493	0.269035533	0.45915493	788	7	4	1054	2L:6962015-6962184
2L	-	6962192	6962235	coding	sip2	FlyBase	G10536.2	AAAAGAAATTTTTCAGTGCAGCCTCTGGTATTCCTCAGCGTCGC	10	6962218	0.781380682	4	7	66	0.75	0.954242509	0.083333333	0.2	0.333333333	10	3	0	9	2L:6962192-6962235
2L	-	6962298	6962358	coding	sip2	FlyBase	G10537.1	CGGCTGTAGCCTTTTTGCAGCCATCAATTCCGCTGCGGTCATCTAATCAGCCACAAACAGT	5	6962352	0.981718026	5	5	29	1	0.954242509	0.111111111	0.6	0.777777778	5	0	0	9	2L:6962298-6962358
2L	-	6962364	6962427	coding	sip2	FlyBase	G10538.1	ATTGCCCTGTGCTGCCCAAGACCAAACAAAGCACGTTCGTTGTTTCACCGAAGCCGGAACCAAA	10	6962364	0.964638719	7	10	53	1	1.176091259	0.133333333	0.3	0.533333333	10	0	0	15	2L:6962364-6962427
2L	+	575701	575736	3'utr	cold	FlyBase	G1054.1	AAGCAACTTTGACGTCTTTTTGGCGCTTTAATATAC	28	575722	0.733010614	4	28	304	1	1.556302501	0	0.214285714	0.388888889	28	0	0	36	2L:575701-575736
2L	-	6962509	6962582	coding	sip2	FlyBase	G10540.1	AGATCACACTGAGCAGAAACCAGCGGAGAAGAGCGTTGAAAATAAGGAAAATTCGTTGCATTTCAATGATACCA	7	6962509	0.75036219	6	7	22	1	0.954242509	0.111111111	0.285714286	0.444444444	7	0	0	9	2L:6962509-6962582
2L	-	6962625	6962671	coding	sip2	FlyBase	G10541.1	GAGCTATCCTCTTCTGACGATGAAGAAGTGCAGCTAGTTCCAGAAGT	9	6962645	0.835599601	4	9	45	1	1.041392685	0.636363636	0.111111111	0.272727273	9	0	0	11	2L:6962625-6962671
2L	-	6962680	6962813	coding	sip2	FlyBase	G10542.1	TGCCAAGGCCAAGCCACCAGGAATGTCCAAGGGAGAGGAGCTGGAGCTCTTAAGCGATCTTCATGGCAGTCTTAGAGAGCTGGCCTCACTTCCGAAGGATGAGGTCGAGGAGGAAGAGGACGATATAGAGGATA	23	6962813	0.958815822	8	19	95	0.793103448	0.884606581	0.206896552	0.217391304	0.379310345	23	4	2	23	2L:6962680-6962813
2L	-	6962854	6962969	coding	sip2	FlyBase	G10543.1	AGACAGCGAACTGGAGTCGTCTGATGTGTCTTCACACACAAGCTTCCAAAGCGCTCGCACCCTAAAGACAAATGCATCTAGTTCTTACGAAACAGCCACGGATACTTCCCTCAGTG	19	6962854	0.965482764	11	19	101	1	1.447158031	0.035714286	0.315789474	0.535714286	19	0	0	28	2L:6962854-6962969
2L	-	6963024	6963065	coding	sip2	FlyBase	G10544.1	CGAGACCTCATCCGACTCTGGGCTGACTCCTAAAGCATTGAC	13	6963046	0.763748309	3	12	61	1	1.255272505	0.111111111	0.307692308	0.5	13	0	0	18	2L:6963024-6963065
2L	-	6963071	6963218	coding	sip2	FlyBase	G10544.2	AGAGATCGATGCACTGCGTCGCATGCTAGAGGCAGTGGGTACAGAAGACGATCTATTGGAGAACGAAAGTCCCGTCAAGGGGGCGGAGTGCACTCACCTGGAGGACATTGAGGCGCCGTCGCGCTTTTGGGACAACACCCTGGCCGGA	38	6963146	0.952416188	14	33	142	0.888888889	1.380211242	0.314814815	0.236842105	0.462962963	38	5	1	48	2L:6963071-6963218
2L	-	6963229	6963521	coding	sip2	FlyBase	G10545.1	GAAGGATATGCGCTATAGTTTGGAGATCGACGAGGATTTGAGGAGACCCTTGGAGGCGCGGGCCAAGAAAGTTCTGGCCGTTAATTCTGCCAGTCAAAGGACTGTTAATCTCGGCGAGGATACTATGTACGAGGCAGGTGACTTGGAGCACTTGGACGATGGCGATGATAGCTTCAGTGCCTTTGAGCGCATGTGCGACAAAACCGGTTCCGATCCGGATAGCACTCTTTTCCAGTACCTGCACAGCGAGGACCGGAGTCAGGTGATGGCCAGGGCTAGGGATCATAGCACCG	95	6963269	0.833673748	38	91	464	0.969924812	2.11058971	0.285714286	0.305263158	0.503759398	95	4	0	129	2L:6963229-6963521
2L	-	6963803	6963879	start_codon	sip2	FlyBase	G10546.1	ACGTGTTTATCCCGTCGACTGGAGTTTTGCACCCAGGACACACGCACACTCGCACACTCACGATGTCTGGCCTCAAG	7	6963803	0.974032998	6	7	40	1	0.903089987	0.125	0.142857143	0.25	7	0	0	8	2L:6963803-6963879
2L	-	6963912	6963998	5'utr-intron	sip2	FlyBase	G10547.1	AATATTTGCGTGTGCGCCTTGAAGATTAAGGAAGATCTGCGTGAATACTATTGCCAGAAGGTAGGTGATCGACTGGAGCGAACTCTA	14	6963965	0.934031274	8	14	59	1	1.176091259	0.066666667	0.071428571	0.133333333	14	0	0	15	2L:6963912-6963998
2L	-	6964003	6964042	5'utr	sip2	FlyBase	G10548.1	GCGTCGATCGTTGGCAAATGAGCGTGCTGTGAAGAAATCC	18	6964024	0.837227135	4	16	85	0.962962963	1.414973348	0.259259259	0.388888889	0.592592593	18	1	0	26	2L:6964003-6964042
2L	-	6966786	6966944	3'utr	smt3	FlyBase	G10549.1	CAAAAACACAACAACAACAACATGAAGAATCCAACAAACCAGGCCCTAAGAATCGATTGAATATGCTTTTAGTACAACTGTAGATTCTAAATGCGTCTGTGTGCGTAAATAACAAAAACATTTGCAGACAAGAAAATGGTAAATAAAGCATTTTATAAA	144	6966944	0.986391692	27	136	1158	0.940860215	1.942008053	0.225806452	0.215277778	0.392473118	144	10	1	175	2L:6966786-6966944
2L	+	603103	603204	coding	CG13689	FlyBase	G1055.1	AATCATGTTATGAGTCTCTGCCCTGAGGTTAATCCGAATCTGGATCAGGACCTTGAGGATATTCCCAAGGAAACAGGAACGTTTCACTGCCTGGACTACGTG	40	603157	0.970607135	8	37	207	0.948275862	1.740362689	0.137931034	0.325	0.534482759	40	3	0	55	2L:603103-603204
2L	-	6966945	6967112	stop_codon	smt3	FlyBase	G10550.1	CGAGAACGACACTCCGACCTCGCTGGAGATGGAGGAGGGCGACACCATCGAGGTTTACCAGCAGCAGACTGGTGGCGCTCCATAAGATTACTTAGTTAAGTTAGTTACTCCTCTTACAACTACACACTTAAAACGAAAAAGAAAAAAATACAAGAAAAACCACAAAAG	148	6967077	0.985261023	26	130	908	0.888324873	1.765916794	0.182741117	0.277027027	0.456852792	148	20	2	175	2L:6966945-6967112
2L	-	6967114	6967212	coding	smt3	FlyBase	G10551.1	AGAAGCACACACCCTTGAGGAAGCTGATGAACGCCTACTGCGACCGTGCCGGACTCTCCATGCAGGTGGTGCGCTTCCGTTTCGACGGACAGCCCATCA	38	6967114	0.903989829	12	34	155	0.906976744	1.290034611	0.302325581	0.131578947	0.23255814	38	3	1	39	2L:6967114-6967212
2L	-	6967237	6967350	start_codon	smt3	FlyBase	G10551.2	AAAACTTTTTTGACCACTTAGCAGCTTCAACAAGCAACCAAAAAATCAACATGTCTGACGAAAAGAAGGGAGGTGAGACCGAGCACATCAACCTGAAGGTCCTCGGCCAGGACA	130	6967267	0.905941876	13	122	319	0.932926829	1.707570176	0.280487805	0.215384615	0.37804878	130	9	2	153	2L:6967237-6967350
2L	-	6967510	6967577	5'utr	smt3	FlyBase	G10552.1	AGAAGCAAAAGGAAGCCGCTTGTGATAAATTTCAACTTCCATCAGCAAGCACTGAATTTGAGGAAATC	117	6967569	0.84412406	8	106	597	0.903225806	1.146128036	0.219354839	0.239316239	0.425806452	117	6	9	140	2L:6967510-6967577
2L	-	6969885	6969920	3'utr	snRNP-U1-70K	FlyBase	G10553.1	AACGCAGAATCCGCTAATGTGTGCGTAGCTTAAATC	6	6969920	0.797207805	4	5	35	1	0.84509804	0	0.166666667	0.285714286	6	0	0	7	2L:6969885-6969920
2L	-	6970234	6970280	coding	snRNP-U1-70K	FlyBase	G10555.1	GAGATCGACGATGAGGATGAGGAGAAGTACCGGCCGCCGCCTGCGCA	5	6970280	0.893461624	2	3	11	0.833333333	0.698970004	0.666666667	0.2	0.333333333	5	1	0	5	2L:6970234-6970280
2L	-	6970294	6970327	coding	snRNP-U1-70K	FlyBase	G10556.1	ACGATGGCTATCCCACATTTGACTACCAGAACGC	9	6970310	0.699351723	3	9	46	1	1.255272505	0.277777778	0.555555556	0.777777778	9	0	0	18	2L:6970294-6970327
2L	-	6970349	6970415	coding	snRNP-U1-70K	FlyBase	G10557.1	CGCGGCACCGGATCCGGCGGCGATGTCAAGGAGCGCAAGCCCGATTTCCGTGATATGGATGTCATCA	42	6970415	0.971720414	6	42	245	1	1.69019608	0.081632653	0.095238095	0.224489796	42	0	0	49	2L:6970349-6970415
2L	-	6970909	6970974	coding	snRNP-U1-70K	FlyBase	G10558.1	CGATGGTAAGAAGATCGACAGCAAGCGCGTCCTGGTGGACGTGGAGCGGGCTCGCACGGTCAAGGG	5	6970909	0.891128702	3	5	13	1	0.84509804	0.142857143	0.2	0.428571429	5	0	0	7	2L:6970909-6970974
2L	-	6971037	6971079	coding	snRNP-U1-70K	FlyBase	G10559.1	CAAGAAGATCGTCCTGATCCACGACCAGGAATCAGGTAAACCC	5	6971037	0.93801738	3	4	16	1	0.698970004	0.2	0	0	5	0	0	5	2L:6971037-6971079
2L	+	603252	603344	stop_codon	CG13689	FlyBase	G1056.1	CTATCTGAAGTTCCTCGAGGTGACCATTAAGCATCAGCAGGAACTCAGGGATCGAAGAACTGCCCAAACCACCGACTCTTTAGATTAGAATTT	45	603252	0.970169753	7	44	258	0.983050847	1.763427994	0.118644068	0.266666667	0.440677966	45	1	0	58	2L:603252-603344
2L	-	6971589	6971632	5'utr	snRNP-U1-70K	FlyBase	G10560.1	GAAGTACCCTAGATTTATTCTTGCCAAGCGGATGGCTGTTTAAG	12	6971603	0.744875974	3	12	91	1	1.176091259	0.2	0.166666667	0.333333333	12	0	0	15	2L:6971589-6971632
2L	-	7014731	7014769	3'utr	ade3	FlyBase	G10561.1	AATGTTATAATAACAAAAAGGTCTCTTGGATTATTGAAC	8	7014769	0.707315078	2	8	49	1	0.954242509	0	0.125	0.222222222	8	0	0	9	2L:7014731-7014769
2L	-	7014982	7015045	3'utr	ade3	FlyBase	G10562.1	AGGGATGAGTTTATCTTACTCGAAGACTTTTTGTCAAATTAGTTATAATTATAATCTTGAACAT	54	7014982	0.986938902	7	53	464	0.985714286	1.537819095	0.028571429	0.203703704	0.385714286	54	0	1	69	2L:7014982-7015045
2L	-	7015093	7015120	coding	ade3	FlyBase	G10563.1	CAGCTCTCATTTCTCCGGAAGTCAGCAG	6	7015110	0.651832239	3	4	26	0.833333333	0.698970004	0.166666667	0	0	6	1	0	5	2L:7015093-7015120
2L	-	7015929	7015968	coding	ade3	FlyBase	G10564.1	TGCCAATAAGTTCCAGCTTCCGCCCGTTTTCGCCTGGCTT	14	7015951	0.841422693	3	12	101	0.888888889	0.903089987	0.055555556	0.285714286	0.444444444	14	1	1	16	2L:7015929-7015968
2L	-	7016097	7016182	coding	ade3	FlyBase	G10565.1	AGCGAGTGGGCTTGGGTCTGCATGACAAGGCGCCCTTTAGTGATAAGACGCTGGGCGAGGAGCTGCTGGTGCCCACCAAGATCTAT	11	7016105	0.985260913	6	10	45	1	1.176091259	0.133333333	0.363636364	0.533333333	11	0	0	15	2L:7016097-7016182
2L	-	7017048	7017111	coding	ade3	FlyBase	G10568.1	TCCGTCTGCTTCCCGATGGATTTGAGACAACGCTGGATTTCGGTGCCGTCCCAGTGCCCAAAAT	15	7017067	0.789685678	5	13	87	0.882352941	1.176091259	0.294117647	0.133333333	0.235294118	15	2	0	15	2L:7017048-7017111
2L	-	7017172	7017308	coding	ade3	FlyBase	G10569.1	ACTCACCCAGTTGGCGGCATCCAAAGTGAATCTCAGAGAGCGTTCTCCCGTGGACGGAGGCGACGATGGGCTGACCTTGGCCCATGTCTTAGCCACGCCCACCCAACTGTATGTCCAGCAGCTGTTGCCTCATCTTC	142	7017283	0.900652183	13	134	712	0.954022989	2.220108088	0.051724138	0.197183099	0.344827586	142	8	0	166	2L:7017172-7017308
2L	+	603386	603432	3'utr	CG13689	FlyBase	G1057.1	TTTTTATCTGGTAATGACTTAAAAATGTATCTTACGTAAAATGTTAT	5	603386	0.98969201	4	4	43	0.888888889	0.903089987	0.111111111	0.4	0.666666667	5	1	0	8	2L:603386-603432
2L	-	7017548	7017589	coding	ade3	FlyBase	G10571.1	AGGGAATGGCTGATGGCTGCCGGGATGCGCGGTGCGCCTTAG	8	7017571	0.669335973	4	6	34	0.8	0.903089987	0.2	0.25	0.4	8	2	0	8	2L:7017548-7017589
2L	-	7017612	7017656	coding	ade3	FlyBase	G10572.1	CCGGTCGCCTTTCTGGACTACATTGCCTGTGGCAAGCTGCAAGTT	6	7017612	0.98669929	4	5	46	0.75	0.77815125	0.25	0.333333333	0.5	6	2	0	6	2L:7017612-7017656
2L	-	7017685	7017720	coding	ade3	FlyBase	G10573.1	TGAAAATGTGGGCTACGACCTGTTTGCCTTGGCTGC	6	7017720	0.860858928	5	6	33	1	0.77815125	0.166666667	0	0	6	0	0	6	2L:7017685-7017720
2L	-	7017814	7017862	coding	ade3	FlyBase	G10574.1	AGCGCCCGGGCGTGATTGGCGGCTTGGGTGGATTTGGAGGACTGTTCCG	9	7017814	0.957227455	3	9	41	1	0.954242509	0.333333333	0	0	9	0	0	9	2L:7017814-7017862
2L	-	7018312	7018356	coding	ade3	FlyBase	G10575.1	CACCCACCCAACTGGTCTTTCACAGCGGCCTTGCCGTGAATGCAC	6	7018356	0.931439188	4	5	20	1	0.84509804	0.142857143	0.166666667	0.285714286	6	0	0	7	2L:7018312-7018356
2L	-	7018452	7018610	coding	ade3	FlyBase	G10576.1	CCGAGACCCAGGTGATTCTGCCGCTGCTCGAAAGCGATCTGTTCGATGTGATGGAGGCTTGTTGCAGCGGAAAGCTGGACAAGATTCCCCTGCAATGGCGCAATGGAGTGAGTGCCGTTGGTGTGATCCTGGCCAGTGCTGGCTATCCGGAGACCTCCA	62	7018452	0.964357581	19	55	384	0.909090909	1.367976785	0.233766234	0.177419355	0.337662338	62	5	2	70	2L:7018452-7018610
2L	-	7018631	7018775	coding	ade3	FlyBase	G10577.1	TGATCAGCCAGCCAGCACTGGAACTGGTGCAAAAGGCCGTGCTGGAGCGGGCTGTGCAGGGTCTGATCAAGGAGAGGATCAACTACCAGGGTGTACTCTATGCGGGACTCATGCTGACACGCGATGGTCCCCGTGTGCTGGAGTT	18	7018631	0.974868796	12	15	70	0.857142857	0.77815125	0.142857143	0.111111111	0.238095238	18	1	2	18	2L:7018631-7018775
2L	-	7018794	7018963	coding	ade3	FlyBase	G10578.1	GAAATACGGTCAGGCTGGCGCCACGCTGGTGGTGGAGGAGCTACTGGAGGGCGAAGAGGTTTCCGTTCTGGCCTTCACCGATGGCAAAAGTGTGCGTGCCATGCTGCCAGCGCAGGATCACAAGCGACTGGGCAATGGCGATACTGGACCAAACACCGGCGGCATGGGCG	18	7018794	0.956058786	9	16	74	0.904761905	1.278753601	0.238095238	0.166666667	0.285714286	18	2	0	19	2L:7018794-7018963
2L	-	7019183	7019228	coding	ade3	FlyBase	G10579.1	AGTGGGCCAAGGACTTTATGCTGCGCCATGGGATTCCCACAGCGCG	7	7019183	0.950127375	4	7	30	1	0.903089987	0.25	0.142857143	0.25	7	0	0	8	2L:7019183-7019228
2L	-	7023639	7023705	start_codon	ade3	FlyBase	G10581.1	ATGTCGCATCGCGTTCTGGTCATTGGCAGCGGCGGTCGGGAGCACGCGATCTGCTGGAAGTTGTCGC	63	7023639	0.919701157	7	61	431	0.967741935	1.954242509	0.215053763	0.317460317	0.537634409	63	3	0	90	2L:7023639-7023705
2L	-	7023713	7023773	5'utr	ade3	FlyBase	G10582.1	TGTTGCTCTGGGGAAACGTGATTAAGTCGAATTAGTCTGATTAGTGGTTCCTCCACTCCAG	25	7023773	0.986989122	6	24	206	1	1.51851394	0.303030303	0.2	0.393939394	25	0	0	33	2L:7023713-7023773
2L	-	7024866	7024919	3'utr	CG31908	FlyBase	G10583.1	TATGACGGACTATGGTAGATATTTTGTAAATTTACAACTCACACCACAAAATTT	6	7024866	0.98780247	2	5	50	1	0.903089987	0.125	0.166666667	0.375	6	0	0	8	2L:7024866-7024919
2L	-	7025096	7025126	3'utr	CG31908	FlyBase	G10584.1	ATTTTCAACTTGGTACTTCGATTCCAAATGC	5	7025118	0.734773928	4	5	40	1	0.77815125	0.166666667	0.2	0.333333333	5	0	0	6	2L:7025096-7025126
2L	-	7025142	7025203	stop_codon	CG31908	FlyBase	G10585.1	TGGCTCCATTGGCTTTCAGATGCGCCGGTAACAGACTGCGGCAATGGAGCAAGTCCTGTCTA	12	7025203	0.900147548	7	12	40	1	1.079181246	0.166666667	0	0	12	0	0	12	2L:7025142-7025203
2L	-	7025222	7025266	coding	CG31908	FlyBase	G10586.1	CGGCCAGCATCCGCATCCGTTCAACGACCTAGTCCTGCGCCTGCC	20	7025266	0.902175785	3	19	77	0.962962963	1.113943352	0	0.3	0.481481481	20	0	1	26	2L:7025222-7025266
2L	-	7025533	7025628	coding	CG31908	FlyBase	G10587.1	TACAACAGCTACTTCCCGGGACTGCACAATCAGCCTGGCCTTAACTACTACTATCCGCATAACCCGCAACATCAGCATCAGCATCAGCAGCAACAG	16	7025533	0.91234771	9	15	59	0.88	1.342422681	0.16	0.4375	0.64	16	3	0	22	2L:7025533-7025628
2L	-	7025662	7025808	coding	CG31908	FlyBase	G10588.1	ATCACGCCAGCTGTCAATAGCAGCAGTGTGGCTGTTTCGTCCGCGGCGCCGCCTGTCACTCCCCCCTCTGCGATCAGCAACAACAACGTCATCAACAACAATAGTAGCCATCCAGGAGGCGGAATGCACCGCTCGAGTTCGGCACCG	36	7025808	0.966006309	14	34	185	0.955555556	1.156347201	0.155555556	0.166666667	0.333333333	36	0	2	43	2L:7025662-7025808
2L	-	7026735	7026841	start_codon	CG31908	FlyBase	G10589.1	AAAACGCAACCGAAACCCGAAGTATATATTCTAGCAGCAGTCGAGCAACGTGCTTTGTCGAACGATGTCCCATGGCGAGGATGTGTTAGACAACTGGGAGGAAATCG	22	7026841	0.961753708	9	21	104	0.96875	1.491361694	0.1875	0.227272727	0.46875	22	1	0	31	2L:7026735-7026841
2L	+	810876	810946	coding	Nnf1b	FlyBase	G1059.1	CAAATAATCCACAGCACCCGTCGGCTTATGACCAAGATCGTCCTGGATGTGAACCAGTGCTTCTTCTCCGG	6	810876	0.948124018	4	6	28	1	1	0.6	0.5	0.7	6	0	0	10	2L:810876-810946
2L	-	7030514	7030607	3'utr	Rab30	FlyBase	G10590.1	TTTTTAAATGATATTCGTAATAGTGTTTAAGGTGATTTTATGACATTCCAAAAATTAAGAATTAGAAACTATGAATAGACCAGAAAGCTGAATA	68	7030514	0.983609596	13	64	501	0.94047619	1.420505837	0.119047619	0.147058824	0.30952381	68	3	2	79	2L:7030514-7030607
2L	-	7030707	7030736	3'utr	Rab30	FlyBase	G10591.1	AATTAATTCCCAAGGAGTATTGCATGTTTT	6	7030712	0.635412501	3	5	40	1	1	0	0.5	0.7	6	0	0	10	2L:7030707-7030736
2L	-	7030758	7030879	3'utr	Rab30	FlyBase	G10592.1	AAGACCGCCTGATTTTCTTGATTTGTATTATATAGACGTATGTATTGATCTGATTATGGATCGTTTACCAAGTGAGCATCACAGCCAATGCTACGAAGAATTTATGATATCAAAAATGCTAG	52	7030798	0.776796762	17	48	469	0.943661972	1.826074803	0.23943662	0.211538462	0.422535211	52	4	0	67	2L:7030758-7030879
2L	-	7030883	7030956	3'utr	Rab30	FlyBase	G10592.2	AGATCCTATGGGAAACTAGCTGTCAATGACTAAGGATGCTAAATATTTGTGTTACAAGAACTCCATTGGAGGTG	158	7030943	0.835267524	9	149	1192	0.957345972	2.004321374	0.407582938	0.246835443	0.436018957	158	8	1	202	2L:7030883-7030956
2L	-	7030975	7031202	3'utr	Rab30	FlyBase	G10592.3	AAAGGTATTTAGAGCAATTCTCTTCGCTTTCACTAAACTACGATAACAACAAACATTTAAAGTACAATGTGCAAACGGATCTGGAAACTGTGCAGCTAATCTGTTATCTGTTATCGTGATATTCTGTTCATGCTTAAGGGTTTATTATTTTAATTACAAGACTAAAAAAATTGATTATTTCTGTATCCCCTTTGGTTTACAGAAAGAAATTGATTGTAAAAACTAATT	172	7030994	0.986155835	37	148	1251	0.868085106	1.531478917	0.161702128	0.261627907	0.459574468	172	26	5	204	2L:7030975-7031202
2L	-	7031230	7031301	NoAnnotation			G10593.1	TTTTTATAAGCATGATTATGACGTGATCGTTTGCCTTTGTCTTTGTAACGATTCCTATTAGATTGTTAAAAC	45	7031252	0.711091254	13	37	453	0.844827586	1.389166084	0.155172414	0.222222222	0.396551724	45	8	1	49	2L:7031230-7031301
2L	-	7031324	7031507	stop_codon	Rab30	FlyBase	G10594.1	GTGCCAAGGCAGCGCAGAGCAATTGCTGTGGCGGACTCGCCAGCGGCGGCTCCAACTCTAGTCAAGGCGGCTGAGCAGCTGCAAACTGAACTGGAAGCTGAGCAGCTAATCTGTAACTTGTTAAGGACTAATCGTGATATTCCATTTATCTTTTATTACCACAATGCTCCCACATTCTAACACA	249	7031507	0.970335553	23	234	1333	0.918994413	1.614105911	0.139664804	0.297188755	0.511173184	249	22	7	329	2L:7031324-7031507
2L	-	7031546	7031676	coding	Rab30	FlyBase	G10595.1	TACTTCTTGGAGACATCCGCCAAGGAGGCAGAGAATGTAGAGCGTCTGTTCTACGAGATTGCCGCCGAATTGATTGGTCAGGCAAGGAGCAAGGATGGCAGTAGTTCGGCCGCAGCGGCAGCCGCCCAGCG	18	7031546	0.958892447	10	15	79	0.875	1.322219295	0.458333333	0.222222222	0.416666667	18	3	0	21	2L:7031546-7031676
2L	-	7031798	7031876	coding	Rab30	FlyBase	G10597.1	ATCGATCGGCTCACGCCTTGATCCTGGTGTACGACATCAGCTGCCAGCCCACATTTGACTGCCTGCCGGACTGGCTGCG	17	7031812	0.774460237	9	15	97	0.95	1.278753601	0.05	0.176470588	0.3	17	1	0	19	2L:7031798-7031876
2L	-	7032044	7032104	start_codon	Rab30	FlyBase	G10598.1	TGGAGGACTACAAGTTCCTGTTCAAAATCGTCCTGGTGGGCAATGCTGGTGTTGGAAAAAC	22	7032104	0.971052978	7	21	126	1	1.477121255	0.3	0.272727273	0.466666667	22	0	0	30	2L:7032044-7032104
2L	-	7032327	7032411	5'utr	Rab30	FlyBase	G10599.1	TCTACAGCTGCTGTTGAGTCATCATCTTTTAGCCAAATAAGCCAAAAAACAAGGCGAACAGCCGTTGGCCAGCTAGTGATAGAGC	10	7032368	0.970357498	8	8	42	0.666666667	0.698970004	0.066666667	0.3	0.533333333	10	4	1	10	2L:7032327-7032411
2L	+	811873	811960	coding	Dbp21E2	FlyBase	G1060.1	AAATCCAAGGGAGACTTCTTCATCCTGAACGCCAGCGTGCGAGGTGAGGAACTCCAGCAGGAAATGCAGACCGTCGATGAGTTCCTCG	8	811926	0.951964966	5	7	36	1	1	0.5	0.125	0.3	8	0	0	10	2L:811873-811960
2L	-	7032496	7032560	5'utr	Rab30	FlyBase	G10600.1	CTGTTGGTAAACATAAGCAAAATTAAGGCTGGCAATTAATGCGGCAGCATGCAACCAGTTGATTA	49	7032496	0.92296045	6	48	172	0.985915493	1.84509804	0.028169014	0.204081633	0.450704225	49	1	0	70	2L:7032496-7032560
2L	-	7036037	7036062	NoAnnotation			G10601.1	GGTTTGGAATCTATGATCTCAACTTA	10	7036050	0.751407849	2	10	74	1	1.079181246	0.666666667	0.1	0.25	10	0	0	12	2L:7036037-7036062
2L	-	7064615	7064646	coding	Nuf2	FlyBase	G10602.1	AAGGTGCAAAATGAACTCAAAAAGCTGCAGGT	9	7064636	0.860347263	2	8	24	1	1.113943352	0.076923077	0.333333333	0.538461538	9	0	0	13	2L:7064615-7064646
2L	-	7065604	7065690	coding	Nuf2	FlyBase	G10604.1	AGCGACTTGGCCAATCCCACCGAGCCCATTGTCACCAAGATCATGGTGCACTATCTGCGGAGTTTCGGCTTTCGCCTGGAGCCGCCC	8	7065688	0.953107232	4	7	38	0.875	0.84509804	0.125	0	0	8	1	0	7	2L:7065604-7065690
2L	-	7065789	7065829	5'utr	Nuf2	FlyBase	G10605.1	CAATCTGATCCCTTAGCGGCGTTCCATTCAAAAACTGCCAT	6	7065789	0.964188387	2	6	34	1	1	0	0.333333333	0.6	6	0	0	10	2L:7065789-7065829
2L	-	7069489	7069524	NoAnnotation			G10606.1	TTTTCTGAGTATGGCAATCGTTAGGATTAAGAGCCC	11	7069505	0.663563903	6	9	76	0.866666667	0.812913357	0.4	0.272727273	0.466666667	11	1	1	13	2L:7069489-7069524
2L	-	7069527	7069676	3'utr	Pvf2	FlyBase	G10606.2	ATTAAATAGATTCCCATGTTCCAATCAGAAGTATTGACAAGCAACATTCGAGTGTACTTAAGTTATTGTCGATTAAGTTGACCTCCTAGCTACTTATTTAATATATTTTTGTATCCAATAAATAATACTTCTAGTCACAGCAAGCTATTC	877	7069625	0.799396132	24	847	6038	0.968006563	2.16879202	0.220672683	0.291904219	0.490566038	877	32	7	1180	2L:7069527-7069676
2L	-	7069732	7069887	3'utr	Pvf2	FlyBase	G10607.1	AATCTTAATTAAGCTGAGTTTAAGATGCCAGTGAAACTAGATAAAATCAGACATTGAGAACTGAAAGTATTAGTTCTTTTGGACTTTTTTGAAAGAGTCTACAGTGTTTTATTTATTAAAATCATAAGAATCTGTCGAACTCAAAATCACTGTAAC	61	7069800	0.972285605	15	54	298	0.925925926	1.574031268	0.12345679	0.196721311	0.395061728	61	5	1	75	2L:7069732-7069887
2L	-	7069898	7070013	3'utr	Pvf2	FlyBase	G10608.1	GAGCAAACTAAAGGCATACTATGTTTGGTTGTTAGTATTATGAGTAATAATATTATAATATTAAAGACCGATTCAAATTCATATTTGGACCAAGTGATTACTTTACAGAAAATACA	158	7070013	0.985722104	17	151	1264	0.9543379	2.320146286	0.063926941	0.316455696	0.506849315	158	10	0	209	2L:7069898-7070013
2L	-	7070044	7070071	3'utr	Pvf2	FlyBase	G10609.1	TACGCAATGGCCATAGAACAAAGAAATC	5	7070069	0.597430624	2	5	7	1	0.84509804	0.142857143	0.2	0.428571429	5	0	0	7	2L:7070044-7070071
2L	+	812184	812216	coding	Dbp21E2	FlyBase	G1061.1	CACCCCCCGTGTCTTGATCCTCACTCCCGGCAG	5	812184	0.732472182	2	5	29	1	0.77815125	0.666666667	0.2	0.333333333	5	0	0	6	2L:812184-812216
2L	-	7070120	7070195	stop_codon	Pvf2	FlyBase	G10611.1	GTTTGCAGTCAAAACGTCAGAATGGCAAAAGCTAAACCAAATTCCCATTGAAAGAATGAAAACGCCAGAACTTAAA	8	7070120	0.92742038	8	8	23	1	1.041392685	0.454545455	0.375	0.545454545	8	0	0	11	2L:7070120-7070195
2L	-	7070884	7070922	coding	Pvf2	FlyBase	G10612.1	AAAGGGTCGAGGCACACCGACTGATGATGGCAAAGGAGG	8	7070884	0.778342709	2	8	21	1	1.079181246	0.75	0.375	0.583333333	8	0	0	12	2L:7070884-7070922
2L	-	7073296	7073346	intron	Pvf2	FlyBase	G10613.1	ACAAAATCCACACGTAGACTGAGAGAAATATTTATTACTTTAAGTTAGTTG	58	7073333	0.854554313	4	58	145	1	1.86332286	0	0.224137931	0.383561644	58	0	0	73	2L:7073296-7073346
2L	-	7073357	7073415	intron	Pvf2	FlyBase	G10614.1	TTGTTGTTTTTCGTTTTTTGAGACTTGCACAGATCTAGCCAATTACTTCAATACAAGAC	16	7073357	0.987132302	6	15	122	0.904761905	0.801632346	0.428571429	0.25	0.428571429	16	0	2	19	2L:7073357-7073415
2L	-	7073886	7073969	intron	Pvf2	FlyBase	G10615.1	AGGAGCATGCTTTAAATAGTAGTGAGATGCCACTTGCAATCACTTTCTTACGCTGCACAAACTTAAAAATATTCCCATCCCATT	6	7073886	0.981150544	5	5	37	1	1.041392685	0	0.5	0.727272727	6	0	0	11	2L:7073886-7073969
2L	-	7074057	7074093	intron	Pvf2	FlyBase	G10616.1	ATGTGCTAAACGAACTCTATGCGATTCTCTGGGCGAA	10	7074093	0.978255122	2	9	63	0.916666667	1.041392685	0.333333333	0.2	0.333333333	10	1	0	11	2L:7074057-7074093
2L	-	7077863	7077906	intron	Pvf2	FlyBase	G10617.1	AGGCCTCGAAAGCTGACTGACTGCCCACGAACTGCGGATGCCCT	6	7077906	0.951258633	3	4	16	0.818181818	0.653212514	0.090909091	0.5	0.727272727	6	1	1	9	2L:7077863-7077906
2L	-	7079218	7079243	intron	Pvf2	FlyBase	G10618.1	GCTGGATTGGTGTGGCAGCTACGTTT	6	7079229	0.816098812	2	6	41	1	0.903089987	0.625	0.333333333	0.5	6	0	0	8	2L:7079218-7079243
2L	-	7079932	7079984	intron	Pvf2	FlyBase	G10619.1	TGTAATTAATTTCTAGTCTGCGACACATCGCCTAATGAACGGGGAAAACTAGT	7	7079932	0.978542508	5	7	51	1	0.954242509	0.111111111	0.142857143	0.333333333	7	0	0	9	2L:7079932-7079984
2L	+	812374	812413	coding	Dbp21E2	FlyBase	G1062.1	AAACTGGTGACCACTGGCATCTACCGCATGGAGCAGGTTC	5	812413	0.933163111	2	4	19	1	0.77815125	0.333333333	0.5	0.666666667	4	0	0	6	2L:812374-812413
2L	-	7080509	7080542	intron	Pvf2	FlyBase	G10620.1	TTGCTCTTGAACTTACTGTGTGATAAGAACTAAT	7	7080542	0.704925167	4	7	52	1	1.041392685	0.272727273	0.571428571	0.727272727	7	0	0	11	2L:7080509-7080542
2L	-	7083450	7083558	coding	Pvf2	FlyBase	G10622.1	TTCGAAGACGACACACGCTTATTCCAGTTTTCCAACTGACATAAATAGCAATTACTTCGACGTGCGGAATTCGACCTTGCCCATGACCATGACCACCTCCCATCCACAA	16	7083515	0.938688197	9	15	96	0.961538462	1.397940009	0.038461538	0.375	0.615384615	16	1	0	25	2L:7083450-7083558
2L	-	7083559	7083623	start_codon	Pvf2	FlyBase	G10623.1	ATGCAATATTTAAATATGAATCTCGTAATATGCAATCTCGTGCTGGCGTTCATCGTCATTACATT	141	7083607	0.772754179	10	128	1086	0.920634921	1.939519253	0.068783069	0.269503546	0.455026455	141	14	1	174	2L:7083559-7083623
2L	-	7083672	7083698	5'utr	Pvf2	FlyBase	G10624.1	TTATCGCGATCGGAGTGCTAATCAATT	7	7083684	0.767006331	2	5	39	0.857142857	1.079181246	0.357142857	0.428571429	0.714285714	7	2	0	12	2L:7083672-7083698
2L	-	7085819	7085849	NoAnnotation			G10625.1	TGCCTATGATGACGATCTCAGAATACCCTAA	6	7085849	0.740960325	3	6	29	1	1.079181246	0.083333333	0.5	0.75	6	0	0	12	2L:7085819-7085849
2L	-	7094029	7094070	NoAnnotation			G10626.1	TGATGTCGAGCCTGAACATCTGAGGCTATTAGAATTAATCAA	19	7094049	0.717323369	5	17	133	0.92	1.361727836	0.16	0.263157895	0.44	19	2	0	23	2L:7094029-7094070
2L	-	7094075	7094115	NoAnnotation			G10626.2	GAGATGGCTGGGAACAACACCAAATTGAGTATTAAACGAAA	13	7094093	0.837834782	2	11	60	0.933333333	1.146128036	0.333333333	0.153846154	0.266666667	13	1	0	14	2L:7094075-7094115
2L	-	7095960	7096000	NoAnnotation			G10627.1	AGCTTTTGGCTCGTCCAATGACTGAATATTTCAACTTTAGC	6	7095960	0.977087585	4	6	40	1	1	0.2	0.5	0.7	6	0	0	10	2L:7095960-7096000
2L	-	7098248	7098338	3'utr	Pvf3	FlyBase	G10628.1	ACATTTCAAAATGATTTTATTTACAACTCTTAGCATAAAATTTAATGTATAAAAATGAATGTAAGCGATAAGCTGAAAAACAAAACCAATA	11	7098248	0.988067602	8	10	91	0.785714286	1.041392685	0.071428571	0.181818182	0.357142857	11	3	0	11	2L:7098248-7098338
2L	+	812767	812821	coding	Dbp21E2	FlyBase	G1063.1	TGTCACTCGTGAAGCATGATCTTGCCAAACGTCGCCCTCTTATCGTGTTCAGCAA	5	812767	0.983572134	2	5	34	1	0.77815125	0	0.2	0.333333333	5	0	0	6	2L:812767-812821
2L	-	7098563	7098596	3'utr	Pvf3	FlyBase	G10630.1	TACCAAATGCCGTTTAATGACCTGTGCCTCATTT	5	7098572	0.800895611	2	5	41	1	0.77815125	0.5	0.2	0.333333333	5	0	0	6	2L:7098563-7098596
2L	-	7098620	7098711	3'utr	Pvf3	FlyBase	G10631.1	CCCGCATTGCATAACGCATTTGCATATTAATGACATTTGCTTTATGGTTTAGTTATTAATATCAAACGGAATTTGGGGCTTTAATTATTGTG	7	7098668	0.965659447	6	6	55	1	0.903089987	0.125	0.142857143	0.25	7	0	0	8	2L:7098620-7098711
2L	-	7098753	7098876	3'utr	Pvf3	FlyBase	G10632.1	TCATTCGACCCGTGCACATGCCTTAGTTTAAGTTACTTAAATAGTTCCGACACCGTATCGAGCACTGTACATATATTTTAGAAACCTACATTTAAGCGGCACACAAAAGTGAATCCGTTTGGCA	17	7098753	0.988150125	8	14	129	0.833333333	0.875061263	0.166666667	0.058823529	0.111111111	17	2	1	15	2L:7098753-7098876
2L	-	7099079	7099119	3'utr	Pvf3	FlyBase	G10633.1	CGAATGGAAATTCCGCCATTGAACTCAGCAAATCAAACGGC	14	7099102	0.754274558	3	13	66	0.944444444	1.230448921	0.222222222	0.285714286	0.444444444	14	1	0	17	2L:7099079-7099119
2L	-	7099151	7099189	3'utr	Pvf3	FlyBase	G10634.1	AAATTAAATTTTCATATTTAATTTCTAGTCAAATTTTCA	100	7099167	0.745974729	5	99	1058	0.991735537	2.079181246	0	0.19	0.330578512	100	1	0	120	2L:7099151-7099189
2L	-	7099200	7099239	3'utr	Pvf3	FlyBase	G10635.1	TTTAACACAATTCAAACAAAAACCATCCTGGATAAGTCGC	12	7099211	0.653415655	2	10	38	0.923076923	0.77815125	0	0.083333333	0.153846154	12	0	1	12	2L:7099200-7099239
2L	-	7099375	7099440	3'utr	Pvf3	FlyBase	G10636.1	GTTTTATGCGTATGCTAAATGAAATTCCAAATATATAAATTGACTGCGTTTTTAGTTTTAATTGAC	43	7099416	0.868843723	14	40	515	0.927272727	1.707570176	0.054545455	0.209302326	0.381818182	43	4	0	51	2L:7099375-7099440
2L	-	7099549	7099594	3'utr	Pvf3	FlyBase	G10637.1	AAAAATCTGTATCTTAGCAAATGGAAATAAGACTTTTTTGCGCATG	90	7099567	0.74021248	6	84	749	0.940677966	2.045322979	0.033898305	0.211111111	0.398305085	90	7	0	111	2L:7099549-7099594
2L	-	7099630	7099669	3'utr	Pvf3	FlyBase	G10638.1	AAAATCGACCCAGCTGATTGTGTATTAGATTTATTAGGAC	7	7099653	0.77546238	3	6	67	0.875	0.84509804	0	0.142857143	0.25	7	1	0	7	2L:7099630-7099669
2L	-	7099941	7099993	3'utr	Pvf3	FlyBase	G10639.1	CTGACAAGAGTAAAGGCGAAATGAGAGACGTGAATTTAGTTGCATATCCTATA	12	7099973	0.959602666	5	12	63	1	1.079181246	0.5	0	0	12	0	0	12	2L:7099941-7099993
2L	+	813001	813042	coding	Dbp21E2	FlyBase	G1064.1	GAGCTCGACATGTGGTCAACTTTGACTTTCCGCTCCACGTCT	8	813001	0.879948914	3	8	60	1	1	0	0.125	0.3	8	0	0	10	2L:813001-813042
2L	-	7100031	7100076	3'utr	Pvf3	FlyBase	G10640.1	CGTGAAGCCAGGAAAAGTATTATTTGGTCTGAAGAAAACTCAAATC	21	7100053	0.624271518	5	18	137	0.8	0.698970004	0.12	0.142857143	0.28	21	2	3	20	2L:7100031-7100076
2L	-	7190748	7190814	3'utr	CG4497	FlyBase	G10642.1	TAGCCAGAGTTTATTGCCTCGATCTTTGTGTTATAGAATGTTTTCCCATTTCCAATGTTTCGGTTAA	25	7190748	0.987972128	7	25	230	1	1.51851394	0.03030303	0.32	0.484848485	25	0	0	33	2L:7190748-7190814
2L	-	7190858	7190930	3'utr	CG4497	FlyBase	G10643.1	AGTTGTTTGTCTGAAGTTCTAAACCATCTTGCATATCATTTAACGCTGCGCACTTCCCTTCACCCCTAGAATC	14	7190870	0.73275374	7	10	91	0.823529412	1.146128036	0.117647059	0.214285714	0.352941176	14	3	0	14	2L:7190858-7190930
2L	-	7190941	7190980	3'utr	CG4497	FlyBase	G10643.2	GATCCTCCGACTTGCTTAACTTTAGATCGTAGCTTTGTTG	11	7190964	0.658476051	7	9	94	0.916666667	1.041392685	0.333333333	0.090909091	0.166666667	11	1	0	11	2L:7190941-7190980
2L	-	7190984	7191021	3'utr	CG4497	FlyBase	G10644.1	TAACCAATTACACACACACGCTTAAGTTGAGAGTTTCA	6	7191021	0.821806903	4	6	31	1	0.84509804	0.142857143	0.166666667	0.285714286	6	0	0	7	2L:7190984-7191021
2L	-	7191314	7191364	3'utr	CG4497	FlyBase	G10645.1	TAGGAAATTCTAAGAAATGCTTATAATCTCAGGAGCCAAAAGTTAATCATT	10	7191314	0.978655284	4	8	54	0.916666667	0.740362689	0.25	0.222222222	0.416666667	9	0	1	11	2L:7191314-7191364
2L	-	7191601	7191670	coding	CG4497	FlyBase	G10646.1	ATGCCACTCTGATGGACGATGCCAAAAGTGAGACCTCATCGATCGGTGGATGCTCCACCATTAGCATAGA	8	7191601	0.954823209	4	6	33	0.8	1.079181246	0.333333333	0.625	0.8	8	3	0	12	2L:7191601-7191670
2L	-	7194956	7195112	3'utr	CG4502	FlyBase	G10648.1	AAGTTATATAAGATTTACAGAATCAATTAGTCTGATATCTTGGTTCGACTGTGTTATAATTTGTTGTGATTTTTGTTGAACTTAAACAAACCGTGAATAAACCAAATTACAACATCAGCTTGTAAACATAAGTGTGTTCCTCGAACTTCGCACTTTC	191	7195013	0.936214374	32	185	1698	0.971428571	2.075546961	0.114285714	0.230366492	0.4	191	6	1	238	2L:7194956-7195112
2L	-	7195175	7195236	3'utr	CG4502	FlyBase	G10649.1	ATAGGAAGTTTCGCCGAATACAAAATGGATATTTAAGTATTATTAGTTAAACAGGAACAAAA	22	7195236	0.992836897	8	17	192	0.807692308	1.021189299	0.269230769	0.181818182	0.307692308	22	4	1	21	2L:7195175-7195236
2L	+	813295	813332	stop_codon	Dbp21E2	FlyBase	G1065.1	AGGAAGAAGCCTTTTAGTTCTGTGTTTTTATGTATTAC	10	813295	0.939626463	6	9	111	0.857142857	1.079181246	0.071428571	0.3	0.5	10	2	0	12	2L:813295-813332
2L	-	7195369	7195411	3'utr	CG4502	FlyBase	G10650.1	TCATCTACTTGTCAAGTAACGAACGATTTCAATTGCAAACCAT	8	7195393	0.777192371	4	6	54	1	0.903089987	0	0	0	8	0	0	8	2L:7195369-7195411
2L	-	7195442	7195548	3'utr	CG4502	FlyBase	G10650.2	ATTCCGGACCGCAAGGAAACTCAGCTCAGATGCTCTGCGTTTGCCAACACAACCAATGCAATTTAATAATCAGCCACCCAGCCAAGTTCGCTCATAGTAATACATCA	41	7195548	0.976278574	11	35	202	0.9375	1.477121255	0.078125	0.390243902	0.609375	41	3	1	60	2L:7195442-7195548
2L	-	7195592	7195635	coding	CG4502	FlyBase	G10651.1	AGGCTGAGGAGTCGTTCCGTTCGCTGGTGAAGACGCACGAGAAG	7	7195592	0.977782118	2	7	47	1	1	0.5	0.428571429	0.6	7	0	0	10	2L:7195592-7195635
2L	-	7195977	7196053	intron-coding	CG4502	FlyBase	G10652.1	GGTGGAACTCGTCAACGATAGTCTATTCGAGTGGCACGTACGCCTGCACGTGATTGATCCCGACTCGCCGCTGGCCA	11	7195977	0.943967223	8	10	52	0.909090909	1	0.636363636	0	0	11	1	0	10	2L:7195977-7196053
2L	-	7196518	7196548	coding	CG4502	FlyBase	G10653.1	AAGGTCGATGGCGCCACTGGCAGCAGCCCGA	6	7196528	0.890224966	2	6	10	1	0.77815125	0.5	0	0	6	0	0	6	2L:7196518-7196548
2L	-	7196605	7196636	coding	CG4502	FlyBase	G10654.1	CCGCAAAATCTTCCACAAGTCCAGCAACAACA	6	7196605	0.956040051	2	5	18	1	0.84509804	0	0.166666667	0.285714286	6	0	0	7	2L:7196605-7196636
2L	-	7196735	7196836	5'utr	CG4502	FlyBase	G10655.1	TGCACCAGGAACCATTTAAAGAAGAAGACTGAACAAACACGCCCACGAAGTACTTGTAAACTACTGAATCAAAAGCCACCGCTCAAGTAACTCAGAAGCACA	56	7196735	0.914494373	11	53	168	0.947368421	1.556302501	0.078947368	0.267857143	0.460526316	56	3	1	72	2L:7196735-7196836
2L	-	7204179	7204228	5'utr	CG4502	FlyBase	G10656.1	AAAAGTGCAGTGCAACGAAAAGTTGGTGATACAGTGTCCAGACCAGGAAA	17	7204179	0.93235489	4	17	81	1	1.380211242	0.125	0.294117647	0.5	17	0	0	24	2L:7204179-7204228
2L	-	7205337	7205411	3'utr	CG13784	FlyBase	G10657.1	ATTTTGTAGCCCTGTAAGTTCAATTTGTATTAAAATCAACAAAATCAAACTTTAATCTCGATATTATTCTTTAAA	49	7205388	0.72947106	10	46	401	0.938461538	1.183269844	0.076923077	0.244897959	0.430769231	49	1	3	61	2L:7205337-7205411
2L	-	7205566	7205717	3'utr	CG13784	FlyBase	G10659.1	ACTAGAACATAAAACCAATGTACATTACTTCTTATGTGAGATGCAGCTACAAAAATTAGCTTACAATGTAAACTAGTTTTAAACATTTAGTTTCGGACAATGTGAATTTAAAGAAAAGGGTTTCAGCTGGGGAAGGGACCAAGCCAGAGTTG	207	7205566	0.982636588	24	195	1469	0.937956204	1.932811869	0.083941606	0.251207729	0.434306569	207	15	2	257	2L:7205566-7205717
2L	+	816103	816161	coding	Pex12	FlyBase	G1066.1	GCGCCAGAACCTTCAAAATGTGCCGTCGATCTTCGAAATTTCAGCGTCAGAGACGCTGG	11	816147	0.933434195	4	9	59	0.9375	1.176091259	0.1875	0.363636364	0.5625	11	1	0	15	2L:816103-816161
2L	-	7206099	7206184	3'utr	CG13784	FlyBase	G10663.1	TAACAGCCAGTGTTGTGACGGTAGCCAAATTTCCAGGAACTGGACTAGTCAGCACTGTCACCAGTTTGAATGGATGTGGAACCACC	11	7206099	0.93619603	9	11	41	1	1.113943352	0.230769231	0.181818182	0.307692308	11	0	0	13	2L:7206099-7206184
2L	-	7206397	7206440	3'utr	CG13784	FlyBase	G10664.1	AAGGAAGTGGAGCAACCGTCCTGCAAGCACTGGAATCGCAATCC	9	7206416	0.880167947	2	9	21	1	1.041392685	0.363636364	0.222222222	0.363636364	9	0	0	11	2L:7206397-7206440
2L	-	7206555	7206605	3'utr	CG13784	FlyBase	G10665.1	GATATCGGCGGTGGCAACATAACCGATGCGGATGCCTCTTCATTAAGCCAA	5	7206600	0.981549397	4	5	18	1	0.84509804	0.857142857	0.4	0.571428571	5	0	0	7	2L:7206555-7206605
2L	-	7206961	7207004	3'utr	CG13784	FlyBase	G10666.1	AAAAGGTTTATAGCTGAGGCTGGACAGGATTACTGCAGCAGTTG	6	7207004	0.854315323	5	6	30	1	0.903089987	0.125	0.333333333	0.5	6	0	0	8	2L:7206961-7207004
2L	-	7207348	7207423	3'utr	CG13784	FlyBase	G10667.1	ACAACAACAACAAGTCTTCCTTGGACTCTAGTGATGAGGCAATGCATCACCAGGCCATTGCCATTGAAATCGATGC	10	7207348	0.979675721	4	9	62	0.933333333	0.84509804	0	0.4	0.6	10	0	1	14	2L:7207348-7207423
2L	-	7207640	7207769	3'utr	CG13784	FlyBase	G10668.1	AAGGATGATAGCAGTATGGCAGCTGCCTTGGAGGTCGTCATTGTCCATTCCCCGGCATCCAAAGAGCCGAGACTGATTGGCGCTCAGGAGGAGAGTGGGCGCTGTCGCAGGAAGCAAAATAATGCCACCC	92	7207640	0.940843765	8	91	362	0.983050847	2.064457989	0.13559322	0.217391304	0.389830508	92	2	0	116	2L:7207640-7207769
2L	-	7208197	7208317	coding	CG13784	FlyBase	G10669.1	AAGAATAAATCAACATATGGAATGAGCATACACATGGTGATCATGTGGACGCTCGGTGATATGTTTAAGACTGGTTACTTTATTGTTAGGAAAGCACCATCGCAATTCTGGATCTGTGGCA	169	7208294	0.858809708	24	141	1305	0.836820084	1.522878745	0.251046025	0.266272189	0.481171548	169	34	5	200	2L:7208197-7208317
2L	+	816182	816230	coding	Pex12	FlyBase	G1067.1	CTGAGCAAGATATTCGACTACTTTGGACTACGCCTGGACTTTAAACTAT	10	816182	0.975007415	4	10	79	1	1.204119983	0.0625	0.2	0.5	10	0	0	16	2L:816182-816230
2L	-	7208507	7208544	coding	CG13784	FlyBase	G10670.1	CCAATCGTATCTGGACTTCATGCTAGTCGTGTGGGCCG	14	7208523	0.634956665	6	14	92	1	1.230448921	0.117647059	0.214285714	0.352941176	14	0	0	17	2L:7208507-7208544
2L	-	7209563	7209651	coding	CG13784	FlyBase	G10671.1	TCTCCAGCCGCTATGAGCTTCCACTGCTGGTGCAGAGTGTCGTGATGAACGTGACCATGTTCCTGATGATCCATCTGTGCGTGAAGGTG	10	7209563	0.97514052	6	10	61	1	1.041392685	0.454545455	0.1	0.181818182	10	0	0	11	2L:7209563-7209651
2L	-	7218347	7218376	intron	CG13784	FlyBase	G10672.1	ATATATACAGAAAGATCTCTTTCGCAGTAG	8	7218355	0.617908612	3	8	45	1	0.954242509	0	0.125	0.222222222	8	0	0	9	2L:7218347-7218376
2L	-	7218909	7218984	5'utr-coding	CG13784	FlyBase	G10673.1	CGCAGGACGCGGAGGGATTCTCTCTGTACGTGTGCCTGGCGCTGCTGGTGGCCAACTCGCTGAGAATACTCTTCTG	9	7218984	0.985354776	5	7	59	0.8	0.903089987	0	0.111111111	0.2	9	2	0	8	2L:7218909-7218984
2L	-	7219040	7219087	coding	CG13784	FlyBase	G10674.1	ATGGGCCTGACGGTCGGTCACGTGGTGGGCTGGGCCGCCGCCTCCGCA	9	7219087	0.951729481	5	9	39	1	1.041392685	0.181818182	0.222222222	0.363636364	9	0	0	11	2L:7219040-7219087
2L	-	7219189	7219226	5'utr	CG13784	FlyBase	G10675.1	AAACTACACATATCCGCTAAACGACAAAACCTAAAACG	5	7219189	0.889545095	2	5	15	1	0.77815125	0	0.2	0.333333333	5	0	0	6	2L:7219189-7219226
2L	-	7219235	7219276	5'utr	CG13784	FlyBase	G10676.1	ACTTCCAATCGCCGGCTTTTAAACTAGTCAAAAAATCAAATC	15	7219261	0.720490132	5	14	97	0.9	1.255272505	0.1	0.266666667	0.45	15	2	0	18	2L:7219235-7219276
2L	-	7219658	7219715	5'utr	CG13784	FlyBase	G10677.1	GATGTGTTTGCGTAGAAATGGAGCGATTTGTGATTGCAGCGCTTTGCTCGTCTAGTGT	132	7219679	0.654196569	6	131	938	0.994117647	1.926856709	0.429411765	0.234848485	0.405882353	132	0	1	169	2L:7219658-7219715
2L	-	7220382	7220440	3'utr	ico	FlyBase	G10678.1	ACAACAATTTTCAGTTTTCACTGTGATAAATGCGAAGTGTACAGTTATTTGTATAATAA	37	7220382	0.988536253	8	31	292	0.854166667	1.612783857	0.0625	0.27027027	0.4375	37	7	0	41	2L:7220382-7220440
2L	-	7221013	7221086	coding	ico	FlyBase	G10679.1	TTACAGAGAAATGGCTGAGAAGGGAATGCTCTCCGGTCACAAGTTGTCCGGCATTCGATTCCGCCTGCAAGATG	10	7221083	0.92654431	4	9	31	0.9375	1.176091259	0.0625	0.4	0.625	10	1	0	15	2L:7221013-7221086
2L	+	816250	816315	coding	Pex12	FlyBase	G1068.1	GGAGGAGCTGTCGCCATTGCTGACTTGGCTGCTGCAGTACCTGTATCTGCGCAAGAGGGCCTCCTC	24	816250	0.979958158	8	22	156	0.862068966	0.698970004	0.24137931	0.125	0.275862069	24	0	4	25	2L:816250-816315
2L	-	7221145	7221187	coding	ico	FlyBase	G10680.1	AGTGGGCACCAATGTACCAAAACAATTTGTTCCTGGAGTCGAA	9	7221177	0.833881109	3	9	40	1	1.041392685	0.090909091	0.222222222	0.363636364	9	0	0	11	2L:7221145-7221187
2L	-	7226221	7226281	3'utr	Ndae1	FlyBase	G10681.1	AACAAGTACCTAAATGTATTAAATGGAACCTGTTATGTTATTTTATAGTCATCGGGTCGAG	15	7226221	0.980513151	6	13	120	0.95	1.278753601	0.15	0.333333333	0.5	15	1	0	19	2L:7226221-7226281
2L	-	7226545	7226578	3'utr	Ndae1	FlyBase	G10683.1	AATAATGGCATGCAGCTACTTTGCATTTTGTTTT	8	7226578	0.898630353	6	8	64	1	1.079181246	0.25	0.375	0.583333333	8	0	0	12	2L:7226545-7226578
2L	-	7226585	7226626	3'utr	Ndae1	FlyBase	G10684.1	ATGTCTTTAACAGTATTTTGTAAATGTTTTTCCCCCCTACCC	6	7226585	0.794471217	5	6	47	1	0.903089987	0	0.333333333	0.5	6	0	0	8	2L:7226585-7226626
2L	-	7226673	7226759	3'utr	Ndae1	FlyBase	G10685.1	CACAAAACCAACGATAAACTCAATTATTTATAGATTTTTTTAATAATTTGCATTTTGTCGGCCTTGATACATTTTATTGAACTAGTT	20	7226759	0.989098534	7	19	191	0.956521739	1.342422681	0	0.1	0.217391304	20	1	0	22	2L:7226673-7226759
2L	-	7227096	7227146	coding-intron	Ndae1	FlyBase	G10686.1	GAAGCGTGCGGCGGCGGATGATCTGCATAAACTGGACGCTGAGGTGGGCTT	10	7227113	0.890311316	3	10	37	1	1.079181246	0.25	0.2	0.333333333	10	0	0	12	2L:7227096-7227146
2L	-	7228698	7228732	coding-intron	Ndae1	FlyBase	G10687.1	AAGTACCAGCCAGACTATATGTTCCTGCGCCAGGT	11	7228714	0.648440403	2	11	57	1	1.113943352	0	0.181818182	0.307692308	11	0	0	13	2L:7228698-7228732
2L	-	7228864	7228910	coding	Ndae1	FlyBase	G10688.1	CGAGCAGCGGGTGACCCACATCTTGATCTTCCTGACCATCGGCGTCT	7	7228910	0.973231781	2	5	54	0.75	0.954242509	0.583333333	0.571428571	0.75	7	3	0	9	2L:7228864-7228910
2L	-	7229187	7229251	coding	Ndae1	FlyBase	G10689.1	CCTTCTCGGAACCATCCTGATCTTCATGGACCAGCAGATCACGGCCGTTATTGTGAACCGAAAGG	6	7229187	0.965036155	4	6	33	1	0.84509804	0.285714286	0.166666667	0.285714286	6	0	0	7	2L:7229187-7229251
2L	+	816506	816551	coding	Pex12	FlyBase	G1069.1	GCTTTCCATGCCGCCAAGGCGGCGCACACATTCTTTTACCTCGTAA	6	816525	0.969312011	4	4	31	0.714285714	0.698970004	0	0.166666667	0.285714286	6	2	0	5	2L:816506-816551
2L	-	7230036	7230099	coding	Ndae1	FlyBase	G10690.1	GGCAAGCACATGGCTGCGATGGAGTCCTTGGTCTCTGGTTTCGTTTGTGGCATGGGCTATGGCT	7	7230036	0.976599844	4	7	51	1	0.954242509	0.333333333	0.142857143	0.333333333	7	0	0	9	2L:7230036-7230099
2L	-	7230897	7230974	coding	Ndae1	FlyBase	G10691.1	TTCCTGGAGCGCACCCTGTCCTGTTTCATCCGTCTGAGCCAGGCGGTCGTCCTGGGCGATCTCACCGAGGTGCCAGTG	9	7230897	0.971949756	7	9	53	1	1	0.1	0.111111111	0.2	9	0	0	10	2L:7230897-7230974
2L	-	7234639	7234757	coding	Ndae1	FlyBase	G10692.1	TGCTGGTCAATGGCAGCGTGATGCTGGACATGGAGGCCCAAAATCTGGAGGTGATGGCCGATCTCGTGTGCGATCACATGGTCAGTGCGGGAACATTGCCGCCCGGTGTAAAGGATAAG	19	7234658	0.860855305	8	18	90	0.962962963	1.414973348	0.185185185	0.315789474	0.518518519	19	1	0	26	2L:7234639-7234757
2L	-	7276904	7276942	5'utr	Wnt4	FlyBase	G10693.1	TAACTTCTGTGATCTCTTAGCTGCTGTGCGTATGGCGAG	10	7276933	0.709159052	4	8	112	0.785714286	1.041392685	0.071428571	0.3	0.5	10	3	0	11	2L:7276904-7276942
2L	-	7384597	7384674	3'utr	CG5149	FlyBase	G10694.1	ATACAATGTATAATGGATATAGTTTATGAAATACTGAGAGTATTGTTGTTGCGTTTTAGATCTTAAAGTGAGAAAAGT	15	7384663	0.736879906	10	15	127	1	1.204119983	0.3125	0.066666667	0.125	15	0	0	16	2L:7384597-7384674
2L	-	7384721	7384770	3'utr	CG5149	FlyBase	G10695.1	ATCCCTATCGAACACACAAAAAAAGTCCTGCGAACAAAAGAGTATTTGTT	9	7384734	0.865821036	2	9	18	1	1.079181246	0	0.333333333	0.5	9	0	0	12	2L:7384721-7384770
2L	-	7384771	7384860	3'utr	CG5149	FlyBase	G10696.1	AGTTTTGTTTTATCATCGAGAATTTGTGAGACCATGCCCGATATGGGTGTGCAGTTAATGATTCAATTCAGTTTCCTTAGCTTTTTTGCA	35	7384771	0.976187597	7	35	232	1	1.62324929	0.238095238	0.171428571	0.30952381	35	0	0	42	2L:7384771-7384860
2L	-	7384864	7384962	stop_codon	CG5149	FlyBase	G10697.1	AGATCGGGCCATGTTGGAAATTGCGGGCAAGAAAATGCACTCGGATGGATTGCGTGAGCCCAACATGGATGATTGATATTATGTGAAACTATTTAAGGA	18	7384939	0.98237783	7	17	125	1	1.397940009	0.16	0.222222222	0.44	18	0	0	25	2L:7384864-7384962
2L	-	7385312	7385346	coding	CG5149	FlyBase	G10698.1	TTTTTGGGGCCTTTGGATTGACTGCAGTTTCGGCG	6	7385346	0.950197972	4	5	40	1	0.84509804	0.571428571	0.4	0.571428571	5	0	0	7	2L:7385312-7385346
2L	-	7385433	7385566	coding	CG5149	FlyBase	G10699.1	GAAACCGCAATTTGGAGGCGATGACAGCTCATTGCTCTACACCTTAAGCCCTGCCATGCGGTGCTTTTCGGCCACAACTTATAACAATCACTATCAGTATTTGAATTTGAATCAGCAGACTATGCCGAATGGCC	77	7385546	0.990488601	13	73	565	0.924731183	1.934498451	0.053763441	0.168831169	0.311827957	77	7	0	86	2L:7385433-7385566
211000022278709	+	404	436	NoAnnotation			G107.1	TCACGTGTCTCTTTTATTTTGATCTGTCCTTTA	6	404	0.976107364	3	5	76	0.454545455	0.698970004	0	0.166666667	0.545454545	6	6	0	5	211000022278709:404-436
2L	+	816563	816609	coding	Pex12	FlyBase	G1070.1	AACCACTCGCCCATCTTCAGATTGTTGGGGCTGACCCTTCGCTATCC	5	816563	0.981270541	4	5	39	1	0.84509804	0	0.4	0.571428571	5	0	0	7	2L:816563-816609
2L	-	7385675	7385774	coding	CG5149	FlyBase	G10700.1	TCATCGAACTACCTCACGTCCTGTATATCAATGCTCAGCTGCCCCGCGAACATCGGCACAAATGGCGCTTTCTATTCTCATCGAAAATCAACGGGGAAAG	57	7385675	0.969897895	12	53	302	0.936708861	1.267171728	0.316455696	0.298245614	0.493670886	57	2	3	74	2L:7385675-7385774
2L	-	7385892	7385952	coding	CG5149	FlyBase	G10701.1	CTTTAGCCAGCTGTATTGTCGCCATGGTGGCAGCAAACGCAACATAATCAAGGAAATGGAA	12	7385892	0.969600541	8	12	60	1	1.176091259	0.2	0.25	0.4	12	0	0	15	2L:7385892-7385952
2L	-	7386090	7386118	coding	CG5149	FlyBase	G10702.1	AGGAGTGGCACGATCTTGGCTTTAACACC	6	7386118	0.747410799	2	4	33	0.666666667	0.602059991	0.166666667	0	0	6	2	0	4	2L:7386090-7386118
2L	-	7386120	7386180	coding	CG5149	FlyBase	G10703.1	TATCTACTCGGTGATCAAGAGCTACGTGCACTTGGAAAGTACAGCGAAAAACTCTGGCATC	12	7386120	0.973239341	6	11	64	0.923076923	1.079181246	0	0.083333333	0.153846154	12	1	0	12	2L:7386120-7386180
2L	-	7386444	7386521	coding	CG5149	FlyBase	G10704.1	TCATGGAACGCGGTACTATTGACCAGAAAATGCAAATGCTCCTGGGCTCAATGGAGAGAAGTGGAAATGACACCTTCA	11	7386521	0.954942906	5	11	57	1	1.176091259	0.133333333	0.363636364	0.533333333	11	0	0	15	2L:7386444-7386521
2L	-	7408764	7408806	3'utr	CG5181	FlyBase	G10705.1	TAAAAGCAAAAAGTGAGCATGTTTTCGTCGAACTATTTAAGCA	8	7408806	0.976105591	6	7	47	1	1.113943352	0.538461538	0.375	0.615384615	8	0	0	13	2L:7408764-7408806
2L	-	7408911	7408950	3'utr	CG5181	FlyBase	G10706.1	GTTTACACATCCCAAATGATCGGACCTGGATTTGGTATGT	9	7408935	0.844925013	3	9	51	1	0.954242509	0.333333333	0	0	9	0	0	9	2L:7408911-7408950
2L	-	7408953	7409018	3'utr	CG5181	FlyBase	G10707.1	CAGACGCGGGATAGCACTTAGCGATCAAGAATTAAACCTCTACAGTAATGCATAGCTTAATAAGAC	19	7409001	0.744164258	7	15	93	0.807692308	1.322219295	0.423076923	0.210526316	0.423076923	19	5	0	21	2L:7408953-7409018
2L	-	7409294	7409343	coding	CG5181	FlyBase	G10708.1	ACTGCATGGTCTTCAACGAGAGCGTCAATATGAGTGAACCGAAACGGGCG	14	7409294	0.954942005	3	11	48	0.714285714	1.176091259	0.523809524	0.428571429	0.619047619	14	6	0	15	2L:7409294-7409343
2L	-	7409397	7409453	coding	CG5181	FlyBase	G10709.1	GATAGCACCCGGTGATATTGTCAGACTGACAAAGGGCTACGCCTCCATCTGGAGGCA	32	7409397	0.965960838	6	30	162	0.846153846	1.51851394	0.230769231	0.125	0.282051282	32	6	0	33	2L:7409397-7409453
2L	+	816660	816703	coding	Pex12	FlyBase	G1071.1	TGGAGGTCTTGGCCTTCTTCCTGCAGTTCGTCCAGTGGTGGTAC	6	816660	0.842546032	4	6	58	1	0.954242509	0.111111111	0.5	0.666666667	6	0	0	9	2L:816660-816703
2L	-	7409957	7410007	NoAnnotation			G10710.1	ATTCAACATTCGCTGTACTTATTATGAGATGATTGATCAAGAAAAAAAATT	20	7409957	0.972722295	7	20	131	1	1.462397998	0.206896552	0.35	0.551724138	20	0	0	29	2L:7409957-7410007
2L	-	7410154	7410204	NoAnnotation			G10711.1	AAAATGATTCACATCTGCCGGAAATGATAAAGCTTTTTTATCTAGGGTGGT	13	7410154	0.82193116	6	13	98	1	1.204119983	0.1875	0.230769231	0.375	13	0	0	16	2L:7410154-7410204
2L	-	7410466	7410493	NoAnnotation			G10712.1	AAATGAGAATTCCATTTACCTGTTGCAT	5	7410478	0.718756185	2	4	34	1	0.77815125	0.5	0.2	0.333333333	5	0	0	6	2L:7410466-7410493
2L	-	7410527	7410576	NoAnnotation			G10713.1	GATCTGCACGCTCGATCTTATCTTTATAGCTTTTATGGTAACCAAAATCA	7	7410527	0.957593412	6	7	53	1	0.903089987	0.125	0.142857143	0.25	7	0	0	8	2L:7410527-7410576
2L	-	7430352	7430383	NoAnnotation			G10714.1	TCGTGGTTTGAATTTAGGCTGAAACACACTAT	7	7430352	0.963236661	2	7	52	1	1	0.7	0.285714286	0.5	7	0	0	10	2L:7430352-7430383
2L	-	7430547	7430653	3'utr	CG5958	FlyBase	G10715.1	ACACTGACATTCGCATCCTACATTGACATTAGCTTAACTTTATGCTTGTAAATACTTTCAATATGTGTTTGCTTAGTTCGTAACATTTTGGCAATAAACTAGTTACA	69	7430631	0.795110745	24	68	618	0.989583333	1.977723605	0.1875	0.275362319	0.479166667	69	1	0	95	2L:7430547-7430653
2L	-	7430657	7430844	stop_codon	CG5958	FlyBase	G10716.1	CGGCAGTGACATGAAGTCGTTGCAGAAGTTCCTCGACCCCTCCGTCCTGCCCGCCAACTACAAGGGTACTCTGCCCGCGATCGACTACGGTGGCGTCGAGTGGTTCCCCGCTCTGGAGCAGCAGGCCCAGTATGTGGAGGAGTGGAGCCAGCTTGGCCCTGCCCAGTGGTGATTGGCCCCATTTCAAT	107	7430844	0.94363117	21	105	427	0.984375	2.100370545	0.140625	0.168224299	0.3046875	107	2	0	126	2L:7430657-7430844
2L	-	7431085	7431170	coding	CG5958	FlyBase	G10717.1	TGAAGGAGGTGCACTTCGTGAAGCAGCCGTTCATCTTCAACATGGTTTGGTCGCTCTTCAAGCCCTTCGTCAAACAAAAGCTGAAC	11	7431134	0.979811126	5	8	61	0.769230769	0.698970004	0.153846154	0.181818182	0.307692308	11	2	1	10	2L:7431085-7431170
2L	-	7431245	7431328	coding	CG5958	FlyBase	G10718.1	GGTACATCTCGCCGCCCAGCTGGAGGAGGAGACCCAGGTGCGGGGCGTGGTCTGCATCATGGACTTCGAGGGACTGTCGATGAA	35	7431295	0.877067722	7	34	183	0.979591837	1.380211242	0.489795918	0.342857143	0.530612245	35	0	1	48	2L:7431245-7431328
2L	-	7431341	7431471	coding	CG5958	FlyBase	G10719.1	AAGGAGAAATTCGTGAAGGGCAGTGTGATCAATGTGCTCAAGAACTGCGACCAGAAGGGTCGTCGTGTGCTCATCGTGAACTGTGGCAAACTCTGGGATCCCAGCGATATTACCAGCGATGAGATGTTCCG	65	7431341	0.973032324	16	59	354	0.902439024	1.267171728	0.536585366	0.215384615	0.37804878	65	5	3	74	2L:7431341-7431471
2L	+	816803	816859	coding	Pex12	FlyBase	G1072.1	CGGGGAGAGTGCCCAGTCTGCCTGCTGTCCATCCAGACGCCCACTGCCTGCTCCGTT	6	816803	0.965021979	5	6	31	1	0.84509804	0	0.166666667	0.285714286	6	0	0	7	2L:816803-816859
2L	-	7433158	7433193	start_codon	CG5958	FlyBase	G10720.2	AAAAACCAAGCGACATAATGGCTGCCACCGATATCG	30	7433193	0.889920351	2	28	77	0.978723404	1.662757832	0.021276596	0.4	0.617021277	30	1	0	46	2L:7433158-7433193
2L	-	7433404	7433442	5'utr-intron	CG5958	FlyBase	G10721.1	ACCCTCAATAAGTGAAAATCGTTTGACTTCGCCTTAGGT	9	7433442	0.965603442	5	8	62	0.9	0.653212514	0.2	0.111111111	0.2	9	0	1	9	2L:7433404-7433442
2L	-	7472520	7472682	3'utr	Ziz	FlyBase	G10722.1	GAAATTAGTTTTAGTGTTAGACAAATAAGTTCCCGCAAGCAACAGAACTTACCAAAGTATTCAGATAAAGGAAAAACCTATTTAACAGATCTACGGATATATATTTACATACATGCATTTTCTAGTGAAATCGTATAATGAACTAAATACAAATATACGCATT	283	7472520	0.973609753	23	277	1683	0.977715877	1.943247125	0.027855153	0.22614841	0.389972145	283	5	3	351	2L:7472520-7472682
2L	-	7472713	7472760	3'utr	Ziz	FlyBase	G10723.1	CTGCTAACTTTGTGTCTTCTTCAGAACTCCAAATGGCTAAGGAATCGT	15	7472727	0.84959935	7	13	122	0.9375	1.176091259	0.25	0.066666667	0.125	15	1	0	15	2L:7472713-7472760
2L	-	7472766	7472819	3'utr	Ziz	FlyBase	G10723.2	AGCTATCGGCTAATGATGCACTTTACGCAACCTATACCAGTTACTTTATTAGAT	19	7472806	0.786566404	9	19	130	1	1.322219295	0.285714286	0.105263158	0.19047619	19	0	0	21	2L:7472766-7472819
2L	-	7472821	7472855	3'utr	Ziz	FlyBase	G10724.1	ATTATTTTAATTTGAGTCCTTAAATTAATTTTATT	12	7472836	0.803964222	3	12	132	1	1.146128036	0	0.166666667	0.285714286	12	0	0	14	2L:7472821-7472855
2L	-	7472912	7473020	3'utr	Ziz	FlyBase	G10725.1	GCTTAAGCGACTATGATTTAGATTCCCACTTTATTGTTGTTAGATTTTTATGTTGGACAATTATAATTACAAAAAATATGTGTACATTTTTTCATAGCATGCAAGAAAT	22	7472912	0.986947919	13	21	187	1	1.447158031	0.321428571	0.272727273	0.428571429	22	0	0	28	2L:7472912-7473020
2L	-	7473040	7473106	3'utr	Ziz	FlyBase	G10726.1	TAACCGAACAATATATTCTGTGCTAAACGACCAGTTCCATAAGTTCCAGTTAACCGATATTACATAT	15	7473040	0.971593471	6	15	89	1	1.278753601	0.157894737	0.266666667	0.421052632	15	0	0	19	2L:7473040-7473106
2L	-	7473275	7473331	3'utr	Ziz	FlyBase	G10727.1	ATTTGGTGGCTTTTAATCCGAACCGAAACTAACCGTAAGCGCTTTCTGACAAAATTC	5	7473275	0.978670024	4	5	31	1	0.698970004	0	0	0	5	0	0	5	2L:7473275-7473331
2L	-	7473440	7473483	3'utr	Ziz	FlyBase	G10728.1	CATAGGCTCTCTTGGTGTTCCTTTGTTTGAAGTTGTCGTTGAAT	7	7473440	0.9906053	6	7	69	1	0.954242509	0.111111111	0.285714286	0.444444444	7	0	0	9	2L:7473440-7473483
2L	-	7473638	7473699	stop_codon	Ziz	FlyBase	G10729.2	ATGGCTTTGTTCAATGCGATCAGTGGCGCCTCCCATAACTCAAGTACTGCTTAAGTCCAACG	14	7473656	0.766771711	6	12	71	0.9	0.954242509	0	0.214285714	0.45	14	1	1	18	2L:7473638-7473699
2L	+	820008	820111	start_codon	Clp	FlyBase	G1073.1	AGGAAACTGCATTGTTTACCAGATTTCGGAGTTTTTCCTCATCTATCCGAGCATCCGCGAATCCGTCAGAGATGGACATCCTTTTGGCCAACGTAAGTGGGCTG	9	820008	0.97309548	5	9	56	1	1.113943352	0.307692308	0.333333333	0.538461538	9	0	0	13	2L:820008-820111
2L	-	7473716	7473837	coding	Ziz	FlyBase	G10730.1	AGCGCTGACCAGAAGGAGTACCATCATGTGCTCAAGGAGAACTACGAGAAGCTGTGCCAGGCGCTCAGTGAGTTGCTGGACGACGAGTCCTTCCAGCCGCTCGGCGACGATGCCGACAGCAT	18	7473716	0.950426431	9	17	74	0.956521739	1.342422681	0.260869565	0.277777778	0.434782609	18	1	0	22	2L:7473716-7473837
2L	-	7473955	7474069	coding	Ziz	FlyBase	G10731.1	CAGGGAAGTGTGGCGGTGACTGTAAATGCTGGTCCTTTGGCCTACGCTCATGCCTTTCTCGATGCAAAGGTGGTTAACAACTTCTCAATGGATCGCGTCGGAGATCTCAAGGATG	17	7474032	0.961267221	11	16	81	0.952380952	1.301029996	0.428571429	0.176470588	0.333333333	17	1	0	20	2L:7473955-7474069
2L	-	7474153	7474201	coding	Ziz	FlyBase	G10733.1	CCCGTCAAATCCCGTGAAATCATAGAACTGAGCCCCATTGAGGTGGCCA	16	7474201	0.741695184	5	15	67	0.952380952	1.301029996	0.333333333	0.25	0.428571429	16	1	0	20	2L:7474153-7474201
2L	-	7474469	7474497	coding	Ziz	FlyBase	G10734.1	AGACGAACTAGATGCCAAACTTGCCTACA	5	7474481	0.655691722	2	4	13	0.857142857	0.77815125	0.714285714	0.4	0.571428571	5	1	0	6	2L:7474469-7474497
2L	-	7474622	7474658	intron	Ziz	FlyBase	G10735.1	TTGCTGGAGGGACGACTTGATCTCGAAGTTACTAGTG	13	7474646	0.813335388	3	12	68	0.941176471	0.903089987	0.411764706	0.230769231	0.411764706	13	0	1	16	2L:7474622-7474658
2L	-	7476977	7477007	coding-intron	Ziz	FlyBase	G10736.1	TAGTTAAGATGATCATGGACTCATCACCGGT	10	7476991	0.767014665	2	10	47	1	1.113943352	0.384615385	0.2	0.384615385	10	0	0	13	2L:7476977-7477007
2L	-	7477039	7477070	coding	Ziz	FlyBase	G10737.1	CATCACTCAGCGAAATCTCTGAGCGACTTGCC	5	7477049	0.743369129	2	5	19	1	1	0	0.6	0.8	5	0	0	10	2L:7477039-7477070
2L	-	7477284	7477355	coding	Ziz	FlyBase	G10738.1	TGCCTTGGAGAGCTCTACAAACTCATCCTGCCCATGTACGAAAGAGATCGTAGTTACCAGGACCTGGCACAC	8	7477284	0.97004281	4	7	41	1	1.041392685	0.181818182	0.375	0.545454545	8	0	0	11	2L:7477284-7477355
2L	+	820261	820313	coding	Clp	FlyBase	G1074.1	CATTCGCGGGGACCGGACGATCGTGTGCAAGCACTGGCTGAGAGGACTGTGCA	7	820261	0.912082752	6	6	18	0.777777778	0.84509804	0.444444444	0.285714286	0.444444444	7	2	0	7	2L:820261-820313
2L	-	7477863	7477920	coding	Ziz	FlyBase	G10740.1	TATTATCTCAGTATCGCAGATGATTGGCAACGTAATTGGATTGAACAATGCTAGATTC	9	7477863	0.979155054	4	8	52	0.9	0.954242509	0	0.111111111	0.2	9	1	0	9	2L:7477863-7477920
2L	-	7477966	7478009	coding	Ziz	FlyBase	G10741.1	CACGAATCTTGTGCTGTTTTATATCTTCTCATGCGCAGTAACTT	5	7477966	0.988181373	4	5	47	1	0.77815125	0	0.2	0.333333333	5	0	0	6	2L:7477966-7478009
2L	-	7478025	7478068	coding	Ziz	FlyBase	G10742.1	GTGGTCAGATGGTATATGAGCTCCTTAAGGCCTGCGATAGTCGC	17	7478025	0.763595381	5	16	104	1	1.414973348	0.153846154	0.411764706	0.615384615	17	0	0	26	2L:7478025-7478068
2L	-	7478093	7478140	coding	Ziz	FlyBase	G10743.1	ACGTCTTTGCTGCTCTGCGAGCATTTATTAACAACTATGCAGTGGCTC	5	7478093	0.980850961	5	5	34	1	0.698970004	0.2	0	0	5	0	0	5	2L:7478093-7478140
2L	-	7478476	7478513	coding	Ziz	FlyBase	G10744.1	TATGTGGGCAAGAAAAGTGTAGTGATAACTACAGAAAC	7	7478476	0.72594502	3	7	39	1	0.903089987	0.125	0.142857143	0.25	7	0	0	8	2L:7478476-7478513
2L	-	7478516	7478564	coding	Ziz	FlyBase	G10745.1	GAGACGCTGCAGTTTCTCTCCATTTTGGATCTCTGCCTGCTGCAATTTC	69	7478530	0.67635499	8	68	707	0.988372093	1.929418926	0.11627907	0.231884058	0.38372093	69	1	0	85	2L:7478516-7478564
2L	-	7478879	7478955	coding	Ziz	FlyBase	G10746.1	ACCTCGGTTCACATGAAGGAGCACAACTATCTGGCCGCCATCGCTGGACAACCCATTAGCAATGGGATCTCCAATCT	10	7478879	0.974757141	4	9	38	0.894736842	1.230448921	0.210526316	0.5	0.736842105	10	2	0	17	2L:7478879-7478955
2L	-	7478962	7479064	coding	Ziz	FlyBase	G10746.2	AAGTAGCTATGTGTTCAGCAAGGACTCTTCCACTTTTGGCTCCTTGACGTCCACGCCGCGTTCAAAGAATCGTCTGACTATGCACTGTGATCAAGCGAGTCCA	38	7479056	0.974757144	11	32	217	0.846153846	0.944482672	0.269230769	0.263157895	0.461538462	38	4	4	44	2L:7478962-7479064
2L	-	7479168	7479324	coding	Ziz	FlyBase	G10747.1	AAAAGTAGCCTCAATGAAGTGGGTCATGTGAGAAGACATGCGCTTGGCATTTTCAAGGATCTCTTGGCCAAACACGAGTTGGATAATCGATATCAGCAGAAAGGTCAGCTATCAAGGATTGCCCTGCTCTATGTTCCGTGGTTGGGCGTCGTGATGG	249	7479324	0.983336503	18	244	1871	0.987538941	2.200029267	0.239875389	0.224899598	0.398753894	249	3	1	317	2L:7479168-7479324
2L	-	7479512	7479588	coding	Ziz	FlyBase	G10748.1	TGTTTGAGCTACATGGACAGAGGCTTTGTCTTTCGTTTGATCCGCTGTTATATGGGAGAATTTTCGCCTGGTAATCC	34	7479572	0.944445755	9	33	239	0.957446809	1.653212514	0.106382979	0.352941176	0.531914894	34	2	0	45	2L:7479512-7479588
2L	-	7479725	7479815	coding	Ziz	FlyBase	G10749.1	TGAGATACTCGTCGATATTCTTTGATCTGATTATAAAAAGCATGGCTCAGCACTTGTTGGCCACGGGTAGGATTCGAATGCTCCGCAACGA	68	7479725	0.990920109	12	66	686	0.978494624	1.959041392	0.301075269	0.294117647	0.483870968	68	2	0	91	2L:7479725-7479815
2L	+	820677	820707	coding	Clp	FlyBase	G1075.1	AGGCCAACTCGTGCAAGCAGTATGTGGGCAG	3	820677	0.91103862	2	2	6	0.8	0.602059991	0.8	0.666666667	0.8	3	1	0	4	2L:820677-820707
2L	+	820709	820785	coding	Clp	FlyBase	G1075.2	CTGGAGCATCGCAACAATATCAACGCAATGGATCACTCCGGCGGACACTCGGGCGGCTACTCTGGACACTCCGGCCA	19	820730	0.840935741	4	18	58	0.96	1.380211242	0.32	0.210526316	0.4	19	1	0	24	2L:820709-820785
2L	-	7479885	7479947	coding	Ziz	FlyBase	G10750.1	AATACGTATTTCACGCACCCTACTATAGCCAACAAACTGCTAGGCAAAGGACGGTTCATGGAG	7	7479916	0.887441959	4	6	26	0.888888889	0.903089987	0.333333333	0.142857143	0.333333333	7	1	0	8	2L:7479885-7479947
2L	-	7479956	7479995	coding	Ziz	FlyBase	G10751.1	TGATCAGTGATCAGGCGAAAAGATCCGATCTCTTGGGAGC	210	7479959	0.700105569	3	204	877	0.97260274	1.550228353	0.082191781	0.323809524	0.51369863	210	1	7	284	2L:7479956-7479995
2L	-	7480010	7480134	coding	Ziz	FlyBase	G10752.1	GCTGCCCACGCCATTGATATGAAATCGTTGATTAACTATTTACCCACGGTCCTTAATGAGCTGTTTACTCTGCTAGTTCACACTCAGTCGGAAGAAATCGGCTTGAATGTAATCCGCTTGATTAC	15	7480010	0.986547905	9	14	122	1	1.230448921	0.058823529	0.133333333	0.235294118	15	0	0	17	2L:7480010-7480134
2L	-	7480218	7480252	coding	Ziz	FlyBase	G10753.1	CACGGTTCTGACTGCCGATCAGCACTTGCACAACT	5	7480218	0.954420907	3	5	22	1	0.77815125	0.166666667	0.2	0.333333333	5	0	0	6	2L:7480218-7480252
2L	-	7480660	7480756	coding	Ziz	FlyBase	G10754.1	CTTTTCCTTCTACCACGTGTCATGTAATCTCAGCAAGAAAAGGGATGCAAATGCGGCGTTCGAAACACCTATTGGCTATGCCTGGTTGCCATTGCTT	17	7480660	0.981756695	7	15	116	0.923076923	1.079181246	0.346153846	0.352941176	0.576923077	17	1	1	24	2L:7480660-7480756
2L	-	7480827	7480889	coding	Ziz	FlyBase	G10755.1	ATGGTCGCCCTGGTCAGGATCTTTTAGTGTCCCAGATCGCCTGCCCGGTGCTGCATCACAATG	5	7480880	0.910534908	5	5	28	1	0.84509804	0	0.4	0.571428571	5	0	0	7	2L:7480827-7480889
2L	-	7481052	7481089	coding	Ziz	FlyBase	G10757.1	ACCAGTTTCTGTAACCACCTCTATGTGTACCCACTGAG	6	7481052	0.656283999	4	5	42	1	1.041392685	0	0.166666667	0.545454545	6	0	0	11	2L:7481052-7481089
2L	-	7481092	7481167	coding	Ziz	FlyBase	G10757.2	AGCCCATCTTCCAAGCAATCGCCCACTGTAGAAGTGGCAGAATTCCAAAGCCAAAGTGAACGGGATGCCCACCCTT	19	7481126	0.764412332	6	16	58	0.826086957	0.67669361	0.130434783	0.157894737	0.304347826	19	1	3	19	2L:7481092-7481167
2L	-	7481196	7481242	coding	Ziz	FlyBase	G10758.1	AAGATGCAGATGCAGTTCCTAGACCAAACCACACCTTGCGGCTTAAG	11	7481196	0.934076671	3	11	41	1	1.146128036	0.071428571	0.181818182	0.357142857	11	0	0	14	2L:7481196-7481242
2L	-	7481288	7481336	coding	Ziz	FlyBase	G10759.1	ACCCAAACTGAAGGATGAGGAACTTCTTAAGCTTTTGGTCGATTATCGC	5	7481336	0.981135692	3	4	32	1	0.954242509	0.555555556	0.4	0.666666667	5	0	0	9	2L:7481288-7481336
2L	+	820964	821017	stop_codon	Clp	FlyBase	G1076.1	AAGTAGGACGCTCTGCTCTGTATGATTAGACTGTAAGAGTGCAGAAATAAAGGT	22	821017	0.976253113	4	22	165	1	1.414973348	0.461538462	0.181818182	0.307692308	22	0	0	26	2L:820964-821017
2L	-	7481757	7481873	coding	Ziz	FlyBase	G10760.1	GAGCAGTGGGCAGCCCAGCTATTGCCGAATACTCCGGTACCTTCGTCAGTCGCTGGTTGTGGAGTCCCTAGAAAGTCAGCGGAGGGCGATGAAAGGAGCACTGCCTGTCAAGCACCG	7	7481799	0.93578021	5	6	29	0.888888889	0.903089987	0.333333333	0.285714286	0.444444444	7	1	0	8	2L:7481757-7481873
2L	-	7482048	7482096	coding	Ziz	FlyBase	G10762.2	CAAGGGGAGCGGTAGCGATAATGTTGAGCAATATCGAGAGCACTTTGGC	4	7482056	0.979049107	2	2	13	0.8	0.602059991	0.2	0.25	0.4	4	1	0	4	2L:7482048-7482096
2L	-	7482146	7482188	coding	Ziz	FlyBase	G10763.1	TTAATGAAGTATGGACGAGAAACGGATCACTCGATTGCTTTGG	5	7482146	0.915069416	3	5	21	1	0.84509804	0	0.4	0.571428571	5	0	0	7	2L:7482146-7482188
2L	-	7482205	7482250	coding	Ziz	FlyBase	G10764.1	CAGCAATGGATCCACCTACCTTTGGCACTTTGAAGGGCTTAGATCA	6	7482222	0.756783036	3	6	37	1	0.84509804	0	0.166666667	0.285714286	6	0	0	7	2L:7482205-7482250
2L	-	7482535	7482567	coding	Ziz	FlyBase	G10766.1	AGCCACAATAGTAATGGACTTTTGCACAGATGT	11	7482553	0.681093383	3	11	66	1	1.146128036	0	0.181818182	0.357142857	11	0	0	14	2L:7482535-7482567
2L	-	7483350	7483415	coding	Ziz	FlyBase	G10769.1	CCCGCAAGCAGCGAACAAATGCCAAATCAGTGGCGGACCGATTCGATCCTCCCAATGAGGCGATTG	30	7483402	0.983538643	4	29	69	0.972222222	1.544068044	0.305555556	0.2	0.333333333	30	1	0	35	2L:7483350-7483415
2L	+	821046	821190	3'utr	Clp	FlyBase	G1077.1	AGTCCAGAGGTCGTAGGTTCCCAACTTCCGCAGGCGAACGTTTCAATCATTCTGTGTTTAAAGTGTATGTTAAGAAACTCATTTGCATTTTTGAAAAAAGTCCCTAGAACTGCCAGTAGAACGTATTGTGTTATCAGCGAAATAA	98	821072	0.850476777	15	90	747	0.918032787	1.447158031	0.344262295	0.193877551	0.352459016	98	7	3	112	2L:821046-821190
2L	-	7483522	7483577	coding	Ziz	FlyBase	G10770.1	AAATAAAACTGTTATCCAAAATGATCCGCAGAGGGAGCTACTCATCTATCCCACAG	7	7483522	0.95937297	4	7	35	1	0.84509804	0.285714286	0	0	7	0	0	7	2L:7483522-7483577
2L	-	7495732	7495766	5'utr	Ziz	FlyBase	G10771.1	GCGTGTGTGCGTGCGTGTGTTGGTCTCTCTATTTT	17	7495747	0.724102847	6	16	146	0.952380952	1.301029996	0.761904762	0.235294118	0.380952381	17	1	0	20	2L:7495732-7495766
2L	-	7495841	7495886	5'utr	Ziz	FlyBase	G10772.1	ATTTCTAAATGGAGAGGGGAAAGTAAAGTGAAGAAAAAGTGGTTAG	7	7495841	0.899323742	3	7	23	1	1.079181246	0.416666667	0.428571429	0.666666667	7	0	0	12	2L:7495841-7495886
2L	-	7496062	7496147	5'utr	Ziz	FlyBase	G10773.1	AATGTGTAAACAGCTGTGTGTAGCTCGTTAAAATATATTGTTTATATTCTTAATCGGGATGCTAGAAGCCTGAGGCTGCTAAAAAT	11	7496078	0.930083702	6	11	80	1	1.176091259	0.2	0.272727273	0.466666667	11	0	0	15	2L:7496062-7496147
2L	-	7496243	7496312	5'utr	Ziz	FlyBase	G10774.1	AAAGTCGGTGGATCTCGTTCGCGTGAGGAGCTCAGCGCTCTGTTAGCGGCAATTCGAAAAGCCAAACTCC	24	7496243	0.972097548	6	22	131	0.9	1.431363764	0.066666667	0.25	0.4	24	3	0	27	2L:7496243-7496312
2L	-	7499440	7499463	coding	RapGAP1	FlyBase	G10775.1	ATTGACAGTGATACTGGGCTAGAA	5	7499448	0.621563302	3	4	26	0.875	0.84509804	0	0.4	0.625	5	1	0	7	2L:7499440-7499463
2L	-	7500886	7500920	coding	RapGAP1	FlyBase	G10776.1	GCGAATCCTGATGAGATTGAGAACTGGTACGATGC	7	7500908	0.728553497	2	7	35	1	0.903089987	0.375	0.142857143	0.25	7	0	0	8	2L:7500886-7500920
2L	-	7536328	7536378	coding	RapGAP1	FlyBase	G10777.1	GCGGAGCAACCACAGCCACCCAGGATCTCTTCGAGCTGCTCGAGCGTGTGC	42	7536378	0.960337358	2	39	191	0.942307692	1.69019608	0.076923077	0.214285714	0.365384615	42	3	0	49	2L:7536328-7536378
2L	-	7693795	7694026	stop_codon	Tep2	FlyBase	G10779.1	TTTCCCTATACGACTACTATGACACGGAGCGCAAGGCCACCGAGTACTACCAGGTGAAGTCCTCCCTGTGCGACATCTGCGAAGGCGCCGATTGCGGAGAGGGCTGCAAAAAGGACTGAGATCCCAGAGTGAAACGATGGTGTAAACATTTGTAAGAAGTATCAACAGACCTCCCTTCGAAAATATTAAATAAAAAACAAATATTGTGAGCATTCAAATAAATAACATTCTT	179	7693975	0.932238231	26	166	702	0.941176471	1.873126764	0.155462185	0.268156425	0.449579832	179	12	2	224	2L:7693795-7694026
2L	+	821458	821562	start_codon	CG3662	FlyBase	G1078.1	GATTTCAGCTCGTCAACAATTGCGCACTAAATTTTCAGTAAAAACAAACAAGTTGGTCGTGCGGAGGCATCAAGAACACAGCATACGAGCAGCCATGACAATTCT	14	821540	0.926913421	6	13	62	0.941176471	1.204119983	0	0.071428571	0.235294118	14	1	0	16	2L:821458-821562
2L	-	7694045	7694164	coding	Tep2	FlyBase	G10780.1	GGGTGAAGCGCGTAGAGACCAAGAACTCCGACTCCACGGTGGTCGTCTACTTTGACAGCTTAACTCCCGGTGATGTTCGTTGCTTGCCGTTAGAGGCCTCCAAGGCTCACGCGGTGGCCA	53	7694045	0.986695878	11	50	426	0.943661972	1.826074803	0.169014085	0.226415094	0.422535211	53	4	0	67	2L:7694045-7694164
2L	-	7694184	7694271	coding	Tep2	FlyBase	G10781.1	AGACGCCGACAAGGACAAGGACTCCAACATGGCAGTGATGGAAATCGCCCTGCCCTCAGGGTTCGTTGGTGACTCCACAAGCTTGGGC	33	7694271	0.941320659	7	32	130	1	1.662757832	0.239130435	0.363636364	0.543478261	33	0	0	46	2L:7694184-7694271
2L	-	7694561	7694603	coding	Tep2	FlyBase	G10782.1	ATTGGTCTTCAGGCGCTCACAAAATTCGCATACAAGACGGGCT	6	7694561	0.941214244	4	6	25	1	0.954242509	0.222222222	0.5	0.666666667	6	0	0	9	2L:7694561-7694603
2L	-	7694699	7694741	coding	Tep2	FlyBase	G10783.1	AACGACGTCGAGATCACCTCCTATGTTCTGCTTGCGCTTCTTG	13	7694728	0.598924835	6	11	103	0.75	0.77815125	0.25	0.153846154	0.3125	13	3	1	12	2L:7694699-7694741
2L	-	7694746	7694806	coding	Tep2	FlyBase	G10784.1	GGTGGTCCAAGGCCACGGAATCGACTGGTGAGGATGGACGAGTTTTCCACTGGAAACCTCG	13	7694746	0.874323846	4	12	38	1	1.204119983	0.1875	0.230769231	0.375	13	0	0	16	2L:7694746-7694806
2L	-	7695072	7695172	coding	Tep2	FlyBase	G10786.1	GAGTGGCGAGTTCCCGGAGGTCGGCAAACTCTTCGACAACGCGAACCAAAACCCATTGGCTCTAACTTCGTTCGTTCTGCTGGCTTTCTTCGAGAATCATG	26	7695128	0.909450383	7	24	150	0.974358974	1.579783597	0.333333333	0.346153846	0.564102564	26	1	0	38	2L:7695072-7695172
2L	-	7695237	7695342	coding	Tep2	FlyBase	G10787.1	TACAAGCACGACGATGGCTCATATAGTGCATTTGGAAAATCGGACGCTTCGGGCAGCACTTGGCTTACCGCCTATGTCATGCGTTCCTTCCATCAAGCTGGAACAT	13	7695237	0.963357142	7	11	65	0.9	0.954242509	0.3	0.384615385	0.6	13	1	1	18	2L:7695237-7695342
2L	-	7695345	7695397	coding	Tep2	FlyBase	G10788.1	CGTTGAGTCCAAAGCTAGAAAGTTCCTGGAGATCGGCTACCAGAGGGAACTGA	14	7695369	0.813405746	3	12	65	0.833333333	0.875061263	0.166666667	0.285714286	0.444444444	14	2	1	15	2L:7695345-7695397
2L	-	7695420	7695468	coding	Tep2	FlyBase	G10788.2	AACATGGTAAACTTTGTGCCCAACATTCTGGTGCTGAAATATCTGGAGG	14	7695440	0.688201022	4	12	95	0.866666667	0.812913357	0.266666667	0.071428571	0.133333333	14	1	1	13	2L:7695420-7695468
2L	-	7695513	7695607	coding	Tep2	FlyBase	G10789.1	GTCTCTGGATGCTGATATTCCCAACGAGGTCGTGCCCCAGTCTGAATTTATAGAGTTTTCTGTGGTTGGTGATCTTCTGGGTCCGACGCTCCAGA	25	7695586	0.802444012	14	24	189	0.945945946	1.544068044	0.297297297	0.44	0.621621622	25	2	0	35	2L:7695513-7695607
2L	+	821592	821648	5'utr	CG3662	FlyBase	G1079.1	AGGAGAAGGTGCCCCTGCCCATGAACCTCAACGACGAGGCGCTCATGCACCATGGCT	10	821613	0.848441502	3	10	28	1	1.079181246	0.333333333	0.2	0.333333333	10	0	0	12	2L:821592-821648
2L	-	7695632	7695768	coding	Tep2	FlyBase	G10790.1	CGACCGAAGAACGTAGGATTCACGACCCTGAAAATCACAGCCACCTCTGCCTTGGCCGGCGATGCTATTCACCAGAAGTTAAAGGTTGAGCCAGAGGGCGTAACTTTGTTCGAGAACCGGGCTGTCTTTATCAACCT	18	7695751	0.94965602	10	17	76	1	1.397940009	0.16	0.277777778	0.48	18	0	0	25	2L:7695632-7695768
2L	-	7695794	7695846	coding	Tep2	FlyBase	G10791.1	AAGGCAATCGATGAGGTGCGCCGGGTCAAACGGGTCACGATACCGGCCAATAG	9	7695804	0.966886373	3	9	22	1	1.041392685	0.363636364	0.222222222	0.363636364	9	0	0	11	2L:7695794-7695846
2L	-	7695847	7695957	coding	Tep2	FlyBase	G10792.1	ATTCCCGTGGTCATCTTCAACTACCTGGATAAGACCCTTGATGCAGATGTAGTAATGGACAACTCTGATCAGGAATATGAATTCACCGAGGCCACCAATGAGGTGTTGGAA	12	7695847	0.976205681	9	11	62	0.941176471	1.204119983	0.352941176	0.416666667	0.588235294	12	1	0	16	2L:7695847-7695957
2L	-	7696051	7696149	coding	Tep2	FlyBase	G10793.1	GGTGGTTACTGGTTTCTCCCTTAACCCAACATCCGGAATTGCTTTAACTAAGAATCCGAGCAAGATTCGAGTATTCCAGCCCTTCTTTGTGTCCACAAA	20	7696149	0.97236667	9	19	120	0.961538462	1.397940009	0.153846154	0.25	0.423076923	20	1	0	25	2L:7696051-7696149
2L	-	7697048	7697092	coding	Tep2	FlyBase	G10794.1	GCTGGATCCTTACCACCAAACGTTATTCCTGAACCACAGGTTCGA	8	7697048	0.979465857	2	6	49	1	1.041392685	0.181818182	0.375	0.545454545	8	0	0	11	2L:7697048-7697092
2L	-	7697158	7697202	intron	Tep2	FlyBase	G10795.1	ATTAATCCATATATACAGAGACTGACAAAGTTATGTACCTACTAG	9	7697158	0.946941238	5	9	42	1	1.113943352	0	0.333333333	0.538461538	9	0	0	13	2L:7697158-7697202
2L	-	7698445	7698490	coding	Tep2	FlyBase	G10796.1	ATTGCCTCCAATGCCTGCTATAGCTAATTTCCCCCCTGACACCGGA	5	7698490	0.961400161	4	5	32	1	0.84509804	0	0.4	0.571428571	5	0	0	7	2L:7698445-7698490
2L	-	7698729	7698824	coding	Tep2	FlyBase	G10797.1	TATCAGACATCAACACCCTGGATGAACGGCTATGGGCGTTATCCTGGTCAAACATCCGGACTAGTGACGCTAACGAACGCGAATTATCCTTACAAC	19	7698824	0.807699482	9	16	86	0.857142857	0.77815125	0.238095238	0.105263158	0.19047619	19	1	2	18	2L:7698729-7698824
2L	-	7699065	7699101	coding	Tep2	FlyBase	G10798.1	AGTTCGAGGAGAAAACTATTGACTTCGAGAAGGAGTT	24	7699065	0.76952157	4	22	109	0.911764706	0.889301703	0.617647059	0.333333333	0.529411765	24	0	3	31	2L:7699065-7699101
2L	-	7699124	7699164	coding	Tep2	FlyBase	G10799.1	CAACATTTAGCATGGTGCCGAAGGCAACGATCTATGTTTAT	12	7699152	0.760547071	6	12	54	1	1.176091259	0.133333333	0.25	0.4	12	0	0	15	2L:7699124-7699164
2L	+	822881	823083	start_codon	CG3662	FlyBase	G1080.1	TGAAGCCGACGCGGAATCCATGGTCTTCAACCGGCCGCAGCACCATTGCATCAAATCCTTTCTGCTGTTCCTGATCGCCGTAGTCGTGATGCTCCTGGGTGTCCTGGGCGGATGGACCCTGTACCGAGTGTACGCTCCGTCGCATAGCAGCATGCGCTACCACGCCCTGTGCGAGATCCCCTATCCGGAGGACTCGATGGAGA	98	822881	0.980972476	21	92	681	0.958333333	2.06069784	0.341666667	0.173469388	0.325	98	5	0	115	2L:822881-823083
2L	-	7699178	7699296	coding	Tep2	FlyBase	G10800.1	TTTCTTTTGATGTCGTCTCGATTGAAGATCTGCCCTATTTTGTGTACACCATTGTGGCCAGAGGTAATGTGATACTCAGTGATTACGTGGATGTGCCGGACGGCCAGAAAACCTACACG	90	7699178	0.975857744	16	86	546	0.958333333	1.759667845	0.2	0.255555556	0.441666667	90	4	1	115	2L:7699178-7699296
2L	-	7699525	7699566	coding	Tep2	FlyBase	G10802.1	AACTTTGAGGCCCCTGTGAATGAGAATGGCATTGCAACCTTT	6	7699525	0.968060132	4	6	34	1	0.903089987	0.125	0.166666667	0.375	6	0	0	8	2L:7699525-7699566
2L	-	7699660	7699708	coding	Tep2	FlyBase	G10804.1	TGAAGCCAATAAGTCGTTCATCTATCAGGTTGTGGTGAAGAATGTTGAT	5	7699660	0.970544127	3	5	29	1	0.903089987	0.25	0.4	0.625	5	0	0	8	2L:7699660-7699708
2L	-	7699796	7699860	coding	Tep2	FlyBase	G10805.1	CACTGGGCCCAAAGAGGGCAATACTTACCGCCCATTAAACTCTTTGCCGTCGTCACGGAGGAACT	20	7699796	0.923213573	6	16	108	0.814814815	0.740362689	0.259259259	0.3	0.481481481	20	2	3	22	2L:7699796-7699860
2L	-	7699918	7700019	coding	Tep2	FlyBase	G10806.1	ATTCGCGCCAAGTACACATACGGAAAGCCAGTCAAGGGCAAGGCCACAGTGTCCATGGAACGGAGCTATGGATACTTTGGGGACCTCAATGCGAACGGCAAC	16	7699981	0.969037607	8	16	82	1	1.230448921	0.176470588	0.0625	0.117647059	16	0	0	17	2L:7699918-7700019
2L	-	7700043	7700077	coding	Tep2	FlyBase	G10807.1	GGTAATCGTGGACACACCCAAGGCTGTGGTCATTG	8	7700051	0.70585675	2	7	32	1	0.954242509	0.555555556	0.125	0.222222222	8	0	0	9	2L:7700043-7700077
2L	-	7700107	7700165	coding	Tep2	FlyBase	G10808.1	GTACCTGGAAGATATCCGTTAGCGTGGATGGCGATAATAGGGAAACCAAGTCCTTTGAG	11	7700134	0.762371791	7	9	51	0.933333333	1.146128036	0.266666667	0.272727273	0.466666667	11	1	0	14	2L:7700107-7700165
2L	-	7700174	7700664	coding	Tep2	FlyBase	G10808.2	TATTCGGTGGTGGGGCCTGGTACCCTCCGCTCCAACTCCAAGTACAATGTCGTCGTCTCTGTCCACAAGGCAGATGGTCCGAGTCAGATAAAAGTCAGTCTAAATGGACCCTCGTACAACGAGACGAAGCAAATCGAACTGCCGCCCATGTCCACCCAGAATGTGGAGTTCGAGGTGCCCAAATTGGCCACTGGCAACTATAATCTTTCTGCAGAGGGTGTATCCGGTGTTGTGTTTAAGAATTCTACCAAATTAAACTATGCGGATAAGAAGCCATCGGTCTTTGTTCAAACTGATAAGGCCACCTATAAGCCCGCCGATCTCGTTCAATTTCGTATTCTCTTTCTGGATGAAAACACCCGACCTGCAAAGATTGAAAAGCCCATATCCGTCATAATC…	489	7700473	0.928619619	76	466	2389	0.957074722	2.302475237	0.101748808	0.224948875	0.39745628	489	25	2	602	2L:7700174-7700664
2L	-	7701370	7701435	start_codon	Tep2	FlyBase	G10809.1	GCAATTCCTGCAATATGTTCAGAATCTTTCTGACCGGGATTATTTTACAATACGCCCTGCTAGTTA	12	7701435	0.978018923	6	12	75	1	1.230448921	0.176470588	0.25	0.470588235	12	0	0	17	2L:7701370-7701435
2L	+	823099	823183	coding	CG3662	FlyBase	G1081.1	CGCGCACCGTGGAACCGTTCGCCCTGAACTGGCGCTCCTTGCTACCCGAGCTCGCGCAACCGATGCCCAACAGTGGATCGCTGGA	6	823156	0.940908672	5	6	23	1	0.77815125	0.5	0	0	6	0	0	6	2L:823099-823183
2L	-	7701462	7701560	5'utr	Tep2	FlyBase	G10810.1	GGATCAGATTTGTTTGCCTGTCTTCCAGTAACTCGAAGACAAAGAAAATACTGTGAAATAATATCAATCAATAACCGTTCGGGATCAAAAGTTTGAGCA	34	7701519	0.857718017	10	32	179	0.957446809	1.352182518	0.255319149	0.235294118	0.446808511	34	1	1	45	2L:7701462-7701560
2L	-	7701562	7701599	5'utr	Tep2	FlyBase	G10811.1	AGTGTGAATCGTCGCTAGCTGGCGATCGGTCGGTTTTC	9	7701579	0.70913672	4	7	55	0.75	0.954242509	0.083333333	0.333333333	0.5	9	3	0	9	2L:7701562-7701599
2L	-	7720343	7720390	coding	CG13794	FlyBase	G10812.1	TGCTGCACTTACTGCTCCTTTTGGTGGTTTTGTGGATCTATGGTCGCG	6	7720343	0.991772031	5	6	65	1	1	0.4	0.5	0.7	6	0	0	10	2L:7720343-7720390
2L	-	7723080	7723127	3'utr	CG13795	FlyBase	G10813.1	ACTACTTTTAGGAACGGTATTAGTTTCATTGAGATGTTTGTTTTAACA	9	7723097	0.756443648	4	9	98	1	1.079181246	0.083333333	0.111111111	0.333333333	9	0	0	12	2L:7723080-7723127
2L	-	7723238	7723286	3'utr	CG13795	FlyBase	G10815.1	TTACATAGTTTGTCTATCGAGAGAGAGAGAGAGCTTTTAAAAACGTGTA	42	7723245	0.676748577	6	41	205	0.981132075	1.716003344	0.075471698	0.238095238	0.396226415	42	1	0	52	2L:7723238-7723286
2L	-	7723299	7723332	NoAnnotation			G10816.1	AATAAAGTTGAGCTTAAAAAATCTGTGACGTCCA	6	7723299	0.943066377	4	6	27	1	0.84509804	0.285714286	0.166666667	0.285714286	6	0	0	7	2L:7723299-7723332
2L	-	7723337	7723398	3'utr	CG13795	FlyBase	G10817.1	CTCACCTGAATCGATCAGGTTCACACGTGTGACTGTCCAGAGAAACGTAGATATCTCGGAAA	11	7723398	0.970550219	7	10	59	0.857142857	0.602059991	0.214285714	0.272727273	0.428571429	11	0	2	12	2L:7723337-7723398
2L	-	7723411	7723460	3'utr	CG13795	FlyBase	G10818.1	GAAAGGTGGAAATGCTACACTTATTGCACTATGCTTACAGCAATGGGTTT	5	7723411	0.998223089	4	4	30	0.666666667	0.602059991	0.333333333	0.2	0.333333333	5	2	0	4	2L:7723411-7723460
2L	-	7723514	7723573	stop_codon	CG13795	FlyBase	G10819.1	ACTGAGGAGGTCAACTAGTTACTGATGCACTTAGAAATGTACTAAATATAAATATATGAG	39	7723559	0.73504503	8	33	257	0.87037037	1.070037867	0.296296296	0.333333333	0.518518519	39	4	3	47	2L:7723514-7723573
2L	+	823206	823265	coding	CG3662	FlyBase	G1082.1	ATCGAACTGGACGGTGACAGCGATGACGAGGGCTACGCACGCGTGGACGTGCCCGACTTC	6	823265	0.899629769	5	5	14	0.833333333	0.698970004	0.5	0	0	6	1	0	5	2L:823206-823265
2L	-	7723691	7723724	coding	CG13795	FlyBase	G10820.1	TTACTACCTCTACCAGAGCACGGGCACCTTTTGC	6	7723715	0.718682539	4	5	23	0.909090909	1	0	0.666666667	0.818181818	6	1	0	10	2L:7723691-7723724
2L	-	7723731	7723801	coding	CG13795	FlyBase	G10821.1	TATTCCACAACAGTGGTCTTCGTGATGTCAATTGTCCTCGTGGTTTTGCCCATTCTGGCCATTCCTGGATA	10	7723731	0.983559858	7	10	81	1	1.079181246	0.083333333	0.1	0.25	10	0	0	12	2L:7723731-7723801
2L	-	7723984	7724044	coding	CG13795	FlyBase	G10822.1	GCACTTACTGCTCCTTTTGGTGGTTTTGTGGATCTATGGTCGCGAACGATTCCAGCGAGAT	8	7723984	0.954615897	5	7	62	0.909090909	1	0.545454545	0.25	0.454545455	8	1	0	10	2L:7723984-7724044
2L	-	7724175	7724300	coding	CG13795	FlyBase	G10823.1	CGACGCAAATCTTCACGGTTTTGCAAAGTTTGTTTGATGAGTTCGAAGTACTTAGAGTGAGAAAACAAGAGGTGACCTTTGGGCTAATTGGAGGTATTGCACTCTGCTCCTTTTACTTTTGCACCA	28	7724175	0.982279708	14	25	194	0.916666667	1.51851394	0.194444444	0.178571429	0.361111111	28	3	0	33	2L:7724175-7724300
2L	-	7724364	7724503	coding-intron	CG13795	FlyBase	G10824.1	GATGATAACGGACATGTTTTGAGCCATTGGCTGCTATATTTGTCAAGTGCTTCTGCCTTGTCCACAATGGCTTGGCCAAACCTATGGACTTTTATATACTATTCTATGCTTTTAATTGCTGCTCTAATTGTGATGGTGAT	442	7724503	0.958448606	21	433	3796	0.981718464	1.884876246	0.10786106	0.20361991	0.356489945	442	4	6	537	2L:7724364-7724503
2L	-	7724619	7724687	coding	CG13795	FlyBase	G10825.1	CAACGGTTTCAAGACTGACATCATGTCGTATAGTTGGATTATTTCCTTTGGACAGATCTTCATTTATAT	15	7724687	0.774541424	9	13	121	0.833333333	1.176091259	0.111111111	0.2	0.333333333	15	3	0	15	2L:7724619-7724687
2L	-	7724706	7724872	coding	CG13795	FlyBase	G10826.1	GTTACCCTGGTTCTTCTTTTAGTGTGCTTTGTGCGATTCCTGTTCCTTCCGGGAGCTCTTAACGGGCTCCACAGATATGTGACTCCAAAGGCAAGTGACATGGCCATGGGAGTAGTGTCCACATTCATCATGGTTCTTCATGCATTCGGAGCTGGTTGGGGCAGTGT	101	7724797	0.837890782	17	98	851	0.976923077	2.103803721	0.646153846	0.217821782	0.392307692	101	3	0	127	2L:7724706-7724872
2L	-	7724896	7724962	coding	CG13795	FlyBase	G10827.1	TTCGCAATCATTTGGGTTGTGATTGCATTTATTTTTTATAAATTCTCAGAGACGGCCAAGTTTGGAA	11	7724896	0.991030013	7	11	117	1	1.204119983	0.375	0.363636364	0.5625	11	0	0	16	2L:7724896-7724962
2L	-	7724967	7725040	coding	CG13795	FlyBase	G10828.1	CACTATGATAGCATGCAACAGGATGCGGTTCCGGATTGGTATAAGGATTACGAGTTGTCTTGGCATTTTGTTGG	14	7725020	0.907787401	9	14	95	1	1.301029996	0.3	0.214285714	0.45	14	0	0	20	2L:7724967-7725040
2L	-	7725165	7725243	coding	CG13795	FlyBase	G10829.1	AATAAGACACTGATCTTGGAGGACTTTTCGGAATACAACAGATCTCACCAGCTGCTCCATGTACCATCCGTGCTCTATT	41	7725209	0.90000056	8	37	199	0.9	1.73239376	0.35	0.341463415	0.55	41	6	0	54	2L:7725165-7725243
2L	+	823267	823405	coding	CG3662	FlyBase	G1083.1	AGGATGGACGTCGTGGTCGCTTCATGCACGACTTCAAGGAGAACCAGTCGGCCATTATCGACACTACCACCGGACGGTGCTTCATCATGCCCTTGGATCGGGACACGACCCTGCCCCCGACCAGCTTTGTGGATCTCAT	41	823282	0.696501424	17	35	197	0.833333333	0.808114474	0.166666667	0.243902439	0.425925926	41	3	6	45	2L:823267-823405
2L	-	7725319	7725415	coding	CG13795	FlyBase	G10830.1	TGCTGCGGTTCCACTTCTGTTCATAATAAACTCATTTCGACCCACTTTACCTTGGAGCTGTGAGGGCTTGAGTTCTTGGCACAATGGAAGTGCAACG	28	7725319	0.983715934	11	25	194	0.96969697	1.505149978	0.090909091	0.178571429	0.303030303	28	1	0	32	2L:7725319-7725415
2L	-	7725433	7725475	intron-coding	CG13795	FlyBase	G10830.2	AGGCATGGGATATGTGAGTGGATTTTTAACTATCTCCATGCTA	5	7725469	0.983715954	2	3	26	1	0.77815125	0	0.2	0.333333333	5	0	0	6	2L:7725433-7725475
2L	-	7725582	7725663	coding	CG13795	FlyBase	G10831.1	TTGGAATACTGCCGTACTTTGTATATATGTCCATTTACTTGGTTCCCATCATGGTCATTCACTCCTTCATGGGTCAGTTCTC	11	7725626	0.991224952	7	8	98	0.785714286	0.740362689	0	0.272727273	0.428571429	11	2	1	11	2L:7725582-7725663
2L	-	7725933	7726011	coding	CG13795	FlyBase	G10832.1	TTTATGTTCGCCTGCTTTGGATTAGCCTTGAAGTTGGATGTCTTTGTGGCATCGTTTTGGATGTTCTTCGACATGGGCA	12	7725933	0.987617359	6	12	114	1	1.255272505	0.111111111	0.416666667	0.611111111	12	0	0	18	2L:7725933-7726011
2L	-	7726025	7726093	start_codon	CG13795	FlyBase	G10833.1	GGTATATGAAACATCGTATGATACCGGGCATAAACCCTTTTCCCCCGATCTGAATCGAGGAAAATGGGA	7	7726025	0.974295813	4	6	40	0.875	0.84509804	0.375	0.142857143	0.25	7	1	0	7	2L:7726025-7726093
2L	-	7726166	7726217	5'utr	CG13795	FlyBase	G10834.1	ATATACTAATATTACCTCTGCGGGAGTGTAAAATTAGATCGTAGTTATATAT	5	7726166	0.988354985	5	5	43	1	0.698970004	0.4	0	0	5	0	0	5	2L:7726166-7726217
2L	-	7786240	7786288	3'utr	CG7149	FlyBase	G10835.1	ACCTAGTTTAGTTAAGACAAATTGAAAGTGTGTTTAGGCTTAAGCTCGA	7	7786288	0.982663625	6	7	49	1	1	0.4	0.142857143	0.4	7	0	0	10	2L:7786240-7786288
2L	-	7786302	7786343	3'utr	CG7149	FlyBase	G10836.1	GTCTAGCTATGGCCGCTTCTTTTGCAATTGTGTTGTGTTTAA	5	7786334	0.808012273	3	5	59	1	0.84509804	0.714285714	0.4	0.571428571	5	0	0	7	2L:7786302-7786343
2L	-	7786433	7786481	3'utr	CG7149	FlyBase	G10837.1	ATGATAATGCAAAGGCTATGTTCACTGTACCGCCCATCGTATTGTAATT	24	7786452	0.77844944	6	20	165	0.9	1.130333768	0.2	0.208333333	0.366666667	24	2	1	27	2L:7786433-7786481
2L	-	7786495	7786540	3'utr	CG7149	FlyBase	G10838.1	TGCATGATCCGATAAGTATTATGTGCCTGAAGACAGCTACTGAATG	197	7786518	0.692589401	5	197	1135	1	2.413299764	0.196911197	0.218274112	0.405405405	197	0	0	259	2L:7786495-7786540
2L	-	7786617	7786678	3'utr	CG7149	FlyBase	G10839.1	ATGTTATCCAAATCCTAATCATAGTCTAAGAACTTATTATATAGTACGATAAACCTAGGCTA	8	7786617	0.985055594	5	7	62	1	1.113943352	0.307692308	0.375	0.615384615	8	0	0	13	2L:7786617-7786678
2L	+	823525	823569	coding	CG3662	FlyBase	G1084.1	GCTTCGATATGAAGGTCTACATGATGGAGAAGTTCGTCTCAGGCG	5	823525	0.94487813	3	5	26	1	0.77815125	0.5	0.2	0.333333333	5	0	0	6	2L:823525-823569
2L	-	7786804	7786860	3'utr	CG7149	FlyBase	G10840.1	GGGACAACCAAAATCAACCATCTTGTGATATATAGTATATATACATATATATATAAA	43	7786804	0.990439679	6	34	371	0.79245283	0.924279286	0.018867925	0.162790698	0.320754717	43	7	4	42	2L:7786804-7786860
2L	-	7787133	7787177	coding	CG7149	FlyBase	G10841.1	TGACATCGGACACCGAACGATGGATACTCTATGGTCTAACCATTT	9	7787177	0.971614735	3	9	56	1	1.041392685	0.181818182	0.222222222	0.363636364	9	0	0	11	2L:7787133-7787177
2L	-	7787389	7787435	coding	CG7149	FlyBase	G10842.1	TGTGATTAACAAGGAGCCACGCATTTTATGGATACTCTATGGCACGA	8	7787435	0.985686282	5	7	51	0.888888889	0.903089987	0.111111111	0.125	0.222222222	8	1	0	8	2L:7787389-7787435
2L	-	7788009	7788057	coding	CG7149	FlyBase	G10843.1	GAACGAGTGGACCTCTGGGAGAGCTATTCGATCATGGATTGGACTCCTA	5	7788009	0.905028419	3	5	18	1	0.84509804	0.428571429	0.4	0.571428571	5	0	0	7	2L:7788009-7788057
2L	-	7790150	7790227	5'utr	CG7149	FlyBase	G10844.1	AAGCCGATACGCGCTAATCACACTTCCGATCCAAGTGCAAACTCCCCCAGTCGCCGCTTTGCCGCTCCCGCTGTTATC	87	7790150	0.96043907	5	84	414	0.963963964	1.552262523	0.243243243	0.183908046	0.36036036	87	2	2	107	2L:7790150-7790227
2L	-	7791323	7791397	3'utr	LKR	FlyBase	G10845.1	ATTCCAATTTTCCGTGCGATTTAATCTTTAAGATTCGATTTCCGTTCGATTGTCCCTGTAGCGCCTGGCAACCCG	22	7791323	0.989461789	5	21	199	0.966666667	1.462397998	0.133333333	0.318181818	0.5	22	1	0	29	2L:7791323-7791397
2L	-	7791481	7791643	3'utr	LKR	FlyBase	G10846.1	TGATAAGAGTGTCATTACGTTATCATAATACTGAAATAAGTTTTATAACTAGAGCTACTTGACGTACGTAAACAAGTTGAAGTCGTTGTCCAAATTGTGAAACATGTTTCCTTAACGTGAATTCACTACGAGCCTGATTGTAAGTGATTAAATATTTATGGAA	100	7791611	0.880952989	25	97	721	0.977941176	1.822821645	0.198529412	0.26	0.455882353	100	2	1	133	2L:7791481-7791643
2L	-	7791651	7791805	stop_codon	LKR	FlyBase	G10847.1	CGCTCCGAGGGTCTGACTGCCACGGAAACCTCCAGATGGCTAAATTAAGTGATCTTAACTGATCCCGAGAAAATAGGCTTAAGTCTTCATTAATATTACTTTTTTGACTGCCCACCGCGTCGGGTGATACTTCTTGTTTTATCGCTCGGGTATTT	337	7791651	0.977152085	30	304	2026	0.906392694	1.753692467	0.162100457	0.237388724	0.413242009	337	35	6	397	2L:7791651-7791805
2L	-	7791809	7791851	coding	LKR	FlyBase	G10847.2	GCTGCCCTTCACTCCCGACATTTATCGTCCCATGCTGCAACGT	29	7791851	0.730797552	6	26	171	0.861111111	1.014240439	0.055555556	0.172413793	0.333333333	29	3	2	31	2L:7791809-7791851
2L	-	7791936	7792116	coding-intron	LKR	FlyBase	G10848.1	GAGCGGGATGAACGCGACCTGGTGGTGCTGCGCCATGAAGTTGGCATCCGTTGGCCCGATGGTCGTCGTGAGGAGCGTGGAATCAATTTTGTGGTCTACGGACAGCCCCAGGGTCACTCCGCCATGGCGATGACTGTGGGCAAGCCGGCTGCCATCGCAGCCAAAATGATCCTAGACGGTG	43	7791956	0.981009698	15	39	197	0.915254237	1.73239376	0.423728814	0.325581395	0.508474576	43	5	0	54	2L:7791936-7792116
2L	-	7792188	7792349	coding	LKR	FlyBase	G10849.1	ATGGGCATGTCGGACTCGACCATCTTCTACGAGAACCTCAAGCAGAAGCTGACTGAGCGCATTGGAGATGTGGACGGCATCGAGAGCTTGGGTCTGCTGGATGATACTCCTGTGGTGAAGCTCAACACTCCGCTGGATACGCTTAGTCACTATCTCTCGAAG	83	7792349	0.914886667	19	73	491	0.897196262	1.681241237	0.308411215	0.192771084	0.373831776	83	10	1	96	2L:7792188-7792349
2L	+	823726	823853	stop_codon	CG3662	FlyBase	G1085.1	ATCGCCGAGGTGGAGGCCTACGAGGCCAACGAGGCTAGGCAACAGGCCTGAGCTTTGGAGGAGGAGGAGGATCTTTTAAGCTACAACACCCATATGATAACACAACCTAAACAAATTATTACTTAGAA	45	823726	0.914449271	13	40	228	0.985294118	1.826074803	0.088235294	0.333333333	0.558823529	45	1	0	67	2L:823726-823853
2L	+	823885	824129	3'utr	CG3662	FlyBase	G1085.2	AAGTCTAGATCTGGTTACCACTGGTTAGCAGGACACACACCCACTCCGGGTGGATATATCATCATTGGCCAAGCGAGTTTAGCAAATTATAGACCCTAGTAAGGAAGCGTAACGAAAATGTACCTAGAACGCAATCAAAAGCGATCGACGAAATTGTGACAAATACGTGAAATGTATTAGCCTCGAGGGCGGATTGAAAGGATACGGAGAGATTGGATCGGTACACGCGCACAGACACACTGCGG	1223	824000	0.840570157	32	1158	3955	0.967841682	2.153121657	0.230674088	0.234668847	0.421150278	1223	42	10	1565	2L:823885-824129
2L	+	824184	824273	3'utr	CG3662	FlyBase	G1085.3	TGTATAGAACGGATTCAGAACGAAGCTATTTACAGCAAAAACAACCTGAGGGCGGAAAACATGGCAACTATCAGCATGCGTAAGAGAAAC	4491	824241	0.990254055	11	4429	11421	0.98744497	2.827943357	0.351540845	0.255622356	0.454916028	4491	69	8	6056	2L:824184-824273
2L	+	824274	824340	3'utr	CG3662	FlyBase	G1085.4	AAGTAAATTAATCTAAATGTTCTTTAAACTACTTACATGTATTAAACGCGAATTTGTGATCTTTAGC	551	824276	0.68278868	18	532	4360	0.966751918	1.674401813	0.024296675	0.310344828	0.514066496	551	11	15	756	2L:824274-824340
2L	-	7792378	7792400	coding	LKR	FlyBase	G10850.1	CTACATCCCAGTGGGCCGGATGT	4	7792378	0.961635441	2	3	10	1	0.77815125	0	0.5	0.666666667	4	0	0	6	2L:7792378-7792400
2L	-	7792414	7792535	coding	LKR	FlyBase	G10850.2	AAATACGGCAACCTTTACGGCTTAGGCAGGGATGTGCACACTTTGCTTCGTGGAACCATACGTTATAAGGGCTTTTCGGAATCGATTAAGCCTATGCAGCTCTTGGGACTTATCGATCCGGA	39	7792519	0.774394321	12	32	242	0.818181818	1.176091259	0.272727273	0.282051282	0.490909091	39	8	2	45	2L:7792414-7792535
2L	-	7792549	7792628	coding	LKR	FlyBase	G10851.1	ATTTCTGGAGGTGGGGAACTCATGTCAAGTCCTCGCAGCTTGGATTTCCTGCCAGGATTCGCCCTGGAGGGTTTCCCCAA	9	7792549	0.972495581	7	9	52	1	1	0.2	0.111111111	0.2	9	0	0	10	2L:7792549-7792628
2L	-	7792637	7792671	coding	LKR	FlyBase	G10852.1	ACTTTCCGCTGCAAAATATCTGAGTCAGGGACAAA	6	7792637	0.77947373	3	6	25	1	0.903089987	0.125	0.333333333	0.5	6	0	0	8	2L:7792637-7792671
2L	-	7792683	7792714	coding	LKR	FlyBase	G10853.1	GATATAAGTTCTCTTGGTCACCCAGGGGAGTA	5	7792683	0.967640877	2	5	30	1	0.698970004	0.4	0	0	5	0	0	5	2L:7792683-7792714
2L	-	7792727	7792775	coding	LKR	FlyBase	G10854.1	GAGTCCTTCGTGAGCTATTGTGGCGGTCTGCCTGCACCGGAGCATTCCA	13	7792727	0.981077189	6	12	88	0.947368421	1.255272505	0.526315789	0.307692308	0.526315789	13	1	0	18	2L:7792727-7792775
2L	-	7792818	7792874	coding	LKR	FlyBase	G10855.1	GGTGTGACCATCATGAACGAGGTGGGCTTGGATCCTGGTATCGATCACCTTCTGGCA	6	7792874	0.981913696	4	6	40	1	0.903089987	0.875	0.333333333	0.5	6	0	0	8	2L:7792818-7792874
2L	-	7792877	7792929	coding	LKR	FlyBase	G10856.1	CGCAAGTTATCTGAACGACGAGATCTCCGGTTTGCACGAGGAGGCCAAGGCCA	20	7792877	0.975893126	6	16	101	0.833333333	0.698970004	0.133333333	0.4	0.6	20	1	4	25	2L:7792877-7792929
2L	-	7793009	7793081	coding	LKR	FlyBase	G10857.1	GGAGTGGACAGCGTCTATCTGGATGTGAACGAGAGCACTGGTCATCTGCAGGAGCTGTGCGGCAGGGCAGATG	49	7793009	0.963021917	6	48	250	0.970149254	1.812913357	0.343283582	0.306122449	0.492537313	49	2	0	65	2L:7793009-7793081
2L	-	7793153	7793255	coding	LKR	FlyBase	G10858.1	AGATCGCGCCACAAGATGGAGGGAAGTTCGGAGTCTGACAAGAAGGTCTTGGTTCTGGGAGCTGGCATGGTGTCCGCTCCACTCGTAGAGTGGCTTCATCGCG	32	7793153	0.966958788	10	28	154	0.888888889	1.204119983	0.138888889	0.125	0.222222222	32	3	1	32	2L:7793153-7793255
2L	-	7793512	7793602	coding	LKR	FlyBase	G10859.1	TGGAGAGCTGTTGGCTCCTCATGTTCATGATATTATAAAGAGCGATGCCAAGAAGCCGTTGGCAGAGGAGAACTTCTCATACCCCATTCAG	19	7793521	0.851248529	8	18	99	0.96	1.380211242	0.24	0.315789474	0.48	19	1	0	24	2L:7793512-7793602
2L	-	7793605	7793711	coding	LKR	FlyBase	G10859.2	ACGATGCGGACAGGAATAAGGATACCAAGAGCTTTAAGGGACCCGGAGTTTTAGTCTGTTCGATTGATAATATGCCTACACAATTGCCCAGAGAATCGACGGATTTG	24	7793711	0.97004319	12	22	122	0.878787879	1.462397998	0.060606061	0.25	0.454545455	24	4	0	29	2L:7793605-7793711
2L	+	829476	829526	5'utr	dock	FlyBase	G1086.1	AGGGCAGTCCCAGCTGGAGGAGCAGGAATCCCCCCGCGGCGGAGGAGCAGC	7	829504	0.987919584	2	7	4	1	1.079181246	0.25	0.285714286	0.583333333	7	0	0	12	2L:829476-829526
2L	-	7793760	7793845	coding	LKR	FlyBase	G10860.1	CTGGCTGCCGACGAGCAAGGGTAGTCCGGCTTTGCCACATCGCATGCTGGCCATTTGCGACATTTCCGCTGATCCCGGTGGCTCCA	17	7793845	0.966388433	9	16	86	1	1.301029996	0.3	0.1875	0.35	16	0	0	20	2L:7793760-7793845
2L	-	7793853	7793944	coding	LKR	FlyBase	G10860.2	CGCATCGGTTATTGTTAACGGCATCTACTGGGCCGTAGGCAGTCCCAAGTTGATCAGCATTCCGGATGCCAAGAATCTGCTACGTCCGGCAA	33	7793853	0.962775795	11	32	167	0.947368421	1.079181246	0.184210526	0.121212121	0.236842105	33	0	2	36	2L:7793853-7793944
2L	-	7794002	7794083	coding	LKR	FlyBase	G10861.1	ATCAAAATAAGCTTTACGGCTGCGAGGTGAGCCGATCGGATCATCTGGAGCGTCGTGAGGGCGGCGGATTTGATGCCAAGGA	27	7794002	0.968116767	8	21	129	0.675675676	0.698970004	0.216216216	0.259259259	0.459459459	27	8	4	25	2L:7794002-7794083
2L	-	7794154	7794196	coding	LKR	FlyBase	G10862.1	ATTGAGTATGTTCCACCGGAGATGCTACGCAAGGTGGCCGAAC	7	7794154	0.693416395	4	5	33	0.818181818	0.954242509	0.090909091	0.428571429	0.636363636	7	2	0	9	2L:7794154-7794196
2L	-	7794204	7794328	coding	LKR	FlyBase	G10862.2	CAGGCAATCCGGGATTGTGGCTACGAGATCTCGCTTGGCATGATGCCCAAGTCCATTGGACCACTTACATTTGTGTTCACTGGCTCTGGAAATGTTTCCCAAGGTGCCCAGGAGGTGTTCTCCGA	194	7794222	0.851529333	21	177	1594	0.906976744	1.591064607	0.205426357	0.24742268	0.434108527	194	19	5	234	2L:7794204-7794328
2L	-	7794386	7794522	coding	LKR	FlyBase	G10863.1	TTCGGCTCATCGACTATGAGCGAATCATCGACGAACGCGGAGCACGACAGGTGGCCTTTGGCAAATATGCCGGAGTGGCTGGCATGGTGAACATCCTGCACGGCATTGGACTGCGTCTTTTGGCCCTGGGACATCAT	31	7794482	0.930649629	13	30	150	0.926829268	1.579783597	0.073170732	0.258064516	0.43902439	31	3	0	38	2L:7794386-7794522
2L	-	7794670	7794771	intron-coding	LKR	FlyBase	G10864.1	CAGGCCTACATGCAGGCTGGAGCTCATATTCAGGAGGACATCAGTGATGCTTCGGTGATATTCGGAGTGAAACAGGTGCCCATAGATGCACTGATTCCTGGG	32	7794670	0.973201209	11	31	187	0.972222222	1.544068044	0.277777778	0.09375	0.194444444	32	1	0	35	2L:7794670-7794771
2L	-	7795512	7795577	coding	LKR	FlyBase	G10865.1	AGAAGTTGGTCAAGCAGAATGTCAAGGTCATAGTGCAGCCGTCCAATCGTCGTGCCTACCCCATGC	29	7795553	0.702743463	6	23	158	0.76744186	1.217483944	0.093023256	0.379310345	0.581395349	29	9	1	33	2L:7795512-7795577
2L	-	7795578	7795653	coding	LKR	FlyBase	G10866.1	AGTCGAGTGATTGCCATTCGGCGAGAGGATCAGTCGGTGTGGGAGCGACGAGCTCCGTTTGGACCAACCCACGTCC	18	7795578	0.954162234	5	18	81	1	1.278753601	0.315789474	0.055555556	0.105263158	18	0	0	19	2L:7795578-7795653
2L	-	7795808	7795915	start_codon	LKR	FlyBase	G10867.1	CTCAGGCCAAGAATAAGCACAACGGTTACAATTAAATTCGCACTTCATCTGCTCGAACTGATCCCACAAAGCTGCCGAAACATGTGGCGAGTGATTCAACTGCGCGCA	26	7795915	0.963556668	11	23	128	0.903225806	0.970036777	0.064516129	0.153846154	0.290322581	26	1	2	28	2L:7795808-7795915
2L	-	7796568	7796665	3'utr	Herp	FlyBase	G10868.1	AAGAACGTACTCTGTTTTTGATGTGAATAGTAGAATGTTTATAATCTGCACTGCAATCTGTGCTAGAGACGAACCTATGAAACCAAGATGCAATTAAA	23	7796568	0.9813273	15	22	158	0.967741935	1.477121255	0.193548387	0.304347826	0.483870968	23	1	0	30	2L:7796568-7796665
2L	-	7796746	7796863	3'utr	Herp	FlyBase	G10869.1	CGGCTTTCCTCTTTTAAAACTCCCATAATCAAACTGTTATTCCGTTTTCCTTTTGAGTTTTGTGCATACCTGAGAATGTAGCAAAAACAAACAATTTGTTTTACTAGCTGTAATAATC	51	7796776	0.898371596	15	47	482	0.9	1.431363764	0.066666667	0.156862745	0.283333333	51	5	1	54	2L:7796746-7796863
2L	+	829609	829753	5'utr	dock	FlyBase	G1087.1	AGCAGCAGCATCCGCCACAGCTGCCGCAGCACCAGAATCTGAATCTCAACCAGAATCAGAACCTGAACCAGAATCAGATCTACCAGTACCGTCCCCAGGTGCCCGTGCCCGTTCCCGGCTCACCTGCCCATCACCAGCGGCACTC	164	829609	0.954764127	10	159	730	0.980295567	2.298853076	0.448275862	0.195121951	0.349753695	164	4	0	199	2L:829609-829753
2L	-	7796879	7796923	3'utr	Herp	FlyBase	G10870.1	GAACTGTACGTTATACAGAGGGACGTGTTTGACCATCCACAAACC	9	7796879	0.840039278	6	8	42	0.888888889	0.602059991	0.333333333	0	0	9	0	1	8	2L:7796879-7796923
2L	-	7796931	7796968	stop_codon	Herp	FlyBase	G10871.1	TTCTTCACCTCGCTGCTGCCCGAGGCGCCGGCGCTCTA	7	7796931	0.987488014	3	6	28	0.9	0.653212514	0	0.285714286	0.5	7	0	1	9	2L:7796931-7796968
2L	-	7796971	7797068	coding	Herp	FlyBase	G10871.2	CGCTGCTAATCCAGAACCGACTGACGTTTCCGCGGAAGCTGTGGAACCACCAAATGCCAATAATTCTGTGATTTCCGTTGTGCGCACCTTTGTCATCA	114	7797056	0.948571676	17	100	917	0.896551724	1.511883361	0.075862069	0.245614035	0.406896552	114	12	3	130	2L:7796971-7797068
2L	-	7797121	7797180	coding	Herp	FlyBase	G10872.1	ATCCCCAGGCGGCCAATGAGCCTGGTGCAGTGCCAGCGGCTGGACCTGCTGCTGCTGGTG	8	7797121	0.939446235	5	7	29	0.818181818	0.954242509	0.363636364	0.375	0.545454545	8	2	0	9	2L:7797121-7797180
2L	-	7797197	7797262	coding	Herp	FlyBase	G10873.1	AATGCTGGCGATGCGGCCGCCTTTGCTGCAGTGCAGCAAATTCAGCGCATGATGGATGCGGCCGTG	8	7797262	0.902780716	5	8	26	1	1.041392685	0.363636364	0.375	0.545454545	8	0	0	11	2L:7797197-7797262
2L	-	7797402	7797460	coding	Herp	FlyBase	G10874.1	TGTACTTTAACTCCTCAGCGCTGCGTTGTTTACTGGTGGTGCTCATCGCGGGTGCGATT	12	7797402	0.948399675	6	11	103	0.866666667	0.636822098	0.066666667	0.25	0.4	12	0	2	13	2L:7797402-7797460
2L	-	7797473	7797596	coding	Herp	FlyBase	G10874.2	CAGGTACCTGCTGATCCTCAGATTAATGGAGCGCCGCAGAACAGAAATTTTCCCAACATTCAGGAGGAACCGGAAATGCACGACTGGCTGGATAGTTTCTTTAGCTTTACGCGATTGGCCATTT	63	7797524	0.99010554	13	60	385	0.94047619	1.420505837	0.202380952	0.253968254	0.44047619	63	3	2	79	2L:7797473-7797596
2L	-	7798281	7798326	coding	Herp	FlyBase	G10875.1	GGTTTGGCCAATCCCTGGACACACTTCTGGCAGCAGAGCCAGGGAG	6	7798281	0.911996148	5	6	19	1	1.041392685	0.090909091	0.5	0.727272727	6	0	0	11	2L:7798281-7798326
2L	-	7798443	7798599	coding	Herp	FlyBase	G10876.1	TACTCGGGCAAGCTATTAGATGACTCCCAAAAGATATCTGAGGTGATACGCAGCTACAAGGATGTCTACCAACAGCACCACATATTTCACTTGGTGTGTGCCAGCAAGCAAGTGATAAGGCCGGCTGCCAAAGCCCCCACTGTTCCGCAGAAGGATG	35	7798443	0.952971036	13	35	154	1	1.662757832	0.130434783	0.171428571	0.369565217	35	0	0	46	2L:7798443-7798599
2L	-	7799320	7799384	coding	Herp	FlyBase	G10877.1	CAATGTGGACTCCGATCTCTGCTGGACGGTCCAGAGGCTGAAGAAGCACCTATCTCTTATCTATC	72	7799364	0.716651779	11	70	387	0.98245614	2.049218023	0.50877193	0.375	0.605263158	72	2	0	112	2L:7799320-7799384
2L	-	7799397	7799444	coding	Herp	FlyBase	G10878.1	GAATCCGGAAACCAGTGTCCGGCTGCTCATCAAGTCGTCCAACCAGCA	7	7799444	0.957203702	4	7	29	1	1	0.4	0.428571429	0.6	7	0	0	10	2L:7799397-7799444
2L	-	7801564	7801594	NoAnnotation			G10879.1	AATGAAATATGTGCATTCTAGAGTGTAAATA	10	7801587	0.687204194	4	10	75	1	1.176091259	0.066666667	0.3	0.533333333	10	0	0	15	2L:7801564-7801594
2L	+	829916	829971	start_codon	dock	FlyBase	G1088.1	TGGCAGTGCCGCCGGCAACGCTGGAACCCAATCAATGGCGGGCAACATGAAGCACG	7	829957	0.974414125	3	7	10	1	1.041392685	0.454545455	0.285714286	0.545454545	7	0	0	11	2L:829916-829971
2L	-	7802070	7802107	3'utr	cdc14	FlyBase	G10880.1	ACGAAGCACTTTATTTATTTTAGACTGAAACCCCTTTT	15	7802087	0.675336956	4	14	129	0.952380952	1.301029996	0.047619048	0.333333333	0.523809524	15	1	0	20	2L:7802070-7802107
2L	-	7802310	7802362	3'utr	cdc14	FlyBase	G10881.1	AATCAAATTTGGTGATTGATTAGGAAATTATTTGCAATAACAATCTCATTTAT	6	7802310	0.982185982	5	6	48	1	0.954242509	0	0.333333333	0.555555556	6	0	0	9	2L:7802310-7802362
2L	-	7802380	7802434	NoAnnotation			G10882.1	AAATTGAACGTTTCCCGATGAGATGATGAGATTGATGTGGCGAATGCAATGATTT	20	7802408	0.852588097	4	19	143	0.884615385	1.361727836	0.346153846	0.15	0.346153846	20	3	0	23	2L:7802380-7802434
2L	-	7804505	7804569	stop_codon	cdc14	FlyBase	G10883.1	TAAGTAACGAATAATGCCTCCGAATCCCAAAAATGACCATTGAACTCGAAAACTCCACGACGAAG	75	7804531	0.797023355	6	72	273	0.979591837	1.982271233	0.112244898	0.226666667	0.408163265	75	2	0	96	2L:7804505-7804569
2L	-	7804717	7804758	coding	cdc14	FlyBase	G10884.1	CTGAACAACAATAATGACTGCGGTATTGGGACTAGCGGCAGT	8	7804750	0.832241664	4	7	33	1	1.079181246	0.333333333	0.25	0.5	8	0	0	12	2L:7804717-7804758
2L	-	7805423	7805469	coding	cdc14	FlyBase	G10886.1	AATAATAGCGATGACAACGATACGGACACGATCAGTGCACCAGCGGA	5	7805457	0.957437486	2	5	13	1	0.77815125	0	0.2	0.333333333	5	0	0	6	2L:7805423-7805469
2L	-	7805545	7805618	coding	cdc14	FlyBase	G10887.1	TTTCTCAGCGGGTAGATACGATGCACCTGAATGACCAGGATAACTTAGATGCAGCTTGTACGGATCAAACGGAT	43	7805597	0.917160901	6	42	204	0.98245614	1.748188027	0.298245614	0.255813953	0.438596491	43	1	0	56	2L:7805545-7805618
2L	-	7805726	7805788	coding	cdc14	FlyBase	G10888.1	CAAACAAAGCTGGCTGTGGTCGGAGGGCGAACGAATGCGCCGGCGCACTTCGCTTCCCATCCT	45	7805788	0.956164105	5	44	139	0.966666667	1.763427994	0.233333333	0.155555556	0.366666667	45	2	0	58	2L:7805726-7805788
2L	-	7805858	7805905	coding	cdc14	FlyBase	G10889.1	AGGCTTTGCCGGCCGGGATCGGTGATTGGACATCAGCAGCAGTGGATG	9	7805858	0.945452697	4	8	34	0.928571429	1.113943352	0.071428571	0.333333333	0.571428571	9	1	0	13	2L:7805858-7805905
2L	+	830172	830252	coding	dock	FlyBase	G1089.1	TGGTAGCCAAGTACGACTATGCGGCGCAGGGTGCCCAGGAGCTGGATCTGCGCAAGAACGAGCGCTACCTGCTGCTGGACG	9	830220	0.901348329	6	9	27	1	1.146128036	0.5	0.333333333	0.571428571	9	0	0	14	2L:830172-830252
2L	-	7806142	7806180	coding	cdc14	FlyBase	G10891.1	GGGATAATAATGTGACAACAGTGATTCGGCTGAATGCCA	11	7806154	0.724595269	3	10	50	1	1.113943352	0.307692308	0.181818182	0.307692308	11	0	0	13	2L:7806142-7806180
2L	-	7806186	7806237	coding	cdc14	FlyBase	G10891.2	AGACGCTGCCGAATGGATATCCGTGCCATGCACCTGAGCGCTACTTTAGCTA	27	7806209	0.868490768	4	24	119	0.933333333	1.146128036	0.233333333	0.111111111	0.2	27	1	1	28	2L:7806186-7806237
2L	-	7806276	7806351	coding	cdc14	FlyBase	G10892.1	TCAACGACTTTGATGCTGAGGAGTATGAGTATTTCGAGCGCGTGGAGAACGGCGACTTTAACTGGATTGTGCCCCA	16	7806326	0.751858528	6	14	92	0.882352941	0.875061263	0.411764706	0.0625	0.117647059	16	1	1	15	2L:7806276-7806351
2L	-	7806418	7806508	coding	cdc14	FlyBase	G10893.1	AAGACACCACAAGAGGCATATCGGCCGCTGGTCGCTGGCGAGATTCCTGCCTACACGCGCTTTTGTGACGCCAGCTACGGACCTAGCAACT	8	7806488	0.971098205	4	7	39	1	1.113943352	0	0.5	0.692307692	8	0	0	13	2L:7806418-7806508
2L	-	7806687	7806763	coding	cdc14	FlyBase	G10894.1	ACACCAAGCTGAATGCCAAGTGCCATGCCAACAAAAAGATAGTTCACTACACCTCCATGAATCCGGCCAAGCGGTTG	7	7806744	0.917168946	5	7	24	1	0.903089987	0.125	0.142857143	0.25	7	0	0	8	2L:7806687-7806763
2L	-	7806797	7806899	coding	cdc14	FlyBase	G10895.1	AAGAAGAACATCAAGCCAAAGAACACGGTCAACACCCACTACTTCAGCGTCGATGAGGAATTCATCTATGAGAACTTCTACAATGACTTTGGTCCGCTCAACA	18	7806899	0.965596765	6	15	86	0.9	1.431363764	0.2	0.333333333	0.6	18	3	0	27	2L:7806797-7806899
2L	-	7810563	7810625	5'utr	cdc14	FlyBase	G10896.1	AATCGCCGGGGAAAATGCGATCATAGTTTGGTGTGAAAAATTAGTGCAATTATAATGTTATTT	8	7810625	0.953185656	6	8	38	1	0.954242509	0.222222222	0.125	0.222222222	8	0	0	9	2L:7810563-7810625
2L	-	7810645	7810687	5'utr	cdc14	FlyBase	G10897.1	AATCTCCAACTGCTCGGGTCGCTGGGCTCCCCATTCGCACTCG	7	7810645	0.976630558	4	6	33	0.923076923	1.079181246	0.076923077	0.571428571	0.769230769	7	1	0	12	2L:7810645-7810687
2L	-	7825513	7825578	3'utr	Rack1	FlyBase	G10898.1	GCTATAGAGTTTTCTCCGGATAGATGGGAATAGTATAAACAGTGGGACAATTTAGTTTAGGCAGAA	7	7825513	0.966617987	4	5	45	1	0.84509804	0.285714286	0	0	7	0	0	7	2L:7825513-7825578
2L	-	7825613	7825662	NoAnnotation			G10898.2	TAAAACAAAAATAAAATTTAAGCGTCCTTAACTGAAATTTGTGTATCTTG	29	7825635	0.624787322	8	23	173	0.906976744	1.113943352	0.209302326	0.310344828	0.534883721	29	2	2	39	2L:7825613-7825662
2L	-	7825670	7826087	stop_codon	Rack1	FlyBase	G10898.3	GGCCACAACGGCTACCTGAACACGGTGACCGTCTCGCCCGATGGCTCCCTGTGCACCTCAGGTGGCAAGGACTCCAAGGCCCTGCTGTGGGACCTCAATGACGGCAAGAACCTGTACACTCTGGAGCACAACGACATCATCAACGCCCTGTGCTTCTCGCCCAACCGCTACTGGCTGTGCGTGGCCTACGGACCCTCGATCAAGATCTGGGATCTGGCATGCAAGAAGACCGTTGAGGAGCTGCGCCCCGAGGTCGTTTCGCCCACGTCGAAGGCCGATCAGCCCCAGTGCCTGTCCCTGGCCTGGTCCACCGACGGCCAGACTCTGTTCGCCGGCTACTCCGACAACACCATCCGCGTCTGGCAGGTGTCTGTTTCGGCTCACTAAGCTACTGACCTT…	269	7826087	0.966617987	51	255	1278	0.962962963	2.051795446	0.173789174	0.24535316	0.421652422	269	11	2	338	2L:7825670-7826087
2L	-	7826090	7826159	3'utr	Rack1	FlyBase	G10899.1	GTGTCCTGCGGCTGGGATCGCACCGTCAAGGTCTGGAACTTGGCTAACTGCAAGTTGAAGAACAACCACC	12	7826090	0.966662905	7	11	59	0.933333333	1.146128036	0.266666667	0.25	0.4	12	1	0	14	2L:7826090-7826159
211000022278723	-	1684	1708	NoAnnotation			G109.1	AAGCATTTCTTGTACCTGATTTTCT	8	1697	0.721855542	3	7	84	0.888888889	0.903089987	0	0.125	0.222222222	8	1	0	8	211000022278723:1684-1708
2L	+	830292	830345	coding	dock	FlyBase	G1090.1	AGTCCGGCTACGTGCCAAGCAACTATGTGAAGAAGGAGAAGCCCTCGCTCTTCG	8	830292	0.937734168	3	6	29	0.538461538	0.84509804	0.692307692	0.375	0.615384615	8	6	0	7	2L:830292-830345
2L	-	7826181	7826235	3'utr	Rack1	FlyBase	G10900.1	CACCATCCAGGAGGATGGCCACACCGACTGGGTGTCGTGCGTGCGCTTCTCGCCC	22	7826181	0.914754079	3	20	76	1	1.505149978	0.1875	0.363636364	0.5625	22	0	0	32	2L:7826181-7826235
2L	-	7826242	7826282	3'utr	Rack1	FlyBase	G10900.2	CGGGACAAGACCATCAAGCTGTGGAACACCCTGGCTGAGTG	10	7826277	0.938141634	4	8	37	1	1.041392685	0.090909091	0.1	0.181818182	10	0	0	11	2L:7826242-7826282
2L	-	7826285	7826334	3'utr	Rack1	FlyBase	G10901.1	CGTTTTGTCGGTTGCCTTCTCGGCCGATAACCGTCAGATCGTGTCCGGCT	15	7826292	0.794844636	7	14	103	0.947368421	1.255272505	0.105263158	0.266666667	0.421052632	15	1	0	18	2L:7826285-7826334
2L	-	7826533	7826563	5'utr	Rack1	FlyBase	G10902.1	TCTCGGCTATAAATTGCTTGAAGCTCCATCG	9	7826551	0.679020597	4	7	62	0.9	0.954242509	0	0.111111111	0.2	9	1	0	9	2L:7826533-7826563
2L	-	7826597	7826645	5'utr	Rack1	FlyBase	G10903.1	TCGAAAAAATATATATTGCGCCTATGCGAGGCAGAATTACTGGTTGACA	5	7826645	0.961381244	2	5	26	1	0.77815125	0	0.2	0.333333333	5	0	0	6	2L:7826597-7826645
2L	-	7826693	7826718	5'utr	Rack1	FlyBase	G10904.1	AACCGATCTGTACCGGCAAAAGGCTA	8	7826703	0.616839495	3	4	22	0.5	0.602059991	0	0	0	8	4	0	4	2L:7826693-7826718
2L	-	7826794	7826908	coding	Rack1	FlyBase	G10906.1	CGGACACTCGCACTTCATCAGCGACGTGGTGCTCTCCTCCGATGGCAACTACGCCCTGTCCGGATCCTGGGATCAGACCCTTCGCCTGTGGGATTTGGCCGCCGGCAAGACCACC	20	7826794	0.953930503	11	19	90	1	1.397940009	0.32	0.25	0.4	20	0	0	25	2L:7826794-7826908
2L	-	7826937	7826978	coding	Rack1	FlyBase	G10907.1	AGACCCTGATCGTGTGGAAGCTGACCCGCGACGAGGACACCA	5	7826937	0.86760919	3	5	14	1	0.77815125	0	0.2	0.333333333	5	0	0	6	2L:7826937-7826978
2L	-	7827103	7827258	NoAnnotation			G10908.1	TGGAACCGGAACTGCCTCTTTTTCTGCCAGCTTGCAGCGCCTTTGGACGTGTTTCCTTCGCGCTCCGTAGCAAATAATATAAACTCAAGATGTCCGAGACCCTGCAATTGCGCGGTACCCTCATTGGCCACAATGGATGGGTCACCCAGATCGCCA	44	7827103	0.973768179	21	42	256	0.944444444	1.707570176	0.055555556	0.227272727	0.37037037	44	3	0	51	2L:7827103-7827258
2L	-	7884929	7885067	stop_codon	CG7102	FlyBase	G10909.1	AAGGACTAGGCGACTCAGCGGCCATCCTGCGAATCCTTCGAATTCCACCTGCAAACGCTGAACGCCCTTAATATAAGTAAAATAAATGTAAAGCCGATATCTGAAGACGAATGTTGAAATAAATGGTAGACTTTCTGTA	54	7885039	0.833268733	13	52	238	0.984848485	1.511883361	0.272727273	0.148148148	0.303030303	54	0	1	65	2L:7884929-7885067
2L	-	7885130	7885197	coding	CG7102	FlyBase	G10910.1	CGATGAGTACATGAATCTGGTGCTGGACGACGCCGAGGAAGTCTATGTGAAGACCCGGCAGCGCCGCA	25	7885130	0.939797617	7	24	93	1	1.556302501	0.083333333	0.28	0.5	25	0	0	36	2L:7885130-7885197
2L	-	7885262	7885358	start_codon	CG7102	FlyBase	G10911.1	CGGAAATCAGCAAAAATGTCGTTCAAAGGAAATCCCAAGGTGCAGAAGGTGATGGTGCAGCCCATCAACCTGATCTTCCGTTACCTGCAGAACCGGT	23	7885322	0.955048177	7	23	125	1	1.491361694	0.225806452	0.260869565	0.451612903	23	0	0	31	2L:7885262-7885358
2L	-	7892154	7892180	3'utr	Snoo	FlyBase	G10913.1	AATTGAGACATCTAGCATGCAAAATTT	8	7892180	0.633814899	3	6	43	0.894736842	0.929418926	0.315789474	0.5	0.789473684	8	1	1	17	2L:7892154-7892180
2L	-	7892339	7892448	3'utr	Snoo	FlyBase	G10914.1	CTAAAATCTATAAACTTTTGTTATAAAAACATATTTCATAAATTATTTATGCCTGTGTGTGTTTGTACTTTCTAAAAGAAAACATTTCGTTCTGTATTTAAGAATACATT	11	7892339	0.9851484	10	11	102	1	1.079181246	0	0.090909091	0.166666667	11	0	0	12	2L:7892339-7892448
2L	-	7892528	7892591	3'utr	Snoo	FlyBase	G10916.1	TTTTCCATCGACGAGATTAGAGTACTATTGATTTTAGTTGCCAACACTTTGTGAAAAACATGTA	24	7892546	0.793757516	9	23	153	0.972222222	1.544068044	0.25	0.416666667	0.611111111	24	1	0	35	2L:7892528-7892591
2L	-	7892606	7892685	3'utr	Snoo	FlyBase	G10916.2	ACGTTTGCTAACTAGTTCTTAAGACTTCCCTCCGGCGAAGTTCTTTCCCTATTGTGAATGGCATCGAATGGTCCCCCTTT	48	7892660	0.815309716	7	46	353	0.949152542	1.271066772	0.06779661	0.166666667	0.322033898	48	1	2	56	2L:7892606-7892685
2L	-	7892690	7892737	3'utr	Snoo	FlyBase	G10917.1	AAGCTTTGCTCTGTAGGCATTTAGTTTCATAGATCATAACCATACAAC	8	7892690	0.97677168	3	6	64	0.7	0.84509804	0.1	0.25	0.4	8	3	0	7	2L:7892690-7892737
2L	-	7892768	7892826	3'utr	Snoo	FlyBase	G10918.1	AAAGATAAATATTTATTGTAGCTGCTAGATCTAACTCGAGCAATTCTCTTAATTGTATA	9	7892768	0.834271048	5	9	90	1	1.079181246	0.25	0.333333333	0.5	9	0	0	12	2L:7892768-7892826
2L	-	7892831	7892864	3'utr	Snoo	FlyBase	G10919.1	TAATGCTAAGCCTTAGCGAGAAGCATAAACATAT	5	7892851	0.794913347	2	4	23	0.8	0.602059991	0	0	0	5	1	0	4	2L:7892831-7892864
2L	+	830956	831050	coding	dock	FlyBase	G1092.2	ATGGATGGTGGCGTGGACAGAGCGGCAATTCCGTCGGCTGGTTCCCCAGCAACTACACAACGGAGGATTGTGATAACGACGGCGAGATCCACACC	261	830978	0.881964874	7	258	1056	0.990936556	2.038752589	0.347432024	0.203065134	0.371601208	261	1	2	328	2L:830956-831050
2L	-	7892941	7892972	3'utr	Snoo	FlyBase	G10920.1	TAAGAAGTTGCCGCGTTAAAATTATACCATAC	5	7892972	0.742870263	3	5	27	1	0.84509804	0	0.2	0.428571429	5	0	0	7	2L:7892941-7892972
2L	-	7893046	7893347	3'utr	Snoo	FlyBase	G10921.1	ATTCAACGACAAATTTGTGCGTGTTTTTTACCACTTACTGCTTAACCTAATTAAGTTATTATTTTTATCTCGTAAGCTCTGCAAGACATTTAAACCCAAAACAATATTCAAAGCGAGGCTTTCGAAACAAAATTTAGGAAAGGTTTTTCTTTGGTCACACAGGCAGCTGGTTCTTATGACAGTGGGCATCGCCCGCTGGAAACCAATGTAATTACATTAAGTTTAATCCTACTTTTAAGTTAAACAAACAAGTTGATAGAGCAAAGAGAGAGAAAACACACAAAATGAACCCACCACAGACA	267	7893062	0.999997447	39	250	1618	0.936111111	2.527629901	0.197222222	0.254681648	0.447222222	267	23	0	337	2L:7893046-7893347
2L	-	7893364	7893422	3'utr	Snoo	FlyBase	G10922.1	AAAAAACTTTCAACGTTGCTTGCAGAAATTATAAATGAAACCAAAGCTTTAAAAAAAAT	27	7893381	0.710040069	8	24	137	0.9	1.431363764	0.033333333	0.111111111	0.2	27	3	0	27	2L:7893364-7893422
2L	-	7893437	7893518	3'utr	Snoo	FlyBase	G10923.1	ATTTTAAAACGCCTTTAAACAGCTTGAATTGATCTCACTTTTAAAAACAAAAAGGACAAATACTAATTTATATAGGCTTCTC	1328	7893458	0.786098854	18	1287	11991	0.969557725	2.382274402	0.093624354	0.238704819	0.419299253	1328	47	6	1688	2L:7893437-7893518
2L	-	7893534	7893577	3'utr	Snoo	FlyBase	G10924.1	AACTTTCTTTGGAAAACTTTTTACCCTTATGCAAAATCTATTCA	24	7893534	0.982868372	3	24	242	1	1.531478917	0.117647059	0.333333333	0.529411765	24	0	0	34	2L:7893534-7893577
2L	-	7893632	7893692	3'utr	Snoo	FlyBase	G10925.1	AATGCTCCTCATCTATTCCGTGAGTCCTGTTGCTTTTGTGAAAAACAATTTAAAAGCTTGC	9	7893632	0.996008289	2	5	90	0.529411765	0.954242509	0.058823529	0.333333333	0.647058824	9	8	0	9	2L:7893632-7893692
2L	-	7893925	7894032	3'utr	Snoo	FlyBase	G10926.1	ACGACAGAACAGTTAGAACTTAGTTAAAATCCCATTTCTTTTGTAGGAGAAAGTGCAGCCGATATTCAAGCACAAAGCCTGAACGCACATGTTTTTCATTATAGGGGT	15	7893925	0.958827889	9	13	85	0.888888889	1.204119983	0.222222222	0.2	0.333333333	15	2	0	16	2L:7893925-7894032
2L	-	7894038	7894135	stop_codon	Snoo	FlyBase	G10927.1	GCATCAGCAACAACGAACTGCGAGTTACAAATCAAAAAGGAAATAGCCTAGAGATAGAAGCCCCGAAAACCTCTCAAAGAAAAGCTCTTTCACACACA	51	7894135	0.908577856	9	38	124	0.766666667	1.361727836	0.183333333	0.137254902	0.266666667	51	13	1	46	2L:7894038-7894135
2L	-	7894228	7894281	coding	Snoo	FlyBase	G10928.1	AGCGCCAGCGGGTGGCACCCCAAAATGTGCTCAGTGGACCATCCGTCGCTGGAC	25	7894261	0.903446944	3	24	110	0.967741935	1.477121255	0.419354839	0.2	0.35483871	25	1	0	30	2L:7894228-7894281
2L	-	7894285	7894377	coding	Snoo	FlyBase	G10929.1	TCGCCGAGGAAAGTCAAGAGGATGAGGCGGAGGAGGATCCAGAAGAGGAGGACTCCGATGACGACGAAATGCCATTGCAGCAGCGACAGCAGC	53	7894352	0.9997341	5	52	120	0.984126984	1.792391689	0.222222222	0.150943396	0.285714286	53	1	0	62	2L:7894285-7894377
2L	+	831307	831360	coding	dock	FlyBase	G1093.1	TCGGTTTAGTTCCACGCAATTATCTCCAAGAGTTGAACGACTACCTGGCCACGC	5	831307	0.984686239	3	4	24	0.8	0.602059991	0	0	0	5	1	0	4	2L:831307-831360
2L	-	7894488	7894637	coding	Snoo	FlyBase	G10930.1	AATGGAGGAGGATGATGAAGACGAAGACGAGGAGGATGAGGACGAAGAGGTTCAAGTGGAGGCTCCCCACAGTAGTGCACTAGCCACGCCCCCCACGGCCACAACGCCCCTCTCGCCGGACTCGGCGGCAACTGCCGGACAGTTGTTCGA	31	7894614	0.982021756	8	31	91	1	1.591064607	0.205128205	0.225806452	0.384615385	31	0	0	39	2L:7894488-7894637
2L	-	7894774	7894856	coding	Snoo	FlyBase	G10932.1	TGAAGGGGGGGATTGCGAGAAGCCAGATGAGCCTGAAAGCAAGAGAATAAAGCTGCAGGTTGGGGAGAAAGCTGAGGACAAGC	96	7894833	0.984195645	5	96	135	1	2.146128036	0.65	0.291666667	0.514285714	96	0	0	140	2L:7894774-7894856
2L	-	7895254	7895367	coding	Snoo	FlyBase	G10934.1	TGGGCAGTGAATTCGAGTTATCTACGGATACGGATGATACGGATAGTCTGAATGGGGAGCCCGACTCGAGTGCCATGTTACCACCCTGGGAGCAGGCTGTGGAGTCCCTCAGAG	22	7895268	0.84203351	9	20	112	0.925925926	1.096910013	0.222222222	0.181818182	0.333333333	22	1	1	25	2L:7895254-7895367
2L	-	7895447	7895515	coding	Snoo	FlyBase	G10935.1	TCACCCACTCAATCCTCCAGTGCTGGCTTGAACCTGAGTACCCACTCATCGAACGTGGTCAGTTCGCCG	8	7895447	0.964368443	5	8	43	1	0.954242509	0.111111111	0.125	0.222222222	8	0	0	9	2L:7895447-7895515
2L	-	7895668	7895733	coding	Snoo	FlyBase	G10937.1	ATGCCAAACTTTTGCCCAGCTCCAGTTCCCTGCCAAACGGTAATGGCAGCTCATCGCTAGCCGCCA	39	7895668	0.952389312	6	39	172	1	1.748188027	0.125	0.41025641	0.589285714	39	0	0	56	2L:7895668-7895733
2L	-	7895926	7896007	coding	Snoo	FlyBase	G10938.1	CCGCCACACCCCTCCTCGAGTGGCAGCAACTCACCACTACCCGCCCACCTGCCCGCAGCACCAGCCACCGCACCACCCAATG	5	7895926	0.771209414	4	5	9	1	0.698970004	0	0	0	5	0	0	5	2L:7895926-7896007
2L	-	7896259	7896327	coding	Snoo	FlyBase	G10939.1	CGTTGTCATCACTACCCTATGCCTGCCAGGAACCACCAGAGCTACAGAATCCGGAGCGGGTGGTGCGGA	19	7896259	0.951656145	4	19	85	1	1.278753601	0.157894737	0	0	19	0	0	19	2L:7896259-7896327
2L	+	831505	831626	coding	dock	FlyBase	G1094.1	AGCGGCCAAATCTGGCGGGCAAGTCGTGGTATTATGGAGCCATCACCCGCAGCCAGTGCGACACGGTGCTCAACGGCCACGGGCACGATGGCGACTTCCTCATCAGAGACAGTGAGACTAAC	41	831562	0.987776417	6	36	136	0.892857143	0.920818754	0.071428571	0.341463415	0.517857143	41	1	5	50	2L:831505-831626
2L	-	7896508	7896552	coding	Snoo	FlyBase	G10940.1	ACCAGGTCATGTATGCGCACTGTGTGCAGAAGGAGCGGGAGAGGG	5	7896508	0.947101706	3	5	21	1	0.77815125	0.333333333	0.2	0.333333333	5	0	0	6	2L:7896508-7896552
2L	-	7896702	7896752	coding	Snoo	FlyBase	G10941.1	GGAAATGCTCATGGATGACGGTATGCTCGGCTCGGGTCCTGTTCTTGGATT	5	7896702	0.986719057	4	5	28	1	0.84509804	0.285714286	0.4	0.571428571	5	0	0	7	2L:7896702-7896752
2L	-	7929257	7929292	intron	Snoo	FlyBase	G10942.1	CGGCAAAACAAATACCGTCCACGTCTATACACAAAA	5	7929292	0.916131582	2	4	14	0.8	0.602059991	0	0	0	5	1	0	4	2L:7929257-7929292
2L	-	7931863	7931908	intron	Snoo	FlyBase	G10943.1	TTACTGCATCCGAGGGCTGCAGATGAGACTGAATCCACAACGATCG	33	7931885	0.878271099	3	32	125	0.977777778	1.643452676	0.355555556	0.303030303	0.488888889	33	1	0	44	2L:7931863-7931908
2L	-	7939809	7939842	intron	Snoo	FlyBase	G10944.1	AAAATCTGCTAATGACTGAATAGAACTTAGAAAA	10	7939830	0.745270581	3	10	57	1	1.041392685	0	0.1	0.181818182	10	0	0	11	2L:7939809-7939842
2L	-	7949244	7949297	intron	Snoo	FlyBase	G10945.1	AGTTTAAGAACGGTTTTAAGTATGCTATTGAGATCTCCAAATGTTAATAAAACT	11	7949297	0.980284458	6	9	77	0.909090909	1	0.545454545	0	0	11	1	0	10	2L:7949244-7949297
2L	-	7951321	7951352	intron	Snoo	FlyBase	G10946.1	AATGGATTTCTAATGAGACTGAATGGGGCACC	83	7951338	0.855628207	5	81	514	0.971962617	1.414973348	0.308411215	0.240963855	0.411214953	83	0	3	104	2L:7951321-7951352
2L	-	7952847	7952878	intron	Snoo	FlyBase	G10947.1	AGTACGTTTATTGATGACTGACTTCTTAGCGT	5	7952878	0.919209624	2	4	44	0.9	0.954242509	0.4	0.4	0.7	5	1	0	9	2L:7952847-7952878
2L	-	7957018	7957072	intron	Snoo	FlyBase	G10948.1	AACCACTGTGCAGTGCTGGGGGGCATGTGATATTTGGTCAAGCGGGTGTTTGACG	6	7957018	0.981818935	4	5	30	1	0.954242509	0.555555556	0.333333333	0.555555556	6	0	0	9	2L:7957018-7957072
2L	-	7970447	7970515	intron	Snoo	FlyBase	G10949.1	AACCAGCAGCCATTGACCTCGCACTGATCTCATTCCCATTGTTAATTGTTGTTGTGGCATAGGCTCTGC	61	7970481	0.649061272	9	59	405	0.966292135	1.633468456	0.06741573	0.344262295	0.550561798	61	2	1	86	2L:7970447-7970515
2L	+	831756	831865	coding	dock	FlyBase	G1095.1	AAGCACTTCCGCGTGCACGTGGAGCAGAACATGTACTGCATTGGGCAGAGGAAGTTCCACTCGCTGGACCAACTGGTCGATCACTACCAAAGAGCGCCCATCTACACGAA	72	831846	0.92411072	11	70	228	0.977272727	1.934498451	0.136363636	0.180555556	0.329545455	72	2	0	86	2L:831756-831865
2L	-	7970724	7970781	intron	Snoo	FlyBase	G10950.1	AAATTAGGTGAGAAATTGCGAAGAAATGCAAGATGAATAGGTGCAAATTGTTATGTAA	8	7970755	0.814555263	4	8	35	1	0.954242509	0.111111111	0.125	0.222222222	8	0	0	9	2L:7970724-7970781
2L	-	7971631	7971701	intron	Snoo	FlyBase	G10951.1	AACTTAAGACACACGACAAGGCGAGCGCAGAAAAACAATACAGTGGTTGTTGCGGAAGGACTCTTCGAAAT	10	7971690	0.955970977	5	9	41	0.928571429	1.113943352	0.071428571	0.3	0.5	10	1	0	13	2L:7971631-7971701
2L	-	7971763	7971808	intron	Snoo	FlyBase	G10952.1	CTTGTTCTTTCGCTCTGTTGATCTCTTGTGCTCTTCTTGCTGTTTT	44	7971792	0.698156498	11	42	609	0.946428571	1.72427587	0.214285714	0.204545455	0.375	44	3	0	53	2L:7971763-7971808
2L	-	7972144	7972185	intron	Snoo	FlyBase	G10954.1	GCATAATCAGATGATCTCAACTAATTGCATCTTAAATAACTC	6	7972144	0.983463931	4	6	41	1	0.77815125	0.166666667	0	0	6	0	0	6	2L:7972144-7972185
2L	-	7972221	7972260	intron	Snoo	FlyBase	G10955.1	TATGCACACCATTTGATCTCAAATTGTCAGAGTTGAGACT	81	7972251	0.728048453	8	77	548	0.95412844	1.716003344	0.146788991	0.271604938	0.458715596	81	4	1	104	2L:7972221-7972260
2L	-	7972264	7972303	intron	Snoo	FlyBase	G10956.1	AATTAATCATGTGATCATTGGATTAGTATAATCCAAAAAA	15	7972273	0.675190651	4	14	135	0.954545455	1.322219295	0	0.266666667	0.5	15	1	0	21	2L:7972264-7972303
2L	-	7973243	7973280	intron	Snoo	FlyBase	G10957.1	TAAATATAACCTTACAATGTGATTAGTTTTGTGCTATC	5	7973280	0.967747659	4	4	37	1	0.77815125	0	0.25	0.5	4	0	0	6	2L:7973243-7973280
2L	-	7974478	7974517	intron	Snoo	FlyBase	G10958.1	TTTTCGGCTAGGCCATTTTTTGTGATTATTTATTTAAACT	18	7974478	0.661513929	9	15	229	0.818181818	0.77815125	0	0.222222222	0.363636364	18	2	2	18	2L:7974478-7974517
2L	-	7974528	7974555	intron	Snoo	FlyBase	G10959.1	TATGGCGCTGCTTTCGTGGCCGGGGTGT	8	7974536	0.827694443	2	7	52	0.7	0.84509804	0.1	0.125	0.3	8	3	0	7	2L:7974528-7974555
2L	-	7974557	7974602	intron	Snoo	FlyBase	G10959.2	TTTATAATATAATTCATAATAATTATAATTTCAATGCAGCTGCAAT	6	7974602	0.981020321	3	4	44	0.7	0.84509804	0	0.5	0.7	6	3	0	7	2L:7974557-7974602
2L	+	831868	831900	coding	dock	FlyBase	G1096.1	AGCAGGGCGAAAAGCTGTATCTGGTGCGATCGC	9	831868	0.964700188	4	8	40	0.923076923	1.079181246	0.461538462	0.222222222	0.461538462	9	1	0	12	2L:831868-831900
2L	-	7974719	7974791	intron	Snoo	FlyBase	G10960.1	TGGACTGCTACGACGACTTCCATTCACATTCACGTTTCACATTCGATTTGATCTTCTTTAACGACACTTTGTG	25	7974785	0.992052227	7	25	272	1	1.491361694	0.193548387	0.24	0.387096774	25	0	0	31	2L:7974719-7974791
2L	-	7974853	7974910	intron	Snoo	FlyBase	G10961.1	AGTATCCACAGCCTTGATCTTATTAATTATGCATAAGAACGAACGCCCCACGCGGCAG	9	7974853	0.983530867	6	8	62	0.923076923	1.079181246	0.153846154	0.444444444	0.615384615	9	1	0	12	2L:7974853-7974910
2L	-	7975202	7975323	coding	Snoo	FlyBase	G10962.1	TGGCACGACTATCTTCATGTGGCGCTCGATGTGGAGAATCGGGAGAAATACCAGATCATCCTCGATCAGTTGAAGGAGGTGGAGCTCAAGGAGATGCACAAGGCGCAGCGGGAATTGGAGCA	15	7975276	0.990634828	9	14	69	0.95	1.278753601	0.2	0.333333333	0.5	15	1	0	19	2L:7975202-7975323
2L	-	7975392	7975466	coding	Snoo	FlyBase	G10963.1	CGCCGGACATGTACTCCTATCAGAAACCGACCTGCATCAAGTGCCTGGAGTGCGACGGCTGGTTCTCGCCGCAGA	26	7975438	0.942698761	8	26	117	1	1.51851394	0.272727273	0.230769231	0.393939394	26	0	0	33	2L:7975392-7975466
2L	-	7975483	7975551	coding	Snoo	FlyBase	G10964.1	TATGTGCCGATCGAGAGTTTGGCCAAGGGTGCCCTCAGCTTCCACGTGTATCACAAGTGCTTTGGCAAA	7	7975483	0.96055073	6	7	37	1	1.041392685	0.545454545	0.571428571	0.727272727	7	0	0	11	2L:7975483-7975551
2L	-	7975598	7975815	coding	Snoo	FlyBase	G10965.1	ATTGGATGCTTCTCCGTGGGCGGCGAGATGAGACTGTGCCTGCCACAGTTTCTCAACAATGTTCTCAATGACTTTTCGCTGGAGCAGATCAACAGGATCTTCGATGAGCTGGGCATCTATTGCTCGCAGTGTACGCACGATCAGCTGGTGGAGTTCAAGGCCGCCAAGATCCTGCCATCCGATGTCAAGGCCAGTGGCCTGATCACCCGAACCGATGC	113	7975603	0.99210329	24	103	693	0.939189189	2.1430148	0.209459459	0.238938053	0.418918919	113	9	0	139	2L:7975598-7975815
2L	-	7975953	7975996	coding	Snoo	FlyBase	G10966.1	AAAGGAAATACTCAGTTCGCCGGAGCCGCAGGATCTGCATCATC	6	7975996	0.619479011	5	5	17	0.833333333	0.698970004	0	0	0	6	1	0	5	2L:7975953-7975996
2L	-	7975998	7976072	coding	Snoo	FlyBase	G10966.2	TCACCAATGGCAGGAGCGAGAGTCCTGGCCTCAATGGCAAGTGCCAAGCATCTCCGCCAGTTGTGGCGCTGATCA	12	7976013	0.911153645	4	11	42	0.933333333	1.146128036	0.133333333	0.25	0.4	12	1	0	14	2L:7975998-7976072
2L	-	7976755	7976806	5'utr	Snoo	FlyBase	G10967.1	GTCGTCTGTGCAGCGCAAAGATAAAAAAGTTCAGAAATTGAGATATACGAAA	7	7976770	0.795217222	3	5	32	0.764705882	1.113943352	0.294117647	0.714285714	0.882352941	7	4	0	13	2L:7976755-7976806
2L	-	7976824	7976905	5'utr	Snoo	FlyBase	G10967.2	CGTCTGTGTCGTGCTTTCCGCTCCGTCTCTGTCTGCCGGCCTTCGTCGCGTGTGTGCGTGTGTCCCCGTGTGCGTGCGCGTG	11	7976824	0.97901612	10	10	76	0.933333333	1.146128036	0.533333333	0.181818182	0.4	11	1	0	14	2L:7976824-7976905
2L	-	7984101	7984140	5'utr-intron	Snoo	FlyBase	G10968.1	CGGTGCGCGTGTGTGTGAGTGGCGAATATAAATATCGGGG	5	7984101	0.949482779	4	5	20	1	0.84509804	0.571428571	0.4	0.571428571	5	0	0	7	2L:7984101-7984140
2L	-	7987005	7987080	3'utr	pes	FlyBase	G10969.1	AATGGCAGTAGTTACTAAAACTACGTATGGAGACCCTGAAAAAAAAATATCCAAACATATCTTCATATAAATTTTA	17	7987051	0.868840519	10	15	79	0.909090909	0.823908741	0.136363636	0.235294118	0.409090909	17	0	2	20	2L:7987005-7987080
2L	-	7987086	7987284	NoAnnotation			G10969.2	AGTTGTTGTTTTAAGTCTTGTACAAATAACGCTAGCACTGCAAAGATTACGCATATCCTATGTACAAATGTCGATCAGTGTAAGATCTAAATACCTAGATTATAAAGCACAGCTGTGAACCCCGGAAATATTTCCAAAAATTCCTTAAGATAAATGAATAGAAAAAATTATTAAAATCAAGTGATCAAAGAGGGACTTT	718	7987104	0.832840968	44	598	3520	0.834230355	1.457937938	0.103336921	0.208913649	0.388589882	718	128	26	775	2L:7987086-7987284
2L	+	831974	832101	3'utr	dock	FlyBase	G1097.1	TCAACAACACACATATGCAACACAAAGATATACCAAGGCTAACTTGTAGGCAGCTCAGCTCAGCGCGACGTGTAGTTCAATATAGTTCGGTTTGGATATTTAATTATGGACTCAGTTTTGGATTAGAT	55	831974	0.971375971	9	54	329	0.984848485	1.812913357	0.227272727	0.2	0.333333333	55	1	0	65	2L:831974-832101
2L	-	7987291	7987724	3'utr	pes	FlyBase	G10970.1	TCGAGGATGTCGTTCCAATTCACGTCACATACCACCACATTACCTACCACGCATGCCCCAATCGCATTAGGAGTTCCCTCAACACATCTGCACGCTTTGCGGACAGCGAGAGAGATTTATAAGATTATTTATTTTAGTGCCAAATAACAGCAGAAAACGCAAGCAAAAAGTCATTAACTATTTTAGTAGGATAAACTAAATTGTATATAGAGCGACTCGCTTAGAGCGCCCCATTACTCATTTTCCTTAATTCTTGAAGTTTAAACTGCGCATGCCCAAAGTATTTATATTTATATAATAATGCATAACATTTGTAGAGCGATATTTAAGATTTTAATGCAGATTGATCTGAAGTTATATAGAAATAATATTGAACAGAGAACATAGGTAGCGAGAATT…	2941	7987291	0.930984285	100	2803	19686	0.951709736	1.899058833	0.145653876	0.23699422	0.414252153	2941	140	45	3646	2L:7987291-7987724
2L	-	7987732	7987933	stop_codon	pes	FlyBase	G10970.2	AGCTCGCACAGGGAGCGTCTGATCAGCGAGGACTCGCCCGATGTTGTAGTTAGATAATACATGCGTTGGCATCAAGCCATTCTGACGGTGCCGCCAACGATCATCTGCCTGAGACTCATTTACGTCGCCGTAGCTTAGAATAGCTTAGAACAACGTGATGAAACCATTCTGCCTTAGCCAGGCTCTAAGAGGCTGGACCAAG	416	7987913	0.780094807	32	389	2333	0.939047619	1.437574414	0.192380952	0.204326923	0.36952381	416	15	17	493	2L:7987732-7987933
2L	-	7987960	7988122	coding	pes	FlyBase	G10971.1	GATCCAAAGGCGAAGGCCAGTGTCCTGCGACCACTGAACGCCTTTGGTGTAAATTCGTCGGCAGCCACAGCGCCGGTGGCCCAACTATTCCGGAACAACATTAGTTCATCGGGCAACGAGCGTGTGGGAGTGCGCCTACTGGATTATAATCGCGATTCTGGCA	31	7988073	0.93853402	11	27	108	0.928571429	1.591064607	0.285714286	0.225806452	0.428571429	31	3	0	39	2L:7987960-7988122
2L	-	7988138	7988180	coding	pes	FlyBase	G10972.1	CGGTCTTATATGCACCTGCTGGTACCCGACGCGACAAGTGACG	6	7988138	0.959211503	4	6	31	1	0.954242509	0.222222222	0.5	0.666666667	6	0	0	9	2L:7988138-7988180
2L	-	7988192	7988231	coding	pes	FlyBase	G10973.1	TCCGCTAATTGTCCTGCTGGGGCAGATAGTAACCGGCATC	7	7988192	0.873273894	4	7	41	1	1.146128036	0.142857143	0.571428571	0.785714286	7	0	0	14	2L:7988192-7988231
2L	-	7988265	7988312	coding	pes	FlyBase	G10974.1	CCCGACGGTCATGATACCCATGATGTGGTGCGAGGAGCGCGTACGCGT	12	7988312	0.666921474	5	10	46	0.933333333	0.84509804	0.266666667	0.25	0.4	12	0	1	14	2L:7988265-7988312
2L	-	7988425	7988490	coding	pes	FlyBase	G10975.1	GAGTTCTTCATGGCCCTGGAGCCCAATGCGGGCGTGCCAATGGACGTGGGTGGTGGCTTTCAGGCC	10	7988425	0.961646912	6	10	46	1	1.361727836	0.347826087	0.8	0.913043478	10	0	0	23	2L:7988425-7988490
2L	-	7988572	7988657	coding	pes	FlyBase	G10976.1	ATACCCGTTGCTATTGCGTCGGAGGAAAGTGTATGCCCAGCGGTGTGATCAATATCGGACCCTGCTCCTTTAACGCATCCGTCTAC	11	7988572	0.980320451	8	9	67	0.8	1.079181246	0.266666667	0.181818182	0.4	11	3	0	12	2L:7988572-7988657
2L	-	7988666	7988702	coding	pes	FlyBase	G10977.1	TCAGTGGCACCCGGCACGCTGTGGACAATGGCACTCT	6	7988666	0.978749513	3	4	12	1	0.602059991	0.25	0	0	4	0	0	4	2L:7988666-7988702
2L	-	7988725	7988778	coding	pes	FlyBase	G10977.2	ATGCCCAAGATGTGTCGTGCTATACCATTGGACTACGTGGAAACTGTGACCGTG	62	7988750	0.828283023	4	51	344	0.844155844	1.511883361	0.428571429	0.225806452	0.376623377	62	11	1	65	2L:7988725-7988778
2L	-	7988912	7989086	coding	pes	FlyBase	G10978.1	AAACAGTTGATGAAATGCTTTTCAAGGGCTACGAGCATCCATTCATAAGCGTGGGCAAGCTGTTGAGACCTCAGGATGTTCCCTACAAACGTATAGGCTACCATTACCCACGAAATGGCAGTTCCGAGTTCGATGGTGATATCAACATGTTTACAGGAGCTGATGATATCGCTAA	30	7988912	0.978959668	15	27	187	0.921052632	1.06694679	0.105263158	0.166666667	0.342105263	30	1	2	35	2L:7988912-7989086
2L	-	7989094	7989175	coding	pes	FlyBase	G10979.1	TGCTGCTAGACGTGCGGCCGTCGACTGGTTTGCCAGAACTGGCGTTAACATTGCCAATAAATTATATAGACAGGGAGTGACC	20	7989137	0.870244108	9	19	106	0.909090909	1.301029996	0.181818182	0.1	0.181818182	20	2	0	20	2L:7989094-7989175
2L	+	832192	832276	3'utr	dock	FlyBase	G1098.1	GAATTAACTAAATTAACGCTTAATTACCGCATTGGCTATGTTAACGAGGAACGAGAAACTCAAGAACTCATCATTGCATTCGATT	16	832246	0.950966609	8	15	100	0.95	1.278753601	0.1	0.25	0.4	16	1	0	19	2L:832192-832276
2L	-	7989256	7989318	coding	pes	FlyBase	G10980.1	CTGGTTCTACTTTGATGCTGCCGGCAGCAACGGAAGTTTATGGGATAAAGTGACTACGGTCAA	14	7989302	0.699092755	6	12	88	0.823529412	0.669006781	0.176470588	0.214285714	0.352941176	14	1	2	14	2L:7989256-7989318
2L	-	7989428	7989523	coding	pes	FlyBase	G10981.1	CATTCGAGGGCTGGAAGGTGTCGCCGCTGCCTTTAGACTTCGATATATATCTATTTAACTGGACCAATCCAGATGACTTCTATGTGGGATCGAACA	81	7989463	0.807169548	12	66	559	0.834862385	1.658011397	0.247706422	0.259259259	0.449541284	81	17	1	91	2L:7989428-7989523
2L	-	7991393	7991505	start_codon	pes	FlyBase	G10982.1	AAGACTCAGGCGCAGCTCCACCAAGATGACATCACGGACGCGCCACTGTGCCCGACTGGGGATCGTTCTCCTTGGGATCTGTTGCATCGCCAGCGGAATTTACCTCTTCCGCA	19	7991505	0.971659917	11	16	95	0.916666667	1.342422681	0.125	0.157894737	0.333333333	19	2	0	22	2L:7991393-7991505
2L	-	7991539	7991601	NoAnnotation			G10983.1	CAGTCGATGCGAGGGTTCCATGCTCAGTGCGCAACAAGAGATCGATCGAGGAAGACGCCCTGC	5	7991539	0.930908496	4	5	18	1	0.84509804	0.142857143	0.4	0.571428571	5	0	0	7	2L:7991539-7991601
2L	-	7992179	7992204	intron	pes	FlyBase	G10984.1	AATGTGGATGTAATGATCTCACCTTT	7	7992194	0.77603005	3	7	55	1	1	0.4	0.285714286	0.5	7	0	0	10	2L:7992179-7992204
2L	-	7993875	7993973	5'utr	pes	FlyBase	G10985.1	CGCGTCGCTGCAATTGAAATTGATTTCAATTTAAAAGTATTTGAAGAAAAATTAGACACGTGCCGTGAAGTGCAAATGGAAAAAGTGTTAGAAAAGCGA	37	7993875	0.970251001	9	33	181	0.941176471	1.380211242	0.137254902	0.297297297	0.490196078	37	2	1	48	2L:7993875-7993973
2L	-	7994031	7994082	5'utr	pes	FlyBase	G10986.1	AAGTGGAAGCGAGACGGCCAATGGCAAGAAATAGACGCGTGCTGTGGAAGCA	7	7994063	0.711523684	4	7	10	1	0.954242509	0.111111111	0.285714286	0.444444444	7	0	0	9	2L:7994031-7994082
2L	-	7994119	7994149	5'utr	pes	FlyBase	G10987.2	CTCTTGATCGCGCGCGTAAGTTCGAGATCAA	4	7994145	0.771709176	2	3	19	0.666666667	0.602059991	0.333333333	0.5	0.666666667	4	2	0	4	2L:7994119-7994149
2L	-	7999668	7999716	3'utr-coding	Wwox	FlyBase	G10988.1	AGTTTCTGCCCAATAAGTGCAATGCAAATAAACTTTTGTACGTTAAGAA	9	7999689	0.771401407	5	8	58	0.875	0.669006781	0.0625	0.555555556	0.75	9	0	2	14	2L:7999668-7999716
2L	-	7999767	7999810	5'utr-coding	Wwox	FlyBase	G10989.1	TTATGCATTATGCTACCACCAATGATTCCATTAGGTATAATTTT	19	7999790	0.849781901	6	17	164	0.896551724	1.414973348	0	0.421052632	0.620689655	19	3	0	26	2L:7999767-7999810
2L	+	832554	832588	3'utr	dock	FlyBase	G1099.1	AGGTGAGACATCCTGATCCTGGATCCAGGCCACTC	5	832588	0.917874215	3	5	20	1	0.77815125	0.5	0.2	0.333333333	5	0	0	6	2L:832554-832588
2L	-	7999828	7999898	stop_codon	Wwox	FlyBase	G10990.1	GTGGAAGCTGAGCGAGAACCTGATTGCCGAGCTTGTGGAGCAGGAGCAGCATTAGCCAAGTCATTTGGCTA	15	7999853	0.71488633	5	15	61	1	1.361727836	0.652173913	0.4	0.608695652	15	0	0	23	2L:7999828-7999898
2L	-	7999960	8000016	coding	Wwox	FlyBase	G10992.1	CGAGTATCTACTGTGCGACGGCCAACGAGCTGACCGGATTGTCTGGACTGTACTTCA	16	8000016	0.764914588	7	15	81	0.952380952	1.301029996	0.142857143	0.25	0.428571429	16	1	0	20	2L:7999960-8000016
2L	-	8000135	8000184	coding	Wwox	FlyBase	G10993.1	TGTCCAGCGATTTGTCACGAAACTATTGGTTCTACCGCCTGCTCTTTGCC	26	8000184	0.940130065	5	25	171	0.945945946	1.544068044	0.027027027	0.230769231	0.459459459	26	2	0	35	2L:8000135-8000184
2L	-	8000199	8000218	coding	Wwox	FlyBase	G10993.2	ATTTCTGTTTTTAGCCTGCA	3	8000218	0.884810357	2	2	19	0.666666667	0.602059991	0	0.666666667	0.833333333	3	2	0	4	2L:8000199-8000218
2L	-	8003293	8003401	coding	Wwox	FlyBase	G10994.1	ATGGTCTGGAGACCACATTCCAGGTCTCGCACCTGTCGCATTTCTACCTCACATTGCAACTGGAGACACTGTTTGACTACAAAACACGGATCATTGTGCTGTCATCCGA	39	8003293	0.971581213	9	37	222	0.955555556	1.33243846	0.022222222	0.128205128	0.244444444	39	1	1	43	2L:8003293-8003401
2L	-	8003405	8003465	intron-coding	Wwox	FlyBase	G10995.1	AGCCACATTGATTATCTCATCCTTAATGCCGGAGTATTCGCACTGCCCTACACGAGGACCG	17	8003405	0.948226719	7	16	99	0.947368421	1.255272505	0.105263158	0.117647059	0.210526316	17	1	0	18	2L:8003405-8003465
2L	-	8003532	8003593	coding	Wwox	FlyBase	G10996.1	CGCCGCTCTCGACTTGAGCTCTTTGCGTTCAGTTCAGCGATTTGTGGAAGAAATTAAGCAGA	13	8003532	0.986447248	5	11	100	0.888888889	0.726998728	0	0.384615385	0.555555556	13	0	2	16	2L:8003532-8003593
2L	-	8003642	8003776	coding	Wwox	FlyBase	G10997.1	GGATTTGCATGGACGCACCGCGCTGATAACGGGCGCAAATTGTGGCATTGGCTACGAGACGGCTCGTTCGCTCGCCCATCACGGCTGTGAGATCATCTTCGCCTGCCGGAACAGATCCTCCGCAGAGGCGGCCAT	24	8003754	0.971559802	11	22	123	0.941176471	1.505149978	0.411764706	0.291666667	0.5	24	2	0	32	2L:8003642-8003776
2L	-	8003907	8003984	coding	Wwox	FlyBase	G10998.1	AACGGATCACGGGCGAATTACCCTTGGGCTGGGAGAAGTACTACGATGAGCAGGGAAAGCGTTTCATGTTCCTCAACA	12	8003944	0.746089057	5	11	66	0.9375	0.875061263	0.1875	0.166666667	0.375	12	0	1	15	2L:8003907-8003984
2L	-	8004576	8004631	3'utr	Spn28Dc	FlyBase	G10999.1	TTAAGCTTTAGCACCTAAGTTCGTTGACTTTATAGTTAGGAAACTAATAAATCATT	27	8004576	0.90125828	4	26	264	1	1.556302501	0	0.259259259	0.444444444	27	0	0	36	2L:8004576-8004631
211000022278187	+	1062	1134	NoAnnotation			G11.1	ACTTACCGTGCCCTCCACCCCTCCTTCACTACTCCGAGACAACATGGACTGGCAAGCCCCCCCGCGACCCACC	17	1103	0.980502401	5	17	56	1	1.342422681	0	0.176470588	0.363636364	17	0	0	22	211000022278187:1062-1134
211000022278724	+	994	1041	NoAnnotation			G110.1	GGGTTTTATTTATATAGTTAGTGTGGGGCTTGGCAACCTCATAAAAAG	14	1041	0.621554912	9	13	115	0.894736842	1.230448921	0.263157895	0.357142857	0.526315789	14	2	0	17	211000022278724:994-1041
2L	+	832675	832869	3'utr	dock	FlyBase	G1100.1	AAAACAAAACAAATACACTTGATATCTCCGCGCGGAGTCTGCTCCCCGCATTATTATAAACATAATCTAATCGTTTGCTGGCGTGGAGGAGGGCGGCGACTTATACGCGTATAAGCCATACTGTACAGTTGATGCAATGCTAACCTAGGCACTCTTTCATCTCTAGATATACGTGTACTCTTATTTACGATACGA	96	832850	0.969430372	21	90	524	0.932835821	1.795880017	0.164179104	0.291666667	0.492537313	96	8	1	125	2L:832675-832869
2L	+	832872	832918	3'utr	dock	FlyBase	G1100.2	ACGATTACGAGTAGAACGCAGCGATTCCAGCTTTAACTTTTGTTTTG	10	832892	0.755120251	4	7	55	0.933333333	1.146128036	0.133333333	0.4	0.6	10	1	0	14	2L:832872-832918
2L	-	8007047	8007115	coding	Spn28Dc	FlyBase	G11000.1	GGCACTTTTGCTCGTGAGTTCGGTGTGCTGTGAATCGGAACTATTTCGTGATGACCTGAGGACCCCGGA	16	8007047	0.953723119	6	16	104	1	1.301029996	0.45	0.25	0.4	16	0	0	20	2L:8007047-8007115
2L	-	8008787	8008818	coding	CG12560	FlyBase	G11001.1	AATAAACCCGGCTCTATAGACTTTGTGAGAAG	26	8008794	0.653806503	2	26	163	1	1.602059991	0	0.423076923	0.625	26	0	0	40	2L:8008787-8008818
2L	-	8041867	8041968	NoAnnotation			G11002.1	AAAAATCCTTTTTTCGCTAACGAAGTGGTTTTATGTTGTTTTCGCGTCGCTGCACGGCGGCAAATAAAACAAAATAAACTTGTAGACGTAAGCTTTAAAAAA	31	8041907	0.918174512	10	30	183	0.975	1.591064607	0.05	0.161290323	0.35	31	1	0	39	2L:8041867-8041968
2L	-	8041981	8042126	lincRNA_intron-lincRNA_exon	RpL36A	FlyBase	G11003.1	GGCCAAGACCACCAAGAAGATTGTGCTGCGTATGGAGTGCACCGAGTGCAAATACCGCAAGCAGACTCCCCTGAAGCGTTGCAAGCACTTCGAGCTGGGCGGTGACAAGAAGCGCAAGGGACAGATGATCCAGTTCTAGGCACCTT	56	8042126	0.950703703	18	51	225	0.918918919	1.531478917	0.27027027	0.214285714	0.405405405	56	5	1	68	2L:8041981-8042126
2L	-	8042444	8042514	coding	RpL36A	FlyBase	G11004.1	GCTCAGGGCAGGCGTCGTTACGACAGGAAACAGCAGGGTTTCGGAGGTCAGACCAAGCCCATCTTCAGGAA	12	8042444	0.873297538	4	11	31	1	1.301029996	0.2	0.416666667	0.65	12	0	0	20	2L:8042444-8042514
2L	-	8042847	8042873	NoAnnotation			G11005.1	TGCCATCGCTATGTGATTTCCTTCTTT	5	8042857	0.638610023	3	5	45	1	0.903089987	0	0.2	0.5	5	0	0	8	2L:8042847-8042873
2L	-	8054376	8054429	NoAnnotation			G11006.1	ATATTTAACACATCCTAAACATTTAATCAATAAAAATTAATCGTTTGCACAATG	9	8054429	0.972876155	8	9	66	1	1.041392685	0	0.222222222	0.363636364	9	0	0	11	2L:8054376-8054429
2L	-	8054447	8054562	stop_codon	poe	FlyBase	G11007.1	CTTCATCGAAGAAATCCTCGCTGCCCTGCCTTCAACATCGAGCTCTAATTAAAATGCAATCGCTGTTTCTAACCAAATAAATTGCAGAACTTTAAGCGATTGCTGCGTATATATAA	53	8054486	0.650337765	17	47	333	0.901408451	1.806179974	0.084507042	0.245283019	0.436619718	53	7	0	64	2L:8054447-8054562
2L	-	8054564	8054595	intron-coding	poe	FlyBase	G11007.2	AGGTCTCCTGCATCTCATCGAGCACCCGGACA	31	8054587	0.788256928	3	27	145	0.857142857	1.556302501	0.166666667	0.290322581	0.476190476	31	6	0	36	2L:8054564-8054595
2L	-	8054655	8054812	coding-intron	poe	FlyBase	G11008.1	TAAGCACGCCCAAGGAGGAGGATTGGCCGATTTCCCTGTTCGACTATCTTCGTAAGAACGATGAGGCTTTGCTCAAGTCCACGGATAGCATCCTGCAGACCCTAACGGAGGAGTTCCTGCCCTGCACTTCCTTTGTCGAATTCTGTGATGTTGCAGGT	263	8054812	0.976673572	24	257	1675	0.977077364	1.754603129	0.100286533	0.25095057	0.435530086	263	3	5	341	2L:8054655-8054812
2L	-	8054825	8055017	coding	poe	FlyBase	G11009.1	AGCCGAGAGCTATGGAATAAGCATAAGCTAGCACATCTGAAGAGGATGATTGCAGTGGCCCAGGGTCGCCACGTCTCACCCGCCGTGCTGTGCAAAGCCTTGTTGGCTCCTGCAGACCGCCAGGTCAAGGATTACACTGTTTACAAGCCCTTCCTTATGATGTGGGCATTGGTGGACTTGATCTACGACAATC	35	8054894	0.966915241	20	31	200	0.893617021	1.021189299	0.191489362	0.228571429	0.425531915	35	2	3	42	2L:8054825-8055017
2L	+	832948	832977	3'utr	dock	FlyBase	G1101.1	TTACGGTTCATTATTACAATTGCGATTATT	6	832967	0.705314804	4	6	58	1	1.079181246	0	0.666666667	0.833333333	6	0	0	12	2L:832948-832977
2L	-	8055088	8055256	coding	poe	FlyBase	G11010.1	TTGCTTGGGAACGCAGCTTCCATGACGATGCCGGCGGAGGTGGTCCGCAATCGAACATGCACTTCGTACCCTACCTGCTCTTCTACTCCGTCTATCTGTTGCTTTCGTCGCGATCAGCGGCTAGAGACAGCAAGACTCTGCTGACGTATTTGCAGGCGCCGCCCAGCGA	55	8055256	0.982336314	20	47	350	0.849315068	1.491361694	0.178082192	0.236363636	0.424657534	55	10	1	62	2L:8055088-8055256
2L	-	8055283	8055519	coding	poe	FlyBase	G11011.1	CACACACTTCAATGTGGTCCATGTGGACTGCCACACATCAGCCATAAGATTGACACGTGGCAGGGATGAATGGGAGCGTGCTAGTTTGCAAAATGCCAACACCAGATGTAATGGACTGCTGCCCCTTTGGGGACCCGCCGTTGGAGAGGCGGCCTTCTCCGCTTGCATGACCCGCCACAGCAGTTATATGCAGGAGAGTACCCAGCGCTGTGACATCTCCTACACCAGCAGTGTGCA	340	8055519	0.970872291	22	334	1928	0.976293103	2.178976947	0.168103448	0.264705882	0.461206897	340	9	2	453	2L:8055283-8055519
2L	-	8055520	8055570	coding	poe	FlyBase	G11012.1	TGTCGAGGAGTTTGAGCTGAAGTCGAGAAAAACCATTGGCTATACCACCGT	7	8055570	0.80905799	4	7	31	1	0.903089987	0.375	0.142857143	0.25	7	0	0	8	2L:8055520-8055570
2L	-	8055631	8055671	coding	poe	FlyBase	G11013.1	CTGCGCGACGAAACAGGACTAACTTGCTTTATTTGTCGCGA	9	8055649	0.631843622	3	8	68	0.909090909	1	0.090909091	0.222222222	0.363636364	9	1	0	10	2L:8055631-8055671
2L	-	8055676	8055712	coding	poe	FlyBase	G11013.2	AGGTGACGGCCAAGGGCTCCATCCTGCAGAAGATCGA	8	8055712	0.971323876	2	6	15	0.75	0.77815125	0	0	0	8	2	0	6	2L:8055676-8055712
2L	-	8055797	8055978	coding	poe	FlyBase	G11014.1	CGGCCTCTCAAATCATCATGAGGCAACTCAGGTGGCTATTAGCAAGGACATTATACCCATTATTCATCGCCTGGAACAAGTATCCAGCGATGAGCATGTGGGCAGTCTGGCCGAGAACCTTTTGGAAGCTCTCTCCACCGATTCGGCGACAGCAGCGAGGGTGCAGCAAGTGCGTGACTTCA	23	8055974	0.963289804	16	23	113	1	1.397940009	0.2	0.086956522	0.16	23	0	0	25	2L:8055797-8055978
2L	-	8056006	8056090	coding	poe	FlyBase	G11015.1	ACATCACCGAGCATGCGCCTTGTGTCAAGCCCACTCTCCTGCGAACCGACTCCGATGAGCTGAAAGAATTCATCTCGCGGCCAAG	12	8056006	0.944664866	6	12	53	1	1.230448921	0	0.333333333	0.529411765	12	0	0	17	2L:8056006-8056090
2L	-	8056102	8056192	coding	poe	FlyBase	G11016.1	AACTCTTCTGCGTGCTGACTAACCAAATTGAGCACAACTGCATTGGCGGCACTCTCAAGGACTACATAGTAAGTCTCGGCATCGTTGAGCG	15	8056102	0.951469265	8	14	62	0.9375	0.875061263	0.3125	0.066666667	0.125	15	0	1	15	2L:8056102-8056192
2L	-	8056215	8056249	coding	poe	FlyBase	G11017.1	CTTTGAACTTTAATCGCTTTGACAACGAGCGCACA	5	8056215	0.954395107	4	5	27	1	0.84509804	0	0.4	0.571428571	5	0	0	7	2L:8056215-8056249
2L	-	8056378	8056557	coding	poe	FlyBase	G11018.1	GCGGTTACCGAGCAGTTATTGGAGATCATGGAAACAATACTATCGAAGGCGGCCAGCGATACGTTGGACTCGTTCCTGCAGTTCTCCTTGACATTCGGTGGACCGGAGTATGTAAGCGCACTAATATCGTGCACAGACTGTCCCAATGTTAGAAACAATCCTTCGGTGCTCCGCCATCTT	62	8056537	0.710076354	21	55	330	0.896551724	1.591064607	0.183908046	0.258064516	0.471264368	62	8	1	78	2L:8056378-8056557
2L	-	8056624	8056707	coding	poe	FlyBase	G11019.1	CTTATCCAGGTACTGCTTAAGCTATTCCTTATTTGTGTGAAAGTGCGCCGTTGCCAAGAGGTGCTTTGCCAACCCGAGATCGGA	12	8056707	0.977237004	8	12	79	1	1.146128036	0.142857143	0.166666667	0.285714286	12	0	0	14	2L:8056624-8056707
2L	-	8056844	8056893	coding	poe	FlyBase	G11022.1	TATCGCATGCGCGGTCTCCTGGGAGACGCCACAGAGGAATTTGTGGAAAC	5	8056844	0.939650804	4	5	20	1	0.77815125	0.166666667	0.2	0.333333333	5	0	0	6	2L:8056844-8056893
2L	-	8056984	8057050	coding	poe	FlyBase	G11023.1	TTGTACGGATTGTGAACTAATCGCCCTGTTGGAAGATGATAACGGCATGGAATTGCTGGTCAACAAC	10	8057050	0.963894279	5	10	60	1	1.079181246	0.333333333	0.2	0.333333333	10	0	0	12	2L:8056984-8057050
2L	-	8057185	8057244	coding	poe	FlyBase	G11024.1	AAAACACCGGTGTTTGTCTTCGAGCGCTTATATTCCATTATTCATCCCGAGGAGCATGAC	7	8057185	0.993013734	4	5	58	0.545454545	0.77815125	0.272727273	0.428571429	0.636363636	7	5	0	6	2L:8057185-8057244
2L	-	8057292	8057458	coding	poe	FlyBase	G11025.1	CCGCAGAACCTACAAGACTCGCATGCTAGGACCAGTTCTGGAAAGCTATCTTGCCCTAAGAAGCTTAGTCGTGCAGCGTACGCGACTCATTGACGACGCACAGGAGAAGCTGTTAGAGATGCTAGAGGATATGACCAGCGGAACCGAGGAGGAGACACGTGCCTTTA	100	8057292	0.957339027	15	94	445	0.938596491	1.728353782	0.324561404	0.13	0.236842105	100	6	1	107	2L:8057292-8057458
2L	-	8057492	8057534	coding	poe	FlyBase	G11026.1	CTTCAGATTTATCCTTAGGATATGCACTGCGCCAGTATGTGGA	7	8057492	0.975100943	5	7	46	1	1.079181246	0.166666667	0.428571429	0.666666667	7	0	0	12	2L:8057492-8057534
2L	-	8057545	8057684	coding	poe	FlyBase	G11027.1	CCAGTGCAGAGTACTTAATGCTGTACAAGAACATGGCCACAGAGCAACCCTGGCTGCAGTATTTGGTCCTGAAAGGAGTATTAAGTCAAATCTCACAGCTTCTGGCTATTGAAATCAGCAAGGTGCACCGCATGGAGGAG	34	8057545	0.974081336	14	33	195	0.978723404	1.662757832	0.106382979	0.235294118	0.446808511	34	1	0	46	2L:8057545-8057684
2L	-	8057730	8057888	coding	poe	FlyBase	G11028.1	GTGTGCTGGACAAGCAACGAGTGATTAAACCTCTTGTATTCAACGCCAAGTGGATACAACCGTTGCTATTTAATGCAAACTCCAGATTCGGTCGCCAGCTGGCCTGCTCCTTGCTGAGCAGCTTGAGCCGAACTAACGAACGGCGGCAACAGGCTCTGA	29	8057730	0.971083299	16	29	163	1	1.568201724	0.135135135	0.24137931	0.405405405	29	0	0	37	2L:8057730-8057888
2L	-	8057948	8058039	coding	poe	FlyBase	G11029.1	AAGCGGATGCCGTCAAACAACCAGGCTAAGCTAAAGAATGCCAAGGATCAGAATGTGGCGGCATCCGGCGGATCAGATGCACCGCCGAAGAG	11	8058036	0.935810568	5	7	29	0.611111111	1.041392685	0.166666667	0.363636364	0.611111111	11	7	0	11	2L:8057948-8058039
2L	+	852877	852990	start_codon	kraken	FlyBase	G1103.1	GGAGCTCGCCCGATCCGCGTCCAGCATTACGGAGCACCATTTGCGAGCAGCAATTAGCCATGGGCCAGACACGCGTGGCAGCAACAACAGCGGCGCAATCTCCCGCGGCGGAAC	19	852952	0.999862701	6	15	33	1	1.414973348	0.115384615	0.157894737	0.384615385	19	0	0	26	2L:852877-852990
2L	-	8058057	8058113	coding	poe	FlyBase	G11030.1	TGTTTGAGGGCAACACGGTGGACTATAGGGCCTGGCTGAACTCAGACCGTAATCATG	25	8058057	0.970779106	3	22	97	0.945945946	1.243038049	0.378378378	0.32	0.540540541	25	1	1	35	2L:8058057-8058113
2L	-	8058117	8058200	coding	poe	FlyBase	G11030.2	GCATCATGCAGAATCTCATCTGCCCGGTTCTGCCCGGCAGCAAGCCCAATCAGAAGGTGGCCACTACAGATTTGTGTAGCATGA	43	8058143	0.930805387	9	39	258	0.92	1.361727836	0.16	0.093023256	0.22	43	3	1	46	2L:8058117-8058200
2L	-	8058343	8058422	coding	poe	FlyBase	G11031.1	TAAGTTTAGAGGCAGCTGTGCACCAAGAAATGACACTTTTGGAGGTGCTCTTGGGCCAGGACGACATCTGCTGGGAATAC	14	8058343	0.951922913	8	14	63	1	1.278753601	0.105263158	0.285714286	0.473684211	14	0	0	19	2L:8058343-8058422
2L	-	8058451	8058507	coding	poe	FlyBase	G11032.1	AAGGATAATGCCGAGGCATGCATGCATCTGTTGCAGTTGGTGACCACAAGGGTGAAG	8	8058486	0.753889027	6	8	36	1	1.041392685	0.090909091	0.125	0.363636364	8	0	0	11	2L:8058451-8058507
2L	-	8058562	8058626	coding	poe	FlyBase	G11033.1	ACGATTGTCGCGTGTGCTTGTATAGTCAGGGACTCGTCAGTGAACTGGCTGAGCACAACCTGCGA	23	8058562	0.964790361	8	23	124	1	1.414973348	0.423076923	0.086956522	0.192307692	23	0	0	26	2L:8058562-8058626
2L	-	8058647	8058707	coding	poe	FlyBase	G11034.1	CCACCACAAATCGCTGCTACGGCTGTGCACTGGCATCTACCGAGCAGTGTCTGACGCTTCT	9	8058647	0.972575976	5	7	45	0.9	0.954242509	0.1	0.111111111	0.2	9	1	0	9	2L:8058647-8058707
2L	-	8058905	8058942	coding	poe	FlyBase	G11035.1	AAACAAGATTATACAGCTGCTCGCCCAGAAATACTGTG	8	8058905	0.969656128	4	5	31	0.777777778	0.84509804	0.222222222	0.125	0.222222222	8	2	0	7	2L:8058905-8058942
2L	-	8058986	8059025	coding	poe	FlyBase	G11036.1	CTTATTCAAAAGGTGGCCGAGCATCGTAGCAGTGATCGAA	7	8058986	0.934802677	5	6	26	0.9	0.954242509	0.1	0.428571429	0.6	7	1	0	9	2L:8058986-8059025
2L	-	8059140	8059197	coding	poe	FlyBase	G11037.1	CTGCAAATATGCCAAATTTGATTTCAGCATGTATGCCCGTGTTTGCTGCGCTGTTGAT	15	8059140	0.936135728	7	15	117	1	1.255272505	0.055555556	0.2	0.333333333	15	0	0	18	2L:8059140-8059197
2L	-	8059210	8059283	coding	poe	FlyBase	G11038.1	TGCGGTGAGAACGTGTTCCAGTGCCACAAATGTCGGGCCATTAACTACGATGAGAAGGACCCGTTCCTGTGCCA	17	8059232	0.820774001	7	17	69	1	1.342422681	0.590909091	0.294117647	0.454545455	17	0	0	22	2L:8059210-8059283
2L	-	8059316	8059403	coding	poe	FlyBase	G11039.1	GCATGCAATTTGATGATCGAGTTTGCTGATTTCTTTGAAACTGTGAGTGGATCCAGTGAGAATTTACAATGTCCACGTTGTAGTGCAG	10	8059316	0.986348465	8	9	73	0.722222222	1.113943352	0.666666667	0.4	0.666666667	10	5	0	13	2L:8059316-8059403
2L	+	853216	853275	coding	kraken	FlyBase	G1104.1	AGCTGCTGGGCGAGGACAGCTGGGAGGAGTTCTCTATCGCGGTGCCCTGGGGAACCGTTG	5	853216	0.94206565	4	5	23	1	1	0.2	0.4	0.7	5	0	0	10	2L:853216-853275
2L	-	8059443	8059470	coding	poe	FlyBase	G11040.1	AGCTCGCTCAGTATCCCTGCAATCGGCA	5	8059443	0.880417328	4	5	21	1	0.77815125	0	0.2	0.333333333	5	0	0	6	2L:8059443-8059470
2L	-	8059500	8059601	coding	poe	FlyBase	G11041.1	ATTTCCAAGTTGATCGTGCGGATTGCCGACTTAAAGCGGACAAAGATGGTGAGAACCATTAATGTTTACTACAACAACCGCAGTGTCCAGGCGGTAGTGGAG	16	8059500	0.962875653	10	16	80	1	1.278753601	0.263157895	0.125	0.263157895	16	0	0	19	2L:8059500-8059601
2L	-	8059602	8059645	coding	poe	FlyBase	G11042.1	ACACCACAACCACAATGATTTATAAGCTAGTCCAATGCCATACT	38	8059645	0.975490004	6	37	249	0.960784314	1.69019608	0.352941176	0.236842105	0.431372549	38	2	0	49	2L:8059602-8059645
2L	-	8059752	8059867	coding	poe	FlyBase	G11043.2	TAACAGAACGACTGCCAGAGTTCGTTTCCCGCGCTGTGGATGTTCTCAGGCAGCAGAACGAACTGCTTTGCAAGCATCCAAATGCCCCAATATACACCACCTTGGAGTCTATACTT	19	8059830	0.979469676	9	17	88	0.869565217	1	0.086956522	0.210526316	0.347826087	19	2	1	20	2L:8059752-8059867
2L	-	8059934	8060020	coding	poe	FlyBase	G11044.1	TTATGACCGGACTTTTTGAGCATGCCAATGAACGGCAGCGTGAGAAACTTCTCAACATATTTTGGAACCTGTGGCCATTGGTGCCCA	19	8059942	0.76722723	11	17	96	0.875	0.84509804	0.041666667	0.263157895	0.416666667	19	1	2	21	2L:8059934-8060020
2L	-	8060044	8060119	coding	poe	FlyBase	G11045.1	AGATCTTTAGATACGCATGCGATGCGCTGATAATCAGATTTGTGCGAATATTCCTGTTGGAGAACAACATTACTCA	9	8060112	0.987571108	5	7	64	0.818181818	0.653212514	0.181818182	0.222222222	0.363636364	9	1	1	9	2L:8060044-8060119
2L	-	8060157	8060240	coding	poe	FlyBase	G11046.1	CAGCCGCAGCCATCGACCTCGTCTGCCTCCGGAAAACTTCGAACAGATCGTGAGAAGAGCGAGGATACAGACGCCTACTACTCC	13	8060157	0.920742277	6	13	43	1	1.230448921	0	0.230769231	0.411764706	13	0	0	17	2L:8060157-8060240
2L	-	8060306	8060371	coding	poe	FlyBase	G11048.1	ATGAAGATGCGTTGGCCATGCTGATGGAAATCGCCTGTTATCAGTTGGATGATGGCGTGTCGCCTA	11	8060354	0.67388567	9	11	76	1	1.204119983	0.0625	0.181818182	0.4375	11	0	0	16	2L:8060306-8060371
2L	-	8060404	8060448	coding	poe	FlyBase	G11049.1	GTTGACGGAACACCTACGTACTTGCCAGGAGATAAGCCAAATGCG	7	8060404	0.930640632	5	7	25	1	0.903089987	0.75	0.142857143	0.25	7	0	0	8	2L:8060404-8060448
2L	+	853589	853638	coding	kraken	FlyBase	G1105.1	CACGGCTGGCAGGACAACTGCGGCAGCTTCGACAGGCTGTGCCCCCTGCT	21	853605	0.967672017	4	18	71	0.892857143	0.795880017	0.142857143	0.238095238	0.428571429	21	0	3	25	2L:853589-853638
2L	-	8060575	8060627	coding	poe	FlyBase	G11050.1	GTCACTCCCTCGACGCTCATTTCCGGGTGGTCAAGCGGGTGTGCAACATTGTC	5	8060575	0.991969298	4	4	22	1	0.77815125	0.166666667	0.2	0.333333333	5	0	0	6	2L:8060575-8060627
2L	-	8060706	8060772	coding	poe	FlyBase	G11051.1	TACGATAGTGGATTCTGCGAAGCGATGACCTTTACACTTTGTGAGTACATGATGCTAAATTTGAACA	24	8060706	0.981739838	8	23	176	1	1.447158031	0.571428571	0.217391304	0.357142857	23	0	0	28	2L:8060706-8060772
2L	-	8060905	8060959	coding	poe	FlyBase	G11052.1	AGGTCCCGGAGTTCAGCTACTGAAGCCCATTAAACATGGTCCTAAACCTGACATA	7	8060959	0.92727936	4	7	34	1	1	0	0.285714286	0.5	7	0	0	10	2L:8060905-8060959
2L	-	8061066	8061127	coding	poe	FlyBase	G11053.1	CTTTGTGGCCAGTACCACAGCAAATGTTCTCAGTAAGAGTGGAGCATTCGTTTACGCCCTAG	10	8061066	0.964068201	5	9	49	0.9375	0.875061263	0.0625	0.5	0.6875	10	0	1	15	2L:8061066-8061127
2L	-	8061178	8061211	coding	poe	FlyBase	G11054.1	CCTGTTCGGAGTTCTGATGGGCAAAACAAAGTCA	5	8061178	0.937263251	3	5	20	1	0.77815125	0.166666667	0.2	0.333333333	5	0	0	6	2L:8061178-8061211
2L	-	8061336	8061377	coding	poe	FlyBase	G11055.1	AGTGCTTCACGATCTGCTTACTGCTCTAGTGGACTATGTGGA	15	8061347	0.668411155	8	14	117	0.954545455	1.322219295	0.318181818	0.4	0.590909091	15	1	0	21	2L:8061336-8061377
2L	-	8061381	8061438	coding	poe	FlyBase	G11056.1	TGATCCAGGTTATACTCATGTTGACTACCGATCTCAATGGAAACAACGAAAGGGATCA	198	8061381	0.968979032	9	186	1023	0.94095941	1.804480189	0.339483395	0.277777778	0.472324723	198	13	3	255	2L:8061381-8061438
2L	-	8061449	8061499	coding	poe	FlyBase	G11056.2	GAGAGCATTATCCAACATCTAGGAACATTCGACTTGTGCAATGGCCTGCAG	11	8061473	0.71452977	4	4	32	0.666666667	0.698970004	0.4	0.272727273	0.466666667	11	4	1	10	2L:8061449-8061499
2L	-	8061609	8061687	coding	poe	FlyBase	G11057.1	AGCCAGGTCCCAGTGGCGTTGCTGGCTCCGGTGGTGTTGCTGTTTTGAGTGCCATGAGCAGCAGTGAGGATAATGAAGC	20	8061617	0.682579613	12	19	136	0.923076923	1.380211242	0.346153846	0.25	0.423076923	20	2	0	24	2L:8061609-8061687
2L	-	8061780	8061845	coding	poe	FlyBase	G11058.1	GCGTACTTCTCCAGCAGAGCCTGCTGGCAGCGGTGGATCAGAGAGTGGAGGCAGTGGAGTAGAGAG	11	8061793	0.867836898	5	10	34	1	1.146128036	0.142857143	0.272727273	0.428571429	11	0	0	14	2L:8061780-8061845
2L	-	8061923	8062041	coding	poe	FlyBase	G11059.1	TTGCCATCGCATTGAGTCTCCAACAGCACGGTGGGGATGCAAACGCCTTGCAGTCTCTTCAGCAAGGATTGGCCAATCTTCAGGGCATCCGTCAAGCTACTGCCATGGCAGCAGCTGTG	14	8061923	0.953217351	10	14	69	1	1.301029996	0.2	0.285714286	0.5	14	0	0	20	2L:8061923-8062041
2L	+	853692	853759	coding	kraken	FlyBase	G1106.1	CGCACTATCCGATGGGCATGCAGTACTTCATCTTCTGGGACGGCATATGCCTGATTCGCCGGATAGTC	13	853692	0.97118679	6	10	79	0.875	1.146128036	0.1875	0.230769231	0.375	13	2	0	14	2L:853692-853759
2L	-	8062049	8062143	coding	poe	FlyBase	G11060.1	TCGGTCAGCAGCAAATGCTCAATCTGGAGGCATTCATGGGTGGCGGTTTCCCTCGCTTACTCGGCCTACCCGAAGATGCCGACGATGAGGCCATC	12	8062049	0.97664448	9	10	63	0.833333333	0.875061263	0.055555556	0.5	0.666666667	12	2	1	15	2L:8062049-8062143
2L	-	8062160	8062262	coding	poe	FlyBase	G11061.1	AGCTGCAAGTGATATCATCGAGGAAGCAGCTGGCGTTGTTGTTGATGGGTCAGTTGGAGGAGGTGGATTACCCGAACCGAATGCGGACGCGGAAGGTGCTGCA	25	8062160	0.967173082	11	23	123	0.9375	1.477121255	0.15625	0.24	0.40625	25	2	0	30	2L:8062160-8062262
2L	-	8062380	8062435	coding	poe	FlyBase	G11062.1	GATTTGCTGAAGCATGATGCTAGCGTGATTAGCCACAGCGCCAAAGAGGCCCTGAT	36	8062380	0.969326089	8	31	171	0.854166667	1.311753861	0.125	0.222222222	0.416666667	36	6	1	41	2L:8062380-8062435
2L	-	8062479	8062578	coding	poe	FlyBase	G11063.1	CACCGACGCTAGACGAACCCGTGAATATTGTGAAGCGAGGCTTGTGCCAGCCGGAGACCATTGTCCATTGTCTGGTAGAGATAATGTACGGATTTGCCTT	23	8062479	0.964811827	8	22	119	0.96875	1.190331698	0.25	0.217391304	0.4375	23	0	1	31	2L:8062479-8062578
2L	-	8062634	8062662	coding	poe	FlyBase	G11064.1	AATCGCTAGCGAAGATCTGCGTGGAGAAC	7	8062644	0.689348048	3	7	21	1	0.954242509	0.222222222	0.285714286	0.444444444	7	0	0	9	2L:8062634-8062662
2L	-	8062671	8062696	coding	poe	FlyBase	G11065.1	CTGATGGTCCGTGGCATTGCCAACGC	6	8062671	0.706748152	4	5	26	1	1	0	0.333333333	0.6	6	0	0	10	2L:8062671-8062696
2L	-	8062700	8062914	coding	poe	FlyBase	G11065.2	CAGCGAGTGCCCTATTGCTACTGCCAACGCCCAATCCTGTTCAGACCCAGGCGCGCTACGTGCTGGCCACTCTATACGGAACTAGAGCATTGTACCATAACTACAAGGATGGAGTGCTTCTTCAGTTTGTAAATAGAGAACTACAGTCAATGCAGCCGAAGCTTGAAAAACTTGAAACTCTGCGGGAGATCGACCCTGAGGCTTTCTACCGCCTA	74	8062800	0.859673051	24	69	290	0.967391304	1.949390007	0.108695652	0.202702703	0.358695652	74	3	0	89	2L:8062700-8062914
2L	-	8062920	8063018	coding	poe	FlyBase	G11066.1	TCAGCTGGATCGAATGGCTAATCACCTTTTGGAAGTAATGGATTGTGCACTGCATTTGTTGGGATCTGGAGTACCTGCTTCTATGCGTCAAAAGGCAGT	21	8062920	0.935164444	12	18	160	0.875	1.322219295	0.5	0.142857143	0.25	21	3	0	21	2L:8062920-8063018
2L	-	8063065	8063179	coding	poe	FlyBase	G11067.1	GTGACATTACTGGATTGCATTGAGGTATATGGAAAATCGAAAGAGCTGGTGGGCTGGCCCGACGAAAGCGAGGATGTTACTGTCCCAGGATCCAGTGCGCCAGCAGTATCTTCCT	12	8063065	0.966401856	7	11	58	1	1.204119983	0.0625	0.25	0.4375	12	0	0	16	2L:8063065-8063179
2L	-	8063307	8063371	coding	poe	FlyBase	G11068.1	GTGGGAATAAGAGTGTTAATTGGAACTCAGGACGTACAGCGTGCTCCCCAATCTGTGACTATTCT	33	8063371	0.944208523	6	31	190	0.913043478	1.322219295	0.347826087	0.242424242	0.456521739	33	3	1	42	2L:8063307-8063371
2L	+	853913	854195	coding	kraken	FlyBase	G1107.1	GAGGGCACTGGCAGGGCGCTGGACAAGTTCCTGGACTACGAAACCCTGCCGGAGAGCAAGCAGCCCTGCTACTCGTACGACGAGATGATCAAACTGGTGCTGGACGCGTACGATGGGTCCGTGGATGAGCCTTCGGTTCGTGTGCTCATGAACAGGGGAATGAGGCACAATCCGAGCAAGAATGGCTACCTCTTTGCCAGGGATCTGAGGCTAAAAGTAAGCCTGCTGGGCATGTTCACCGCCGAGCAGACGTTGGCCTACGCACGCCAGATTCGCTGTCGCG	174	854072	0.964852886	24	168	780	0.961206897	2.348304863	0.452586207	0.264367816	0.448275862	174	9	0	223	2L:853913-854195
2L	-	8063537	8063568	coding	poe	FlyBase	G11070.1	AGCCCGTTTTCCCAATTGACTTTTTCGAGCAC	9	8063542	0.634123738	5	9	86	1	1.079181246	0.166666667	0.333333333	0.5	9	0	0	12	2L:8063537-8063568
2L	-	8063653	8063916	coding	poe	FlyBase	G11071.1	TGATAACCCCTGAACGGATTTACCTGCAAGAGATCAAGGCACAATCGGCCAAGTCACGAATCATGGACGTTGTTGGCATTCGTCATGCGGTTGCCGGAGTGGAAAAAACTACGCTTTTGCTCCTCTGCGAGGATGGAAGCTTGAGGATCTTTTCCGCTCAACCAGAATACACTAGCTTCTGGCTATCGCCACAGGTTCAGCCATTTGGTAATCAGTTGTACTCGTCCACCTTGATGGCTAAGGGAGGTGGATCTGGTTCGACTT	50	8063869	0.944127323	25	50	305	1	1.77815125	0.2	0.18	0.316666667	50	0	0	60	2L:8063653-8063916
2L	-	8064291	8064485	coding	poe	FlyBase	G11073.1	CAAGAAAGCTGTGTGGCTGCCTGGCTCACAGACTCTTCTTGCCGTTGTAACTTCGGATTATGTAAAGATTTACGATTTGGCAGTGGATACATATAGCCCAAAGTACTATTACCTAGTGGCCGTTGGCAAAATTAGAGATTGCACGTTTGTGTACCAGGATGGCAACTACAATATGCTGACCTTTGCAAGCAGCGG	61	8064291	0.976100492	21	59	377	0.987654321	1.602059991	0.185185185	0.278688525	0.456790123	61	0	1	80	2L:8064291-8064485
2L	-	8064522	8064562	coding	poe	FlyBase	G11074.1	ATTCTCACCTTCTCAAGCAGTGGCAGTACTAACGAACACAT	5	8064522	0.904177517	3	5	24	1	0.903089987	0	0.6	0.75	5	0	0	8	2L:8064522-8064562
2L	-	8064576	8064682	coding	poe	FlyBase	G11075.1	AAGAGAAAGTTAACTCTAACGCAATTGAGTTCTGCACCCATTGCCTGCACGGTTATCTCCCTAGCTGCTAATCCGTGCAATGAGGATTGCCTTGCAGTTTGTGGCCT	21	8064682	0.711409411	10	18	139	0.857142857	0.77815125	0.25	0.238095238	0.428571429	21	1	3	24	2L:8064576-8064682
2L	-	8064683	8064780	coding	poe	FlyBase	G11075.2	CGCCACATGGACGTCGTCAACAGTTGGCTGTATCCCATGAGAAGGGAAAGGTGACCATCCTCCAGCTGTCGGCACTGTTGAAGCAAGCAGATGCCTCC	35	8064687	0.971485043	9	32	177	0.931818182	1.612783857	0.204545455	0.2	0.363636364	35	3	0	41	2L:8064683-8064780
2L	-	8064816	8064883	coding	poe	FlyBase	G11076.1	TTTGAGAATGTTCGAATGAACTATTCTGGCGACCAAGGTCAGACTATAAAGCACCTACTATCATCCGG	7	8064883	0.971243142	5	7	39	1	1	0	0.285714286	0.5	7	0	0	10	2L:8064816-8064883
2L	-	8064936	8064980	coding	poe	FlyBase	G11077.1	AGCAACTGCGGCCTTGGAGAGACTCCACCTGCTTGAACAGAGCTT	6	8064936	0.924580663	5	6	21	1	0.77815125	0.166666667	0	0	6	0	0	6	2L:8064936-8064980
2L	-	8065039	8065110	coding	poe	FlyBase	G11078.1	ACAGAGAGACACTTCAGCACCAGGATCAGTGGCTGCTGGTCGTAAGATGCATCCTAGAGTATTTTGACCTGC	15	8065110	0.972581828	7	15	88	1	1.380211242	0.333333333	0.333333333	0.583333333	15	0	0	24	2L:8065039-8065110
2L	-	8065216	8065349	coding	poe	FlyBase	G11079.1	TGGAAATTTCTTCTGTGACTGCGGAGCCAAGGAGGACGGATCCTGTCAGGCATTGAGTAGGCGTATCGGCAGCAATGAGGTTAGAGATTCAGCTGGAATTGGCAGCTATCTACCGTCCCACATGAGCTTACTCG	54	8065321	0.917252768	18	52	295	0.969230769	1.498310554	0.276923077	0.185185185	0.323076923	54	1	1	63	2L:8065216-8065349
2L	+	854230	854294	coding	kraken	FlyBase	G1108.1	CGAGACGCCACAGGTGTATGCGGATGTGATTGCCACGCTGCGGGAGAATGCCGCGAAGGTGGTCT	38	854230	0.952300171	7	36	203	0.961538462	1.698970004	0.442307692	0.263157895	0.461538462	38	2	0	50	2L:854230-854294
2L	-	8065457	8065614	coding	poe	FlyBase	G11080.1	ACCCGCCGTGGGATGATGAACTACAGACCGATATTGATGAGCTATATGACGAGCTAGCCGAGGAAGGTGAGCAAGACTCGTTGCTTGACGATTCCGACGAGGACACGTTGAACAACAAGCTGTGTACCTTCTCGCAGACCCAAAAGGAGTTCATGAAC	22	8065457	0.949915018	12	21	95	0.933333333	1.447158031	0.266666667	0.363636364	0.533333333	22	2	0	28	2L:8065457-8065614
2L	-	8065621	8065661	coding	poe	FlyBase	G11081.1	AAGCGAACTTCTTCAGAGCATTGGCTTCCGAGGCAGTAGGC	10	8065642	0.813801489	3	10	71	1	1	0	0	0	10	0	0	10	2L:8065621-8065661
2L	-	8065703	8065851	coding	poe	FlyBase	G11082.1	CACCACCCCAGGAAGGCTGCGATTTTGCAGATGTACTACAGATAATGATTACTCTAGCTGACGCCAGTCCAGCACGCGGCCATGTCGCCTTGTTCAATACCACCCTCCTTTGGCTGGAACTGGCCAAATTGCAATTACCGGACAAACAC	94	8065851	0.973402335	19	92	554	0.947761194	2.103803721	0.134328358	0.276595745	0.492537313	94	7	0	127	2L:8065703-8065851
2L	-	8065872	8066056	coding	poe	FlyBase	G11083.1	ACCTCGCAGATTCTGAGTTTGTGGCAGGCTGCGCAGCCAAATCCGTCGGAAGAATCTTCACAGGCTTGCGATCATAGTGATAGCGAACGAAATGGCGCGTTGCTCTTAAGCTTCGTGAAGTCATTGGTGAAAGATCAAAGCAAAGCATCGCAGATAGCTCCACCACTGTTCCAAGCTTTGCTTCA	52	8065893	0.823665006	24	44	297	0.884057971	1.30820858	0.304347826	0.269230769	0.449275362	52	6	2	61	2L:8065872-8066056
2L	-	8066084	8066185	coding	poe	FlyBase	G11084.1	AATATGGCCACCGTTTCGGCTATGCCAAGTATCTCAGACCAGTTGGATCCCATGGAAATTGAATACGATTGCGGAACTGCAGCGGGAGGCGGAGAAAGTAAC	54	8066084	0.972324119	16	48	280	0.890410959	1.335792102	0.246575342	0.259259259	0.452054795	54	6	2	65	2L:8066084-8066185
2L	-	8066221	8066295	coding	poe	FlyBase	G11085.1	ATGTGAGTACCGATGTAAGCACCTCCGAGGCATTAGACACCACCTGCCGGATGCTCACCAGCATTTTGCAGCCGT	22	8066263	0.818724461	4	20	90	0.857142857	1.380211242	0.107142857	0.272727273	0.428571429	22	4	0	24	2L:8066221-8066295
2L	-	8066371	8066435	coding	poe	FlyBase	G11086.1	TGTTAACCGACTTTTCCAGCTATCCTTACAAGCGGATTCACAGTTCCAGCATGAAGATCTGGTTG	9	8066371	0.978981814	4	8	54	0.909090909	0.698970004	0.181818182	0.111111111	0.272727273	9	0	1	10	2L:8066371-8066435
2L	-	8066501	8066527	coding	poe	FlyBase	G11087.1	AAAGATCAGCGCTCTGGGAGTCTTACC	5	8066527	0.632028546	3	4	16	1	0.698970004	0.4	0	0	5	0	0	5	2L:8066501-8066527
2L	-	8066553	8066593	coding	poe	FlyBase	G11088.1	GTGCTTAAAACTATGTTCAAAATGCTGGAAAAGCCGGTGGC	18	8066571	0.753998887	4	16	109	0.9	1.255272505	0.3	0.111111111	0.2	18	2	0	18	2L:8066553-8066593
2L	-	8066793	8066846	coding	poe	FlyBase	G11089.1	GCTTATCTCCTCAATGCTGGACATGCGAACGGATTACTTGCAAGGACACAGCGA	16	8066793	0.949146705	6	16	71	1	1.278753601	0.263157895	0.125	0.263157895	16	0	0	19	2L:8066793-8066846
2L	+	854299	854539	stop_codon	kraken	FlyBase	G1109.1	TGAGGTGCCCGGCACCCATCATCTGCACCTGGTCACCCCGGATCGAGTGGCGCCCCACATTATTCGATTCCTGAAGGAGGCGTAAGATTCCATTACTTAAGTAGACGGCTAGATAGAGAGTACTGTGTGTGTATATAGTTAGTGTATTTCATCCCACTTGTGATGTACAGTGATCAAAGGTATGTGCCCGATTTGCACGGCTCTAAATGTTATAACAGATAATAAACACAAATTTATGACT	294	854539	0.97985248	42	279	1951	0.938875306	1.630088715	0.239608802	0.272108844	0.476772616	294	17	8	384	2L:854299-854539
2L	-	8067115	8067160	coding	poe	FlyBase	G11092.1	GATAAGCCAGCAATTATGTTAGAACTCCATGCAGCTTTTCTAAAAC	36	8067160	0.950751287	4	34	252	0.955555556	1.156347201	0.066666667	0.166666667	0.333333333	36	0	2	43	2L:8067115-8067160
2L	-	8067224	8067259	coding	poe	FlyBase	G11093.1	TACCAATTGCTTTCGGTGATCGTGCGTGGCCAAATG	19	8067243	0.701961294	5	18	146	0.96	1.380211242	0	0.263157895	0.44	19	1	0	24	2L:8067224-8067259
2L	-	8067429	8067456	coding	poe	FlyBase	G11094.1	AAGAGAGCGAAGATGCCGCTGGCGAGCA	5	8067447	0.786833611	2	5	5	1	0.903089987	0.75	0.4	0.625	5	0	0	8	2L:8067429-8067456
2L	-	8067470	8067556	intron-coding	poe	FlyBase	G11095.1	GGAACTCCCCGCCTCTCCGATCTCATCCTTTTTGATTCTTTGGTGGCGCACATGCAGGCGGTAGCCTGGGCAAACAAGGAGGGCCTC	205	8067470	0.980203412	14	174	1226	0.84351145	1.168301015	0.248091603	0.209756098	0.381679389	205	27	14	221	2L:8067470-8067556
2L	-	8067624	8067666	coding	poe	FlyBase	G11096.1	TTCTTGGTGTGGAGGCGTTCAATAGTCAAATGAATGGAAATGG	10	8067624	0.969272631	6	9	61	0.909090909	0.698970004	0.181818182	0.1	0.181818182	10	0	1	10	2L:8067624-8067666
2L	-	8067671	8067866	coding	poe	FlyBase	G11097.1	TCACGTAGAGTCGCTGAAGGCAGAGCGATCACCCAATCTGCACTCACTGATGTGGAGTATACGTCTACCCCTGGCCAGTTCTCACTACCTAGTCGTTAGCAGCCTAATCAAGCAGGGAATGTATACCCAGTACGCTGAGACGTTGTGGACTCATGTGGGCGACATAGGTGCCGATATAAAATATAGTCTCAAGCAA	120	8067826	0.818537056	29	115	643	0.951807229	1.596597096	0.198795181	0.266666667	0.469879518	120	5	3	158	2L:8067671-8067866
2L	-	8067871	8067982	coding	poe	FlyBase	G11098.1	ATGTCAATGTATTCCAAGGAAAAGGACAAGGAAGCGAGCATGCATAATCTTTGCGCTATACAGTATTGCTTTACGATTGCCTGGAAGCTGAATTTGGGTTTGCCGCCCTCTA	127	8067956	0.967181765	16	118	1108	0.934640523	1.456366033	0.215686275	0.141732283	0.287581699	127	6	4	143	2L:8067871-8067982
2L	-	8067999	8068052	coding	poe	FlyBase	G11099.1	CTGCACACCGGATAAGCTTAAATATCCGCTACTGGTGGATGCATTGACTGACAT	12	8068052	0.976660541	5	10	71	0.875	0.84509804	0.1875	0.333333333	0.5	12	1	1	14	2L:8067999-8068052
211000022278724	+	1058	1136	NoAnnotation			G111.1	TGTATGTTGTGCGTATTTGTGGCGAGTACTTACAACAACGGCGTTTCCTATAAAAATAATGTTTCGAACATGAAAATCG	19	1110	0.860625812	11	19	168	1	1.414973348	0.384615385	0.315789474	0.5	19	0	0	26	211000022278724:1058-1136
2L	+	857596	857618	miRNA	mir-375	ensembl	G1110.1	TTTGTTCGTTTGGCTTAAGTTAT	249	857605	0.724107122	11	222	2766	0.892537313	2.174641193	0	0.293172691	0.474626866	249	35	1	299	2L:857596-857618
2L	-	8068262	8068340	coding	poe	FlyBase	G11100.2	AGTGTGAGCAGCATGCCGGACACCCAAAAGATCACGGATCTGCTAAACTGCCGAACCAAACTGAATTCCTATTGCCGCC	23	8068314	0.858234696	7	22	87	0.931034483	0.954242509	0.172413793	0.130434783	0.310344828	23	0	2	27	2L:8068262-8068340
2L	-	8068344	8068411	coding	poe	FlyBase	G11101.1	TGGAGTATCTTATGAAGCACTTGTACAATGCGCCTCCGGAATTGCTAGACCAGGTGCGCTGGAATCTT	26	8068358	0.849467004	7	24	118	0.894736842	1.531478917	0.210526316	0.384615385	0.578947368	26	4	0	34	2L:8068344-8068411
2L	-	8068506	8068556	coding	poe	FlyBase	G11102.1	TCGCTCAATCTGATGCAAAAGAAATCCATTCTGCTTTTAACGGCTGGCGGT	5	8068506	0.970058425	4	5	29	1	0.698970004	0.2	0	0	5	0	0	5	2L:8068506-8068556
2L	-	8068559	8068632	coding	poe	FlyBase	G11103.1	TTCGAATACCGCCAGTGATTCTGACTATGAAGACCTTAACATTGAGCACGCCCAACTGCTGCTTTTCCTATTTC	17	8068603	0.726308685	7	16	110	0.954545455	1.322219295	0	0.235294118	0.409090909	17	1	0	21	2L:8068559-8068632
2L	-	8068719	8068753	coding	poe	FlyBase	G11104.1	ATCCGAGTACTCTGTCTGTACTGGTGCAAATTCTT	9	8068734	0.686697075	3	8	70	0.909090909	1	0	0.111111111	0.272727273	9	1	0	10	2L:8068719-8068753
2L	-	8068762	8068891	coding	poe	FlyBase	G11105.1	TTTCGGGAGCTGCAGGCCGATATATTCACAATTTGATTTCCACTTCATTGCTGTCCGAGCAATTGCAGTCAAATCTGCTGCAGCACTTGTCTATATCGCCATGGTCTACTGATACAAACACCTGGCCTTT	25	8068791	0.800370894	11	23	169	0.933333333	1.447158031	0.033333333	0.2	0.333333333	25	2	0	28	2L:8068762-8068891
2L	-	8068906	8068966	coding	poe	FlyBase	G11106.1	ATGCCCCAGCTGCCAGTGCAGGAGCAGGAACCTCTGCAGGAGCTTCTACCAAGTGGCAGAC	5	8068906	0.559291104	3	5	13	1	0.698970004	0.4	0	0	5	0	0	5	2L:8068906-8068966
2L	-	8068980	8069071	coding	poe	FlyBase	G11107.1	ATGTAAAGGCAGGCGTTAGTGATCAGCAAATGCTGTTAATGGCAAATATAATCAAAGATTTTGACCGCGACGTGATGCGAAATGAGAGCGAT	23	8068980	0.963913544	7	23	119	1	1.477121255	0.2	0.260869565	0.433333333	23	0	0	30	2L:8068980-8069071
2L	-	8069091	8069203	coding	poe	FlyBase	G11108.1	AAGAGCGTGCTGAACAGAAGAGCGCCCTTGTCCCCAAGCTAGATGAGCCACATGAGTATTTAGACTTGGCCGCAGACATATTCTGTTTCCTGGATCAATTTTTGGCCAATCGA	94	8069203	0.976700837	14	92	597	0.982608696	2.053078443	0.182608696	0.20212766	0.347826087	94	2	0	113	2L:8069091-8069203
2L	-	8069214	8069333	coding	poe	FlyBase	G11109.1	ACTTATTTCAACGATTCTCTCTCCTGTTCGGACAACTCCGAGGAGGACGATAGTGAGAGTTACCTGGGCCACTGGTTTAAGGAAACTCTTTCTCCAGAAACCCATGATGATAATGCAAAC	60	8069227	0.999981485	18	53	465	0.896103896	1.838849091	0.103896104	0.216666667	0.38961039	60	8	0	69	2L:8069214-8069333
2L	+	871156	871209	5'utr	PNUTS	FlyBase	G1111.1	AAAACATTCAAGCGGAGGGATTATTGGTTTACTGCCAGTTGAGACAATAAAATA	9	871209	0.976266185	8	9	45	1	1.146128036	0	0.444444444	0.642857143	9	0	0	14	2L:871156-871209
2L	-	8069394	8069454	coding	poe	FlyBase	G11111.1	CACTCTGCATCAACTTTTCACTTTTCTAGCCACTGTGGCTTATCGCAAGGCATGCACCTTA	25	8069394	0.99052902	4	25	249	1	1.447158031	0.035714286	0.08	0.178571429	25	0	0	28	2L:8069394-8069454
2L	-	8069539	8069726	coding	poe	FlyBase	G11112.1	AAAGCGACCAAGTCTGGTAGTGAGGCTGGAACCGCACCTACTACACCTATTGCCAGAGTCAACCTTTTCAAGGTACAGCAAGGATTTGGAGAACTCAATGCAGCTATTGCTAACCACAGCATTAAATTGCTCTCAGAGCTAATAGAAGATCTAAAGGTTGAAGCCGCATGCGGACAGAGTCTCGAATC	168	8069628	0.83415512	23	159	874	0.944444444	1.707570176	0.273148148	0.202380952	0.37962963	168	9	3	204	2L:8069539-8069726
2L	-	8069753	8069856	coding	poe	FlyBase	G11113.1	GGCCAGGATTCATGTATATCAGAACCATCTCTGCTATGGCAGCTGGCTGCTAATTAGCGGTATACAAGGAGCAATGGGCGCCTCTGGAAGCGGTGGATCTAGCT	64	8069784	0.954845544	11	62	391	0.941176471	1.903089987	0.058823529	0.25	0.435294118	64	5	0	80	2L:8069753-8069856
2L	-	8069912	8070020	coding	poe	FlyBase	G11114.2	AGCTCTCAGAAACAGACTGCATCCACTAGTCAAGGAAGCGGAGTAGGAGGTTCTAGTGGTGGGCAATCCAACAAAGACCATGACGACTTTGAGGATCAGGCCTGTAGCA	51	8069929	0.743919221	12	38	190	0.756756757	0.903089987	0.135135135	0.31372549	0.527027027	51	12	6	56	2L:8069912-8070020
2L	-	8070025	8070097	coding	poe	FlyBase	G11114.3	TGTGTGGTATTGCTGCGCTATACAATGCTGTGTTGACCTCAATAGCCACCAGTGTTCTCGGTATGAGCCAGGC	72	8070028	0.658803696	9	68	459	0.914893617	1.457377197	0.329787234	0.236111111	0.414893617	72	6	2	86	2L:8070025-8070097
2L	-	8070103	8070155	coding	poe	FlyBase	G11114.4	GCCCAAGCCCTGATCGAGATGCAGCCACTGACTCCCAGTAGAATTGAACGACT	46	8070135	0.949949004	5	43	145	0.939393939	1.093421685	0.151515152	0.304347826	0.515151515	46	0	4	62	2L:8070103-8070155
2L	-	8070157	8070267	coding	poe	FlyBase	G11114.5	GGAGACCATCAACGGCGGTAAATCGCTTTATTTGCCACTGACCCAAGTGGAGGCCACTGCAGTGAAATCGAGCATGAATCACATGCTTACTGATCTGACTATTTTGAGTCA	28	8070267	0.969191707	12	23	166	0.891891892	0.819543936	0.081081081	0.285714286	0.459459459	28	0	4	33	2L:8070157-8070267
2L	-	8070271	8070339	coding	poe	FlyBase	G11115.1	AAACGGAGTGGATACCCTGCTGGATGTGTGTGTGAGCCTGCCCATACTCAATCGATACCGATCCAAATA	25	8070283	0.897999801	10	25	142	1	1.591064607	0.256410256	0.48	0.666666667	25	0	0	39	2L:8070271-8070339
2L	-	8070340	8070376	coding	poe	FlyBase	G11116.1	AAATCCTGGCGGCCAATGTGGAGTACTTCCAGGAGCA	8	8070340	0.884240698	4	8	25	1	1	0	0.25	0.4	8	0	0	10	2L:8070340-8070376
2L	-	8070635	8070702	coding	poe	FlyBase	G11117.1	GATTGCTCCTTTAGAGCCCGGCAAGATGACTTGGGTTCCACTCAGCGAGGAGGTCACCGACTGCACTG	16	8070650	0.834870251	9	16	65	1	1.342422681	0.454545455	0.3125	0.5	16	0	0	22	2L:8070635-8070702
2L	-	8070750	8071013	coding	poe	FlyBase	G11118.1	ACCGCCGTGCTTATCCGGTTTATTATCTATAGACTGCCCAGGGTGTCCGTCTACGAGACCAAGTGGCTCCTGGGCGCCCTCAAGATGCTCTGCGAGGGCCGGGAGTGCCCAGCATCAGCGTCGTCATCCATGTTCGACTACAATGCGGTGGCTAATGTTCTTAAAAGCTGCAAACATCCCGAGTCGACCACCAAGAGCATTATGCCCAGCAGCAGTTCCTCCGGAAGTGGGGCCAGCAACGACAAGGAGTCGCCCAAGTCGGAG	325	8070774	0.982505104	29	297	2215	0.926650367	1.879669206	0.102689487	0.206153846	0.369193154	325	26	4	379	2L:8070750-8071013
2L	-	8071179	8071265	coding	poe	FlyBase	G11119.1	GAACATGACTTTTTCGAGGAGGAAAGCAATTTCACGCAGTTTTACACGGCCTTTGCGGCCCTGGCGGCGGACAAACTTATGCAAATC	47	8071194	0.789077571	12	44	214	0.945454545	1.414973348	0.4	0.14893617	0.272727273	47	2	1	52	2L:8071179-8071265
2L	+	871836	871958	coding	PNUTS	FlyBase	G1112.1	CTCGAAATGTGTGTATGTACAAATTCTGAAATCCACAAAGACGGAACTATTGGGCGACTTTATGGCGGTGGGCGGTTGGTCGCTGGTCTACACCTGGTTAAATGATGCCATCAGGGCCATGAA	19	871958	0.961646611	11	18	132	0.961538462	1.397940009	0.269230769	0.368421053	0.538461538	19	1	0	25	2L:871836-871958
2L	-	8071935	8071989	3'utr	MED20	FlyBase	G11120.1	AGCTGGAGCCACCGGATGAGCCTGCAGCCGATTAAGATGTTTAGAAGATAATTTA	10	8071989	0.95304635	5	10	50	1	1.146128036	0.214285714	0.2	0.428571429	10	0	0	14	2L:8071935-8071989
2L	-	8072125	8072177	coding	MED20	FlyBase	G11121.1	CAAGCACAACGACATCTTTGAGCCAATGGACACCGTGAAACAATACCTGGAGC	13	8072150	0.934969302	3	13	44	1	1.146128036	0.142857143	0.076923077	0.142857143	13	0	0	14	2L:8072125-8072177
2L	-	8072217	8072277	coding	MED20	FlyBase	G11122.1	TGCTGCAGGGATTCCTCGGCATTGCTGTGAATAAGGACTTTCCCTCCTATTTCGCTCCACA	8	8072277	0.979168796	4	8	59	1	1	0.1	0.125	0.3	8	0	0	10	2L:8072217-8072277
2L	-	8072290	8072349	coding	MED20	FlyBase	G11123.1	AGGGCATCCTCATCGAAATCGAGTACAAGTCATGCGTGATTCTGGCCTACTGCTGGGAAA	9	8072349	0.984013122	5	8	57	0.909090909	1	0.454545455	0.222222222	0.363636364	9	1	0	10	2L:8072290-8072349
2L	-	8072624	8072701	coding	MED20	FlyBase	G11124.1	ATCGATCAGCTGAGCAAGCGTCTGCTCGCCCTGGGCGCCACACATGCCGGTCAATTTCTGGTGGACTGCGAAACGTTC	12	8072701	0.957659818	7	12	56	1	1.301029996	0.05	0.416666667	0.65	12	0	0	20	2L:8072624-8072701
2L	-	8072805	8072842	5'utr	MED20	FlyBase	G11125.1	TGGTCACACTGGACGCTTTTAGCTTGCAAGACTTGTAA	6	8072816	0.844328876	4	6	42	1	0.903089987	0.625	0.333333333	0.5	6	0	0	8	2L:8072805-8072842
2L	-	8074120	8074711	3'utr	Mcr	FlyBase	G11126.1	AACGTAAATTAGATTTTATTTTTATTGCTGAACAAAGAATCTTCTGCCACACGTAGCAGACCACATGTAGCCACCTAATGTATCTTGTAAGTCGTAACGAACCGTACTATGCCTTATCATAGAGCGGGCTCCAAGTGCGGAATGAAAAAATCAAACAATGTGTCTTTCACAAAATGCCTTTAATAGATTTTAGAAATCATTAGCGAATGTATCTTGACAAAAGTTTGCAAGCATATCGAATGGAAATTTATCTAATTTGTATTATCTAACTCTTGAATACATTTTTAAACGAAATGAAGTGAAAATCGTTGAAGAAACCGTCCAATTAATTTATGCAAATAATGAATCTGCATAGTTTGTAAGTTTTATACGTATATACGCCTTCATATGAACCACAAT…	556	8074575	0.968032943	94	519	3894	0.93986014	1.982271233	0.268531469	0.210431655	0.386013986	556	37	6	672	2L:8074120-8074711
2L	-	8074738	8074769	3'utr	Mcr	FlyBase	G11127.1	TCTTTTCAGTTTTACTCCACTGACCCGCTGTA	20	8074747	0.725255783	5	12	111	0.791666667	0.67669361	0	0.157894737	0.333333333	19	2	3	19	2L:8074738-8074769
2L	-	8074779	8074841	3'utr	Mcr	FlyBase	G11127.2	AGTTTTTTTGTTTGCCAACGAAATTGCATTCCGTCCAAAAATGCTGGTCAACATTTTGGTTTT	9341	8074813	0.739776025	19	9221	50435	0.988327161	2.641934225	0.282160683	0.247082753	0.433827081	9341	118	27	12277	2L:8074779-8074841
2L	-	8074883	8074912	3'utr	Mcr	FlyBase	G11127.3	TTGCTAAGATTCGTAATGTTTTTGTTCATT	7	8074912	0.553327333	5	6	67	1	0.903089987	0.125	0.142857143	0.25	7	0	0	8	2L:8074883-8074912
2L	-	8074917	8075042	stop_codon	Mcr	FlyBase	G11128.1	ATGTCCCTGCTCTTCTTCAGCGTATTCATATACCTACTGCGAAGTCGCACGCACCTGGTCCTAAACATGATGCAACTGCTCACATAGAAAGAAAACGAAACGCTATTCACAAAGTCACCCTCGAAA	30	8074952	0.767587726	8	27	118	0.868421053	1.51851394	0.263157895	0.2	0.368421053	30	5	0	33	2L:8074917-8075042
2L	-	8075076	8075111	coding	Mcr	FlyBase	G11129.1	GAGGTGTGCGGCAGCTCTCAGTGTCCGTACTGCTCC	4	8075076	0.755152489	3	3	21	1	0.77815125	0.666666667	0.25	0.5	4	0	0	6	2L:8075076-8075111
2L	+	871959	872021	coding	PNUTS	FlyBase	G1113.1	CTGGCCGCTGGTACAGGAGATCCTGGAACTGCTGCTCCTTTCTCCCGTGGATGTCAATCGCCT	5	872021	0.971287819	4	5	32	1	0.954242509	0	0.4	0.666666667	5	0	0	9	2L:871959-872021
2L	-	8075482	8075522	coding	Mcr	FlyBase	G11130.1	AGCAAAAACTGGATACCTATGTGCTCAGCAACCGTGTGAGA	19	8075503	0.711067489	2	19	99	1	1.397940009	0	0.210526316	0.4	19	0	0	25	2L:8075482-8075522
2L	-	8076466	8076551	coding	Mcr	FlyBase	G11132.1	CGCTAACGTCCCATGTACTCATAACCTTGGCCACCGTAAAGGATATCTCTGGCACTCTGGGCTCTCGAGTTGCTTTGGCCACGCAG	7	8076466	0.962129354	5	7	39	1	1.079181246	0.166666667	0.428571429	0.666666667	7	0	0	12	2L:8076466-8076551
2L	-	8077066	8077166	coding	Mcr	FlyBase	G11133.1	AATCCGTGCTACTGGATCTCTCTAACCGCGCCTATGTCCTAGAATACATGCATGTTAATGTAACTCAAACGCCAGAAATTCCATACCAAGTGGATCGTTAC	31	8077093	0.874776673	11	29	194	0.977272727	1.633468456	0.272727273	0.290322581	0.5	31	1	0	43	2L:8077066-8077166
2L	-	8077913	8077953	coding	Mcr	FlyBase	G11136.1	CGCACTTTTGAGTACAGTGGACTGATCGTATTTACGGATGG	10	8077913	0.859005214	6	9	63	0.923076923	1.079181246	0.615384615	0.3	0.461538462	10	1	0	12	2L:8077913-8077953
2L	-	8078900	8078954	coding	Mcr	FlyBase	G11137.1	TCATCAGTGGTTACTCCGTGGCCAGGGTGTATAATTCCAGTCTGAGGGTGGTATT	10	8078920	0.786140726	4	8	73	0.769230769	1	0.230769231	0.2	0.384615385	10	3	0	10	2L:8078900-8078954
2L	-	8079910	8079975	coding	Mcr	FlyBase	G11138.1	CGGTGGCCTCGCCTTCCTGAACGAAACAAGACTAGACTTCTCACAGCGCTCCATGACGATATTTGT	7	8079975	0.945740462	6	7	33	1	0.84509804	0.142857143	0	0	7	0	0	7	2L:8079910-8079975
2L	+	872027	872072	coding	PNUTS	FlyBase	G1114.1	TAAACTCAGCACCTATTCTGGTCAAGGGGCTGTGCAAGGATGGCGG	62	872041	0.699039335	2	62	341	1	1.903089987	0.5625	0.258064516	0.425	62	0	0	80	2L:872027-872072
2L	-	8080332	8080376	coding	Mcr	FlyBase	G11140.1	GATTCGGGGAGCTACAACGATATTGCCGGGCAAGATGACTATAAT	12	8080376	0.920792491	2	12	48	1	1.230448921	0.117647059	0.25	0.470588235	12	0	0	17	2L:8080332-8080376
2L	-	8080409	8080452	coding	Mcr	FlyBase	G11141.1	ACAGACGAATCAGTATAGCAACAACAACCAAAACTTTGGCCAAA	6	8080451	0.871019211	3	5	12	0.9	0.954242509	0	0.5	0.7	6	1	0	9	2L:8080409-8080452
2L	-	8080541	8080606	coding	Mcr	FlyBase	G11142.1	TGTGGCACTTGCTGCGCGCCCTGCTCGTGGTAGCCGCCGTCTTGGATGCACTGCAACCGGCGGTCG	10	8080596	0.700089029	7	10	47	1	1.204119983	0.5	0.3	0.5625	10	0	0	16	2L:8080541-8080606
2L	-	8117099	8117143	3'utr	mon2	FlyBase	G11143.1	AGACAAAGAACTATATAGGCTATGGCTATATCTATACAAATCTAA	18	8117128	0.799841375	4	16	100	0.92	1.361727836	0.04	0.277777778	0.48	18	2	0	23	2L:8117099-8117143
2L	-	8117239	8117298	NoAnnotation			G11144.1	TAAAAGTATTTTGTAGTTGAGCTATGAAGTATACAATAGGTCTATCCGGCGTTGCCCTAC	9	8117239	0.989210058	7	7	58	0.866666667	0.812913357	0.2	0.333333333	0.6	9	1	1	13	2L:8117239-8117298
2L	-	8117318	8117396	3'utr	mon2	FlyBase	G11145.1	GAATGTTAATCTTAGCCCTCCCTCGCATAGATGTAACGACTAAGCATCTATGTACTTACATACATACCTAAACATATAT	19	8117318	0.799548638	7	15	131	0.928571429	1.414973348	0.464285714	0.263157895	0.5	19	2	0	26	2L:8117318-8117396
2L	-	8117415	8117610	stop_codon	mon2	FlyBase	G11146.1	GCTCCAGTACACGGACTTGCTGCAGGCGCCACGATCCTGCTCAGCGGCCACCTCAAACGACAATGTAATACAATCGAATGGACAAGAGTGAAAGTATGCCTAGACACAGACAGAGACCAAGTCCACATCCAGACTGGTGACAGCTGTGCGATGTTTTTCTTAGTTGTTTAAGCGCGAACCGTTTGAATATATATTT	32	8117574	0.972203726	13	29	170	0.905660377	1.380211242	0.358490566	0.46875	0.679245283	32	4	1	48	2L:8117415-8117610
2L	-	8118143	8118193	coding	mon2	FlyBase	G11148.1	CATTTGCTACGAATCCGACTGGAAGCTGCGTGAGATTTTTGCCAAAACGTG	10	8118174	0.906753883	6	10	47	1	1.113943352	0.461538462	0.3	0.461538462	10	0	0	13	2L:8118143-8118193
2L	-	8118203	8118241	coding	mon2	FlyBase	G11149.1	CGTAGTGCTGCTGAACAAGGGATCTATACACTCCGCCTC	6	8118203	0.962813935	3	5	27	1	0.77815125	0.166666667	0	0	6	0	0	6	2L:8118203-8118241
2L	+	872209	872263	coding	PNUTS	FlyBase	G1115.1	TGTACGCATTCTAGCCAAGCGTTTGGTAGAGCAGTGGCTGAAGATTGTGACGGAA	10	872252	0.697175028	5	10	45	1	1.113943352	0.461538462	0.3	0.461538462	10	0	0	13	2L:872209-872263
2L	-	8118427	8118531	coding	mon2	FlyBase	G11150.1	AAATGCCTTTCCTCCAGCACATGGAAGCTGGCCATTTCCAGTCTGATTAGCGTGCTGCATACTGGTCTCAAGGTGGCGCGAGCTAAGCCGCAACATTTCGCAAGC	61	8118427	0.971820204	11	60	350	0.987654321	1.602059991	0.197530864	0.278688525	0.456790123	61	0	1	80	2L:8118427-8118531
2L	-	8118544	8118587	coding	mon2	FlyBase	G11151.1	AGCAGATTCTGCATGACATCGTCAAGGCTCTGCGCACGCCGCTG	6	8118544	0.965337556	3	5	24	0.666666667	0.903089987	0	0.5	0.75	6	4	0	8	2L:8118544-8118587
2L	-	8118615	8118665	coding	mon2	FlyBase	G11152.1	TACCTTTCGGTGAGAAGTCAATCAGTATTTGCGTGAAGCTTTACCAGACCA	45	8118645	0.725163797	6	42	320	0.946428571	1.423245874	0.482142857	0.133333333	0.303571429	45	2	1	53	2L:8118615-8118665
2L	-	8118765	8118810	coding	mon2	FlyBase	G11153.1	CCTGCCATTTTCCGGCAGTTGCTGATCTTTAGTAAATTCGCTTGCG	11	8118765	0.991129423	3	7	88	0.777777778	0.84509804	0.111111111	0.454545455	0.666666667	11	3	1	14	2L:8118765-8118810
2L	-	8118914	8118955	coding	mon2	FlyBase	G11154.1	GCTGACGCCGCTACACGATGGCATTCTCGATTGCATGGAACT	5	8118955	0.975100073	2	4	27	0.7	0.84509804	0.2	0.6	0.8	5	3	0	7	2L:8118914-8118955
2L	-	8118963	8119062	coding	mon2	FlyBase	G11154.2	ACTGCCGCAGACTTTGACAAATTCTGTACGGTACTGACGAACGCTGTGTGCATTCCCGTCCAGACCGATGCGGTTCCCTACATCATGTCCACTGTGTCGG	150	8118963	0.975107262	10	141	887	0.939226519	1.62838893	0.309392265	0.173333333	0.314917127	150	8	3	170	2L:8118963-8119062
2L	-	8119231	8119304	coding	mon2	FlyBase	G11155.1	AGGAGGACTTTTACATTCCCAGTCAGGCCTTCCTCACCGCCCTGATCCAAATCTTTCCCGCCATTTTTCAGCAC	49	8119303	0.987479905	7	45	401	0.939393939	1.491361694	0.090909091	0.285714286	0.46969697	49	3	1	62	2L:8119231-8119304
2L	-	8119342	8119405	coding	mon2	FlyBase	G11156.1	TGCTTGGAACATTTGGCTTAGCATTGGCATGGAGAGCACCAAAATGTCCACATCGACGTCAGCG	8	8119373	0.938268203	3	8	36	1	1.113943352	0.076923077	0.5	0.692307692	8	0	0	13	2L:8119342-8119405
2L	-	8119890	8119973	coding	mon2	FlyBase	G11158.1	CGGCCGGCCAGACGCTCTTCTCCACCATCTCCGCCCACGGCAGCCTGCTTAATCCGCCCACGTGGCAGGCGCTGGTCTGGCAGG	14	8119973	0.97605129	5	8	57	0.722222222	0.812913357	0	0.214285714	0.388888889	14	4	1	13	2L:8119890-8119973
2L	-	8119978	8120036	coding	mon2	FlyBase	G11159.1	GGATGTGCTTGTACGCCAAGCTGGGCGAGCTGTGTGTGGATCTGCGTCCGGCGGTGCGT	8	8119978	0.947746183	7	7	39	1	1.041392685	0.272727273	0.375	0.545454545	8	0	0	11	2L:8119978-8120036
2L	+	872313	872475	coding	PNUTS	FlyBase	G1116.1	CTGCCTCTCAGGTTCCTGCATCCGTTTCTGGAGCTGGCTCCGCTTCAGTTCCGGACTCTGCCTCTTCTTCAGACAGCACTGATAGCGCCGGAGCACCTGTGACGTATACCATCACCTCGGCGGCCAACAGTAGCAATTCCAACAGCATTACCATCAAGTGGAA	15	872313	0.975450897	10	14	93	0.956521739	1.342422681	0.260869565	0.4	0.608695652	15	1	0	22	2L:872313-872475
2L	-	8120085	8120158	intron-coding	mon2	FlyBase	G11160.1	GTGGAATATTTCAGACTTCTTTAATCAAAACCAAGACAAGCTAATGTCCACTCAGCTGCAGGATGTGTCCATTC	21	8120115	0.798994076	9	20	135	0.966666667	1.462397998	0.4	0.285714286	0.5	21	1	0	29	2L:8120085-8120158
2L	-	8120409	8120450	coding	mon2	FlyBase	G11161.1	CAGCCATTATTGAGATCATTGGTGCTGTAAACGAGCACCATG	6	8120409	0.975717663	4	6	40	1	0.84509804	0	0.166666667	0.285714286	6	0	0	7	2L:8120409-8120450
2L	-	8120525	8120581	coding	mon2	FlyBase	G11163.1	ACTACAAACAATGCTGCTGAGTCCACTCTCTGAGTTGTCTACTGTCCTGCACGCAGA	10	8120525	0.968999122	3	10	56	1	1.113943352	0	0.2	0.384615385	10	0	0	13	2L:8120525-8120581
2L	-	8120706	8120760	coding	mon2	FlyBase	G11164.1	AGCCATTACCTACCTGGTGAAGTCTGCCCTACAGTTCAAGCACAAAACGCCCCTC	5	8120706	0.987314093	3	3	23	0.8	0.602059991	0.2	0	0	5	1	0	4	2L:8120706-8120760
2L	-	8121062	8121103	coding	mon2	FlyBase	G11165.1	AGGCCATGCCAAAGCCAGCTGTAGAGGCTAATGTGGGAATTC	17	8121088	0.686194623	4	16	71	0.894736842	1.230448921	0.210526316	0.117647059	0.210526316	17	2	0	17	2L:8121062-8121103
2L	-	8121206	8121248	coding	mon2	FlyBase	G11166.1	AAGAATCTACAGTGTATGCGAGCTATTCTTTTCCTAGCGCACA	5	8121248	0.976425138	4	5	36	1	0.84509804	0.428571429	0.4	0.571428571	5	0	0	7	2L:8121206-8121248
2L	-	8121325	8121377	coding	mon2	FlyBase	G11167.1	AGCCAGTTCATCAATAGCTGTAGTGGCGATGCAGGAGACTTCCGACCCCAGAT	16	8121340	0.762468745	4	14	60	0.95	1.278753601	0.05	0.25	0.4	16	1	0	19	2L:8121325-8121377
2L	-	8121482	8121559	coding	mon2	FlyBase	G11168.1	TAATGGCCATGTGCCGCGCCTCCTTTCCGCCCCACTATGCCATGTCCATATTTGCCAATACCACACAGTCGGATGGTG	28	8121482	0.965911143	4	28	148	1	1.505149978	0.125	0.071428571	0.1875	28	0	0	32	2L:8121482-8121559
2L	-	8121587	8121638	coding	mon2	FlyBase	G11169.1	GAGAACATCCTCAAGGCTATGCAAAATTATGCAGCTCTGTGCGGAATGCTGG	9	8121587	0.979363699	4	5	40	0.692307692	0.954242509	0.307692308	0.333333333	0.538461538	9	4	0	9	2L:8121587-8121638
2L	+	872578	872613	coding	PNUTS	FlyBase	G1117.1	CTTATTAGCAGATGCTAGTCTGGGGAAAAAGTCCGG	10	872611	0.951166176	2	8	39	0.833333333	1	0.416666667	0.2	0.333333333	10	2	0	10	2L:872578-872613
2L	-	8121734	8121793	coding	mon2	FlyBase	G11170.1	AGCGAACCCCGGAGCTTCATCCCAGCCACAATACGGCAGTGATCACTGAGGAGGAGCACA	6	8121766	0.955837273	2	6	14	1	0.84509804	0	0.166666667	0.285714286	6	0	0	7	2L:8121734-8121793
2L	-	8122069	8122123	coding	mon2	FlyBase	G11171.1	GATATTCCCTGATCAATGCATCGGCCATGCTGAATGGCCAGCAGAATGGAGTCGC	14	8122069	0.978598949	5	13	83	0.933333333	1.146128036	0.133333333	0.071428571	0.133333333	14	1	0	14	2L:8122069-8122123
2L	-	8122179	8122231	coding	mon2	FlyBase	G11172.1	TGGTGACGCGCTCTTCACTGATTGCATTCTTCTGCAAGTCGTACGACTTAAAA	13	8122179	0.992407694	5	10	112	0.6875	0.740362689	0.125	0.153846154	0.3125	13	4	1	11	2L:8122179-8122231
2L	-	8122348	8122405	coding	mon2	FlyBase	G11173.1	AACCCTATTTCCCAATTAGCATGCGTTTGCTGCGCCTCGTGGCTATACTTATACAAAA	10	8122405	0.981816411	5	9	66	1	1	0.2	0	0	10	0	0	10	2L:8122348-8122405
2L	-	8122482	8122533	intron-coding	mon2	FlyBase	G11174.1	GAGTAACGACTTTCGACTGCTACTTAAGGAACGAGTCTGTGCCTTGGTCATA	14	8122502	0.589389442	9	12	78	0.888888889	0.903089987	0.333333333	0.214285714	0.388888889	14	1	1	16	2L:8122482-8122533
2L	-	8122735	8122776	coding	mon2	FlyBase	G11175.1	TGACGCGCACCTTTGGTCTGGAGTTACTTGAGGCCGTGCTGA	16	8122758	0.650524064	6	16	121	1	1.342422681	0.363636364	0.375	0.545454545	16	0	0	22	2L:8122735-8122776
2L	-	8122878	8122923	coding	mon2	FlyBase	G11176.1	AGCAACAGTCCAGTGGTTCGCCAGCTGAGGGAGAGGGCGGAAATCA	5	8122878	0.866969397	3	5	13	1	0.698970004	0	0	0	5	0	0	5	2L:8122878-8122923
2L	-	8122933	8122986	coding	mon2	FlyBase	G11177.1	AGCTGGTGTCCCTGGTGTTTGAGCGAGTGTACCTGGAGAAAGACTCGGTTTCCA	17	8122961	0.809913224	5	16	73	0.952380952	1.301029996	0.238095238	0.235294118	0.380952381	17	1	0	20	2L:8122933-8122986
2L	-	8123328	8123373	coding	mon2	FlyBase	G11178.1	CTACACCGTCAACCAGATACTCTATCCGCTGGTGCAGGGATGCGAG	10	8123346	0.68692231	5	9	52	0.928571429	1.113943352	0.071428571	0.2	0.428571429	10	1	0	13	2L:8123328-8123373
2L	-	8123829	8123895	5'utr	mon2	FlyBase	G11179.1	GTATCGGTCGCAGTACTTAAATGTCGCACGCATCCGGTGCAGTGAGTGTCAAGTGACCAGGAGCGAG	6	8123829	0.982209111	4	5	35	0.833333333	0.698970004	0.666666667	0	0	6	1	0	5	2L:8123829-8123895
2L	+	872624	872666	coding	PNUTS	FlyBase	G1118.1	AGTAGCTCCGCGGCGGAGGTTAAGTCTGGGGAGGACGTGGATA	18	872638	0.789490803	4	18	73	1	1.342422681	0.454545455	0.166666667	0.318181818	18	0	0	22	2L:872624-872666
2L	-	8125688	8125732	3'utr	CG12375	FlyBase	G11180.1	TTTCATTTTCTTTATACCTGGTTATCACACTTTATGGTGTCGTCT	6	8125688	0.941335147	5	6	61	1	0.903089987	0.125	0.166666667	0.375	6	0	0	8	2L:8125688-8125732
2L	-	8126032	8126105	coding	CG12375	FlyBase	G11181.1	CGTATCTTTCCAGGCCATGGCAATGTCATTGAGGAACCAATTGGCAAGATTGAGTACTACATTAACCATCGCAA	8	8126105	0.976714942	5	8	53	1	0.903089987	0.25	0	0	8	0	0	8	2L:8126032-8126105
2L	-	8126129	8126209	coding	CG12375	FlyBase	G11182.1	CACTCTTCAGCGGCGATTGCATCCTTGGCGAGGGCACCGCCGTCTTCGAGGACCTATTTGAGTACATGAAAAGCCTGGAGA	13	8126183	0.964849314	3	12	64	0.954545455	1.021189299	0.227272727	0.384615385	0.636363636	13	0	1	21	2L:8126129-8126209
2L	-	8126625	8126703	start_codon	CG12375	FlyBase	G11183.1	CTCAGATTTAGTGAACGAAGAGATGGCGCTGATTCCGGCTGTTACCAGACTCACCTCCTCCGTAATTCGGATACTGGGT	20	8126625	0.981089094	5	15	117	0.772727273	0.929418926	0.181818182	0.1	0.181818182	20	4	1	17	2L:8126625-8126703
2L	-	8127565	8127618	NoAnnotation			G11184.1	TTCCTCGTTCGCTGGAATCTGAGATGGTGCTATTGTTGGACCAGGGTCAAGCAT	11	8127565	0.989516042	5	8	87	0.764705882	1.113943352	0.411764706	0.363636364	0.588235294	11	4	0	13	2L:8127565-8127618
2L	-	8127627	8127659	NoAnnotation			G11184.2	ATTATAAACTTACCTCCCAGTGCGGTTTAGCTG	4	8127641	0.893004948	2	3	28	0.666666667	0.602059991	0.333333333	0.5	0.666666667	4	2	0	4	2L:8127627-8127659
2L	-	8134305	8134424	3'utr	CG8552	FlyBase	G11185.1	AAAACCGTAGCAAGTTCTTGAGCTTTACAAAATTACCTATGTATTGATCGGATTGGCACCCATGAGACCTATTTGTTATTTTTGTAATATCGCCTGTGTAACAACTAACTTTGTAACATT	50	8134363	0.934865833	13	48	371	0.985507246	1.832508913	0.115942029	0.32	0.507246377	50	1	0	68	2L:8134305-8134424
2L	-	8134458	8134515	3'utr	CG8552	FlyBase	G11186.1	TAGCCGAATCATGCAAAGAATTTTCCATATGTGCAACTCCAACATGGTAAAAGGTATT	15	8134458	0.825348254	5	14	95	0.947368421	0.954242509	0	0.2	0.368421053	15	0	1	18	2L:8134458-8134515
2L	-	8134519	8134620	3'utr	CG8552	FlyBase	G11187.1	CCACAAAACCACACGAGAGCTCTGTTGGATCCAACGATCCCACGTACCGTATACACCATAACTATATATAAATTTAGTACCAATTTATTTAGATATGTTATT	22	8134620	0.963669166	6	20	111	0.941176471	1.505149978	0.176470588	0.318181818	0.558823529	22	2	0	32	2L:8134519-8134620
2L	-	8134634	8134768	coding	CG8552	FlyBase	G11188.1	CCGAAGATACGATCCTTTTCGTGATGAAGGAGATTTATGCCAGCCTGGGAATCAGCACAGACAGCCAGGTGCCGCAGTCCTCAATGACCATCGAGCGACCCGTTTCGCATGAGAGCAGTGTTAGCCACTCGCTGT	20	8134713	0.965983101	10	20	99	1	1.361727836	0.217391304	0.15	0.260869565	20	0	0	23	2L:8134634-8134768
2L	-	8134895	8134997	coding	CG8552	FlyBase	G11189.1	CAATTCGACGACGGCTTCTGACCCTGAGTTTATAGAACTTGATTTCCCACTGGGTAAGCTGAACGACTCAAAACGTGTGGACTACGTGCTTCAGGAAGCTCCA	20	8134997	0.969389441	11	20	112	1	1.342422681	0.181818182	0.1	0.181818182	20	0	0	22	2L:8134895-8134997
2L	+	872735	872782	coding	PNUTS	FlyBase	G1119.1	AAGAAGGAAAGTTCAAGTCATAGGTCCTCCTCATCTAGCCATAAGTCG	5	872735	0.968160674	4	4	23	1	0.84509804	0.142857143	0.4	0.571428571	5	0	0	7	2L:872735-872782
2L	-	8135226	8135266	coding	CG8552	FlyBase	G11191.1	AAGGGACGAAAACGAATGCACCTGGAGCTGAAGGAGACGAT	14	8135256	0.923789252	2	13	28	0.892857143	0.795880017	0.357142857	0.5	0.75	14	0	3	25	2L:8135226-8135266
2L	-	8135337	8135373	coding	CG8552	FlyBase	G11192.2	CGGGTTTCTACAACATATTCCATCCCTTCGATCCGGT	25	8135357	0.766818058	2	23	178	0.9	0.829303773	0.033333333	0.16	0.3	25	0	3	27	2L:8135337-8135373
2L	-	8135460	8135492	coding	CG8552	FlyBase	G11193.1	ATATACACAGCTGATATTCCACCCCAAAAAATT	14	8135474	0.670478819	2	13	56	0.944444444	1.230448921	0.055555556	0.214285714	0.388888889	14	1	0	17	2L:8135460-8135492
2L	-	8135493	8135541	coding	CG8552	FlyBase	G11193.2	AAGTCAGCTATGCGATGGGTCCGGAGGGCACGGGACAGCCCGTGATTAC	6	8135506	0.945947784	3	5	22	0.888888889	0.903089987	0.111111111	0.5	0.666666667	6	1	0	8	2L:8135493-8135541
2L	-	8135699	8135737	coding	CG8552	FlyBase	G11194.1	CCTAATCCTATTCGATTTATTGTGCCATCAGGAACCGCT	9	8135699	0.925284422	3	8	58	0.888888889	0.602059991	0.111111111	0	0	9	0	1	8	2L:8135699-8135737
2L	-	8135781	8135849	coding	CG8552	FlyBase	G11195.1	AAAAGATCATGAACACGGTGGCAGATGCGCTTAACGATGTCTACCTGAAGTACCGAATGCGGCACCCTG	156	8135825	0.875204049	11	144	768	0.945544554	1.980003372	0.301980198	0.256410256	0.425742574	156	10	1	191	2L:8135781-8135849
2L	-	8136156	8136231	coding	CG8552	FlyBase	G11196.1	AGTCGATCACCTGCTTTTCATGGTCCATGGCATTGGCTCAGCCTGCGATTTGAAAATGCGTTCCGTGGAGGAAGTG	15	8136156	0.975306144	7	15	93	1	1.230448921	0.117647059	0.133333333	0.235294118	15	0	0	17	2L:8136156-8136231
2L	-	8136310	8136370	coding	CG8552	FlyBase	G11197.1	ACGGACCTACAGTCATCGTTCACTTCCTGCCGCAACAGAATGCAGACACTTGGGGAGCCAG	15	8136310	0.96703805	3	14	77	1	1.342422681	0	0.4	0.590909091	15	0	0	22	2L:8136310-8136370
2L	-	8136404	8136504	coding	CG8552	FlyBase	G11198.1	GGGAGTTGACTCCAAGTATGTTCCATACACCGAGGATACGGCTGCACTACTTGAAGCGGAATACAAGCGATCTGCGGAGACTGGTGAATGGCATCAGAAGA	24	8136404	0.895781923	10	24	91	1	1.505149978	0.125	0.208333333	0.40625	24	0	0	32	2L:8136404-8136504
211000022278724	+	1171	1208	NoAnnotation			G112.1	AATAAAATAATTTCGAATGTGTGGTAATCATCGAAATA	15	1188	0.616282786	7	15	124	1	1.322219295	0	0.333333333	0.523809524	15	0	0	21	211000022278724:1171-1208
2L	+	872855	872933	coding	PNUTS	FlyBase	G1120.1	CGCAGTTCTAGCGATAAATACCGCGATAAAGACAAGGCTCGCTCAAGTTCCGGCTCCTCCAGCTCGAGCAAGGACCGGG	7	872933	0.976936206	4	6	24	1	0.903089987	0.25	0.142857143	0.25	7	0	0	8	2L:872855-872933
2L	-	8136913	8136982	start_codon	CG8552	FlyBase	G11200.1	CCAACAGCATCTGGGCGAATTGCCCGAGGATATCCTCAGAGAGCTTAGAATGGCAAGTGCCAGCAGCGAA	6	8136913	0.927569897	4	6	24	1	0.84509804	0	0.166666667	0.285714286	6	0	0	7	2L:8136913-8136982
2L	-	8137027	8137202	5'utr	CG8552	FlyBase	G11201.1	AGAACTTCTTCAACAATCCACCGTTGCAGGATCAACCCGCTGTACCAGGTGAACTCAAATACGACATTGTCCACAGCGGAGTGGCTGTTAAGCAGCTGCAAGAGCGCTCACAGACGCCCGTTTCAAATCTTGTCGAGCCACCTTCGTCTGCCTGTTCGGAATTCTCGACCCTTGCT	25	8137202	0.975664319	13	24	154	0.965517241	1.447158031	0.103448276	0.12	0.24137931	25	1	0	28	2L:8137027-8137202
2L	-	8137238	8137299	5'utr	CG8552	FlyBase	G11202.1	GTTGCTCCAGCTATAAACTGCGATCCCGTCAATTTCTTCGATCAGGTTCCTCAAACCCAGTC	9	8137238	0.935306942	5	9	58	1	1.041392685	0.090909091	0.222222222	0.363636364	9	0	0	11	2L:8137238-8137299
2L	-	8137737	8137788	5'utr	CG8552	FlyBase	G11203.1	ACCGAAACCCAAACAGTTTTTAGTCCATTTGCACAAACTAAGGCTACACCTT	9	8137751	0.972533029	4	8	49	0.909090909	1	0	0.111111111	0.272727273	9	1	0	10	2L:8137737-8137788
2L	-	8137793	8137900	5'utr	CG8552	FlyBase	G11203.2	AACACCATCCATACCAGATATAGTTCCAACTACATCGGCTGAGCTGGTTGACGCACCTCCTGGTTTCCAGGGATCATCAGACGACACCGCAACCAATCTATTTCAGGG	11	8137800	0.970755381	7	9	51	0.882352941	1.176091259	0.058823529	0.363636364	0.588235294	11	2	0	15	2L:8137793-8137900
2L	-	8138033	8138078	5'utr	CG8552	FlyBase	G11204.1	GTGCTCCACTTTTTGTTCCTGTTCCTGGTCCTCCGTCGGTTTCATC	15	8138059	0.613397456	6	13	159	0.904761905	1.278753601	0.19047619	0.333333333	0.523809524	15	2	0	19	2L:8138033-8138078
2L	-	8138165	8138233	5'utr	CG8552	FlyBase	G11205.1	CCCAGAACCATCTGCGCCGGTGGAACAAGAGATTCCATTATTCGTTCCAGTGCCAGGTTTGCCGGGACT	8	8138233	0.962277886	4	7	51	0.888888889	0.903089987	0.111111111	0.125	0.222222222	8	1	0	8	2L:8138165-8138233
2L	-	8138760	8138847	5'utr	CG8552	FlyBase	G11208.1	ACAAGTGTTGCTCCTCCGCTAACAGCATCTATAGCCAATCCTCCTCCAACATCTGGCTTTGCAAGTGTACCCCTCTTCGCTGCACCAA	8	8138806	0.863596997	7	7	61	0.9	0.954242509	0	0.25	0.4	8	1	0	9	2L:8138760-8138847
2L	-	8139035	8139118	5'utr	CG8552	FlyBase	G11209.1	TTACAAGAGTCCATTGACGCCCCAGGAAACCGCAACATCTTCGGGATTCGCCGCTCCTCTGCCCCCCACATCTGTAACTCCAGC	8	8139088	0.951105644	6	8	37	1	1	0.1	0.25	0.4	8	0	0	10	2L:8139035-8139118
2L	+	872976	873101	coding	PNUTS	FlyBase	G1121.1	AGTCCTCAAAGTCCTCCTCGTCGTCGTCGTCGTCGTCGTCGAGCAGCTCTGGTTCTAGTTCGTCCAAAGATCGCAAGTCGTCGTCGTCAACTTCGTCATCATCCTCATCCTCGAGGCAGGACAAGG	39	873101	0.98523913	10	35	280	0.875	1.322219295	0.354166667	0.153846154	0.3125	39	5	1	42	2L:872976-873101
2L	-	8139120	8139165	5'utr	CG8552	FlyBase	G11210.1	CCAGCCGCTGGGCAAGCTTCATATCGTCTCCAGAAGGGAACTCGTC	11	8139144	0.710521294	2	11	64	1	1.176091259	0.466666667	0.363636364	0.533333333	11	0	0	15	2L:8139120-8139165
2L	-	8139865	8139911	5'utr	CG8552	FlyBase	G11211.1	TTACAACAGCATCAGCACCAGCTCCATCGACCAACTTATTTGGTGGA	6	8139865	0.898454234	5	6	20	1	0.84509804	0	0.166666667	0.285714286	6	0	0	7	2L:8139865-8139911
2L	-	8140283	8140333	5'utr	CG8552	FlyBase	G11212.1	TGAGGTTCCGCCACCGAATGTAGGAGTCCCTGCACCACCGCCTACATCGGG	9	8140283	0.922839621	4	9	34	1	1.041392685	0.181818182	0.222222222	0.363636364	9	0	0	11	2L:8140283-8140333
2L	-	8140374	8140470	5'utr	CG8552	FlyBase	G11213.1	GACATACAGCCCTCTTACATTCAGCAGGCCAGCTACGTTCAGCCAGTAGCTCCAGTGCCAGCTCCCTTTTATGCAGCACCGCCAGCGGCCGCAAACG	53	8140386	0.971024707	7	49	274	0.9375	1.77815125	0.25	0.169811321	0.3125	53	4	0	60	2L:8140374-8140470
2L	-	8140540	8140596	5'utr	CG8552	FlyBase	G11214.1	GATTCGTTGCTGAGCCAGGCGGCCTCCTCCTTTACTGCCCTGCCTGCGGTGGCATCC	13	8140540	0.948994713	6	12	91	0.888888889	1.204119983	0.111111111	0.307692308	0.5	13	2	0	16	2L:8140540-8140596
2L	-	8140597	8140628	5'utr	CG8552	FlyBase	G11214.2	CTCTGTTGGAACCACCAACGGAAGCTGGAAAC	5	8140608	0.977368754	3	3	10	0.571428571	0.602059991	0	0.4	0.571428571	5	3	0	4	2L:8140597-8140628
2L	-	8141567	8141589	miRNA	mir-4984	ensembl	G11215.1	AATTCTTTGACGTATTCGCTGGC	111	8141572	0.699297205	9	80	919	0.727272727	1.350248018	0	0.261261261	0.467532468	111	38	4	112	2L:8141567-8141589
2L	-	8157055	8157088	intron	CG8552	FlyBase	G11216.1	ATTTCGCTAGTTTCTTCAAATTGATCTCTAAAAA	14	8157068	0.746062588	4	12	129	0.75	0.77815125	0.1875	0.071428571	0.1875	14	3	1	12	2L:8157055-8157088
2L	-	8159220	8159270	coding	CG8552	FlyBase	G11217.1	CATGCCACGCCTCCAGCGGCGCCCGTCCTCATCGCTGGCATCTTGAATCGC	26	8159241	0.681027748	5	26	103	1	1.591064607	0	0.384615385	0.58974359	26	0	0	39	2L:8159220-8159270
2L	-	8159281	8159340	coding	CG8552	FlyBase	G11218.1	CGTGACCGGCCTGAGTTTCGACGACTTCCCCAACAAGCCGCAGCTCCTGCCAGCCGCCCC	5	8159281	0.938371826	3	5	15	1	0.698970004	0.2	0	0	5	0	0	5	2L:8159281-8159340
2L	-	8159393	8159518	start_codon	CG8552	FlyBase	G11219.1	AAAAATAATTCCTAAGGCAACTGTGCACTTGGCACACATCTTCATATCGAGTTAGCCCAATTTAAAGCTCCAGATCGGCCGCTAATATGTCGGAAAGATCGAAAGGTGACGTGTCCGCTCGCGTAA	39	8159473	0.955692358	13	38	182	0.98	1.69019608	0.1	0.256410256	0.42	39	1	0	49	2L:8159393-8159518
2L	+	873359	873421	coding	PNUTS	FlyBase	G1122.1	AAGCCCACATCGTCGGCGGTTGCCGCTTCACCCGCTTTAATGGCAGTCCCGTCTTCACTGAAG	10	873359	0.963823783	5	10	65	1	1.204119983	0.1875	0.4	0.625	10	0	0	16	2L:873359-873421
2L	-	8159522	8159595	NoAnnotation			G11220.1	AGCAGAATATTGCCTGCCTGGAAGTTTTCTCGGGTTTAACGCTTTTAATCCGTCGTGGGTGTCAATATCCTGTG	17	8159589	0.982790365	8	16	127	1	1.322219295	0.619047619	0.176470588	0.333333333	17	0	0	21	2L:8159522-8159595
2L	-	8161877	8161986	stop_codon	CG8498	FlyBase	G11221.1	GACGCCCAGGCCGCCTACATTACCAAGGTCAAGGCACTGATCGCTGCCGTTGGCCTGAAGTCATAGACTCAATCGAAATAGGATGTTGCATTTTATAGTCTCAGTTGTCG	104	8161986	0.979630085	11	98	696	0.949275362	1.418301291	0.166666667	0.259615385	0.442028986	104	3	4	131	2L:8161877-8161986
2L	-	8162131	8162232	coding	CG8498	FlyBase	G11222.1	CAACCAGGCGGCCGAAGATGTTAAGAACCTAAACACCACACCCGGGGACAATGACCTTTTGGAGCTCTACAGCTTGTACAAACAGGCCACTGTGGGGGATTG	10	8162201	0.976798125	6	8	37	0.8	0.903089987	0.3	0	0	10	2	0	8	2L:8162131-8162232
2L	-	8162261	8162288	intron	CG8498	FlyBase	G11222.2	ACGCATTCGTATCTTAAAGTCTGATTAC	4	8162288	0.663414663	2	3	27	0.8	0.602059991	0.6	0.25	0.4	4	1	0	4	2L:8162261-8162288
2L	-	8162318	8162371	start_codon	CG8498	FlyBase	G11223.1	AATTTCTTTTCCAAAGACTTCCACTAGTTAAAAAATAGATACAAAAATGTCCGA	13	8162318	0.983934545	6	13	96	1	1.278753601	0.105263158	0.384615385	0.578947368	13	0	0	19	2L:8162318-8162371
2L	-	8190980	8191055	3'utr	CG8475	FlyBase	G11224.1	TGTAGCTATTTTATTCTGTTATTCTAATTTAACTTGTCTCTCTCTGTGTCCCTCGCCGTTCGCCTAGTTCTTAATT	35	8191055	0.994618469	9	25	345	0.787234043	1.568201724	0.085106383	0.257142857	0.446808511	35	10	0	37	2L:8190980-8191055
2L	-	8191282	8191374	3'utr	CG8475	FlyBase	G11225.1	CGTTCGCAATGTACTGCAAGGACAACAACATACAGCATCAACCAAAACCAGAGCATGAGCAGACCAAAAATGAGGATCTCAAGGCTTTCTATT	17	8191319	0.999830644	9	16	63	0.954545455	1.322219295	0.409090909	0.058823529	0.272727273	17	1	0	21	2L:8191282-8191374
2L	-	8191387	8191411	3'utr	CG8475	FlyBase	G11226.1	AAGCAAGCTCTAGACTTGGACGGCA	7	8191387	0.700213762	2	7	21	1	1.176091259	0	0.571428571	0.8	7	0	0	15	2L:8191387-8191411
2L	-	8192578	8192638	5'utr	CG8475	FlyBase	G11227.1	ATCGAGCATCTTGACTTTATGAACCAAAGTGATCTGACCGACAACGAGAATGCGTTCTCGC	62	8192596	0.781682234	7	61	229	0.988505747	1.934498451	0.068965517	0.274193548	0.482758621	62	1	0	86	2L:8192578-8192638
2L	-	8192783	8192823	5'utr	CG8475	FlyBase	G11228.1	AGTTTGTGGGCAAGTACTGGCGGCTATCGGGCAGACCTACA	43	8192805	0.867471014	2	43	182	1	1.69019608	0.367346939	0.139534884	0.244897959	43	0	0	49	2L:8192783-8192823
2L	+	873584	873728	stop_codon	PNUTS	FlyBase	G1123.1	TTATTCCACAGCCCAAGAACTTTGGTGGCTTTTGCTTTTGTTTTCGATCGGAGTCGAATGTCGAACTCCGCCGTATTATTTGTTGATCTCCATTCCATTCTCAAGGTGTTTAATTTTGCTTGGGGCGGGTCTTAAATTGTAGAGC	37	873584	0.991357954	20	36	373	0.978723404	1.662757832	0.14893617	0.243243243	0.404255319	37	1	0	46	2L:873584-873728
2L	-	8192904	8192940	5'utr	CG8475	FlyBase	G11230.1	AGGTGTATCGCATCTGCGGCATGACCGTCCTCTGCTA	9	8192940	0.947837153	5	9	42	1	1	0.4	0.111111111	0.2	9	0	0	10	2L:8192904-8192940
2L	-	8193125	8193182	5'utr	CG8475	FlyBase	G11232.1	CATGCGACTGCAGGCTATGATGGCCACCTATGGCATTCAAACACAAACCCCCCATGAG	5	8193125	0.976334153	5	5	14	1	0.84509804	0.285714286	0.4	0.571428571	5	0	0	7	2L:8193125-8193182
2L	-	8195370	8195394	coding	CG8475	FlyBase	G11233.1	ATTATCACTCTGGCGAGCTAAAGGA	5	8195382	0.768028306	2	5	18	1	0.77815125	0.166666667	0.2	0.333333333	5	0	0	6	2L:8195370-8195394
2L	-	8195645	8195680	coding	CG8475	FlyBase	G11234.1	CCGGAATCGCAGTATTTTCGAAACCATGCTGCCCAG	6	8195645	0.965581398	3	4	21	0.833333333	0.698970004	0	0	0	6	1	0	5	2L:8195645-8195680
2L	-	8195827	8195915	coding	CG8475	FlyBase	G11235.1	CCCACGACGAGGTGGCCTTTGTCCAGAATCTAGTGTACTATGTGGAGCGCGCCTATCGTACGCCCGACTTTGGCATGTGGGAGCGGGGC	10	8195827	0.979260831	8	9	55	0.928571429	1.113943352	0.285714286	0.4	0.571428571	10	1	0	13	2L:8195827-8195915
2L	-	8200474	8200605	3'utr	SLC5A11	FlyBase	G11236.1	CTTTACTTTCCAGCCTTTGTTCAAGCATTATTTTTTTGGCATTTTCGATTTGTAGTCAGCAGACTGTGTCTCATTATGTATTCCGTTTGACTTTACAAGCATAATGTCTGTGATAAATTCAATAAATAGATC	143	8200573	0.865678645	21	128	1124	0.911458333	1.942008053	0.088541667	0.237762238	0.432291667	143	16	1	175	2L:8200474-8200605
2L	-	8200663	8200894	stop_codon	SLC5A11	FlyBase	G11237.1	CGTATCCTAAAATAGACGAACCAGAACTTCCTGTGCCAAACTAATGGAATTGATGGCATTGAATTCCACACCCTGTTTTGTTAGCATAGTTTGTAGTTGTAGTTGCTTTGTGGTAGTTACCTTATAGATAGCCTAGTCTAGTACAATGTGATCCAGATATTGGAAGACATAAACCGAAGTACAGGAACCTATGAATCTGCATCTCAGAATACAGAGTGCACAATCATTAACG	87	8200663	0.978480143	33	81	579	0.947826087	1.736396502	0.095652174	0.229885057	0.417391304	87	5	1	109	2L:8200663-8200894
2L	-	8209625	8209707	3'utr	Su(var)205	FlyBase	G11238.1	TCCATAAATGTCCAGAGTCAGTGTCTGTATTTATGATAACCATTTTCAATAAATAAAAAAAACCTTTATTCTGCTGGAGCCTA	28	8209666	0.698328927	14	28	205	1	1.62324929	0.214285714	0.357142857	0.571428571	28	0	0	42	2L:8209625-8209707
2L	-	8209710	8210092	stop_codon	Su(var)205	FlyBase	G11239.1	AATAAATCAAAACGTACCACAGATGCGGAGCAGGACACCATTCCCGTTTCAGGATCTACCGGATTCGATCGCGGCCTGGAGGCCGAAAAGATCTTGGGTGCCTCCGACAATAATGGCCGCCTGACATTCCTCATTCAGTTCAAAGGCGTGGACCAAGCAGAAATGGTGCCCTCCTCAGTGGCCAATGAAAAAATCCCACGAATGGTAATCCACTTCTACGAAGAGCGCCTATCCTGGTACTCTGATAATGAAGATTAAACAGTTGGATCATCGAAAGCGAAAAAGAACGATTATACATTTAACGAAAAATTACCCACTTAGAATTATAGCTCCTTGCAGGCGCTTTCAAAACCACCCAACCAACTCTTAAGGCATCGGACTTT	187	8209998	0.974654215	42	176	1099	0.947598253	1.859338479	0.087336245	0.176470588	0.327510917	187	10	2	217	2L:8209710-8210092
2L	+	873868	873921	3'utr	PNUTS	FlyBase	G1124.1	GAATGGAGTTGAATCCCGAAATCTGGGCACTGCGCATGCGCTGAGACCGAACGA	6	873868	0.920167949	3	6	25	1	0.77815125	0.166666667	0	0	6	0	0	6	2L:873868-873921
2L	-	8210559	8210657	coding	Su(var)205	FlyBase	G11240.1	TATCTGAAATGGAAGGGCTATCCCGAAACTGAGAACACGTGGGAGCCGGAGAACAATCTCGACTGCCAGGATCTTATCCAGCAGTACGAGGCGAGCCGC	20	8210559	0.909957547	9	20	63	1	1.447158031	0.25	0.3	0.5	20	0	0	28	2L:8210559-8210657
2L	-	8210977	8211076	5'utr	Su(var)205	FlyBase	G11242.1	AGATTTTTCATTTTGTGGAAAGTCTTCTAGCGCCAACACACAGGCTTATAAAAACCAATTTAGCTGCGTGCATAAAGTGTAGATCTTATTTAATCTAGGT	57	8211040	0.989652223	15	57	545	1	1.84509804	0.085714286	0.157894737	0.314285714	57	0	0	70	2L:8210977-8211076
2L	-	8212043	8212113	3'utr	CG8372	FlyBase	G11243.1	ATATCTATATCAAATGCTATCAATGTACAAATCTATGTACATATGACGTCCAATAAAGGATTCATTCATTT	32	8212069	0.792772226	7	31	207	0.977272727	1.633468456	0	0.25	0.454545455	32	1	0	43	2L:8212043-8212113
2L	-	8212121	8212181	coding	CG8372	FlyBase	G11244.1	AAGACCTGGCTGCCGTTTGCCATTCTCCTGTCCATCTTCACCATTCTGGGCATCTATTTTT	14	8212133	0.71175861	10	13	113	1	1.342422681	0.136363636	0.357142857	0.590909091	14	0	0	22	2L:8212121-8212181
2L	-	8212265	8212400	coding	CG8372	FlyBase	G11245.1	CACATGGTGGGCGGCAGTTACGCCTGGGACGAGGCGGTCTCCAAAGCATCTGTGCTCTACGGCACCCGCATCCACAATATCTTCTGTGACAACTGCCACTCGCATGTGGCAACGGCACTCATCTACATGCGCTACT	33	8212265	0.978470859	12	29	191	0.909090909	1.602059991	0.113636364	0.212121212	0.409090909	33	4	0	40	2L:8212265-8212400
2L	-	8212463	8212718	start_codon	CG8372	FlyBase	G11246.1	AGTGTAATAATGTCGACAAACCCAAGTCCGCAGCGGCAACAGTCCGAGGACGTTCAGATCTCGATGGCCAGTTCCGGAGGAGGAGCCGGCAATGGCGTTCCGGATAGACTGCCTCCGATCAACGTAAAGGACCAACGCTTCCCCTACTGCATCGTTTGGACTCCCATTCCGGTTCTCACCTGGCTGATGCCCATGATCGGACATATGGGCATTTGCACTTCGTCCGGTGTGATTCGTGACTTCGCCGGCCCCTACT	228	8212633	0.981982954	27	218	1053	0.95379538	1.983776588	0.250825083	0.24122807	0.429042904	228	12	2	289	2L:8212463-8212718
2L	-	8212738	8212772	5'utr-coding	CG8372	FlyBase	G11247.1	AAGACCGTGAGTGACTGTTCTTGTGGCTTCCCCGC	5	8212755	0.682116088	2	5	35	1	0.84509804	0.142857143	0.2	0.428571429	5	0	0	7	2L:8212738-8212772
2L	-	8216846	8216977	stop_codon	CG8292	FlyBase	G11248.1	TTAGTTCTCTACACATTGTTTTGACTTTTTGTCAAGTTAATCAGATCGCTAACTTAAATTATTTGCAATACTTATTGACATTAGAACGAATAATTTTATTGCATTAAATAAATTCTGGATATTATTTAGATG	46	8216977	0.988382783	13	40	380	0.872727273	1.204119983	0.2	0.173913043	0.309090909	46	5	2	48	2L:8216846-8216977
2L	-	8217004	8217044	coding	CG8292	FlyBase	G11249.1	TCACTCCGTTTGCGGAGAAAAGCGAATACGGCATCTACGGA	16	8217022	0.921944001	2	14	42	0.888888889	0.726998728	0.388888889	0.125	0.222222222	16	0	2	16	2L:8217004-8217044
2L	+	873966	874091	3'utr	PNUTS	FlyBase	G1125.1	TCGTCGTTGTCGCTGCCTGATGTTAAGTATTCAAACCTCAAATCTTGAACGTATTTAGCTTAGCTTAGCTATAAGGTATGTAGATTCACTTGGCGAGCAGCCCACCTTAAAGACTTACAAATAAAA	25	874062	0.824167373	14	23	157	0.965517241	1.447158031	0.172413793	0.166666667	0.310344828	24	1	0	28	2L:873966-874091
2L	-	8217079	8217153	coding	CG8292	FlyBase	G11250.1	GTGCCGCATTCGGGAATGGTCACCGAGGTGCGCGCTAATTTCACGGATCCACAATTTCGAAGGGTTGAATTCGAT	6	8217079	0.940835333	5	6	34	1	0.903089987	0.625	0.166666667	0.375	6	0	0	8	2L:8217079-8217153
2L	-	8217159	8217236	coding	CG8292	FlyBase	G11251.1	AAGAGGATCCTACAATGTGTGACGAGGGTAATACGCATAATTGCCCAAAGCGACGCTGTGAGTTTCAAAACCTCACCA	67	8217222	0.764743483	5	65	309	0.974683544	1.886490725	0.341772152	0.149253731	0.278481013	67	2	0	77	2L:8217159-8217236
2L	-	8217356	8217419	coding	CG8292	FlyBase	G11253.1	AGCTAGTCATCGACCGTTCGGAGGCGTCCTTTAGCAAGTACCTTGATCCCTCCTCCACCACATA	29	8217356	0.852115983	8	24	172	0.857142857	1.556302501	0.166666667	0.413793103	0.595238095	29	6	0	36	2L:8217356-8217419
2L	-	8217461	8217570	coding	CG8292	FlyBase	G11254.1	ATGAAACCATTTGAGGAGGGTTCCCTTCGCTTTGTAAAGCGAAAGATGAAGCCCATTTCTAGTGTCAGTCATGAGTCGTATGTACTTAAGGAGCTGCCGGAGGAACAGGA	104	8217461	0.944161902	10	99	663	0.956896552	2.045322979	0.353448276	0.096153846	0.189655172	104	5	0	111	2L:8217461-8217570
2L	-	8217698	8217750	coding	CG8292	FlyBase	G11255.1	TGTAAAAGATCCGCTGCTGTCCGAGAAGCCGACTTCTGAGTGCATGGCCAACT	16	8217698	0.785699039	6	16	73	1	1.380211242	0.083333333	0.3125	0.541666667	16	0	0	24	2L:8217698-8217750
2L	-	8217753	8217882	coding	CG8292	FlyBase	G11256.1	CTTCGATTACAAGCGCCCTGCCAGCGCTACAGATCCCGATTGGAGGACCTCGTACTATCGAGGGCATCGCCACATTACAGACTTGAGAATGGGTAACAAGCTGAACGCCAAGTTTACGGATAAGGGTATT	20	8217840	0.78861999	10	19	92	0.956521739	1.342422681	0.086956522	0.1	0.217391304	20	1	0	22	2L:8217753-8217882
2L	-	8218050	8218198	3'utr	Snx6	FlyBase	G11257.1	ATTTGTTTTGTGAACAGAGCGCTTTTATATTTGTCAAACAAGCATTCCTCTCTACAGCATAAACTACAACTACATATATTGTAAACACTTGCATTTGAAGCAGAATATAAACGAGAAATATTGTACAGAAGGCTGGCTGTTTGTGAGCA	130	8218140	0.904894371	23	124	846	0.952380952	1.602059991	0.113095238	0.238461538	0.410714286	130	5	3	160	2L:8218050-8218198
2L	-	8218210	8218335	3'utr	Snx6	FlyBase	G11258.1	AAGCCTCATCGATTACACACATCCGGGAGACGAAGTAAATCAATTGTTTAATTGCTAAGCAAACAGTTTATTATTGCACAGGCCAAATCGAGTGCAACATTATTATCTTAGCCCACGTATTATATT	15	8218210	0.946655235	8	15	73	1	1.230448921	0.294117647	0.133333333	0.235294118	15	0	0	17	2L:8218210-8218335
2L	-	8218356	8218438	stop_codon	Snx6	FlyBase	G11259.1	ACTGCTAGCGCTCAAAGAGATTGCCTGAGACGGGGAGCCGGAAGTAGACAAGGAATAGAAGGATGAGTCACCCGCACATTGTT	71	8218356	0.913770362	6	69	222	0.966666667	1.939519253	0.233333333	0.197183099	0.366666667	71	3	0	87	2L:8218356-8218438
2L	-	8218442	8218493	coding	Snx6	FlyBase	G11259.2	TCTCAGAGCTGGAGATCAAGCATGCCAAGACGCAGTATGAATATCTGCGCCA	12	8218477	0.734537856	5	9	34	0.833333333	0.698970004	0.083333333	0	0	12	1	1	10	2L:8218442-8218493
2L	-	8218570	8218694	coding-intron	Snx6	FlyBase	G11260.1	TTATCCTCCAATTAGGCCGAGACTGCCCAGGCGGAGGCCTGTGAAAAATTCGAATCTATGTCTGCATGTGGAAAGGAGGAGTTGATCGGTTTCCGCAACCGACGGGTAGCTGCTTTCAAGAAGAG	42	8218694	0.976735972	16	37	241	0.886792453	1.371067862	0.169811321	0.214285714	0.377358491	42	5	1	47	2L:8218570-8218694
2L	-	8219115	8219204	coding	Snx6	FlyBase	G11261.1	TTATCCGGCGACTGCGGTGTTTGGCTGCTTATGAAGCGGCCAATCGAAACCTGGAGAAGGCTCGCTCCAAAAACAAGGATGTTCATGCGG	15	8219115	0.960571015	8	14	70	0.888888889	1.204119983	0.222222222	0.2	0.333333333	15	2	0	16	2L:8219115-8219204
2L	-	8219233	8219297	coding	Snx6	FlyBase	G11262.1	ATCTGGAAACCCGAGTGGCTAGCGATCAAGATCTCAAGCTGGGCGACACTCTGCGCTACTATCAG	129	8219273	0.818574846	8	102	568	0.771929825	0.89012501	0.362573099	0.248062016	0.432748538	129	23	16	132	2L:8219233-8219297
2L	-	8219366	8219442	coding	Snx6	FlyBase	G11263.1	TTGACGCAGCTCTCGACTACGGAAAAGGGAAATGTGGAGACGTTTGTGGCCAAGACAGCGGAGATATTTGAAAGGAT	21	8219438	0.972656336	10	15	88	0.769230769	0.698970004	0.307692308	0.19047619	0.346153846	21	3	3	20	2L:8219366-8219442
2L	-	8219531	8219754	coding	Snx6	FlyBase	G11264.2	CGCCGCCTTGCTAGTCATCCCGTCTTTCGCGTCGATCAGCACTTGAAGGTTTTCCTGGAATACGACCAAGATCTGTGCGCTAAGCCACGCAAGAAGATGGCCATCTTTGGCGGCTTTGTCAAGTCCCTGGGCAAGACCACAGACGAGATCTTGTTGAGCGCCACGGTTCGGGATGTAAATGACTTCTTTGAGAACGAGCTGCAGTTCCTTACCGAGTACCACGG	84	8219596	0.751839903	28	76	457	0.892857143	1.301029996	0.214285714	0.214285714	0.410714286	84	8	4	100	2L:8219531-8219754
2L	-	8219756	8219787	coding	Snx6	FlyBase	G11265.1	AAGAAGACGGTGGCCATGCACGAGGTTTTCCT	6	8219787	0.90709316	3	5	21	1	0.77815125	0.166666667	0	0	6	0	0	6	2L:8219756-8219787
2L	-	8219870	8219991	coding	Snx6	FlyBase	G11266.1	ATTCCGCCCTGTCCACCTCGTCCGGACTTCGATGCCTCCCGAGAGAAGCTGCAGCGTCTTGGCGAGGGCGAAGGCAACATGACCAAAGAGGAGTTCAAAAAGATGAAGTCAGAGCTGGAGGC	57	8219870	0.982689688	13	31	235	0.545454545	0.77815125	0.181818182	0.210526316	0.415584416	57	29	6	42	2L:8219870-8219991
2L	-	8220045	8220238	coding	Snx6	FlyBase	G11267.1	TTCTAGGCGAGAACGCCCTGCATGTCGAGATCTCCGATGCGCTCAGCGAAAAGGAGAAGGTCAAGTTCACAGTGCACACCCGCACCACACTGCCGGGATTCTCAAAAAAGGACAATAACGTAGTGCGTCAGCACGAGGAGTTCGTCTGGCTACATGACCGTATTGAGGAGAACGACGACTATGCTGGCTACATT	78	8220238	0.962033617	20	69	346	0.887755102	1.337459261	0.183673469	0.166666667	0.336734694	78	8	3	87	2L:8220045-8220238
2L	-	8220250	8220337	coding	Snx6	FlyBase	G11268.1	CAGCAACAGGCGGTGCACCCGCACCAAGTGGAGCCACAAATGGCAGTGGATCCGCCACATCGCCGGATAGCTCCTCCTCAGCCCCGGC	39	8220324	0.937414158	10	38	114	0.982142857	1.740362689	0.160714286	0.307692308	0.517857143	39	1	0	55	2L:8220250-8220337
2L	-	8220392	8220426	coding	Snx6	FlyBase	G11269.1	GGATGACTCAAATCTGCTTAACAGCCCCTCCACCA	10	8220426	0.675538182	5	10	38	1	1	0.5	0	0	10	0	0	10	2L:8220392-8220426
2L	+	875543	875587	coding	PNUTS	FlyBase	G1127.1	CGAGGTCGATCGCTCAGAGCGCGTAAATGTGATGAAGCAGACCTT	12	875564	0.859631151	3	10	53	0.916666667	1.041392685	0.333333333	0	0	12	1	0	11	2L:875543-875587
2L	-	8220622	8220724	start_codon	Snx6	FlyBase	G11270.1	TCCGCCTGATGCCACCTCTAGTTGAAATTCGCTCTCTGTAATTTGTAATAAAAACTTGTTTTTAGCCAAATCATTTGTTATTTACTTGGCCGCAAGATGATGG	30	8220634	0.871324235	16	28	264	0.947368421	1.556302501	0.078947368	0.266666667	0.421052632	30	2	0	36	2L:8220622-8220724
2L	-	8221055	8221196	NoAnnotation			G11271.1	TATGTAAATGATTGTCTTGAATTGTGTATGCATGTACCTACGACTACTCAAATACAATGGGTATGATAACAATATCAATTGGCTTTTATTCAACTCCCTTGATTCTATCATAACTAACTACCAAGGCTCTTTTCATCTAATC	933	8221055	0.980898624	23	902	6125	0.976674191	2.159032183	0.613995485	0.296137339	0.506395786	932	23	8	1298	2L:8221055-8221196
2L	-	8221220	8221448	3'utr	Pvr	FlyBase	G11271.2	ACTTATGTAATGACTATTGTTGATCTTAGGAAAACAAATTGTTAACAGAAAGTAATCGTACGCGATATAACCTTTTAAAAAAAAGTTAAAATTTCAACTTAATTGTTTAGGGGCCTTTAAGAAACAATACTACTTAGTGGCATTGTTAAGATTCTGATATAGCTTTAGGACCACACACTCACTCCATGTTATATACTATTAATGCCATTTCATGTTTTACATTTAGTGT	1796	8221267	0.836000906	64	1669	13697	0.9296875	1.899455702	0.134982639	0.217706013	0.390190972	1796	136	26	2142	2L:8221220-8221448
2L	-	8221482	8221619	stop_codon	Pvr	FlyBase	G11271.4	CGGAGGCCTTCTCGAATCCCAGCTACCAGCCACTGTCCACCGTCAACGAGAAGGAGCAACGAAGGTATTAGGACGTCCCGGAGCCATTAGATTAAGTTTAGGACCTCTTTGCAGCTCAGTTGGAGTTTTAAGTGAAAT	917	8221595	0.779590096	24	864	5823	0.939849624	1.670941281	0.175438596	0.239912759	0.417710944	917	49	23	1125	2L:8221482-8221619
2L	-	8221682	8221870	coding	Pvr	FlyBase	G11271.6	TCAGGCGCCGGAGGAGATACCTATGCTGCATCGCAGCTCCACTGGATCGGATGGAAGTCCGGAACAGGGAAGGCGCTTCAATCAGGCCCTTAAGCAGCAGTATGTCACGCCCACACCGTCCCCTCGCCATCATGTGGAGACCAAACTCAATGGGGAGCCATCCGAAAACTATGTGAATATGAAGCCACC	359	8221718	0.899893831	25	307	1334	0.848017621	1.123062732	0.207048458	0.21448468	0.378854626	359	41	28	385	2L:8221682-8221870
2L	-	8221874	8222084	coding	Pvr	FlyBase	G11271.7	AGATGAGCCGGGATTCTGATCCCGATGCCTGCACCGCCATATTCTCACCCACACGCCTCGAGGGCGAGTCCTCAGACTTTCCGGATTTCTCTAGCGAAACCACTTTCAATTTCCCAGGGGCGCGACAGTCGCCTACGCTGAGTAACAATCTCAACAGCGGATCGAGTAAGCCGCTCCGCAAGAAGAACGGCATGCCAACTGTGGATGTGGC	177	8222084	0.965249067	29	164	984	0.924107143	1.713910354	0.316964286	0.203389831	0.370535714	177	14	3	207	2L:8221874-8222084
2L	-	8222291	8222402	intron-coding	Pvr	FlyBase	G11273.1	AAGGAACGATTGCCGAACAATTACAGCACTACCTGGACCTAAACAATCCGTACATGCAGAGCAACATTGAGTACATGAAGAAGCAGTCTACGGATTACCTGGCACTGATGGG	189	8222402	0.848666769	12	180	786	0.93852459	1.213707447	0.135245902	0.216931217	0.393442623	189	2	13	229	2L:8222291-8222402
2L	-	8222447	8222484	coding	Pvr	FlyBase	G11274.1	AAGCGATTTGCAAACATGCTGGGCGAGGATGTAGCCAG	10	8222484	0.622540827	6	8	39	0.8	0.903089987	0.1	0	0	10	2	0	8	2L:8222447-8222484
2L	-	8222585	8222665	coding	Pvr	FlyBase	G11275.1	AACTGAACGATGGCTACCGCATGGAGAAGCCGAAATTTGCCAACCAGGAGCTCTACGAGATTATGCTAGAGTGCTGGCGAA	25	8222665	0.751815673	12	24	110	0.96969697	1.505149978	0.212121212	0.28	0.454545455	25	1	0	32	2L:8222585-8222665
2L	-	8222684	8222827	coding	Pvr	FlyBase	G11276.1	ATGGCAAATTGCCCATCAAGTGGCTGGCGCTGGAATCGCTGAGCGATCATGTGTTCAGCACATACAGCGATGTTTGGTCCTACGGAATTGTTCTATGGGAGATGTTCTCGCTGGCCAAGGTGCCGTATCCGGGCATCGATCCCA	49	8222712	0.872316941	24	48	293	0.985074627	1.819543936	0.28358209	0.306122449	0.492537313	49	1	0	66	2L:8222684-8222827
2L	-	8222930	8223086	coding	Pvr	FlyBase	G11277.2	TGACAGTGACCACTGTGGATTTGATCAGTTGGGCATTCCAAGTGGCAAGGGGCATGGATTACTTGTCCTCCAAGAAGGTGTTGCACGGCGATCTGGCCGCTAGAAATATTCTCCTCTGCGAGGACAATGTGGTAAAGATTTGTGACTTTGGTCTGGC	230	8222992	0.882527342	21	217	1497	0.947019868	1.310237997	0.324503311	0.252173913	0.430463576	230	3	13	286	2L:8222930-8223086
2L	-	8223110	8223163	intron-coding	Pvr	FlyBase	G11277.3	AGACGATCAAATAATGTCCAATAACTCCGTACAACCCGCCTGGCGTTCCAATTA	12	8223163	0.7631562	5	11	58	0.933333333	0.84509804	0	0.25	0.4	12	0	1	14	2L:8223110-8223163
2L	-	8223223	8223302	coding	Pvr	FlyBase	G11278.1	AACCGGATCCGGAACAGCCACCTACAGCTACGACCGTCAGATGGATACCTGTGCCACCGTAATGACCACCGTCCCAGAAG	42	8223285	0.906549224	9	42	158	1	1.770852012	0.152542373	0.214285714	0.440677966	42	0	0	59	2L:8223223-8223302
2L	-	8223368	8223428	coding	Pvr	FlyBase	G11279.1	GAAGTACGCCAATGTCGGTTTCCCGATCCACTCTTACATTAATGAGCCGCACAACAATAAC	14	8223368	0.982326084	9	12	85	0.9375	1.176091259	0.125	0.142857143	0.25	14	1	0	15	2L:8223368-8223428
2L	-	8223840	8223894	coding	Pvr	FlyBase	G11280.1	ATCCAGACACCGATCACATTGACCCCAGCATCATGACCCAGCGCATGTCCGACAA	9	8223840	0.904780035	4	8	26	1	1.079181246	0.25	0.222222222	0.416666667	9	0	0	12	2L:8223840-8223894
2L	-	8223915	8223977	coding	Pvr	FlyBase	G11281.1	AATGGTCATTGTGGAATACTGTCGCTTTGGCAACATACAGAACTTCCTTCTGAGGAACAGAAA	6	8223915	0.977924949	5	6	36	1	0.84509804	0.428571429	0.166666667	0.285714286	6	0	0	7	2L:8223915-8223977
2L	-	8224057	8224161	coding	Pvr	FlyBase	G11282.1	CAACGAGGTGGTGCGGGCACTGGTCTCCGAGCTCAAGATCATGGTACATCTGGGACAGCACTTGAATGTGGTCAATCTCCTGGGTGCAGTTACCAAAAATATTGC	37	8224069	0.749924642	18	32	210	0.886363636	1.591064607	0.272727273	0.162162162	0.295454545	37	5	0	39	2L:8224057-8224161
2L	-	8224271	8224316	coding	Pvr	FlyBase	G11283.1	AATCGGGAATTCGAGTTCCCACGGGAAAACCTGAAACTGGGCAAGC	7	8224271	0.887942035	5	7	20	1	1.041392685	0	0.285714286	0.545454545	7	0	0	11	2L:8224271-8224316
2L	-	8224336	8224396	coding	Pvr	FlyBase	G11284.1	TGGCCAACTTCGAGGAGGGCGCCGTGGGACACATCAATCCCGATCTGACCCTGGACGAGCA	8	8224388	0.984662527	4	4	21	0.5	0.602059991	0.125	0.142857143	0.25	7	4	0	4	2L:8224336-8224396
2L	-	8224430	8224524	coding	Pvr	FlyBase	G11284.2	CGGCATTAGCATGGCCTGGGTGTGGTTCGGTGTGATACTATTCCTCATCCTGATCGGTCTGTGCGTCTTCCTCGCCGTGCGCTACCAGAAGGAGC	43	8224430	0.984638155	17	38	309	0.896551724	1.716003344	0.275862069	0.255813953	0.448275862	43	6	0	52	2L:8224430-8224524
2L	-	8224593	8224727	coding	Pvr	FlyBase	G11285.1	AGCTCAGGCACATCATTGAAAAGGAATCCAAGCTGCTGATCACTCACCTGTATCCCGGAGATGAAGGCGTCTACAAGTGTGTGGTGGAGAACCGATTGGACAGAATCGAACGCTCCTTCACGGTAGTGATATCAG	19	8224722	0.956422001	10	19	92	1	1.447158031	0.357142857	0.263157895	0.5	19	0	0	28	2L:8224593-8224727
2L	-	8224746	8224829	coding	Pvr	FlyBase	G11286.1	AGCGCAAACTAAGCCAAACGCTGGAGCTGGAGTGTGCCTCCACAGCGGTTCCCGTGGCAATTGTGCGTTGGTTTAAGGACGACA	11	8224829	0.828448097	8	10	50	0.9375	1.176091259	0.1875	0.363636364	0.5625	11	1	0	15	2L:8224746-8224829
2L	-	8224832	8225048	intron-coding	Pvr	FlyBase	G11287.1	ACACAGCGGTTCACATTGAGACCAGCCATACCAAGTACTCCTACAAGAGCACTGTACACATCACAACGATATCCGACAGGGATCGTGGAACCTATGAGTGCCGGGCCTACCACAACGACAAGGATGCCGTTTACAGCAGCCGGGAGATAGACTTGTACGTCCACGATCCCTCTGCTCCTCAGTGGACAAACGGCGGACAGGAGGGTCACTCGAAAAT	48	8224857	0.958107921	19	44	172	0.904761905	1.45484486	0.253968254	0.25	0.428571429	48	5	1	57	2L:8224832-8225048
2L	-	8225210	8225284	coding	Pvr	FlyBase	G11289.1	GACGAAGGCGCACGTTCTGCTGGGCAACATTTCCGAGAACATGACCATATATGGCTTCGATAAGGATCACAAAAT	16	8225284	0.950438871	7	16	73	1	1.342422681	0.272727273	0.375	0.545454545	16	0	0	22	2L:8225210-8225284
2L	+	875847	875907	coding	PNUTS	FlyBase	G1129.1	TTTGCTCATGACATTCCCGTGATACCCATGGATGACCTGACGGGGAATCCGGATGCTGTCA	11	875907	0.983882874	4	9	68	0.875	1.146128036	0.1875	0.181818182	0.4375	11	2	0	14	2L:875847-875907
2L	-	8225703	8225771	coding	Pvr	FlyBase	G11291.1	AGTACGCTCCTATCCGCCGGCTATCGTGACCTTCTTCTTCCGCCCCTGCAGCCTGGAACCACAGTGGCC	296	8225703	0.859864753	15	287	2203	0.96961326	2.244277121	0.414364641	0.158783784	0.312154696	296	10	1	351	2L:8225703-8225771
2L	-	8225772	8225854	coding	Pvr	FlyBase	G11291.2	AACGTCAGTGTGATGGACGCACCGGCGCTGAAGATGTCGGACGCCTATGTCCAGGTGGGATCCGTGGCGCGACTGGAGTGCAC	27	8225836	0.908288544	7	20	87	0.764705882	1.414973348	0.382352941	0.185185185	0.352941176	27	8	0	26	2L:8225772-8225854
2L	-	8225855	8225908	coding	Pvr	FlyBase	G11292.1	GGCACGTATGTCCTCCGTGGATCCAATTCCTTCGGCGTCGTTCAGCGGGAGTAC	26	8225855	0.835109954	9	26	198	1	1.544068044	0.428571429	0.269230769	0.457142857	26	0	0	35	2L:8225855-8225908
2L	-	8225912	8226141	coding	Pvr	FlyBase	G11293.1	AGCAAAACGAAAGTTACCTGAACGTGGGCGAACCATCGGGTCATTACAACGTTCAGGAATATGCCAATCGCACGATCCAAATGACCGCGAACTTTGAGGGATTTCCGACGCCCTCCTTCAGTTGGTTCAAACCCGATGGCACCGAGGTGCGACAATCGGAGAATAACTTCAAGATTCTCTCCACGGAATTGAGCACAATGCTCCAGGTGCTGAACGCCCAATTGCAGGAC	140	8226004	0.96805108	25	137	713	0.966850829	2.243038049	0.099447514	0.221428571	0.397790055	140	6	0	175	2L:8225912-8226141
2L	-	8226210	8226264	coding	Pvr	FlyBase	G11294.1	ACAGATAATTCTAACCAGAACGTACAACGTGCCACCTACAGGATTAAGGTGCTAA	13	8226228	0.629784241	6	12	47	0.888888889	1.204119983	0	0.307692308	0.5	13	2	0	16	2L:8226210-8226264
2L	-	8226269	8226335	coding	Pvr	FlyBase	G11295.1	AGACGGGCAGGAGCACCTTGACAGTGCTAAATGCACAACCCTCGGACACTGGTCTATACAAGTGTGT	20	8226335	0.949081812	9	19	81	0.96	1.079181246	0.08	0.2	0.36	20	0	1	24	2L:8226269-8226335
2L	-	8226348	8226394	intron-coding	Pvr	FlyBase	G11296.1	GAATCGCATATTTGCCTCCCAATCAAGAACCGATCCCAAGACCAGGA	122	8226369	0.708943682	8	113	466	0.932885906	2.1430148	0.087248322	0.204918033	0.348993289	122	10	0	139	2L:8226348-8226394
2L	-	8226458	8226554	coding	Pvr	FlyBase	G11297.1	CGTCTTCACGGACACCAACTTCACCCTGGATTGCGAGCAGTCCGCCTACGTTGAATCAGTATACGGAATGGAATGGTTCACTCCGTCCCGGGATGAG	266	8226554	0.970957699	16	243	1416	0.906626506	1.478566496	0.262048193	0.203007519	0.361445783	266	22	9	301	2L:8226458-8226554
2L	-	8226558	8226593	coding	Pvr	FlyBase	G11298.1	GCTGCCAAAGCCCGTGATCAGGTCCTCCGTGGAGCA	7	8226593	0.924987136	3	7	26	1	1	0.1	0.428571429	0.6	7	0	0	10	2L:8226558-8226593
2L	-	8226787	8226845	intron	Pvr	FlyBase	G11299.1	TCTTGCATCCTTTTGTGTTCGATTTATGTTGGTTATGGACTGATTTAACTGCTTTAGCA	38	8226809	0.77020489	9	38	380	1	1.698970004	0.3	0.236842105	0.42	38	0	0	50	2L:8226787-8226845
211000022278724	+	1277	1343	NoAnnotation			G113.1	TTGCGAATATGTATTGTTCATCTTAGTTATGGGCATACGTTGGCTAATGCAACAACCTGAAATAAAC	16	1327	0.872473548	9	14	109	0.80952381	1.230448921	0.19047619	0.25	0.428571429	16	4	0	17	211000022278724:1277-1343
211000022278724	+	1346	1372	NoAnnotation			G113.2	TGTTGTACCTGGCATCCATCAGGTTAA	21	1356	0.76444552	4	18	167	0.806451613	1.397940009	0.032258065	0.285714286	0.516129032	21	6	0	25	211000022278724:1346-1372
2L	+	876231	876272	coding	PNUTS	FlyBase	G1130.1	ATGAGCAATATGAACATGAACAACATGCCACCGCAAAACTTT	6	876272	0.858501133	2	6	17	1	0.84509804	0	0.166666667	0.285714286	6	0	0	7	2L:876231-876272
2L	-	8226885	8226926	intron	Pvr	FlyBase	G11300.1	AAGTGTTGTCCTGGCTGTTTTGTGATCTGTTCCTGTGTTCAT	8	8226885	0.940359327	5	8	86	1	0.954242509	0.111111111	0.125	0.222222222	8	0	0	9	2L:8226885-8226926
2L	-	8226999	8227100	coding	Pvr	FlyBase	G11301.1	TATGCACCAGGTGTCACCGATGGCGATGACGAGGTCCTCACTGTTACTAACCAATCGACGGGTAATTTGGCACTAATCCGTGGTGGTGATGGAACTTTATCC	9	8227080	0.904560477	6	9	37	1	1.113943352	0.538461538	0.444444444	0.615384615	9	0	0	13	2L:8226999-8227100
2L	-	8227595	8227643	intron	Pvr	FlyBase	G11302.1	TTGCACCCCAAAGTTTGTGATTTGTGATTTCCGTCTATACATGTCGTAA	33	8227614	0.706659908	7	32	293	0.976190476	1.612783857	0.428571429	0.212121212	0.380952381	33	1	0	41	2L:8227595-8227643
2L	-	8227719	8227773	coding	Pvr	FlyBase	G11303.1	CGAAATCCGAAGCATCGTGGATGGCGGAGACTACTACTGCCGACCCAATCCGCCA	13	8227719	0.936317858	5	13	50	1	1.322219295	0.095238095	0.384615385	0.619047619	13	0	0	21	2L:8227719-8227773
2L	-	8228072	8228302	coding-intron	Pvr	FlyBase	G11304.1	ACATATATCTGGTATTACTCATGATCTTCTTTTCTCGGCGCGCAGAGCACGTGGAAAATCAGCTCGAAAGGTCAGATTCAGGGTAACCCCAAGTTCTTCGATAGTGTGAGGTACCACCCCAGATGGGGCTTTACCTTTCGAGTCATTGACTGTGTATCCGGTTACTTGTATTGCAAAACGTTGGACTATGAATTGATCATTGACGTTACCTATCCAGAAAGTATGTCACAG	157	8228245	0.85793551	37	143	1216	0.939393939	1.667452953	0.156565657	0.178343949	0.348484848	157	9	3	186	2L:8228072-8228302
2L	-	8228356	8228822	coding-intron	Pvr	FlyBase	G11305.1	AGTCCTTCGATAATACGGAGGATCCGGCTCGACCATTCGGAACTAGCCTGCATCTCATCGAAGTGACGGCTGACTATGTGGCAGCCTACTATTGCGTGAAGACTTCGAAATTCAGTCAGATCGCCAAGGAGGAGCAGTCGGACGAGGCGATGATCGAATTGGTTAATCAAGGATACGCCAGCTCCATCTACGTGTACGTGAATGATCCGGACACTAAGCTGGTCGATAGTCATAACGTGGTGACGGCACGCCAGTATACCGACGTAGTCATACCCTGTAAACCAGCCATGCCGGACACAGAGGTGCTGCTAGAGACCAGTAATGGAGAAGTAAGTGGGCAGGATCTACAGCTTGAAAACACTTTCGAAAACATCTAGTCTAATGGGCCAAAAAAGGGCC…	355	8228676	0.962516261	58	340	1588	0.962637363	1.86332286	0.16043956	0.214084507	0.386813187	355	12	5	438	2L:8228356-8228822
2L	-	8228835	8228872	coding	Pvr	FlyBase	G11305.2	CGACGAGCCGATGAGCTGGTGGACCAGTCAATCGCAAT	12	8228858	0.751467141	3	10	35	0.928571429	0.812913357	0.285714286	0.166666667	0.285714286	12	0	1	13	2L:8228835-8228872
2L	-	8228886	8229033	intron-coding	Pvr	FlyBase	G11306.1	ATGTTCTCTTCTACGATCTCAGTGCCTTTGCAGCAGTTCTCACCGGATCCCGATGACAGCATCGAGAACTGCGGCGGCGAGAATGGAGCTCCCCTGATGACGCCCTGCAAGAGCGCCATTATCCTGGATGCCCAGACGAGCACCACGC	82	8228886	0.975647004	19	77	491	0.934579439	1.698970004	0.373831776	0.219512195	0.401869159	82	6	1	100	2L:8228886-8229033
2L	-	8230125	8230161	coding	Pvr	FlyBase	G11307.1	CTGCTCCTGATTTTGCGGATCTCGTGGAGCGATGCTG	26	8230134	0.718664517	6	23	183	0.896551724	1.113943352	0.275862069	0.076923077	0.172413793	26	2	1	26	2L:8230125-8230161
2L	-	8230228	8230321	5'utr	Pvr	FlyBase	G11308.1	AGTGAGCAAAGTGTCTTTCAGCGTGACCATGGCATTAAAGGGCCAAATGTGTTAAAATTGTGAATATTTAAGAGTGTAAAATTAGCACAATATA	102	8230292	0.829533989	16	97	789	0.952702703	1.672097858	0.560810811	0.352941176	0.554054054	102	5	2	141	2L:8230228-8230321
2L	-	8231017	8231053	intron	Pvr	FlyBase	G11309.1	TCCCGTTGTCATTTAGAGACTTAGACTAGCTCAGCTT	5	8231053	0.927082112	3	5	35	1	0.84509804	0.285714286	0.4	0.571428571	5	0	0	7	2L:8231017-8231053
2L	+	876301	876352	coding	PNUTS	FlyBase	G1131.1	CTCCATTCGGAAGCGGCCCACCACCTGGATTCAATCAGTACCCGCCCATGAT	5	876301	0.955959185	4	5	23	1	0.698970004	0.6	0	0	5	0	0	5	2L:876301-876352
2L	-	8233320	8233366	intron	Pvr	FlyBase	G11311.1	TGCCGAGCAAATTATTCATCTGGCTGTGTTTTCCTTCATTCAACAAG	19	8233366	0.879072584	9	19	215	1	1.361727836	0.217391304	0.210526316	0.347826087	19	0	0	23	2L:8233320-8233366
2L	-	8234105	8234171	intron	Pvr	FlyBase	G11312.1	GTTTTATTTTTAAGCTCTTGTGATTGGTAGAACTAGTACAAATGGTCTGTTGTTACCTGATTTCTGA	16	8234114	0.700754113	10	15	149	0.952380952	1.301029996	0.142857143	0.3125	0.476190476	16	1	0	20	2L:8234105-8234171
2L	-	8237359	8237388	intron	Pvr	FlyBase	G11313.1	AGCGCTGGAAACTTTAGACTAAAGCCCATT	6	8237359	0.793273691	2	6	25	1	0.84509804	0	0.166666667	0.285714286	6	0	0	7	2L:8237359-8237388
2L	-	8238058	8238094	intron	Pvr	FlyBase	G11314.1	TTAAGCAGAACTCGCCGAAAATAGACTTCAAAATAAT	9	8238075	0.90889486	2	9	31	1	1.041392685	0.090909091	0.222222222	0.363636364	9	0	0	11	2L:8238058-8238094
2L	-	8239715	8239829	5'utr	Pvr	FlyBase	G11315.1	AATTTCGCGGGCTTTTGACTTGTGTTCGGTGCAAACTGTTCAAACTTTGCCGACGACGCAGTATTTATTGTCTTTCAAGAGCAACCGATACTGCTGAAGTGCCCCACGCAGAAAG	52	8239715	0.986970244	17	50	431	0.955223881	1.329058719	0.119402985	0.25	0.417910448	52	1	2	64	2L:8239715-8239829
2L	-	8258619	8258647	miRNA	mir-2b-1	ensembl	G11316.1	CATATCACAGCCAGCTTTGAGGAGCGTTG	90565	8258619	0.768836381	7	56934	408803	0.608355091	1.254867493	0.000289775	0.510826478	0.867653297	90565	119777	11323	203642	2L:8258619-8258647
2L	-	8258659	8258684	3'utr	Btk29A	FlyBase	G11317.1	GTCTTCAAAGTGGCAGTGACATGTTG	51	8258659	0.718238077	5	41	260	0.820895522	1.138302698	0.925373134	0.254901961	0.432835821	51	9	3	55	2L:8258659-8258684
2L	-	8259578	8259608	3'utr	Btk29A	FlyBase	G11318.1	TATGAACGTTTTACTTAATTAATTTTATCAT	16	8259602	0.785034778	4	15	194	0.95	1.278753601	0.5	0.25	0.4	16	1	0	19	2L:8259578-8259608
2L	-	8259629	8259666	3'utr	Btk29A	FlyBase	G11319.1	TTTGCAATGTCTATGCGATATAAATCTATATATCTATA	10	8259655	0.74765271	4	9	84	0.928571429	1.113943352	0.285714286	0.3	0.5	10	1	0	13	2L:8259629-8259666
2L	+	876421	876499	coding	PNUTS	FlyBase	G1132.1	TGATGAACGGCCCACCCAATGGACCCATGATGAACGGGCCGCCCAATGGAATGGGGCCAGGACTGATGATGGGCGGACC	17	876436	0.91742482	6	17	34	1	1.431363764	0.259259259	0.411764706	0.62962963	17	0	0	27	2L:876421-876499
2L	-	8259680	8259728	3'utr	Btk29A	FlyBase	G11320.1	ACGGTATAATTACGAGAAATTTATACGTTATGCTTTATATTTTAACTGA	8	8259702	0.755211671	6	6	72	0.8	0.903089987	0.4	0.25	0.4	8	2	0	8	2L:8259680-8259728
2L	-	8259764	8260097	NoAnnotation			G11321.1	TATAACGATACATGCATATGATACGATATTTAAATGTGCTTTTTTAAATAGCGAGCCACTGTGCTAAGTAAAATATGATTATCTCTAAAGAATGATAGAAACAAACAAACAAGAAAACTGATTATGCATTAAATATTAAATGTAAGCCTCAAGTCGAAAGCGAAATGTTTGCACAACTGATAAAGGATGAAGGAACCGAAGGATGATAAGAAAAGAGTTCGCCAAGAAACATAAACGATTTTTAGACTAGATTTGTACGTGCGTAGTTTAAGTTTTGTGATTTATTGTTTAATTCTTGCAGACGATTTTTATTTTTATTTAATTTTGATCTTGC	964	8259899	0.945634109	49	944	12080	0.976709241	2.159700843	0.643876784	0.269709544	0.47107438	964	23	8	1300	2L:8259764-8260097
2L	-	8260134	8260237	3'utr	Btk29A	FlyBase	G11322.1	AGATACGAAGCGCAACAACTGACAGTCACATATAGTAACTATATTAAATGAGAAAACGGAAATGCATTAAAGTATAGAGAACTGTAGTTAATAGTCAAATTTTT	106	8260237	0.950499565	13	99	431	0.917293233	1.785329835	0.308270677	0.20754717	0.368421053	106	10	1	122	2L:8260134-8260237
2L	-	8260258	8260311	3'utr	Btk29A	FlyBase	G11323.1	TGGATTATATGATAGAGCTAGAGCTGAGCAAATGATATCATTATGTTTATGAAC	177	8260281	0.848711518	9	167	1145	0.936440678	1.390149764	0.31779661	0.254237288	0.440677966	177	7	8	221	2L:8260258-8260311
2L	-	8260320	8260368	3'utr	Btk29A	FlyBase	G11324.1	AGTTAAGCGCGAGCCAGTTTACATTACGGCACAAGCCCCATATGATTAT	9	8260333	0.729188612	6	9	32	1	1.041392685	0.090909091	0.222222222	0.363636364	9	0	0	11	2L:8260320-8260368
2L	-	8260420	8260539	stop_codon	Btk29A	FlyBase	G11325.2	AAGGAGCGGACCAGATTGCGGCACCCATCGCCTGAAATTAACACGCACTGAACACACTGAAGCATCTTAAGATATTGAAGAACGTTAAAGGCATTACATTTAAGGTTACAAAAGCGGCGA	53	8260539	0.963262342	17	46	236	0.892307692	1.286306739	0.230769231	0.188679245	0.338461538	53	5	2	58	2L:8260420-8260539
2L	-	8260932	8260986	coding	Btk29A	FlyBase	G11326.1	AGTTCCCCATCAAGTGGGCCCCGCCCGAAGTGCTCAACTACACGCGCTTCTCCTC	5	8260932	0.922340175	4	4	18	1	0.77815125	0.166666667	0.2	0.333333333	5	0	0	6	2L:8260932-8260986
2L	-	8261079	8261114	coding	Btk29A	FlyBase	G11327.1	TAACTACATTCACCGGGATCTGGCTGCCCGCAACTG	14	8261079	0.871075157	5	13	60	0.842105263	1.204119983	0	0.285714286	0.473684211	14	3	0	16	2L:8261079-8261114
2L	-	8261384	8261457	coding	Btk29A	FlyBase	G11328.1	TGCTGATGGAGGAGCTTGGATCGGGACAGTTTGGTGTTGTGCGGCGCGGCAAGTGGCGTGGGTCTATCGACACA	7	8261451	0.950376307	7	7	35	1	0.954242509	0.333333333	0.285714286	0.444444444	7	0	0	9	2L:8261384-8261457
2L	-	8261489	8261545	coding	Btk29A	FlyBase	G11329.1	CGACTCAAATCCTCGCCCTGCGATCGCCCAGTTCCACCGACGGCGGGATTGTCCCAC	5	8261489	0.963529043	4	4	21	1	0.903089987	0.125	0.4	0.625	5	0	0	8	2L:8261489-8261545
2L	-	8261586	8261626	coding	Btk29A	FlyBase	G11329.3	TATTTGAGTGAGAAGCACTGCTGTGAAACAATTCCGGATCT	25	8261611	0.8861993	3	23	103	0.945945946	1.06694679	0.594594595	0.36	0.567567568	25	0	2	35	2L:8261586-8261626
2L	+	876552	876660	coding	PNUTS	FlyBase	G1133.1	TGGCGCAGCGGGGGCAACAACTTCCAGGAGAACTCCGGCGGCAACTGGCGCTCAGCAGGATCTGGCCCCAATCGAGGAGGTGGAGGAGGCAATGGCAACACCGGCGTCT	11	876552	0.867063189	6	11	25	1	1.113943352	0.538461538	0.181818182	0.307692308	11	0	0	13	2L:876552-876660
2L	-	8261740	8261861	coding	Btk29A	FlyBase	G11330.1	GTGGGCGACATGTCACGACAGAGAGCCGAATCGCTGCTGAAGCAAGGTGATAAGGAGGGCTGCTTTGTGGTCAGGAAGTCATCGACCAAGGGTCTCTACACACTATCGCTGCATACCAAAGT	15	8261859	0.944634901	9	15	57	1	1.278753601	0.263157895	0.266666667	0.421052632	15	0	0	19	2L:8261740-8261861
2L	-	8278851	8278879	intron	Btk29A	FlyBase	G11332.1	TGTCAATTGCAAGGGATCTCTTAGGAAAT	6	8278851	0.699097535	3	6	33	1	0.903089987	0	0.333333333	0.5	6	0	0	8	2L:8278851-8278879
2L	-	8282390	8282441	intron	Btk29A	FlyBase	G11333.1	GGAGATGATATCTTACCTACTGTTTGATCTCATAAGATTGTGTCACAGGCTT	9	8282390	0.99222445	6	8	92	0.846153846	1.041392685	0.076923077	0.444444444	0.615384615	9	2	0	11	2L:8282390-8282441
2L	-	8283436	8283484	5'utr	Btk29A	FlyBase	G11334.1	TGCTGCAAGGGATTATCTCGAACCACATTTGGTTGCAGAGCAGCCGCCC	7	8283484	0.94228083	4	6	30	1	0.84509804	0	0	0	7	0	0	7	2L:8283436-8283484
2L	-	8283995	8284057	5'utr	Btk29A	FlyBase	G11335.1	CGTTCCAAGTGGGCTACTGTGAGATCTCTGCGTCGGCCAATTCGCATCAGCTGGAGAACGGCA	116	8284028	0.771537789	8	111	700	0.957575758	1.721535832	0.509090909	0.327586207	0.527272727	116	5	2	158	2L:8283995-8284057
2L	-	8284138	8284191	5'utr	Btk29A	FlyBase	G11336.1	GAAGGGCGTTCGCCTGGTGGAGGAGGCGACGGTCAGTGGCGAGGGCGGCGATCC	5	8284138	0.97829915	3	4	14	0.857142857	0.77815125	0.285714286	0.2	0.428571429	5	1	0	6	2L:8284138-8284191
2L	-	8293845	8293894	intron	Btk29A	FlyBase	G11337.1	ATGACCGCAGGCTAAATGACCGAGAAGTTTAAGCCTGATTACAGTTACTT	7	8293875	0.793494944	3	7	42	1	0.903089987	0	0.142857143	0.25	7	0	0	8	2L:8293845-8293894
2L	-	8298267	8298310	coding	Btk29A	FlyBase	G11339.1	AAGCATCGAAACTCGCATGTCAATGGCAGCATTAAGTCATCATC	18	8298286	0.934609893	2	18	103	1	1.414973348	0.076923077	0.277777778	0.5	18	0	0	26	2L:8298267-8298310
2L	+	876682	876731	coding	PNUTS	FlyBase	G1134.1	ACTGCAACATGGGCAAGAACTGCAAGTATGTGCATCCGCAGAAGAAGCGC	10	876730	0.83885712	4	9	33	0.923076923	1.079181246	0.307692308	0.3	0.461538462	10	1	0	12	2L:876682-876731
2L	+	876736	876800	stop_codon	PNUTS	FlyBase	G1134.2	AGGACCTACCCGAATCTTCTGCGGAAGATTCAGCTGCATAGATCTCAGACGCGCAACGGAGGCCA	64	876736	0.829306285	7	49	262	0.7875	1.498310554	0.3375	0.238095238	0.4	63	16	1	63	2L:876736-876800
2L	+	876801	876890	3'utr	PNUTS	FlyBase	G1134.3	AGATTTCCGAAATCGAGTCCCCACATGAAGACTGTATCCAGGTTAGCCGCCGCAAGTTAATCTAAGTGTATATATGTATTCGGTATATTT	501	876887	0.959618036	13	483	2344	0.970679012	2.196590654	0.104938272	0.211576846	0.390432099	501	16	3	629	2L:876801-876890
2L	-	8300438	8300475	intron	Btk29A	FlyBase	G11340.1	TTTATTCCTCCTTTCCGTCCCCTTTTTATCGCTATCGA	13	8300438	0.969004093	2	13	124	1	1.230448921	0	0.230769231	0.411764706	13	0	0	17	2L:8300438-8300475
2L	-	8300512	8300662	5'utr	Btk29A	FlyBase	G11341.1	GTTATTGTTGCGTTACCCGTTGCGTCTGCCCCCTCCAATTGGAGAATTGTGATTTGTTAGTGGTGTGCGCTGCTGGTGTTGTTGTTGTACTTGCTGTTATTGTTGTTGCTATGCGGTCGGGTCATTGCTTCAAATTGCTCAATCAACGGCA	81	8300512	0.987196329	21	81	711	1	2.004321374	0.188118812	0.222222222	0.376237624	81	0	0	101	2L:8300512-8300662
2L	-	8300678	8300721	5'utr	Btk29A	FlyBase	G11342.1	CAAGCCGGTCGGTTGATATTTCGTATTTACTCTCGTCGCCGCGC	5	8300678	0.989694085	3	4	29	0.857142857	0.77815125	0.285714286	0.4	0.571428571	5	1	0	6	2L:8300678-8300721
2L	-	8300749	8300791	5'utr	Btk29A	FlyBase	G11343.1	GTGAGCGTCTCAGCTGTGCCTGCGTTATATATTGTTTATAAAG	5	8300749	0.990358278	3	3	35	0.8	0.602059991	0.4	0	0	5	1	0	4	2L:8300749-8300791
2L	-	8300889	8300953	5'utr	Btk29A	FlyBase	G11344.1	CGTGAATAAACGGAAAAGATTCTAGTTAAAGCGTAGGATCGCGAGTGCAACTGCCATGGGCGCCG	9	8300953	0.923232309	4	9	34	1	0.954242509	0.111111111	0	0	9	0	0	9	2L:8300889-8300953
2L	-	8301369	8301553	stop_codon	wol	FlyBase	G11345.1	AGAAGAAGGAAAAGTGATGTGGACTTGGAGGGCATCTCATTCCCAATATTAACTAGCATTTTGTGTCGAACTTACTCCGCTGTCGTGCATTACCAAAACTCTTTTAACTCTAAACTCTATTTTTGTAGGCCTGATAAAGTGTAACGAATTCTAGCTAGTTAAGTACTTAAGTACAGTATTTTTTC	159	8301553	0.895188393	33	150	1106	0.955223881	1.982271233	0.139303483	0.226415094	0.388059701	159	8	1	192	2L:8301369-8301553
2L	-	8301584	8301649	coding	wol	FlyBase	G11346.1	AACTGACACCATTTTGGTCGTGGCTGCAAATGGGCAGGGATTTGTTCATGATCTGGGTGCGATATT	21	8301649	0.974184299	8	21	164	1	1.414973348	0.153846154	0.19047619	0.346153846	21	0	0	26	2L:8301584-8301649
2L	-	8301654	8301855	coding	wol	FlyBase	G11347.1	TTTCCTCGTCTGGCTGTTTGCCGTGCGCTCCATTCGCGATACCCAGTGTGGCTTCAAGCTGTTCACCCGAACGACGGCCAGGAAACTCTTCACCAGTCTGCATGTGGAGCGCTGGGCCTTTGATGTTGAGCTGCTGTACCTCGCTGAGAATTTGAAGCTACCAATGTCCGAGGTTGCCGTTCGATGGACGGAGATCGATGGT	66	8301654	0.97937013	19	63	439	0.977777778	1.944482672	0.244444444	0.287878788	0.477777778	66	2	0	88	2L:8301654-8301855
2L	-	8302122	8302184	coding	wol	FlyBase	G11348.1	AGAAAAGGTACGCGTGCTGGAACTCATCGAAAATCGTGGGAAAGGAGGTGCCGTTCGCATGGG	5	8302122	0.977797979	4	4	25	0.777777778	0.84509804	0.444444444	0.4	0.666666667	5	2	0	7	2L:8302122-8302184
2L	-	8302575	8302611	coding	wol	FlyBase	G11349.1	ATTAAAACAGTGACTTTTCCCAGTCTCGAGGACTCGC	9	8302611	0.77724316	5	9	61	1	1.041392685	0	0.111111111	0.272727273	9	0	0	11	2L:8302575-8302611
2L	+	876915	877003	3'utr	PNUTS	FlyBase	G1135.1	AGTTTTTAGCCTAAGATCTGGGTTCAATTCCCTGCCCCGCTAACTTTATTATTATGCTGATTACCATAAGGTTAAATATTTATAAGTTT	28	876915	0.992345999	10	23	268	0.833333333	0.795880017	0.1	0.071428571	0.133333333	28	2	3	25	2L:876915-877003
2L	-	8302765	8302905	start_codon	wol	FlyBase	G11350.1	GCACAAATTGGAGAAGTAATGTCTGCTGGCAGGTAGCAGGCGCACCTGTTCATACAAACTAGTTGCTAAAAAAAGCCCTACAATGTGGACCTGCCTCTGCCAGCTCTGTTTCTATCTACTCTCGACGCTTGCAGTCGCTGC	65	8302821	0.787369951	13	57	371	0.892857143	1.176091259	0.297619048	0.276923077	0.44047619	65	5	4	75	2L:8302765-8302905
2L	-	8306708	8306744	3'utr	Ostgamma	FlyBase	G11351.1	CGTGCGTGTAAAACGACTTTAATAAATTCCACTACTA	10	8306708	0.728922035	3	9	60	0.8125	1.113943352	0.3125	0.4	0.625	10	3	0	13	2L:8306708-8306744
2L	-	8306780	8306834	stop_codon	Ostgamma	FlyBase	G11352.1	GTTCAAATAGAATCGACTGCAGTCCTGTTCCAGTTCAAGTTCACCCTATATCGTT	19	8306780	0.741206285	9	16	128	0.916666667	1.041392685	0.375	0.210526316	0.375	19	1	1	22	2L:8306780-8306834
2L	-	8306932	8306951	coding	Ostgamma	FlyBase	G11353.1	TCCTGTTGTCCGTTTTTCGT	18	8306932	0.848255904	4	4	87	0.458333333	1.041392685	0.5	0.222222222	0.416666667	18	13	0	11	2L:8306932-8306951
2L	-	8306962	8307068	coding	Ostgamma	FlyBase	G11353.2	ATGCCATGATTGTGCTGGGCATGATTCTGCTGATTGAATCGGGAACACCAAAGGCTCACAACAAGAACAGGATAATGGCGATGACTGGTTTGGTGCTCCTCACCGTG	45	8307018	0.84101152	14	27	201	0.754385965	1.33243846	0.280701754	0.177777778	0.350877193	45	13	1	43	2L:8306962-8307068
2L	-	8307186	8307232	coding	Ostgamma	FlyBase	G11354.1	CAAGTCGCAAAATGGTGGCGTGGCCTACATCCATGGCTCCTCGCAGG	8	8307189	0.970337714	2	7	29	0.888888889	0.903089987	0	0.125	0.222222222	8	1	0	8	2L:8307186-8307232
2L	-	8307247	8307294	coding	Ostgamma	FlyBase	G11355.1	TTCTGCTTCGCCATGATCTCGGGTCAAATGTGGAATCATATCCGTGGA	405	8307282	0.828758233	7	384	2539	0.955339806	1.650572418	0.19223301	0.224691358	0.390291262	405	13	10	492	2L:8307247-8307294
2L	-	8307296	8307327	coding	Ostgamma	FlyBase	G11355.2	AACAAGAATCTGTGGGGTGCCATCGCAGTATT	20	8307311	0.705195924	6	15	89	0.761904762	0.903089987	0.047619048	0.05	0.095238095	20	4	1	16	2L:8307296-8307327
2L	-	8307332	8307394	coding	Ostgamma	FlyBase	G11356.1	GATCACATTGGTGGCCCTGGTGGGAAGTTTTCTTTACATTCGGCGAAATAACTTGGAGTTCTT	10	8307332	0.975950754	4	8	61	0.928571429	1.113943352	0.071428571	0.2	0.428571429	10	1	0	13	2L:8307332-8307394
2L	-	8307402	8307498	coding	Ostgamma	FlyBase	G11356.2	CGCGTCGGCTTCGCCGCCGATTCTATTGCGAAATTCGTTGCCGAGCGAACGGACATCACCATTCGCATTTTCCGTCCACCAAACTATTCTGGCACCG	352	8307454	0.688498518	11	339	2154	0.962472406	2.037426498	0.024282561	0.210227273	0.386313466	352	14	3	436	2L:8307402-8307498
2L	-	8307514	8307552	coding	Ostgamma	FlyBase	G11357.1	ATGCATTTCCCGGCCAAGGGCAAGCCAAAGGGAGCTGAC	6	8307514	0.883949858	2	6	17	1	0.903089987	0	0.166666667	0.375	6	0	0	8	2L:8307514-8307552
2L	-	8307589	8307649	coding	Ostgamma	FlyBase	G11358.1	CTCGACTTACTCCAACAAACTCTTCTTTGCTATGGTGGATTTCGATGACGGCTCCGAGGTT	8	8307637	0.745204092	5	7	55	0.909090909	1	0.454545455	0.375	0.545454545	8	1	0	10	2L:8307589-8307649
2L	+	877012	877042	3'utr	PNUTS	FlyBase	G1136.1	ACAATTAAATATCAAGTCATATGATGCAAAG	5	877033	0.718503167	2	5	27	1	0.84509804	0.285714286	0.4	0.571428571	5	0	0	7	2L:877012-877042
2L	-	8307763	8307846	coding	Ostgamma	FlyBase	G11360.1	CAAAACCTGGTGGACATGAACGCCAAAAAGCCGCTGCTCCGCTTCAATGGACCCAAGTTTCGGGAGTATGTGAAGAGTGCACCA	16	8307846	0.922421277	6	15	44	0.952380952	1.301029996	0.047619048	0.25	0.428571429	16	1	0	20	2L:8307763-8307846
2L	-	8308021	8308083	start_codon	Ostgamma	FlyBase	G11361.1	AAATCGCCTGCAGAATGAGACTGCTGCACAAGACGCTGCTCAGCGGTCTGCTGGTAGTGGCGT	26	8308068	0.909021229	5	26	98	1	1.544068044	0.057142857	0.346153846	0.514285714	26	0	0	35	2L:8308021-8308083
2L	-	8308093	8308162	5'utr	Ostgamma	FlyBase	G11362.1	AGCTGCATGCGCCGGAAAAAATATTTTTGATTAAACGTTTTTTCTGTGATTTTGCGTTAAAGTAGTGAGA	29	8308147	0.928423163	9	25	304	0.833333333	1.544068044	0.071428571	0.310344828	0.523809524	29	7	0	35	2L:8308093-8308162
2L	-	8309890	8309976	3'utr	CG7810	FlyBase	G11363.1	AGGATACTCAGCATTCTGCAGCAATAGACTTTAATGTTAATCTTATTCTTAGCCTTAAAAACTTTTGATCTTAGACACTAGAATACA	38	8309953	0.915953414	8	35	314	0.928571429	1.591064607	0.023809524	0.105263158	0.19047619	38	3	0	39	2L:8309890-8309976
2L	-	8316752	8316852	NoAnnotation			G11364.1	AATTAAATAAAAATTGCGAAGTGATGCTAGATCTCATCAAATTTCATAATTTTGAATGTGACTCAAAATGGAATTGTTAGTTAGGAACACAAGTATGATAA	150	8316852	0.874973346	16	141	1007	0.926470588	1.975431809	0.406862745	0.266666667	0.460784314	150	14	1	189	2L:8316752-8316852
2L	-	8316972	8317033	3'utr	mtsh	FlyBase	G11365.1	AATACCATAACTCCCGTTCTTTGGTCGCAACATTTATTCAGCATGTAATTAATACAGGTCTT	8	8316972	0.995274022	4	5	64	0.666666667	0.602059991	0	0.5	0.666666667	8	3	1	8	2L:8316972-8317033
2L	-	8317171	8317273	stop_codon	mtsh	FlyBase	G11366.1	TATCCCAACCAGTTTGATCACATCATGGGCAGGCCAGGCGAAAAGCTCTTCAACTATGAAATCTAAGTGAAAAAGTATTGACGGTTGAGATTATCAACTGAAA	26	8317273	0.782029078	12	25	153	0.967741935	1.477121255	0.129032258	0.153846154	0.290322581	26	1	0	30	2L:8317171-8317273
2L	-	8317290	8317351	3'utr	mtsh	FlyBase	G11367.1	TACACGGACGAGAACCTCCTCTACTACATTGATCTCTACGAGCGCTCTGTGAACGACATGCT	478	8317324	0.742056079	10	464	3409	0.968454259	2.487138375	0.055205047	0.232217573	0.421135647	478	19	1	614	2L:8317290-8317351
2L	-	8317646	8317687	coding	mtsh	FlyBase	G11368.1	CAGGCTATCCATGATCTGCGCCGGATCATCTTTACGGTGCGC	12	8317646	0.787795533	3	11	62	1	1.301029996	0.05	0.416666667	0.65	12	0	0	20	2L:8317646-8317687
2L	-	8317741	8317775	coding	mtsh	FlyBase	G11369.1	AAATTTCTATCAGCATTGCCAGGATGATTTTATAG	9	8317764	0.718231436	4	9	59	1	1.146128036	0	0.444444444	0.642857143	9	0	0	14	2L:8317741-8317775
2L	+	1077999	1078033	5'utr	ast	FlyBase	G1137.1	AATAGAAAATTGGGAAAATAGGCAAGCGCCGGGAA	29	1078022	0.939781571	2	28	35	1	1.544068044	0.657142857	0.206896552	0.342857143	29	0	0	35	2L:1077999-1078033
2L	-	8318150	8318201	coding	mtsh	FlyBase	G11370.1	CCATGATAGAGGATTCGGAGGAAACCCAACGCCATGTAGATGCCAATGGTAC	8	8318150	0.856141664	2	6	18	0.909090909	0.698970004	0.090909091	0.25	0.454545455	8	0	1	10	2L:8318150-8318201
2L	-	8318396	8318435	coding	mtsh	FlyBase	G11371.1	AAGATGGGGCTCCCATTAACCAAAGCAATAGCATCTCTCT	5	8318396	0.939023391	4	5	19	1	0.954242509	0	0.6	0.777777778	5	0	0	9	2L:8318396-8318435
2L	-	8318462	8318542	coding	mtsh	FlyBase	G11372.1	CTTTGATTCTTGGCAGATCTCAACCCTGTCCATCGTAAAGATGATTGTAAAATCCTTTGTAAATCTGGATGAGCTGCTGCA	8	8318462	0.986887862	6	8	69	1	0.954242509	0.333333333	0.125	0.222222222	8	0	0	9	2L:8318462-8318542
2L	-	8318550	8318598	coding	mtsh	FlyBase	G11373.1	ACTCCCGATGCTTTGAACAAGATTAAAGATGAGCTGCCGTCGGGCTTTA	16	8318567	0.778659843	6	15	76	0.958333333	1.361727836	0.333333333	0.375	0.583333333	16	1	0	23	2L:8318550-8318598
2L	-	8318610	8318656	coding	mtsh	FlyBase	G11374.1	ATTCGTCTTTACGCGCATTGTGAATGCCTGGGTCATACTGAAGGGCT	14	8318641	0.754680945	4	13	96	0.9375	1.176091259	0.0625	0.071428571	0.1875	14	1	0	15	2L:8318610-8318656
2L	-	8319767	8319830	5'utr	mtsh	FlyBase	G11375.1	CAGTCCGTGTAGTTGCCGCAGTGACTCGACAATCCACACGTGTGATTTGGATAGGATAACCTTA	6	8319826	0.955675346	4	5	27	0.857142857	0.77815125	0.142857143	0.166666667	0.285714286	6	1	0	6	2L:8319767-8319830
2L	-	8321684	8321753	3'utr	CG7781	FlyBase	G11376.1	GCAAGCAATTGGGTCGAAGGTCGTCCCTGGATAATCCAAAATGATAGTTGTGACACGCTTAGGGGCGACG	6	8321733	0.962639557	4	4	23	0.636363636	0.84509804	0.636363636	0.5	0.727272727	6	4	0	7	2L:8321684-8321753
2L	-	8321914	8321966	3'utr	CG7781	FlyBase	G11377.1	AAGTCAAAGATGGCCACAAAAGCTAACGATGTTAAAAATTAAGGCTACCCACA	8	8321914	0.932535167	6	7	28	0.875	0.84509804	0.25	0	0	8	1	0	7	2L:8321914-8321966
2L	-	8322102	8322150	3'utr	CG7781	FlyBase	G11378.1	AGAAGTGTATATAAAAAAACCAAAGAGAGCATGTAAACAATTGGCCAAT	8	8322130	0.809409009	5	6	29	0.8	0.903089987	0.1	0.125	0.3	8	2	0	8	2L:8322102-8322150
2L	-	8322171	8322209	3'utr	CG7781	FlyBase	G11379.1	GAATGGAGAACCGTAAAAGCTTTATACAAAGTATTAAAT	5	8322171	0.969143525	4	5	28	1	0.77815125	0.666666667	0.2	0.333333333	5	0	0	6	2L:8322171-8322209
2L	-	8322353	8322453	5'utr	CG7781	FlyBase	G11380.1	TTGTTTGTTTTATCGATGCATCCACCCAGTTTTTCTTTCGTATTGCTGCTGCTGACTCTTTGACTTCTGTGACACTTTCACCGCTTTCTCCCGCCCCCCTT	71	8322353	0.934592407	21	65	654	0.912087912	1.618048097	0.21978022	0.23943662	0.406593407	71	7	1	83	2L:8322353-8322453
2L	-	8322567	8322635	coding	CG7781	FlyBase	G11382.1	TCAGCGTGCCGGTTTTGGTGGTCGGCAGGTGGTCTGCTCCTGCGATACGGATAACTGCAACGGAGCCGG	9	8322567	0.974166697	5	7	47	0.909090909	1	0.272727273	0.222222222	0.363636364	9	1	0	10	2L:8322567-8322635
2L	-	8322651	8322700	coding	CG7781	FlyBase	G11383.1	CCCCCGGATAGCCGTGTGATTAGGACCTGTGCCTATCAGAATCAGACCTC	10	8322651	0.986525995	6	7	62	0.727272727	0.903089987	0.454545455	0.1	0.181818182	10	3	0	8	2L:8322651-8322700
2L	-	8324961	8325018	start_codon	CG7781	FlyBase	G11385.1	AAAAAATGCAGTACATCTATGTGATTAGTGCGCTGATTTTGGCCATCGCCGTGCAGCA	83	8324961	0.985426563	8	76	620	0.899082569	1.69019608	0.110091743	0.228915663	0.412844037	83	10	1	98	2L:8324961-8325018
2L	-	8325043	8325086	5'utr	CG7781	FlyBase	G11386.1	CGCCAGAAACCCAAATAGTTCAACTAATATTTAGTGTTCAGCTA	16	8325086	0.984755179	6	15	119	0.96	1.380211242	0.24	0.375	0.6	16	1	0	24	2L:8325043-8325086
2L	-	8325177	8325251	5'utr	CG7781	FlyBase	G11387.1	GTTTGCCGTTTGTCAACCGTTAGCCAGCGTTTGCCGTGAGCGCTAGTTTCTTGCAAGGAATTTATATATATAAAG	16	8325251	0.83445971	7	16	154	1	1.301029996	0.35	0.1875	0.35	16	0	0	20	2L:8325177-8325251
2L	-	8325791	8325829	NoAnnotation			G11388.1	ACTACAACCTGTTAATATGTGATTAATAATTTTTAATTA	8	8325791	0.98327164	4	6	63	0.8	0.903089987	0	0.25	0.4	8	2	0	8	2L:8325791-8325829
2L	-	8326188	8326235	NoAnnotation			G11389.1	GTGCTCACGTCCTCCTGATCTCCGGCTATGGATTGAGTGTCTGGACGC	14	8326188	0.982215032	3	12	85	0.875	0.669006781	0.3125	0.142857143	0.25	14	0	2	14	2L:8326188-8326235
2L	+	1078122	1078170	coding	ast	FlyBase	G1139.1	ATCGATGGCGACAACTTGAGCTGCAATCTGTACAAGGATGTCACCGGGA	9	1078170	0.916326686	5	9	36	1	1.041392685	0.181818182	0.222222222	0.363636364	9	0	0	11	2L:1078122-1078170
2L	-	8326320	8326374	NoAnnotation			G11390.1	AGCGTCTTGGGGCAGCAATTTGTGCGACTTTGTGATAAGCAACGTGGCTGGAGCT	8	8326320	0.970436446	4	8	47	1	0.903089987	0.25	0	0	8	0	0	8	2L:8326320-8326374
2L	-	8355676	8355764	NoAnnotation			G11391.1	AATCTACTATTTGTATTTATTAAACATTCACTAAGAGCAAAGATGTGCCTTAAAAAATAAATGAAATATTTTCTCTGTTCCTAATCTAC	37	8355726	0.684782534	8	36	196	0.979166667	1.371067862	0.0625	0.216216216	0.395833333	37	0	1	47	2L:8355676-8355764
2L	-	8355819	8355968	stop_codon	CG7627	FlyBase	G11392.1	GAAAACAGGCAGAATCACAGTCTTTCCTCGTGAGAATCAGCTATTATGTGTTTGTCACCGAATCTTTAGCTGGCTAATCATAGTTTAAGTAATCATAATGTTTTTGAATGTGTTATTTTGTGTGAATGTATATATGTTTTTCCGTGTGTG	47	8355819	0.988125677	24	44	400	0.93220339	1.439332694	0.254237288	0.191489362	0.355932203	47	3	1	55	2L:8355819-8355968
2L	-	8356058	8356090	coding	CG7627	FlyBase	G11393.1	AACGGGTCACGCCACCTATGAGAGTCTGCTGAA	6	8356090	0.924938431	2	5	18	1	0.84509804	0.142857143	0.166666667	0.285714286	6	0	0	7	2L:8356058-8356090
2L	-	8356143	8356221	coding	CG7627	FlyBase	G11394.1	CATCGTTTGCACACCATCATGGACTCGGACAAAGTCTTGGTGATGGACGCTGGTCGAGCGGTGGAGTTTGGAACGCCCT	42	8356202	0.843071175	8	39	214	0.93877551	1.361727836	0.285714286	0.166666667	0.285714286	42	2	1	46	2L:8356143-8356221
2L	-	8356239	8356295	coding	CG7627	FlyBase	G11395.1	ATCCCCAGACAGATGGCCTCATCCAAACCACCATACGAAACAAGTTCAAGGAGTGCA	8	8356258	0.899402559	5	7	16	0.9	0.653212514	0.4	0.125	0.3	8	0	1	9	2L:8356239-8356295
2L	-	8356589	8356660	coding	CG7627	FlyBase	G11396.1	TGCCCTGTTCCGACTGTCCTACAACGATGGATCTGTGCTCATAGACAAGAGGGATACCAGTGAGATGGGTTT	10	8356660	0.956463987	7	10	51	1	1.041392685	0	0.1	0.181818182	10	0	0	11	2L:8356589-8356660
2L	-	8356735	8356771	coding	CG7627	FlyBase	G11397.1	GCCGGATCCAAAGTCGGAGAATGTGCTCAAGTCACTT	6	8356771	0.939389651	2	6	27	1	0.903089987	0.375	0.333333333	0.5	6	0	0	8	2L:8356735-8356771
2L	-	8356881	8356925	coding	CG7627	FlyBase	G11398.1	AGCTGGAGAATACGATGACAGCTGTGGAGCGAGTGGTTGAGTACG	5	8356881	0.878856999	3	5	21	1	0.77815125	0.166666667	0.2	0.333333333	5	0	0	6	2L:8356881-8356925
2L	-	8357045	8357136	coding	CG7627	FlyBase	G11399.1	TTGGCTTGACTGTTTCTGTGTGATTTACATAGCCATAATTACTCTCAGTTTCTTCATCTTTCCTCCTGCGAACGGAGGCGATGTGGGACTGG	23	8357045	0.991734814	11	21	231	0.923076923	1.380211242	0.192307692	0.130434783	0.230769231	23	2	0	24	2L:8357045-8357136
211000022278724	+	1468	1517	NoAnnotation			G114.1	ATTTCGCAACATTTATTTTAGGTATATAAATACATTTATTGAAGGAATTG	6	1468	0.973220741	5	5	63	0.875	0.84509804	0.125	0.166666667	0.375	6	1	0	7	211000022278724:1468-1517
2L	+	1078228	1078356	coding	ast	FlyBase	G1140.1	TCCAGGTTCTGGCCGAGTGCAACATTCGGCCCTATGTGCTCATGGACGGCGGGTACGAGGAGCGCAAGCTGAGGACCGTTAGCACCCGGCTGCGCAACAAGATTTCCGTGATCAAGAAGATAAACCCCA	17	1078228	0.958375293	9	17	79	1	1.361727836	0.391304348	0.294117647	0.47826087	17	0	0	23	2L:1078228-1078356
2L	-	8357422	8357505	coding	CG7627	FlyBase	G11400.1	TTCCTTGCACTTGCTGGCATTGTGATCGTCATAGCCGTTGTCAATCCGCTGTTCCTTATTCCAACCGTAGTACTGGGGATTATT	16	8357488	0.707658671	9	15	141	0.909090909	1.301029996	0.227272727	0.3125	0.5	16	2	0	20	2L:8357422-8357505
2L	-	8357508	8357624	coding	CG7627	FlyBase	G11401.1	GAGCTGCCATGTACTTCTTCAATACGAATCCATCTGGGCGCATTCTAAACCGTTTCTCAAAGGATATGGGACAAGTTGACGAGATACTGCCTGCCGTGATGATGGATGTCATCCAGA	11	8357617	0.969354941	7	10	67	0.933333333	1.146128036	0.333333333	0.272727273	0.466666667	11	1	0	14	2L:8357508-8357624
2L	-	8357746	8357785	coding	CG7627	FlyBase	G11403.1	TATAGGATTGTCCGTGGATGCTGAAATGCTGGATACTTAT	4	8357746	0.972830185	4	4	23	1	0.698970004	0.6	0.25	0.4	4	0	0	5	2L:8357746-8357785
2L	-	8358094	8358134	coding	CG7627	FlyBase	G11405.1	TTCGTGCATGGATGACCTCGAAGCGGAGCAAGCTAACAACC	6	8358094	0.890962483	2	6	17	1	0.77815125	0.5	0	0	6	0	0	6	2L:8358094-8358134
2L	-	8358829	8358883	coding	CG7627	FlyBase	G11406.1	AACTCCCCCGATTACTCGCTTAATGGTGTAAACCTTCGTGTTCAGCCTGGAACCA	9	8358873	0.831543977	5	9	70	1	0.954242509	0.111111111	0	0	9	0	0	9	2L:8358829-8358883
2L	-	8359123	8359190	coding	CG7627	FlyBase	G11407.1	TATCCTGCGTACCACTATGACGGTGTTCTTTCCCCAGGGCATTTCCCAAATGGCGGAGACCCTGGTGT	33	8359123	0.986072718	7	33	276	1	1.612783857	0.073170732	0.212121212	0.365853659	33	0	0	41	2L:8359123-8359190
2L	-	8359502	8359565	coding	CG7627	FlyBase	G11408.1	AATCGCTGCTGTGTTTGGTGTGGCCTTCATGTTGCTGTTCATCCCCCTGCAGGCGTATCTGGGA	6	8359502	0.989655905	6	6	55	1	0.77815125	0.333333333	0	0	6	0	0	6	2L:8359502-8359565
2L	+	1078665	1078748	coding	ast	FlyBase	G1141.1	AGAAGGACAGTCGAGATCTACGTCACTGCGAGGCCAAGAATGTGAAGAAGCGCACCAGGGCCAACAAGATTGTGACTGGCATTC	15	1078713	0.926139175	7	15	53	1	1.342422681	0.363636364	0.266666667	0.5	15	0	0	22	2L:1078665-1078748
2L	-	8360255	8360302	coding	CG7627	FlyBase	G11410.1	AATCGGCCTATTACTATGCAGCTGGAGTGATCCTGTGCAGTGCCCTCA	7	8360255	0.958573045	4	7	42	1	0.84509804	0.285714286	0	0	7	0	0	7	2L:8360255-8360302
2L	-	8360371	8360446	coding	CG7627	FlyBase	G11411.1	TGAGAGCCCTTCTGCGAGTTTTTGGCTGGTACTTCGCACTGCTTGGCCTGGTGCTTTTCCTGCTGGAATTGGGTCT	21	8360371	0.958268371	8	21	165	1	1.431363764	0.481481481	0.238095238	0.407407407	21	0	0	27	2L:8360371-8360446
2L	-	8360475	8360519	intron-coding	CG7627	FlyBase	G11412.1	GAGACTCTGGGGAACAAATTGTGCGCTTCCTGGGAATTGGAACTT	6	8360475	0.974223707	4	6	41	1	0.77815125	0.666666667	0	0	6	0	0	6	2L:8360475-8360519
2L	-	8360963	8360999	coding	CG7627	FlyBase	G11413.1	ACGCACATTGGATACCAAGGATCTTTACAGAGCCTTA	6	8360963	0.924694452	4	6	33	1	0.954242509	0.222222222	0.333333333	0.555555556	6	0	0	9	2L:8360963-8360999
2L	-	8361129	8361176	start_codon	CG7627	FlyBase	G11414.1	TGCAGTCGCTGAAAACGGCAGATTTGCCGGAAAATCCCCGGGAACATT	5	8361140	0.997109499	2	4	14	1	0.698970004	0	0	0	5	0	0	5	2L:8361129-8361176
2L	-	8362352	8362444	5'utr	CG7627	FlyBase	G11415.1	AGCCTGCTGCTCTTTCTGGCGCTCGGACCGAAGTTTGTTTTATTATTTACAATATCTGTATATAGTTTTTGTGTTGCTTTGCCGGGTCTTCTA	16	8362401	0.990409653	10	15	155	0.952380952	1.301029996	0.619047619	0.25	0.428571429	16	1	0	20	2L:8362352-8362444
2L	-	8363679	8364104	stop_codon	RpS13	FlyBase	G11416.1	ACGGAGTTGCCCAGGTGCGTTTCGTCAACGGAAACAAGATCCTGCGCATCATGAAGTCGGTGGGTCTGAAGCCCGACATTCCCGAGGATCTGTACCACATGATCAAGAAGGCCGTCGCCATCCGCAAGCACTTGGAGCGCAACCGCAAGGACAAGGACGGCAAGTTCCGTCTGATTCTGGTCGAGTCCAGGATCCACCGCCTGGCCCGCTACTACAAGACCAAGAGCGTCCTGCCCCCCAACTGGAAATACGAGTCGAGCACTGCCTCCGCCCTGGTTGCCTAAGTTCTTGATTCGCTAGTTGGTAGTTTGTTTTCAAGTCTTGCGGGGTCCTACATTTCCATCAATGTACAACCAATAAACCCAACAAATAAAACTGGAAATCGGAACTATTTTATAG…	654	8363679	0.968512624	72	613	3403	0.934707904	2.066592119	0.190148912	0.23853211	0.429553265	654	51	6	816	2L:8363679-8364104
2L	-	8364189	8364310	coding	RpS13	FlyBase	G11417.1	GTATTTCCCAATCAGCCCTCCCCTACAGACGCACTGTCCCATCCTGGCTGAAACTGAACGCAGATGATGTCAAGGAGCAGATTAAGAAGCTGGGCAAGAAGGGTCTGACTCCCTCCAAAATC	144	8364265	0.65262298	18	131	600	0.917948718	1.775731776	0.138461538	0.256944444	0.451282051	144	14	2	179	2L:8364189-8364310
2L	-	8364541	8364593	start_codon	RpS13	FlyBase	G11418.1	CTTTTCGGTGTCAAAAACTAGACTATCAAGATGGGTCGTATGCACGCTCCTGG	79	8364576	0.855945244	7	73	396	0.942307692	1.389166084	0.288461538	0.215189873	0.403846154	79	3	3	98	2L:8364541-8364593
2L	-	8375600	8375644	coding	CG13390	FlyBase	G11419.1	TGGGTCATAATCTTGGACAACTCCTGAACAGCATACGTAGAGGAT	5	8375600	0.956545097	4	5	26	1	1.041392685	0.181818182	0.6	0.818181818	5	0	0	11	2L:8375600-8375644
2L	+	1078787	1078850	coding	ast	FlyBase	G1142.1	AAGACCTACAAGTACCTCGACTGCTGCATCTACCGGGTGTCCCATCTCTGCGGACGAGGAACTC	13	1078850	0.96541912	5	11	58	0.933333333	1.146128036	0.4	0.083333333	0.266666667	12	1	0	14	2L:1078787-1078850
2L	-	8375756	8375810	coding	CG13390	FlyBase	G11420.1	ACGCACTATGAGCAGCTAATGCACGAACTCCGCCAGTTTGGCGGACGTCTGGCGA	5	8375756	0.948005473	4	5	19	1	0.698970004	0	0	0	5	0	0	5	2L:8375756-8375810
2L	-	8375868	8375902	coding	CG13390	FlyBase	G11421.1	GCAATAAGGGCTTGGGCATACAGTTCCTAAAGCAC	11	8375902	0.864682369	3	10	56	0.923076923	1.079181246	0.538461538	0.181818182	0.307692308	11	1	0	12	2L:8375868-8375902
2L	-	8375994	8376046	coding	CG13390	FlyBase	G11422.1	TACTGAATGCACTGACACGGGCCAAGCCAAAGGTTGCTCCCTACGCCTTCACC	6	8375994	0.826912303	5	6	17	1	0.903089987	0.125	0.333333333	0.5	6	0	0	8	2L:8375994-8376046
2L	-	8376283	8376332	coding	CG13390	FlyBase	G11423.1	CATGGCAAGAACGCCAAGCATTCTGTGATCAAGGTTCCAATCGGGACGGT	26	8376319	0.853065723	4	26	159	1	1.505149978	0.21875	0.192307692	0.34375	26	0	0	32	2L:8376283-8376332
2L	-	8376407	8376471	coding	CG13390	FlyBase	G11424.1	AAGGGCCGGTCCAGATGGCGGAGACGGTGGCCACGGCGGGCATGTGGTGTTCCAGGCCTCTAACG	5	8376457	0.944808477	3	5	19	1	0.698970004	0.4	0	0	5	0	0	5	2L:8376407-8376471
2L	-	8376647	8376725	coding	CG13390	FlyBase	G11425.1	ATATCCAGAAATGCAAAACCAATTGGTCTCATAGCCAACTACTGTCAGGTGGCATCAGCGCTGCGTCCGAAGAAGGCGA	105	8376647	0.962793773	5	103	527	0.978417266	2.133538908	0.151079137	0.247619048	0.431654676	105	3	0	136	2L:8376647-8376725
2L	-	8378273	8378399	3'utr	Aats-ala	FlyBase	G11426.2	GCGGCAAGACCTTCAATTACTCACAATTTTGATACACAACTATGCTTAATCTTAATCCGTTGATCTGTTTTAAACAGCATTTCAGATGAATTTTTACGGCTATTTATAAAATAAAAGCATTTATACA	43	8378399	0.719570452	18	41	316	0.949152542	1.447158031	0.118644068	0.279069767	0.474576271	43	2	1	56	2L:8378273-8378399
2L	-	8378551	8378687	coding	Aats-ala	FlyBase	G11427.1	AGCAAGTGCGCAGCCAGCTGCCCGACGCTGCCGCCATGTTTCTGTCAGTGGATGCGGACTCCAAGAAGATCTTCTGTCTCAGCTCGGTGCCGAAAAGTGCCGTGGAAAAGGGTCTGAAGGCCAACGAGTGGGTGCAG	28	8378551	0.958807387	11	26	129	0.947368421	1.556302501	0.315789474	0.321428571	0.5	28	2	0	36	2L:8378551-8378687
2L	-	8378747	8378803	coding	Aats-ala	FlyBase	G11428.1	CTCGGTCACTGTTGTGGAGCGCGCCAAGACTCTGTGCGAAGCCAATCCCAATGCCAC	8	8378747	0.897359565	5	7	25	0.909090909	1	0.454545455	0.375	0.545454545	8	1	0	10	2L:8378747-8378803
2L	-	8378804	8379075	coding	Aats-ala	FlyBase	G11429.1	ATCCGAAGAATTGTGGCTCTTACAGGACCCGAAGCTCTGAAGGCACTGAAGAAATCTGAAGCATTTGAACAAGAAATCGTCCGGCTTAAGGCCACCATTGATAACGATAAGTCCGGTAAGGACTCCAAGTCGCATGTGAAGGAGATTGTTGAGCTGACTGAACAGATCTCGCATGCTACGATTCCCTACGTGAAAAAGGACGAGATGCGCAATCTGCTGAAGGGCTTGAAGAAAACATTGGACGATAAGGAACGTGCCCTGCGTGCCGCTGT	91	8378962	0.97143346	32	83	450	0.927419355	1.583576586	0.241935484	0.263736264	0.459677419	91	7	2	115	2L:8378804-8379075
2L	-	8379076	8379160	coding	Aats-ala	FlyBase	G11429.2	CGAGTTTTGCGGCGGCACCCATTTGAGGCGCTCGGGTCACATAATGGACTTTGTTATCAGCAGCGAAGAGGCCATTGCCAAGGGT	315	8379116	0.820265745	13	312	2234	0.992628993	2.305351369	0.461916462	0.196825397	0.378378378	315	2	1	404	2L:8379076-8379160
2L	+	1078928	1078969	coding	ast	FlyBase	G1143.1	TTTGCTGCGGGAATGGGCAAAGCAGGACGAAGTCGCAAACTA	5	1078944	0.995016754	2	5	11	1	0.84509804	0	0.2	0.428571429	5	0	0	7	2L:1078928-1078969
2L	-	8379193	8379367	coding	Aats-ala	FlyBase	G11430.1	GACGGAGCAGCTGACTAAGGAGATGGTGTACAAGAATGTGCCGATCTACGCAAAGGAGTCGAAATTGGCCCTGGCCAAGAAGATCCGAGGCCTGCGATCGGTCTTCGACGAAGTGTACCCGGATCCCGTTAGGGTAATCTCCTTCGGAGTGCCCGTAGATGAACTGGAGCAGAAT	23	8379193	0.938916707	13	22	92	0.965517241	1.146128036	0.172413793	0.260869565	0.413793103	23	0	1	28	2L:8379193-8379367
2L	-	8379407	8379735	coding	Aats-ala	FlyBase	G11431.1	ATCGTTCTGGACAAAACAAATTTCTATGCAGAGAGCGGTGGTCAAATCTACGACCAAGGTGCACTGGTTAAAGTCAATGACGAGGCGAACGAGTTCCTTGTGGACCGTGTCTACAACCGCGGAGGCTACATTCTTCACATTGGCGTTGTAGAGGGCACCCTTAAGGTGGGTGATGAGTTGGAACTGCACATCGACGTGGAGCGTCGCTGGTTGACCATGAAAAACCACTCGGCCACCCATGCCCTCAACCATTGCTTGCTGCAAGTATTGGGTAAGGACACCGAACAGAAAGGCTCTCTGGTAGTGCCAGAGAAGCTACGCTTTGACTT	104	8379653	0.940031862	44	99	525	0.9453125	2.08278537	0.1640625	0.192307692	0.34375	104	7	0	121	2L:8379407-8379735
2L	-	8379754	8380276	coding	Aats-ala	FlyBase	G11432.1	GGTGAACACAGTGGTTGATCTGCTTGGTGATGCCTTCCCGGAGGTGAAAAAAGATCCCCAACACATCATTGATATTATCAACGAGGAAGAGTTGCAGTTCCTTAAGACGTTAACGCGCGGGCGCAACTTGCTGAACCGCACAATCGAAAAGTTGGGTAACCAGACTACCATTCCCGGAGATGTTGCTTGGCGGCTGTACGACACCTACGGCTTCCCAGTCGATCTAACCCAGCTTATGGCAGAGGAGAAATCCTTGAAAATCGATATGGATGGCTATGAGGCAGCCAAGCATAATTCATATGTGCTTTCGCAGGGCAAAGGTGCTAGCAAAATCGAGGAGATCAATCTGGATGTGCACGCCATTTCGCAGCTGCAGGAGCAAGGTGTGCCACCAACCAA…	184	8380149	0.972552949	59	167	972	0.91322314	1.867271019	0.161157025	0.244565217	0.425619835	184	19	2	221	2L:8379754-8380276
2L	-	8380281	8380317	coding	Aats-ala	FlyBase	G11432.2	ACTGAGAAGTTGAATGCCAAGCCCGGTTTCTTCGCCA	12	8380295	0.54445944	5	6	49	0.8	1.079181246	0.2	0.25	0.4	12	3	0	12	2L:8380281-8380317
2L	-	8380448	8380829	coding	Aats-ala	FlyBase	G11433.1	TGGACGATCCCGATGTCCTGGAGATCTGGAATCTCGTGTTCATCCAGTACAACCGTGAATCTGATGGCAGCTTGAAGCAACTTCCCAAGAAGCACATTGATTGCGGCATGGGTTTCGAGCGGCTGGTGTCCGTCATCCAGAATAAGCGATCTAACTACGATACCGATCTGTTTGTGCCACTTTTCGATGCCATCCAGGCGGGCACTGGTGCCCCACCTTACCAGGGTCGTGTGGGTGCCGACGATGTGGACGGCATTGACATGGCCTACCGCGTGCTTGCCGATCACGCCCGCACCATCACCATTGCTTTGGCTGATGGCGGCACTCCGGACAACACTGGCCGAGGCTATGTGCTGCGACGCATCCTTCGTCGCGCTGTGCG	457	8380448	0.965413913	46	444	2341	0.972357724	2.475671188	0.489430894	0.256017505	0.447154472	457	16	1	598	2L:8380448-8380829
2L	-	8380854	8381051	coding	Aats-ala	FlyBase	G11434.1	GTCTGTATGTGACTTACTTTGGTGGTGACGCGGCCAGCGGTCTGGAGCCCGATCTGGAGTGCAAGCAAATGTGGCTGGACTTGGGCCTGAAACCGGAACACATCCTGCCGGGCAGCATGAAGGACAACTTCTGGGAGATGGGCGAGACTGGGCCCTGCGGACCATGCTCTGAGCTGCACTTCGACCGGATCGGCGGGC	91	8380854	0.966445533	26	86	456	0.965811966	1.752048448	0.239316239	0.21978022	0.393162393	91	3	1	113	2L:8380854-8381051
2L	-	8381077	8381438	coding	Aats-ala	FlyBase	G11434.2	AGTTACTCACAGCAAAGGAGGTGCGCAACGCCTATCTGGACTTCTTCAAGGAGCAGAAGCACATCTATGTTCACTCGTCCAGCACGATTCCATTGGACGATCCCACGCTGTTGTTCGCCAACGCCGGCATGAATCAGTTCAAGCCCATTTTTCTGGGCACCGCTGATCCCAACAGCGAAATGTCCAAGTGGGTGCGCGTGGCCAACACGCAGAAGTGCATTCGCGCCGGTGGCAAGCACAACGATCTGGACGACGTGGGCAAGGATGTCTATCATCACACCTTCTTTGAAATGCTGGGAAACTGGTCCTTCGGTGACTACTTTAAGAAGGAGATCTGCTCCTGGGCCTGGGAGTTTCTCACG	76	8381240	0.9659173	34	72	387	0.957894737	1.481920138	0.105263158	0.236842105	0.389473684	76	2	2	91	2L:8381077-8381438
2L	-	8381681	8381721	5'utr	Aats-ala	FlyBase	G11435.1	CGGCTGACGAAATTGTTTGCATTTGCATTTACTGTTTGAAA	40	8381699	0.791844967	4	39	452	0.98245614	1.748188027	0.210526316	0.275	0.49122807	40	1	0	56	2L:8381681-8381721
2L	-	8381887	8381911	NoAnnotation			G11436.1	ATTTTTTAAAATTTGTGATTTTTTA	4	8381900	0.680738466	2	3	40	1	0.602059991	0	0.333333333	0.5	3	0	0	4	2L:8381887-8381911
2L	-	8381923	8382030	stop_codon	CG13392	FlyBase	G11436.2	ATGAGGGAGATCGAGCACCAGGTGGAGGAGGAACACTTGCCACAGCGAATGGACTTTTAATTGTTACACATTGTTAACTAGCTCAAATAGAGGCGCATTTAAGAGCTT	188	8381941	0.966162722	12	182	1104	0.967871486	1.603865792	0.172690763	0.244680851	0.429718876	188	3	5	241	2L:8381923-8382030
2L	-	8383617	8383772	stop_codon	l(2)k12914	FlyBase	G11438.1	AAGAGCGTGTTTGCCGGCATTTCGCCGGAACGCGGTTTCGCCGACTTCATCTTCGCTCATGTGATCCTTCATCTGGTGGTCATGAACTTCATCGGTTAACAAAGCTACAAACATTCTGATATTCTCGGATATATTTATAAATAAAATGTAACTCTA	63	8383772	0.915088042	24	59	492	0.951219512	1.591064607	0.158536585	0.238095238	0.414634146	63	3	1	78	2L:8383617-8383772
2L	-	8383786	8383841	coding	l(2)k12914	FlyBase	G11439.1	GGTTTCATCAGCACCGTCAGCTGTTTCGTCCTGGCAGTGTGCCTACGCCTGCAGGC	53	8383808	0.75388462	8	51	376	0.957746479	1.355387658	0.098591549	0.264150943	0.450704225	53	1	2	68	2L:8383786-8383841
2L	-	8383852	8383945	coding	l(2)k12914	FlyBase	G11439.2	TGAAGCTGGTGGACATCTACCTCGGCTACATTCTGCTCACCGGCATCATCCAGTTTGTTTACTGCTGCCTGGTTGGAACCTTCCCGTTCAACTC	21	8383945	0.982031432	12	20	143	0.931034483	0.954242509	0.034482759	0.333333333	0.517241379	21	0	2	27	2L:8383852-8383945
2L	+	1078992	1079025	coding	ast	FlyBase	G1144.1	AGGTCATCCTCACATGGCTGAAGGAGGAAACGGC	8	1079025	0.948959289	2	7	30	0.909090909	1	0.090909091	0.375	0.545454545	8	1	0	10	2L:1078992-1079025
2L	-	8384068	8384107	5'utr	l(2)k12914	FlyBase	G11440.1	GAGTTCTCTCCCAATTTGTGACGTGTCTGCGATTAATTTG	11	8384082	0.693338043	4	11	85	1	1.176091259	0.266666667	0.181818182	0.4	11	0	0	15	2L:8384068-8384107
2L	-	8384157	8384181	NoAnnotation			G11441.1	TGCCCACTGTACTTGCGCCTTCATC	4	8384166	0.742711339	2	2	24	0.666666667	0.602059991	0	0.25	0.5	4	2	0	4	2L:8384157-8384181
2L	-	8385633	8385668	NoAnnotation			G11442.1	TACTCAAGTTGCATTATTGTGATATTTAATACTACT	9	8385668	0.702311305	4	7	97	0.666666667	0.602059991	0.083333333	0.222222222	0.416666667	9	3	1	8	2L:8385633-8385668
2L	-	8401474	8401561	3'utr	fy	FlyBase	G11443.1	ATGCTACATACTAATATGGCTTTAATGACTTACAATTCCGTCCTTACAAATACTATTTATATATTTTAAATATACAATATGTCCTTAT	1689	8401474	0.981916843	16	1671	12312	0.99144202	2.887804779	0.147197261	0.280047365	0.479674797	1689	18	2	2317	2L:8401474-8401561
2L	-	8401562	8401627	3'utr	fy	FlyBase	G11443.2	AACGAACAATAGGGTACAACTCCTTTTCTAAAGTTAAGCGTAATTTTTGACAAATCTTATATGTAT	10	8401627	0.880247845	6	8	62	0.833333333	1	0.083333333	0.2	0.333333333	10	2	0	10	2L:8401562-8401627
2L	-	8401657	8401768	stop_codon	fy	FlyBase	G11444.1	CCTTGCGCAACGCATCCATGCTAATATACTCCAGGAGAAGTCAGTATGTTGGTGATACGATATTTCTTTCTAAGCCTAAAGACTGATTTTTGTTACTACTTTTCCATGAAAT	91	8401768	0.825351612	20	83	787	0.922413793	2.029383778	0.086206897	0.230769231	0.396551724	91	9	0	107	2L:8401657-8401768
2L	-	8401879	8401928	coding	fy	FlyBase	G11445.1	AGCTGCTCGGACTACCACAAGTGCTATGCCCATATGGATGAGCTGGGCAA	7	8401928	0.939546822	3	7	29	1	0.84509804	0.285714286	0	0	7	0	0	7	2L:8401879-8401928
2L	-	8402119	8402221	coding	fy	FlyBase	G11446.1	CCTACCGGAATGAAGGCAACCTTTTGGCAGCCGCCGAGCGATGCGTGCCGCGCAGTCTGCCCGAGCATCTGGAGATCGATGGAAATGTGCTGGCCATCATTCT	15	8402119	0.961022287	8	13	64	0.823529412	1.146128036	0.235294118	0.133333333	0.235294118	15	3	0	14	2L:8402119-8402221
2L	-	8402267	8402329	coding	fy	FlyBase	G11447.1	TAGCCTACCGCTTTGTCAGTATTCCTGTGGCGTCGAACAGTGCTCTGTGTGTCCTGTGTGGCG	29	8402267	0.990016831	7	25	253	0.88372093	1.579783597	0.046511628	0.344827586	0.558139535	29	5	0	38	2L:8402267-8402329
2L	-	8402447	8402495	coding	fy	FlyBase	G11448.1	GGCTCGCTCTTTTGCTGCCTGGTTGTGGGACACCGTATCGCTGTGGCCA	10	8402447	0.976047085	5	10	69	1	1.146128036	0.142857143	0.3	0.5	10	0	0	14	2L:8402447-8402495
2L	-	8402629	8402676	coding	fy	FlyBase	G11449.1	AATGGCACATGCAACGCTCCTCGATAGACTGAAGAAGGACGCCAAGAA	122	8402629	0.922835711	3	118	408	0.967105263	1.866287339	0.197368421	0.180327869	0.342105263	122	4	1	147	2L:8402629-8402676
2L	+	1079026	1079065	coding	ast	FlyBase	G1145.1	GGAATCTGCTCTGGCTAAAGTGCTGTCGAGACTGAAAAAG	20	1079026	0.815816089	3	18	77	0.875	0.84509804	0.21875	0.45	0.65625	20	1	3	28	2L:1079026-1079065
2L	-	8402694	8402741	coding	fy	FlyBase	G11450.1	CTGCTTCAGACGCTGGCTGATCTTGTCTTTGGAGCGATAGGCATGTTC	6	8402694	0.986361583	4	6	50	1	0.903089987	0.125	0.333333333	0.5	6	0	0	8	2L:8402694-8402741
2L	-	8402868	8402920	coding	fy	FlyBase	G11452.1	TAAACGGCTTTCACATGTTCTTTAAGTCGCTGGGAATCCAACTGGAGGCCACG	5	8402868	0.987670066	2	4	39	0.8	0.602059991	0.2	0	0	5	1	0	4	2L:8402868-8402920
2L	-	8409053	8409082	3'utr	CG13397	FlyBase	G11453.1	TAAACTTTTCTCTAAAATTGACTTTAAATA	5	8409066	0.723674803	3	5	47	1	0.903089987	0	0.6	0.75	5	0	0	8	2L:8409053-8409082
2L	-	8409093	8409126	3'utr	CG13397	FlyBase	G11454.1	GTATCTACCTATAGTTCAATACAACTGCCACAAC	6	8409126	0.939496033	3	5	29	0.875	0.84509804	0.125	0.166666667	0.375	6	1	0	7	2L:8409093-8409126
2L	-	8409566	8409599	coding	CG13397	FlyBase	G11455.1	GATGACATGGAGCTGATCCTGGCGAGCAGCAGGA	5	8409566	0.92821321	3	5	16	1	0.77815125	0.666666667	0.2	0.333333333	5	0	0	6	2L:8409566-8409599
2L	-	8409814	8409865	coding	CG13397	FlyBase	G11456.1	CGCGCAGGCCTTCCTTCAACCAAGAACCCTTCACTTGGTACAATGCAAGTGC	5	8409863	0.960493077	3	5	23	1	0.698970004	0.4	0	0	5	0	0	5	2L:8409814-8409865
2L	-	8409888	8409919	coding	CG13397	FlyBase	G11457.1	ATAGCGTCTATTCCTTCCGTGGTCTGCAGAAA	16	8409910	0.687409831	3	15	120	0.9375	1.176091259	0.125	0	0	16	1	0	15	2L:8409888-8409919
2L	-	8410250	8410292	coding	CG13397	FlyBase	G11458.1	CCACGTGGTCGCATTTTGGTGCTCGATCTGCAGAGCGAACAGT	8	8410250	0.975162655	7	8	52	1	0.954242509	0.222222222	0.125	0.222222222	8	0	0	9	2L:8410250-8410292
2L	-	8410294	8410358	coding	CG13397	FlyBase	G11459.1	GGCTGGATGTTCGTGAAGAATCCCTTTTGGACCACGGACATGGCTGAAGCTTTCCTCACGGCCGC	15	8410326	0.751773775	4	11	78	0.842105263	0.903089987	0.105263158	0.285714286	0.473684211	14	2	1	16	2L:8410294-8410358
2L	-	8410359	8410403	coding	CG13397	FlyBase	G11459.2	GAATCTATGCGCGGCATTGATCCTCAGGCCATTTGGTTGCTTCAG	20	8410388	0.805959782	2	19	108	0.916666667	1.342422681	0.291666667	0.2	0.333333333	20	2	0	22	2L:8410359-8410403
2L	+	1079119	1079171	intron-coding	ast	FlyBase	G1146.1	AGAACCAGCGTGATTCCCTGGTCTCCCAAGTGAATGCAGCCATCTCTGGTTAC	10	1079155	0.859335322	5	10	50	1	1.204119983	0.25	0.4	0.625	10	0	0	16	2L:1079119-1079171
2L	-	8410455	8410493	coding	CG13397	FlyBase	G11460.1	AATCACATCTTCTTCTGCGATCCCTTCAACGAACTGGAG	9	8410455	0.983553648	3	8	78	0.916666667	1.041392685	0	0.111111111	0.333333333	9	1	0	11	2L:8410455-8410493
2L	-	8410894	8410954	coding	CG13397	FlyBase	G11461.1	GCCGTCACCTGGACTGGATGGCCCTGATGGGCATCAGTCTGACTATTGCGCCGGTCCAGGA	6	8410954	0.996571077	3	5	25	1	0.903089987	0.25	0.166666667	0.375	6	0	0	8	2L:8410894-8410954
2L	-	8411162	8411206	coding	CG13397	FlyBase	G11462.1	TTAGCATGTTGGATGATGGCCGGATTCTGCTGATGGGATGGGATG	7	8411162	0.98417372	6	6	47	0.875	0.84509804	0.125	0.142857143	0.25	7	1	0	7	2L:8411162-8411206
2L	-	8411333	8411400	coding	CG13397	FlyBase	G11463.1	AAAGATGTCCAGGAAACCGCAGCCATGGCGGTAATCAGTAGAGTAATCGGCGAACGATCTTCTCAATT	9	8411373	0.948420077	5	8	29	0.846153846	1.041392685	0	0.444444444	0.615384615	9	2	0	11	2L:8411333-8411400
2L	-	8411460	8411555	start_codon	CG13397	FlyBase	G11464.1	CGGACGGAGAAATGCAGCTGAATTGGAAGCTGGCCTTGGCCTTGCTAGCGGTGCTTTGCCTGCAACTCGCGCAGGGATCAGAACTTAACTGGGATG	24	8411460	0.981614241	7	23	165	1	1.568201724	0.162162162	0.25	0.513513514	24	0	0	37	2L:8411460-8411555
2L	-	8412157	8412255	3'utr	CG13398	FlyBase	G11465.1	ATGAATGTTCTTTCGTTTACATGTACTTAAAATCGCTGCTTAGTCGGCGGCATAAACTAAATTATTGTTAGTGTCTAAGACGAAATACGTGCAATAAAG	374	8412172	0.917737354	11	351	3363	0.93814433	2.055951405	0.278350515	0.232620321	0.408247423	374	27	3	455	2L:8412157-8412255
2L	-	8412277	8412400	3'utr	CG13398	FlyBase	G11466.1	AAAAAAAAACAATGGTAGAAAGCATCGCGTTGCATTGTCCGCTGTGAGTTTATAATTTTTTACATATATATATCGCTGAATTGTTATTCAATTTGTTAGGAGTTATATACACTGAGCATTCATC	72	8412400	0.982215537	17	63	629	0.875	1.924279286	0.270833333	0.277777778	0.458333333	72	12	0	84	2L:8412277-8412400
2L	-	8412406	8412619	NoAnnotation			G11467.1	TGATTTGTGTAATTGCCAGCGGCTGTTTAGAGCTAGTCATTTTTGATTTTGTGCATATAAAATAGTGAGCAACACGAAAGGCTTTTAACATTAAAATTGTACATGGTAGATATGGTAAGAGTAGCTCATAAGCACCAGAAGATACATCATCGACGTACACGTACGTTTGTTGTTGGCCAAGGCTTTGAAATTGTATTCTGTTGCCAAACAAAAA	444	8412534	0.661390806	46	424	2666	0.961983471	2.28780173	0.251239669	0.272522523	0.466115702	444	21	2	582	2L:8412406-8412619
2L	-	8412635	8412746	3'utr	CG13398	FlyBase	G11467.2	CAGGTTGTTTTTTGTAGTCAGTACAGTAAACTCACACAGCCAAAAAACCAAAACACATAGACATGAATTGCATACGTACATAACTTGTATTTAAGGATATTAACAATAGCAT	191	8412699	0.992249771	15	185	644	0.987804878	2.385606274	0.020325203	0.235602094	0.406504065	191	3	0	243	2L:8412635-8412746
2L	-	8412799	8412860	3'utr	CG13398	FlyBase	G11468.1	CGAATTTACTGCACGAGATTGTGGTAAAGTGAAATTTGAAGAGTGATTTGTCCAAAGATATG	26	8412844	0.768448453	8	22	171	0.945945946	1.243038049	0.432432432	0.28	0.513513514	25	1	1	35	2L:8412799-8412860
2L	-	8413352	8413403	3'utr	CG13398	FlyBase	G11469.1	AGCTTTTGAAAGAAAAATCATAATGCCGGGAAGTAAAGAGGACAACAGATCA	100	8413377	0.901931891	2	98	320	0.991869919	1.785329835	0.146341463	0.202020202	0.357723577	99	0	1	122	2L:8413352-8413403
2L	+	1079367	1079420	coding	ast	FlyBase	G1147.1	AATCAAGACGTTGATTCGGGTGATGAAGAAGAAGAGGAGGCGGATGAAGGCCTC	44	1079419	0.963072298	3	43	216	0.984615385	1.806179974	0.723076923	0.340909091	0.553846154	44	1	0	64	2L:1079367-1079420
2L	-	8413445	8413494	3'utr	CG13398	FlyBase	G11470.1	ACAGAAAGCATAATGGACACCAGATCGCTGGCGAAATGGATCTAACCCCA	16	8413445	0.850071549	4	16	38	1	1.322219295	0.19047619	0.3125	0.476190476	16	0	0	21	2L:8413445-8413494
2L	-	8413644	8413701	coding	CG13398	FlyBase	G11471.1	CGACTTCATCCGCACATACGCGTTGAACAAGTCTTCGACTGAACTGCCAGAAACAGTG	9	8413690	0.936512333	5	8	36	0.857142857	1.079181246	0.5	0.555555556	0.714285714	9	2	0	12	2L:8413644-8413701
2L	-	8413703	8413741	coding	CG13398	FlyBase	G11471.2	AGGTAACAGAATGCTCCGGGACACAAGGCTATTCAACCA	7	8413732	0.72036431	3	6	20	0.866666667	1.113943352	0.133333333	0.428571429	0.733333333	7	2	0	13	2L:8413703-8413741
2L	-	8413757	8413789	coding	CG13398	FlyBase	G11472.1	AAAGCCTGAATAGCATCTCTGCTGATACGGGAG	6	8413780	0.700153637	3	5	29	0.666666667	0.77815125	0	0.333333333	0.555555556	6	3	0	6	2L:8413757-8413789
2L	-	8413794	8413821	coding	CG13398	FlyBase	G11473.1	GTTGGACGTTCCCCCACCGCCCATGCAG	7	8413794	0.922169647	3	6	24	0.909090909	1	0.272727273	0.571428571	0.727272727	7	1	0	10	2L:8413794-8413821
2L	-	8413849	8413907	coding	CG13398	FlyBase	G11474.1	GCGATCAATGGATTTGGCAGCGGCTTATCACTGATCTCCACCCCAGCAGCTGTCACCGC	52	8413877	0.742194584	5	48	302	0.936507937	1.293730757	0.253968254	0.173076923	0.317460317	52	2	2	59	2L:8413849-8413907
2L	-	8413917	8413990	coding	CG13398	FlyBase	G11475.1	TAGCGGGCAGCTGCGGAGTAAACTATATAGTGCTGGATCTTGATCAGCCGCGAAGTCCCGTGGGACCGGCGGGT	13	8413917	0.933921704	9	12	42	0.947368421	1.255272505	0.526315789	0.230769231	0.473684211	13	1	0	18	2L:8413917-8413990
2L	-	8414037	8414118	coding	CG13398	FlyBase	G11476.1	CGCCAATGTGGAAGCTCTGATCTTTGATCTGAACAATGAGCGCTGCTATGAGAACGTAAATCGCTTGGAGCTCCCTCTGCTG	17	8414037	0.984057209	6	15	123	0.909090909	1	0.227272727	0.235294118	0.409090909	17	1	1	20	2L:8414037-8414118
2L	-	8414161	8414208	coding	CG13398	FlyBase	G11477.1	ATCACGTAGGCGCACGATGGACTTGCCACCTCTGGAATCGGCCCCAGC	28	8414194	0.930395385	4	27	98	1	1.544068044	0.114285714	0.178571429	0.342857143	28	0	0	35	2L:8414161-8414208
2L	-	8414274	8414316	coding	CG13398	FlyBase	G11478.1	GATACCCAGTGCCTATTTGGATCAGCCATTGCGGGCTTTGCAG	6	8414290	0.977810871	2	3	17	0.833333333	0.698970004	0.333333333	0	0	6	1	0	5	2L:8414274-8414316
2L	-	8414607	8414759	coding	CG13398	FlyBase	G11479.1	CTGGAGCTAACGCCCCGGGAACTAATATTCCAGTCGCCTGGCTGTGAGCCCATTGTCTGGGCACTGCAACACCTCCGACGTTATGGGTTGAATAACGATCTCTTCTCCTTCGAAGCAGGACGTAGGTGTATGTCTGGGCCAGGGATCTACACG	266	8414759	0.977221325	20	256	1675	0.965333333	2.257678575	0.314666667	0.323308271	0.52	266	12	1	362	2L:8414607-8414759
2L	+	1079472	1079574	coding	ast	FlyBase	G1148.1	AAACTATATCCCGCGCACCTGCCCCGCAGCTTCGTGGACCTTATGCACCTGCGCAAGTACATCAACAACCCACAGATCGAGCACTTTCCCTTCCACGACTCCA	33	1079490	0.738456164	8	29	167	0.846153846	1.217483944	0.179487179	0.181818182	0.307692308	33	5	1	33	2L:1079472-1079574
2L	-	8414857	8414909	lincRNA_intron-lincRNA_exon	CG13398	FlyBase	G11480.1	GCATAATACTCCGTCTTTCAGTGCAACACCATGGGCTGCATCACCAGCAGCAG	6	8414857	0.943035657	3	6	29	1	0.903089987	0.25	0.333333333	0.5	6	0	0	8	2L:8414857-8414909
2L	-	8414992	8415051	5'utr	CG13398	FlyBase	G11481.1	CAGCTGGTGGAGGCGGTGGGTGGTGCTCTTATCGGCCTGCGATTTCTTCCATGCCCGCTG	6	8414992	0.963456004	6	6	38	1	0.954242509	0.222222222	0.333333333	0.555555556	6	0	0	9	2L:8414992-8415051
2L	-	8431095	8431142	3'utr	grk	FlyBase	G11482.1	TGGTAGTGTATTAAAGAAGAGGATTGGGACTCGACTCGAAACAGAATT	72	8431123	0.838038898	2	71	250	0.989690722	1.982271233	0.041237113	0.263888889	0.453608247	72	1	0	96	2L:8431095-8431142
2L	-	8431158	8431231	3'utr	grk	FlyBase	G11483.1	TAATCTTAGCGCTTACTCCAGTTACCAGGACAAGTGATTATTTTCGTAACACTCTGTTACATTGTGTATATTGT	10	8431231	0.977818122	8	9	83	0.928571429	0.812913357	0.071428571	0.3	0.5	10	0	1	13	2L:8431158-8431231
2L	-	8431503	8431556	stop_codon	grk	FlyBase	G11484.1	TTTGTCAGATGCTGAGATTTAGAATTTGATTTGGAAACAATTTGGTTTCACCTA	8	8431503	0.986881386	3	8	74	1	1	0	0.125	0.3	8	0	0	10	2L:8431503-8431556
2L	-	8431923	8431996	coding	grk	FlyBase	G11485.1	GCTTTTGCCTGAACGGCGGCCACTGCTTCCAGCATCCGATGGTGAACAACACAGTCTTCCATTCCTGCCTCTGC	13	8431958	0.813303594	5	12	86	0.882352941	1.176091259	0.117647059	0.307692308	0.470588235	13	2	0	15	2L:8431923-8431996
2L	-	8433122	8433172	5'utr	grk	FlyBase	G11486.1	TAGACCCCTTCATTGACTCAGTTTTCCTAGTGGTGGACAATCGGTCCACCC	5	8433122	0.982693573	3	5	42	1	0.84509804	0.142857143	0.2	0.428571429	5	0	0	7	2L:8433122-8433172
2L	-	8433188	8433230	5'utr	grk	FlyBase	G11487.1	TCTGTTGCGACGCCAAATTGCATTTGCGGCCAGCACGCCGCTC	11	8433188	0.976555845	2	10	61	1	1.079181246	0.25	0.2	0.333333333	10	0	0	12	2L:8433188-8433230
2L	-	8434095	8434178	3'utr	D12	FlyBase	G11488.1	TTTATCAAGTCCGCGTCATAGTTCAAATTCTACTGGGATATTAGTTGATATCTAATTAGAGCCTTGTACTCGTTGGTAAGCATA	45	8434161	0.803794036	11	41	366	0.924528302	1.69019608	0.094339623	0.177777778	0.301886792	45	4	0	49	2L:8434095-8434178
2L	-	8434326	8434393	coding	D12	FlyBase	G11489.1	TGGTGCGCCGCTCCTTGGCGGCGAAACTGCAACAGGAGACTTTGGAACAGTTGCCACCGGCGGCGGCC	7	8434393	0.927850034	4	7	20	1	0.903089987	0	0.142857143	0.25	7	0	0	8	2L:8434326-8434393
2L	+	1079605	1079662	coding	ast	FlyBase	G1149.1	TGTTCGCTCTTCTCCATCACGTAGAGTGTGAGAAAATTGAGCTACCATTAGAAGTGGA	5	1079605	0.970360372	3	4	30	1	0.77815125	0	0.2	0.333333333	5	0	0	6	2L:1079605-1079662
2L	-	8434409	8434467	coding	D12	FlyBase	G11490.1	ATCTCCGCCTGGCGTCTCCCAGCCACTGGCTCTCTCGATGCTCGGACAAGTGCTGCGCA	8	8434409	0.963674375	4	7	36	0.888888889	0.602059991	0.111111111	0.125	0.222222222	8	0	1	8	2L:8434409-8434467
2L	-	8434504	8434560	coding	D12	FlyBase	G11491.1	ACTTTATCTACCTCCGCCGAAGCACTTGGATTCGACCTTGCAGCTGGTCCAGGAAAT	11	8434504	0.974813619	5	10	61	0.909090909	1	0	0	0	11	1	0	10	2L:8434504-8434560
2L	-	8434561	8434602	coding	D12	FlyBase	G11491.2	CTCAGCAGATGTATCTTTCCAAATGGTGAATCATCGCCAACT	7	8434585	0.651732912	3	6	44	0.857142857	0.77815125	0	0	0	7	1	0	6	2L:8434561-8434602
2L	-	8435364	8435452	coding	D12	FlyBase	G11495.1	ACCAGGGCAAGAAGAATGTTGTGTTTCAGAGAGCAGGAAAGCTGTACATTATCGATCCCTTGCAGCGCAAGCTTAAGCAGGCTGCAAAG	8	8435364	0.96336404	6	8	42	1	1.146128036	0.071428571	0.625	0.785714286	8	0	0	14	2L:8435364-8435452
2L	-	8435597	8435640	coding	D12	FlyBase	G11496.1	CACCGCTTCGAAGCCTTCTGTGGTCTATCTGCCAGTAAACGGCC	6	8435640	0.983458397	4	6	45	1	0.954242509	0.222222222	0.166666667	0.444444444	6	0	0	9	2L:8435597-8435640
2L	-	8435736	8435801	coding	D12	FlyBase	G11497.1	TTTGCTGGTATCAACAAAATTGAACTCAGCGACGACATTGAGAAAATTGAACCAACTGTGTTGGTT	9	8435736	0.967387871	2	9	55	1	1.041392685	0.363636364	0.222222222	0.363636364	9	0	0	11	2L:8435736-8435801
2L	-	8435900	8435931	coding	D12	FlyBase	G11498.1	TGCAGTTCCTGCTCCACCTCTGGCTGCTCCGA	5	8435912	0.825178527	2	5	34	1	0.698970004	0	0	0	5	0	0	5	2L:8435900-8435931
2L	-	8435987	8436028	coding	D12	FlyBase	G11499.1	TGGGCGCAGAGACCACTGTGGAAATATGGCTGAGAGCAAAAC	8	8436028	0.930743988	3	8	30	1	0.903089987	0.5	0	0	8	0	0	8	2L:8435987-8436028
211000022278724	+	1592	1634	NoAnnotation			G115.1	ATAAAACTCTAAGCGGTGGATCACTCGGCTCATGGGTCGATGA	39	1607	0.686688016	6	32	287	0.803921569	1.311753861	0.607843137	0.256410256	0.431372549	39	9	1	41	211000022278724:1592-1634
2L	+	1079742	1079803	coding	ast	FlyBase	G1150.1	AAGATGCCCATTGAAAAGAAGCCTGCCTATCCGTTTGATCCTCTTTCGCCGGATGCTAGGCA	6	1079742	0.981983415	4	4	26	0.75	0.77815125	0.125	0.333333333	0.5	6	2	0	6	2L:1079742-1079803
2L	-	8436155	8436186	coding	D12	FlyBase	G11500.1	CGTGGACGTGCACAGGTCTCCGTTTCAGCTTA	5	8436163	0.682943677	3	5	31	1	0.77815125	0	0.2	0.333333333	5	0	0	6	2L:8436155-8436186
2L	-	8437191	8437250	5'utr	D12	FlyBase	G11502.1	TCGGGCCAAACTTGAAGCTGTTCCCCTCCGAACTAACGTGATACAAGTCCTGTGCGTGTG	12	8437191	0.955340282	3	12	60	1	1.255272505	0.388888889	0.333333333	0.555555556	12	0	0	18	2L:8437191-8437250
2L	-	8445970	8446058	3'utr	U26	FlyBase	G11503.1	ATCAACTTGTTGCTTAGCAGTAAGATAGAAAAGTGTGCCTGATTAAATACATTAATTTACAGAGGAATACAGAATTTACTTGTATAACT	149	8445992	0.909456162	9	147	945	0.988636364	1.939519253	0.096590909	0.161073826	0.289772727	149	1	1	174	2L:8445970-8446058
2L	-	8448873	8448907	coding	U26	FlyBase	G11504.1	AAGTTGAAATCCGCTGATGAGACTGTACAATCCAA	5	8448889	0.790518434	2	5	25	1	0.84509804	0.285714286	0.4	0.571428571	5	0	0	7	2L:8448873-8448907
2L	-	8449689	8449787	3'utr	fu12	FlyBase	G11505.1	TAAGCGCATTTGTTGGATGTTTAGCTTTATGCAAATATTGTATTGATTTATATGTGAATAATGAAATGAGACCTATTTAATAAAACATTTTGCACTGAA	106	8449689	0.989008777	19	104	984	0.981707317	2.206825876	0.18902439	0.358490566	0.585365854	106	3	0	161	2L:8449689-8449787
2L	-	8449823	8449914	3'utr	fu12	FlyBase	G11506.1	AATATCACTCCATGGGTGAATTTTCGATTAATATTAACTGTTTTACCTCCAGTACATGCATGTGTATGCCCAGAGCTTTTTTCGACTAAGCG	38	8449894	0.748798027	14	34	310	0.895833333	1.633468456	0.25	0.236842105	0.395833333	38	5	0	43	2L:8449823-8449914
2L	-	8449928	8449979	3'utr	fu12	FlyBase	G11507.1	ATCAAAGGCAACAGAATGCCGTTACTTGAGGGACGTAAAACCGTTGGCCTAG	22	8449979	0.952284546	5	22	100	1	1.447158031	0.071428571	0.181818182	0.357142857	22	0	0	28	2L:8449928-8449979
2L	-	8449983	8450109	stop_codon	fu12	FlyBase	G11508.1	AGCTCAAAGAAGCAGGCATAGGACTGGATAGGTTACGATCAAACTCAGGTTATAAAAAAGTTACACCCAAACGTTTCGGGTTTAAATTTACAATCGATCCACAAGATTTGCCTATCCATGGATGAGA	144	8450043	0.950430307	8	137	609	0.961956522	1.770852012	0.130434783	0.222222222	0.391304348	144	5	2	177	2L:8449983-8450109
2L	-	8450140	8450196	coding	fu12	FlyBase	G11509.1	AGGGAGGACGTGCAGCTGCTGATCGACGAATGCCAGTCCATCATGCAGACGGAGTAC	13	8450140	0.919655015	6	12	41	0.947368421	0.954242509	0.157894737	0.307692308	0.526315789	13	0	1	18	2L:8450140-8450196
2L	+	1079826	1079911	coding	ast	FlyBase	G1151.1	AATGCTCCCAATGCGGATACGGAGAAGTTGTTCAGCAAGCTCGACCAGTTGCCGGAGGACCTGAGGCTGTACTTTCTGGCCATTAT	47	1079837	0.95966299	9	46	227	1	1.785329835	0.114754098	0.191489362	0.37704918	47	0	0	61	2L:1079826-1079911
2L	+	1079912	1079980	coding	ast	FlyBase	G1151.2	CTACTGGTTACATCGCTCGGAGCACTGTGATTTGCTGCATCTTCACTCGCTGATCCTTAGTTTGGTTGT	85	1079980	0.976228576	7	79	613	0.928571429	1.481920138	0.163265306	0.141176471	0.255102041	85	5	2	91	2L:1079912-1079980
2L	-	8450205	8450281	coding	fu12	FlyBase	G11510.1	ATTCATGGATGACGAGAAAAAGACATTCCGTCCTGGCCACGCCCTAATCCACATCCTACCCGAGGTGTCCACCGAGA	397	8450205	0.928439495	6	392	1412	0.984435798	1.925999266	0.338521401	0.226700252	0.402723735	397	3	5	506	2L:8450205-8450281
2L	-	8450586	8450657	coding	fu12	FlyBase	G11511.1	ATGTCCGTAAGGACCATGGGGCAGTGGTGATAATGAACCACCAAAGTGCTGTTGATCTTTGCGTTCTGGCCT	10	8450657	0.973385396	6	10	63	1	1.113943352	0.230769231	0.2	0.384615385	10	0	0	13	2L:8450586-8450657
2L	-	8450799	8450887	coding	fu12	FlyBase	G11512.1	TGCGCATGTTCTTTATATTTTTTGGAGCTGGTCTGATAGTCTTTCTGTGCGTGCCCTTTATGATTCTGCGACCGCGAGACTATCGAAAT	20	8450799	0.989699536	12	19	185	0.958333333	1.361727836	0.333333333	0.15	0.291666667	20	1	0	23	2L:8450799-8450887
2L	-	8450921	8450988	start_codon	fu12	FlyBase	G11513.1	GGTTAAGTAGCTCCCAAAAATGGCTTGTACATGCGAAGTTATTGGACTGGCCTGCGTGGTGGCTTTAA	67	8450970	0.938024577	8	66	435	0.987341772	1.892094603	0.46835443	0.149253731	0.278481013	67	1	0	78	2L:8450921-8450988
2L	-	8463633	8463681	5'utr	fu12	FlyBase	G11514.1	CAGCAAGGGAATTAGCAGCAACAATTTTCCACCCATAGAGGGAAATAAC	12	8463681	0.897105275	2	12	56	1	1.146128036	0.142857143	0.166666667	0.285714286	12	0	0	14	2L:8463633-8463681
2L	-	8463748	8463817	5'utr	fu12	FlyBase	G11515.1	TTGAAAGTGGCTAATGTTCGTTTAGTGGAATTTATTGCACTGCAGATGCTGCAAATTATACTAGAACACA	6	8463798	0.974359949	4	6	41	1	1	0	0.5	0.7	6	0	0	10	2L:8463748-8463817
2L	-	8482062	8482113	tRNA	tRNA:CR31892	FlyBase	G11516.1	GAGACCGGGGTTCAATTCCCCGTCGGGGAGATGGGATATTTCCTTTCTTTTT	30	8482084	0.741743999	6	28	261	0.948717949	1.568201724	0.025641026	0.266666667	0.435897436	30	2	0	37	2L:8482062-8482113
2L	-	8482122	8482159	tRNA	tRNA:CR31892	FlyBase	G11517.1	AACATCCTCGATAGTATAGTGGTTAGTATCCCCGCCTG	24	8482143	0.613746524	10	21	178	0.848484848	1.146128036	0	0.166666667	0.393939394	24	4	1	28	2L:8482122-8482159
2L	-	8509329	8509373	3'utr	CG13096	FlyBase	G11518.1	ACGTCAGTCTCATTGCTCATTGTTAATTATAGGGTATTTCTATAT	7	8509352	0.700518323	5	7	75	1	1.079181246	0.333333333	0.714285714	0.833333333	7	0	0	12	2L:8509329-8509373
2L	-	8509418	8509467	coding	CG13096	FlyBase	G11519.1	GATAATGAAGATGGTGATGACGATGAGGACGAGGACGACGATGAGGAAGA	9	8509418	0.93483738	3	6	23	0.909090909	1	0.545454545	0.125	0.363636364	8	1	0	10	2L:8509418-8509467
2L	-	8509479	8509616	coding	CG13096	FlyBase	G11519.2	GCAGCGAAGGCGCAAAGGCTGATGCAGAATCCGATGAGGAGGAGGAAGTTGAGGAGGCAGAGGACAGTGCTGGCGAAAGTGGCGATGAGGATGAGGAGGGACATGATGGCGATGATACTGATGAAGATGAAGATGAAG	20	8509541	0.93483738	9	18	61	1	1.414973348	0.346153846	0.3	0.461538462	20	0	0	26	2L:8509479-8509616
[truncated: 85,303 more rows]
