# Supplementary material for: Global identification of functional microRNA-mRNA interactions in Drosophila
Source: Nat Commun. 2019 Apr 9;10:1626. doi: 10.1038/s41467-019-09586-z (PMC6456604; doi:10.1038/s41467-019-09586-z)
Supplement: Supplementary file 11 — Supplementary Data 8 [file 41467_2019_9586_MOESM11_ESM.txt]

#Comprehensive miRNA target set: All miRNA binding sites for the top59 CLIP-detected miRNAs. Called: using microMUMMIE on PARalyzer-derived cluster for pooled AGO1 PARCLIP replicates 1 and 2 and restricted to 3'UTR cooridnates
#microMUMMIE variance levels indicate stringency levels ( most 0.5 > 0.25 > 0.2 > 0.15 > 0.1 > 0.01 least)
#Results shown in Supplemental Figure 4E are based on predictions at microMUMMIE var 0.01
microMUMMIE_var	miRNA	type	seq	Chr	start	end	strand	info	porbability	Replicate	gene	transcriptid	utr_start	utr_end	Chr_cluster	Strand_cluster	Start_cluster	End_cluster	Aligned_to_cluster	GeneName_cluster	AnnotationSource	ClusterID	ClusterSequence	ReadCount_cluster	ModeLocation	ModeScore	ConversionLocationCount	ConversionEventCount	NonConversionEventCount	T2Cfraction	ConversionSpecificity	endG_fraction	RedundantSeqFraction	RedundantCopyFraction	UniqueReads	None	Other_1	T2C_1	Link	overlap_mirTOcluster	seedCov	ORDER	gene_id	expected_counts	FPKM	TPM	SeedCov_by_expectedCounts	SeedCov_by_FPKM	SeedCov_by_TPM
0.01	dme-miR-980-3p	6mer3-8	GGCAGC	2L	10007977	10007982	+	2L_10007977_10007982_+	0.993739447	pooled	CG4747	FBtr0079930|FBtr0303902	10007765|10007765	10008889|10008889	2L	+	10007876	10008174	3'utr	CG4747	FlyBase	G4552.1	AAACAGGACAGTAATAGAAACGCATAACCCTCACTTATTCACCCACCAATCCAAACTGACAGAGGCGTTCGTTCACAAGGAGTTCTCCTGCCCTTGTGATTGGCAGCGCCACCACCCCAACCTTCTGCATCTTCCCCAATCGCCCCATATGCAAAGCGTTTAATGCAATATGTCTACGATTCGCCGGGAATCGCAGAACCGTGTCGTCCTGCTTTCAACGCAGGAGCCACTGAAGAGCGCTTGGGTGAGTGTGTTCAACAGCTGGCGGATGAAGAGCACAATCTTTCCGGGATCACTTC	55	10007976	0.971543034	26	52	305	0.959459459	1.851258349	0.22972973	0.254545455	0.445945946	55	3	0	71	2L:10007876-10008174	6	7	1	FBgn0043456	4161.81	159.8633333	245.0833333	0.00168196	0.043787402	0.028561714
0.01	dme-miR-33-5p	7mer-A1	AATGCAA	2L	10008037	10008043	+	2L_10008037_10008043_+	0.782485835	pooled	CG4747	FBtr0079930|FBtr0303902	10007765|10007765	10008889|10008889	2L	+	10007876	10008174	3'utr	CG4747	FlyBase	G4552.1	AAACAGGACAGTAATAGAAACGCATAACCCTCACTTATTCACCCACCAATCCAAACTGACAGAGGCGTTCGTTCACAAGGAGTTCTCCTGCCCTTGTGATTGGCAGCGCCACCACCCCAACCTTCTGCATCTTCCCCAATCGCCCCATATGCAAAGCGTTTAATGCAATATGTCTACGATTCGCCGGGAATCGCAGAACCGTGTCGTCCTGCTTTCAACGCAGGAGCCACTGAAGAGCGCTTGGGTGAGTGTGTTCAACAGCTGGCGGATGAAGAGCACAATCTTTCCGGGATCACTTC	55	10008037	0.971543034	26	52	305	0.959459459	1.851258349	0.22972973	0.254545455	0.445945946	55	3	0	71	2L:10007876-10008174	7	7	2	FBgn0043456	4161.81	159.8633333	245.0833333	0.00168196	0.043787402	0.028561714
0.01	dme-miR-2b-2-5p	6mer2-7	TGAAGA	2L	10008145	10008150	+	2L_10008145_10008150_+	1	pooled	CG4747	FBtr0079930|FBtr0303902	10007765|10007765	10008889|10008889	2L	+	10007876	10008174	3'utr	CG4747	FlyBase	G4552.1	AAACAGGACAGTAATAGAAACGCATAACCCTCACTTATTCACCCACCAATCCAAACTGACAGAGGCGTTCGTTCACAAGGAGTTCTCCTGCCCTTGTGATTGGCAGCGCCACCACCCCAACCTTCTGCATCTTCCCCAATCGCCCCATATGCAAAGCGTTTAATGCAATATGTCTACGATTCGCCGGGAATCGCAGAACCGTGTCGTCCTGCTTTCAACGCAGGAGCCACTGAAGAGCGCTTGGGTGAGTGTGTTCAACAGCTGGCGGATGAAGAGCACAATCTTTCCGGGATCACTTC	55	10008160	0.971543034	26	52	305	0.959459459	1.851258349	0.22972973	0.254545455	0.445945946	55	3	0	71	2L:10007876-10008174	6	11	3	FBgn0043456	4161.81	159.8633333	245.0833333	0.002643081	0.068808774	0.044882693
0.01	dme-miR-305-5p	7mer-A1	GTACAAA	2L	10008362	10008368	+	2L_10008362_10008368_+	0.782911824	pooled	CG4747	FBtr0079930|FBtr0303902	10007765|10007765	10008889|10008889	2L	+	10008331	10008391	3'utr	CG4747	FlyBase	G4554.1	AAGTGTATAGAATACTGCATCCGAATAAAATGTACAAAGCATACTTGTGAAAGACAACGCC	16	10008361	0.921804116	6	15	55	0.947368421	0.954242509	0.052631579	0.1875	0.315789474	16	0	1	18	2L:10008331-10008391	7	14	4	FBgn0043456	4161.81	159.8633333	245.0833333	0.003363921	0.087574803	0.057123427
0.01	dme-miR-190-5p	6mer3-8	ACATAT	2L	10008563	10008568	+	2L_10008563_10008568_+	1	pooled	CG4747	FBtr0079930|FBtr0303902	10007765|10007765	10008889|10008889	2L	+	10008490	10008595	3'utr	CG4747	FlyBase	G4555.1	GTATACATTTAAAATCCCCTTTTTTTCTATGAGTAAATAGTAGGCTAATCGATCATACTGCGTAGAATGGCAAACATATTTGGAGTGACGGTAACGATAGATTGGT	11	10008557	0.978737796	5	8	63	0.785714286	1.041392685	0.214285714	0.181818182	0.357142857	11	3	0	11	2L:10008490-10008595	6	5	5	FBgn0043456	4161.81	159.8633333	245.0833333	0.0012014	0.031276716	0.020401224
0.01	dme-miR-1002-5p,dme-miR-252-5p	6mer2-7	TACTTA	2L	10008820	10008825	+	2L_10008820_10008825_+	1	pooled	CG4747	FBtr0079930|FBtr0079930|FBtr0303902|FBtr0303902	10007765|10007765|10007765|10007765	10008889|10008889|10008889|10008889	2L	+	10008801	10008896	3'utr	CG4747	FlyBase	G4557.1	TATAATAAATAATATATTTTACTTATTATTTAGTCTGTATTTTGTTGTAAAACAAAGATTAATAAAAAGATAATTTTAATAGAGGATGTAAGGAAA	12	10008833	0.992211225	10	12	122	1	1.146128036	0.071428571	0.166666667	0.285714286	12	0	0	14	2L:10008801-10008896	6	5	6	FBgn0043456	4161.81	159.8633333	245.0833333	0.0012014	0.031276716	0.020401224
0.01	dme-miR-184-3p	6mer3-8	TCCGTC	2L	10011984	10011989	+	2L_10011984_10011989_+	1	pooled	Trp1	FBtr0343741|FBtr0305986	10011911|10011911	10012118|10012118	2L	+	10011956	10012010	3'utr	Trp1	FlyBase	G4568.1	CGAATTTGTATTTATAATTTCTTTTATTTCCGTCGAACTTTTGGTTGTATGTTTT	378	10011983	0.752779771	16	376	4134	0.992031873	2.396199347	0.069721116	0.240740741	0.428286853	378	3	1	498	2L:10011956-10012010	6	376	7	FBgn0011584	1171.806667	85.36666667	131.8133333	0.320872044	4.404529481	2.852518713
0.01	dme-miR-276a-3p	6mer2-7	GTTCCT	2L	10012081	10012086	+	2L_10012081_10012086_+	1	pooled	Trp1	FBtr0343741|FBtr0305986	10011911|10011911	10012118|10012118	2L	+	10012025	10012102	3'utr	Trp1	FlyBase	G4569.1	ATATTGAATAGCGCAAAAGACATACATTAACTTTAGCTTTTAATTGTAAATCCTTTGTTCCTTAATAAATATTATTGT	47	10012079	0.866174862	12	45	530	0.936507937	1.770852012	0.174603175	0.29787234	0.476190476	47	4	0	59	2L:10012025-10012102	6	34	8	FBgn0011584	1171.806667	85.36666667	131.8133333	0.029015025	0.398281921	0.257940522
0.01	dme-miR-1007-3p	8mer-A1	TGAGCTTA	2L	10012691	10012698	+	2L_10012691_10012698_+	0.625363359	pooled	Trp1	FBtr0079932|FBtr0079931	10012492|10012492	10013170|10013170	2L	+	10012662	10012716	3'utr	Trp1	FlyBase	G4571.1	TATTGAAGATTTCCTAATCTGCTTTAAATTGAGCTTAGGTTTGAGGTTTTGCAAT	8	10012691	0.992585781	5	8	98	1	1	0.1	0.25	0.4	8	0	0	10	2L:10012662-10012716	8	8	9	FBgn0011584	1171.806667	85.36666667	131.8133333	0.006827065	0.093713393	0.060691888
0.01	dme-bantam-3p	6mer3-8	TGATCT	2L	10013099	10013104	+	2L_10013099_10013104_+	1	pooled	Trp1	FBtr0079932|FBtr0079931	10012492|10012492	10013170|10013170	2L	+	10013065	10013151	3'utr	Trp1	FlyBase	G4572.1	AATTAACTATTATATAAATAAAGCTAGGCAATTCTGATCTGATGTGAGAGATATTTGAGCGTTTTTTAGTTCTTGCTCGAACGTTTT	105	10013099	0.981971363	10	97	715	0.914473684	1.444044796	0.328947368	0.352380952	0.552631579	105	9	4	139	2L:10013065-10013151	6	99	10	FBgn0011584	1171.806667	85.36666667	131.8133333	0.084484926	1.159703241	0.751062108
0.01	dme-miR-79-3p	7mer-m8	TAGCTTT	2L	10015	10021	-	2L_10015_10021_-	0.620204031	pooled	l(2)gl	FBtr0330655|FBtr0078171|FBtr0306592|FBtr0078166|FBtr0078168|FBtr0306591|FBtr0306590|FBtr0078167|FBtr0078169|FBtr0078170|FBtr0306589	9837|9837|9837|9837|9837|9837|9837|9837|9837|9837|9837	11309|11214|11214|11214|11214|11214|11214|11214|11214|11214|11214	2L	-	10002	10098	3'utr	l(2)gl	FlyBase	G7866.1	TTAGAAATCCTACGGCTTTATATTCAATTGTAAAGTATTTTAAAATTCCTGACGATTTGTAGTAATTGTTTTGTTCTTAGCTTTTTTGCATTCTCCT	12	10014	0.983350119	6	11	141	0.944444444	1.230448921	0	0.416666667	0.611111111	12	1	0	17	2L:10002-10098	7	5	11	FBgn0002121	6538.69	148.3266667	227.85	0.000764679	0.03370938	0.021944262
0.01	dme-miR-8-3p	6mer2-7	AGTATT	2L	10059923	10059928	+	2L_10059923_10059928_+	1	pooled	Pen	FBtr0079937	10059466	10060095	2L	+	10059513	10060091	3'utr	Pen	FlyBase	G4586.1	CAACTACACCTTCGACCGCGCTCACACACTATGCCATTGTCAAACATACGCATACTCATCATCACATCTTACAAACATTCCCAAACACTTTGGAGGTATGCATGGAAACACAGGCGAATGCATTAGCTTAAAGTCATAATTGAATCGGGTTGGCAAAATCCACTCGCATGAATCCCCATTTAACATACCCGTATTCCTCGCGTTAGACTAGACTTCACAGATTGCAGCATGGATCTTTCTGGCAGTGTTCCTCGTTCACGATGCAACCGCTCGGGCAGCTGCGCTGGCTGGGATCCGTGGATCATAGTATTTCCAGAATCCGTCTGTACAGGGGGCACCTTATGTTTGCGTGTACTAGGCTTTTTATTGGATACGTTTCGAGCTCATTTCGGATATATT…	498	10059912	0.98665384	93	464	4231	0.928571429	1.639913175	0.135258359	0.265060241	0.443768997	498	34	13	611	2L:10059513-10060091	6	128	12	FBgn0267727	3642.156667	171.07	261.8833333	0.035144013	0.748231718	0.488767263
0.01	dme-miR-252-5p	6mer3-8	GTACTT	2L	10121	10126	-	2L_10121_10126_-	0.999998953	pooled	l(2)gl	FBtr0330655|FBtr0078171|FBtr0306592|FBtr0078166|FBtr0078168|FBtr0306591|FBtr0306590|FBtr0078167|FBtr0078169|FBtr0078170|FBtr0306589	9837|9837|9837|9837|9837|9837|9837|9837|9837|9837|9837	11309|11214|11214|11214|11214|11214|11214|11214|11214|11214|11214	2L	-	10108	10156	3'utr	l(2)gl	FlyBase	G7867.1	AATATGAGAAGTAAGTTAATGAGCCTTCAAGTACTTTAGTACATAATGT	38	10121	0.696749574	7	36	282	0.978723404	1.361727836	0.212765957	0.184210526	0.340425532	38	0	1	46	2L:10108-10156	6	30	13	FBgn0002121	6538.69	148.3266667	227.85	0.004588075	0.202256281	0.131665569
0.01	dme-miR-283-5p	7mer-m8	TGATATT	2L	10199632	10199638	-	2L_10199632_10199638_-	0.620203677	pooled	Ripalpha	FBtr0079962	10199399	10199831	2L	-	10199517	10199659	3'utr	Ripalpha	FlyBase	G11956.2	AATTTTTGAAACAGTGATACATGATATTCCCCCCCTAATTAATCTAAATCCAAAGAATGATATGAGTTATGGCTAGAAATGAGATCTTTAAGCATATTGTTATAATTGCACAACAAATTAAAATTAAAATCTTAGGAATAACA	120	10199633	0.98132131	16	117	847	0.98013245	2.170261715	0.264900662	0.208333333	0.370860927	120	3	0	148	2L:10199517-10199659	7	104	14	FBgn0032189	194.0066667	18.85	28.7	0.536064053	5.517241379	3.62369338
0.01	dme-miR-970-3p	6mer3-8	TCTTAT	2L	10199725	10199730	-	2L_10199725_10199730_-	1	pooled	Ripalpha	FBtr0079962	10199399	10199831	2L	-	10199691	10199727	3'utr	Ripalpha	FlyBase	G11958.1	TATCAGTTTGGAAAACCAGAGATCTGCACAGAAGATT	6	10199704	0.881342513	4	6	20	1	0.77815125	0	0	0	6	0	0	6	2L:10199691-10199727	3	2	15	FBgn0032189	194.0066667	18.85	28.7	0.010308924	0.106100796	0.069686411
0.01	dme-miR-13b-2-5p	6mer3-8	TTTGAC	2L	10202557	10202562	-	2L_10202557_10202562_-	1	pooled	CG34159	FBtr0112350	10202518	10202882	2L	-	10202547	10202590	3'utr	CG34159	FlyBase	G11962.1	AAGTGTTGTGCACTAAGCGCGCTTAAAATTTGACCAGAACAACA	11	10202561	0.95772001	4	10	51	1	1.041392685	0.090909091	0	0	11	0	0	11	2L:10202547-10202590	6	9	16	FBgn0085188	482	64.53	98.53333333	0.018672199	0.139470014	0.091339648
0.01	dme-miR-34-5p	8mer-A1	CACTGCCA	2L	10202680	10202687	-	2L_10202680_10202687_-	0.678407974	pooled	CG34159	FBtr0112350	10202518	10202882	2L	-	10202613	10202704	3'utr	CG34159	FlyBase	G11963.1	AAAAAACGATTTAAATCCACTGCCAGCTGAAAGGCAAACCATGATTCAATAAAGTGTACATTGGCAAACGATTTTTATCCCTGGCACCCTGA	56	10202689	0.964018067	8	51	265	0.9	1.498310554	0.314285714	0.214285714	0.371428571	56	6	1	63	2L:10202613-10202704	8	50	17	FBgn0085188	482	64.53	98.53333333	0.10373444	0.774833411	0.50744249
0.01	dme-miR-1012-3p	8mer-A1	TTGACTAA	2L	10202778	10202785	-	2L_10202778_10202785_-	0.627007348	pooled	CG34159	FBtr0112350	10202518	10202882	2L	-	10202759	10202792	3'utr	CG34159	FlyBase	G11964.1	CCGATTATTGACTAATTTCCATGCTATTGGAATT	6	10202776	0.647902409	3	5	61	1	0.903089987	0.5	0.333333333	0.5	6	0	0	8	2L:10202759-10202792	8	5	18	FBgn0085188	482	64.53	98.53333333	0.010373444	0.077483341	0.050744249
0.01	dme-miR-305-3p	6mer3-8	ATGTGC	2L	10202848	10202853	-	2L_10202848_10202853_-	1	pooled	CG34159	FBtr0112350	10202518	10202882	2L	-	10202817	10202868	3'utr	CG34159	FlyBase	G11965.1	ACAGCGGACAACGGCATGTGCTCCATGTGGTAACGATTAATTAAATTATACA	12	10202852	0.952939377	4	11	54	1	1.278753601	0	0.416666667	0.631578947	12	0	0	19	2L:10202817-10202868	6	10	19	FBgn0085188	482	64.53	98.53333333	0.020746888	0.154966682	0.101488498
0.01	dme-miR-1012-3p	6mer3-8	TTGACT	2L	10204785	10204790	-	2L_10204785_10204790_-	1	pooled	CG5734	FBtr0079960	10204755	10205368	2L	-	10204758	10204828	3'utr	CG5734	FlyBase	G11970.1	ACTAAACAATGAACTATGAATGTACATTCCCTTATCTGTTGACTCACTTCCAAATAAATGACAAAAATGTT	37	10204790	0.922311444	13	34	330	0.913043478	1.146128036	0.130434783	0.216216216	0.369565217	37	2	2	42	2L:10204758-10204828	6	32	20	FBgn0032191	425.53	23.29666667	35.42	0.075200338	1.373587065	0.903444382
0.01	dme-miR-1012-3p	6mer2-7	TGACTA	2L	10204880	10204885	-	2L_10204880_10204885_-	0.929195353	pooled	CG5734	FBtr0079960	10204755	10205368	2L	-	10204867	10204937	3'utr	CG5734	FlyBase	G11971.1	TTTAGAGATAGTTGAAAATATGTTATGCATTTTACAAAAATAAATGTACTGATGACTATGGCATCCGGAAC	14	10204880	0.979758802	8	12	84	0.894736842	0.929418926	0	0.214285714	0.421052632	14	1	1	17	2L:10204867-10204937	6	11	21	FBgn0032191	425.53	23.29666667	35.42	0.025850116	0.472170554	0.310559006
0.01	dme-bantam-3p	6mer3-8	TGATCT	2L	10205018	10205023	-	2L_10205018_10205023_-	1	pooled	CG5734	FBtr0079960	10204755	10205368	2L	-	10204970	10205034	3'utr	CG5734	FlyBase	G11972.1	ACTATTGTAAATGATCTGTAAATGGATGCTCGACGGATACTTTTATCTCTTTTATCATTTCTTGT	37	10205012	0.748816866	11	35	309	0.941176471	1.380211242	0.078431373	0.27027027	0.470588235	37	2	1	48	2L:10204970-10205034	6	30	22	FBgn0032191	425.53	23.29666667	35.42	0.070500317	1.287737874	0.846979108
0.01	dme-miR-932-5p	7mer-A1	GAATTGA	2L	10205090	10205096	-	2L_10205090_10205096_-	0.823349562	pooled	CG5734	FBtr0079960	10204755	10205368	2L	-	10205065	10205102	3'utr	CG5734	FlyBase	G11973.1	TGTAAAGAATTGAATGCTCAAGATGAATGGCACGTTTT	6	10205092	0.967845338	4	6	33	1	0.77815125	0	0	0	6	0	0	6	2L:10205065-10205102	7	6	23	FBgn0032191	425.53	23.29666667	35.42	0.014100063	0.257547575	0.169395822
0.01	dme-miR-14-3p	6mer3-8	AAGACT	2L	10205196	10205201	-	2L_10205196_10205201_-	1	pooled	CG5734	FBtr0079960	10204755	10205368	2L	-	10205166	10205212	3'utr	CG5734	FlyBase	G11974.2	GTGTAATAGAAAAGACTTTAATCTATCTGCTACTTGCAAGTGTTACG	11	10205194	0.98346609	3	9	70	0.764705882	0.812913357	0.352941176	0.454545455	0.647058824	11	3	1	13	2L:10205166-10205212	6	8	24	FBgn0032191	425.53	23.29666667	35.42	0.018800085	0.343396766	0.225861095
0.01	dme-miR-980-3p	6mer2-7	GCAGCT	2L	10205254	10205259	-	2L_10205254_10205259_-	1	pooled	CG5734	FBtr0079960	10204755	10205368	2L	-	10205227	10205292	3'utr	CG5734	FlyBase	G11975.1	ATTTAGAAAACCATTGCGTCTGCGGATGCAGGAGCAGCTTAACTCATTCGACTAAGGTTGAAGATT	23	10205278	0.69674721	10	23	108	1	1.431363764	0.148148148	0.173913043	0.296296296	23	0	0	27	2L:10205227-10205292	6	13	25	FBgn0032191	425.53	23.29666667	35.42	0.030550137	0.558019745	0.36702428
0.01	dme-miR-2535b-3p	8mer-m1	CCGTGAGT	2L	10205341	10205348	-	2L_10205341_10205348_-	0.610132723	pooled	CG5734	FBtr0079960	10204755	10205368	2L	-	10205322	10205401	stop_codon	CG5734	FlyBase	G11976.1	GCGTTCGAGGGCATCGGCGATGATGATCTATGAGAGTGCTAAAGGAATGCTTGCCGTGAGTTGCCAAAAATCGAGTCCTT	48	10205378	0.755827304	7	45	258	0.984375	1.799340549	0.328125	0.291666667	0.46875	48	1	0	63	2L:10205322-10205401	8	16	26	FBgn0032191	425.53	23.29666667	35.42	0.037600169	0.686793533	0.451722191
0.01	dme-miR-2a-2-5p	6mer3-8	TGATGA	2L	10243	10248	-	2L_10243_10248_-	0.888209649	pooled	l(2)gl	FBtr0330655|FBtr0078171|FBtr0306592|FBtr0078166|FBtr0078168|FBtr0306591|FBtr0306590|FBtr0078167|FBtr0078169|FBtr0078170|FBtr0306589	9837|9837|9837|9837|9837|9837|9837|9837|9837|9837|9837	11309|11214|11214|11214|11214|11214|11214|11214|11214|11214|11214	2L	-	10196	10293	3'utr	l(2)gl	FlyBase	G7868.1	TATTTAATTCTTTGGCTAATACGTCAGTTAAAAAAGGCTACATTTTGATGATACTCACAAATGTAATTTTTGCATTCTACACAGGTGCAATTAAAAAA	76	10245	0.985755405	9	69	573	0.920792079	1.667452953	0.099009901	0.236842105	0.425742574	76	7	1	93	2L:10196-10293	6	70	27	FBgn0002121	6538.69	148.3266667	227.85	0.010705508	0.471931323	0.307219662
0.01	dme-miR-1006-3p	7mer-A1	GAATTTA	2L	10256920	10256926	-	2L_10256920_10256926_-	0.823349562	pooled	Pten	FBtr0089901|FBtr0089905	10256317|10256317	10257117|10257117	2L	-	10256916	10256962	5'utr	Pten	FlyBase	G12073.1	ACGATCGATTACAGCTGCGCTCTGCACATCTGTTTAGAATTTAATGT	16	10256931	0.688681247	7	16	117	1	1.255272505	0.111111111	0.125	0.222222222	16	0	0	18	2L:10256916-10256962	7	7	28	FBgn0026379	759.45	36.16	55.47	0.009217197	0.193584071	0.126194339
0.01	dme-bantam-3p	6mer2-7	GATCTC	2L	10257077	10257082	-	2L_10257077_10257082_-	1	pooled	Pten	FBtr0089901|FBtr0089905	10256317|10256317	10257117|10257117	2L	-	10257057	10257119	stop_codon	Pten	FlyBase	G12074.2	AATCACCCGAGACGATTTAAAAGACTTCTGGCTGAACGATCTCTTAATTTTGATGTATAAAAC	338	10257075	0.666293023	13	325	2360	0.973509934	2.167317335	0.222958057	0.263313609	0.450331126	338	10	2	441	2L:10257057-10257119	6	258	29	FBgn0026379	759.45	36.16	55.47	0.339719534	7.134955752	4.651162791
0.01	dme-miR-33-5p	6mer3-8	CAATGC	2L	10262064	10262069	-	2L_10262064_10262069_-	1	pooled	Rsf1	FBtr0333411	10261793	10262815	2L	-	10262056	10262100	3'utr	Rsf1	FlyBase	G12091.1	TGTAGTTGGGTCGAAACGGCAAAAATCTAGCCAATGCTGCAAGCA	14	10262066	0.90306911	3	13	44	1	1.278753601	0.052631579	0.357142857	0.526315789	14	0	0	19	2L:10262056-10262100	6	12	30	FBgn0011305	436.02	51.88333333	79.38333333	0.027521673	0.231288146	0.151165232
0.01	dme-miR-965-3p	6mer3-8	TACGCT	2L	10262506	10262511	-	2L_10262506_10262511_-	1	pooled	Rsf1	FBtr0333411	10261793	10262815	2L	-	10262395	10262528	3'utr	Rsf1	FlyBase	G12092.1	AAAACTAGTAAGAAAAATACGCTAAGACTCGAACAACGTCAAACCAAAATCTAGAAGTACGCAATTTTAATAAAGGAAATGCGGAACAGTTTCTCGTATACATAAAAGCTTTCGCAAAATAATTGGTCTAAAAC	58	10262511	0.955998724	8	57	184	0.98630137	1.857332496	0.109589041	0.155172414	0.328767123	58	1	0	72	2L:10262395-10262528	6	46	31	FBgn0011305	436.02	51.88333333	79.38333333	0.105499748	0.886604562	0.579466723
0.01	dme-miR-980-5p	7mer-m1	AAAAACT	2L	10262615	10262621	-	2L_10262615_10262621_-	0.765586663	pooled	Rsf1	FBtr0333411	10261793	10262815	2L	-	10262535	10262626	3'utr	Rsf1	FlyBase	G12093.1	AAACAAAAAACTGATAGTCGTCGTCTCTTCATTATTTATTTAACGAATACCCATTAACATGACAATTGCAAGCACGTAAAATTTAAGTTATA	18	10262613	0.892484728	9	18	114	1	1.414973348	0	0.333333333	0.538461538	18	0	0	26	2L:10262535-10262626	7	7	32	FBgn0011305	436.02	51.88333333	79.38333333	0.016054309	0.134918085	0.088179719
0.01	dme-miR-970-3p	6mer3-8	TCTTAT	2L	10265047	10265052	+	2L_10265047_10265052_+	1	pooled	CG18619	FBtr0089735|FBtr0089737	10264962|10265038	10265229|10265229	2L	+	10264952	10265130	stop_codon	CG18619	FlyBase	G4656.1	TCAATGGAATAACCAGTTGAGCGAAAGCAACACTCCAACCAACAATGACCAGTTACTTCAGGAACTCGGAATCCTCAAACAAGAATAACCTACATTCTTATTTTTAGCTTAAGAATATTACTTTTATAATAAATGTACGACGGTTACTATTTATATTATTACGAAAATACTGCAGAAAT	58	10265046	0.9809463	21	58	413	1	1.832508913	0.058823529	0.137931034	0.264705882	58	0	0	68	2L:10264952-10265130	6	18	33	FBgn0032202	124.6666667	31.89	47.89666667	0.144385027	0.564440263	0.375809033
0.01	dme-miR-8-3p	6mer2-7	AGTATT	2L	10265203	10265208	+	2L_10265203_10265208_+	1	pooled	CG18619	FBtr0089735|FBtr0089737	10264962|10265038	10265229|10265229	2L	+	10265175	10265225	3'utr	CG18619	FlyBase	G4657.1	ATTTGTATAGTGATTAAAGCCAAATTAAAGTATTTTTATGATAAATAAGAA	5	10265199	0.984452539	4	5	38	1	0.698970004	0	0	0	5	0	0	5	2L:10265175-10265225	6	4	34	FBgn0032202	124.6666667	31.89	47.89666667	0.032085561	0.12543117	0.083513119
0.01	dme-miR-9b-5p,dme-miR-9c-5p	6mer2-7	CCAAAG	2L	10272415	10272420	-	2L_10272415_10272420_-	1	pooled	Utx	FBtr0080076	10272323	10272711	2L	-	10272386	10272435	3'utr	Utx	FlyBase	G12100.1	AAACTTTAAATTTATCCAAAGTTTAGAATGCGTTTTAATTATATATATGA	6	10272414	0.979383598	2	5	62	0.833333333	0.698970004	0	0	0	6	1	0	5	2L:10272386-10272435	6	6	35	FBgn0260749	666.9966667	22.72	34.47666667	0.008995547	0.264084507	0.174030745
0.01	dme-miR-970-3p	7mer-A1	CTTATGA	2L	10272498	10272504	-	2L_10272498_10272504_-	0.823349562	pooled	Utx	FBtr0080076	10272323	10272711	2L	-	10272489	10272551	3'utr	Utx	FlyBase	G12101.1	GTTTGATAGTCGAAAAAACTGGAGCCCACTTGAGTAGCGAAACTTACCTTATGATGACAATTT	15	10272500	0.906888804	6	13	81	0.909090909	1.301029996	0.318181818	0.266666667	0.5	15	2	0	20	2L:10272489-10272551	7	6	36	FBgn0260749	666.9966667	22.72	34.47666667	0.008995547	0.264084507	0.174030745
0.01	dme-miR-980-5p	6mer3-8	GAAAAA	2L	10272535	10272540	-	2L_10272535_10272540_-	0.999999967	pooled	Utx	FBtr0080076	10272323	10272711	2L	-	10272489	10272551	3'utr	Utx	FlyBase	G12101.1	GTTTGATAGTCGAAAAAACTGGAGCCCACTTGAGTAGCGAAACTTACCTTATGATGACAATTT	15	10272548	0.906888804	6	13	81	0.909090909	1.301029996	0.318181818	0.266666667	0.5	15	2	0	20	2L:10272489-10272551	6	9	37	FBgn0260749	666.9966667	22.72	34.47666667	0.013493321	0.396126761	0.261046118
0.01	dme-miR-995-3p,dme-miR-998-3p	6mer2-7	GGTGCT	2L	10311174	10311179	-	2L_10311174_10311179_-	1	pooled	l(2)SH0834	FBtr0080062	10311048	10311329	2L	-	10311163	10311221	3'utr	l(2)SH0834	FlyBase	G12205.1	AAAACAACCACCATTGCGTTTTCAGCACTGGCAGCGACTTTAGGTGCTGTACAGCACTG	20	10311181	0.957716971	6	20	106	1	1.462397998	0	0.25	0.482758621	20	0	0	29	2L:10311163-10311221	6	13	38	FBgn0267365	353.5433333	47.94666667	74.01666667	0.036770599	0.271134594	0.175636118
0.01	dme-miR-970-3p	6mer2-7	CTTATG	2L	10317344	10317349	+	2L_10317344_10317349_+	1	pooled	CG4972	FBtr0079988	10317296	10317569	2L	+	10317295	10317367	stop_codon	CG4972	FlyBase	G4688.1	TAGTAACAAAATGGTATTGAGTATAATATTGCGATTGCGAGTAGGGAAACTTATGTTCAAAATTATTTTTCAA	36	10317345	0.993770063	8	33	241	0.85106383	1.602059991	0.063829787	0.222222222	0.404255319	36	7	0	40	2L:10317295-10317367	6	23	39	FBgn0032217	922.8633333	53.82666667	82.38666667	0.024922433	0.427297498	0.279171387
0.01	dme-miR-1012-3p	6mer3-8	TTGACT	2L	10317457	10317462	+	2L_10317457_10317462_+	1	pooled	CG4972	FBtr0079988	10317296	10317569	2L	+	10317414	10317504	3'utr	CG4972	FlyBase	G4689.1	CTGTAGAAATCTGTCCACGTCCATGTCCATGTGGCTATCGAAATTGACTCCTTTTGTTTTAAATGAAAATGGCTCCGATTATCATAAGTAC	28	10317438	0.860245009	10	27	221	0.972972973	1.556302501	0.054054054	0.214285714	0.405405405	28	1	0	36	2L:10317414-10317504	6	8	40	FBgn0032217	922.8633333	53.82666667	82.38666667	0.008668673	0.148625217	0.097103091
0.01	dme-miR-184-5p	6mer3-8	TGATAA	2L	10332989	10332994	+	2L_10332989_10332994_+	1	pooled	CG5037	FBtr0079992	10332970	10333129	2L	+	10332992	10333044	3'utr	CG5037	FlyBase	G4700.1	TAAAATGTTAAGTATCGTGTGAAATTTAAATATACTTAGTGTTCTGCAACTTG	22	10333017	0.757337656	7	22	189	1	1.505149978	0.09375	0.363636364	0.5625	22	0	0	32	2L:10332992-10333044	2	2	41	FBgn0032222	148	12.22666667	18.69333333	0.013513514	0.163576881	0.106990014
0.01	dme-miR-252-5p	7mer-m1	TACTTAG	2L	10333024	10333030	+	2L_10333024_10333030_+	0.702971752	pooled	CG5037	FBtr0079992	10332970	10333129	2L	+	10332992	10333044	3'utr	CG5037	FlyBase	G4700.1	TAAAATGTTAAGTATCGTGTGAAATTTAAATATACTTAGTGTTCTGCAACTTG	22	10333017	0.757337656	7	22	189	1	1.505149978	0.09375	0.363636364	0.5625	22	0	0	32	2L:10332992-10333044	7	13	42	FBgn0032222	148	12.22666667	18.69333333	0.087837838	1.063249727	0.695435093
0.01	dme-miR-33-5p	7mer-A1	AATGCAA	2L	10338708	10338714	+	2L_10338708_10338714_+	0.781394499	pooled	GATAd	FBtr0333098	10338407	10339185	2L	+	10338567	10338733	3'utr	GATAd	FlyBase	G4719.1	AAATTTTATTCATTTGTATCTTTAAAAACTAATACCAAAATACTTATTAGTGTAAAAGAGGTATGAAAATTGAACCAGTATGTCAAAACTTTTAAATAATATCACACTAAATATAGACCTTAAGAGAGGACATCAATACTTAATGCAATTAAATTAAAAATAAAATT	97	10338706	0.829584871	18	91	650	0.910447761	2.086359831	0.02238806	0.278350515	0.47761194	97	12	0	122	2L:10338567-10338733	7	76	43	FBgn0032223	1151.333333	44.42	68.51	0.066010423	1.710941018	1.109327106
0.01	dme-miR-8-3p	7mer-m8	CAGTATT	2L	10338765	10338771	+	2L_10338765_10338771_+	0.661615243	pooled	GATAd	FBtr0333098	10338407	10339185	2L	+	10338740	10338788	3'utr	GATAd	FlyBase	G4720.1	ATTTATATTTATTAAAACCATTTTACAGTATTTTTAATTTTTTAATAAC	26	10338761	0.777119638	8	22	303	0.911764706	1.491361694	0	0.269230769	0.441176471	26	3	0	31	2L:10338740-10338788	7	24	44	FBgn0032223	1151.333333	44.42	68.51	0.020845397	0.540297163	0.350313823
0.01	dme-miR-2a-3p,dme-miR-2b-3p	7mer-A1	TGTGATA	2L	10338915	10338921	+	2L_10338915_10338921_+	0.754178804	pooled	GATAd	FBtr0333098|FBtr0333098|FBtr0333098	10338407|10338407|10338407	10339185|10339185|10339185	2L	+	10338808	10338942	3'utr	GATAd	FlyBase	G4721.1	ATGAAAAGTTCAGTTTTAACAATGATTTTTCAGCTGTCTTTGCAATTGAACAACTTCTAAAGCTAAAAAATAATAATGTTTTAAATCTCTTGCCTATACGAAAATCATGTGATAATATAATAATCTCCACAAAAC	91	10338912	0.979656211	17	85	594	0.96031746	2.08278537	0	0.285714286	0.484126984	91	5	0	121	2L:10338808-10338942	7	75	45	FBgn0032223	1151.333333	44.42	68.51	0.065141865	1.688428636	1.094730696
0.01	dme-miR-980-5p	7mer-m1	AAAAACT	2L	10339034	10339040	+	2L_10339034_10339040_+	0.765586663	pooled	GATAd	FBtr0333098	10338407	10339185	2L	+	10338954	10339070	3'utr	GATAd	FlyBase	G4722.1	AAAACTATGCAAAAAGCAATAATCACGCAATGCAAACTTTTCAAGGAAATATTTAAATTATATACAATTATAAGAAACTAAAAAACTTAATGCTGTTTTCGAATCTACATAAATTGT	144	10339051	0.982871433	13	142	1076	0.988826816	1.946943271	0.162011173	0.1875	0.346368715	144	1	1	177	2L:10338954-10339070	7	120	46	FBgn0032223	1151.333333	44.42	68.51	0.104226983	2.701485817	1.751569114
0.01	dme-miR-968-5p	6mer3-8	ACTACT	2L	10363887	10363892	+	2L_10363887_10363892_+	1	pooled	pim	FBtr0332190|FBtr0080001	10363823|10363823	10364092|10364046	2L	+	10363866	10363904	3'utr	pim	FlyBase	G4747.1	TTTTTAGCTAGGTATCTTTGTACTACTAATTAATTATTT	49	10363884	0.70705085	7	46	502	0.971428571	1.531478917	0.028571429	0.326530612	0.528571429	49	1	1	68	2L:10363866-10363904	6	47	47	FBgn0003087	219.3333333	28.13666667	42.80666667	0.214285714	1.670418197	1.097959819
0.01	dme-miR-275-3p,dme-miR-306-5p	6mer3-8	GTACCT	2L	10364060	10364065	+	2L_10364060_10364065_+	1	pooled	pim	FBtr0332190	10363823	10364092	2L	+	10364038	10364103	3'utr	pim	FlyBase	G4748.1	CAGGCAATTATATGTGTACGATGTACCTCGTTTGGAAGTGATTTTGAATTAAAGCAACTATAAAAA	305	10364080	0.672031122	11	299	2658	0.985915493	2.322219295	0.441314554	0.291803279	0.492957746	305	5	1	420	2L:10364038-10364103	6	233	48	FBgn0003087	219.3333333	28.13666667	42.80666667	1.06231003	8.281009359	5.443077402
0.01	dme-miR-1012-3p	6mer3-8	TTGACT	2L	10384820	10384825	-	2L_10384820_10384825_-	0.999729194	pooled	Cdk1	FBtr0080051	10384737	10384841	2L	-	10384814	10384843	stop_codon	Cdk1	FlyBase	G12281.1	AACGTTCGGTATTCTCGTTTGACTTTAACT	16	10384825	0.661852812	5	16	158	1	1.397940009	0.48	0.375	0.6	16	0	0	25	2L:10384814-10384843	6	16	49	FBgn0004106	587.3333333	67.51666667	103.53	0.027241771	0.236978524	0.154544576
0.01	dme-miR-995-3p,dme-miR-998-3p	6mer2-7	GGTGCT	2L	103900	103905	+	2L_103900_103905_+	0.999910587	pooled	CG11377	FBtr0078104	103762	104142	2L	+	103770	103917	3'utr	CG11377	FlyBase	G591.1	AGACATGTCAACATTGCTTTCCTTTTATGATATACACGAGCGTTTTGAAAAGCATAATCTTTTAACATTCCCCCAAGACATCTAACGATTTTTGTACTTCGTTTGCAGTCCGCAGTGATTCAAACTCCACGGTGCTCGGTGAAGAGTC	16	103905	0.982419327	9	13	109	0.772727273	1.230448921	0.227272727	0.375	0.545454545	16	5	0	17	2L:103770-103917	6	3	50	FBgn0031217	654.94	54.75666667	84.33333333	0.004580572	0.054787849	0.035573123
0.01	dme-miR-7-5p	7mer-A1	TCTTCCA	2L	10392240	10392246	+	2L_10392240_10392246_+	0.823349168	pooled	da	FBtr0332195|FBtr0332196|FBtr0080008	10392193|10392193|10392193	10393228|10392728|10392787	2L	+	10392218	10392293	3'utr	da	FlyBase	G4789.1	CTGGAAATCGTCGTCGTCCCTCTCTTCCATAAAAACCGAATGTATTGAAGGCTCCGCGGCCAAGTACTCAGATAAC	17	10392260	0.795315596	10	16	90	0.956521739	1.342422681	0.043478261	0.235294118	0.434782609	17	1	0	22	2L:10392218-10392293	7	8	51	FBgn0000413	2154.396667	82.52666667	127.39	0.003713337	0.096938363	0.062799278
0.01	dme-miR-2b-2-5p	6mer3-8	TTGAAG	2L	10392262	10392267	+	2L_10392262_10392267_+	0.999999846	pooled	da	FBtr0332195|FBtr0332196|FBtr0080008	10392193|10392193|10392193	10393228|10392728|10392787	2L	+	10392218	10392293	3'utr	da	FlyBase	G4789.1	CTGGAAATCGTCGTCGTCCCTCTCTTCCATAAAAACCGAATGTATTGAAGGCTCCGCGGCCAAGTACTCAGATAAC	17	10392260	0.795315596	10	16	90	0.956521739	1.342422681	0.043478261	0.235294118	0.434782609	17	1	0	22	2L:10392218-10392293	6	6	52	FBgn0000413	2154.396667	82.52666667	127.39	0.002785002	0.072703773	0.047099458
0.01	dme-miR-305-5p	6mer2-7	GTACAA	2L	10392375	10392380	+	2L_10392375_10392380_+	1	pooled	da	FBtr0332195|FBtr0332196|FBtr0080008	10392193|10392193|10392193	10393228|10392728|10392787	2L	+	10392310	10392387	3'utr	da	FlyBase	G4790.1	AGGTTTTAAGCAATATGTTCTGGCGTTGTCGTCCTCCCAAATTGCAACCACAACCCCTACAAAATGTACAACACTTTT	9	10392374	0.972492281	6	9	60	1	1.113943352	0	0.222222222	0.461538462	9	0	0	13	2L:10392310-10392387	6	4	53	FBgn0000413	2154.396667	82.52666667	127.39	0.001856668	0.048469182	0.031399639
0.01	dme-miR-1008-3p	6mer3-8	AGCTGT	2L	10392546	10392551	+	2L_10392546_10392551_+	1	pooled	da	FBtr0332195|FBtr0332196|FBtr0080008	10392193|10392193|10392193	10393228|10392728|10392787	2L	+	10392533	10392615	3'utr	da	FlyBase	G4791.2	AACGATTGTATATAGCTGTTCCATTACGTTTAACCTGGGAAGATCTTTTTCGTTTTTTAGAATGTTTGATTTTAATAATTATT	67	10392556	0.782127993	10	65	603	0.988095238	1.919078092	0.154761905	0.212121212	0.380952381	66	1	0	83	2L:10392533-10392615	6	45	54	FBgn0000413	2154.396667	82.52666667	127.39	0.020887518	0.545278294	0.353245938
0.01	dme-miR-980-5p	7mer-A1	AAAAACA	2L	10392714	10392720	+	2L_10392714_10392720_+	0.782911314	pooled	da	FBtr0332195|FBtr0080008	10392193|10392193	10393228|10392787	2L	+	10392661	10392779	3'utr	da	FlyBase	G4792.1	AATTACATGCATACATAACGACATAATTAAGTGAAAATAGTTTTATAATAAAAAAAAACACAACACATAGACTTACTTCTATATATTCCCGAGAGCTAAGGAATAAATATGTCCATATT	296	10392728	0.990119183	10	287	1410	0.971128609	1.966141733	0.01312336	0.233108108	0.404199475	296	8	3	370	2L:10392661-10392779	7	278	55	FBgn0000413	2154.396667	82.52666667	127.39	0.129038447	3.368608127	2.182274904
0.01	dme-miR-308-3p	7mer-m1	TGTGATT	2L	10392813	10392819	+	2L_10392813_10392819_+	0.443102254	pooled	da	FBtr0332195	10392193	10393228	2L	+	10392793	10392907	3'utr	da	FlyBase	G4793.1	GCGTTACAATGTTCTTCTTATGTGATTACAGAGAATATTTGCACATTGCTGCGGTAACCACGGAATTAATCGTTATCTAAGATTAGCTGGTAATTGTTGTAGTATCTTAAGGCTT	26	10392819	0.981491873	14	24	211	0.945945946	1.544068044	0.162162162	0.269230769	0.486486486	26	2	0	35	2L:10392793-10392907	7	12	56	FBgn0000413	2154.396667	82.52666667	127.39	0.005570005	0.145407545	0.094198917
0.01	dme-miR-932-5p	6mer3-8	GGAATT	2L	10392980	10392985	+	2L_10392980_10392985_+	1	pooled	da	FBtr0332195	10392193	10393228	2L	+	10392943	10393035	3'utr	da	FlyBase	G4794.1	AATTATATACATAATTTCGCGCTAGGGTAGGGCAATCGGAATTAAGCGAGTGATGCCATTATAATCTTAACTGAAATTGCAGAGTGAAGCCAA	9	10392970	0.975542966	6	7	47	0.75	1.079181246	0.1875	0.444444444	0.6875	9	4	0	12	2L:10392943-10393035	6	3	57	FBgn0000413	2154.396667	82.52666667	127.39	0.001392501	0.036351886	0.023549729
0.01	dme-miR-275-3p,dme-miR-306-5p	6mer2-7	TACCTG	2L	10393213	10393218	+	2L_10393213_10393218_+	0.966108495	pooled	da	FBtr0332195	10392193	10393228	2L	+	10393181	10393263	3'utr	da	FlyBase	G4795.1	TTACACCGCTTACGTACTTCATTGAAACAATTTACCTGTACAATCTTTAGACTTCTTGACTTCATTGATTTCGTTATGAATAA	31	10393227	0.991092224	11	26	288	0.9	1.079181246	0.275	0.193548387	0.375	31	2	2	36	2L:10393181-10393263	6	19	58	FBgn0000413	2154.396667	82.52666667	127.39	0.008819174	0.230228613	0.149148285
0.01	dme-miR-980-5p	6mer2-7	AAAAAC	2L	103945	103950	+	2L_103945_103950_+	0.908623136	pooled	CG11377	FBtr0078104	103762	104142	2L	+	103929	104040	stop_codon	CG11377	FlyBase	G592.1	AATTGTAAAAGTAACCAAAAACGCACACCTTTTGTAGCCAATTTTACTTTAATAGGTAATATTATCAATTGATATGTAATTATAAATTAGAATTTCAAAAAGCAGGGCATGA	104	103960	0.771907577	11	102	479	0.984732824	2.11058971	0.091603053	0.201923077	0.366412214	104	2	0	129	2L:103929-104040	6	93	59	FBgn0031217	654.94	54.75666667	84.33333333	0.14199774	1.698423327	1.102766798
0.01	dme-miR-275-3p,dme-miR-306-5p	6mer2-7	TACCTG	2L	10402800	10402805	+	2L_10402800_10402805_+	1	pooled	Cnot4	FBtr0304112|FBtr0331638	10402769|10402769	10403206|10403206	2L	+	10402746	10402832	stop_codon	Cnot4	FlyBase	G4814.1	TTTAAAAAGCCGTCAATTCGTTTAGCTACAATACATATAAATAATACATTTGTTTACCTGTACTCTTTATTAAATATTTCTTAAAGT	32	10402806	0.970493069	9	30	333	0.933333333	1.62324929	0	0.34375	0.533333333	32	3	0	42	2L:10402746-10402832	6	27	60	FBgn0051716	2626.393333	88.17666667	135.32	0.010280258	0.306203455	0.199527047
0.01	dme-miR-318-3p	8mer-A1	CCCAGTGA	2L	10403042	10403049	+	2L_10403042_10403049_+	0.678004647	pooled	Cnot4	FBtr0304112|FBtr0331638	10402769|10402769	10403206|10403206	2L	+	10403011	10403072	3'utr	Cnot4	FlyBase	G4815.1	AGGGTGTAGTCTGCTTGGCAATAGTGAAGCCCCCAGTGATTTTTCAAACTTGAAACCAACTC	8	10403051	0.974054261	3	7	54	1	0.954242509	0.111111111	0.125	0.222222222	8	0	0	9	2L:10403011-10403072	8	6	61	FBgn0051716	2626.393333	88.17666667	135.32	0.002284502	0.068045212	0.044339344
0.01	dme-miR-14-3p	6mer2-7	AGACTG	2L	10403152	10403157	+	2L_10403152_10403157_+	1	pooled	Cnot4	FBtr0304112|FBtr0331638	10402769|10402769	10403206|10403206	2L	+	10403120	10403177	3'utr	Cnot4	FlyBase	G4816.1	AGCAAAGAAAACCTCGTGATGTGAAATTATCGAGACTGTGTAAAAATGTCAACTTTTT	18	10403146	0.961655843	8	17	102	1	1.380211242	0.125	0.277777778	0.458333333	18	0	0	24	2L:10403120-10403177	6	12	62	FBgn0051716	2626.393333	88.17666667	135.32	0.004569003	0.136090425	0.088678688
0.01	dme-miR-9b-5p,dme-miR-9c-5p	6mer3-8	ACCAAA	2L	104077	104082	-	2L_104077_104082_-	1	pooled	Nhe1	FBtr0301452	103960	104472	2L	-	104079	104166	3'utr	Nhe1	FlyBase	G7913.1	AAAGCACACTACGTCAGTAATTTTAGTTAAAAATATTTATTCATACGAATATATGCTGTATTTGTGATTTTATACATTTTTGAAACCA	323	104105	0.915755682	18	306	3648	0.954216867	1.752597146	0.159036145	0.247678019	0.414457831	323	13	6	396	2L:104079-104166	3	0	63	FBgn0026787	273.9133333	13.01	19.93	0	0	0
0.01	dme-miR-308-3p	7mer-m1	TGTGATT	2L	104098	104104	-	2L_104098_104104_-	0.521223855	pooled	Nhe1	FBtr0301452	103960	104472	2L	-	104079	104166	3'utr	Nhe1	FlyBase	G7913.1	AAAGCACACTACGTCAGTAATTTTAGTTAAAAATATTTATTCATACGAATATATGCTGTATTTGTGATTTTATACATTTTTGAAACCA	323	104105	0.915755682	18	306	3648	0.954216867	1.752597146	0.159036145	0.247678019	0.414457831	323	13	6	396	2L:104079-104166	7	306	64	FBgn0026787	273.9133333	13.01	19.93	1.117141675	23.52036895	15.35373808
0.01	dme-miR-277-3p	7mer-m8	TGCATTT	2L	10410610	10410616	-	2L_10410610_10410616_-	0.620204266	pooled	CG5355	FBtr0080047	10410535	10410636	2L	-	10410591	10410624	3'utr	CG5355	FlyBase	G12299.1	AAACAAATTGCATTTCTCAAGGTCGAGTAAAAAT	5	10410612	0.710937432	3	5	34	1	0.77815125	0	0.2	0.333333333	5	0	0	6	2L:10410591-10410624	7	5	65	FBgn0032242	1508.793333	76.03333333	116.38	0.003313906	0.065760631	0.042962708
0.01	dme-miR-932-5p	8mer-A1	GGAATTGA	2L	10418468	10418475	+	2L_10418468_10418475_+	0.674982804	pooled	Klp31E	FBtr0331642|FBtr0302039|FBtr0302038|FBtr0080018	10418424|10418424|10418424|10418424	10418991|10418991|10418991|10418991	2L	+	10418455	10418511	3'utr	Klp31E	FlyBase	G4830.1	CAAAGACGCGGTTGGAATTGAAATATATTGATTGGTAGCCGCTTGGGAACAAATAAT	7	10418489	0.984251432	5	6	39	0.8	0.903089987	0.4	0.285714286	0.5	7	2	0	8	2L:10418455-10418511	8	2	66	FBgn0032243	411.0733333	13.36666667	20.55666667	0.004865312	0.149625935	0.097292038
0.01	dme-miR-8-3p	6mer2-7	AGTATT	2L	10418891	10418896	+	2L_10418891_10418896_+	1	pooled	Klp31E	FBtr0331642|FBtr0302039|FBtr0302038|FBtr0080018	10418424|10418424|10418424|10418424	10418991|10418991|10418991|10418991	2L	+	10418889	10418927	3'utr	Klp31E	FlyBase	G4831.1	ATAGTATTGGCTAACATTGTGACCCTTATTAAAATATTG	13	10418906	0.725083921	5	11	86	0.947368421	0.954242509	0.052631579	0.461538462	0.631578947	13	0	1	18	2L:10418889-10418927	6	11	67	FBgn0032243	411.0733333	13.36666667	20.55666667	0.026759216	0.822942643	0.53510621
0.01	dme-miR-7-5p	6mer3-8	GTCTTC	2L	104190	104195	-	2L_104190_104195_-	1	pooled	Nhe1	FBtr0301452	103960	104472	2L	-	104168	104260	3'utr	Nhe1	FlyBase	G7914.1	ATTCGTATCACTGTAGCTCCTTTATTAATCCGCTTAAAGCAGTATTACATTGCACACGACAGATGGTCTTCAAAATGAAAATTTGGACGTCAC	31	104197	0.959869231	11	29	215	0.928571429	1.591064607	0.142857143	0.35483871	0.523809524	31	3	0	39	2L:104168-104260	6	14	68	FBgn0026787	273.9133333	13.01	19.93	0.051111057	1.076095311	0.702458605
0.01	dme-miR-996-3p,dme-miR-279-3p	7mer-m8	TCTAGTC	2L	10420744	10420750	-	2L_10420744_10420750_-	0.661615511	pooled	pie	FBtr0080046|FBtr0333490	10420709|10420623	10420827|10420827	2L	-	10420726	10420785	3'utr	pie	FlyBase	G12318.1	AATTCTCTTGTGTGGGAATTAATTCGTCATAGAATTCTAGTCTCTTTATGCATATATTGT	147	10420751	0.829426481	9	145	1358	0.983870968	2.26245109	0.139784946	0.217687075	0.38172043	147	3	0	183	2L:10420726-10420785	7	144	69	FBgn0005683	197.3333333	11.90333333	18.10333333	0.72972973	12.09745169	7.954336218
0.01	dme-miR-33-5p	7mer-A1	AATGCAA	2L	104267	104273	-	2L_104267_104273_-	0.56375291	pooled	Nhe1	FBtr0301452	103960	104472	2L	-	104264	104298	3'utr	Nhe1	FlyBase	G7915.1	ACAAATTTTCATTTTGTAAGATCCAAATGCAATGA	6	104271	0.936655602	2	6	61	1	0.903089987	0	0.333333333	0.5	6	0	0	8	2L:104264-104298	7	5	70	FBgn0026787	273.9133333	13.01	19.93	0.018253949	0.384319754	0.250878073
0.01	dme-miR-317-5p	6mer3-8	GTATCC	2L	10428292	10428297	+	2L_10428292_10428297_+	1	pooled	KdelR	FBtr0080023	10427808	10428632	2L	+	10428260	10428388	3'utr	KdelR	FlyBase	G4853.1	AAGTTATGCATTAAATAGCTCTTAAGTCGACTGTATCCTAAAAATCCGAGTAAAGTTAAGTCTTATTGTGTGGCTAATAGTAAAGTAAATGATGAGCGATGTCAACATATAATACACATAATATTCTGA	62	10428293	0.794767611	17	58	459	0.9125	1.562292864	0.0875	0.225806452	0.4	62	6	1	73	2L:10428260-10428388	6	36	71	FBgn0267330	1541.713333	135.1766667	206.4166667	0.023350645	0.266318152	0.174404522
0.01	dme-miR-965-3p	6mer2-7	ACGCTT	2L	10428495	10428500	+	2L_10428495_10428500_+	1	pooled	KdelR	FBtr0080023	10427808	10428632	2L	+	10428451	10428504	3'utr	KdelR	FlyBase	G4854.1	GAAAAGATATATTAAATTTCTGCAACACCCTCGTTTCCCCTTGCACGCTTCGCA	10	10428485	0.978580495	4	9	69	1	1	0.2	0	0	10	0	0	10	2L:10428451-10428504	6	4	72	FBgn0267330	1541.713333	135.1766667	206.4166667	0.002594516	0.029590906	0.01937828
0.01	dme-miR-283-5p	7mer-A1	GATATTA	2L	10428606	10428612	+	2L_10428606_10428612_+	0.782911824	pooled	KdelR	FBtr0080023	10427808	10428632	2L	+	10428585	10428628	3'utr	KdelR	FlyBase	G4855.1	AATATTTTAAACACTTTTGCAGATATTATATTATAAACAAAGTA	27	10428601	0.763637851	4	26	277	0.967741935	1.477121255	0	0.111111111	0.225806452	27	1	0	30	2L:10428585-10428628	7	27	73	FBgn0267330	1541.713333	135.1766667	206.4166667	0.017512983	0.199738614	0.130803391
0.01	dme-miR-307a-3p	6mer3-8	GGTTGT	2L	104322	104327	-	2L_104322_104327_-	1	pooled	Nhe1	FBtr0301452	103960	104472	2L	-	104304	104382	3'utr	Nhe1	FlyBase	G7916.1	GCTTAAGTTCCTCTAGTTAATATTTTTAGAGTTTTTATTTATATAGCGCGGTGATGGTTGTTATCTTGTGTATATTTTT	126	104328	0.797823532	13	122	1129	0.970588235	2.217483944	0.088235294	0.238095238	0.435294118	126	5	0	165	2L:104304-104382	6	121	74	FBgn0026787	273.9133333	13.01	19.93	0.441745564	9.300538048	6.071249373
0.01	dme-miR-12-5p	6mer3-8	AATACT	2L	10432549	10432554	+	2L_10432549_10432554_+	1	pooled	TfIIB	FBtr0333489|FBtr0080025	10432524|10432524	10433116|10432922	2L	+	10432420	10432564	stop_codon	TfIIB	FlyBase	G4866.1	CGTCACCATCAGACAGTCCTACAAACTTATGTATCCGCACGCAGCTAAGCTTTTCCCCGAGGACTTTAAGTTTACCACTCCCATTGATCAGTTACCACAGATGTAATTCTTTTCGTAGATCCGATGCTCAATACTAACGCTAACG	31	10432544	0.986727302	16	25	212	0.80952381	1.230448921	0.142857143	0.225806452	0.428571429	31	7	1	34	2L:10432420-10432564	6	9	75	FBgn0004915	235.9066667	18.02333333	27.42666667	0.038150681	0.499352691	0.328147788
0.01	dme-miR-9b-5p,dme-miR-9c-5p	8mer-A1	ACCAAAGA	2L	10432780	10432787	-	2L_10432780_10432787_-	0.64356572	pooled	CG5337	FBtr0080043	10432685	10433154	2L	-	10432763	10432813	3'utr	CG5337	FlyBase	G12330.1	TGTTTCTGGTTATTAGCTTATATTATACCAAAGATACACAAAAAATGTAAA	8	10432788	0.978780583	2	8	60	1	0.954242509	0	0.125	0.222222222	8	0	0	9	2L:10432763-10432813	8	8	76	FBgn0032249	60.76	2.53	3.9	0.131665569	3.162055336	2.051282051
0.01	dme-miR-79-3p	7mer-A1	AGCTTTA	2L	10432890	10432896	+	2L_10432890_10432896_+	0.823349562	pooled	TfIIB	FBtr0333489|FBtr0080025	10432524|10432524	10433116|10432922	2L	+	10432856	10432906	3'utr	TfIIB	FlyBase	G4869.1	AAGTTTAACAAACCACGTACTCTGTTTATACATAAGCTTTAAGTAATTAGT	6	10432886	0.987396952	5	6	50	1	0.77815125	0	0	0	6	0	0	6	2L:10432856-10432906	7	5	77	FBgn0004915	235.9066667	18.02333333	27.42666667	0.021194823	0.277418162	0.182304327
0.01	dme-miR-307a-3p	6mer2-7	GTTGTG	2L	104454	104459	-	2L_104454_104459_-	1	pooled	Nhe1	FBtr0301452	103960	104472	2L	-	104393	104544	stop_codon	Nhe1	FlyBase	G7917.1	GATTCAGATGAATCGGACGAAGAGATAGGACTAGCGGCCAGCACAAGTCAAATTCATTTGACACGGTCGTAGGGATTAAATGGCTGTTGTGGGGGGAGCTCTGTATCCGTTTCGGACTGTGTTGGATAACTTTAGAAGCCAAAGGGAACGAT	210	104464	0.961699217	23	197	1414	0.939716312	1.72427587	0.304964539	0.280952381	0.464539007	210	13	4	265	2L:104393-104544	6	135	78	FBgn0026787	273.9133333	13.01	19.93	0.492856621	10.37663336	6.773707978
0.01	dme-miR-965-3p	6mer2-7	ACGCTT	2L	10482943	10482948	+	2L_10482943_10482948_+	1	pooled	RluA-2	FBtr0337003	10481688	10482975	2L	+	10482908	10482959	stop_codon	RluA-2	FlyBase	G4887.1	GATAAAGTATAAAGGAAAAATTGATTGCAAACACGACGCTTTAGTAAAAAGA	11	10482948	0.939274089	3	11	46	1	1.204119983	0.125	0.272727273	0.5	11	0	0	16	2L:10482908-10482959	6	10	79	FBgn0032256	355.1333333	22.26333333	34.31	0.028158438	0.449169037	0.291460216
0.01	dme-miR-2b-2-5p	7mer-A1	TGAAGAA	2L	10485819	10485825	+	2L_10485819_10485825_+	0.823349562	pooled	Grip75	FBtr0080033	10485731	10485857	2L	+	10485798	10485827	3'utr	Grip75	FlyBase	G4897.1	ACAAACAAACGATTAATAAACTGAAGAAAA	5	10485812	0.94167217	2	4	14	0.8	0.602059991	0	0	0	5	1	0	4	2L:10485798-10485827	7	5	80	FBgn0026431	240.4633333	13.65	20.88333333	0.020793191	0.366300366	0.239425379
0.01	dme-miR-1007-3p	6mer3-8	TGAGCT	2L	10492019	10492024	-	2L_10492019_10492024_-	1	pooled	Myo31DF	FBtr0080036|FBtr0080035|FBtr0304138	10491812|10491812|10491812	10492330|10492330|10492330	2L	-	10491975	10492080	3'utr	Myo31DF	FlyBase	G12355.1	GCGTTAAGGCGATATTTATTTAACATCCATGTGAGAGGAATACCACCTCCGCCGGTTGAGCTGGCCGACGAAAAGAACGAAAAGTATTAAATGTACTTTGTGCATT	17	10492053	0.967769398	10	16	90	1	1.301029996	0.15	0.117647059	0.25	17	0	0	20	2L:10491975-10492080	6	3	81	FBgn0086347	1623.383333	46.41666667	71.19333333	0.001847992	0.064631957	0.042138777
0.01	dme-miR-1003-3p	8mer-A1	ATGTGAGA	2L	10492045	10492052	-	2L_10492045_10492052_-	0.643565845	pooled	Myo31DF	FBtr0080036|FBtr0080035|FBtr0304138	10491812|10491812|10491812	10492330|10492330|10492330	2L	-	10491975	10492080	3'utr	Myo31DF	FlyBase	G12355.1	GCGTTAAGGCGATATTTATTTAACATCCATGTGAGAGGAATACCACCTCCGCCGGTTGAGCTGGCCGACGAAAAGAACGAAAAGTATTAAATGTACTTTGTGCATT	17	10492053	0.967769398	10	16	90	1	1.301029996	0.15	0.117647059	0.25	17	0	0	20	2L:10491975-10492080	8	8	82	FBgn0086347	1623.383333	46.41666667	71.19333333	0.00492798	0.172351885	0.112370072
0.01	dme-miR-995-5p	6mer2-7	ATTCGG	2L	1050242	1050247	-	2L_1050242_1050247_-	1	pooled	S	FBtr0077993	1049672	1052037	2L	-	1050224	1050275	3'utr	S	FlyBase	G8417.1	AGGCTATTACGATACCGATTACCATCTGATTCGGCCTTGTCCATAGCACCCA	10	1050245	0.819084293	7	10	61	1	1.079181246	0.166666667	0.2	0.333333333	10	0	0	12	2L:1050224-1050275	6	7	83	FBgn0003310	666.94	15.53666667	23.95	0.010495697	0.450547093	0.292275574
0.01	dme-miR-184-3p	6mer3-8	TCCGTC	2L	1050415	1050420	-	2L_1050415_1050420_-	1	pooled	S	FBtr0077993	1049672	1052037	2L	-	1050333	1050444	3'utr	S	FlyBase	G8418.1	AGTTACTCAGTTACCACACTCGAATCCGTCACAAGAAGAACTATAGAATCGCGACTAAATCACAAACATCACCTTAGTCTAAGTACAGTGCTAATGTCTGTTTTTTTAAGCC	25	1050420	0.949981572	10	23	105	0.942857143	1.51851394	0.057142857	0.32	0.514285714	25	2	0	33	2L:1050333-1050444	6	13	84	FBgn0003310	666.94	15.53666667	23.95	0.019492008	0.836730315	0.542797495
0.01	dme-miR-31a-5p	6mer2-7	CTTGCC	2L	1050507	1050512	-	2L_1050507_1050512_-	1	pooled	S	FBtr0077993	1049672	1052037	2L	-	1050498	1050538	3'utr	S	FlyBase	G8419.1	GTTGTTACCAATTGCCGTCTGTTAAACTTGCCTTACCGATG	7	1050507	0.709099774	4	7	66	1	0.954242509	0.111111111	0.142857143	0.333333333	7	0	0	9	2L:1050498-1050538	6	6	85	FBgn0003310	666.94	15.53666667	23.95	0.008996312	0.386183222	0.250521921
0.01	dme-miR-92b-3p	6mer2-7	TGCAAT	2L	10507937	10507942	-	2L_10507937_10507942_-	0.999068199	pooled	CG7384	FBtr0080135	10507857	10508086	2L	-	10507919	10507969	3'utr	CG7384	FlyBase	G12368.1	CGTACAGAATCTGTGATAGTGCTAACCTGCAATGGCGTCCATAGCATAGTT	14	10507960	0.892538914	3	12	86	0.857142857	1.255272505	0.19047619	0.357142857	0.571428571	14	3	0	18	2L:10507919-10507969	6	3	86	FBgn0032262	8.333333333	0.46	0.726666667	0.36	6.52173913	4.128440367
0.01	dme-miR-2a-3p,dme-miR-2b-3p	8mer-A1	CTGTGATA	2L	10507952	10507959	-	2L_10507952_10507959_-	0.650171355	pooled	CG7384	FBtr0080135|FBtr0080135|FBtr0080135	10507857|10507857|10507857	10508086|10508086|10508086	2L	-	10507919	10507969	3'utr	CG7384	FlyBase	G12368.1	CGTACAGAATCTGTGATAGTGCTAACCTGCAATGGCGTCCATAGCATAGTT	14	10507960	0.892538914	3	12	86	0.857142857	1.255272505	0.19047619	0.357142857	0.571428571	14	3	0	18	2L:10507919-10507969	8	7	87	FBgn0032262	8.333333333	0.46	0.726666667	0.84	15.2173913	9.633027523
0.01	dme-miR-308-3p	8mer-m1	CTGTGATT	2L	10510940	10510947	-	2L_10510940_10510947_-	0.385560641	pooled	Fatp	FBtr0080134	10510670	10511666	2L	-	10510935	10510965	3'utr	Fatp	FlyBase	G12370.1	ATGGTTCTACTCCGCTTTCTGTGATTTTTGA	8	10510949	0.655636814	4	8	86	1	1.113943352	0	0.375	0.615384615	8	0	0	13	2L:10510935-10510965	8	8	88	FBgn0021953	551.6433333	26.14666667	40.02666667	0.014502124	0.305966344	0.199866755
0.01	dme-miR-12-5p	7mer-A1	ATACTCA	2L	1051106	1051112	-	2L_1051106_1051112_-	0.823349562	pooled	S	FBtr0077993	1049672	1052037	2L	-	1051094	1051138	3'utr	S	FlyBase	G8421.1	TGCAAAATCTGCTTTCAACTCATCTCATACTCATAGTTACAACAT	24	1051111	0.696674998	5	23	214	0.96969697	1.505149978	0.121212121	0.25	0.454545455	24	1	0	32	2L:1051094-1051138	7	24	89	FBgn0003310	666.94	15.53666667	23.95	0.035985246	1.54473289	1.002087683
0.01	dme-miR-277-3p	7mer-m8	TGCATTT	2L	10511445	10511451	-	2L_10511445_10511451_-	0.620204266	pooled	Fatp	FBtr0337006|FBtr0080133|FBtr0080134|FBtr0337007	10511251|10511251|10510670|10511251	10511666|10511666|10511666|10511666	2L	-	10511433	10511460	3'utr	Fatp	FlyBase	G12372.1	AGTTGTATCTGCATTTGTGTAGATGATA	6	10511447	0.619453258	4	5	49	1	0.903089987	0	0.333333333	0.5	6	0	0	8	2L:10511433-10511460	7	6	90	FBgn0021953	551.6433333	26.14666667	40.02666667	0.010876593	0.229474758	0.149900067
0.01	dme-miR-33-5p	8mer-m1	CAATGCAC	2L	10511504	10511511	-	2L_10511504_10511511_-	0.662435351	pooled	Fatp	FBtr0337006|FBtr0080133|FBtr0080134|FBtr0337007	10511251|10511251|10510670|10511251	10511666|10511666|10511666|10511666	2L	-	10511485	10511560	3'utr	Fatp	FlyBase	G12373.1	AGATCATTCAGCCTAGGAGAGATGCATCCGAAGCACATTTCCATGTCAACAATGCACTTTTGTATATCGTAAGCAT	24	10511503	0.778596838	11	24	154	1	1.462397998	0.103448276	0.125	0.275862069	24	0	0	29	2L:10511485-10511560	8	16	91	FBgn0021953	551.6433333	26.14666667	40.02666667	0.029004248	0.611932687	0.399733511
0.01	dme-miR-9b-5p,dme-miR-9c-5p	6mer3-8	ACCAAA	2L	1051224	1051229	-	2L_1051224_1051229_-	1	pooled	S	FBtr0077993	1049672	1052037	2L	-	1051178	1051241	3'utr	S	FlyBase	G8422.1	TTAAATTATTGAACCAAACCAAGCACATCCATACACATAAACACCACCATTGTACACACATACA	9	1051205	0.937032158	5	8	33	0.8	0.903089987	0	0.111111111	0.2	9	2	0	8	2L:1051178-1051241	6	3	92	FBgn0003310	666.94	15.53666667	23.95	0.004498156	0.193091611	0.12526096
0.01	dme-miR-996-3p,dme-miR-279-3p	6mer3-8	TCTAGT	2L	1051347	1051352	-	2L_1051347_1051352_-	1	pooled	S	FBtr0077993	1049672	1052037	2L	-	1051347	1051372	3'utr	S	FlyBase	G8423.1	ATGTTATATCGAATGCTTTATCTAGT	5	1051352	0.671841758	3	3	45	0.75	0.77815125	0.5	0.2	0.5	5	2	0	6	2L:1051347-1051372	5	5	93	FBgn0003310	666.94	15.53666667	23.95	0.007496926	0.321819352	0.208768267
0.01	dme-miR-317-3p	6mer3-8	TGTGTT	2L	1051630	1051635	-	2L_1051630_1051635_-	1	pooled	S	FBtr0077993	1049672	1052037	2L	-	1051566	1051650	3'utr	S	FlyBase	G8425.1	AGTACACAGAACAATTGTGTTGAACGAGAACACAGCATTACTATATACATATATGCATATAACGTATTATGATTTGCTATAAGCT	13	1051636	0.961951263	7	12	80	0.9375	1.176091259	0.0625	0.076923077	0.25	13	1	0	15	2L:1051566-1051650	6	6	94	FBgn0003310	666.94	15.53666667	23.95	0.008996312	0.386183222	0.250521921
0.01	dme-miR-8-3p	6mer3-8	CAGTAT	2L	10531444	10531449	+	2L_10531444_10531449_+	1	pooled	Lip4	FBtr0331672|FBtr0304119|FBtr0080093	10531406|10531406|10531406	10531778|10531560|10531560	2L	+	10531407	10531481	3'utr	Lip4	FlyBase	G4915.1	AAGGGGAATAGAACTATGGTTATAATTTAGTTATTCACAGTATATTATTATTAGTTAGGTATTTATTGTTTAGTA	9	10531452	0.993780641	7	8	99	1	0.954242509	0	0	0	9	0	0	9	2L:10531407-10531481	6	4	95	FBgn0032264	453.2466667	34.34666667	52.64	0.008825217	0.116459627	0.075987842
0.01	dme-miR-2a-3p,dme-miR-2b-3p	7mer-A1	TGTGATA	2L	10534	10540	-	2L_10534_10540_-	0.801970437	pooled	l(2)gl	FBtr0330655|FBtr0330655|FBtr0330655|FBtr0078171|FBtr0078171|FBtr0078171|FBtr0306592|FBtr0306592|FBtr0306592|FBtr0078166|FBtr0078166|FBtr0078166|FBtr0078168|FBtr0078168|FBtr0078168|FBtr0306591|FBtr0306591|FBtr0306591|FBtr0306590|FBtr0306590|FBtr0306590|FBtr0078167|FBtr0078167|FBtr0078167|FBtr0078169|FBtr0078169|FBtr0078169|FBtr0078170|FBtr0078170|FBtr0078170|FBtr0306589|FBtr0306589|FBtr0306589	9837|9837|9837|9837|9837|9837|9837|9837|9837|9837|9837|9837|9837|9837|9837|9837|9837|9837|9837|9837|9837|9837|9837|9837|9837|9837|9837|9837|9837|9837|9837|9837|9837	11309|11309|11309|11214|11214|11214|11214|11214|11214|11214|11214|11214|11214|11214|11214|11214|11214|11214|11214|11214|11214|11214|11214|11214|11214|11214|11214|11214|11214|11214|11214|11214|11214	2L	-	10403	10562	3'utr	l(2)gl	FlyBase	G7869.2	CTTTTATTTTCGGTTAAAATATTGTGATACAAAAAAATGCCCTTACAAAATTAGGACAACAACAATTTGCTTTATTATGATGAACAAATTAGGAGTACAAAAAATAGCCTGATGCAAGGATGGGGAGAAAAAAGACCTTGAAGTTCAAAAGAATTTGTTG	446	10541	0.937038925	23	415	2557	0.92893401	1.377844508	0.429780034	0.257847534	0.439932318	446	20	22	549	2L:10403-10562	7	308	96	FBgn0002121	6538.69	148.3266667	227.85	0.047104236	2.07649782	1.351766513
0.01	dme-miR-2a-3p,dme-miR-2b-3p	6mer3-8	CTGTGA	2L	10686409	10686414	-	2L_10686409_10686414_-	1	pooled	CG7296	FBtr0336850|FBtr0336850|FBtr0336850|FBtr0080129|FBtr0080129|FBtr0080129	10686122|10686122|10686122|10686389|10686389|10686389	10686461|10686461|10686461|10686461|10686461|10686461	2L	-	10686390	10686440	3'utr	CG7296	FlyBase	G12381.1	ATTTGGAGTTAAGCGATAAGAAATGACTGTGAATAAAACCTAAATAAATTA	112	10686417	0.862482642	5	111	494	0.992424242	2.117271296	0.234848485	0.133928571	0.265151515	112	1	0	131	2L:10686390-10686440	6	112	97	FBgn0032283	0	0	0	Inf	Inf	Inf
0.01	dme-miR-1012-3p	6mer2-7	TGACTA	2L	10731440	10731445	-	2L_10731440_10731445_-	1	pooled	CG6750	FBtr0080122	10731398	10731530	2L	-	10731426	10731502	3'utr	CG6750	FlyBase	G12382.1	ATGTAACAAAGTAGATTTTGTTTCGAGTCAGAGAGGGTTAAAATAAAGCAAGTTGTGTGACTACAATGGGAAACCAA	17	10731449	0.908514234	8	15	100	0.9	1.255272505	0.15	0.176470588	0.3	17	2	0	18	2L:10731426-10731502	6	7	98	FBgn0032292	147.8266667	19.19666667	29.25666667	0.047352755	0.36464664	0.239261707
0.01	dme-miR-986-5p	6mer2-7	TTCGAG	2L	10731476	10731481	-	2L_10731476_10731481_-	1	pooled	CG6750	FBtr0080122	10731398	10731530	2L	-	10731426	10731502	3'utr	CG6750	FlyBase	G12382.1	ATGTAACAAAGTAGATTTTGTTTCGAGTCAGAGAGGGTTAAAATAAAGCAAGTTGTGTGACTACAATGGGAAACCAA	17	10731481	0.908514234	8	15	100	0.9	1.255272505	0.15	0.176470588	0.3	17	2	0	18	2L:10731426-10731502	6	9	99	FBgn0032292	147.8266667	19.19666667	29.25666667	0.060882114	0.468831394	0.307622194
0.01	dme-miR-305-3p	6mer3-8	ATGTGC	2L	10740191	10740196	+	2L_10740191_10740196_+	1	pooled	CG12299	FBtr0080113	10740097	10740762	2L	+	10740149	10740199	3'utr	CG12299	FlyBase	G4936.1	ATTGAAAGGCACGACAGTTCTTAACTACGTTTGGATCACAAAATGTGCTGA	7	10740180	0.991725936	4	5	49	0.75	0.77815125	0.25	0.142857143	0.25	7	2	0	6	2L:10740149-10740199	6	3	100	FBgn0032295	396.6833333	14.49	22.2	0.007562707	0.207039337	0.135135135
0.01	dme-miR-317-3p	6mer2-7	GTGTTC	2L	10740272	10740277	+	2L_10740272_10740277_+	0.448024674	pooled	CG12299	FBtr0080113	10740097	10740762	2L	+	10740257	10740295	3'utr	CG12299	FlyBase	G4937.1	AGACATTTGTCGGAAGTGTTCCAAAAGTACTTAACTCAC	5	10740274	0.823503448	4	5	31	1	0.698970004	0	0	0	5	0	0	5	2L:10740257-10740295	6	4	101	FBgn0032295	396.6833333	14.49	22.2	0.01008361	0.27605245	0.18018018
0.01	dme-miR-1003-3p	6mer2-7	TGTGAG	2L	10740454	10740459	+	2L_10740454_10740459_+	1	pooled	CG12299	FBtr0080113	10740097	10740762	2L	+	10740431	10740471	3'utr	CG12299	FlyBase	G4939.1	AATCATAAGATCAAAAGCGATTTTGTGAGCATTCCCAGTAC	16	10740452	0.70501396	3	15	108	1	1.278753601	0.105263158	0.1875	0.315789474	16	0	0	19	2L:10740431-10740471	6	16	102	FBgn0032295	396.6833333	14.49	22.2	0.04033444	1.1042098	0.720720721
0.01	dme-miR-1002-5p	6mer3-8	CTACTT	2L	10740628	10740633	+	2L_10740628_10740633_+	0.999995553	pooled	CG12299	FBtr0080113	10740097	10740762	2L	+	10740607	10740677	3'utr	CG12299	FlyBase	G4940.1	ACATTTTGTTAGTATTAAGCCCTACTTTATGCTGCTCATTTTACATCCCAAGGGATATACCCTTACCCAAG	60	10740635	0.887762763	9	60	578	1	1.919078092	0.036144578	0.3	0.493975904	60	0	0	83	2L:10740607-10740677	6	57	103	FBgn0032295	396.6833333	14.49	22.2	0.143691442	3.933747412	2.567567568
0.01	dme-miR-2b-2-5p	6mer2-7	TGAAGA	2L	10740731	10740736	+	2L_10740731_10740736_+	0.999999999	pooled	CG12299	FBtr0080113	10740097	10740762	2L	+	10740706	10740743	3'utr	CG12299	FlyBase	G4941.1	ACGTCGCGTATTTCCCAGAATCGCCTGAAGAGATTACA	11	10740726	0.775533439	4	8	65	0.714285714	1	0.285714286	0.272727273	0.428571429	11	4	0	10	2L:10740706-10740743	6	11	104	FBgn0032295	396.6833333	14.49	22.2	0.027729927	0.759144237	0.495495495
0.01	dme-miR-275-3p,dme-miR-306-5p	6mer3-8	GTACCT	2L	10740832	10740837	-	2L_10740832_10740837_-	1	pooled	CG6729	FBtr0080119	10740780	10740878	2L	-	10740814	10740850	3'utr	CG6729	FlyBase	G12398.1	CCATTATGATCCTGTACCTCTTACCAGAGTTCCACTG	5	10740838	0.984714632	3	4	34	0.875	0.84509804	0.25	0.6	0.75	5	1	0	7	2L:10740814-10740850	6	5	105	FBgn0032296	191.23	7.71	11.78	0.026146525	0.648508431	0.424448217
0.01	dme-miR-283-5p	6mer3-8	TGATAT	2L	10765224	10765229	-	2L_10765224_10765229_-	1	pooled	Ubc2	FBtr0333492	10765008	10766117	2L	-	10765215	10765246	3'utr	Ubc2	FlyBase	G12407.1	AATTACGAGTATAGTGCTGATATATAAAGGAA	5	10765234	0.705414709	2	5	30	1	0.77815125	0.166666667	0.2	0.333333333	5	0	0	6	2L:10765215-10765246	6	5	106	FBgn0015320	1331.743333	87.24	133.5666667	0.003754477	0.057313159	0.03743449
0.01	dme-miR-317-3p	6mer3-8	TGTGTT	2L	10765409	10765414	-	2L_10765409_10765414_-	1	pooled	Ubc2	FBtr0333492	10765008	10766117	2L	-	10765403	10765456	3'utr	Ubc2	FlyBase	G12409.1	AAGACAACCTATTCCAAATTCCAAAACAAAATTAAATAAATTTGTGTTATTTAT	8	10765444	0.789255402	4	8	59	1	0.954242509	0.111111111	0.125	0.222222222	8	0	0	9	2L:10765403-10765456	6	4	107	FBgn0015320	1331.743333	87.24	133.5666667	0.003003582	0.045850527	0.029947592
0.01	dme-miR-14-3p	6mer3-8	AAGACT	2L	10765508	10765513	-	2L_10765508_10765513_-	1	pooled	Ubc2	FBtr0333492	10765008	10766117	2L	-	10765484	10765525	3'utr	Ubc2	FlyBase	G12410.1	TCTCAACAACAAAAGACTAAAAATGAAGTGGTAAACGAAAAA	5	10765505	0.842369735	4	4	12	1	0.698970004	0	0	0	5	0	0	5	2L:10765484-10765525	6	4	108	FBgn0015320	1331.743333	87.24	133.5666667	0.003003582	0.045850527	0.029947592
0.01	dme-miR-33-5p	7mer-A1	AATGCAA	2L	1082999	1083005	+	2L_1082999_1083005_+	0.782861047	pooled	Atg4a	FBtr0077953|FBtr0332569	1082870|1082870	1083378|1085380	2L	+	1082920	1083064	3'utr	Atg4a	FlyBase	G1163.1	AGCCCAGCCAGGCGAAAGTGGAGCACCCAATGAGGAGAAAGAGAGTGGGCCGGGAGGTCGAGCCCCTGCGGATGCTGCGAATGCAATAAACTAAGGCTAAAGTGCATAATTAGACGAGTGGTTGAGATTTAGATTTTAGTATGTT	107	1083011	0.961306213	15	102	510	0.96350365	1.643452676	0.328467153	0.224299065	0.394160584	107	3	2	132	2L:1082920-1083064	7	69	109	FBgn0031298	484.5333333	26.74	40.88333333	0.142405063	2.580403889	1.687729311
0.01	dme-miR-2a-2-5p	6mer3-8	TGATGA	2L	1083193	1083198	+	2L_1083193_1083198_+	1	pooled	Atg4a	FBtr0077953|FBtr0332569	1082870|1082870	1083378|1085380	2L	+	1083162	1083267	3'utr	Atg4a	FlyBase	G1164.1	AGAGCGACACTTACGGACACATACCGCTTTTTGATGATCAATTAAACATTTTTATGCAACGTTGTACATTGAAGACTCGATGAGATCGAGGCAATCGCCTTAGCCC	11	1083194	0.976717251	9	11	66	1	1.204119983	0.125	0.454545455	0.625	11	0	0	16	2L:1083162-1083267	6	5	110	FBgn0031298	484.5333333	26.74	40.88333333	0.010319207	0.186985789	0.122299225
0.01	dme-miR-317-5p	6mer2-7	TATCCC	2L	10837758	10837763	-	2L_10837758_10837763_-	1	pooled	CG6700	FBtr0080187	10837730	10839315	2L	-	10837733	10837856	3'utr	CG6700	FlyBase	G12433.1	GGAAAACTATTGAAAAGAATTCAAGATTTCAAAAGCTCCCCTATCTATGGATGCAAACAATGGCATCCCGATTGCATGAAATGGGAGTGCTATTATCCCGCTTTTAACAATAAACGCCACAAAA	19	10837753	0.978600338	13	19	125	1	1.397940009	0.2	0.263157895	0.44	19	0	0	25	2L:10837733-10837856	6	10	111	FBgn0032305	1004.78	26.73333333	40.84666667	0.009952427	0.374064838	0.244818019
0.01	dme-miR-308-3p	7mer-m1	TGTGATT	2L	10837965	10837971	-	2L_10837965_10837971_-	0.521223855	pooled	CG6700	FBtr0301710|FBtr0080187	10837858|10837730	10839315|10839315	2L	-	10837942	10837989	3'utr	CG6700	FlyBase	G12435.1	TATTTTTATTAGAGGGAGTGTGATTAGAATCCTAACTATTATATTAAA	69	10837965	0.75073603	6	65	494	0.957446809	1.653212514	0.127659574	0.304347826	0.489361702	69	3	1	90	2L:10837942-10837989	7	68	112	FBgn0032305	1004.78	26.73333333	40.84666667	0.067676506	2.543640898	1.664762527
0.01	dme-miR-7-5p	7mer-m8	GTCTTCC	2L	10838165	10838171	-	2L_10838165_10838171_-	0.705950313	pooled	CG6700	FBtr0301710|FBtr0080187	10837858|10837730	10839315|10839315	2L	-	10838145	10838225	3'utr	CG6700	FlyBase	G12438.1	CAAAATTATCGGAAGTTCAAACTCAACGTTTTGGAGTATGGCAAATTCAACCTGGTCTTCCCCGTCGCCACTAAACATCCG	22	10838168	0.700785596	6	21	144	0.925925926	1.397940009	0.074074074	0.181818182	0.333333333	22	2	0	25	2L:10838145-10838225	7	18	113	FBgn0032305	1004.78	26.73333333	40.84666667	0.017914369	0.673316708	0.440672433
0.01	dme-miR-275-3p,dme-miR-306-5p	6mer2-7	TACCTG	2L	10838294	10838299	-	2L_10838294_10838299_-	1	pooled	CG6700	FBtr0301710|FBtr0080187	10837858|10837730	10839315|10839315	2L	-	10838243	10838333	3'utr	CG6700	FlyBase	G12439.1	AAGGATTATACTAATGTTCTGTCTCTCTATTGTATACCTGTATATATATACAACCATCAAATCCACCACCACCACGAACTACAACTGCAAC	10	10838303	0.986835722	7	10	85	1	1.146128036	0.071428571	0.4	0.571428571	10	0	0	14	2L:10838243-10838333	6	3	114	FBgn0032305	1004.78	26.73333333	40.84666667	0.002985728	0.112219451	0.073445406
0.01	dme-miR-7-5p	6mer3-8	GTCTTC	2L	10838749	10838754	-	2L_10838749_10838754_-	1	pooled	CG6700	FBtr0301710|FBtr0080187	10837858|10837730	10839315|10839315	2L	-	10838715	10838790	3'utr	CG6700	FlyBase	G12442.1	TTTGGCGCGGTGTGCTGAAAATTTGTGACAGCGTTGGTCTTCATTACCTCTTTAAAAACTCAACCATCTTTGTATA	15	10838768	0.989560095	8	14	133	0.875	0.720159303	0.458333333	0.4	0.625	15	0	3	21	2L:10838715-10838790	6	9	115	FBgn0032305	1004.78	26.73333333	40.84666667	0.008957185	0.336658354	0.220336217
0.01	dme-miR-12-5p	6mer2-7	ATACTC	2L	10838926	10838931	-	2L_10838926_10838931_-	1	pooled	CG6700	FBtr0301710|FBtr0080187	10837858|10837730	10839315|10839315	2L	-	10838889	10838942	3'utr	CG6700	FlyBase	G12443.1	TCGATGATGCCATACTCTGGAAATGACATTACATGGAAGGATTCATATGGATTA	7	10838928	0.970623583	6	6	36	0.888888889	0.602059991	0.111111111	0.285714286	0.444444444	7	0	1	8	2L:10838889-10838942	6	4	116	FBgn0032305	1004.78	26.73333333	40.84666667	0.003980971	0.149625935	0.097927207
0.01	dme-miR-275-3p,dme-miR-306-5p	8mer-A1	GTACCTGA	2L	10839257	10839264	-	2L_10839257_10839264_-	0.674982063	pooled	CG6700	FBtr0301710|FBtr0080187	10837858|10837730	10839315|10839315	2L	-	10838953	10839297	3'utr	CG6700	FlyBase	G12444.1	CAGACTAGCTGGCATGAAGCCCTATTCGATTTTGTACCTGATTTCCGAGCTTTTCGGATGTTAGTGTCCTTTTTCGGACTGCGGATGCAACTCTCTTGGCCCTGTTTAAAAATTTGTGTATATATTTCTCTAGATCGCGATTCCCTTTCGTTACAAAGTTAGGACTTGAATTACTCCCATTCTTAGGCTGAAGTCTTCGCTTATTTAGGACCAACTGTTCTTCGTAGGGTTTAAAGTTTTTAGATGGAAAATAATTCAACGAAAAATGATATAGAATGCATCACAGGAAACATTGAAAACAATGTTGAAGATTTGCTCTGGAGTAGCCTTGGATTTTAGAAGGCG	515	10839265	0.988529564	54	503	4659	0.979104478	2.339782585	0.156716418	0.238834951	0.414925373	515	12	2	656	2L:10838953-10839297	8	275	117	FBgn0032305	1004.78	26.73333333	40.84666667	0.273691753	10.28678304	6.732495512
0.01	dme-miR-275-3p,dme-miR-306-5p	7mer-A1	TACCTGA	2L	10847247	10847253	-	2L_10847247_10847253_-	0.821029397	pooled	porin	FBtr0305260|FBtr0080183	10847225|10847225	10847867|10847867	2L	-	10847237	10847278	3'utr	porin	FlyBase	G12465.1	AATCTTTACCTTTTCGTTGTGCATTTACCTGAGAAATAAATC	43	10847255	0.738793339	4	43	332	1	1.799340549	0.301587302	0.348837209	0.555555556	43	0	0	63	2L:10847237-10847278	7	43	118	FBgn0004363	5030.653333	426.6133333	653.96	0.008547598	0.100793849	0.065753257
0.01	dme-miR-79-3p	7mer-m8	TAGCTTT	2L	10847497	10847503	-	2L_10847497_10847503_-	0.620204031	pooled	porin	FBtr0100584|FBtr0305260|FBtr0332029|FBtr0080183	10847423|10847225|10847423|10847225	10847867|10847867|10847867|10847867	2L	-	10847472	10847536	3'utr	porin	FlyBase	G12467.1	GGGTCGGTCAGGTCAGTCCGTCGTCGTTGGATGTAGCTTTGATTAGTGCATTGAATATTAGCGAA	6	10847499	0.985260817	5	6	48	1	1.041392685	0.181818182	0.5	0.727272727	6	0	0	11	2L:10847472-10847536	7	5	119	FBgn0004363	5030.653333	426.6133333	653.96	0.000993907	0.011720215	0.007645728
0.01	dme-miR-986-5p	6mer3-8	ATTCGA	2L	10847664	10847669	-	2L_10847664_10847669_-	1	pooled	porin	FBtr0100584|FBtr0305260|FBtr0332029|FBtr0080183	10847423|10847225|10847423|10847225	10847867|10847867|10847867|10847867	2L	-	10847655	10847685	3'utr	porin	FlyBase	G12470.1	TCTGCACATCTTAGCGATTCGATTGGATTGG	7	10847663	0.639445871	6	7	59	1	0.903089987	0.125	0.142857143	0.25	7	0	0	8	2L:10847655-10847685	6	7	120	FBgn0004363	5030.653333	426.6133333	653.96	0.001391469	0.016408301	0.010704019
0.01	dme-miR-996-3p,dme-miR-279-3p	6mer2-7	CTAGTC	2L	10847847	10847852	-	2L_10847847_10847852_-	1	pooled	porin	FBtr0100584|FBtr0305260|FBtr0332029|FBtr0080183	10847423|10847225|10847423|10847225	10847867|10847867|10847867|10847867	2L	-	10847800	10847891	stop_codon	porin	FlyBase	G12472.1	GTGGGTCTGGAGCTGGAGGCCTAAGTCCGTGGTTTTCCGCTAGTCGTGAAATCCTTGAACGTTGTCTAACATCCCCACACGCCCAACAACAA	13	10847845	0.975672423	5	12	76	0.9	1.255272505	0.7	0.384615385	0.6	13	2	0	18	2L:10847800-10847891	6	5	121	FBgn0004363	5030.653333	426.6133333	653.96	0.000993907	0.011720215	0.007645728
0.01	dme-miR-9b-5p,dme-miR-9c-5p	6mer3-8	ACCAAA	2L	10854658	10854663	-	2L_10854658_10854663_-	1	pooled	Dnz1	FBtr0080181	10854433	10855186	2L	-	10854566	10854746	3'utr	Dnz1	FlyBase	G12481.1	AATACTACATAGCAATATGTACCGAGCTAGAAACTAAGTCCTTATCAAAAGCATTTACGATATACCCGAAGAATGACGCATATACCAAAAAGGAAATAAAACGGAGATTAAACACTCAAATAGAAAATACTGTGCATCATTAGTTTGTAATAATTGTAATCACTGTTTAGTTTTGTAGTTT	48	10854664	0.948602388	14	46	177	0.966101695	1.45484486	0.220338983	0.1875	0.338983051	48	1	1	57	2L:10854566-10854746	6	26	122	FBgn0027453	422.0233333	26.38	40.35333333	0.061607968	0.985595148	0.644308607
0.01	dme-miR-277-3p	6mer3-8	TGCATT	2L	10854832	10854837	-	2L_10854832_10854837_-	1	pooled	Dnz1	FBtr0080181	10854433	10855186	2L	-	10854816	10854869	3'utr	Dnz1	FlyBase	G12482.1	AGCGAATGTTGCGTTGATTATTTGTACACCGATGCATTCTTTGGCCACCCGGTG	5	10854848	0.962920231	4	4	30	1	0.903089987	0.25	0.6	0.75	5	0	0	8	2L:10854816-10854869	6	2	123	FBgn0027453	422.0233333	26.38	40.35333333	0.004739074	0.075815011	0.049562201
0.01	dme-miR-308-3p	7mer-m1	TGTGATT	2L	10855091	10855097	-	2L_10855091_10855097_-	0.521223855	pooled	Dnz1	FBtr0080181	10854433	10855186	2L	-	10855047	10855172	3'utr	Dnz1	FlyBase	G12484.1	CTTTATATTTTGTCCTTGCGTTTGCTGTGCGGCTAAAAGAGCCCCCGAGTGTTTTTAGTTTTTAATCAATGTGTGTGTGATTATTTTTAAACGACCTATCCCCCTGCCCGCAGCCAGTCAAATTGA	47	10855101	0.990869503	16	42	434	0.916666667	1.740362689	0.066666667	0.14893617	0.333333333	47	5	0	55	2L:10855047-10855172	7	22	124	FBgn0027453	422.0233333	26.38	40.35333333	0.052129819	0.833965125	0.545184206
0.01	dme-miR-1008-3p	6mer2-7	GCTGTG	2L	10855144	10855149	-	2L_10855144_10855149_-	1	pooled	Dnz1	FBtr0080181	10854433	10855186	2L	-	10855047	10855172	3'utr	Dnz1	FlyBase	G12484.1	CTTTATATTTTGTCCTTGCGTTTGCTGTGCGGCTAAAAGAGCCCCCGAGTGTTTTTAGTTTTTAATCAATGTGTGTGTGATTATTTTTAAACGACCTATCCCCCTGCCCGCAGCCAGTCAAATTGA	47	10855151	0.990869503	16	42	434	0.916666667	1.740362689	0.066666667	0.14893617	0.333333333	47	5	0	55	2L:10855047-10855172	6	15	125	FBgn0027453	422.0233333	26.38	40.35333333	0.035543058	0.568612585	0.371716504
0.01	dme-miR-277-3p	6mer3-8	TGCATT	2L	10856854	10856859	-	2L_10856854_10856859_-	1	pooled	aurB	FBtr0080180	10856795	10856872	2L	-	10856827	10856870	3'utr	aurB	FlyBase	G12490.1	GGTTTCGAGTTTGCATTGTGTAACGACTTATTTCAGATTTTACT	24	10856851	0.675885308	9	21	234	0.875	1.447158031	0.625	0.25	0.4375	24	4	0	28	2L:10856827-10856870	6	18	126	FBgn0024227	390.6033333	40.1	60.70333333	0.046082556	0.448877805	0.296524079
0.01	dme-miR-932-5p	6mer2-7	GAATTG	2L	10861563	10861568	+	2L_10861563_10861568_+	1	pooled	Stam	FBtr0080143	10861520	10862006	2L	+	10861522	10861629	3'utr	Stam	FlyBase	G4960.1	GACCGCTGCACTAAAACAGAGACCTTCACTTGGTTCGCTTTGAATTGCCCGAGCAACTTTAAGCTTTGTCTTCATTCTGACAAAAGGATGTCATCGAGTATGTTAGTT	14	10861592	0.985913631	11	14	104	1	1.322219295	0.285714286	0.357142857	0.571428571	14	0	0	21	2L:10861522-10861629	6	3	127	FBgn0027363	547.6	23.29333333	35.73666667	0.005478451	0.128792215	0.083947393
0.01	dme-miR-7-5p	6mer3-8	GTCTTC	2L	10861589	10861594	+	2L_10861589_10861594_+	1	pooled	Stam	FBtr0080143	10861520	10862006	2L	+	10861522	10861629	3'utr	Stam	FlyBase	G4960.1	GACCGCTGCACTAAAACAGAGACCTTCACTTGGTTCGCTTTGAATTGCCCGAGCAACTTTAAGCTTTGTCTTCATTCTGACAAAAGGATGTCATCGAGTATGTTAGTT	14	10861593	0.985913631	11	14	104	1	1.322219295	0.285714286	0.357142857	0.571428571	14	0	0	21	2L:10861522-10861629	6	5	128	FBgn0027363	547.6	23.29333333	35.73666667	0.009130752	0.214653692	0.139912322
0.01	dme-miR-184-5p	6mer3-8	TGATAA	2L	10861952	10861957	+	2L_10861952_10861957_+	1	pooled	Stam	FBtr0080143	10861520	10862006	2L	+	10861898	10861997	3'utr	Stam	FlyBase	G4962.1	TGTATTTAGTGCAGGGGAGATAACTATTATGTATTATGTTTATTGTACGGATTATGATAAATCTAACGAAACGAATCACATTCATTAAAATCATAAAAAT	14	10861941	0.983564766	8	14	116	1	1.278753601	0.157894737	0.357142857	0.526315789	14	0	0	19	2L:10861898-10861997	6	7	129	FBgn0027363	547.6	23.29333333	35.73666667	0.012783053	0.300515169	0.19587725
0.01	dme-miR-12-5p	6mer3-8	AATACT	2L	10965004	10965009	-	2L_10965004_10965009_-	1	pooled	CG33129	FBtr0080170|FBtr0340550|FBtr0340552|FBtr0080172|FBtr0080171|FBtr0340551	10964903|10964903|10964903|10964903|10964903|10964903	10965604|10965604|10965604|10965604|10965604|10965604	2L	-	10964900	10965004	3'utr	CG33129	FlyBase	G12498.1	TTGCATAATAGCGCGATACTTTTGATTTGATTTTAAATCTCATTTGTATATTTAATGGAAAACACGATTTTGCATAAATAAAATAAAATTGAAAGATGTGAAGTA	30	10964980	0.989887698	19	26	258	0.894736842	1.531478917	0.184210526	0.233333333	0.394736842	30	4	0	34	2L:10964900-10965004	1	2	130	FBgn0053129	1429.696667	81.02	123.6933333	0.001398898	0.024685263	0.01616902
0.01	dme-miR-277-3p	7mer-m8	TGCATTT	2L	10965038	10965044	-	2L_10965038_10965044_-	0.620204266	pooled	CG33129	FBtr0080170|FBtr0340550|FBtr0340552|FBtr0080172|FBtr0080171|FBtr0340551	10964903|10964903|10964903|10964903|10964903|10964903	10965604|10965604|10965604|10965604|10965604|10965604	2L	-	10965026	10965064	3'utr	CG33129	FlyBase	G12499.1	ACTTTTATTCATAGTTTTCTTGCATTTGTGTGTACATTT	18	10965039	0.740270413	2	16	217	0.9	0.954242509	0.1	0.111111111	0.2	18	1	1	18	2L:10965026-10965064	7	18	131	FBgn0053129	1429.696667	81.02	123.6933333	0.012590083	0.222167366	0.145521181
0.01	dme-miR-980-3p	6mer2-7	GCAGCT	2L	10965554	10965559	-	2L_10965554_10965559_-	1	pooled	CG33129	FBtr0080170|FBtr0340550|FBtr0080169|FBtr0340552|FBtr0080172|FBtr0080171|FBtr0340551	10964903|10964903|10965138|10964903|10964903|10964903|10964903	10965604|10965604|10965604|10965604|10965604|10965604|10965604	2L	-	10965499	10965676	stop_codon	CG33129	FlyBase	G12503.1	ACGCGTAACGCCGCCCTGGAGTACTACAACCAGTTTCACAAAAAGGTCGACGCATACGCCAAGCTCAAATGATTTTAAGCGTCAGGAACGCTTACTTCTCGAACAGCAACATCATCAGCAGCTGCAGCAGATGCAAACAGAATACGCGTCATAGTAAATAGTGAAGGAAGCCCTAATT	47	10965534	0.959672779	16	42	180	0.9	1.255272505	0.166666667	0.255319149	0.416666667	47	4	2	54	2L:10965499-10965676	6	12	132	FBgn0053129	1429.696667	81.02	123.6933333	0.008393389	0.148111577	0.097014121
0.01	dme-miR-9b-5p,dme-miR-9c-5p	7mer-A1	CCAAAGA	2L	10981725	10981731	+	2L_10981725_10981731_+	0.823349562	pooled	SCAR	FBtr0305256|FBtr0340223|FBtr0305255|FBtr0329949	10981664|10981664|10981664|10981664	10982395|10982395|10982293|10982395	2L	+	10981622	10981772	stop_codon	SCAR	FlyBase	G4983.1	ACGACAGCGAGGGCTGGATGGAACCGAACGAAACATCGGCTTGATCCCTGATTAACTCGTTAAAGCCTGACATAATTCTAAAAAACAAAAAGAAGAAGTAATTCCAAAGAGAATTAATCCATACGATGGTCGAAACCAAGCGTGGTATGAA	125	10981723	0.934595899	15	122	446	0.988304094	2.227886705	0.087719298	0.28	0.473684211	125	2	0	169	2L:10981622-10981772	7	98	133	FBgn0041781	1138.273333	48.57333333	74.31	0.086095314	2.017567939	1.318799623
0.01	dme-miR-277-3p	7mer-m8	TGCATTT	2L	10981930	10981936	+	2L_10981930_10981936_+	0.620204266	pooled	SCAR	FBtr0329950|FBtr0305256|FBtr0340223|FBtr0305255|FBtr0329949	10981721|10981664|10981664|10981664|10981664	10982395|10982395|10982395|10982293|10982395	2L	+	10981840	10981986	3'utr	SCAR	FlyBase	G4984.2	AATATGTCTAAAATCAAAAGTTTCATTGAATTGTATATACACCAACGAGTAATTATCGTTAAATTAATCGCTATAGTGAACGAACGCATTTGCATTTTAAGCCTAGACGACAATCCAAGGAAAGCGATTTAAAAGACTTGCTAATTT	76	10981929	0.936808317	15	69	506	0.900990099	1.260071388	0.326732673	0.236842105	0.425742574	76	6	4	91	2L:10981840-10981986	7	58	134	FBgn0041781	1138.273333	48.57333333	74.31	0.050954369	1.194070821	0.780514063
0.01	dme-miR-8-3p	6mer3-8	CAGTAT	2L	10982205	10982210	+	2L_10982205_10982210_+	0.999967542	pooled	SCAR	FBtr0329950|FBtr0305256|FBtr0340223|FBtr0305255|FBtr0329949	10981721|10981664|10981664|10981664|10981664	10982395|10982395|10982395|10982293|10982395	2L	+	10982176	10982354	3'utr	SCAR	FlyBase	G4985.1	ATTAAAATATATCGAACTCCGTAGCATTTCAGTATACTCAACAAGCTATGAAATTGTATTATCCTTGTGAAAGTTAAATACCTGTATAATTAATAAAATATGTTTCACGAATATAAGCAGCCATGAATGTGTGGTTAAGTAAGCAAACATGGATGTATGTAATTTTTCTTTACATAAAC	47	10982203	0.982635973	15	44	342	0.939393939	1.792391689	0.045454545	0.319148936	0.515151515	47	4	0	62	2L:10982176-10982354	6	22	135	FBgn0041781	1138.273333	48.57333333	74.31	0.019327519	0.452923415	0.296057058
0.01	dme-miR-8-3p	7mer-A1	AGTATTA	2L	10982631	10982637	-	2L_10982631_10982637_-	0.823349562	pooled	piwi	FBtr0080166|FBtr0340227	10982203|10982307	10982657|10982657	2L	-	10982598	10982647	3'utr	piwi	FlyBase	G12541.1	TTTAGAATGGAGTATTAATCCTTACTAAGAGGCCATATATGAAACTAGCC	5	10982640	0.9749647	3	5	30	1	0.77815125	0	0.2	0.333333333	5	0	0	6	2L:10982598-10982647	7	3	136	FBgn0004872	744.2066667	29.73333333	45.29333333	0.004031138	0.100896861	0.066234913
0.01	dme-miR-8-3p	8mer-A1	CAGTATTA	2L	10989220	10989227	+	2L_10989220_10989227_+	0.671698124	pooled	CG12253	FBtr0080149	10989166	10989241	2L	+	10989204	10989233	3'utr	CG12253	FlyBase	G4988.1	TACAATTTGTAACTTTCAGTATTAAAATTA	15	10989218	0.740419743	5	14	141	1	1.255272505	0	0.2	0.333333333	15	0	0	18	2L:10989204-10989233	8	15	137	FBgn0026148	79.66666667	7.916666667	12.16	0.188284519	1.894736842	1.233552632
0.01	dme-bantam-3p	6mer3-8	TGATCT	2L	10996080	10996085	+	2L_10996080_10996085_+	0.577010771	pooled	CG16833	FBtr0304950|FBtr0304951|FBtr0304952	10994083|10994083|10994083	10996541|10997276|10997897	2L	+	10996063	10996095	5'utr	CG16833	FlyBase	G5003.1	AATTCGTAACTAAATTGTGATCTTTTTTTTTAT	15	10996077	0.76438459	3	15	146	1	1.278753601	0	0.266666667	0.421052632	15	0	0	19	2L:10996063-10996095	6	15	138	FBgn0026147	1024.113333	35.32	54.18	0.014646816	0.424688562	0.276854928
0.01	dme-miR-277-3p	8mer-A1	TGCATTTA	2L	10997405	10997412	+	2L_10997405_10997412_+	0.625364269	pooled	CG16833	FBtr0300403|FBtr0300401|FBtr0304952|FBtr0300400|FBtr0300404|FBtr0300402	10997399|10997399|10994083|10997399|10997399|10997399	10997700|10997700|10997897|10997700|10997700|10997700	2L	+	10997382	10997425	stop_codon	CG16833	FlyBase	G5004.1	AGAGGAAATCGAGTCCTAGCATCTGCATTTAAGGGGTTGACCAG	8	10997404	0.974695644	5	7	48	0.7	0.84509804	0.3	0.125	0.3	8	3	0	7	2L:10997382-10997425	8	6	139	FBgn0026147	1024.113333	35.32	54.18	0.005858727	0.169875425	0.110741971
0.01	dme-miR-317-3p	6mer2-7	GTGTTC	2L	10997621	10997626	+	2L_10997621_10997626_+	1	pooled	CG16833	FBtr0300403|FBtr0300401|FBtr0304952|FBtr0300400|FBtr0300404|FBtr0300402	10997399|10997399|10994083|10997399|10997399|10997399	10997700|10997700|10997897|10997700|10997700|10997700	2L	+	10997498	10997632	3'utr	CG16833	FlyBase	G5005.1	GATGGAGTGAATGTGGAAATTCCTATTAGAAATGGATCTTTTCAACTGATCAACACTCCGTTTGGTCAGCAACAAAACAACTTTGATTTAAAATGAAATATTAGGATTAAAACAGCATTGCACGTGTTCGGCAAC	22	10997615	0.978717867	13	21	142	0.903225806	1.447158031	0.225806452	0.227272727	0.451612903	22	3	0	28	2L:10997498-10997632	6	7	140	FBgn0026147	1024.113333	35.32	54.18	0.006835181	0.198187995	0.129198966
0.01	dme-miR-980-5p	6mer3-8	GAAAAA	2L	10997662	10997667	+	2L_10997662_10997667_+	1	pooled	CG16833	FBtr0300403|FBtr0300401|FBtr0304952|FBtr0300400|FBtr0300404|FBtr0300402	10997399|10997399|10994083|10997399|10997399|10997399	10997700|10997700|10997897|10997700|10997700|10997700	2L	+	10997658	10997695	3'utr	CG16833	FlyBase	G5006.1	ATTGGAAAAAGTTGCAGTGAATTATTAAATTGTATATT	8	10997670	0.966748355	2	7	56	0.875	0.84509804	0.125	0	0	8	1	0	7	2L:10997658-10997695	6	7	141	FBgn0026147	1024.113333	35.32	54.18	0.006835181	0.198187995	0.129198966
0.01	dme-miR-1012-3p	6mer3-8	TTGACT	2L	11009819	11009824	+	2L_11009819_11009824_+	0.694725792	pooled	Nup154	FBtr0340225	11009758	11010921	2L	+	11009786	11009851	5'utr	Nup154	FlyBase	G5025.1	AAATTTTTGAAAGTGCTGGACTAGACGTTAAGTTTGACTGAGATATATATTGTATTTGTATTAAAC	124	11009819	0.726177819	14	113	925	0.913580247	1.325163675	0.074074074	0.25	0.425925926	124	8	6	148	2L:11009786-11009851	6	102	142	FBgn0021761	1536.723333	41.90333333	64.27	0.066374993	2.434173892	1.587054613
0.01	dme-miR-184-5p	6mer3-8	TGATAA	2L	11013	11018	-	2L_11013_11018_-	1	pooled	l(2)gl	FBtr0330655|FBtr0078171|FBtr0306592|FBtr0078166|FBtr0078168|FBtr0306591|FBtr0306590|FBtr0078167|FBtr0078169|FBtr0078170|FBtr0306589	9837|9837|9837|9837|9837|9837|9837|9837|9837|9837|9837	11309|11214|11214|11214|11214|11214|11214|11214|11214|11214|11214	2L	-	11005	11062	3'utr	l(2)gl	FlyBase	G7872.1	AAATTAAATTAAACGCGATTTACATACAAACAGAAATGACAGAATGATAATATAAAAT	16	11026	0.894818735	5	14	71	0.884615385	0.759667845	0.076923077	0.4375	0.653846154	16	0	3	23	2L:11005-11062	6	9	143	FBgn0002121	6538.69	148.3266667	227.85	0.001376422	0.060676884	0.039499671
0.01	dme-miR-2a-2-5p	8mer-A1	TGATGAGA	2L	11013291	11013298	-	2L_11013291_11013298_-	0.601217767	pooled	Samuel	FBtr0080161|FBtr0331197	11013204|11013204	11014199|11014199	2L	-	11013271	11013315	3'utr	Samuel	FlyBase	G12557.1	TTTCTACAAAATAGGCATGATGAGAATGAACTTGATTTATTTTAT	108	11013295	0.845522609	6	105	488	0.986842105	2.176091259	0.019736842	0.277777778	0.486842105	108	2	0	150	2L:11013271-11013315	8	105	144	FBgn0032330	367.82	9.873333333	15.09333333	0.285465717	10.63470628	6.956713781
0.01	dme-miR-2a-2-5p	6mer3-8	TGATGA	2L	11013337	11013342	-	2L_11013337_11013342_-	1	pooled	Samuel	FBtr0080161|FBtr0331197	11013204|11013204	11014199|11014199	2L	-	11013326	11013389	3'utr	Samuel	FlyBase	G12558.1	AGAAAGAGAGACAGAAAAACATGTTCTAACACCTAGGCCGTATGCAATGATGAACTTAAAGAAA	9	11013342	0.93486811	6	8	31	1	1.041392685	0.090909091	0.222222222	0.363636364	9	0	0	11	2L:11013326-11013389	6	5	145	FBgn0032330	367.82	9.873333333	15.09333333	0.013593606	0.506414585	0.331272085
0.01	dme-miR-14-3p	6mer3-8	AAGACT	2L	11013529	11013534	-	2L_11013529_11013534_-	1	pooled	Samuel	FBtr0080161|FBtr0331197	11013204|11013204	11014199|11014199	2L	-	11013517	11013563	3'utr	Samuel	FlyBase	G12559.1	TTAGAACTATGCATCCTTTTAAGAGCTCCAAGACTTGAAACCAACAC	9	11013537	0.94655278	3	8	36	0.9	0.653212514	0	0.111111111	0.2	9	0	1	9	2L:11013517-11013563	6	7	146	FBgn0032330	367.82	9.873333333	15.09333333	0.019031048	0.708980419	0.463780919
0.01	dme-miR-996-3p,dme-miR-279-3p	7mer-A1	CTAGTCA	2L	11013781	11013787	-	2L_11013781_11013787_-	0.823349562	pooled	Samuel	FBtr0080161|FBtr0331197	11013204|11013204	11014199|11014199	2L	-	11013735	11013803	3'utr	Samuel	FlyBase	G12560.1	TTTTCGTTTTTAACTGCTAGTCAGTAAATGTATATTTAATAGAATTCCGAAATATGTGAAGCAAACTTA	10	11013790	0.988647616	6	10	90	1	1.041392685	0.090909091	0.1	0.181818182	10	0	0	11	2L:11013735-11013803	7	8	147	FBgn0032330	367.82	9.873333333	15.09333333	0.021749769	0.810263336	0.530035336
0.01	dme-miR-7-5p	8mer-A1	GTCTTCCA	2L	11013949	11013956	-	2L_11013949_11013956_-	0.675381664	pooled	Samuel	FBtr0080161|FBtr0331197	11013204|11013204	11014199|11014199	2L	-	11013943	11013978	3'utr	Samuel	FlyBase	G12562.1	GAGAAACAACAATAATCGCAAAGTCTTCCATTTGCA	10	11013949	0.938447544	6	10	57	1	1.041392685	0.181818182	0.1	0.181818182	10	0	0	11	2L:11013943-11013978	8	10	148	FBgn0032330	367.82	9.873333333	15.09333333	0.027187211	1.012829169	0.66254417
0.01	dme-miR-1007-3p	7mer-m8	TGAGCTT	2L	11014119	11014125	-	2L_11014119_11014125_-	0.618757652	pooled	Samuel	FBtr0080161|FBtr0331197	11013204|11013204	11014199|11014199	2L	-	11014100	11014150	3'utr	Samuel	FlyBase	G12564.1	TCACCTGCTAAAATGCTGAACCAAATGAGCTTTCAACACAATTAAGAAAGG	217	11014125	0.947882938	6	216	916	1	2.444044796	0.496402878	0.221198157	0.392086331	217	0	0	278	2L:11014100-11014150	7	216	149	FBgn0032330	367.82	9.873333333	15.09333333	0.587243761	21.87711006	14.31095406
0.01	dme-miR-9b-5p,dme-miR-9c-5p	6mer3-8	ACCAAA	2L	1103593	1103598	-	2L_1103593_1103598_-	1	pooled	mtRNApol	FBtr0077989|FBtr0332273	1103481|1103252	1103690|1103690	2L	-	1103569	1103618	3'utr	mtRNApol	FlyBase	G8435.1	TGAACAATTCGGCTTTCGATACCAAAAAACACGAAGGAAGACAGAAGCTA	89	1103599	0.976770027	5	88	346	0.99122807	1.752048448	0.122807018	0.179775281	0.359649123	89	0	1	113	2L:1103569-1103618	6	87	150	FBgn0261938	910.7533333	24.69666667	38.17333333	0.095525316	3.52274261	2.27907789
0.01	dme-miR-965-3p	7mer-A1	ACGCTTA	2L	11095308	11095314	-	2L_11095308_11095314_-	0.823349562	pooled	Ge-1	FBtr0080232	11095148	11095687	2L	-	11095299	11095335	3'utr	Ge-1	FlyBase	G12568.1	ATTTTCCTTTTTATCTTTATGACGCTTAATGAACAAA	8	11095317	0.714487195	5	8	71	1	1.041392685	0	0.25	0.454545455	8	0	0	11	2L:11095299-11095335	7	8	151	FBgn0032340	1621.653333	39.62666667	60.70666667	0.004933237	0.201884253	0.131781243
0.01	dme-miR-965-3p	6mer2-7	ACGCTT	2L	11095578	11095583	-	2L_11095578_11095583_-	1	pooled	Ge-1	FBtr0080231|FBtr0080232	11095351|11095148	11095687|11095687	2L	-	11095520	11095603	3'utr	Ge-1	FlyBase	G12570.1	ACAAACACATTTATAAATACACGCTTGTAGTTAAGTCCAAAAAGAAGTTAGTATGCTAAAAAGCTCTCAGCTAAGTTCATCCCT	20	11095576	0.987453572	8	18	150	0.866666667	1.414973348	0.066666667	0.35	0.566666667	20	4	0	26	2L:11095520-11095603	6	16	152	FBgn0032340	1621.653333	39.62666667	60.70666667	0.009866474	0.403768506	0.263562486
0.01	dme-miR-283-5p	8mer-A1	TGATATTA	2L	11101347	11101354	-	2L_11101347_11101354_-	0.592192292	pooled	Reps	FBtr0080230|FBtr0306139	11100961|11100961	11102626|11102626	2L	-	11101330	11101387	3'utr	Reps	FlyBase	G12595.1	TGTATAGTGTACACGATAAAACACAATAACACTTGATATTATCTACAATTACCAAAAT	9	11101355	0.982598034	4	8	52	0.941176471	1.204119983	0	0.444444444	0.705882353	9	1	0	16	2L:11101330-11101387	8	6	153	FBgn0032341	1121.163333	28.39333333	43.52333333	0.005351584	0.211317211	0.137857088
0.01	dme-miR-283-5p	7mer-m1	GATATTT	2L	11101858	11101864	-	2L_11101858_11101864_-	0.765586663	pooled	Reps	FBtr0080230|FBtr0306139	11100961|11100961	11102626|11102626	2L	-	11101855	11101898	3'utr	Reps	FlyBase	G12598.1	ATGCGAGAACAACAACAATAATGCCGCCTCTATAGATATTTATG	5	11101867	0.972337632	5	5	28	1	0.77815125	0	0.2	0.333333333	5	0	0	6	2L:11101855-11101898	7	3	154	FBgn0032341	1121.163333	28.39333333	43.52333333	0.002675792	0.105658605	0.068928544
0.01	dme-miR-277-3p	6mer3-8	TGCATT	2L	11101954	11101959	-	2L_11101954_11101959_-	1	pooled	Reps	FBtr0080230|FBtr0306139	11100961|11100961	11102626|11102626	2L	-	11101914	11101997	3'utr	Reps	FlyBase	G12599.1	AGAAACACCAGCGATGGATCTGATAGCTCGTCCGTTTATGCATTGAAGTTGCTAATTTAATTTGTAGGCTAGTTAAATCTCAAG	26	11101983	0.973179367	12	26	161	1	1.51851394	0.060606061	0.153846154	0.333333333	26	0	0	33	2L:11101914-11101997	6	5	155	FBgn0032341	1121.163333	28.39333333	43.52333333	0.004459654	0.176097676	0.114880907
0.01	dme-miR-184-5p	7mer-A1	GATAAGA	2L	11102147	11102153	-	2L_11102147_11102153_-	0.665966519	pooled	Reps	FBtr0080230|FBtr0306139	11100961|11100961	11102626|11102626	2L	-	11102103	11102210	3'utr	Reps	FlyBase	G12600.1	ATTTTGTTGTTTCTGTATGTTGCAAGCACAATTTACGATTCGAGGTGCTTACACAACGATAAGACTGGGCAAATCTTTGAGTAGGCTCGTAAAATTTCGTTGTGAAAA	15	11102151	0.951258023	5	13	78	0.85	0.753327667	0.15	0.266666667	0.45	15	1	2	17	2L:11102103-11102210	7	10	156	FBgn0032341	1121.163333	28.39333333	43.52333333	0.008919307	0.352195351	0.229761814
0.01	dme-miR-1003-3p	6mer3-8	ATGTGA	2L	11102606	11102611	-	2L_11102606_11102611_-	1	pooled	Reps	FBtr0080230|FBtr0306139	11100961|11100961	11102626|11102626	2L	-	11102552	11102629	stop_codon	Reps	FlyBase	G12601.1	TAAGCAGCGAAAATGATCATGTGAATGAGGGTGAATCGATTTATTTTTGGGCGATATGTGACTTTCGTTTGCCTGTGT	29	11102604	0.951146446	7	27	194	0.918918919	1.054357662	0.162162162	0.172413793	0.351351351	29	1	2	34	2L:11102552-11102629	6	23	157	FBgn0032341	1121.163333	28.39333333	43.52333333	0.020514406	0.810049307	0.528452171
0.01	dme-miR-965-3p	7mer-m8	TACGCTT	2L	11110556	11110562	+	2L_11110556_11110562_+	0.620204855	pooled	l(2)gd1	FBtr0306138|FBtr0080197	11110434|11110434	11110851|11110851	2L	+	11110512	11110647	3'utr	l(2)gd1	FlyBase	G5075.1	GTTTGTAAATATCCCTCACAGAAAATTCAATTTATCTAAGTATGTACGCTTTTGCCGATTCCTTCGCAGGAAGAAGGCATTTATATATTACGAACACAACACATATAATGTACTATAAATATCTTTATATATAAAT	238	11110563	0.787101648	21	225	2149	0.952531646	1.876506504	0.215189873	0.222689076	0.414556962	238	12	3	301	2L:11110512-11110647	7	209	158	FBgn0261983	621.6366667	24.99666667	38.09666667	0.336209254	8.361114815	5.486044273
0.01	dme-miR-283-5p	7mer-m8	TGATATT	2L	11110662	11110668	+	2L_11110662_11110668_+	0.620203677	pooled	l(2)gd1	FBtr0306138|FBtr0080197	11110434|11110434	11110851|11110851	2L	+	11110651	11110727	3'utr	l(2)gd1	FlyBase	G5076.1	ATATGTATATATGATATTGCCGGCGTTAAGGCGAAGGCGCAAGTCCAGAAGATTGTGCCGGTGAAGTCAGTCCATTC	18	11110667	0.714016832	10	17	87	0.958333333	1.361727836	0.125	0.222222222	0.416666667	18	1	0	23	2L:11110651-11110727	7	9	159	FBgn0261983	621.6366667	24.99666667	38.09666667	0.01447791	0.360048006	0.236241141
0.01	dme-miR-305-3p	7mer-m1	TGTGCCG	2L	11110704	11110710	+	2L_11110704_11110710_+	0.825582373	pooled	l(2)gd1	FBtr0306138|FBtr0080197	11110434|11110434	11110851|11110851	2L	+	11110651	11110727	3'utr	l(2)gd1	FlyBase	G5076.1	ATATGTATATATGATATTGCCGGCGTTAAGGCGAAGGCGCAAGTCCAGAAGATTGTGCCGGTGAAGTCAGTCCATTC	18	11110676	0.714016832	10	17	87	0.958333333	1.361727836	0.125	0.222222222	0.416666667	18	1	0	23	2L:11110651-11110727	7	7	160	FBgn0261983	621.6366667	24.99666667	38.09666667	0.011260597	0.280037338	0.18374311
0.01	dme-miR-79-3p	7mer-m8	TAGCTTT	2L	11110789	11110795	+	2L_11110789_11110795_+	0.620204031	pooled	l(2)gd1	FBtr0306138|FBtr0080197	11110434|11110434	11110851|11110851	2L	+	11110730	11110809	3'utr	l(2)gd1	FlyBase	G5077.1	AGAGAGACAGATTGAGAGTAGGATCGGTCCACTAGCGCCTAGCCGAAACCTGATTATGTTAGCTTTCACATTGCATAAAT	29	11110787	0.985958268	6	27	223	0.911764706	1.491361694	0.058823529	0.172413793	0.294117647	29	3	0	31	2L:11110730-11110809	7	22	161	FBgn0261983	621.6366667	24.99666667	38.09666667	0.035390448	0.880117349	0.577478345
0.01	dme-miR-8-3p	7mer-m8	CAGTATT	2L	11135528	11135534	+	2L_11135528_11135534_+	0.657901318	pooled	CG4751	FBtr0080200	11135486	11136003	2L	+	11135460	11135557	stop_codon	CG4751	FlyBase	G5118.1	TGATATCTTGAATCTGTCGCACGACTAGGATGGCTGAATCGGAATCCTTGCCAGCGCAATCGAAGTCGCAGTATTTTCCCAACAGTATATATTCCCAT	52	11135535	0.971787388	8	52	306	1	1.806179974	0.046875	0.192307692	0.34375	52	0	0	64	2L:11135460-11135557	7	45	162	FBgn0032348	575.6866667	14.21	21.74333333	0.078167522	3.166783955	2.069599877
0.01	dme-miR-1006-3p	6mer2-7	GAATTT	2L	11135789	11135794	+	2L_11135789_11135794_+	1	pooled	CG4751	FBtr0080200	11135486	11136003	2L	+	11135743	11135839	3'utr	CG4751	FlyBase	G5120.1	AATCGAAACAATCATCATCCGTATAGATTTCGCCAGTCCTACGAGTGAATTTCCGCTTTTATTCACCTCACGAGCGCTGTATGTCCTTAAACGTATA	35	11135804	0.98069901	10	35	252	1	1.633468456	0.279069767	0.2	0.348837209	35	0	0	43	2L:11135743-11135839	6	4	163	FBgn0032348	575.6866667	14.21	21.74333333	0.006948224	0.281491907	0.183964434
0.01	dme-miR-996-3p,dme-miR-279-3p	6mer2-7	CTAGTC	2L	11144	11149	-	2L_11144_11149_-	1	pooled	l(2)gl	FBtr0330655|FBtr0078171|FBtr0306592|FBtr0078166|FBtr0078168|FBtr0306591|FBtr0306590|FBtr0078167|FBtr0078169|FBtr0078170|FBtr0306589	9837|9837|9837|9837|9837|9837|9837|9837|9837|9837|9837	11309|11214|11214|11214|11214|11214|11214|11214|11214|11214|11214	2L	-	11075	11275	stop_codon	l(2)gl	FlyBase	G7873.1	AACGAACGGAGACAACAAAATAGGAACGCCAAAAACAGCGCCTGAAGAAAGCCAATTTTAACATTGACAGAAGCCGTAACCTACTAATTATTTTATACCTTTACAGAAATACGACGCAAACGAGTACTAGTCCTGATGTAATTTAATCTATAATTACAAACATGTCTCACTAAAAATCGAACGGGGACAGCAAAATAGGAA	262	11150	0.973575974	18	252	1204	0.970108696	1.950608225	0.127717391	0.282442748	0.489130435	262	8	3	357	2L:11075-11275	6	230	164	FBgn0002121	6538.69	148.3266667	227.85	0.035175242	1.550631489	1.009436032
0.01	dme-miR-2a-3p,dme-miR-2b-3p	6mer3-8	CTGTGA	2L	1114826	1114831	-	2L_1114826_1114831_-	0.99999193	pooled	Pino	FBtr0077987|FBtr0077987|FBtr0077987|FBtr0332272|FBtr0332272|FBtr0332272|FBtr0077988|FBtr0077988|FBtr0077988	1114652|1114652|1114652|1114652|1114652|1114652|1114652|1114652|1114652	1115733|1115733|1115733|1115733|1115733|1115733|1115733|1115733|1115733	2L	-	1114722	1115081	3'utr	Pino	FlyBase	G8454.1	AGCTTGTTCGAAGCGAGGAGCTCCGCGGGCACAGATCAAAGCTAGCTGCGATGGTGCCGGCGGAGGGTTCAGTGAGCGAAGAAAGAAGAATCTTCCAGATTGCCTAATGTGCATAGTGCTCAACAAAGTAACTACAGGATTGAACAATTTCTCCAAGGGAAAAGTGAAAGCGCATAGAAATGAGCAATTAAGGATGTGAAAACACGCACAAGGAAACAATTGAAAAGCATTACTCAAAGTTGAAGATTTTCTGTGAAAATCCATATGACATGTAGAAGTTTATACCTAATATATACACCTATATATTATATACCACATAAATCTGCATACAATATACATAAATATATATATATTTTTAAT	294	1114833	0.905296875	51	276	1991	0.933333333	1.544068044	0.141333333	0.227891156	0.394666667	294	16	9	350	2L:1114722-1115081	6	106	165	FBgn0016926	853.46	50.28	77.25	0.124200314	2.108194113	1.372168285
0.01	dme-miR-999-3p	7mer-A1	GTTAACA	2L	1115115	1115121	-	2L_1115115_1115121_-	0.823349562	pooled	Pino	FBtr0077987|FBtr0332272|FBtr0077988	1114652|1114652|1114652	1115733|1115733|1115733	2L	-	1115083	1115148	3'utr	Pino	FlyBase	G8455.1	AACCCGTGTAATCGTGTAGAGATTGTTGTTAACAATTAGTTAGTTGTTGCTTTCTGCCTTGTGTCA	17	1115122	0.655262751	10	15	174	0.888888889	0.903089987	0.277777778	0.058823529	0.111111111	17	1	1	16	2L:1115083-1115148	7	12	166	FBgn0016926	853.46	50.28	77.25	0.014060413	0.238663484	0.155339806
0.01	dme-miR-184-5p	6mer3-8	TGATAA	2L	1115278	1115283	-	2L_1115278_1115283_-	1	pooled	Pino	FBtr0077987|FBtr0332272|FBtr0077988	1114652|1114652|1114652	1115733|1115733|1115733	2L	-	1115161	1115451	3'utr	Pino	FlyBase	G8456.1	CGGTATCGTTTTCGTTCCGATTCGTTGTGTGACAGTGCAAATATTTAGCAACTAAGTTAGTTCCTTTGTTTACCTTCCAATGGCACCATTTGGTTTGCGCACATTACCTGTTCTATCCAGGAGAAGACTTCTTTCTGCCTAGACTTAAGCCGAGTTTAGGCAATGCAGTGATAACGGTGATATTAGCCAGAAAGAATCGTGAGCAAATAGTGAATTTACATGATGTAGCAAATGTCTAACGATAGCTATAGATCGACATGAGATGATCATTTTTGTATAACCCCACACGCA	828	1115288	0.946892269	70	782	5280	0.952797203	2.192328458	0.236888112	0.280532044	0.479895105	827	48	6	1090	2L:1115161-1115451	6	381	167	FBgn0016926	853.46	50.28	77.25	0.44641811	7.577565632	4.932038835
0.01	dme-miR-965-3p	6mer2-7	ACGCTT	2L	11180036	11180041	+	2L_11180036_11180041_+	1	pooled	CG4788	FBtr0080202	11179989	11180430	2L	+	11179929	11180088	stop_codon	CG4788	FlyBase	G5128.1	AGGCGGAGCTTGTCGAGTTGCGACGTACGGTGGCGCGCTTGGAGGAGAATAGTCGCCGCTAGATGACCGACTTCCCTTTGCGGAGGAATACTTTAGTTAAGCCAAAAACGCTTGGGTCAACTACTACAGCGACCTACCCTAAATATAGTTAATCTAGGCC	158	11180041	0.944334015	17	150	581	0.957142857	1.701136066	0.071428571	0.221518987	0.414285714	158	6	3	201	2L:11179929-11180088	6	122	168	FBgn0032354	97.66666667	9.44	14.38333333	1.249146758	12.92372881	8.482039397
0.01	dme-bantam-3p	6mer3-8	TGATCT	2L	11180219	11180224	+	2L_11180219_11180224_+	1	pooled	CG4788	FBtr0080202	11179989	11180430	2L	+	11180159	11180232	3'utr	CG4788	FlyBase	G5129.1	AAAAACTTATGAGAAGTGGGATTGCTTAGCTCATAATCATTTTAGATCGTTATCAACTTATGATCTGCTATATA	19	11180219	0.764795941	9	18	156	0.96	1.380211242	0.04	0.210526316	0.4	19	1	0	24	2L:11180159-11180232	6	13	169	FBgn0032354	97.66666667	9.44	14.38333333	0.133105802	1.377118644	0.90382387
0.01	dme-miR-14-3p	7mer-m8	AAGACTG	2L	11180259	11180265	+	2L_11180259_11180265_+	0.671795832	pooled	CG4788	FBtr0080202	11179989	11180430	2L	+	11180237	11180332	3'utr	CG4788	FlyBase	G5130.1	ACATAGATGTTTTCAAACAATTAAGACTGGAAAAATACAAAATTGGTTAATGTTTAAAGGAAGAATACTTCATCATCACCAATGCAGTTCTGTTTA	25	11180257	0.973327345	7	23	148	0.933333333	1.447158031	0.033333333	0.12	0.266666667	25	2	0	28	2L:11180237-11180332	7	19	170	FBgn0032354	97.66666667	9.44	14.38333333	0.194539249	2.012711864	1.320973349
0.01	dme-miR-8-3p	6mer2-7	AGTATT	2L	11259931	11259936	+	2L_11259931_11259936_+	1	pooled	ab	FBtr0332558|FBtr0332562|FBtr0332560|FBtr0332557	11259409|11259409|11259409|11259409	11261080|11260808|11260808|11260808	2L	+	11259903	11259979	3'utr	ab	FlyBase	G5131.1	AGCAGCCCCCAAACGATCCGTCGTAATTAGTATTGTACCAGACGCCAGCAGATAATTCAGATGTGCCATGCATGCCA	7	11259928	0.958148151	4	7	32	1	1.041392685	0.272727273	0.571428571	0.727272727	7	0	0	11	2L:11259903-11259979	6	4	171	FBgn0264442	154.6666667	3.613333333	5.586666667	0.025862069	1.10701107	0.715990453
0.01	dme-miR-968-5p	7mer-m8	ACTACTT	2L	11260493	11260499	+	2L_11260493_11260499_+	0.629180575	pooled	ab	FBtr0332558|FBtr0332562|FBtr0332560|FBtr0332557	11259409|11259409|11259409|11259409	11261080|11260808|11260808|11260808	2L	+	11260463	11260512	3'utr	ab	FlyBase	G5132.1	AGCACTGCAAGCAAGACATAGATAGATGTAACTACTTGTTTCCTGAATGT	8	11260501	0.982435246	4	8	58	1	1	0.5	0.25	0.4	8	0	0	10	2L:11260463-11260512	7	5	172	FBgn0264442	154.6666667	3.613333333	5.586666667	0.032327586	1.383763838	0.894988067
0.01	dme-miR-970-3p	7mer-A1	CTTATGA	2L	11260608	11260614	+	2L_11260608_11260614_+	0.675745165	pooled	ab	FBtr0332558|FBtr0332562|FBtr0332560|FBtr0332557	11259409|11259409|11259409|11259409	11261080|11260808|11260808|11260808	2L	+	11260564	11260620	3'utr	ab	FlyBase	G5133.1	AATCGGAGATGAGCATAGACTCTACAAGAGTCGATACAACTTGCCTTATGACCAACA	10	11260579	0.878035572	4	10	50	1	1.041392685	0	0.1	0.181818182	10	0	0	11	2L:11260564-11260620	7	4	173	FBgn0264442	154.6666667	3.613333333	5.586666667	0.025862069	1.10701107	0.715990453
0.01	dme-miR-276a-3p	6mer2-7	GTTCCT	2L	11277366	11277371	+	2L_11277366_11277371_+	1	pooled	cana	FBtr0344016|FBtr0091678|FBtr0344017	11277334|11277334|11277334	11277846|11277846|11277846	2L	+	11277321	11277372	stop_codon	cana	FlyBase	G5144.2	AAGCAGTTTTGCTGAAACGACTTACGTGACGGCGGAACTACGACCGTTCCTT	8	11277347	0.722768844	5	6	31	0.777777778	0.84509804	0	0.125	0.222222222	8	2	0	7	2L:11277321-11277372	6	3	174	FBgn0040233	712.72	14.75333333	22.66	0.004209227	0.203343877	0.13239188
0.01	dme-miR-14-3p	8mer-A1	AAGACTGA	2L	11277478	11277485	+	2L_11277478_11277485_+	0.643565469	pooled	cana	FBtr0344016|FBtr0091678|FBtr0344017	11277334|11277334|11277334	11277846|11277846|11277846	2L	+	11277439	11277594	intron-3'utr	cana	FlyBase	G5145.1	AGGTGGCAATTGCCACTGCGAGCAGCGGAGCTGCAAACAAAGACTGAGTTCGGACTGGAGGCAAAACGTTGAGTTCAACGATGATAAAAAAGATGATTAATGTTATCCAAGTATTAGGGATTTCTTTTGTTAGGTGTTATCTTGCAAACGGTGGAA	101	11277488	0.928146357	15	90	421	0.911764706	1.248323645	0.426470588	0.227722772	0.426470588	101	6	6	124	2L:11277439-11277594	8	71	175	FBgn0040233	712.72	14.75333333	22.66	0.099618363	4.812471758	3.133274492
0.01	dme-miR-304-5p	6mer3-8	TGAGAT	2L	11279583	11279588	+	2L_11279583_11279588_+	1	pooled	CG33695	FBtr0091681|FBtr0091682|FBtr0091683|FBtr0091680	11279462|11279462|11279462|11279462	11279847|11279847|11279847|11279982	2L	+	11279530	11279596	3'utr	CG33695	FlyBase	G5151.2	ACTTGGAACAGAACCGCTACAAATCCAGATCGAGAACTCTTAAGCAAAAAGGTTGAGATGCCGCCCT	13	11279569	0.878159982	5	10	47	0.785714286	0.740362689	0.214285714	0.076923077	0.142857143	13	2	1	11	2L:11279530-11279596	6	5	176	FBgn0052831	186.6666667	16.76333333	25.64	0.026785714	0.298270034	0.1950078
0.01	dme-miR-317-3p	7mer-m8	TGTGTTC	2L	112797	112803	+	2L_112797_112803_+	0.661615645	pooled	Sam-S	FBtr0089428|FBtr0330656	112740|112780	114210|114432	2L	+	112723	112822	stop_codon	Sam-S	FlyBase	G601.1	GAGGAATGTATGCCCCTAACCGTCGTTTTGGCTCACAAACTAAACGAAAAGATTGCTGAGCTGCGTCGCTCAGATGTGTTCTGGTGGGCTCGCCCCGATT	39	112804	0.774484964	11	37	248	0.936507937	1.770852012	0.253968254	0.41025641	0.634920635	39	4	0	59	2L:112723-112822	7	25	177	FBgn0005278	1886.66	102.5866667	157.21	0.01325093	0.243696387	0.159022963
0.01	dme-miR-1008-3p	7mer-A1	GCTGTGA	2L	11281713	11281719	+	2L_11281713_11281719_+	0.818201306	pooled	Ppt2	FBtr0080212	11281669	11281920	2L	+	11281589	11281750	stop_codon	Ppt2	FlyBase	G5156.1	GGTCAAACCCCATGTTCATCATCTTGCCTGGCACACGCGAAGGGATGTCATCCACGAAGTGATATTTCCATATCTGGACTGAATAAGAAACCAAAACTACTGAACTATACTGAGCGATCAAACGGCTGTGATCGGAAAGGCGGACAAAGGCTCACTCTCATC	143	11281698	0.972433675	22	115	677	0.826315789	1.417748402	0.252631579	0.223776224	0.415789474	143	28	5	157	2L:11281589-11281750	7	73	178	FBgn0032358	64.33333333	6.69	10.29333333	1.134715026	10.91180867	7.091968912
0.01	dme-miR-275-3p,dme-miR-306-5p	6mer3-8	GTACCT	2L	112845	112850	+	2L_112845_112850_+	1	pooled	Sam-S	FBtr0089428|FBtr0330656	112740|112780	114210|114432	2L	+	112832	112868	5'utr	Sam-S	FlyBase	G602.1	AAGTAACCTGCGAGTACCTCTTCAATCAGGGATCAGC	11	112852	0.685408757	4	10	56	1	1.113943352	0.153846154	0.181818182	0.307692308	11	0	0	13	2L:112832-112868	6	10	179	FBgn0005278	1886.66	102.5866667	157.21	0.005300372	0.097478555	0.063609185
0.01	dme-miR-79-3p	7mer-A1	AGCTTTA	2L	1132006	1132012	+	2L_1132006_1132012_+	0.823349562	pooled	CG4552	FBtr0077956	1131952	1132411	2L	+	1131958	1132019	3'utr	CG4552	FlyBase	G1181.1	AACCGGACAACCGCCGCATGCTCTTCTTGTTTCCGCCTTTCCGCATCAAGCTTTATTTCATG	14	1131976	0.983779172	6	14	107	1	1.278753601	0.263157895	0.285714286	0.473684211	14	0	0	19	2L:1131958-1132019	7	4	180	FBgn0031304	726.5833333	32.48666667	49.62	0.005505218	0.123127437	0.080612656
0.01	dme-miR-33-5p	6mer3-8	CAATGC	2L	1132056	1132061	+	2L_1132056_1132061_+	1	pooled	CG4552	FBtr0077956	1131952	1132411	2L	+	1132037	1132107	3'utr	CG4552	FlyBase	G1182.1	AAATCAGAGACACAAAGTGCAATGCGCCGCTGCGAGCGGTGTAATAGTTTGTAATTGGCATTGTTTTCCTT	49	1132059	0.97332405	9	42	256	0.948275862	1.439332694	0.310344828	0.163265306	0.293103448	49	2	1	55	2L:1132037-1132107	6	26	181	FBgn0031304	726.5833333	32.48666667	49.62	0.03578392	0.80032834	0.523982265
0.01	dme-miR-2b-2-5p	8mer-A1	TTGAAGAA	2L	1132193	1132200	+	2L_1132193_1132200_+	0.627007348	pooled	CG4552	FBtr0077956	1131952	1132411	2L	+	1132127	1132247	3'utr	CG4552	FlyBase	G1182.2	AGTTCTTATTGTAAACGAAGCGCTGGCTGCAATTGTAACATAGTGCACTCGGTGCAGAGACCGGATTTGAAGAAAATAGTCGAACGTAGTCCCAGATCACATGGCCATCCCGAGCATGCCA	54	1132192	0.943767593	11	48	251	0.930555556	1.348953548	0.236111111	0.296296296	0.472222222	54	3	2	67	2L:1132127-1132247	8	30	182	FBgn0031304	726.5833333	32.48666667	49.62	0.041289139	0.923455777	0.604594921
0.01	dme-miR-2a-2-5p	8mer-A1	TGATGAGA	2L	1132328	1132335	+	2L_1132328_1132335_+	0.601217767	pooled	CG4552	FBtr0077956	1131952	1132411	2L	+	1132272	1132346	3'utr	CG4552	FlyBase	G1183.1	TTTCTAAGTGCGAATAAGGAACCCTTACCGAAGCCCTGAGACTTACAACGTGTACATGATGAGAGTAACTAATAT	174	1132308	0.926266741	8	165	696	0.952380952	1.865301426	0.19047619	0.206896552	0.402597403	174	9	2	220	2L:1132272-1132346	8	42	183	FBgn0031304	726.5833333	32.48666667	49.62	0.057804794	1.292838087	0.84643289
0.01	dme-miR-1008-3p	6mer2-7	GCTGTG	2L	113734	113739	+	2L_113734_113739_+	1	pooled	Sam-S	FBtr0089433|FBtr0089432|FBtr0089437|FBtr0089435|FBtr0089434|FBtr0089428|FBtr0089436|FBtr0089430|FBtr0089431|FBtr0089429|FBtr0330656	113541|113541|113541|113541|113541|112740|113541|113541|113541|113541|112780	114432|114210|114432|114432|114432|114210|114210|114432|114432|114432|114432	2L	+	113659	114038	3'utr	Sam-S	FlyBase	G604.2	GTTTTTAAAGCCTAAAGTCAGAGGAGAAGGCGGCATAGGCTTGCCAACTCTTATGGGCTTTCTTCTCTAACTTATGCTGTGCTCTTCGCTATATAATTTAAACCATTCTGATGTGTGTAGTCTTCTCACACGGAACTAGTTTTAGTCGTCTTAATACCCGCATATATACCTAATAGAGAGCTCCAAAAGAATTGATGAGCTTTAGTTATGCATATACATAGTATAGTGTCGGTCAGTTCAGTAAAAATTAAAGCAGTAGTTAGTACCTCCTTCAATTATCATGCAACTTAATTATGTTGGTGTCTATGGAAATTGTATAAAACAATTAAATCCGTTGCCTAGAAATTATGCAACATTCTCATGTCCCCATTGTAAACTTA	280	113733	0.880135486	56	261	2408	0.927977839	1.679946767	0.121883657	0.217857143	0.393351801	280	20	6	335	2L:113659-114038	6	90	184	FBgn0005278	1886.66	102.5866667	157.21	0.047703349	0.877306992	0.572482666
0.01	dme-miR-980-5p	7mer-A1	AAAAACA	2L	114315	114321	+	2L_114315_114321_+	0.782911824	pooled	Sam-S	FBtr0089433|FBtr0089437|FBtr0089435|FBtr0089434|FBtr0089430|FBtr0089431|FBtr0089429|FBtr0330656	113541|113541|113541|113541|113541|113541|113541|112780	114432|114432|114432|114432|114432|114432|114432|114432	2L	+	114279	114338	3'utr	Sam-S	FlyBase	G607.1	CAACCAAATAAAGTCATCATAACCCTGGTTTTTCACAAAAACATAATGAGACAGCGCCCA	10	114325	0.949783803	5	9	40	0.923076923	1.079181246	0.230769231	0.3	0.461538462	10	1	0	12	2L:114279-114338	7	6	185	FBgn0005278	1886.66	102.5866667	157.21	0.003180223	0.058487133	0.038165511
0.01	dme-miR-275-3p,dme-miR-306-5p	6mer3-8	GTACCT	2L	11508180	11508185	+	2L_11508180_11508185_+	1	pooled	spz4	FBtr0305261	11507896	11508649	2L	+	11508160	11508201	3'utr	spz4	FlyBase	G5167.1	GGAAAAACTGCAGAGCGAATGTACCTTGAAATACTTACGAAC	27	11508179	0.907850274	2	27	114	1	1.568201724	0	0.296296296	0.486486486	27	0	0	37	2L:11508160-11508201	6	27	186	FBgn0032362	54.73666667	2.256666667	3.463333333	0.493270812	11.96454948	7.795957652
0.01	dme-miR-34-5p	6mer2-7	ACTGCC	2L	11508685	11508690	-	2L_11508685_11508690_-	1	pooled	CG6509	FBtr0336630|FBtr0080247|FBtr0336631	11508397|11508397|11508397	11511170|11509299|11509299	2L	-	11508674	11508700	3'utr	CG6509	FlyBase	G12682.1	AATTCTGGCAACTGCCTTTGCCCGACT	5	11508683	0.653557319	4	4	28	0.857142857	0.77815125	0	0.4	0.571428571	5	1	0	6	2L:11508674-11508700	6	5	187	FBgn0032363	893.76	15.01	22.98666667	0.005594343	0.333111259	0.217517401
0.01	dme-miR-92b-3p	7mer-m1	TGCAATT	2L	11508892	11508898	-	2L_11508892_11508898_-	0.765586663	pooled	CG6509	FBtr0336630|FBtr0080247|FBtr0080246|FBtr0336631	11508397|11508397|11508772|11508397	11511170|11509299|11509299|11509299	2L	-	11508876	11508967	3'utr	CG6509	FlyBase	G12684.1	AATTTATATATACCGTTTGGAACTAGATTTCCTTCTCTGGCGACATTCTAAGCCAAAAGTCTGTTTGTATGCAATTTATTATTATGTAATTG	33	11508903	0.983362929	15	31	249	0.955555556	1.633468456	0.044444444	0.333333333	0.511111111	33	2	0	43	2L:11508876-11508967	7	7	188	FBgn0032363	893.76	15.01	22.98666667	0.00783208	0.466355763	0.304524362
0.01	dme-miR-275-3p,dme-miR-306-5p	6mer2-7	TACCTG	2L	11509100	11509105	-	2L_11509100_11509105_-	1	pooled	CG6509	FBtr0336630|FBtr0080247|FBtr0080246|FBtr0336631	11508397|11508397|11508772|11508397	11511170|11509299|11509299|11509299	2L	-	11509002	11509120	3'utr	CG6509	FlyBase	G12685.1	AGGGCGCGGTATTTCTACCTGTTTCTTGTCTCTGTCACCTAATTAATGTCTATAGACTTACTCTTTATTTGCGGTTAGTCCGACCGCTCTGACGGCAAAATATGGTCAGCTTTAATCAC	29	11509097	0.782851265	13	26	256	0.897435897	1.243038049	0	0.310344828	0.487179487	29	3	1	35	2L:11509002-11509120	6	8	189	FBgn0032363	893.76	15.01	22.98666667	0.008950949	0.532978015	0.348027842
0.01	dme-miR-986-5p	6mer3-8	ATTCGA	2L	11509148	11509153	-	2L_11509148_11509153_-	1	pooled	CG6509	FBtr0336630|FBtr0080247|FBtr0080246|FBtr0336631	11508397|11508397|11508772|11508397	11511170|11509299|11509299|11509299	2L	-	11509135	11509176	3'utr	CG6509	FlyBase	G12686.1	ATTTGTTTTGTTCAACGCAGAGTATTCGATTGGCGTCAACTT	6	11509146	0.76925187	4	6	43	1	0.77815125	0.333333333	0	0	6	0	0	6	2L:11509135-11509176	6	4	190	FBgn0032363	893.76	15.01	22.98666667	0.004475474	0.266489007	0.174013921
0.01	dme-miR-33-5p	6mer3-8	CAATGC	2L	11509199	11509204	-	2L_11509199_11509204_-	0.962838663	pooled	CG6509	FBtr0336630|FBtr0080247|FBtr0080246|FBtr0336631	11508397|11508397|11508772|11508397	11511170|11509299|11509299|11509299	2L	-	11509185	11509293	3'utr	CG6509	FlyBase	G12687.1	CGGATTGCCGCCTGGACGGACAGTTTGGACATTGGAGCATCCTAGTTTTAGTTATTAGCACACAACGCGACACTCACGATTAGTATTTTCAATGCGCATCAATAGTATC	21	11509202	0.843194229	12	19	147	0.958333333	1.361727836	0.125	0.142857143	0.25	21	1	0	23	2L:11509185-11509293	6	6	191	FBgn0032363	893.76	15.01	22.98666667	0.006713212	0.399733511	0.261020882
0.01	dme-miR-8-3p	6mer3-8	CAGTAT	2L	11509382	11509387	-	2L_11509382_11509387_-	1	pooled	CG6509	FBtr0336630	11508397	11511170	2L	-	11509361	11509398	5'utr	CG6509	FlyBase	G12688.1	ATCCCCGGCGTCAGTATCAAGCACATGTGCACCCAAAT	7	11509388	0.866656912	3	5	21	0.75	0.77815125	0	0.142857143	0.25	7	2	0	6	2L:11509361-11509398	6	6	192	FBgn0032363	893.76	15.01	22.98666667	0.006713212	0.399733511	0.261020882
0.01	dme-miR-1012-3p	6mer3-8	TTGACT	2L	11509893	11509898	-	2L_11509893_11509898_-	1	pooled	CG6509	FBtr0336630	11508397	11511170	2L	-	11509827	11509964	5'utr	CG6509	FlyBase	G12691.1	CACCCATTCGCCGGCCCGTGCTGATTATCGGACCGTTGTCCGAGTGTCTGATGGTTCGCCTTACAATTGACTTCTCCAACCTCTTCAAACTGTGCGAGGTGACGGCCATGGACTGTTCGCAGGAGGCCATGGAGGAGG	44	11509898	0.973716469	14	44	269	1	1.799340549	0.412698413	0.25	0.476190476	44	0	0	63	2L:11509827-11509964	6	11	193	FBgn0032363	893.76	15.01	22.98666667	0.012307555	0.73284477	0.478538283
0.01	dme-miR-2a-3p,dme-miR-2b-3p	8mer-A1	CTGTGATA	2L	11510219	11510226	-	2L_11510219_11510226_-	0.650171355	pooled	CG6509	FBtr0336630|FBtr0336630|FBtr0336630	11508397|11508397|11508397	11511170|11511170|11511170	2L	-	11510179	11510250	5'utr	CG6509	FlyBase	G12693.1	ACTGCGTTCGGGTGAGGTGGTCGACTGTGATACGGGAACGGCCAGACGCGGCAGCACTTCGGCCAGAAGATC	13	11510230	0.960375955	6	11	58	0.894736842	1.230448921	0.473684211	0.384615385	0.578947368	13	2	0	17	2L:11510179-11510250	8	8	194	FBgn0032363	893.76	15.01	22.98666667	0.008950949	0.532978015	0.348027842
0.01	dme-miR-318-3p	6mer3-8	CCCAGT	2L	11510329	11510334	-	2L_11510329_11510334_-	1	pooled	CG6509	FBtr0336630	11508397	11511170	2L	-	11510322	11510375	5'utr	CG6509	FlyBase	G12694.1	AGCTGGATGCCATGGGCCATCGGAAGGAGTGCGGCATAATACCCAGTCAAATGA	8	11510336	0.923114865	3	8	28	1	1.079181246	0.5	0.375	0.583333333	8	0	0	12	2L:11510322-11510375	6	6	195	FBgn0032363	893.76	15.01	22.98666667	0.006713212	0.399733511	0.261020882
0.01	dme-miR-13b-2-5p	6mer3-8	TTTGAC	2L	11510482	11510487	-	2L_11510482_11510487_-	1	pooled	CG6509	FBtr0336630	11508397	11511170	2L	-	11510416	11510494	5'utr	CG6509	FlyBase	G12695.1	CGTGGGGTTTGACCGGACTGGTGAGTTGAACGAGGACGATTTGCGCTTTGTTAAGGACGAGGTGCTCTACGTGGACAAT	15	11510471	0.967948258	9	15	84	1	1.278753601	0.526315789	0.2	0.368421053	15	0	0	19	2L:11510416-11510494	6	7	196	FBgn0032363	893.76	15.01	22.98666667	0.00783208	0.466355763	0.304524362
0.01	dme-miR-304-5p	7mer-m8	TGAGATT	2L	11510645	11510651	-	2L_11510645_11510651_-	0.620203442	pooled	CG6509	FBtr0336630	11508397	11511170	2L	-	11510617	11510663	5'utr	CG6509	FlyBase	G12696.1	GCAGGCGGCCAATGAGATTTCAAAGCTTACGGATACGGTCACCATGT	8	11510651	0.955282914	4	8	35	1	1.079181246	0.333333333	0.375	0.583333333	8	0	0	12	2L:11510617-11510663	7	6	197	FBgn0032363	893.76	15.01	22.98666667	0.006713212	0.399733511	0.261020882
0.01	dme-miR-2a-3p,dme-miR-2b-3p	7mer-A1	TGTGATA	2L	11523071	11523077	-	2L_11523071_11523077_-	0.801970437	pooled	CG31705	FBtr0345719|FBtr0345719|FBtr0345719	11523019|11523019|11523019	11523549|11523549|11523549	2L	-	11523054	11523094	3'utr	CG31705	FlyBase	G12732.1	CAGACCACTATAACATTTGTGATACAATAACAATTGGAAAA	20	11523079	0.951247367	3	20	139	1	1.447158031	0	0.2	0.428571429	20	0	0	28	2L:11523054-11523094	7	20	198	FBgn0028490	1886.113333	87.62	132.81	0.010603817	0.228258388	0.15059107
0.01	dme-miR-1012-3p	6mer3-8	TTGACT	2L	11523516	11523521	-	2L_11523516_11523521_-	1	pooled	CG31705	FBtr0321293|FBtr0345719|FBtr0080242	11523302|11523019|11523302	11523549|11523549|11523549	2L	-	11523497	11523629	stop_codon	CG31705	FlyBase	G12735.1	GTATGGCAGAGCGAACTTTTGGACACTTTAGCTTCATCTCCACGGTGGTGACCCTAATCGTGGCCTACTGTCTCCACTAACGGCCCATTGCCTCCATACAATCCTTAATTGACTCAAGGACACAGTCTCGTTG	64	11523521	0.793406447	18	61	380	0.929411765	1.2955671	0.058823529	0.25	0.435294118	64	3	3	79	2L:11523497-11523629	6	42	199	FBgn0028490	1886.113333	87.62	132.81	0.022268015	0.479342616	0.316241247
0.01	dme-miR-14-3p	7mer-m8	AAGACTG	2L	1166384	1166390	+	2L_1166384_1166390_+	0.671795832	pooled	IntS14	FBtr0077962	1166360	1166425	2L	+	1166367	1166408	3'utr	IntS14	FlyBase	G1204.1	TTTTATGTCCTTACTTTAAGACTGTGTTTACTTTGTAATACA	13	1166379	0.628786423	6	13	141	1	1.361727836	0	0.384615385	0.652173913	13	0	0	23	2L:1166367-1166408	7	13	200	FBgn0031314	268.3333333	16.95333333	25.93333333	0.048447205	0.766810853	0.501285347
0.01	dme-miR-283-5p	7mer-m8	TGATATT	2L	117202	117208	-	2L_117202_117208_-	0.620203677	pooled	CG4822	FBtr0100309|FBtr0100310|FBtr0330646	117077|117172|117077	119269|119426|119201	2L	-	117098	117803	lincRNA_intron-lincRNA_exon	CG4822	FlyBase	G7942.1	ACATTTATTTTTAATATATCCTGATTAGTTCACTTATACTTTAGAATGCAATGTTCATGGGGCCAGTTCTCGCCGTGCCGCTGATCCTGCTTTCCATTTACGGCATTGGGTATGGCGGAGGAACATACATATCCCCTCTTATGAGGTTTCTCATGCATCTTAGCTACCTTCGCCATAGTATGGAAGGCCTAGTCGCATCCTTGTACGACTACGGACGCGCCGACACAATTTGCGAAGACACGGAAATCTTTTGCTCATTTAAAAAGTCGAAAGTTTTGTTAGCCTTTTTAGGATTCGAAAACATGCACTATTTGTGGTCTCTATCTTGCTTGATGAGTTTTTATTTGCTGTTCACCGTAGCAGCATACTTTATGATTAGACTGCGACTGAAACACTCCG…	2131	117203	0.958101947	173	1979	15088	0.932404181	1.896007192	0.137979094	0.260441107	0.45087108	2131	161	33	2676	2L:117098-117803	7	471	201	FBgn0031220	2984.836667	134.1266667	204.7566667	0.157797579	3.511605945	2.300291403
0.01	dme-miR-14-3p	6mer2-7	AGACTG	2L	117421	117426	-	2L_117421_117426_-	1	pooled	CG4822	FBtr0100309|FBtr0100310|FBtr0330646	117077|117172|117077	119269|119426|119201	2L	-	117098	117803	lincRNA_intron-lincRNA_exon	CG4822	FlyBase	G7942.1	ACATTTATTTTTAATATATCCTGATTAGTTCACTTATACTTTAGAATGCAATGTTCATGGGGCCAGTTCTCGCCGTGCCGCTGATCCTGCTTTCCATTTACGGCATTGGGTATGGCGGAGGAACATACATATCCCCTCTTATGAGGTTTCTCATGCATCTTAGCTACCTTCGCCATAGTATGGAAGGCCTAGTCGCATCCTTGTACGACTACGGACGCGCCGACACAATTTGCGAAGACACGGAAATCTTTTGCTCATTTAAAAAGTCGAAAGTTTTGTTAGCCTTTTTAGGATTCGAAAACATGCACTATTTGTGGTCTCTATCTTGCTTGATGAGTTTTTATTTGCTGTTCACCGTAGCAGCATACTTTATGATTAGACTGCGACTGAAACACTCCG…	2131	117424	0.958101947	173	1979	15088	0.932404181	1.896007192	0.137979094	0.260441107	0.45087108	2131	161	33	2676	2L:117098-117803	6	333	202	FBgn0031220	2984.836667	134.1266667	204.7566667	0.111563894	2.48272777	1.626320673
0.01	dme-miR-31a-5p	6mer3-8	TCTTGC	2L	117475	117480	-	2L_117475_117480_-	1	pooled	CG4822	FBtr0100309|FBtr0100310|FBtr0330646	117077|117172|117077	119269|119426|119201	2L	-	117098	117803	lincRNA_intron-lincRNA_exon	CG4822	FlyBase	G7942.1	ACATTTATTTTTAATATATCCTGATTAGTTCACTTATACTTTAGAATGCAATGTTCATGGGGCCAGTTCTCGCCGTGCCGCTGATCCTGCTTTCCATTTACGGCATTGGGTATGGCGGAGGAACATACATATCCCCTCTTATGAGGTTTCTCATGCATCTTAGCTACCTTCGCCATAGTATGGAAGGCCTAGTCGCATCCTTGTACGACTACGGACGCGCCGACACAATTTGCGAAGACACGGAAATCTTTTGCTCATTTAAAAAGTCGAAAGTTTTGTTAGCCTTTTTAGGATTCGAAAACATGCACTATTTGTGGTCTCTATCTTGCTTGATGAGTTTTTATTTGCTGTTCACCGTAGCAGCATACTTTATGATTAGACTGCGACTGAAACACTCCG…	2131	117491	0.958101947	173	1979	15088	0.932404181	1.896007192	0.137979094	0.260441107	0.45087108	2131	161	33	2676	2L:117098-117803	6	335	203	FBgn0031220	2984.836667	134.1266667	204.7566667	0.112233947	2.497639048	1.636088365
0.01	dme-bantam-3p	7mer-m8	TGATCTC	2L	117839	117845	-	2L_117839_117845_-	0.661615243	pooled	CG4822	FBtr0100309|FBtr0100310|FBtr0330646	117077|117172|117077	119269|119426|119201	2L	-	117809	118076	3'utr-intron	CG4822	FlyBase	G7943.1	TTCCCACGGAAATCAATCTGTTAAAAAGGGAGTACAACAACCAGTGGTACCGTCTGAGCTCCTACTACGCAGCAATGGTTACCTCAAAGCTACCATCTATGTTTATTTTGGCCGTTATTTATCTATCCATTGTGTACTTAATGTCCAGCCAACCACTTGAATGGTTCCGCTTTGCCATGCTATTTACAATAGCTTTCGTAACGGCCCTAACTTCCGACAGTTTTGGCTTGTTGATCTCCAGTAGACTGAGCTTAGTGGTAAGCGATTT	7028	117846	0.836728781	73	6781	64381	0.965239185	2.19146082	0.187316116	0.231644849	0.411572409	7028	263	56	8858	2L:117809-118076	7	6322	204	FBgn0031220	2984.836667	134.1266667	204.7566667	2.118038843	47.13454943	30.87567356
0.01	dme-miR-8-3p	6mer3-8	CAGTAT	2L	11794900	11794905	-	2L_11794900_11794905_-	1	pooled	crol	FBtr0335473|FBtr0080260|FBtr0335474|FBtr0335475	11794325|11794325|11794325|11794325	11797124|11797124|11797124|11797124	2L	-	11794879	11794935	3'utr	crol	FlyBase	G12751.1	TTTTGGATTTTTGGTGATGTGTATAGAGCGCAGTATATAGAATGCATATAGAGATAT	11	11794926	0.813568185	8	11	85	1	1.278753601	0.368421053	0.454545455	0.684210526	11	0	0	19	2L:11794879-11794935	6	5	205	FBgn0020309	6740.04	140.5266667	216.61	0.000741835	0.035580436	0.02308296
0.01	dme-miR-980-3p	7mer-A1	GCAGCTA	2L	11796912	11796918	-	2L_11796912_11796918_-	0.823349562	pooled	crol	FBtr0335473|FBtr0080260|FBtr0335474|FBtr0335475	11794325|11794325|11794325|11794325	11797124|11797124|11797124|11797124	2L	-	11796744	11797013	3'utr	crol	FlyBase	G12754.1	AGGCATGCGTGCCACCAGTGAGCCAGTGCTAGTGAGCCGAGCTGACGCGACTTCTCTAGATAGGACACACATCATAACAAGCGCACCCCATATAAGCAGCTAGTTGTATGTACAATAGTTTTAGCAGCGCGCTGGTTACGCTGATCGGTGGCCCCAAGCGGATATCGTGATACGCTGGGTTTCTAGGGTGTGTCGATTTTTAAAGCAAGCGTGTGTGGTAAATATTACTTTTAGGACGAAATGGCACAGTATTGCCTTTAAAATGTCCAG	313	11796921	0.850414342	45	289	1711	0.916666667	1.493690356	0.284313725	0.236421725	0.414215686	313	23	11	374	2L:11796744-11797013	7	60	206	FBgn0020309	6740.04	140.5266667	216.61	0.008902024	0.426965226	0.276995522
0.01	dme-miR-318-3p	6mer2-7	CCAGTG	2L	11796986	11796991	-	2L_11796986_11796991_-	1	pooled	crol	FBtr0335473|FBtr0080260|FBtr0335474|FBtr0335475	11794325|11794325|11794325|11794325	11797124|11797124|11797124|11797124	2L	-	11796744	11797013	3'utr	crol	FlyBase	G12754.1	AGGCATGCGTGCCACCAGTGAGCCAGTGCTAGTGAGCCGAGCTGACGCGACTTCTCTAGATAGGACACACATCATAACAAGCGCACCCCATATAAGCAGCTAGTTGTATGTACAATAGTTTTAGCAGCGCGCTGGTTACGCTGATCGGTGGCCCCAAGCGGATATCGTGATACGCTGGGTTTCTAGGGTGTGTCGATTTTTAAAGCAAGCGTGTGTGGTAAATATTACTTTTAGGACGAAATGGCACAGTATTGCCTTTAAAATGTCCAG	313	11796962	0.850414342	45	289	1711	0.916666667	1.493690356	0.284313725	0.236421725	0.414215686	313	23	11	374	2L:11796744-11797013	6	27	207	FBgn0020309	6740.04	140.5266667	216.61	0.004005911	0.192134352	0.124647985
0.01	dme-miR-8-3p	6mer3-8	CAGTAT	2L	1179896	1179901	+	2L_1179896_1179901_+	1	pooled	CG4896	FBtr0335395|FBtr0308698	1179230|1179230	1182454|1182454	2L	+	1179886	1179934	stop_codon	CG4896	FlyBase	G1229.1	TGTCACCATGCAGTATAGTCACACTCGCATCTCAGACTGGACTTGCATT	8	1179923	0.807743563	4	7	43	0.9	0.653212514	0.1	0.25	0.4	8	0	1	9	2L:1179886-1179934	6	2	208	FBgn0031319	314.3566667	11.06666667	17.08	0.0063622	0.180722892	0.117096019
0.01	dme-miR-14-3p	6mer2-7	AGACTG	2L	1179919	1179924	+	2L_1179919_1179924_+	1	pooled	CG4896	FBtr0335394|FBtr0335395|FBtr0308698	1179902|1179230|1179230	1182454|1182454|1182454	2L	+	1179886	1179934	stop_codon	CG4896	FlyBase	G1229.1	TGTCACCATGCAGTATAGTCACACTCGCATCTCAGACTGGACTTGCATT	8	1179923	0.807743563	4	7	43	0.9	0.653212514	0.1	0.25	0.4	8	0	1	9	2L:1179886-1179934	6	5	209	FBgn0031319	314.3566667	11.06666667	17.08	0.0159055	0.451807229	0.292740047
0.01	dme-miR-33-5p	7mer-m8	CAATGCA	2L	1180337	1180343	+	2L_1180337_1180343_+	0.674515173	pooled	CG4896	FBtr0335394|FBtr0335395|FBtr0308698	1179902|1179230|1179230	1182454|1182454|1182454	2L	+	1180310	1180386	3'utr	CG4896	FlyBase	G1230.1	GGTGCTGGTCAGTCGCGACGCCCTAACCAATGCATCTCGGGGCATTTGCTACCTCAATTTTGACACACTCATTGATT	22	1180340	0.969157434	3	21	119	0.966666667	1.462397998	0.166666667	0.318181818	0.5	22	1	0	29	2L:1180310-1180386	7	19	210	FBgn0031319	314.3566667	11.06666667	17.08	0.0604409	1.71686747	1.112412178
0.01	dme-miR-1003-3p	6mer2-7	TGTGAG	2L	11810188	11810193	-	2L_11810188_11810193_-	1	pooled	CycY	FBtr0333425	11810090	11811116	2L	-	11810133	11810256	3'utr	CycY	FlyBase	G12790.1	AAAAACAAACAAAATCCGAGCGAGAGTTGCAAGGAGCACAGCGCAATATTAACCCAAAAGATTTGTGAGTAAATTAATGTACTAGACATATAAGGATACGAATTATATGCAAAATGTATTTTAT	76	11810194	0.966214193	10	74	426	0.97979798	1.986771734	0.080808081	0.223684211	0.404040404	76	2	0	97	2L:11810133-11810256	6	62	211	FBgn0032378	829.4	43.03666667	66.07	0.074752833	1.440632019	0.938398668
0.01	dme-miR-79-3p	8mer-A1	TAGCTTTA	2L	11810369	11810376	-	2L_11810369_11810376_-	0.625364009	pooled	CycY	FBtr0333425	11810090	11811116	2L	-	11810365	11810449	3'utr	CycY	FlyBase	G12792.1	ATTTGTTTACCTTACATCCATGTTTTCTTAATAACTCAATATGATTTCGTGTGATTCTTATATAGTTTCCATTTAGCTTTATATA	47	11810377	0.990483466	9	47	484	1	1.755874856	0.070175439	0.170212766	0.315789474	47	0	0	57	2L:11810365-11810449	8	28	212	FBgn0032378	829.4	43.03666667	66.07	0.033759344	0.650608009	0.423792947
0.01	dme-miR-79-3p	6mer3-8	TAGCTT	2L	11811104	11811109	-	2L_11811104_11811109_-	1	pooled	CycY	FBtr0333425|FBtr0080259	11810090|11810495	11811116|11811116	2L	-	11811046	11811170	stop_codon	CycY	FlyBase	G12795.1	ATGGACAACATCAGTCAGGGCGGGCCGCGACGCAGCGTGGCCATACTATCGTGATTTATATTAGCTTACTAAAACCGAACAACCAACCAACAGCAGCAATGAGATCCGTACTCTGTAGTCCGTAG	112	11811115	0.999537248	9	109	1020	0.979310345	1.851258349	0.268965517	0.205357143	0.386206897	112	2	1	142	2L:11811046-11811170	6	62	213	FBgn0032378	829.4	43.03666667	66.07	0.074752833	1.440632019	0.938398668
0.01	dme-miR-263a-5p	6mer3-8	GTGCCA	2L	1181568	1181573	+	2L_1181568_1181573_+	0.999996497	pooled	CG4896	FBtr0335394|FBtr0335395|FBtr0308698	1179902|1179230|1179230	1182454|1182454|1182454	2L	+	1181516	1181572	3'utr	CG4896	FlyBase	G1233.1	AGCAAATTGGTTGGTGCTTATGGAGGACCTTCTGACTCGGAAGATGATAATAGTGCC	7	1181567	0.959146061	6	7	37	1	1	0.2	0.285714286	0.5	7	0	0	10	2L:1181516-1181572	5	4	214	FBgn0031319	314.3566667	11.06666667	17.08	0.0127244	0.361445783	0.234192037
0.01	dme-miR-31a-5p	6mer2-7	CTTGCC	2L	1181655	1181660	+	2L_1181655_1181660_+	0.95911915	pooled	CG4896	FBtr0335394|FBtr0335395|FBtr0308698	1179902|1179230|1179230	1182454|1182454|1182454	2L	+	1181585	1181679	3'utr	CG4896	FlyBase	G1234.1	CTTGAAGCTAGCGTTGGGACTAAACGAGCCATTAGCGATGAATCTGACTACGTGGACTTCCAAAAACTTACTTGCCTGCTCTGCATGCGTGCCTT	24	1181638	0.74631449	11	21	145	0.878787879	1.462397998	0.181818182	0.291666667	0.484848485	24	4	0	29	2L:1181585-1181679	6	11	215	FBgn0031319	314.3566667	11.06666667	17.08	0.0349921	0.993975904	0.644028103
0.01	dme-miR-2a-3p,dme-miR-2b-3p	7mer-A1	TGTGATA	2L	118176	118182	-	2L_118176_118182_-	0.801970437	pooled	CG4822	FBtr0100309|FBtr0100309|FBtr0100309|FBtr0100310|FBtr0100310|FBtr0100310|FBtr0330646|FBtr0330646|FBtr0330646	117077|117077|117077|117172|117172|117172|117077|117077|117077	119269|119269|119269|119426|119426|119426|119201|119201|119201	2L	-	118136	118305	3'utr-intron	CG4822	FlyBase	G7944.1	GTCGTACATCAAGCTTAAGTTCTACATGAACATCGTTCTTGCTTTACTGGTGGGTTCGCTCTACTTTGGTATGGGAACCTCGGCCTCTAAAGCGCTTTTTAACTTCGGTTTCATGTTCACCATTGTGATAGCATACCTCTACCTTCCTATGATGCCTGTGCTCTTATATT	1101	118183	0.797352965	52	988	9010	0.903050847	1.205426132	0.138983051	0.267938238	0.453559322	1101	61	82	1332	2L:118136-118305	7	881	216	FBgn0031220	2984.836667	134.1266667	204.7566667	0.295158529	6.568417913	4.302668208
0.01	dme-miR-282-5p	6mer2-7	GAGGCT	2L	1181768	1181773	+	2L_1181768_1181773_+	1	pooled	CG4896	FBtr0335394|FBtr0335395|FBtr0308698	1179902|1179230|1179230	1182454|1182454|1182454	2L	+	1181722	1181791	3'utr	CG4896	FlyBase	G1235.1	TCTACACAAGGAGAATCTGGACAAGCTTAAACGGAATCCCGCAGTTGAGGCTGGCACGGATGAGGGTCTA	84	1181767	0.906192762	5	81	284	0.961538462	1.698970004	0.336538462	0.154761905	0.317307692	84	3	1	100	2L:1181722-1181791	6	51	217	FBgn0031319	314.3566667	11.06666667	17.08	0.162236101	4.608433735	2.985948478
0.01	dme-miR-14-3p	6mer3-8	AAGACT	2L	1181949	1181954	+	2L_1181949_1181954_+	1	pooled	CG4896	FBtr0335394|FBtr0335395|FBtr0308698	1179902|1179230|1179230	1182454|1182454|1182454	2L	+	1181862	1182078	3'utr	CG4896	FlyBase	G1236.1	GATCGTGCCAAGGAACGCAGGCTGAAGTACGGTGAGAGCGATCCTCCTCCACCAAATAGGAGCCGGGAGCGTTTCGAGCAAGAGATAAAGACTTTGCAGTCGCGCCAGAAGGATTCTTTTGGCGCCACTGCAGCCATGCCCATCAGTTCGACCAACGTGGGCAGCCGCCTGATGCAGAAGATGGGCTGGTCGGAGGGCCAGGGACTGGGCAAAAAGA	785	1181956	0.894694809	24	756	3239	0.965346535	2.210853365	0.52970297	0.221656051	0.395049505	785	30	5	975	2L:1181862-1182078	6	689	218	FBgn0031319	314.3566667	11.06666667	17.08	2.191777917	62.25903614	40.33957845
0.01	dme-miR-277-3p	7mer-A1	GCATTTA	2L	1182331	1182337	+	2L_1182331_1182337_+	0.823349562	pooled	CG4896	FBtr0335394|FBtr0335395|FBtr0308698	1179902|1179230|1179230	1182454|1182454|1182454	2L	+	1182262	1182357	stop_codon	CG4896	FlyBase	G1238.1	GAAGCAGCGTTATGAGAACGCCTGAGACTCTTCTTAAAGTGTATGATTTTATTCCGCTTGAATATAGGGGCATTTAAGCATTGTTGTTTACCTCGA	32	1182314	0.729092742	11	31	227	0.973684211	1.568201724	0.078947368	0.15625	0.289473684	32	1	0	37	2L:1182262-1182357	7	11	219	FBgn0031319	314.3566667	11.06666667	17.08	0.0349921	0.993975904	0.644028103
0.01	dme-miR-276a-3p	8mer-A1	AGTTCCTA	2L	11827385	11827392	-	2L_11827385_11827392_-	0.637906983	pooled	esc	FBtr0080325	11827202	11827459	2L	-	11827335	11827448	5'utr	esc	FlyBase	G12804.1	GGCGCAACCACAAACCAAATCTCACGTGGCCAAAACTTACAACATTTCCCTCAATTAGTTCCTAGTTGGTTAGCATTAAGATATAGAATTACGCTCCTGTGCTGTTCCAAATTA	132	11827403	0.988582068	17	118	1098	0.893081761	1.67516709	0.044025157	0.174242424	0.314465409	132	15	2	142	2L:11827335-11827448	8	68	220	FBgn0000588	215.62	15.44	23.56	0.315369632	4.404145078	2.886247878
0.01	dme-miR-304-5p	7mer-A1	GAGATTA	2L	118450	118456	-	2L_118450_118456_-	0.823349562	pooled	CG4822	FBtr0100309|FBtr0100310|FBtr0330646	117077|117172|117077	119269|119426|119201	2L	-	118361	118478	3'utr	CG4822	FlyBase	G7945.1	CGAAAGGGATCAGTTTGACGAAGAGATTAGCCCAAAACTTTTGGAGGCCAAATGTAGCTGGTGGCTACAGTACAAGCTATTGCTTGTGCGTATGCTAATCCAAATGTGGAGAGATAAG	122	118437	0.817380992	19	119	659	0.97515528	2.195899652	0.124223602	0.254098361	0.434782609	122	4	0	157	2L:118361-118478	7	37	221	FBgn0031220	2984.836667	134.1266667	204.7566667	0.012395988	0.275858641	0.180702297
0.01	dme-miR-276a-3p	6mer3-8	AGTTCC	2L	1185556	1185561	+	2L_1185556_1185561_+	0.648312998	pooled	Tgt	FBtr0077971	1185516	1185698	2L	+	1185533	1185581	3'utr	Tgt	FlyBase	G1241.1	ACCTTTGTGTTTTGATAACCCAAAGTTCCGACTAAGAGGCATTTCTTAA	8	1185576	0.976403304	5	7	49	0.9	0.954242509	0.2	0.25	0.4	8	1	0	9	2L:1185533-1185581	6	8	222	FBgn0031321	94	7.383333333	11.40333333	0.085106383	1.083521445	0.701549255
0.01	dme-miR-2b-2-5p	8mer-A1	TTGAAGAA	2L	118680	118687	-	2L_118680_118687_-	0.624535332	pooled	CG4822	FBtr0100309|FBtr0100310|FBtr0330646	117077|117172|117077	119269|119426|119201	2L	-	118483	118873	3'utr	CG4822	FlyBase	G7946.1	GGTTTAGACGATTTATCGAGTTCACAATGCATTGCCCTACTCAAAGTTTTGGCCGCCGGGGGGCGCACTGTGATCTGCTCCATCCATACGCCATCTGCCAAGATCTTCGAGATGCTCGATGCAGTCTACGTTCTAGCCGAAGGCCAGTGCGTCTACCAAGGAAAGGGGTCCAACATTGTACCTTTCTTGAAGAACTTTGGGCTTTGTTGTCCAATAACCTACAACCCGGCTGACTTCATTATCGAAGTTGCTTGCCTTGAGTATGGCGGGTCCTATCACGAGCCAATGGTAGAAGCCGTGGGCAACGGCAAAGTTGCGCGATGGAGTCCTCCAGCAGTGGAAGGTGAAACAACAACAACCAAAACCGACACCACATCGGGGGCATCGTCGT	603	118676	0.999989034	73	576	3677	0.952941176	2.163757524	0.345098039	0.218905473	0.384313725	603	32	4	729	2L:118483-118873	8	149	223	FBgn0031220	2984.836667	134.1266667	204.7566667	0.049918979	1.110890203	0.727693034
0.01	dme-bantam-3p	6mer3-8	TGATCT	2L	118798	118803	-	2L_118798_118803_-	1	pooled	CG4822	FBtr0100309|FBtr0100310|FBtr0330646	117077|117172|117077	119269|119426|119201	2L	-	118483	118873	3'utr	CG4822	FlyBase	G7946.1	GGTTTAGACGATTTATCGAGTTCACAATGCATTGCCCTACTCAAAGTTTTGGCCGCCGGGGGGCGCACTGTGATCTGCTCCATCCATACGCCATCTGCCAAGATCTTCGAGATGCTCGATGCAGTCTACGTTCTAGCCGAAGGCCAGTGCGTCTACCAAGGAAAGGGGTCCAACATTGTACCTTTCTTGAAGAACTTTGGGCTTTGTTGTCCAATAACCTACAACCCGGCTGACTTCATTATCGAAGTTGCTTGCCTTGAGTATGGCGGGTCCTATCACGAGCCAATGGTAGAAGCCGTGGGCAACGGCAAAGTTGCGCGATGGAGTCCTCCAGCAGTGGAAGGTGAAACAACAACAACCAAAACCGACACCACATCGGGGGCATCGTCGT	603	118798	0.999989034	73	576	3677	0.952941176	2.163757524	0.345098039	0.218905473	0.384313725	603	32	4	729	2L:118483-118873	6	221	224	FBgn0031220	2984.836667	134.1266667	204.7566667	0.074040902	1.647696208	1.079329936
0.01	dme-miR-1007-3p	6mer3-8	TGAGCT	2L	118973	118978	-	2L_118973_118978_-	0.999999951	pooled	CG4822	FBtr0100309|FBtr0100310|FBtr0330646	117077|117172|117077	119269|119426|119201	2L	-	118932	119067	3'utr	CG4822	FlyBase	G7947.1	ATTTTGGGAATGTTGCGCCTAAAAGACACCCTAAACACCATGGCTCAAAAGCTATCTGGGGGTGAGCGAAAGCGTTTATGCATTGCCCTTGAGCTGGTCAACAACCCACCTGTCATCTTTCTAGATGAACCTACAA	100	118956	0.722138942	24	97	549	0.964285714	2.130333768	0.092857143	0.34	0.528571429	100	5	0	135	2L:118932-119067	6	51	225	FBgn0031220	2984.836667	134.1266667	204.7566667	0.017086362	0.380237586	0.249076139
0.01	dme-miR-14-3p	7mer-A1	AGACTGA	2L	119231	119237	-	2L_119231_119237_-	0.823349562	pooled	CG4822	FBtr0100309	117077	119269	2L	-	119140	119371	lincRNA_exon-lincRNA_intron	CG4822	FlyBase	G7948.1	GTGTGCGAATCCGGCGAGATTTTGGTAAACAACAGTCCGCGAGATATGCGAGTCTTTCGCAAAATGTCTCGATATATAATGCAGGTAAAAGTGGATTACTGAATTGCGTTCCCATAAATATTGGTGTAATTCATAGACTGATGTCCTGGACTCACAGTTTACCGTACTAGAAATGATGATTTTGGCGGCAAACTTGAAGTTGGGAAAAGAACTAAATTTAAAACAAAAGCTA	354	119238	0.983032075	38	335	2552	0.93495935	1.516629796	0.337398374	0.274011299	0.477642276	354	19	13	460	2L:119140-119371	7	228	226	FBgn0031220	2984.836667	134.1266667	204.7566667	0.076386089	1.69988568	1.113516857
0.01	dme-miR-190-5p	6mer3-8	ACATAT	2L	11984396	11984401	-	2L_11984396_11984401_-	1	pooled	CG6686	FBtr0089573|FBtr0089572|FBtr0301171	11984325|11984325|11984325	11984506|11984506|11987330	2L	-	11984381	11984409	3'utr	CG6686	FlyBase	G12814.1	ATACCACAACATATGCATCCGGCTCAAAT	5	11984392	0.931528152	2	4	17	0.75	0.77815125	0	0.6	0.75	5	2	0	6	2L:11984381-11984409	6	4	227	FBgn0032388	1118.523333	42.80333333	65.72	0.003576144	0.093450666	0.060864273
0.01	dme-miR-92b-3p	7mer-A1	TGCAATA	2L	11984447	11984453	-	2L_11984447_11984453_-	0.782911824	pooled	CG6686	FBtr0089573|FBtr0089572|FBtr0301171	11984325|11984325|11984325	11984506|11984506|11987330	2L	-	11984418	11984587	3'utr	CG6686	FlyBase	G12815.1	AAGACCGCTTACGTGGTGCTCAGTGGCAACAACAAAAATGTACCAGGTGTCAGTGGCTCCGCAATAGCCAAATTTAAGTAGAGAAGGGCGCAGGAAAGACTAGCAATTTAATTAACAAGATATACACAACCAAATGCAATAGACACTTCCTAATCCGCGTACTAAATACT	19	11984448	0.963994728	8	18	92	0.958333333	1.361727836	0.25	0.105263158	0.291666667	19	1	0	23	2L:11984418-11984587	7	4	228	FBgn0032388	1118.523333	42.80333333	65.72	0.003576144	0.093450666	0.060864273
0.01	dme-miR-995-3p,dme-miR-998-3p	7mer-m8	TGGTGCT	2L	11984568	11984574	-	2L_11984568_11984574_-	0.620204031	pooled	CG6686	FBtr0301171	11984325	11987330	2L	-	11984418	11984587	3'utr	CG6686	FlyBase	G12815.1	AAGACCGCTTACGTGGTGCTCAGTGGCAACAACAAAAATGTACCAGGTGTCAGTGGCTCCGCAATAGCCAAATTTAAGTAGAGAAGGGCGCAGGAAAGACTAGCAATTTAATTAACAAGATATACACAACCAAATGCAATAGACACTTCCTAATCCGCGTACTAAATACT	19	11984574	0.963994728	8	18	92	0.958333333	1.361727836	0.25	0.105263158	0.291666667	19	1	0	23	2L:11984418-11984587	7	4	229	FBgn0032388	1118.523333	42.80333333	65.72	0.003576144	0.093450666	0.060864273
0.01	dme-miR-282-5p	7mer-m8	AGAGGCT	2L	11984812	11984818	-	2L_11984812_11984818_-	0.631524569	pooled	CG6686	FBtr0301171	11984325	11987330	2L	-	11984803	11984840	5'utr	CG6686	FlyBase	G12817.1	ATGGCCGCATATTGAACCTCAAAGAGGCTTTCCGCTAC	9	11984828	0.713487696	4	9	47	1	1.113943352	0.230769231	0.444444444	0.615384615	9	0	0	13	2L:11984803-11984840	7	8	230	FBgn0032388	1118.523333	42.80333333	65.72	0.007152287	0.186901332	0.121728545
0.01	dme-miR-988-3p	6mer3-8	ACAAGG	2L	11984883	11984888	-	2L_11984883_11984888_-	1	pooled	CG6686	FBtr0301171	11984325	11987330	2L	-	11984869	11984935	5'utr	CG6686	FlyBase	G12818.1	TGGCCGTCGCGATCGCTTCCACTTTGGACCGATTACAGACTTTAAGGACAAGGAGACCTTCAAGCCC	41	11984893	0.969608118	6	39	221	0.94	1.070037867	0.12	0.219512195	0.36	41	0	3	47	2L:11984869-11984935	6	29	231	FBgn0032388	1118.523333	42.80333333	65.72	0.025927041	0.677517327	0.441265977
0.01	dme-miR-13b-2-5p	6mer3-8	TTTGAC	2L	11985312	11985317	-	2L_11985312_11985317_-	1	pooled	CG6686	FBtr0301171	11984325	11987330	2L	-	11985230	11985374	5'utr	CG6686	FlyBase	G12821.1	ATTCCCACGTACGGTATGGCGGGCAACCGTAATGAGGACTCCAATGACATGATGGACTTTGACAAGACCGAACAGCCGGAGGAGCATATGGAAACACATACCGATGAGCCTGCCCTGAGTCACGGCACCTGGAATTCGGTCAATC	47	11985322	0.958676609	11	45	215	0.984615385	1.806179974	0.2	0.255319149	0.461538462	47	1	0	64	2L:11985230-11985374	6	33	232	FBgn0032388	1118.523333	42.80333333	65.72	0.029503184	0.770967993	0.50213025
0.01	dme-miR-308-3p	7mer-m1	TGTGATT	2L	11985976	11985982	-	2L_11985976_11985982_-	0.521223855	pooled	CG6686	FBtr0301171	11984325	11987330	2L	-	11985843	11986011	5'utr	CG6686	FlyBase	G12824.1	GAAGGTCAGCCGAAAAAGCGCAAGAACTTTGTGATTGGTGAGAATATGGATGAGGAGCGGGAGCACAGACGCAAGCTCCTGGAGATTAAGACCAAATTAGCCGGCAAGCGTTTGGAAACCTTGGAGGACACCAATCTGCAGCTAGCATCGGACACTTACAGTGCAGAAG	481	11985976	0.969584134	19	472	2653	0.985270049	2.1775365	0.129296236	0.203742204	0.373158756	481	6	3	602	2L:11985843-11986011	7	365	233	FBgn0032388	1118.523333	42.80333333	65.72	0.326323099	8.527373258	5.553864881
0.01	dme-miR-999-3p	7mer-A1	GTTAACA	2L	11986158	11986164	-	2L_11986158_11986164_-	0.816131241	pooled	CG6686	FBtr0301171	11984325	11987330	2L	-	11986098	11986222	5'utr	CG6686	FlyBase	G12825.1	TCTAACTCTTAAGGATCAAGATGTGCTTAACGAGGAGGAAGGCGACACTCTAGTCAATGTTAACATGGTCGACGAAGAGCGCTATAAGAAGAATGTGGCCAACAAGAAGCAGAATCCGCTCAGTT	84	11986165	0.928410297	15	65	418	0.784482759	1.260071388	0.198275862	0.273809524	0.474137931	84	21	4	91	2L:11986098-11986222	7	40	234	FBgn0032388	1118.523333	42.80333333	65.72	0.035761435	0.934506658	0.608642727
0.01	dme-miR-305-3p	6mer3-8	ATGTGC	2L	11986197	11986202	-	2L_11986197_11986202_-	1	pooled	CG6686	FBtr0301171	11984325	11987330	2L	-	11986098	11986222	5'utr	CG6686	FlyBase	G12825.1	TCTAACTCTTAAGGATCAAGATGTGCTTAACGAGGAGGAAGGCGACACTCTAGTCAATGTTAACATGGTCGACGAAGAGCGCTATAAGAAGAATGTGGCCAACAAGAAGCAGAATCCGCTCAGTT	84	11986174	0.928410297	15	65	418	0.784482759	1.260071388	0.198275862	0.273809524	0.474137931	84	21	4	91	2L:11986098-11986222	6	32	235	FBgn0032388	1118.523333	42.80333333	65.72	0.028609148	0.747605327	0.486914181
0.01	dme-miR-2a-2-5p	8mer-m1	TGATGAGG	2L	11986512	11986519	-	2L_11986512_11986519_-	0.614713882	pooled	CG6686	FBtr0301171	11984325	11987330	2L	-	11986500	11986536	5'utr	CG6686	FlyBase	G12826.1	AAAACACTGGGAGAGTCTGATGAGGAAACTGACAATG	18	11986516	0.84309969	2	14	76	0.833333333	1	0.125	0.277777778	0.458333333	18	3	1	20	2L:11986500-11986536	8	18	236	FBgn0032388	1118.523333	42.80333333	65.72	0.016092646	0.420527996	0.273889227
0.01	dme-miR-2535b-3p	7mer-A1	CGTGAGA	2L	11986998	11987004	-	2L_11986998_11987004_-	0.782911824	pooled	CG6686	FBtr0301171	11984325	11987330	2L	-	11986980	11987039	5'utr	CG6686	FlyBase	G12827.1	TCTCCAAGCATGCCGAATATGAGTCTAGGCGAGAGCGTGAGATCGAACGGGAACGGGACG	14	11987020	0.939708965	4	13	53	0.9375	1.176091259	0.125	0.142857143	0.25	14	1	0	15	2L:11986980-11987039	7	6	237	FBgn0032388	1118.523333	42.80333333	65.72	0.005364215	0.140175999	0.091296409
0.01	dme-miR-988-3p	6mer3-8	ACAAGG	2L	11987298	11987303	-	2L_11987298_11987303_-	1	pooled	CG6686	FBtr0301171	11984325	11987330	2L	-	11987267	11987350	stop_codon	CG6686	FlyBase	G12828.1	GCAGGCGCAGGCCAAGTTGAGGGACGCCAGAGAATCGTCCAATCGTGACAAGGAGCGGGATTCTGGACGCGATCGTGAACTCCT	16	11987288	0.865483706	6	16	42	1	1.278753601	0.684210526	0.1875	0.315789474	16	0	0	19	2L:11987267-11987350	6	9	238	FBgn0032388	1118.523333	42.80333333	65.72	0.008046323	0.210263998	0.136944614
0.01	dme-miR-1012-3p	7mer-m8	TTGACTA	2L	11988801	11988807	-	2L_11988801_11988807_-	0.616630248	pooled	zuc	FBtr0080316	11988733	11989062	2L	-	11988786	11988822	3'utr	zuc	FlyBase	G12831.1	TAGTTATGATCAGCTTTGACTATATATATAACTTTCT	9	11988808	0.722933244	4	7	81	0.818181818	0.653212514	0	0.222222222	0.363636364	9	1	1	9	2L:11988786-11988822	7	9	239	FBgn0261266	108.3366667	11.63	17.8	0.083074367	0.773860705	0.505617978
0.01	dme-bantam-3p	6mer3-8	TGATCT	2L	11988947	11988952	-	2L_11988947_11988952_-	0.999999967	pooled	zuc	FBtr0080316	11988733	11989062	2L	-	11988928	11988980	3'utr	zuc	FlyBase	G12832.1	AATTAAACTAAAACTTTTTAAGGCAGCTTGATCTTCACACACAAAGGAGTGCC	67	11988952	0.97276159	6	66	398	0.989247312	1.662757832	0.032258065	0.268656716	0.47311828	67	0	1	92	2L:11988928-11988980	6	67	240	FBgn0261266	108.3366667	11.63	17.8	0.618442509	5.760963027	3.764044944
0.01	dme-miR-8-3p	6mer3-8	CAGTAT	2L	11989018	11989023	-	2L_11989018_11989023_-	1	pooled	zuc	FBtr0080316	11988733	11989062	2L	-	11989005	11989057	3'utr	zuc	FlyBase	G12833.1	AATTGATTTAATGTATGACTACCAAACAGTTCCTCAGTATGCCAAATAATTAT	11	11989019	0.977974805	6	11	72	1	1.176091259	0.133333333	0.272727273	0.466666667	11	0	0	15	2L:11989005-11989057	6	11	241	FBgn0261266	108.3366667	11.63	17.8	0.101535337	0.945829751	0.617977528
0.01	dme-miR-1006-3p	6mer2-7	GAATTT	2L	11992497	11992502	+	2L_11992497_11992502_+	1	pooled	escl	FBtr0080286	11992473	11992848	2L	+	11992472	11992535	stop_codon	escl	FlyBase	G5192.1	TAGGATGAGTGTTTCTAGGCTAAAAGAATTTTCCTTATCCTTCTAAATCCGATACCATATTTAT	25	11992519	0.764457812	8	18	224	0.64516129	1.301029996	0.032258065	0.16	0.322580645	25	11	0	20	2L:11992472-11992535	6	14	242	FBgn0032391	94.35	7.533333333	11.52	0.148383678	1.85840708	1.215277778
0.01	dme-miR-307a-3p	6mer2-7	GTTGTG	2L	11992732	11992737	+	2L_11992732_11992737_+	1	pooled	escl	FBtr0080286	11992473	11992848	2L	+	11992720	11992811	3'utr	escl	FlyBase	G5193.1	TTATCATCTTATGTTGTGTGAATGGCGTGGGCTCTATCTTTAATGTTTATATTTTAACTAACTAACTTGTACACAATAAAAACTGTGAACAC	9	11992742	0.983276371	4	8	66	1	1.176091259	0	0.444444444	0.666666667	9	0	0	15	2L:11992720-11992811	6	5	243	FBgn0032391	94.35	7.533333333	11.52	0.052994171	0.663716814	0.434027778
0.01	dme-miR-1006-3p	6mer2-7	GAATTT	2L	11996408	11996413	+	2L_11996408_11996413_+	1	pooled	Qtzl	FBtr0339524|FBtr0080288	11996242|11996242	11996723|11996469	2L	+	11996362	11996451	3'utr	Qtzl	FlyBase	G5200.1	TGGCGATGGGATCGCGTCAATTAGGATGAGTGTTTCTAGGCTAAAAGAATTTTCCTTATCCTTCTAAATCCGATACCATATTTATGTAAC	28	11996413	0.990940066	14	26	275	0.944444444	1.531478917	0.027777778	0.25	0.416666667	28	2	0	34	2L:11996362-11996451	6	18	244	FBgn0051864	168.2133333	28.36333333	43.04666667	0.107006975	0.634622165	0.418150844
0.01	dme-miR-283-5p	8mer-A1	TGATATTA	2L	12014652	12014659	-	2L_12014652_12014659_-	0.592192292	pooled	CG6734	FBtr0080312	12014302	12014692	2L	-	12014647	12014689	3'utr	CG6734	FlyBase	G12851.1	TTTTGGTATCACACCATTTGTACAATACTATGATATTATAGTC	6	12014659	0.766262816	3	6	45	1	0.84509804	0.142857143	0.166666667	0.285714286	6	0	0	7	2L:12014647-12014689	8	3	245	FBgn0032395	274	5.053333333	7.69	0.010948905	0.593667546	0.390117035
0.01	dme-miR-275-3p,dme-miR-306-5p	6mer2-7	TACCTG	2L	12036163	12036168	-	2L_12036163_12036168_-	1	pooled	Tom70	FBtr0080310|FBtr0080309|FBtr0080311	12035982|12036001|12036001	12036270|12036270|12036270	2L	-	12036141	12036184	3'utr	Tom70	FlyBase	G12866.1	AAGTTAATATCGACCATACCTGTTATTTATATATATATATATAA	72	12036162	0.733084415	7	70	664	0.978947368	1.491361694	0	0.277777778	0.452631579	72	0	2	93	2L:12036141-12036184	6	72	246	FBgn0032397	498.9933333	27.16	41.57	0.144290505	2.65095729	1.732018282
0.01	dme-miR-277-3p	7mer-A1	GCATTTA	2L	12036206	12036212	-	2L_12036206_12036212_-	0.823349562	pooled	Tom70	FBtr0080310|FBtr0080309|FBtr0080311	12035982|12036001|12036001	12036270|12036270|12036270	2L	-	12036185	12036283	stop_codon	Tom70	FlyBase	G12867.1	GGGCGTTGCATAGAGTATGAAACCGGTGTGTGTTGGGATTGATATCCCGAGAAAATAAGAGCCAGCGCGGAGCATTTAGCCAGCAGTCCTACTCTAATT	16	12036208	0.964906118	10	15	80	1	1.322219295	0.238095238	0.25	0.428571429	16	0	0	21	2L:12036185-12036283	7	8	247	FBgn0032397	498.9933333	27.16	41.57	0.016032278	0.29455081	0.192446476
0.01	dme-miR-317-3p	6mer3-8	TGTGTT	2L	12036250	12036255	-	2L_12036250_12036255_-	1	pooled	Tom70	FBtr0080310|FBtr0080309|FBtr0080311	12035982|12036001|12036001	12036270|12036270|12036270	2L	-	12036185	12036283	stop_codon	Tom70	FlyBase	G12867.1	GGGCGTTGCATAGAGTATGAAACCGGTGTGTGTTGGGATTGATATCCCGAGAAAATAAGAGCCAGCGCGGAGCATTTAGCCAGCAGTCCTACTCTAATT	16	12036257	0.964906118	10	15	80	1	1.322219295	0.238095238	0.25	0.428571429	16	0	0	21	2L:12036185-12036283	6	6	248	FBgn0032397	498.9933333	27.16	41.57	0.012024209	0.220913108	0.144334857
0.01	dme-miR-996-3p,dme-miR-279-3p	6mer3-8	TCTAGT	2L	12038808	12038813	-	2L_12038808_12038813_-	1	pooled	CG6766	FBtr0080308	12038629	12038826	2L	-	12038794	12038852	stop_codon	CG6766	FlyBase	G12874.1	GCACAGATGAGGAGAATCACCCATAGGCTGTCCGTGTATTCTAGTGAATTCCTATAAAT	100	12038829	0.895890671	5	96	675	0.97810219	2.127104798	0.270072993	0.26	0.459854015	100	3	0	134	2L:12038794-12038852	6	49	249	FBgn0032398	657.34	42.32333333	64.65666667	0.074542855	1.1577538	0.757849152
0.01	dme-miR-1008-3p	7mer-m8	AGCTGTG	2L	12051820	12051826	+	2L_12051820_12051826_+	0.671795832	pooled	CG14945	FBtr0080295|FBtr0080294	12051689|12051689	12052049|12052049	2L	+	12051800	12051831	3'utr	CG14945	FlyBase	G5220.1	ATGCTCCTTATTGTACTGCTAGCTGTGTAGCT	5	12051816	0.800048465	3	5	45	1	0.77815125	0	0.2	0.333333333	5	0	0	6	2L:12051800-12051831	7	4	250	FBgn0032402	22.10666667	1.28	1.97	0.180940893	3.125	2.030456853
0.01	dme-miR-9b-5p,dme-miR-9c-5p	6mer3-8	ACCAAA	2L	12052070	12052075	-	2L_12052070_12052075_-	1	pooled	JhI-21	FBtr0089656|FBtr0305089|FBtr0342608|FBtr0346427|FBtr0089655	12051753|12051753|12051753|12051753|12051753	12052229|12052229|12052229|12052229|12052229	2L	-	12052035	12052445	stop_codon	JhI-21	FlyBase	G12892.2	AGCTGCGTGACACTCGTACTGCTGCCCAATTTGGAGGAGCCACAAAATCTGCTCATTGGCATCGGCATAACCCTGGCTGGCATTCCGTTCTACTACGCCTTCATCGCCCGAAAAAAGAAGCCCAAGTGCTACGGCCGATTGTCCAATTCCGTAGTGGAGATTTGCCGGGCCATCTTCAATACCACCATTATCGAATCGAATGAGGCTATTAACTAGGCCTACATATATGTGTGTACCACAACCGTAGAATTTATGCATTTAGTTAAAAAAAAACACTCGTAATTGATATTCGAAAAACGTGAAACTGAAAACTTGTTAAATTTGAAACCGTTTTAAGTGCCGTTTGTATGATATTTTAGCATTGCTCATCACCAAAATTGGCGTCGATTAGAATTTAGT…	2203	12052068	0.977542039	85	2117	14919	0.961998593	2.260707251	0.127726953	0.234226055	0.406403941	2203	94	14	2734	2L:12052035-12052445	6	659	251	FBgn0028425	1112.883333	63.32333333	95.85666667	0.592155512	10.40690635	6.874847863
0.01	dme-bantam-3p	6mer2-7	GATCTC	2L	12057960	12057965	+	2L_12057960_12057965_+	1	pooled	RpL7-like	FBtr0113037	12057327	12058251	2L	+	12057923	12057975	3'utr	RpL7-like	FlyBase	G5227.1	GACACCGACCGCGATGGACTGCAAAAAATTCTGGCCCGATCTCTCAAGGAACC	6	12057966	0.925360688	3	6	18	1	1	0	0.5	0.7	6	0	0	10	2L:12057923-12057975	6	4	252	FBgn0032404	1359.796667	179.67	273.4833333	0.002941616	0.022263038	0.01462612
0.01	dme-miR-9b-5p,dme-miR-9c-5p	6mer2-7	CCAAAG	2L	12100612	12100617	+	2L_12100612_12100617_+	1	pooled	Ced-12	FBtr0080330	12100540	12100839	2L	+	12100572	12100622	3'utr	Ced-12	FlyBase	G5246.1	TTCGATTCATTCTAGACTCCCCCATCACCCAAGATACATGCCAAAGTGTAC	24	12100610	0.776889174	6	23	110	0.972222222	1.544068044	0	0.458333333	0.638888889	24	1	0	35	2L:12100572-12100622	6	14	253	FBgn0032409	609.2533333	28.43666667	43.38333333	0.022978947	0.492322119	0.322704572
0.01	dme-bantam-3p	6mer3-8	TGATCT	2L	12100649	12100654	+	2L_12100649_12100654_+	1	pooled	Ced-12	FBtr0080330	12100540	12100839	2L	+	12100627	12100697	3'utr	Ced-12	FlyBase	G5247.1	AACATAATCGTATTCTCCGATCTGATCTTCTACTAGTATTACTTGTGCAATTCCCCGAACACAAAATGAAC	66	12100649	0.851438256	16	61	592	0.916666667	1.886490725	0.285714286	0.272727273	0.428571429	66	7	0	77	2L:12100627-12100697	6	49	254	FBgn0032409	609.2533333	28.43666667	43.38333333	0.080426314	1.723127418	1.129466001
0.01	dme-bantam-3p	7mer-m8	TGATCTC	2L	12100792	12100798	-	2L_12100792_12100798_-	0.661615243	pooled	Patsas	FBtr0080362	12100763	12101247	2L	-	12100777	12100819	3'utr	Patsas	FlyBase	G12922.1	TGTATAAAATGTGTTATTTAATGATCTCTATATATTATATACC	25	12100798	0.706434873	7	22	293	0.911764706	1.491361694	0.647058824	0.32	0.5	25	3	0	31	2L:12100777-12100819	7	25	255	FBgn0029137	12.51333333	0.613333333	0.946666667	1.99786894	40.76086957	26.4084507
0.01	dme-miR-965-3p	7mer-m8	TACGCTT	2L	12100849	12100855	-	2L_12100849_12100855_-	0.620204855	pooled	Patsas	FBtr0080362	12100763	12101247	2L	-	12100832	12100881	3'utr	Patsas	FlyBase	G12923.1	AATTACCTTTTAGGCTTGGATAAGAATACGCTTCTCTTGTTAGTTTTTGT	10	12100855	0.915000146	2	10	91	1	1.113943352	0.230769231	0.3	0.461538462	10	0	0	13	2L:12100832-12100881	7	10	256	FBgn0029137	12.51333333	0.613333333	0.946666667	0.799147576	16.30434783	10.56338028
0.01	dme-miR-277-3p	7mer-m8	TGCATTT	2L	12107344	12107350	-	2L_12107344_12107350_-	0.620204266	pooled	Rab6	FBtr0080361|FBtr0346437	12107285|12107219	12108172|12108172	2L	-	12107339	12107454	3'utr	Rab6	FlyBase	G12924.1	TGTATTTTTATGACTAAAACTGAAACAGATAAGCAGAGCACGAGCAGAGCAAACACTTAACAATATTATTAACGATTTTTGCTTCGATTAGCGAGAGAACTTTGTGCATTTTTTAC	11	12107353	0.988081674	8	9	78	0.8125	1.113943352	0.3125	0.454545455	0.625	11	3	0	13	2L:12107339-12107454	7	4	257	FBgn0015797	1477.666667	97.91333333	149.3266667	0.00270697	0.040852455	0.02678691
0.01	dme-miR-970-3p	8mer-A1	TCTTATGA	2L	12107479	12107486	-	2L_12107479_12107486_-	0.630790218	pooled	Rab6	FBtr0080361|FBtr0346437	12107285|12107219	12108172|12108172	2L	-	12107470	12107548	3'utr	Rab6	FlyBase	G12925.1	TTAGCACAGCGAACGCGACTGCTAACTGGAACTGTGGATGGCATAGGACTTGGCCACGTGCATCTTATGAATAAATATA	20	12107498	0.968998504	9	19	110	0.954545455	1.322219295	0.227272727	0.1	0.181818182	20	1	0	21	2L:12107470-12107548	8	6	258	FBgn0015797	1477.666667	97.91333333	149.3266667	0.004060456	0.061278682	0.040180365
0.01	dme-miR-317-3p	8mer-A1	TGTGTTCA	2L	12107651	12107658	-	2L_12107651_12107658_-	0.631136783	pooled	Rab6	FBtr0080361|FBtr0346437	12107285|12107219	12108172|12108172	2L	-	12107636	12107699	3'utr	Rab6	FlyBase	G12926.1	TCTCGGCATCTCCAGCAGTCGTAGATACCACGCAGCCAGTCTGTGTTCAATGATTCCACCAGCC	90	12107659	0.821675374	10	82	588	0.943925234	2.004321374	0.186915888	0.166666667	0.299065421	90	6	0	101	2L:12107636-12107699	8	76	259	FBgn0015797	1477.666667	97.91333333	149.3266667	0.051432439	0.776196636	0.508951292
0.01	dme-miR-252-5p	7mer-m8	GTACTTA	2L	12107740	12107746	-	2L_12107740_12107746_-	0.58829764	pooled	Rab6	FBtr0080361|FBtr0346437	12107285|12107219	12108172|12108172	2L	-	12107713	12107763	3'utr	Rab6	FlyBase	G12927.1	AAAAAACCCAAGACCATGTACTTATGTCAGGCCAGGCGGTCCCAGGATCCT	31	12107747	0.963164856	3	29	148	0.972222222	1.544068044	0.027777778	0.161290323	0.277777778	31	1	0	35	2L:12107713-12107763	7	29	260	FBgn0015797	1477.666667	97.91333333	149.3266667	0.019625536	0.296180295	0.194205098
0.01	dme-miR-275-3p,dme-miR-306-5p	6mer2-7	TACCTG	2L	12171289	12171294	-	2L_12171289_12171294_-	1	pooled	CG6583	FBtr0080358	12171202	12171697	2L	-	12171234	12171336	3'utr	CG6583	FlyBase	G12934.1	ATTCCGAAAATGCTTACGTTTGACATATTTATTACTAGTATTTACCTGCCATATCCGAATAACCACTACCATATCGAAAAACCAGTAAATTGTACACACAGAA	37	12171295	0.985240078	13	35	279	0.958333333	1.361727836	0.041666667	0.243243243	0.416666667	37	1	1	46	2L:12171234-12171336	6	25	261	FBgn0032420	73.66666667	8.476666667	12.93333333	0.339366516	2.949272513	1.932989691
0.01	dme-miR-184-3p	8mer-A1	TCCGTCCA	2L	12173897	12173904	+	2L_12173897_12173904_+	0.631136385	pooled	crok	FBtr0080342	12173602	12174091	2L	+	12173828	12173970	3'utr	crok	FlyBase	G5263.1	TGAGCGATGTGTAATCAAGTGCCTTTTCTGTAACGGACTCGTATTGTAACTTAAGCCTGGAATACTATTTCCGTCCAAAAAATATCTTACGCCTATGACATTCCATCTCGTAAACTGAATCTTGTAATACTTTCTATTTTCTA	1237	12173896	0.752707993	27	1198	8177	0.966936993	2.412180448	0.005614473	0.223120453	0.400499064	1237	48	5	1550	2L:12173828-12173970	8	1132	262	FBgn0032421	76	9.133333333	13.88666667	14.89473684	123.9416058	81.51704273
0.01	dme-miR-932-5p	6mer3-8	GGAATT	2L	122680	122685	-	2L_122680_122685_-	0.591720885	pooled	CG3164	FBtr0078153|FBtr0078155|FBtr0100379|FBtr0078154	122622|122622|122622|122622	123128|123128|123128|123128	2L	-	122639	122715	3'utr	CG3164	FlyBase	G7958.1	ATTTTTATTCAAGGTACTTTAAGACCCTTTGGAATTTTTTGTAATATTTTCTTATTACAGGTTTAGAATAAACATTT	27	122687	0.799329749	13	24	254	0.921052632	0.942008053	0.052631579	0.333333333	0.526315789	27	0	3	35	2L:122639-122715	6	17	263	FBgn0025683	1716.21	73.79	112.3166667	0.009905548	0.230383521	0.151357768
0.01	dme-miR-92b-3p	8mer-A1	GTGCAATA	2L	12403309	12403316	-	2L_12403309_12403316_-	0.628914615	pooled	vir-1	FBtr0305263|FBtr0080389|FBtr0080390|FBtr0334761|FBtr0100125	12403268|12403268|12403268|12403268|12403268	12403580|12403580|12403580|12403580|12403580	2L	-	12403274	12403320	3'utr	vir-1	FlyBase	G12937.1	TGAAGTGCAATAAAATATATGCGATGTCTTTGATAAAACTGACTATT	17	12403303	0.977615361	3	17	123	1	1.342422681	0.181818182	0.235294118	0.409090909	17	0	0	22	2L:12403274-12403320	8	15	264	FBgn0043841	3920.323333	419.3833333	639.8233333	0.003826215	0.0357668	0.023443972
0.01	dme-miR-7-5p	6mer3-8	GTCTTC	2L	12403342	12403347	-	2L_12403342_12403347_-	1	pooled	vir-1	FBtr0305263|FBtr0080389|FBtr0080390|FBtr0334761|FBtr0100125	12403268|12403268|12403268|12403268|12403268	12403580|12403580|12403580|12403580|12403580	2L	-	12403330	12403366	3'utr	vir-1	FlyBase	G12938.1	AGTGTATTAATATAAATAAGTCTTCGATAATTGGCTT	5	12403336	0.760416445	3	4	43	0.875	0.84509804	0.125	0.4	0.625	5	1	0	7	2L:12403330-12403366	6	5	265	FBgn0043841	3920.323333	419.3833333	639.8233333	0.001275405	0.011922267	0.007814657
0.01	dme-miR-8-3p	7mer-A1	AGTATTA	2L	12403424	12403430	-	2L_12403424_12403430_-	0.823349562	pooled	vir-1	FBtr0305263|FBtr0080389|FBtr0080390|FBtr0334761|FBtr0100125	12403268|12403268|12403268|12403268|12403268	12403580|12403580|12403580|12403580|12403580	2L	-	12403414	12403446	3'utr	vir-1	FlyBase	G12939.1	ATTTTCACAGACAACGAGTATTATGTATGCAAG	16	12403423	0.631678296	5	16	83	1	1.361727836	0.086956522	0.4375	0.608695652	16	0	0	23	2L:12403414-12403446	7	16	266	FBgn0043841	3920.323333	419.3833333	639.8233333	0.004081296	0.038151254	0.025006903
0.01	dme-miR-9b-5p,dme-miR-9c-5p	7mer-A1	CCAAAGA	2L	12403483	12403489	-	2L_12403483_12403489_-	0.823349562	pooled	vir-1	FBtr0305263|FBtr0080389|FBtr0080390|FBtr0334761|FBtr0100125	12403268|12403268|12403268|12403268|12403268	12403580|12403580|12403580|12403580|12403580	2L	-	12403453	12403525	3'utr	vir-1	FlyBase	G12940.1	GCTTGTAAACATAAAACGAGGATATCTCTGAGAGATCCAAAGAAATCGGCGCTCATTTCATCCGTAATTTATC	48	12403497	0.783666162	9	43	229	0.892307692	1.064457989	0.123076923	0.270833333	0.461538462	48	3	4	58	2L:12403453-12403525	7	33	267	FBgn0043841	3920.323333	419.3833333	639.8233333	0.008417673	0.078686961	0.051576737
0.01	dme-miR-277-3p	6mer2-7	GCATTT	2L	12403547	12403552	-	2L_12403547_12403552_-	1	pooled	vir-1	FBtr0305263|FBtr0080389|FBtr0080390|FBtr0334761|FBtr0100125	12403268|12403268|12403268|12403268|12403268	12403580|12403580|12403580|12403580|12403580	2L	-	12403539	12403758	stop_codon	vir-1	FlyBase	G12941.1	CGATATCGAGGAGAACTTTGTGCCCATTGACCTATCCAACGATATAGCCGTCAACGATTTGGCTGCCGCAGATCCCAATTTTCCCATCAATGAAGATGCCGAGTTCATTGTGCACCCAGCTGTAATCAGAACTATGCCTATGTTCGAGAAGCTTTCTTTAGGAGAGCCTGCGAAATGAGGTTTCTAAGTCTCTCCCACTAGTCTAGGCATTTTCTTTTAG	114	12403555	0.762102753	38	106	687	0.943262411	2.123851641	0.269503546	0.192982456	0.34751773	114	8	0	133	2L:12403539-12403758	6	32	268	FBgn0043841	3920.323333	419.3833333	639.8233333	0.008162592	0.076302508	0.050013806
0.01	dme-miR-304-5p	6mer3-8	TGAGAT	2L	12407065	12407070	-	2L_12407065_12407070_-	1	pooled	vir-1	FBtr0334762|FBtr0080391	12406992|12406992	12407178|12407178	2L	-	12406993	12407081	3'utr	vir-1	FlyBase	G12947.1	GAATTGTATATTGAGATCTTTCTATAACTTGTAATATACCTATATACATATTTCTATTCTTTTTTTAAATAAAGTTTTCCATAAAACTA	15	12407071	0.991201098	11	14	148	0.941176471	0.903089987	0.470588235	0.133333333	0.235294118	15	0	1	16	2L:12406993-12407081	6	9	269	FBgn0043841	3920.323333	419.3833333	639.8233333	0.002295729	0.02146008	0.014066383
0.01	dme-miR-190-5p	6mer3-8	ACATAT	2L	12407151	12407156	-	2L_12407151_12407156_-	1	pooled	vir-1	FBtr0334762|FBtr0080391	12406992|12406992	12407178|12407178	2L	-	12407088	12407163	3'utr	vir-1	FlyBase	G12948.1	AGAAAAAACATATATCCTTTGAAAGACATTTAACCTGGAAATGCTTGGCAAGCGCTCTACTAACCAATAAAAAAAA	25	12407134	0.981714332	10	20	148	0.78125	1.397940009	0.09375	0.24	0.40625	25	7	0	25	2L:12407088-12407163	6	7	270	FBgn0043841	3920.323333	419.3833333	639.8233333	0.001785567	0.016691174	0.01094052
0.01	dme-miR-1003-3p	6mer2-7	TGTGAG	2L	12426966	12426971	-	2L_12426966_12426971_-	1	pooled	CG5446	FBtr0080388|FBtr0333093|FBtr0333094	12426898|12426898|12426629	12427225|12427225|12427225	2L	-	12426938	12426988	3'utr	CG5446	FlyBase	G12958.1	AAGTAAAGTAATTCTTTTGTGAGCAATGGCCAATAATTTTGAATTATTGCC	16	12426973	0.971126335	6	15	130	0.944444444	0.929418926	0	0.125	0.222222222	16	0	1	17	2L:12426938-12426988	6	15	271	FBgn0032429	186	33.08333333	50.87	0.080645161	0.453400504	0.294869275
0.01	dme-miR-318-3p	6mer3-8	CCCAGT	2L	12427140	12427145	-	2L_12427140_12427145_-	1	pooled	CG5446	FBtr0080388|FBtr0333093|FBtr0333094	12426898|12426898|12426629	12427225|12427225|12427225	2L	-	12427034	12427203	3'utr	CG5446	FlyBase	G12959.1	ACGCCCATTCGGAAAGTGCATCCCAATACCATTAGATACATACATCGAACACCTGGCACCCAGTCACCCGTATCAAGTTTACAATTCCAGGTTCTCACATTCATTTAATCTCCTCCGCACCCAGCTGCTCCCCAAGAAATGAAGAAAAGAACACATTTGCTCATCCATTT	72	12427119	0.972760172	21	63	371	0.857142857	1.322219295	0.040816327	0.277777778	0.469387755	72	11	3	84	2L:12427034-12427203	6	13	272	FBgn0032429	186	33.08333333	50.87	0.069892473	0.392947103	0.255553371
0.01	dme-miR-304-5p	6mer3-8	TGAGAT	2L	12439610	12439615	+	2L_12439610_12439615_+	1	pooled	Elf	FBtr0344859|FBtr0333090|FBtr0333089|FBtr0080369	12439563|12439563|12439563|12439563	12440602|12440602|12441279|12440602	2L	+	12439525	12439632	stop_codon	Elf	FlyBase	G5288.1	AACCATTGCCATTGGCAAGGTGCTGAAGGTGGTCGAATAAATTGAGCCTAGCTAAATTCGAGCGCCCGCCTTTCATTGCGATTTTTGAGATAGCATTGCAAGCCCGAC	13	12439616	0.963240849	9	13	68	1	1.204119983	0.3125	0.230769231	0.375	13	0	0	16	2L:12439525-12439632	6	5	273	FBgn0020443	5168.45	195.0133333	300.5566667	0.000967408	0.025639273	0.016635798
0.01	dme-miR-277-3p	6mer3-8	TGCATT	2L	12439867	12439872	+	2L_12439867_12439872_+	1	pooled	Elf	FBtr0344859|FBtr0333090|FBtr0333089|FBtr0080369	12439563|12439563|12439563|12439563	12440602|12440602|12441279|12440602	2L	+	12439792	12439890	3'utr	Elf	FlyBase	G5289.1	ACGGAACGGAACGGCAATGTAGGCAGGCGAAAAGTTAATTTACAACAAGGACGAGTTCGGAGATAGAAACAGAAATGCATTATATACGAATTATAAACT	61	12439871	0.962208655	9	57	290	0.95890411	1.84509804	0.054794521	0.196721311	0.328767123	61	3	0	70	2L:12439792-12439890	6	49	274	FBgn0020443	5168.45	195.0133333	300.5566667	0.009480599	0.251264871	0.163030821
0.01	dme-miR-2b-2-5p	8mer-A1	TTGAAGAA	2L	12440009	12440016	+	2L_12440009_12440016_+	0.627007348	pooled	Elf	FBtr0344859|FBtr0333090|FBtr0333089|FBtr0080369	12439563|12439563|12439563|12439563	12440602|12440602|12441279|12440602	2L	+	12439981	12440027	3'utr	Elf	FlyBase	G5290.1	ACGTATATATGCAAAGAGAGAGAAAGAGTTGAAGAAGAGGAGTTGCA	23	12440009	0.764245363	4	20	49	0.878787879	1.161368002	0.454545455	0.347826087	0.545454545	23	3	1	29	2L:12439981-12440027	8	20	275	FBgn0020443	5168.45	195.0133333	300.5566667	0.003869632	0.10255709	0.066543192
0.01	dme-miR-283-5p	6mer2-7	GATATT	2L	12440065	12440070	+	2L_12440065_12440070_+	1	pooled	Elf	FBtr0344859|FBtr0333090|FBtr0333089|FBtr0080369	12439563|12439563|12439563|12439563	12440602|12440602|12441279|12440602	2L	+	12440062	12440218	3'utr	Elf	FlyBase	G5291.1	AAGGATATTGAGCACTTGTCGCAGTCGTCGTTTTCTTTTGGTTTACTATTTTGTATAAACTGTAAGCATTAAATAGCCTACACGTACATGCCTAAATCGCGCGCAATACGTGAATTTCTTTAAAATACTAAAACTAAAGCTGCAAGCTACCCAATTT	15	12440078	0.976877736	13	15	96	1	1.255272505	0.222222222	0.2	0.333333333	15	0	0	18	2L:12440062-12440218	6	2	276	FBgn0020443	5168.45	195.0133333	300.5566667	0.000386963	0.010255709	0.006654319
0.01	dme-miR-12-5p	6mer3-8	AATACT	2L	12440185	12440190	+	2L_12440185_12440190_+	1	pooled	Elf	FBtr0344859|FBtr0333090|FBtr0333089|FBtr0080369	12439563|12439563|12439563|12439563	12440602|12440602|12441279|12440602	2L	+	12440062	12440218	3'utr	Elf	FlyBase	G5291.1	AAGGATATTGAGCACTTGTCGCAGTCGTCGTTTTCTTTTGGTTTACTATTTTGTATAAACTGTAAGCATTAAATAGCCTACACGTACATGCCTAAATCGCGCGCAATACGTGAATTTCTTTAAAATACTAAAACTAAAGCTGCAAGCTACCCAATTT	15	12440188	0.976877736	13	15	96	1	1.255272505	0.222222222	0.2	0.333333333	15	0	0	18	2L:12440062-12440218	6	3	277	FBgn0020443	5168.45	195.0133333	300.5566667	0.000580445	0.015383564	0.009981479
0.01	dme-miR-968-5p	7mer-A1	CTACTTA	2L	12440481	12440487	+	2L_12440481_12440487_+	0.823334283	pooled	Elf	FBtr0344859|FBtr0333090|FBtr0333089|FBtr0080369	12439563|12439563|12439563|12439563	12440602|12440602|12441279|12440602	2L	+	12440460	12440498	3'utr	Elf	FlyBase	G5293.1	ATTTAAAACCATTTGATTTTGCTACTTAAAACACATTTG	11	12440479	0.949287116	3	10	90	1	1.146128036	0.142857143	0.181818182	0.357142857	11	0	0	14	2L:12440460-12440498	7	11	278	FBgn0020443	5168.45	195.0133333	300.5566667	0.002128298	0.0564064	0.036598756
0.01	dme-miR-970-3p	8mer-A1	TCTTATGA	2L	12452005	12452012	-	2L_12452005_12452012_-	0.630790218	pooled	CG5418	FBtr0080382	12451943	12452060	2L	-	12451966	12452029	3'utr	CG5418	FlyBase	G12970.1	AGAATAACTTTAATTGTTCTTATGATTTGTCTTGGCACATTGGATCGATCTTAAGTTTACGAAT	18	12452012	0.6884587	10	17	195	0.909090909	1.301029996	0.181818182	0.166666667	0.318181818	18	2	0	20	2L:12451966-12452029	8	11	279	FBgn0032436	3.666666667	0.376666667	0.583333333	3	29.20353982	18.85714286
0.01	dme-miR-12-5p	6mer2-7	ATACTC	2L	12455886	12455891	-	2L_12455886_12455891_-	1	pooled	bun	FBtr0299652|FBtr0300523|FBtr0339528	12455538|12455538|12455538	12457755|12457755|12457755	2L	-	12455650	12456031	3'utr	bun	FlyBase	G12977.2	ACTCGTTTTTGGGGCAGGGCACACGATTCTGCCCCAGAGAACACAAAATGCAGCCTGCGGAGACGCAAATTGTCTAAGGCTAGCGTGGATTAAACAAGAAAATTATCATCCAAAATGAAAAGGGATTAAAACCAAATATGATACTCCAACTCCAAGTGCCGAAAACTAGCTGTCTACAGGGCAAACACCAATGGACAGACAAATCAGATAGACGGACGGACAGGACAGACTAATGTCACATCCCCCGAACACAGTAATTCTGTTGAAAAGTATTTCCCTTTATGATTTTTGTATTCAATTCAGAGAACCATCTTCATGCGTTTCATGTTTAGTTCTTCTCCTATGAGTTTTACGACTTAAGCCTCTTTTTAAGCTAACTATT	258	12455893	0.981654432	43	239	1330	0.925465839	2.173186268	0.086956522	0.201550388	0.360248447	258	23	1	298	2L:12455650-12456031	6	131	280	FBgn0259176	10573.67	421.1233333	647.0833333	0.012389265	0.311072766	0.202446877
0.01	dme-miR-2b-2-5p	6mer2-7	TGAAGA	2L	12456336	12456341	-	2L_12456336_12456341_-	1	pooled	bun	FBtr0299652|FBtr0300523|FBtr0339528	12455538|12455538|12455538	12457755|12457755|12457755	2L	-	12456312	12456539	3'utr	bun	FlyBase	G12978.2	AAGAAAGCTTATCAAAATTGTTTGTTAAACTCTAAAAACTATCTGCAAACAAAAAACCCAAAAATATCTGTAAATATTGTGTAAAACTAAAAACTAAAATTGAGAACAAACTTCGAAAGTCGCCGACGAGGAAGATACATTGCAACAAAAATTTAAATCACACAAAATCAACATGATGGAAAAGCTAAAATTGTAAGATGAAGACAAACTCGTCCTATTTTTTGTTAA	100	12456323	0.873745817	31	92	540	0.897810219	1.390935107	0.167883212	0.28	0.474452555	100	10	4	123	2L:12456312-12456539	6	55	281	FBgn0259176	10573.67	421.1233333	647.0833333	0.0052016	0.13060307	0.08499678
0.01	dme-miR-999-3p	6mer2-7	GTTAAC	2L	12457166	12457171	-	2L_12457166_12457171_-	1	pooled	bun	FBtr0300524|FBtr0299656|FBtr0300522|FBtr0299652|FBtr0299657|FBtr0346622|FBtr0300523|FBtr0300521|FBtr0339528|FBtr0299658	12456575|12456575|12456575|12455538|12457136|12456575|12455538|12456885|12455538|12456575	12457755|12457755|12457755|12457755|12457755|12457755|12457755|12457755|12457755|12457755	2L	-	12457152	12457201	5'utr	bun	FlyBase	G12981.1	TATTTTTGTTTACCCGTTTGTTTCCACGTTGTTAACGCTACGAAAATAAA	7	12457183	0.972057848	5	7	66	1	0.954242509	0	0.142857143	0.333333333	7	0	0	9	2L:12457152-12457201	6	4	282	FBgn0259176	10573.67	421.1233333	647.0833333	0.000378298	0.009498405	0.006181584
0.01	dme-miR-14-3p	6mer2-7	AGACTG	2L	12457318	12457323	-	2L_12457318_12457323_-	1	pooled	bun	FBtr0300524|FBtr0299656|FBtr0300522|FBtr0299652|FBtr0299657|FBtr0346622|FBtr0300523|FBtr0300521|FBtr0339528|FBtr0299658	12456575|12456575|12456575|12455538|12457136|12456575|12455538|12456885|12455538|12456575	12457755|12457755|12457755|12457755|12457755|12457755|12457755|12457755|12457755|12457755	2L	-	12457211	12457597	5'utr	bun	FlyBase	G12982.1	GAGCAGCGAAAGTATTAGGCCAATAACAACAAGAACAGCAATAGCAGCGCAGCGGCAGGCAGACTCACCCAAACATGTTAAGTTCGTGTTAGGTAGACTAGCCTGCTGTTAAGAATTGTTATGTTGTTGCTGGCTGTTAATCTGCTGCAGCCGCCGTTTTGTTAATTTCTCGATTGTGATATTTGTTTAACACACATACAGACCACCACACACACACACACTCATACGCATTTACACACACATCCATACGAAATACACACACAAACACACAGATAGACTGCACGCTAACAGCGGCTGCGGCTGGCGCTGTTAACGTCCGCTGTTAACTCGAAGCGAGTATAGGAGTTCTTTTAAATATCGCGCTGCTGCGCCTCCACATTTTTGTTT	4844	12457324	0.99427366	78	4587	29804	0.950402976	1.766412847	0.053471792	0.243444146	0.432114073	4843	216	104	6132	2L:12457211-12457597	6	2527	283	FBgn0259176	10573.67	421.1233333	647.0833333	0.238989868	6.000617396	3.905215712
0.01	dme-miR-2a-3p,dme-miR-2b-3p	7mer-A1	TGTGATA	2L	12457417	12457423	-	2L_12457417_12457423_-	0.801970435	pooled	bun	FBtr0300524|FBtr0300524|FBtr0300524|FBtr0299656|FBtr0299656|FBtr0299656|FBtr0300522|FBtr0300522|FBtr0300522|FBtr0299652|FBtr0299652|FBtr0299652|FBtr0299657|FBtr0299657|FBtr0299657|FBtr0346622|FBtr0346622|FBtr0346622|FBtr0300523|FBtr0300523|FBtr0300523|FBtr0300521|FBtr0300521|FBtr0300521|FBtr0339528|FBtr0339528|FBtr0339528|FBtr0299658|FBtr0299658|FBtr0299658	12456575|12456575|12456575|12456575|12456575|12456575|12456575|12456575|12456575|12455538|12455538|12455538|12457136|12457136|12457136|12456575|12456575|12456575|12455538|12455538|12455538|12456885|12456885|12456885|12455538|12455538|12455538|12456575|12456575|12456575	12457755|12457755|12457755|12457755|12457755|12457755|12457755|12457755|12457755|12457755|12457755|12457755|12457755|12457755|12457755|12457755|12457755|12457755|12457755|12457755|12457755|12457755|12457755|12457755|12457755|12457755|12457755|12457755|12457755|12457755	2L	-	12457211	12457597	5'utr	bun	FlyBase	G12982.1	GAGCAGCGAAAGTATTAGGCCAATAACAACAAGAACAGCAATAGCAGCGCAGCGGCAGGCAGACTCACCCAAACATGTTAAGTTCGTGTTAGGTAGACTAGCCTGCTGTTAAGAATTGTTATGTTGTTGCTGGCTGTTAATCTGCTGCAGCCGCCGTTTTGTTAATTTCTCGATTGTGATATTTGTTTAACACACATACAGACCACCACACACACACACACTCATACGCATTTACACACACATCCATACGAAATACACACACAAACACACAGATAGACTGCACGCTAACAGCGGCTGCGGCTGGCGCTGTTAACGTCCGCTGTTAACTCGAAGCGAGTATAGGAGTTCTTTTAAATATCGCGCTGCTGCGCCTCCACATTTTTGTTT	4844	12457424	0.99427366	78	4587	29804	0.950402976	1.766412847	0.053471792	0.243444146	0.432114073	4843	216	104	6132	2L:12457211-12457597	7	1922	284	FBgn0259176	10573.67	421.1233333	647.0833333	0.18177227	4.563983631	2.970251127
0.01	dme-miR-999-3p	6mer2-7	GTTAAC	2L	12457642	12457647	-	2L_12457642_12457647_-	1	pooled	bun	FBtr0300524|FBtr0299656|FBtr0300522|FBtr0299652|FBtr0299657|FBtr0346622|FBtr0300523|FBtr0300521|FBtr0339528|FBtr0299658	12456575|12456575|12456575|12455538|12457136|12456575|12455538|12456885|12455538|12456575	12457755|12457755|12457755|12457755|12457755|12457755|12457755|12457755|12457755|12457755	2L	-	12457620	12458005	stop_codon	bun	FlyBase	G12983.1	AAGTGTCGTTGCTCCAGCTGCCGCGGGTCAGGCAGTTCAGCAGCAGGCCGCTGGAGCGGTAGCGGTAACGGGTGTGGCCACCAGTCCAGCGTCCGCGGTGGTACCCACGAGCATTCCCAACGGCAGCGCCGAGAACGGCAGCAGTGCAGTCGAGTCAGCAGCGGTATCGGTGGAGCAGCAGGTGCAGCAGGTGACATCAGCAGCGGCAGCAGCAGCATCGGTAGTCACAGCCAATGGTCCCATGTCCTAAACAGTTGCTGCTGTGGCCCGAACACACAGTGTTTGTTTTTTTTAAGGCGCCCACGCACCGTGGTGTGTGTGGGGGGAAATGAACGTTTTTAAGAATGAAAACCGTAATGTTAACTCAGCCGCAGTCTCTTTCTTAG	330	12457666	0.950863245	56	298	1601	0.911483254	1.677834989	0.234449761	0.212765957	0.380382775	329	30	7	381	2L:12457620-12458005	6	73	285	FBgn0259176	10573.67	421.1233333	647.0833333	0.006903942	0.173345892	0.112813909
0.01	dme-miR-970-3p	7mer-m8	TCTTATG	2L	12690454	12690460	-	2L_12690454_12690460_-	0.658999343	pooled	CG5525	FBtr0080411	12690334	12690537	2L	-	12690457	12690517	3'utr	CG5525	FlyBase	G13004.1	CGGTCGTCTGCCTCTGATCAAGATCAATCTTCACGCAAATTCATCTAAAGTCTCACATCTT	19	12690472	0.79600886	9	18	135	0.95	0.977723605	0.4	0.052631579	0.1	19	0	1	19	2L:12690457-12690517	3	11	286	FBgn0032444	3029.9	191.6766667	292.56	0.003630483	0.05738831	0.037599125
0.01	dme-miR-31a-5p	7mer-m8	TCTTGCC	2L	12693914	12693920	-	2L_12693914_12693920_-	0.661615243	pooled	CG5780	FBtr0300273	12693870	12693986	2L	-	12693894	12693929	3'utr	CG5780	FlyBase	G13012.1	AAAAACATTTCTTGCCTTAAATGATCACAAAATATA	6	12693908	0.940411834	2	6	42	1	0.84509804	0	0.166666667	0.285714286	6	0	0	7	2L:12693894-12693929	7	6	287	FBgn0032446	65	9.243333333	14.06666667	0.092307692	0.64911648	0.426540284
0.01	dme-miR-305-5p	8mer-A1	AGTACAAA	2L	12698829	12698836	+	2L_12698829_12698836_+	0.605654138	pooled	PICK1	FBtr0340544|FBtr0340543|FBtr0080396|FBtr0340542|FBtr0080395	12698820|12698820|12698820|12698820|12698820	12698917|12698917|12698917|12698917|12698917	2L	+	12698792	12698841	stop_codon	PICK1	FlyBase	G5303.1	GCGGAGGAGATGGACCTGCTACTGCAATAGGCTACTTAGTACAAATATTA	12	12698828	0.942720247	6	12	64	1	1.146128036	0.071428571	0.166666667	0.285714286	12	0	0	14	2L:12698792-12698841	8	7	288	FBgn0032447	65.66666667	4.433333333	6.813333333	0.106598985	1.578947368	1.02739726
0.01	dme-miR-8-3p	7mer-m8	CAGTATT	2L	12698872	12698878	+	2L_12698872_12698878_+	0.661615243	pooled	PICK1	FBtr0340544|FBtr0340543|FBtr0080396|FBtr0340542|FBtr0080395	12698820|12698820|12698820|12698820|12698820	12698917|12698917|12698917|12698917|12698917	2L	+	12698860	12698895	3'utr	PICK1	FlyBase	G5304.1	TATTAAATGTTTCAGTATTTGGTGTAGATATCAAAA	7	12698869	0.77008568	5	7	67	1	1.079181246	0.25	0.428571429	0.666666667	7	0	0	12	2L:12698860-12698895	7	7	289	FBgn0032447	65.66666667	4.433333333	6.813333333	0.106598985	1.578947368	1.02739726
0.01	dme-miR-1006-3p	7mer-m8	CGAATTT	2L	12701014	12701020	-	2L_12701014_12701020_-	0.661614704	pooled	CG5776	FBtr0329925	12700947	12701889	2L	-	12700969	12701021	3'utr	CG5776	FlyBase	G13018.1	ACGAATTTGCAGTGCTTTGGATATAAGTTCATATGTGCATATCTTTTCCAACA	10	12701005	0.979278279	4	10	72	1	1.146128036	0	0.3	0.5	10	0	0	14	2L:12700969-12701021	7	9	290	FBgn0032450	322	12.14666667	18.62333333	0.027950311	0.740944018	0.483264722
0.01	dme-miR-1012-3p	6mer3-8	TTGACT	2L	12701863	12701868	-	2L_12701863_12701868_-	1	pooled	CG5776	FBtr0329925|FBtr0080407	12700947|12701427	12701889|12701889	2L	-	12701826	12701887	3'utr	CG5776	FlyBase	G13021.1	TAAACAACTCAGGGGAACCTTGACTTTAGAACTATTTTAAGATTAATTGTGAAGAATCCGCA	27	12701867	0.976891973	6	26	169	0.955555556	1.633468456	0.022222222	0.481481481	0.688888889	27	2	0	43	2L:12701826-12701887	6	25	291	FBgn0032450	322	12.14666667	18.62333333	0.077639752	2.058177827	1.342402005
0.01	dme-miR-190-5p	7mer-A1	CATATCA	2L	12706549	12706555	+	2L_12706549_12706555_+	0.782911824	pooled	spict	FBtr0329924|FBtr0080397	12706470|12706446	12706683|12706683	2L	+	12706410	12706574	stop_codon	spict	FlyBase	G5311.1	TGTCCTACGGATCCAGCGACATCTTCCGGAAGGCCTGACACAAGCAGCGCTACCAGGTCTAGTTACATCCCTTGCAGCGGCTGACCTGAAGACAAGGTTGCTTTACTCCGTAAACGAGGCATTGGTCCAAATATCTGTGCATATCACCTGCAATCACTTTCATCT	156	12706543	0.982662921	21	145	1079	0.9408867	1.678973376	0.054187192	0.243589744	0.418719212	156	9	3	191	2L:12706410-12706574	7	129	292	FBgn0032451	134.3333333	11.3	17.28666667	0.960297767	11.4159292	7.462398766
0.01	dme-miR-190-5p	6mer3-8	ACATAT	2L	12706654	12706659	+	2L_12706654_12706659_+	1	pooled	spict	FBtr0329924|FBtr0080397	12706470|12706446	12706683|12706683	2L	+	12706654	12706681	3'utr	spict	FlyBase	G5313.1	ACATATATTAAACACGACTTAATGAAAA	8	12706676	0.84856039	4	7	38	1	1	0	0.25	0.4	8	0	0	10	2L:12706654-12706681	5	5	293	FBgn0032451	134.3333333	11.3	17.28666667	0.037220844	0.442477876	0.289240262
0.01	dme-miR-2a-3p,dme-miR-2b-3p	6mer3-8	CTGTGA	2L	12708635	12708640	+	2L_12708635_12708640_+	1	pooled	CG6180	FBtr0080398|FBtr0080398|FBtr0080398	12708543|12708543|12708543	12708680|12708680|12708680	2L	+	12708550	12708660	3'utr	CG6180	FlyBase	G5320.1	ACGCCAAAAACCATGCTTATATAAGCCAGTCTGAATTGGATTCAAATCTATTGTAACCTAGAAATTAAAGACACCTATGAACACTCTGTGAAACCCTCTGTTGCTGGCAAT	192	12708634	0.875626654	20	176	1075	0.918367347	1.653212514	0.208163265	0.213541667	0.383673469	192	16	4	225	2L:12708550-12708660	6	138	294	FBgn0032453	1365.473333	166.0266667	253.2533333	0.101063856	0.831191776	0.544908919
0.01	dme-miR-1008-3p	7mer-A1	GCTGTGA	2L	12713308	12713314	-	2L_12713308_12713314_-	0.822970452	pooled	Pih1D1	FBtr0089908	12713274	12713339	2L	-	12713276	12713327	3'utr	Pih1D1	FlyBase	G13056.1	ATGAATAATGCCCGCTGTGATAATGTTAATAAAGGCGCAAATTTTACAATTT	65	12713319	0.752114727	9	58	409	0.926315789	1.944482672	0.168421053	0.323076923	0.536842105	65	7	0	88	2L:12713276-12713327	7	62	295	FBgn0032455	841.0766667	43.54	66.97	0.07371504	1.423977951	0.925787666
0.01	dme-miR-252-5p	8mer-m1	GTACTTAG	2L	12744528	12744535	+	2L_12744528_12744535_+	0.636789085	pooled	MRP	FBtr0090015|FBtr0090023|FBtr0090024|FBtr0090019|FBtr0090018|FBtr0090020|FBtr0090027|FBtr0090021|FBtr0090014|FBtr0090025|FBtr0090028|FBtr0090029|FBtr0090017|FBtr0090013|FBtr0090016|FBtr0090022|FBtr0090026	12744170|12744170|12744170|12744170|12744170|12744170|12744170|12744170|12744170|12744170|12744170|12744170|12744170|12744170|12744170|12744170|12744170	12744807|12744807|12744807|12744807|12744807|12744807|12744807|12744807|12744806|12744807|12744807|12744807|12744807|12744807|12744807|12744807|12744807	2L	+	12744474	12744589	3'utr	MRP	FlyBase	G5337.1	TATTATGTATATGTATGTATTTACATAGTCAAGTGTATTTTTCTATTGTCTATTGTACTTAGTTTTCTATGCAACAAGAACCGGTAACAGCAGGAGAGATGGCAAGTTGGAGCATT	17	12744527	0.992150138	8	15	164	0.894736842	0.929418926	0.052631579	0.117647059	0.210526316	17	1	1	17	2L:12744474-12744589	8	8	296	FBgn0032456	4513.983333	98.30333333	150.4066667	0.001772271	0.08138076	0.053189132
0.01	dme-miR-252-5p	8mer-A1	GTACTTAA	2L	12744636	12744643	+	2L_12744636_12744643_+	0.500120318	pooled	MRP	FBtr0090015|FBtr0090023|FBtr0090024|FBtr0090019|FBtr0090018|FBtr0090020|FBtr0090027|FBtr0090021|FBtr0090014|FBtr0090025|FBtr0090028|FBtr0090029|FBtr0090017|FBtr0090013|FBtr0090016|FBtr0090022|FBtr0090026	12744170|12744170|12744170|12744170|12744170|12744170|12744170|12744170|12744170|12744170|12744170|12744170|12744170|12744170|12744170|12744170|12744170	12744807|12744807|12744807|12744807|12744807|12744807|12744807|12744807|12744806|12744807|12744807|12744807|12744807|12744807|12744807|12744807|12744807	2L	+	12744614	12744781	3'utr	MRP	FlyBase	G5338.1	CTTATGTATGCCACATATTTATGTACTTAAATTAACAAATCAGAAGATTGAGATACTACTTAAACTCCCTCAAGAATTTTTGCCTTCAACTGATAAGATCAGTACGAAAAACGGTCAATGTAGTTAAATCAATTTATTGAAACTTTTGTAGATTGTATACTTATATCA	87	12744635	0.850732756	18	82	704	0.945945946	1.720159303	0.036036036	0.218390805	0.387387387	87	5	1	105	2L:12744614-12744781	8	45	297	FBgn0032456	4513.983333	98.30333333	150.4066667	0.009969022	0.457766776	0.299188866
0.01	dme-miR-999-3p	6mer3-8	AGTTAA	2L	12744735	12744740	+	2L_12744735_12744740_+	0.795377721	pooled	MRP	FBtr0090015|FBtr0090023|FBtr0090024|FBtr0090019|FBtr0090018|FBtr0090020|FBtr0090027|FBtr0090021|FBtr0090014|FBtr0090025|FBtr0090028|FBtr0090029|FBtr0090017|FBtr0090013|FBtr0090016|FBtr0090022|FBtr0090026	12744170|12744170|12744170|12744170|12744170|12744170|12744170|12744170|12744170|12744170|12744170|12744170|12744170|12744170|12744170|12744170|12744170	12744807|12744807|12744807|12744807|12744807|12744807|12744807|12744807|12744806|12744807|12744807|12744807|12744807|12744807|12744807|12744807|12744807	2L	+	12744614	12744781	3'utr	MRP	FlyBase	G5338.1	CTTATGTATGCCACATATTTATGTACTTAAATTAACAAATCAGAAGATTGAGATACTACTTAAACTCCCTCAAGAATTTTTGCCTTCAACTGATAAGATCAGTACGAAAAACGGTCAATGTAGTTAAATCAATTTATTGAAACTTTTGTAGATTGTATACTTATATCA	87	12744732	0.850732756	18	82	704	0.945945946	1.720159303	0.036036036	0.218390805	0.387387387	87	5	1	105	2L:12744614-12744781	6	22	298	FBgn0032456	4513.983333	98.30333333	150.4066667	0.004873744	0.223797091	0.146270112
0.01	dme-miR-33-5p	6mer2-7	AATGCA	2L	12817079	12817084	-	2L_12817079_12817084_-	1	pooled	kek1	FBtr0332210	12816998	12819017	2L	-	12817051	12817098	3'utr	kek1	FlyBase	G13069.1	AAAGGCGGGCATTGAATGCATGAAAGCAACTGAATGAACAACAAAGCA	13	12817085	0.901628787	5	11	34	0.857142857	1.079181246	0.142857143	0.076923077	0.142857143	13	2	0	12	2L:12817051-12817098	6	9	299	FBgn0015399	5185.06	109.4633333	168.6866667	0.001735756	0.082219312	0.053353357
0.01	dme-miR-277-3p	7mer-A1	GCATTTA	2L	12817260	12817266	-	2L_12817260_12817266_-	0.823349562	pooled	kek1	FBtr0332210	12816998	12819017	2L	-	12817233	12817290	3'utr	kek1	FlyBase	G13072.1	AAAAAAGAGCAAGAAAAAACCGTAGCATTTAAGTTGAACTTATGTATTATGTATTGTA	13	12817267	0.979742427	6	11	80	0.857142857	1.079181246	0.142857143	0.076923077	0.142857143	13	2	0	12	2L:12817233-12817290	7	12	300	FBgn0015399	5185.06	109.4633333	168.6866667	0.002314342	0.10962575	0.07113781
0.01	dme-miR-14-3p	6mer3-8	AAGACT	2L	12817405	12817410	-	2L_12817405_12817410_-	1	pooled	kek1	FBtr0332210	12816998	12819017	2L	-	12817374	12817433	3'utr	kek1	FlyBase	G13073.1	AATAATATTTTTAAGGTAAACCAAAGACTTTTTTCTTTGCATCTAAATGAGCGCAGGAGT	120	12817403	0.858583876	11	115	861	0.966887417	1.86332286	0.132450331	0.225	0.38410596	120	4	1	146	2L:12817374-12817433	6	117	301	FBgn0015399	5185.06	109.4633333	168.6866667	0.02256483	1.068851061	0.693593645
0.01	dme-miR-1006-3p	7mer-A1	GAATTTA	2L	12817469	12817475	-	2L_12817469_12817475_-	0.823349562	pooled	kek1	FBtr0332210	12816998	12819017	2L	-	12817445	12817516	3'utr	kek1	FlyBase	G13074.1	GTATCCACAAGATATTAATTGCCCGTATGTGCTAAGACTTAGAATTTAAGCAGACAACAAAAACCAGAAGGA	10	12817477	0.981731443	6	9	68	0.923076923	1.079181246	0.076923077	0.3	0.461538462	10	1	0	12	2L:12817445-12817516	7	7	302	FBgn0015399	5185.06	109.4633333	168.6866667	0.001350033	0.063948354	0.041497056
0.01	dme-miR-1012-3p	6mer2-7	TGACTA	2L	12818477	12818482	-	2L_12818477_12818482_-	1	pooled	kek1	FBtr0332210	12816998	12819017	2L	-	12818455	12818491	3'utr	kek1	FlyBase	G13075.1	ATATGTATGTGACTATGTGTGTGCATGTGTGTGTGTA	5	12818477	0.830272975	2	4	53	1	0.698970004	0.2	0	0	5	0	0	5	2L:12818455-12818491	6	5	303	FBgn0015399	5185.06	109.4633333	168.6866667	0.000964309	0.045677396	0.029640754
0.01	dme-miR-2a-3p,dme-miR-2b-3p	7mer-A1	TGTGATA	2L	12818801	12818807	-	2L_12818801_12818807_-	0.801970437	pooled	kek1	FBtr0332210|FBtr0332210|FBtr0332210	12816998|12816998|12816998	12819017|12819017|12819017	2L	-	12818743	12818864	3'utr	kek1	FlyBase	G13078.1	CTGATAGATAGCTCCGGGGTCCTAGGCGAGCAGCGATTATTGTGCAAGCGAACTGTTTGTGATAGTGTCTGACAAAAAGATAATGCGAATGAAGATAATAATTGCCCAAAGCAAAGAGAAAG	81	12818809	0.979992061	16	76	529	0.926229508	1.575957189	0.163934426	0.358024691	0.573770492	81	7	2	113	2L:12818743-12818864	7	65	304	FBgn0015399	5185.06	109.4633333	168.6866667	0.012536017	0.593806145	0.385329803
0.01	dme-miR-1012-3p	7mer-A1	TGACTAA	2L	12818962	12818968	-	2L_12818962_12818968_-	0.823349562	pooled	kek1	FBtr0332210	12816998	12819017	2L	-	12818935	12819089	stop_codon	kek1	FlyBase	G13080.1	AGGGCCCTGATCAGCAGCAGCCGGAATTCGCCGGACGAGGGATACCAGGAAGGATGCGGCACGGATGTGTAAGCGCAGCGCTTCTCGGCGGAAGGAACGGCGAGGAAACCAAACCAAGAACTGACTAAACTTAACACAACTAAACAAGAGATATA	96	12818964	0.863527051	13	92	232	0.954198473	1.397940009	0.13740458	0.28125	0.473282443	96	2	4	125	2L:12818935-12819089	7	72	305	FBgn0015399	5185.06	109.4633333	168.6866667	0.01388605	0.657754499	0.426826858
0.01	dme-miR-968-5p	6mer2-7	CTACTT	2L	12978084	12978089	+	2L_12978084_12978089_+	0.987625659	pooled	Vha68-2	FBtr0080418|FBtr0336614|FBtr0080419|FBtr0080420|FBtr0305551|FBtr0336613	12978068|12978068|12978068|12978068|12978068|12978068	12978607|12978607|12978607|12978607|12978607|12978607	2L	+	12978057	12978128	stop_codon	Vha68-2	FlyBase	G5354.1	TCTGGAGGACTAGAGACCGCGCTGGCCCTACTTTTACACTCTAATCTTATATTTGTTATATAGTTAACGTTT	10	12978091	0.945429076	7	9	85	1	1.079181246	0.083333333	0.1	0.25	10	0	0	12	2L:12978057-12978128	6	4	306	FBgn0263598	3088.803333	152.71	233.77	0.001295	0.026193439	0.017110835
0.01	dme-miR-277-3p	6mer3-8	TGCATT	2L	12978190	12978195	+	2L_12978190_12978195_+	1	pooled	Vha68-2	FBtr0080418|FBtr0336614|FBtr0080419|FBtr0080420|FBtr0305551|FBtr0336613	12978068|12978068|12978068|12978068|12978068|12978068	12978607|12978607|12978607|12978607|12978607|12978607	2L	+	12978159	12978202	3'utr	Vha68-2	FlyBase	G5355.1	AAAGCCTAATCAAACACCAACAATTCCGTGCTGCATTCGATGAA	11	12978182	0.928709901	4	11	39	1	1.113943352	0.153846154	0.090909091	0.230769231	11	0	0	13	2L:12978159-12978202	6	10	307	FBgn0263598	3088.803333	152.71	233.77	0.0032375	0.065483596	0.042777089
0.01	dme-miR-252-5p	6mer3-8	GTACTT	2L	12978350	12978355	+	2L_12978350_12978355_+	1	pooled	Vha68-2	FBtr0080418|FBtr0336614|FBtr0080419|FBtr0080420|FBtr0305551|FBtr0336613	12978068|12978068|12978068|12978068|12978068|12978068	12978607|12978607|12978607|12978607|12978607|12978607	2L	+	12978310	12978361	3'utr	Vha68-2	FlyBase	G5357.1	AGGGCAACTCTAGGCAACAGCAACTACAACGTCCTGCTATGTACTTCCATTT	9	12978347	0.963416253	5	9	47	1	1.146128036	0.214285714	0.333333333	0.571428571	9	0	0	14	2L:12978310-12978361	6	5	308	FBgn0263598	3088.803333	152.71	233.77	0.00161875	0.032741798	0.021388544
0.01	dme-miR-8-3p	7mer-A1	AGTATTA	2L	12978461	12978467	+	2L_12978461_12978467_+	0.823343167	pooled	Vha68-2	FBtr0080418|FBtr0336614|FBtr0080419|FBtr0080420|FBtr0305551|FBtr0336613	12978068|12978068|12978068|12978068|12978068|12978068	12978607|12978607|12978607|12978607|12978607|12978607	2L	+	12978422	12978539	3'utr	Vha68-2	FlyBase	G5358.1	ACATACATAAAAGACACAAATACAAATGCATGCATAAATAGTATTATTGTTTAATGAATGGAAATTCTTGTTTATTTGTGAAAAAAGTCATGTTTTCTCCCTGTTTGTTTGTTAAATT	29	12978469	0.991333895	13	25	263	0.837837838	0.889301703	0.243243243	0.172413793	0.351351351	29	3	3	31	2L:12978422-12978539	7	12	309	FBgn0263598	3088.803333	152.71	233.77	0.003885	0.078580316	0.051332506
0.01	dme-miR-980-5p	6mer3-8	GAAAAA	2L	12978501	12978506	+	2L_12978501_12978506_+	1	pooled	Vha68-2	FBtr0080418|FBtr0336614|FBtr0080419|FBtr0080420|FBtr0305551|FBtr0336613	12978068|12978068|12978068|12978068|12978068|12978068	12978607|12978607|12978607|12978607|12978607|12978607	2L	+	12978422	12978539	3'utr	Vha68-2	FlyBase	G5358.1	ACATACATAAAAGACACAAATACAAATGCATGCATAAATAGTATTATTGTTTAATGAATGGAAATTCTTGTTTATTTGTGAAAAAAGTCATGTTTTCTCCCTGTTTGTTTGTTAAATT	29	12978496	0.991333895	13	25	263	0.837837838	0.889301703	0.243243243	0.172413793	0.351351351	29	3	3	31	2L:12978422-12978539	6	11	310	FBgn0263598	3088.803333	152.71	233.77	0.00356125	0.072031956	0.047054797
0.01	dme-miR-1006-3p	7mer-m8	CGAATTT	2L	12993864	12993870	-	2L_12993864_12993870_-	0.661614704	pooled	CG12404	FBtr0080430	12993755	12994074	2L	-	12993864	12993900	3'utr	CG12404	FlyBase	G13097.1	GTATATTTTTAAGAAAATAAGCGCCGATTGCGAATTT	10	12993883	0.959135546	2	10	40	1	1.041392685	0.090909091	0.1	0.181818182	10	0	0	11	2L:12993864-12993900	6	4	311	FBgn0032465	348.24	35.16666667	53.4	0.011486331	0.113744076	0.074906367
0.01	dme-miR-317-3p	7mer-m8	TGTGTTC	2L	13000995	13001001	-	2L_13000995_13001001_-	0.661615645	pooled	Vha68-1	FBtr0336618|FBtr0080429	13000963|13000768	13001411|13001411	2L	-	13000984	13001021	3'utr	Vha68-1	FlyBase	G13105.1	ATTTTCATATAGTTATCGATTGTGTTCGTTACCCTATT	34	13001002	0.788932494	2	33	348	0.976744186	1.62324929	0	0.264705882	0.418604651	34	1	0	42	2L:13000984-13001021	7	34	312	FBgn0265262	180.4566667	8.25	12.47	0.188410883	4.121212121	2.726543705
0.01	dme-miR-996-3p,dme-miR-279-3p	8mer-A1	TCTAGTCA	2L	13001205	13001212	-	2L_13001205_13001212_-	0.63113665	pooled	Vha68-1	FBtr0336618|FBtr0080429	13000963|13000768	13001411|13001411	2L	-	13001198	13001230	3'utr	Vha68-1	FlyBase	G13106.1	AGTTTGGCCCGCTTCAGGTCTAGTCAGGTCAGA	7	13001212	0.766288802	2	6	47	0.75	0.954242509	0	0.428571429	0.666666667	7	3	0	9	2L:13001198-13001230	8	7	313	FBgn0265262	180.4566667	8.25	12.47	0.038790476	0.848484848	0.561347233
0.01	dme-miR-996-3p,dme-miR-279-3p	8mer-A1	TCTAGTCA	2L	13001290	13001297	-	2L_13001290_13001297_-	0.63113665	pooled	Vha68-1	FBtr0336618|FBtr0080429	13000963|13000768	13001411|13001411	2L	-	13001260	13001347	3'utr	Vha68-1	FlyBase	G13107.1	AAACGAAATAAGAAACCAAAGCTAGGTTATTATTCGAATTCCCCATTCAATCTAGTCATATTTACATAATGCATAATAAGATATTTGA	25	13001299	0.990999498	8	21	220	0.838709677	0.937852093	0.096774194	0.16	0.322580645	25	3	2	26	2L:13001260-13001347	8	21	314	FBgn0265262	180.4566667	8.25	12.47	0.116371428	2.545454545	1.6840417
0.01	dme-miR-1012-3p	6mer3-8	TTGACT	2L	13012973	13012978	+	2L_13012973_13012978_+	1	pooled	Tor	FBtr0080422|FBtr0336615	13012931|13012931	13013197|13013197	2L	+	13012907	13013005	stop_codon	Tor	FlyBase	G5386.1	ACATTGGCTGGTGTCCGTTTTGGTAGGTCAACCGATCCGGCATAGATCCCGTGCGACAACCGGCAATTGACTGAGCGAGATTACGAACTTACGATTACT	33	13012973	0.7743248	9	31	126	0.945945946	1.243038049	0.405405405	0.090909091	0.189189189	33	1	1	35	2L:13012907-13013005	6	25	315	FBgn0021796	1145.65	17.29333333	26.52	0.021821673	1.445643793	0.942684766
0.01	dme-miR-932-5p	6mer2-7	GAATTG	2L	13013016	13013021	+	2L_13013016_13013021_+	1	pooled	Tor	FBtr0080422|FBtr0336615	13012931|13012931	13013197|13013197	2L	+	13013015	13013078	3'utr	Tor	FlyBase	G5387.1	TGAATTGGGTGCATGCATCTCTGGAGAGGATTCCGAGGTGACTGCAAACTAGGCATTAAGTATA	13	13013036	0.699682552	8	13	72	1	1.255272505	0.444444444	0.307692308	0.5	13	0	0	18	2L:13013015-13013078	6	6	316	FBgn0021796	1145.65	17.29333333	26.52	0.005237202	0.34695451	0.226244344
0.01	dme-miR-965-3p	8mer-A1	TACGCTTA	2L	13013106	13013113	+	2L_13013106_13013113_+	0.625364919	pooled	Tor	FBtr0080422|FBtr0336615	13012931|13012931	13013197|13013197	2L	+	13013080	13013131	3'utr	Tor	FlyBase	G5388.1	AATATTTTTATAATTTATGTTAGAGATACGCTTAATTATCTATTATTTGTAA	9	13013106	0.988258617	5	9	89	1	1.079181246	0.083333333	0.222222222	0.416666667	9	0	0	12	2L:13013080-13013131	8	8	317	FBgn0021796	1145.65	17.29333333	26.52	0.006982935	0.462606014	0.301659125
0.01	dme-miR-307a-3p	6mer2-7	GTTGTG	2L	13013330	13013335	-	2L_13013330_13013335_-	1	pooled	CG9934	FBtr0080428	13013274	13013614	2L	-	13013304	13013384	3'utr	CG9934	FlyBase	G13110.1	TCTTTCGTTGTTTTTCTACTTGGTTGCGAAAAAAACGACACAATACCGAGTTGTGCGGGTAATTTGGTGATTTAAAAAATT	25	13013321	0.982420675	8	25	194	1	1.491361694	0.548387097	0.24	0.387096774	25	0	0	31	2L:13013304-13013384	6	17	318	FBgn0032467	964.9333333	25.60666667	39.19333333	0.017617797	0.663889612	0.433747236
0.01	dme-miR-995-3p,dme-miR-998-3p	6mer3-8	TGGTGC	2L	13013490	13013495	-	2L_13013490_13013495_-	1	pooled	CG9934	FBtr0080428|FBtr0301247	13013274|13013386	13013614|13013614	2L	-	13013456	13013537	3'utr	CG9934	FlyBase	G13111.1	ATATAAATATAAATATTCTTTGTGCAGGATTTAGTTTATTTGTGGTGCCCCCGATTTTTGGGTGGCCTGCAAGTAGCAGTTA	15	13013517	0.910872023	8	15	143	1	1.278753601	0	0.2	0.368421053	15	0	0	19	2L:13013456-13013537	6	5	319	FBgn0032467	964.9333333	25.60666667	39.19333333	0.005181705	0.195261651	0.127572716
0.01	dme-miR-252-5p	7mer-m1	TACTTAG	2L	13013580	13013586	-	2L_13013580_13013586_-	0.700081445	pooled	CG9934	FBtr0080428|FBtr0301247	13013274|13013386	13013614|13013614	2L	-	13013541	13013617	stop_codon	CG9934	FlyBase	G13112.1	TAAGTCGCGCACCCTTTAACCCATACTGCTATACTTAGGACTAGTTTAATGTGCAGTTTTAGTGTCTACCTATCTTC	18	13013583	0.988231953	11	16	157	0.925925926	1.397940009	0.037037037	0.333333333	0.555555556	18	2	0	25	2L:13013541-13013617	7	13	320	FBgn0032467	964.9333333	25.60666667	39.19333333	0.013472433	0.507680292	0.331689063
0.01	dme-miR-305-5p	7mer-A1	GTACAAA	2L	13021918	13021924	-	2L_13021918_13021924_-	0.782911824	pooled	CG9932	FBtr0310277|FBtr0336617	13021866|13021866	13023322|13023322	2L	-	13021905	13022005	3'utr	CG9932	FlyBase	G13141.1	GCACACAACCACACGCAACACTTACACACACCACACAAACACACAATAAGATTTACGGCATTGAATTACAAAAGAGAAAATGTACAAAAACAATTGTTAAT	12	13021925	0.791004	5	12	25	1	1.176091259	0.066666667	0.25	0.4	12	0	0	15	2L:13021905-13022005	7	7	321	FBgn0262160	822.2633333	11.45	17.61	0.008513088	0.611353712	0.39750142
0.01	dme-miR-33-5p	7mer-A1	AATGCAA	2L	13022145	13022151	-	2L_13022145_13022151_-	0.782911824	pooled	CG9932	FBtr0310277|FBtr0336617	13021866|13021866	13023322|13023322	2L	-	13022107	13022164	3'utr	CG9932	FlyBase	G13142.1	TAACTTGGATATAAATGCAAACCGCCTTTGATATGCATATATACATCTTATATCGATA	9	13022153	0.774777092	5	8	62	0.909090909	1	0	0.111111111	0.272727273	9	1	0	10	2L:13022107-13022164	7	6	322	FBgn0262160	822.2633333	11.45	17.61	0.007296932	0.524017467	0.340715503
0.01	dme-miR-33-5p	7mer-A1	AATGCAA	2L	13022236	13022242	-	2L_13022236_13022242_-	0.782911824	pooled	CG9932	FBtr0310277|FBtr0336617	13021866|13021866	13023322|13023322	2L	-	13022194	13022395	3'utr	CG9932	FlyBase	G13143.1	TTCTCATCATTAGTGCGAATGTTTTCCAGCAAACGGCGTCTTTGTAGCACAGTGTAGGCGTTAACACTACAAACAAAATGTTATCATTAAACTATAAGCAAACAAAAAGAACACATGTGGAATAGCGGGGCCATATTTAAATAGTTTAAACTTAATGCAAGGAAACATTTGAAAACAAAGCAAATCAAAACCAGAAGATATA	136	13022240	0.945798921	26	123	724	0.941860465	1.607455023	0.046511628	0.198529412	0.36627907	136	7	3	162	2L:13022194-13022395	7	87	323	FBgn0262160	822.2633333	11.45	17.61	0.105805521	7.598253275	4.940374787
0.01	dme-miR-932-5p	6mer3-8	GGAATT	2L	13022487	13022492	-	2L_13022487_13022492_-	0.591720885	pooled	CG9932	FBtr0310277|FBtr0336617	13021866|13021866	13023322|13023322	2L	-	13022472	13022521	3'utr	CG9932	FlyBase	G13144.1	AATGCAATTGAAAAATCAACAGAGAATAGGGAATTTTTTGCAATATTTGC	7	13022486	0.978741173	4	7	39	1	1.041392685	0	0.285714286	0.545454545	7	0	0	11	2L:13022472-13022521	6	6	324	FBgn0262160	822.2633333	11.45	17.61	0.007296932	0.524017467	0.340715503
0.01	dme-miR-980-5p	7mer-m1	AAAAACT	2L	13022548	13022554	-	2L_13022548_13022554_-	0.765586663	pooled	CG9932	FBtr0310277|FBtr0336617	13021866|13021866	13023322|13023322	2L	-	13022545	13022579	3'utr	CG9932	FlyBase	G13145.1	ATTTACACACAGCTGCTGCAAAAATAAAAACTATA	5	13022566	0.936903678	3	5	15	1	0.77815125	0	0.2	0.333333333	5	0	0	6	2L:13022545-13022579	7	2	325	FBgn0262160	822.2633333	11.45	17.61	0.002432311	0.174672489	0.113571834
0.01	dme-miR-92b-3p	6mer2-7	TGCAAT	2L	13022627	13022632	-	2L_13022627_13022632_-	1	pooled	CG9932	FBtr0310277|FBtr0336617	13021866|13021866	13023322|13023322	2L	-	13022601	13022654	3'utr	CG9932	FlyBase	G13146.1	AAGAAAGTGAGCGCGTATATCATGCAATGAATATGGTACTATATACATACTATA	43	13022636	0.599075618	7	38	230	0.857142857	1.681241237	0.410714286	0.23255814	0.410714286	43	8	0	48	2L:13022601-13022654	6	41	326	FBgn0262160	822.2633333	11.45	17.61	0.049862372	3.580786026	2.328222601
0.01	dme-miR-980-5p	6mer3-8	GAAAAA	2L	13022756	13022761	-	2L_13022756_13022761_-	1	pooled	CG9932	FBtr0310277|FBtr0336616|FBtr0089956|FBtr0336617	13021866|13022669|13022669|13021866	13023322|13023322|13023322|13023322	2L	-	13022728	13022801	3'utr	CG9932	FlyBase	G13148.1	AGATCCAAAAGCGTTTCAAGGAAATCAACTTTGTACAGGAGAAAAAGAGATAAATTCAAAATTATGTCTTGCTA	59	13022751	0.929428311	9	55	264	0.957746479	1.531478917	0.183098592	0.169491525	0.309859155	59	2	1	68	2L:13022728-13022801	6	51	327	FBgn0262160	822.2633333	11.45	17.61	0.062023926	4.454148472	2.896081772
0.01	dme-miR-277-3p	6mer2-7	GCATTT	2L	13022876	13022881	-	2L_13022876_13022881_-	1	pooled	CG9932	FBtr0310277|FBtr0336616|FBtr0089956|FBtr0336617	13021866|13022669|13022669|13021866	13023322|13023322|13023322|13023322	2L	-	13022865	13023020	3'utr	CG9932	FlyBase	G13149.1	AAAAGGAATGAAATACCATTATTCGAATACTTTGCAAATGGGATAAGCCGGAATTCTTAATGTAATTACTTGCTAGAACGGTGCAAAATGTAATTTAAACTAATCGTATTGTAACTTATCAAAGAGATAACTATAGAAGGCATTTTAATATAGAAC	50	13022876	0.818205084	19	46	302	0.915254237	1.255272505	0.152542373	0.18	0.305084746	50	3	2	54	2L:13022865-13023020	6	14	328	FBgn0262160	822.2633333	11.45	17.61	0.017026176	1.222707424	0.795002839
0.01	dme-miR-184-5p	6mer2-7	GATAAG	2L	13022974	13022979	-	2L_13022974_13022979_-	1	pooled	CG9932	FBtr0310277|FBtr0336616|FBtr0089956|FBtr0336617	13021866|13022669|13022669|13021866	13023322|13023322|13023322|13023322	2L	-	13022865	13023020	3'utr	CG9932	FlyBase	G13149.1	AAAAGGAATGAAATACCATTATTCGAATACTTTGCAAATGGGATAAGCCGGAATTCTTAATGTAATTACTTGCTAGAACGGTGCAAAATGTAATTTAAACTAATCGTATTGTAACTTATCAAAGAGATAACTATAGAAGGCATTTTAATATAGAAC	50	13022979	0.818205084	19	46	302	0.915254237	1.255272505	0.152542373	0.18	0.305084746	50	3	2	54	2L:13022865-13023020	6	14	329	FBgn0262160	822.2633333	11.45	17.61	0.017026176	1.222707424	0.795002839
0.01	dme-miR-276a-3p	6mer2-7	GTTCCT	2L	13023079	13023084	-	2L_13023079_13023084_-	1	pooled	CG9932	FBtr0310277|FBtr0336616|FBtr0089956|FBtr0336617	13021866|13022669|13022669|13021866	13023322|13023322|13023322|13023322	2L	-	13023048	13023104	3'utr	CG9932	FlyBase	G13150.1	TACACACCTAGTTGGAACATGTTCCTGCACTTTTACGTTTTTTCTAGAACCTAAGGT	29	13023085	0.805470471	7	26	227	0.916666667	1.51851394	0.083333333	0.206896552	0.361111111	29	3	0	33	2L:13023048-13023104	6	27	330	FBgn0262160	822.2633333	11.45	17.61	0.032836196	2.358078603	1.533219761
0.01	dme-miR-92b-3p	7mer-m1	TGCAATT	2L	13168685	13168691	+	2L_13168685_13168691_+	0.765586663	pooled	Sir2	FBtr0080434	13168640	13169551	2L	+	13168673	13168800	3'utr	Sir2	FlyBase	G5411.1	ATTTATTTTAAATGCAATTCAAGCCAACTTGTAAACAGAGAAGCTGCGAAATCGTAGCCGAGGGCCATGTTACCAATTTCATTCCCCGGAAAGGTACTGGAATCGGAAACGGTAAACCGTTTACTTGT	18	13168690	0.969568597	11	16	83	0.96	1.380211242	0	0.277777778	0.48	18	1	0	24	2L:13168673-13168800	7	6	331	FBgn0024291	729.5333333	23.15666667	35.49	0.008224436	0.259104649	0.169061708
0.01	dme-miR-282-5p	6mer2-7	GAGGCT	2L	13168888	13168893	+	2L_13168888_13168893_+	0.999999979	pooled	Sir2	FBtr0080434	13168640	13169551	2L	+	13168843	13168964	3'utr	Sir2	FlyBase	G5412.1	GAAGTTTTCAAGAAATGAAACCGGATCCACTAGTTTACTCAATTCGAGGCTTTAGAGATCTGACCCTCGTTGCTTTACCACCAACCCCTTATGCCCAATCCCGTTTTGATATTTTTGAAAAA	84	13168894	0.977860397	21	82	560	0.971962617	1.716003344	0.271028037	0.238095238	0.401869159	84	2	1	104	2L:13168843-13168964	6	59	332	FBgn0024291	729.5333333	23.15666667	35.49	0.080873618	2.547862387	1.662440124
0.01	dme-miR-8-3p	6mer2-7	AGTATT	2L	13169017	13169022	+	2L_13169017_13169022_+	1	pooled	Sir2	FBtr0080434	13168640	13169551	2L	+	13168971	13169057	3'utr	Sir2	FlyBase	G5413.1	GTTTATTTATTATCTCTCTTTTTCAAAACGAAACGCTGTAAATGTTAGTATTTTATTATATTAAGTTGTTATTGAGGCCTTTTTAGA	29	13169043	0.835383395	9	29	325	1	1.602059991	0.1	0.24137931	0.45	29	0	0	40	2L:13168971-13169057	6	12	333	FBgn0024291	729.5333333	23.15666667	35.49	0.016448871	0.518209299	0.338123415
0.01	dme-miR-2b-2-5p	8mer-A1	TTGAAGAA	2L	13169746	13169753	-	2L_13169746_13169753_-	0.627007348	pooled	Sfmbt	FBtr0080492|FBtr0289981|FBtr0333236|FBtr0080491	13169647|13169647|13169647|13169647	13170451|13170451|13170451|13170451	2L	-	13169728	13169817	3'utr	Sfmbt	FlyBase	G13194.1	GGTTAACTTCGTTCCGGTGTCACACATCTCTGCAAGGAGGGCATTATTGGTGTAAGGCAAACTTTTGAAGAAGGCAACCTTAATGATAAA	52	13169754	0.89264205	10	50	267	0.971428571	1.531478917	0.214285714	0.288461538	0.471428571	52	1	1	68	2L:13169728-13169817	8	20	334	FBgn0032475	1744.74	46.46666667	71.1	0.011463026	0.430416069	0.281293952
0.01	dme-miR-980-3p	6mer3-8	GGCAGC	2L	13169905	13169910	-	2L_13169905_13169910_-	1	pooled	Sfmbt	FBtr0080492|FBtr0289981|FBtr0333236|FBtr0080491	13169647|13169647|13169647|13169647	13170451|13170451|13170451|13170451	2L	-	13169869	13169945	3'utr	Sfmbt	FlyBase	G13195.1	ATTTTATATAGAAGCAAGCGCAAGCAAATAACCCAGGCAGCATGCCCTCAACTTTCAGTCGTAAACGGAGCGATTGG	36	13169903	0.925773489	6	36	109	1	1.672097858	0.063829787	0.277777778	0.446808511	36	0	0	47	2L:13169869-13169945	6	29	335	FBgn0032475	1744.74	46.46666667	71.1	0.016621388	0.6241033	0.407876231
0.01	dme-miR-304-5p	6mer2-7	GAGATT	2L	13170016	13170021	-	2L_13170016_13170021_-	1	pooled	Sfmbt	FBtr0080492|FBtr0289981|FBtr0333236|FBtr0080491	13169647|13169647|13169647|13169647	13170451|13170451|13170451|13170451	2L	-	13169957	13170033	3'utr	Sfmbt	FlyBase	G13196.1	TGAATATATGGGGAGATTGCATAGCATGGGCTTGTACAGTGTACATAAAATAAGCCGTCGCCGATTATATAGGACCC	8	13169994	0.974522933	4	6	47	0.846153846	1.041392685	0.384615385	0.375	0.615384615	8	2	0	11	2L:13169957-13170033	6	4	336	FBgn0032475	1744.74	46.46666667	71.1	0.002292605	0.086083214	0.05625879
0.01	dme-miR-2a-2-5p	6mer3-8	TGATGA	2L	13170110	13170115	-	2L_13170110_13170115_-	1	pooled	Sfmbt	FBtr0080492|FBtr0289981|FBtr0333236|FBtr0080491	13169647|13169647|13169647|13169647	13170451|13170451|13170451|13170451	2L	-	13170091	13170142	3'utr	Sfmbt	FlyBase	G13197.1	TCAACAATTGTATAAAGATGATTGAATTGATGACAGTGACTTTTTTTAAATC	9	13170112	0.752405247	6	9	65	1	1	0.1	0.111111111	0.2	9	0	0	10	2L:13170091-13170142	6	6	337	FBgn0032475	1744.74	46.46666667	71.1	0.003438908	0.129124821	0.084388186
0.01	dme-miR-965-3p	6mer3-8	TACGCT	2L	13170169	13170174	-	2L_13170169_13170174_-	1	pooled	Sfmbt	FBtr0080492|FBtr0289981|FBtr0333236|FBtr0080491	13169647|13169647|13169647|13169647	13170451|13170451|13170451|13170451	2L	-	13170156	13170245	3'utr	Sfmbt	FlyBase	G13198.1	TGTATAACTAACTCAAGTCTCACAGCGCGTTATTTTATACCGATTAAATTGTAAACCGTAGACCTTAGGCGTACGCTCATGTTATATCAG	13	13170203	0.986019563	10	11	89	0.857142857	0.77815125	0.214285714	0.076923077	0.142857143	13	1	1	12	2L:13170156-13170245	6	5	338	FBgn0032475	1744.74	46.46666667	71.1	0.002865757	0.107604017	0.070323488
0.01	dme-miR-283-5p	6mer2-7	GATATT	2L	13170318	13170323	-	2L_13170318_13170323_-	0.999971511	pooled	Sfmbt	FBtr0080492|FBtr0289981|FBtr0333236|FBtr0080491	13169647|13169647|13169647|13169647	13170451|13170451|13170451|13170451	2L	-	13170300	13170336	3'utr	Sfmbt	FlyBase	G13199.1	ATATAGATATATAGATATTGAAGTATTTTGTTAGCAC	5	13170308	0.971661551	3	5	42	1	0.84509804	0	0.4	0.571428571	5	0	0	7	2L:13170300-13170336	6	5	339	FBgn0032475	1744.74	46.46666667	71.1	0.002865757	0.107604017	0.070323488
0.01	dme-miR-283-5p	8mer-A1	TGATATTA	2L	13178947	13178954	+	2L_13178947_13178954_+	0.592192292	pooled	CG5439	FBtr0080435	13178812	13178978	2L	+	13178876	13178970	3'utr	CG5439	FlyBase	G5427.1	TTTATCTATTTCGTTGTAGATATCTTTATCTATATGTGTAATAACGGAGTTGGTCCAAGTGTTGTAATCATTGATATTAAATAAAGTTAAGCCTT	84	13178946	0.985679897	11	83	803	0.990654206	2.025305865	0.056074766	0.202380952	0.373831776	84	1	0	106	2L:13178876-13178970	8	75	340	FBgn0032476	436.6666667	29.4	45.33	0.171755725	2.551020408	1.654533422
0.01	dme-miR-8-3p	7mer-m8	CAGTATT	2L	13180427	13180433	-	2L_13180427_13180433_-	0.661615243	pooled	CG31849	FBtr0080490	13180396	13180988	2L	-	13180406	13180455	3'utr	CG31849	FlyBase	G13228.1	TTGTTGACCTTCCAGATCAATTCAGTATTTATAAAAATAAAAATCAATTG	13	13180435	0.977111599	3	13	120	1	1.146128036	0.142857143	0.076923077	0.142857143	13	0	0	14	2L:13180406-13180455	7	13	341	FBgn0051849	77.33333333	4.373333333	6.81	0.168103448	2.972560976	1.908957416
0.01	dme-miR-317-3p	6mer3-8	TGTGTT	2L	13180500	13180505	-	2L_13180500_13180505_-	0.999883273	pooled	CG31849	FBtr0080490	13180396	13180988	2L	-	13180470	13180512	3'utr	CG31849	FlyBase	G13229.1	TTGAATTTGTGTTATTACTTTATTACTAACGTACCCTAATTAT	6	13180507	0.997684989	2	4	75	0.714285714	0.698970004	0	0.166666667	0.285714286	6	2	0	5	2L:13180470-13180512	6	5	342	FBgn0051849	77.33333333	4.373333333	6.81	0.064655172	1.143292683	0.734214391
0.01	dme-miR-980-5p	6mer3-8	GAAAAA	2L	13180601	13180606	-	2L_13180601_13180606_-	0.998619672	pooled	CG31849	FBtr0080490	13180396	13180988	2L	-	13180576	13180623	3'utr	CG31849	FlyBase	G13230.1	ACACACACGATCTGTATGAAAAAGCTTTTTAGACTTACTTTAAATATT	42	13180594	0.706204939	6	40	298	0.983333333	1.770852012	0.133333333	0.333333333	0.533333333	42	1	0	59	2L:13180576-13180623	6	41	343	FBgn0051849	77.33333333	4.373333333	6.81	0.530172414	9.375	6.020558003
0.01	dme-miR-2a-3p,dme-miR-2b-3p	8mer-A1	CTGTGATA	2L	13180752	13180759	-	2L_13180752_13180759_-	0.650171355	pooled	CG31849	FBtr0080490|FBtr0080490|FBtr0080490	13180396|13180396|13180396	13180988|13180988|13180988	2L	-	13180720	13180786	3'utr	CG31849	FlyBase	G13231.1	AGCAGACAGGACAGACAGACCCGCCATCTGTGATAAGAAAAACCAGAACTAAACAATGAATTTATGA	81	13180760	0.960394995	4	79	244	0.96969697	1.982271233	0.161616162	0.185185185	0.333333333	81	3	0	96	2L:13180720-13180786	8	78	344	FBgn0051849	77.33333333	4.373333333	6.81	1.00862069	17.83536585	11.45374449
0.01	dme-miR-305-3p	7mer-m8	ATGTGCC	2L	13180908	13180914	-	2L_13180908_13180914_-	0.674515655	pooled	CG31849	FBtr0080490	13180396	13180988	2L	-	13180843	13180925	3'utr	CG31849	FlyBase	G13232.1	TATATATTTATATGTGCCTGCTTTTGAATCCCCATCAAAGTCTAACAATCTCATAATCATCATATCATACTCTGCCTAATCCA	12	13180913	0.988147497	8	12	110	1	1.230448921	0.058823529	0.25	0.470588235	12	0	0	17	2L:13180843-13180925	7	8	345	FBgn0051849	77.33333333	4.373333333	6.81	0.103448276	1.829268293	1.174743025
0.01	dme-bantam-3p	7mer-m8	TGATCTC	2L	13183895	13183901	-	2L_13183895_13183901_-	0.661615243	pooled	CG16974	FBtr0305555	13183847	13185416	2L	-	13183856	13183946	3'utr	CG16974	FlyBase	G13235.1	ACCCCGATGCCGTGACGGCGACCCTTCCTGTAGTTCCCATCATACTGATCTCCGTTGGGCAGGATGGCCCAACCTCTACCTTGTCTCTGTC	53	13183901	0.999890446	11	50	370	0.925373134	1.491361694	0.119402985	0.20754717	0.373134328	53	4	1	62	2L:13183856-13183946	7	48	346	FBgn0032479	2807.686667	76.92	117.31	0.017095925	0.624024961	0.409172279
0.01	dme-miR-92b-3p	6mer3-8	GTGCAA	2L	13185028	13185033	-	2L_13185028_13185033_-	1	pooled	CG16974	FBtr0080489|FBtr0305555	13184945|13183847	13185416|13185416	2L	-	13184947	13185051	3'utr	CG16974	FlyBase	G13236.1	AAGCATCAAAACTGTAAAGTGCAAGGCGTATTTTAAAATGAAACTGACAAATTTTAATTGAACTGTATGAAAATAAAAGCGTATATAACAAATAAACCATAACTT	18	13185013	0.979617068	9	17	119	1	1.342422681	0.136363636	0.222222222	0.363636364	18	0	0	22	2L:13184947-13185051	6	4	347	FBgn0032479	2807.686667	76.92	117.31	0.00142466	0.05200208	0.03409769
0.01	dme-miR-308-3p	7mer-m1	TGTGATT	2L	13185071	13185077	-	2L_13185071_13185077_-	0.521223855	pooled	CG16974	FBtr0080489|FBtr0305555	13184945|13183847	13185416|13185416	2L	-	13185059	13185105	3'utr	CG16974	FlyBase	G13237.1	ATAAAACTTGAAAAGAGAGCCCCCCATTTGTGATTTCATTACTTAAC	26	13185078	0.979239844	4	26	181	1	1.602059991	0.25	0.307692308	0.55	26	0	0	40	2L:13185059-13185105	7	26	348	FBgn0032479	2807.686667	76.92	117.31	0.009260293	0.338013521	0.221634984
0.01	dme-miR-252-5p	6mer3-8	GTACTT	2L	13196427	13196432	+	2L_13196427_13196432_+	1	pooled	Edem2	FBtr0333235|FBtr0080438	13196270|13196270	13197281|13197281	2L	+	13196382	13196545	3'utr	Edem2	FlyBase	G5448.1	GTAACGTGTGTACAGTAAGCGAACGTAACTAAATTGGAATTTCCTGTACTTTACTAGACATGTAAGAGCGATTTAATGCCACGAGTTATGGAACTCAGTTTAGGGATCTTTGCATTTCGTGGTTGGTTCTCAGGCAGGCAATTGGCTTCCTAGTGGCTATATTA	91	13196426	0.865157838	29	85	794	0.93220339	1.740362689	0.389830508	0.21978022	0.398305085	91	7	1	110	2L:13196382-13196545	6	32	349	FBgn0032480	836.01	24.70333333	37.89	0.038277054	1.295371745	0.844550013
0.01	dme-miR-277-3p	7mer-m8	TGCATTT	2L	13196492	13196498	+	2L_13196492_13196498_+	0.620204266	pooled	Edem2	FBtr0333235|FBtr0080438	13196270|13196270	13197281|13197281	2L	+	13196382	13196545	3'utr	Edem2	FlyBase	G5448.1	GTAACGTGTGTACAGTAAGCGAACGTAACTAAATTGGAATTTCCTGTACTTTACTAGACATGTAAGAGCGATTTAATGCCACGAGTTATGGAACTCAGTTTAGGGATCTTTGCATTTCGTGGTTGGTTCTCAGGCAGGCAATTGGCTTCCTAGTGGCTATATTA	91	13196491	0.865157838	29	85	794	0.93220339	1.740362689	0.389830508	0.21978022	0.398305085	91	7	1	110	2L:13196382-13196545	7	35	350	FBgn0032480	836.01	24.70333333	37.89	0.041865528	1.416812846	0.923726577
0.01	dme-miR-980-5p	7mer-m1	AAAAACT	2L	13196653	13196659	+	2L_13196653_13196659_+	0.765586663	pooled	Edem2	FBtr0333235|FBtr0080438	13196270|13196270	13197281|13197281	2L	+	13196627	13196712	3'utr	Edem2	FlyBase	G5449.1	TTGATGTAAGTAAAACTTCTGTATATAAAAACTTAGAACTTAGAGACTAACAAAATCGTAAATAATGATTAGTTTTAAGAAGTTAG	17	13196666	0.96831838	9	17	94	1	1.255272505	0.333333333	0.058823529	0.111111111	17	0	0	18	2L:13196627-13196712	7	10	351	FBgn0032480	836.01	24.70333333	37.89	0.011961579	0.40480367	0.263921879
0.01	dme-miR-283-5p	7mer-A1	GATATTA	2L	13196767	13196773	+	2L_13196767_13196773_+	0.782911824	pooled	Edem2	FBtr0333235|FBtr0080438	13196270|13196270	13197281|13197281	2L	+	13196726	13196810	3'utr	Edem2	FlyBase	G5450.1	CAGTCGGAATTGATCGACAACAGAGTAGTTGAAATTGATTAGATATTATACAAAATTAGTTTAAAATATACGAACTATAATTAAA	15	13196754	0.971091223	10	15	93	1	1.278753601	0.105263158	0.2	0.368421053	15	0	0	19	2L:13196726-13196810	7	6	352	FBgn0032480	836.01	24.70333333	37.89	0.007176948	0.242882202	0.158353127
0.01	dme-bantam-3p	6mer2-7	GATCTC	2L	13196914	13196919	+	2L_13196914_13196919_+	1	pooled	Edem2	FBtr0333235|FBtr0080438	13196270|13196270	13197281|13197281	2L	+	13196907	13196935	3'utr	Edem2	FlyBase	G5451.2	ACACGAAGATCTCGGTGACCGGCTCATCC	6	13196922	0.808055411	2	3	19	0.5	0.602059991	0	0.166666667	0.375	6	4	0	4	2L:13196907-13196935	6	5	353	FBgn0032480	836.01	24.70333333	37.89	0.00598079	0.202401835	0.13196094
0.01	dme-miR-2a-3p,dme-miR-2b-3p	6mer3-8	CTGTGA	2L	13197053	13197058	+	2L_13197053_13197058_+	1	pooled	Edem2	FBtr0333235|FBtr0333235|FBtr0333235|FBtr0080438|FBtr0080438|FBtr0080438	13196270|13196270|13196270|13196270|13196270|13196270	13197281|13197281|13197281|13197281|13197281|13197281	2L	+	13197035	13197084	3'utr	Edem2	FlyBase	G5452.1	TTGTGGATGACAACATATCTGTGAATCGACTAGATGCAATTGATGCAAAC	21	13197052	0.978238696	5	20	133	0.958333333	1.361727836	0.208333333	0.142857143	0.25	21	1	0	23	2L:13197035-13197084	6	21	354	FBgn0032480	836.01	24.70333333	37.89	0.025119317	0.850087707	0.554235946
0.01	dme-miR-305-3p	6mer3-8	ATGTGC	2L	13197438	13197443	-	2L_13197438_13197443_-	1	pooled	CG16972	FBtr0080488	13197100	13197555	2L	-	13197358	13197474	3'utr	CG16972	FlyBase	G13266.1	TTGAATATCACCCAGAATACCCGATCTATAAATGTGCTTTTGGCTGTCTGCCCAAGTATAGTTCAAATATAGGAAACTATAATAAGTTGCGTGTTAAGCCCTGTAGTCCTAACAATC	41	13197457	0.903200796	13	37	262	0.92	1.662757832	0.16	0.219512195	0.36	41	4	0	46	2L:13197358-13197474	6	15	355	FBgn0032481	619.7033333	12.68666667	19.43	0.02420513	1.182343668	0.772002059
0.01	dme-miR-1002-5p	6mer3-8	CTACTT	2L	13216555	13216560	-	2L_13216555_13216560_-	0.999996357	pooled	CG9426	FBtr0080484	13216288	13217158	2L	-	13216548	13216582	3'utr	CG9426	FlyBase	G13300.1	CTAATTCCATTCCGACAGTATTCTACTTCTAATGC	5	13216558	0.988026524	3	4	38	1	0.698970004	0.6	0	0	5	0	0	5	2L:13216548-13216582	6	4	356	FBgn0032485	628.9566667	23.94	36.76666667	0.006359739	0.167084378	0.108794198
0.01	dme-miR-986-5p	6mer2-7	TTCGAG	2L	13216855	13216860	-	2L_13216855_13216860_-	1	pooled	CG9426	FBtr0080484	13216288	13217158	2L	-	13216848	13216968	3'utr	CG9426	FlyBase	G13302.1	GGGTATGGTTGATGTTGTATGTGGGAGCATAGCGCAGCTATTCACCAGTTAGTACACATGCTAATAGTTAGCCACGATGGAAGCAGCCAGCCTCAGATTGTTCCGTAGTTCGAGTTGTCCT	12	13216890	0.979057434	8	11	81	1	1.230448921	0.529411765	0.416666667	0.588235294	12	0	0	17	2L:13216848-13216968	6	2	357	FBgn0032485	628.9566667	23.94	36.76666667	0.003179869	0.083542189	0.054397099
0.01	dme-miR-980-3p	7mer-A1	GCAGCTA	2L	13216929	13216935	-	2L_13216929_13216935_-	0.823349562	pooled	CG9426	FBtr0080484	13216288	13217158	2L	-	13216848	13216968	3'utr	CG9426	FlyBase	G13302.1	GGGTATGGTTGATGTTGTATGTGGGAGCATAGCGCAGCTATTCACCAGTTAGTACACATGCTAATAGTTAGCCACGATGGAAGCAGCCAGCCTCAGATTGTTCCGTAGTTCGAGTTGTCCT	12	13216939	0.979057434	8	11	81	1	1.230448921	0.529411765	0.416666667	0.588235294	12	0	0	17	2L:13216848-13216968	7	4	358	FBgn0032485	628.9566667	23.94	36.76666667	0.006359739	0.167084378	0.108794198
0.01	dme-miR-305-5p	6mer2-7	GTACAA	2L	13283992	13283997	-	2L_13283992_13283997_-	1	pooled	Drep-4	FBtr0080478	13283910	13284651	2L	-	13283975	13284012	3'utr	Drep-4	FlyBase	G13323.1	ACTGCATATAAAATTGTACAACACAAAATATAGTTTAT	5	13283999	0.777193569	2	5	31	1	0.698970004	0	0	0	5	0	0	5	2L:13283975-13284012	6	5	359	FBgn0028406	174.57	9.916666667	15.21333333	0.028641806	0.504201681	0.328659071
0.01	dme-miR-12-5p	7mer-A1	ATACTCA	2L	13284208	13284214	-	2L_13284208_13284214_-	0.823349562	pooled	Drep-4	FBtr0080478	13283910	13284651	2L	-	13284193	13284225	3'utr	Drep-4	FlyBase	G13325.1	ATGAAGTATGTATACTCATGTAACGAATTTAAA	5	13284208	0.973518503	4	5	33	1	0.954242509	0.222222222	0.4	0.666666667	5	0	0	9	2L:13284193-13284225	7	5	360	FBgn0028406	174.57	9.916666667	15.21333333	0.028641806	0.504201681	0.328659071
0.01	dme-miR-1003-3p	8mer-A1	ATGTGAGA	2L	13284639	13284646	-	2L_13284639_13284646_-	0.643565845	pooled	Drep-4	FBtr0080478	13283910	13284651	2L	-	13284566	13284711	stop_codon	Drep-4	FlyBase	G13326.1	CATGAGTATCGCATTGTGCAAGAGCTGATGGAAGTCCAGGTGGACAGTCTAGCCACTTAAATGGTATGTGAGAAATATATAAAAGTTACCTAGCCAAGCAATATTGTACACAATAACTTTACAAAATGTATCTACGAGTTTTGTTG	44	13284648	0.96913361	16	42	243	0.971014493	1.826074803	0.202898551	0.340909091	0.579710145	44	2	0	67	2L:13284566-13284711	8	12	361	FBgn0028406	174.57	9.916666667	15.21333333	0.068740333	1.210084034	0.78878177
0.01	dme-bantam-3p	6mer2-7	GATCTC	2L	13289481	13289486	+	2L_13289481_13289486_+	1	pooled	Uvrag	FBtr0334865|FBtr0080460	13289289|13289289	13289556|13289556	2L	+	13289437	13289499	3'utr	Uvrag	FlyBase	G5490.1	GTGAACGGTAGTCCATTGCGATAATATTATTTTTAGTTGTTTAAGATCTCTGTGTAAATTCCC	39	13289487	0.800498212	10	39	427	1	1.716003344	0.653846154	0.230769231	0.423076923	39	0	0	52	2L:13289437-13289499	6	35	362	FBgn0032499	266.2566667	13.1	20.21333333	0.131452108	2.671755725	1.731530343
0.01	dme-miR-283-5p	6mer3-8	TGATAT	2L	13301247	13301252	+	2L_13301247_13301252_+	1	pooled	CG31729	FBtr0344140|FBtr0080462|FBtr0344851|FBtr0080461	13301064|13301064|13301064|13301064	13301668|13301668|13301516|13301516	2L	+	13301050	13301303	stop_codon	CG31729	FlyBase	G5514.1	CTTGAAGCTCTCTTAGATGGCGGCCTGGCAAATGAAATACAAATTACACATTATCCTGACTATAATTTCCATTTAGTTCTGTTCACAATTTTAACATTCTTTGTTATTTACCACTTGATGAGTTGTTCTTTGAACTTGGCAACCATCCCACAACTATTCTTTGTTTTGCCAATACCCGCACCAATCCCAAATATACGTGATATCAGGTTAAACTCCCCATCTTCGACACTACACTTTTCACTATGGTATTTTTG	229	13301242	0.982535832	37	213	1666	0.931034483	1.829303773	0.117241379	0.209606987	0.375862069	229	17	3	270	2L:13301050-13301303	6	117	363	FBgn0051729	1443.476667	38.43	58.66333333	0.081054306	3.044496487	1.994431502
0.01	dme-miR-986-5p	6mer3-8	ATTCGA	2L	13301344	13301349	+	2L_13301344_13301349_+	1	pooled	CG31729	FBtr0344140|FBtr0080462|FBtr0344851|FBtr0080461	13301064|13301064|13301064|13301064	13301668|13301668|13301516|13301516	2L	+	13301313	13301403	3'utr	CG31729	FlyBase	G5515.1	TAAAGTTACACAAAATACAAAAGAAGAAGTGATTCGATAATTGTAATTTGAATCAAACCGATTCTTATTTTTAAGCGTGAGGCGTAAAAGT	19	13301346	0.983308226	8	15	113	0.818181818	0.954242509	0.181818182	0.157894737	0.272727273	19	3	1	18	2L:13301313-13301403	6	9	364	FBgn0051729	1443.476667	38.43	58.66333333	0.006234947	0.234192037	0.153417808
0.01	dme-miR-2535b-3p	6mer2-7	CGTGAG	2L	13301388	13301393	+	2L_13301388_13301393_+	1	pooled	CG31729	FBtr0344140|FBtr0080462|FBtr0344851|FBtr0080461	13301064|13301064|13301064|13301064	13301668|13301668|13301516|13301516	2L	+	13301313	13301403	3'utr	CG31729	FlyBase	G5515.1	TAAAGTTACACAAAATACAAAAGAAGAAGTGATTCGATAATTGTAATTTGAATCAAACCGATTCTTATTTTTAAGCGTGAGGCGTAAAAGT	19	13301390	0.983308226	8	15	113	0.818181818	0.954242509	0.181818182	0.157894737	0.272727273	19	3	1	18	2L:13301313-13301403	6	7	365	FBgn0051729	1443.476667	38.43	58.66333333	0.004849403	0.182149362	0.119324962
0.01	dme-miR-275-3p,dme-miR-306-5p	6mer2-7	TACCTG	2L	13301428	13301433	+	2L_13301428_13301433_+	0.999999974	pooled	CG31729	FBtr0344140|FBtr0080462|FBtr0344851|FBtr0080461	13301064|13301064|13301064|13301064	13301668|13301668|13301516|13301516	2L	+	13301415	13301480	3'utr	CG31729	FlyBase	G5516.1	CTTCAGTTTTGTATACCTGTGTGTATTTGATTAATATTTAAGTCGCAAAAACCAAATTATGTTACT	23	13301435	0.840242922	9	20	189	0.892857143	0.920818754	0.5	0.217391304	0.357142857	23	1	2	25	2L:13301415-13301480	6	12	366	FBgn0051729	1443.476667	38.43	58.66333333	0.008313262	0.31225605	0.204557077
0.01	dme-miR-9b-5p,dme-miR-9c-5p	6mer3-8	ACCAAA	2L	13301465	13301470	+	2L_13301465_13301470_+	0.99999999	pooled	CG31729	FBtr0344140|FBtr0080462|FBtr0344851|FBtr0080461	13301064|13301064|13301064|13301064	13301668|13301668|13301516|13301516	2L	+	13301415	13301480	3'utr	CG31729	FlyBase	G5516.1	CTTCAGTTTTGTATACCTGTGTGTATTTGATTAATATTTAAGTCGCAAAAACCAAATTATGTTACT	23	13301435	0.840242922	9	20	189	0.892857143	0.920818754	0.5	0.217391304	0.357142857	23	1	2	25	2L:13301415-13301480	6	8	367	FBgn0051729	1443.476667	38.43	58.66333333	0.005542175	0.2081707	0.136371385
0.01	dme-miR-277-3p	6mer3-8	TGCATT	2L	13301606	13301611	+	2L_13301606_13301611_+	1	pooled	CG31729	FBtr0344140|FBtr0080462	13301064|13301064	13301668|13301668	2L	+	13301505	13301624	3'utr	CG31729	FlyBase	G5517.1	AATGATAATTGTAACTATGACTAATAATGAAATCAATTACCATGGTATAAGAATTAAAATGTAAAACAAAAAATATAGATTTTGTATAAGGATTTAGAAATTGCATTGCATTGTGTAATA	52	13301598	0.770891278	20	50	419	0.952380952	1.77815125	0.238095238	0.173076923	0.317460317	52	3	0	60	2L:13301505-13301624	6	17	368	FBgn0051729	1443.476667	38.43	58.66333333	0.011777121	0.442362737	0.289789193
0.01	dme-miR-12-5p	6mer3-8	AATACT	2L	13363600	13363605	-	2L_13363600_13363605_-	0.999999387	pooled	Nnp-1	FBtr0080473	13363306	13364012	2L	-	13363539	13363636	3'utr	Nnp-1	FlyBase	G13335.1	TAATCTTTTAGTAGTTACAATTACGACTTAAAATACTATTGCTTGTAGGCCATTTTATGTTCAAGCTATCCTCTGATCTGAGTTGAAATAAAAGCAAA	76	13363582	0.965173962	14	69	627	0.930693069	1.672097858	0.118811881	0.263157895	0.445544554	76	6	1	94	2L:13363539-13363636	6	26	369	FBgn0022069	1163.846667	49.58666667	76.61333333	0.022339713	0.524334499	0.339366516
0.01	dme-miR-2a-2-5p	7mer-m1	GATGAGG	2L	13363970	13363976	-	2L_13363970_13363976_-	0.825582373	pooled	Nnp-1	FBtr0080473	13363306	13364012	2L	-	13363898	13364028	stop_codon	Nnp-1	FlyBase	G13337.1	CAACGACACTCTGTGACAAAGCGTCTAGTGGCAGCGACTGGGATTGGGACAGGATGAGGAAGATTAATTTGGACTTAGTGCTCTGAGGGACGATGAAGAAGGGGGAGCGCTTCGCATCATACTACTTCCTT	32	13363959	0.983173069	9	30	213	0.951219512	1.591064607	0.365853659	0.1875	0.365853659	32	2	0	39	2L:13363898-13364028	7	10	370	FBgn0022069	1163.846667	49.58666667	76.61333333	0.008592197	0.201667115	0.130525583
0.01	dme-miR-14-3p	7mer-m8	AAGACTG	2L	13368989	13368995	+	2L_13368989_13368995_+	0.671795832	pooled	Tap42	FBtr0080466	13368935	13369021	2L	+	13368973	13369000	3'utr	Tap42	FlyBase	G5532.1	AAAATGGTATAACCGCAAGACTGGTTTT	6	13368981	0.751429174	3	6	36	1	0.903089987	0.125	0.333333333	0.5	6	0	0	8	2L:13368973-13369000	7	6	371	FBgn0051852	772.2733333	70.42	107.1	0.00776927	0.085203067	0.056022409
0.01	dme-miR-92b-3p	6mer3-8	GTGCAA	2L	133693	133698	+	2L_133693_133698_+	1	pooled	Gs1	FBtr0078114|FBtr0078115|FBtr0300568	133681|133681|133681	134472|134472|133995	2L	+	133655	133705	stop_codon	Gs1	FlyBase	G617.1	TGTTCGCACCTGCCTGCTCAACGAGTAGGCTGTGAGCGGTGCAACAGATGT	6	133703	0.938153956	4	6	23	1	1.041392685	0.272727273	0.5	0.727272727	6	0	0	11	2L:133655-133705	6	4	372	FBgn0001142	30.66666667	1.793333333	2.72	0.130434783	2.230483271	1.470588235
0.01	dme-miR-968-5p	6mer3-8	ACTACT	2L	13369782	13369787	+	2L_13369782_13369787_+	0.999953723	pooled	CG31855	FBtr0290000|FBtr0080467	13369729|13369729	13370329|13370329	2L	+	13369726	13369796	stop_codon	CG31855	FlyBase	G5535.1	ACTGAGCTGGGCGGCAGGACCTTAAGCCAAGCACCCGATGGACATCCCCACGCAGCACTACTATCCCGAGC	11	13369765	0.702114561	6	9	22	0.846153846	1.041392685	0.076923077	0.181818182	0.307692308	11	2	0	11	2L:13369726-13369796	6	4	373	FBgn0051855	355.25	41.47666667	63.59666667	0.011259676	0.096439765	0.062896378
0.01	dme-miR-190-5p	6mer3-8	ACATAT	2L	13369833	13369838	+	2L_13369833_13369838_+	1	pooled	CG31855	FBtr0290000|FBtr0080467	13369729|13369729	13370329|13370329	2L	+	13369819	13369869	3'utr	CG31855	FlyBase	G5536.1	ATTTACACTCATATACATATATATTAAATAAAATATACTAAGTACAAAGGA	10	13369856	0.701419522	6	10	67	1	1.146128036	0	0.3	0.5	10	0	0	14	2L:13369819-13369869	6	5	374	FBgn0051855	355.25	41.47666667	63.59666667	0.014074595	0.120549707	0.078620473
0.01	dme-miR-277-3p	6mer2-7	GCATTT	2L	13371443	13371448	-	2L_13371443_13371448_-	1	pooled	CG9305	FBtr0342639|FBtr0080471	13371425|13371425	13371503|13371503	2L	-	13371433	13371465	3'utr	CG9305	FlyBase	G13350.1	AGTTATAATTTATTAAAGCATTTCGCTAGATGT	8	13371444	0.773321956	2	8	68	1	1.146128036	0	0.75	0.857142857	8	0	0	14	2L:13371433-13371465	6	8	375	FBgn0032512	293.37	15.71333333	24.18333333	0.027269319	0.509121765	0.33080634
0.01	dme-miR-317-5p	6mer3-8	GTATCC	2L	133745	133750	+	2L_133745_133750_+	0.999999928	pooled	Gs1	FBtr0078114|FBtr0078115|FBtr0300568	133681|133681|133681	134472|134472|133995	2L	+	133725	133810	5'utr	Gs1	FlyBase	G618.1	GTTTTATGGAACTGTGAAGCGTATCCGATCATTTGGTTATATTTACATTGAACTGAAGCAAAATTTAGTTTGCTTGTGCAAAAAAG	13	133772	0.979669308	10	13	94	1	1.176091259	0.4	0.153846154	0.266666667	13	0	0	15	2L:133725-133810	6	5	376	FBgn0001142	30.66666667	1.793333333	2.72	0.163043478	2.788104089	1.838235294
0.01	dme-miR-2a-2-5p	8mer-A1	TGATGAGA	2L	13376051	13376058	+	2L_13376051_13376058_+	0.601217767	pooled	CG6565	FBtr0080468|FBtr0346420|FBtr0342631	13375839|13375839|13375839	13376165|13376404|13376165	2L	+	13375998	13376072	3'utr	CG6565	FlyBase	G5544.1	TCAGAGCAAGTGTGCAATAGGTGGAAGTTTTGCTCTTAACATGAGTGCCACTTTGATGAGAAACTTAAAAATAAA	17	13376050	0.976381597	8	16	98	0.954545455	1.322219295	0.045454545	0.235294118	0.409090909	17	1	0	21	2L:13375998-13376072	8	12	377	FBgn0032513	608.7166667	34.34	52.78	0.019713605	0.349446709	0.227358848
0.01	dme-miR-317-5p	6mer2-7	TATCCC	2L	13376490	13376495	-	2L_13376490_13376495_-	1	pooled	CG9302	FBtr0080470	13376453	13376712	2L	-	13376480	13376515	3'utr	CG9302	FlyBase	G13365.1	AATTTCATTTTTACTGCGCTTATCCCTCTATAATAA	22	13376501	0.808919453	7	22	227	1	1.505149978	0	0.318181818	0.53125	22	0	0	32	2L:13376480-13376515	6	22	378	FBgn0032514	1605.19	98.23333333	149.59	0.013705543	0.223956566	0.147068654
0.01	dme-miR-986-5p	6mer2-7	TTCGAG	2L	13382259	13382264	+	2L_13382259_13382264_+	1	pooled	beta'COP	FBtr0080469	13382180	13382382	2L	+	13382246	13382301	3'utr	beta'COP	FlyBase	G5566.1	ACATTTCGTGCATTTCGAGCCACAGAATTCCGCGCATGCATTCACATTTGATTTGA	29	13382273	0.817879792	5	28	123	0.977777778	1.643452676	0.422222222	0.413793103	0.622222222	29	1	0	44	2L:13382246-13382301	6	27	379	FBgn0025724	1623.336667	63.76333333	97.48	0.016632409	0.423440849	0.276979893
0.01	dme-miR-305-5p	6mer2-7	GTACAA	2L	13382338	13382343	+	2L_13382338_13382343_+	0.999999942	pooled	beta'COP	FBtr0080469	13382180	13382382	2L	+	13382330	13382374	3'utr	beta'COP	FlyBase	G5567.1	AATAATATGTACAACAGTAATGGAGCAAACACTGCAATAAATACT	6	13382350	0.964042875	4	4	23	0.666666667	0.602059991	0	0	0	6	2	0	4	2L:13382330-13382374	6	4	380	FBgn0025724	1623.336667	63.76333333	97.48	0.002464061	0.062731978	0.041034058
0.01	dme-miR-2b-2-5p	7mer-m8	TTGAAGA	2L	13385209	13385215	+	2L_13385209_13385215_+	0.631520713	pooled	loqs	FBtr0100220	13384666	13385671	2L	+	13385165	13385220	3'utr	loqs	FlyBase	G5570.1	CTGCCGATGCCCAGCGGCATGCCGCCCAGAATGCCCTCGAGTACTTGAAGATCATG	6	13385184	0.999106377	4	6	20	1	0.84509804	0.142857143	0.166666667	0.285714286	6	0	0	7	2L:13385165-13385220	7	3	381	FBgn0032515	158.85	11.16666667	17.08333333	0.018885741	0.268656716	0.175609756
0.01	dme-miR-996-3p,dme-miR-279-3p	7mer-m8	TCTAGTC	2L	13385551	13385557	+	2L_13385551_13385557_+	0.661615511	pooled	loqs	FBtr0080497|FBtr0080498|FBtr0100220|FBtr0342632|FBtr0342633	13385231|13385231|13384666|13385231|13385231	13385671|13385671|13385671|13385671|13385671	2L	+	13385521	13385574	3'utr	loqs	FlyBase	G5572.1	CAGACAAGCGTGTAATCGATATTGGAATCTTCTAGTCGCTTTCAAATTCTGAAA	112	13385550	0.757222602	8	112	976	1	2.195899652	0	0.276785714	0.484076433	112	0	0	157	2L:13385521-13385574	7	110	382	FBgn0032515	158.85	11.16666667	17.08333333	0.69247718	9.850746269	6.43902439
0.01	dme-miR-980-5p	6mer3-8	GAAAAA	2L	13385632	13385637	+	2L_13385632_13385637_+	0.999999996	pooled	loqs	FBtr0080497|FBtr0080498|FBtr0100220|FBtr0342632|FBtr0342633	13385231|13385231|13384666|13385231|13385231	13385671|13385671|13385671|13385671|13385671	2L	+	13385581	13385671	3'utr	loqs	FlyBase	G5573.1	AAACGGCAGATAAAACTAGGTTTAAGGTAGACTACGTGCTAGTTTGCGAAGGAAAAAGGCTTATGAATATAATCGGTATTTGGTAATCGCT	11	13385618	0.976622877	9	10	65	0.777777778	1.146128036	0.222222222	0.454545455	0.666666667	11	4	0	14	2L:13385581-13385671	6	5	383	FBgn0032515	158.85	11.16666667	17.08333333	0.031476235	0.447761194	0.292682927
0.01	dme-miR-14-3p	7mer-A1	AGACTGA	2L	13394050	13394056	-	2L_13394050_13394056_-	0.823349562	pooled	RpL24	FBtr0342637	13393685	13394412	2L	-	13394034	13394074	3'utr	RpL24	FlyBase	G13381.1	AATTGAATATCCGAAGTTAGACTGAGAGTATAAAAATCGCA	33	13394058	0.793675517	3	33	149	1	1.698970004	0.16	0.363636364	0.58	33	0	0	50	2L:13394034-13394074	7	32	384	FBgn0032518	6558.51	1040.203333	1578.5	0.004879157	0.030763216	0.020272411
0.01	dme-miR-13b-2-5p	6mer3-8	TTTGAC	2L	13394184	13394189	-	2L_13394184_13394189_-	1	pooled	RpL24	FBtr0345449|FBtr0080524|FBtr0342637	13394121|13394121|13393685	13394412|13394412|13394412	2L	-	13394177	13394234	3'utr	RpL24	FlyBase	G13382.1	ATATTGTGTACGTCATGAATCATCAACTTAACTTTAACCATCAGTTTTGACCAGATGA	7	13394219	0.975206704	5	7	46	1	0.954242509	0	0.285714286	0.444444444	7	0	0	9	2L:13394177-13394234	6	2	385	FBgn0032518	6558.51	1040.203333	1578.5	0.000304947	0.001922701	0.001267026
0.01	dme-miR-932-5p	7mer-A1	GAATTGA	2L	13394348	13394354	-	2L_13394348_13394354_-	0.823349562	pooled	RpL24	FBtr0345449|FBtr0080524|FBtr0342637	13394121|13394121|13393685	13394412|13394412|13394412	2L	-	13394304	13394449	stop_codon	RpL24	FlyBase	G13383.1	GCAGAAGGCTGCTCCCCGCGTCGGAGGCAAGCGGTAAACACCTTTCGCCGGTAGTGATGTGCTAAAGTTAGTCCAGGATTTAAGGAACCACTCGTGAATTGAAAATTAAACAAACGCCGCGAATGCGAATTCGTGGTGACCAAAAA	231	13394351	0.957491452	24	224	1059	0.970149254	1.90982337	0.137313433	0.316017316	0.528358209	231	7	3	325	2L:13394304-13394449	7	139	386	FBgn0032518	6558.51	1040.203333	1578.5	0.021193838	0.13362772	0.088058283
0.01	dme-miR-275-3p,dme-miR-306-5p	6mer3-8	GTACCT	2L	134009	134014	+	2L_134009_134014_+	1	pooled	Gs1	FBtr0078114|FBtr0078115	133681|133681	134472|134472	2L	+	133996	134030	5'utr	Gs1	FlyBase	G620.1	ACGTTAATTTTTTGTACCTTTTAGATCAAACAAAC	30	134016	0.726355338	3	30	340	1	1.643452676	0	0.333333333	0.545454545	30	0	0	44	2L:133996-134030	6	30	387	FBgn0001142	30.66666667	1.793333333	2.72	0.97826087	16.72862454	11.02941176
0.01	dme-miR-263a-5p	7mer-m1	TGCCATT	2L	13410739	13410745	+	2L_13410739_13410745_+	0.765586663	pooled	CG7110	FBtr0080500|FBtr0345438	13410635|13410635	13411047|13410955	2L	+	13410700	13410764	3'utr	CG7110	FlyBase	G5600.1	GAGCAAAACGAATTTAAATATTTTTGATGTCTTCACATTTGCCATTATTATTTCACACTTATTTC	10	13410738	0.98886734	8	9	96	0.846153846	1.041392685	0	0.3	0.461538462	10	2	0	11	2L:13410700-13410764	7	7	388	FBgn0032521	924.9866667	37.5	57.29	0.007567677	0.186666667	0.122185373
0.01	dme-miR-1007-3p	6mer3-8	TGAGCT	2L	13410801	13410806	+	2L_13410801_13410806_+	1	pooled	CG7110	FBtr0080500|FBtr0345438	13410635|13410635	13411047|13410955	2L	+	13410765	13410857	3'utr	CG7110	FlyBase	G5601.1	ATTTTGTAAACAACTCATGTAGTTATAACTTTATAGTGAGCTGGTTCCAAGTGCTTCGGCTGTTTCATTCAGCGACTCTAATACATAAGGCAT	33	13410820	0.73149163	16	31	245	0.957446809	1.653212514	0.170212766	0.242424242	0.468085106	33	2	0	45	2L:13410765-13410857	6	18	389	FBgn0032521	924.9866667	37.5	57.29	0.01945974	0.48	0.314190958
0.01	dme-miR-980-5p	6mer2-7	AAAAAC	2L	134222	134227	+	2L_134222_134227_+	1	pooled	Gs1	FBtr0078114|FBtr0078115	133681|133681	134472|134472	2L	+	134213	134248	5'utr	Gs1	FlyBase	G621.1	TATGTTTATAAAAACCAATTGTTGATTAGAAGTTGT	7	134238	0.676142644	4	6	51	0.857142857	0.77815125	0.285714286	0	0	7	1	0	6	2L:134213-134248	6	6	390	FBgn0001142	30.66666667	1.793333333	2.72	0.195652174	3.345724907	2.205882353
0.01	dme-miR-190-5p	6mer3-8	ACATAT	2L	134293	134298	+	2L_134293_134298_+	1	pooled	Gs1	FBtr0078114|FBtr0078115	133681|133681	134472|134472	2L	+	134283	134317	5'utr	Gs1	FlyBase	G622.1	ATATATTGGTACATATGTATCTCACTTTACGGATC	10	134298	0.745314321	3	9	87	1	1.079181246	0	0.2	0.333333333	10	0	0	12	2L:134283-134317	6	9	391	FBgn0001142	30.66666667	1.793333333	2.72	0.293478261	5.018587361	3.308823529
0.01	dme-miR-2a-3p,dme-miR-2b-3p	7mer-A1	TGTGATA	2L	13502376	13502382	-	2L_13502376_13502382_-	0.801970437	pooled	B4	FBtr0332509|FBtr0332509|FBtr0332509	13500622|13500622|13500622	13504503|13504503|13504503	2L	-	13502363	13502400	3'utr	B4	FlyBase	G13389.1	ACAGGTTCAGTCAGTGTGTGTGATAGTAGCTAAGTAAC	15	13502384	0.762161354	2	12	96	0.842105263	0.726998728	0.315789474	0.2	0.368421053	15	1	2	16	2L:13502363-13502400	7	13	392	FBgn0023407	923.55	17.94	27.61666667	0.014076119	0.724637681	0.470730235
0.01	dme-miR-996-3p,dme-miR-279-3p	7mer-m8	TCTAGTC	2L	13502806	13502812	-	2L_13502806_13502812_-	0.661615511	pooled	B4	FBtr0332509|FBtr0080514|FBtr0080513	13500622|13502654|13502654	13504503|13504503|13504503	2L	-	13502752	13502877	3'utr	B4	FlyBase	G13392.1	AGTGACTTTATCGCGCCATATAGATGTGCAGTCTCAAAGTAGAGTTTAGACACTAAGGTCCAGTTTCTAGTCTTAATTTGAAAACAAATATGAAGCCGTTTCGAAATGGAGACATGCCAAACTTTT	112	13502813	0.98548548	9	109	898	0.979166667	2.149219113	0.069444444	0.258928571	0.423611111	112	3	0	141	2L:13502752-13502877	7	96	393	FBgn0023407	923.55	17.94	27.61666667	0.103946727	5.351170569	3.476161738
0.01	dme-bantam-3p	6mer2-7	GATCTC	2L	13503093	13503098	-	2L_13503093_13503098_-	0.999999999	pooled	B4	FBtr0332509|FBtr0080514|FBtr0080513	13500622|13502654|13502654	13504503|13504503|13504503	2L	-	13503074	13503154	3'utr	B4	FlyBase	G13395.1	ATTGTATATTTGTAAAATAGCATAAACTTTTAGGGCAAAATGCCAAACTTTTACACGATCTCTCGTATTTTGTCGTTCTTT	70	13503104	0.617249429	14	64	598	0.915789474	1.939519253	0.010526316	0.242857143	0.442105263	70	8	0	87	2L:13503074-13503154	6	58	394	FBgn0023407	923.55	17.94	27.61666667	0.062801148	3.232998885	2.10018105
0.01	dme-miR-8-3p	7mer-A1	AGTATTA	2L	13503556	13503562	-	2L_13503556_13503562_-	0.823349562	pooled	B4	FBtr0332509|FBtr0080514|FBtr0080513	13500622|13502654|13502654	13504503|13504503|13504503	2L	-	13503538	13503579	3'utr	B4	FlyBase	G13398.1	ATATATTTGTAGAAAGTAGTATTAGTATAGGGATCAAATTTG	9	13503562	0.64452679	7	8	74	0.909090909	1	0.181818182	0.111111111	0.272727273	9	1	0	10	2L:13503538-13503579	7	9	395	FBgn0023407	923.55	17.94	27.61666667	0.009745006	0.501672241	0.325890163
0.01	dme-miR-1006-3p	6mer2-7	GAATTT	2L	13503650	13503655	-	2L_13503650_13503655_-	0.999999999	pooled	B4	FBtr0332509|FBtr0080514|FBtr0080513	13500622|13502654|13502654	13504503|13504503|13504503	2L	-	13503631	13503697	3'utr	B4	FlyBase	G13399.1	AATACAAAACTCAAAGCGAATGATGTATGGTGAATTCAAACAGAATTTGAATCTGGGTCAACAAACA	17	13503673	0.975482133	7	16	101	0.894736842	1.230448921	0.105263158	0.117647059	0.210526316	17	2	0	17	2L:13503631-13503697	6	3	396	FBgn0023407	923.55	17.94	27.61666667	0.003248335	0.16722408	0.108630054
0.01	dme-miR-263a-5p	7mer-m1	TGCCATT	2L	13504253	13504259	-	2L_13504253_13504259_-	0.765586662	pooled	B4	FBtr0332509|FBtr0080514|FBtr0080513	13500622|13502654|13502654	13504503|13504503|13504503	2L	-	13504232	13504266	3'utr	B4	FlyBase	G13403.1	ATTTTCATGCCATTGGATTACTTTAATATAAACAT	5	13504254	0.963999176	2	5	53	1	0.698970004	0	0	0	5	0	0	5	2L:13504232-13504266	7	5	397	FBgn0023407	923.55	17.94	27.61666667	0.005413892	0.2787068	0.181050091
0.01	dme-miR-996-3p,dme-miR-279-3p	7mer-A1	CTAGTCA	2L	13636744	13636750	+	2L_13636744_13636750_+	0.823349562	pooled	kuz	FBtr0342903|FBtr0080509|FBtr0080510	13636247|13636648|13636648	13636995|13638238|13639411	2L	+	13636720	13636757	3'utr	kuz	FlyBase	G5636.1	AACCACATATAGAATCGCCCGCTGCTAGTCATCGAACT	18	13636742	0.831399656	4	18	76	1	1.278753601	0.263157895	0.055555556	0.105263158	18	0	0	19	2L:13636720-13636757	7	18	398	FBgn0259984	6208.386667	134.8066667	206.8566667	0.002899304	0.133524554	0.087016775
0.01	dme-miR-308-3p	7mer-m1	TGTGATT	2L	13636854	13636860	+	2L_13636854_13636860_+	0.521223855	pooled	kuz	FBtr0342903	13636247	13636995	2L	+	13636843	13636872	3'utr	kuz	FlyBase	G5637.1	GGTATGACATTTGTGATTTTCCCCCCCGGT	9	13636860	0.679257322	3	9	75	1	1.041392685	0.090909091	0.111111111	0.272727273	9	0	0	11	2L:13636843-13636872	7	9	399	FBgn0259984	6208.386667	134.8066667	206.8566667	0.001449652	0.066762277	0.043508387
0.01	dme-miR-79-3p	7mer-A1	AGCTTTA	2L	13637314	13637320	+	2L_13637314_13637320_+	0.823349562	pooled	kuz	FBtr0080509|FBtr0080510	13636648|13636648	13638238|13639411	2L	+	13637289	13637339	stop_codon	kuz	FlyBase	G5638.1	CGTCGCGCCGCCTCCGCTACAAGTAAGCTTTAGTCGGCCGACATCGTTGCA	15	13637312	0.936685419	3	14	87	0.9	1.255272505	0.3	0.2	0.4	15	2	0	18	2L:13637289-13637339	7	15	400	FBgn0259984	6208.386667	134.8066667	206.8566667	0.002416087	0.111270461	0.072513979
0.01	dme-miR-283-5p	8mer-m1	TGATATTT	2L	13637779	13637786	+	2L_13637779_13637786_+	0.555593841	pooled	kuz	FBtr0301412|FBtr0080509|FBtr0080510|FBtr0100660	13637495|13636648|13636648|13637320	13638238|13638238|13639411|13639411	2L	+	13637747	13637786	3'utr	kuz	FlyBase	G5641.1	AATTTCGTAATACAGAAAAAGCTGAAAGTGAATGATATTT	14	13637778	0.784776093	4	14	57	1	1.278753601	0.105263158	0.285714286	0.473684211	14	0	0	19	2L:13637747-13637786	8	13	401	FBgn0259984	6208.386667	134.8066667	206.8566667	0.002093942	0.0964344	0.062845449
0.01	dme-miR-304-5p	7mer-m8	TGAGATT	2L	13638019	13638025	+	2L_13638019_13638025_+	0.620203442	pooled	kuz	FBtr0301412|FBtr0080509|FBtr0080510|FBtr0100660	13637495|13636648|13636648|13637320	13638238|13638238|13639411|13639411	2L	+	13637954	13638034	3'utr	kuz	FlyBase	G5643.1	AAACAAGTAATATACATGAAGAAAAACTAAGGTTTAATTGTATGAGAAAGCATTCTATATGTCGGTGAGATTTCTAAGCGC	6	13638013	0.992980607	5	6	42	1	0.903089987	0.375	0.333333333	0.5	6	0	0	8	2L:13637954-13638034	7	3	402	FBgn0259984	6208.386667	134.8066667	206.8566667	0.000483217	0.022254092	0.014502796
0.01	dme-miR-980-5p	6mer3-8	GAAAAA	2L	13638421	13638426	+	2L_13638421_13638426_+	1	pooled	kuz	FBtr0080510|FBtr0100660	13636648|13637320	13639411|13639411	2L	+	13638386	13638436	3'utr	kuz	FlyBase	G5645.1	CTTTGATTGTTTTCCGTATACATTTTCCTTGTGCAGAAAAAGCAAACGAAG	5	13638416	0.97483114	3	4	35	1	0.903089987	0.375	0.4	0.625	5	0	0	8	2L:13638386-13638436	6	5	403	FBgn0259984	6208.386667	134.8066667	206.8566667	0.000805362	0.037090154	0.024171326
0.01	dme-miR-968-5p	6mer3-8	ACTACT	2L	13638795	13638800	+	2L_13638795_13638800_+	1	pooled	kuz	FBtr0080510|FBtr0100660	13636648|13637320	13639411|13639411	2L	+	13638724	13638808	3'utr	kuz	FlyBase	G5646.2	TTTTGTCTGTGTTTCGTATTTGCATGCTCAAGAACTAATCGTGCAACTACTCACGGAGTCCCGACTGATGTACTACTCCAAGAAA	178	13638796	0.783738094	14	167	868	0.962025316	1.880813592	0.362869198	0.252808989	0.438818565	178	7	2	228	2L:13638724-13638808	6	147	404	FBgn0259984	6208.386667	134.8066667	206.8566667	0.023677649	1.090450522	0.710636995
0.01	dme-miR-932-5p	6mer3-8	GGAATT	2L	13638907	13638912	+	2L_13638907_13638912_+	1	pooled	kuz	FBtr0080510|FBtr0100660	13636648|13637320	13639411|13639411	2L	+	13638871	13638954	3'utr	kuz	FlyBase	G5647.1	CGCACATCCAACTTGTATATCGTGACGCATAGCTATGGAATTATCTCAATTCGAATTTACAAGACGTTTCCGTGCTATCATTTT	27	13638890	0.839854528	10	26	189	1	1.591064607	0.076923077	0.269230769	0.512820513	26	0	0	39	2L:13638871-13638954	6	14	405	FBgn0259984	6208.386667	134.8066667	206.8566667	0.002255014	0.103852431	0.067679714
0.01	dme-miR-277-3p	6mer3-8	TGCATT	2L	13774738	13774743	-	2L_13774738_13774743_-	1	pooled	CG9008	FBtr0080576|FBtr0346632|FBtr0343663	13774338|13774338|13774338	13774999|13775230|13775104	2L	-	13774716	13774755	3'utr	CG9008	FlyBase	G13440.1	TAAAGGAAATTGTGCATTGATAGTAGTTACATTAAGTTTT	6	13774746	0.984059022	2	5	55	0.9	0.954242509	0	0.333333333	0.6	6	1	0	9	2L:13774716-13774755	6	6	406	FBgn0028540	20.66666667	1.256666667	1.99	0.290322581	4.774535809	3.015075377
0.01	dme-miR-995-5p	7mer-A1	ATTCGGA	2L	13782392	13782398	+	2L_13782392_13782398_+	0.782911824	pooled	p38b	FBtr0080534	13782096	13782611	2L	+	13782339	13782425	3'utr	p38b	FlyBase	G5669.1	TTCGATGGATATAGAAATAGCGATTGAACTAGGTGCATGCCTGAAATGTAGCCATTCGGAAATGTTTCCAAAAATCAATCAGAGTCA	11	13782377	0.989671605	6	8	58	0.727272727	0.903089987	0.181818182	0	0	11	3	0	8	2L:13782339-13782425	7	4	407	FBgn0024846	517.46	34.99	54.11	0.007730066	0.114318377	0.073923489
0.01	dme-miR-1008-3p	7mer-A1	GCTGTGA	2L	13782423	13782429	-	2L_13782423_13782429_-	0.823342576	pooled	CG16890	FBtr0329825|FBtr0343661	13782229|13782229	13782609|13782609	2L	-	13782411	13782647	stop_codon	CG16890	FlyBase	G13443.1	AGGAATTCGAGCGATATCTAGAGGATCTCATTTTTTAAAATACATAGCACATTTATTTGGATTCAACGTAGACACTAGTGCTCTTTTTTATAGTTACTGGCCGCTAGATGCGTTCGCTTACGAACTACGATGTACATGTACACTCACATTTACAGGATTATTCACAAGAACTGCGTGTTAAAACCGACACCAAATCTAAAGTTGAACTGGACATTAAGGCTGTGACTCTGATTGATT	72	13782434	0.860000261	26	68	550	0.956043956	1.939519253	0.21978022	0.236111111	0.395604396	72	4	0	87	2L:13782411-13782647	7	28	408	FBgn0028932	129.2066667	16.03333333	24.55666667	0.216707084	1.746361746	1.1402199
0.01	dme-miR-1003-3p	7mer-m8	ATGTGAG	2L	13782499	13782505	+	2L_13782499_13782505_+	0.671796207	pooled	p38b	FBtr0080534	13782096	13782611	2L	+	13782455	13782569	3'utr	p38b	FlyBase	G5670.1	TTGGTGTCGGTTTTAACACGCAGTTCTTGTGAATAATCCTGTAAATGTGAGTGTACATGTACATCGTAGTTCGTAAGCGAACGCATCTAGCGGCCAGTAACTATAAAAAAGAGCA	20	13782506	0.979090944	8	19	141	1	1.414973348	0.346153846	0.3	0.461538462	20	0	0	26	2L:13782455-13782569	7	9	409	FBgn0024846	517.46	34.99	54.11	0.017392649	0.257216348	0.166327851
0.01	dme-miR-305-3p	6mer3-8	ATGTGC	2L	13782596	13782601	+	2L_13782596_13782601_+	1	pooled	p38b	FBtr0080534	13782096	13782611	2L	+	13782579	13782616	3'utr	p38b	FlyBase	G5671.1	ACGTTGAATCCAAATAAATGTGCTATGTATTTTAAAAA	7	13782598	0.983469598	5	7	57	1	0.84509804	0.142857143	0	0	7	0	0	7	2L:13782579-13782616	6	7	410	FBgn0024846	517.46	34.99	54.11	0.013527616	0.200057159	0.129366106
0.01	dme-miR-968-5p	7mer-A1	CTACTTA	2L	13790418	13790424	+	2L_13790418_13790424_+	0.82327333	pooled	CG31731	FBtr0110941	13790300	13790562	2L	+	13790360	13790450	3'utr	CG31731	FlyBase	G5689.1	ATTTCATTATTTCCCTCAAATATGGAACTTTTATGAATCTCTATCCGGTGGGAATAATCTACTTAATGTATTTAGGGACTAATAAAACCAA	129	13790393	0.987599598	16	121	1126	0.940828402	2.201397124	0.218934911	0.248062016	0.426035503	129	10	0	159	2L:13790360-13790450	7	14	411	FBgn0028539	1454.836667	37.27	56.71	0.009623073	0.375637242	0.246870041
0.01	dme-miR-283-5p	6mer3-8	TGATAT	2L	1380155	1380160	-	2L_1380155_1380160_-	1	pooled	lea	FBtr0329985|FBtr0077941	1380084|1380084	1381443|1381611	2L	-	1380125	1380176	3'utr	lea	FlyBase	G8520.1	GCGTAATTGTAATTATTGATATCGAATACGTATTTACAATGTAACAATTACA	6	1380161	0.985746789	3	5	38	1	0.77815125	0.333333333	0	0	6	0	0	6	2L:1380125-1380176	6	3	412	FBgn0002543	15.93666667	0.32	0.503333333	0.188245137	9.375	5.960264901
0.01	dme-miR-980-5p	6mer3-8	GAAAAA	2L	1380381	1380386	-	2L_1380381_1380386_-	1	pooled	lea	FBtr0329985|FBtr0077941	1380084|1380084	1381443|1381611	2L	-	1380346	1380410	3'utr	lea	FlyBase	G8522.1	TAGAAATACCACCCAGGCATATATGAAAAAATCCTTCAATTTGAGCCAAGAAAAGCAAGAAGATC	103	1380370	0.761071654	8	97	534	0.952	2.075546961	0.016	0.174757282	0.32	103	6	0	119	2L:1380346-1380410	6	15	413	FBgn0002543	15.93666667	0.32	0.503333333	0.941225685	46.875	29.8013245
0.01	dme-miR-980-3p	6mer3-8	GGCAGC	2L	1380777	1380782	-	2L_1380777_1380782_-	0.999982673	pooled	lea	FBtr0329985|FBtr0077941	1380084|1380084	1381443|1381611	2L	-	1380645	1380814	3'utr	lea	FlyBase	G8525.1	ATAGTGTATACACCCACTTAGATAGATCGATGGGCAGCATTTTGTTTGTTACTTAAGGGGTTCGTAATTAGTCTAAGCGTCCAGGCAGATATCAATTCAGTAGCCACGAATGTTTATCCACTAAGTGTACATATTGTAATGCACTAGCTGTAGTTAATTATACGTACGCA	74	1380773	0.87668981	20	71	524	0.957894737	1.959041392	0.136842105	0.243243243	0.410526316	74	4	0	91	2L:1380645-1380814	6	38	414	FBgn0002543	15.93666667	0.32	0.503333333	2.384438402	118.75	75.49668874
0.01	dme-miR-79-3p	8mer-A1	TAGCTTTA	2L	1380829	1380836	-	2L_1380829_1380836_-	0.625364009	pooled	lea	FBtr0329985|FBtr0077941	1380084|1380084	1381443|1381611	2L	-	1380816	1380885	3'utr	lea	FlyBase	G8526.1	ATGATAAGTTCCTCCAAGTATGCAGACGATGATAGCCAAAACGCTGCGTTAGCTTTAGAGTATACACATA	63	1380837	0.796616487	9	61	363	0.965116279	1.618048097	0.046511628	0.285714286	0.476744186	63	2	1	83	2L:1380816-1380885	8	46	415	FBgn0002543	15.93666667	0.32	0.503333333	2.886425434	143.75	91.39072848
0.01	dme-miR-14-3p	7mer-A1	AGACTGA	2L	1381143	1381149	-	2L_1381143_1381149_-	0.823349562	pooled	lea	FBtr0329985|FBtr0077941	1380084|1380084	1381443|1381611	2L	-	1381116	1381179	3'utr	lea	FlyBase	G8527.2	TGTCACAAATGAGAAATGTGACCAAGACTGAGACTGACAGAGTGCGAGATTCGTGTGAGGATTA	2310	1381151	0.977034174	10	2234	6747	0.97328476	2.426782272	0.382210079	0.283549784	0.497571342	2310	77	11	3206	2L:1381116-1381179	7	2286	416	FBgn0002543	15.93666667	0.32	0.503333333	143.4427944	7143.75	4541.721854
0.01	dme-miR-305-3p	6mer3-8	ATGTGC	2L	1381410	1381415	-	2L_1381410_1381415_-	1	pooled	lea	FBtr0077941	1380084	1381611	2L	-	1381404	1381468	stop_codon	lea	FlyBase	G8529.1	CGGTGGAGTGGAGAACTTTGAGTAGCCTGGTTAGGAAGGGTATTTGGAGGGGAATGTGCTGAAGG	7	1381445	0.975805454	6	7	44	1	0.903089987	0.375	0.142857143	0.25	7	0	0	8	2L:1381404-1381468	6	2	417	FBgn0002543	15.93666667	0.32	0.503333333	0.125496758	6.25	3.973509934
0.01	dme-miR-2a-3p,dme-miR-2b-3p	7mer-A1	TGTGATA	2L	13819396	13819402	+	2L_13819396_13819402_+	0.754178804	pooled	Sos	FBtr0080541|FBtr0080541|FBtr0080541	13819377|13819377|13819377	13819824|13819824|13819824	2L	+	13819333	13819416	lincRNA_intron-lincRNA_exon	Sos	FlyBase	G5741.1	AGATAAAGGTACGATGTTTCTTTACCCAAGTACAAACGAAGAATAATTTAAATTGCCTGGCGATGTGATAAGGACGAAAACTAC	50	13819387	0.971257837	11	44	286	0.822580645	1.230448921	0.403225806	0.18	0.338709677	50	9	2	51	2L:13819333-13819416	7	30	418	FBgn0001965	887.1	19.05333333	29.30333333	0.033818059	1.574527642	1.023774315
0.01	dme-miR-304-5p	6mer3-8	TGAGAT	2L	13819488	13819493	+	2L_13819488_13819493_+	0.999999998	pooled	Sos	FBtr0080541	13819377	13819824	2L	+	13819432	13819508	3'utr	Sos	FlyBase	G5742.1	GATTCAAAGTTGCGAGCACTGCTTGAGTGCAGATATATATATGAGAGAACGGAACGTGAGATATATATATATATATA	19	13819488	0.924395476	9	17	106	0.894736842	0.929418926	0.105263158	0	0	19	1	1	17	2L:13819432-13819508	6	12	419	FBgn0001965	887.1	19.05333333	29.30333333	0.013527224	0.629811057	0.409509726
0.01	dme-miR-996-3p,dme-miR-279-3p	6mer3-8	TCTAGT	2L	13819539	13819544	+	2L_13819539_13819544_+	1	pooled	Sos	FBtr0080541	13819377	13819824	2L	+	13819519	13819592	3'utr	Sos	FlyBase	G5743.1	CGTAGGCGCAGTTTATGTATTCTAGTATGAAACGAGTTGGAACCGCTGATTTAGATTATTCGCCACTCATTTAA	13	13819568	0.982162458	9	12	94	0.933333333	1.146128036	0	0.153846154	0.266666667	13	1	0	14	2L:13819519-13819592	6	5	420	FBgn0001965	887.1	19.05333333	29.30333333	0.005636343	0.262421274	0.170629052
0.01	dme-miR-33-5p	6mer2-7	AATGCA	2L	13819663	13819668	+	2L_13819663_13819668_+	1	pooled	Sos	FBtr0080541	13819377	13819824	2L	+	13819607	13819722	3'utr	Sos	FlyBase	G5744.1	CAGACAGACAAAATACGCTCTCATTTACACACAACAGGCACGCGCATATGGATAGGAATGCAGGACACACAAACCAAGCAAGCAACCAAGCAACCAACAAGAAATGCAAACAAGAA	32	13819665	0.916786948	7	29	77	0.948717949	1.568201724	0.051282051	0.15625	0.307692308	32	2	0	37	2L:13819607-13819722	6	21	421	FBgn0001965	887.1	19.05333333	29.30333333	0.023672641	1.102169349	0.71664202
0.01	dme-miR-282-5p	6mer2-7	GAGGCT	2L	13824070	13824075	-	2L_13824070_13824075_-	1	pooled	tam	FBtr0080571	13823978	13824139	2L	-	13824042	13824098	3'utr	tam	FlyBase	G13448.1	ACTCAGGAAGTCAAGGAGACTTGGAGGCTGTTACTAGTTCCTCTTAAATTGTAAGGC	47	13824077	0.80136181	10	44	247	0.984615385	1.806179974	0.169230769	0.29787234	0.492307692	47	1	0	64	2L:13824042-13824098	6	42	422	FBgn0004406	477.07	15.66333333	23.98666667	0.088037395	2.681421579	1.750972763
0.01	dme-miR-12-5p	6mer3-8	AATACT	2L	13824128	13824133	-	2L_13824128_13824133_-	0.999999998	pooled	tam	FBtr0080571	13823978	13824139	2L	-	13824114	13824151	stop_codon	tam	FlyBase	G13449.1	AAGAAGAGTTAGCTGCCAAATACTAGAGATTAAATCAT	31	13824138	0.882325596	3	30	182	0.948717949	1.568201724	0.205128205	0.193548387	0.358974359	31	2	0	37	2L:13824114-13824151	6	31	423	FBgn0004406	477.07	15.66333333	23.98666667	0.064979982	1.979144499	1.292384658
0.01	dme-miR-317-3p	6mer3-8	TGTGTT	2L	13827997	13828002	-	2L_13827997_13828002_-	1	pooled	Arpc1	FBtr0080569|FBtr0080570	13827939|13827939	13828215|13828215	2L	-	13827965	13828031	3'utr	Arpc1	FlyBase	G13459.1	AACTTCCATAATGGTTCCGAAAGTGTGTGTGTGTTTTAAAGTGTTTCACCTTTATAGCAAACTGAAT	17	13828020	0.8419707	7	15	163	0.85	0.929418926	0	0.176470588	0.3	17	2	1	17	2L:13827965-13828031	6	10	424	FBgn0001961	2571.706667	187.57	286.9733333	0.003888468	0.05331343	0.034846443
0.01	dme-miR-8-3p	6mer2-7	AGTATT	2L	13828140	13828145	-	2L_13828140_13828145_-	1	pooled	Arpc1	FBtr0080569|FBtr0080570	13827939|13827939	13828215|13828215	2L	-	13828043	13828455	stop_codon	Arpc1	FlyBase	G13460.1	GAGTCGAGCGGCATTACCGCCATGAGAATCTTTCAGTCGATGGACCGCAACATGCGCACGGAGAACACGGACACGGTGGTCGATTCCATACATCAGAACGCCATCACCAGCGTGCGACTGTATGCCGGCGACAAGGCGAGCGCCACCAAGGTGTCCACCTCGGGCGTCGACGGGCAGCTGGTCATTTGGAATGTGGAGCAGGGCGGCATCAATGGCGGCATGCGCAACCTGCAGATCTAGTGCGGCCCGGAACGGACCAGCGTTACGTGTTATTGTCTGTTAGCGAGTGTGTTGGCCTGGCCAGGAGCGAAGTATTTGCCAAAATGTTTTCCAAAATCGCTTTTCCCATTGTTCTGTACCGTGCGAAAGCCTTTTTACATAAATTAACCGAAGAGATTG…	144	13828131	0.969481268	47	133	842	0.936507937	1.770852012	0.264550265	0.208333333	0.396825397	144	10	2	177	2L:13828043-13828455	6	24	425	FBgn0001961	2571.706667	187.57	286.9733333	0.009332324	0.127952231	0.083631464
0.01	dme-miR-965-3p	6mer2-7	ACGCTT	2L	13831668	13831673	-	2L_13831668_13831673_-	1	pooled	CG33649	FBtr0091626	13831480	13832624	2L	-	13831631	13831672	3'utr	CG33649	FlyBase	G13468.1	CGCTTCTCATTTAGCAGAGCACTTGCTGGAAACGGATATGCT	6	13831650	0.975922844	4	5	34	0.875	0.84509804	0.125	0.333333333	0.5	6	1	0	7	2L:13831631-13831672	5	3	426	FBgn0064115	259.7433333	20.19	30.89333333	0.011549863	0.14858841	0.09710833
0.01	dme-bantam-3p	6mer3-8	TGATCT	2L	13831751	13831756	-	2L_13831751_13831756_-	1	pooled	CG33649	FBtr0091626	13831480	13832624	2L	-	13831741	13831799	3'utr	CG33649	FlyBase	G13470.1	TTGCCTGTGTGGAAAGTGATTCCGAGCTATCTGCTGACTTGTCTGATCTTTGTCAGCAT	12	13831780	0.982768335	8	12	96	1	1.230448921	0.176470588	0.333333333	0.529411765	12	0	0	17	2L:13831741-13831799	6	3	427	FBgn0064115	259.7433333	20.19	30.89333333	0.011549863	0.14858841	0.09710833
0.01	dme-miR-2a-3p,dme-miR-2b-3p	7mer-m8	CTGTGAT	2L	13831861	13831867	-	2L_13831861_13831867_-	0.433265642	pooled	CG33649	FBtr0091626|FBtr0091626|FBtr0091626	13831480|13831480|13831480	13832624|13832624|13832624	2L	-	13831830	13831884	intron-3'utr	CG33649	FlyBase	G13471.1	GCTCTGCTTCTGGATGGCTGTGATCATGGCCGGGACTCGCAATCCCTGCTCTTAC	79	13831858	0.849343462	6	76	486	0.954545455	2.021189299	0.627272727	0.316455696	0.509090909	79	5	0	105	2L:13831830-13831884	7	77	428	FBgn0064115	259.7433333	20.19	30.89333333	0.296446492	3.813769193	2.49244713
0.01	dme-miR-2a-3p,dme-miR-2b-3p	8mer-A1	CTGTGATA	2L	13831960	13831967	-	2L_13831960_13831967_-	0.650171355	pooled	CG33649	FBtr0091626|FBtr0091626|FBtr0091626	13831480|13831480|13831480	13832624|13832624|13832624	2L	-	13831945	13832079	5'utr	CG33649	FlyBase	G13472.1	GCAGGAGAAGTGACCGTGGAGCAACTGAGCCTGGTGAGAATAGTGGACGACAAAGACTTCCGGCTGCCCGATGCGCGAACGGGTGAAATTGTGCAACCGACTGTCATAAGGTCTGTGATAGAGCTGGAAACTACC	79	13831968	0.890666603	18	70	437	0.904761905	1.375663614	0.314285714	0.189873418	0.39047619	79	7	3	95	2L:13831945-13832079	8	55	429	FBgn0064115	259.7433333	20.19	30.89333333	0.211747494	2.724120852	1.780319379
0.01	dme-miR-980-5p	7mer-m1	AAAAACT	2L	13832384	13832390	-	2L_13832384_13832390_-	0.765586663	pooled	CG33649	FBtr0091626	13831480	13832624	2L	-	13832308	13832425	5'utr	CG33649	FlyBase	G13473.1	CTTTCCACAAAGCCAGCAATTCCGTAACAATTTCCAAAAACTCGTCAAAGATCATCCTCGAAAGGCCAAATGTCCCACTCTTCTGAAACATCAAAGCACTTGTTCTGGTCCCACTAGC	23	13832372	0.967285113	10	20	108	0.857142857	1.380211242	0	0.130434783	0.285714286	23	4	0	24	2L:13832308-13832425	7	11	430	FBgn0064115	259.7433333	20.19	30.89333333	0.042349499	0.54482417	0.356063876
0.01	dme-miR-14-3p	6mer3-8	AAGACT	2L	13898157	13898162	+	2L_13898157_13898162_+	1	pooled	CenG1A	FBtr0080547|FBtr0080548|FBtr0080546	13897748|13897748|13897748	13898256|13898712|13898712	2L	+	13898126	13898164	3'utr	CenG1A	FlyBase	G5769.1	GTAACTTTCGACAACCATCAGCAGATTGCAAAAGACTTC	7	13898143	0.900667459	2	7	21	1	1.041392685	0	0.428571429	0.636363636	7	0	0	11	2L:13898126-13898164	6	3	431	FBgn0028509	563.6033333	16.95	25.90333333	0.005322893	0.17699115	0.11581521
0.01	dme-miR-184-5p	6mer3-8	TGATAA	2L	13898335	13898340	+	2L_13898335_13898340_+	1	pooled	CenG1A	FBtr0080548|FBtr0080546	13897748|13897748	13898712|13898712	2L	+	13898317	13898368	3'utr	CenG1A	FlyBase	G5770.1	TACATAGTTGAAATTGCTTGATAATCGGTTTAAACAAATGAACACGCCCAAA	8	13898330	0.978400781	3	7	49	1	0.954242509	0	0.125	0.222222222	8	0	0	9	2L:13898317-13898368	6	6	432	FBgn0028509	563.6033333	16.95	25.90333333	0.010645785	0.353982301	0.231630421
0.01	dme-miR-33-5p	8mer-A1	CAATGCAA	2L	13898960	13898967	-	2L_13898960_13898967_-	0.634552243	pooled	Smg5	FBtr0080562	13898826	13899821	2L	-	13898964	13899002	3'utr	Smg5	FlyBase	G13482.1	AATGCAGTCCCTAAAAACTCTCTCTTGTGGTTCACCAAT	6	13898972	0.98217002	3	6	48	1	0.84509804	0	0.166666667	0.285714286	6	0	0	7	2L:13898964-13899002	3	4	433	FBgn0019890	1083.97	27.57666667	42.05333333	0.003690139	0.145050163	0.095117311
0.01	dme-miR-190-5p	6mer3-8	ACATAT	2L	13899027	13899032	-	2L_13899027_13899032_-	1	pooled	Smg5	FBtr0080562	13898826	13899821	2L	-	13899020	13899087	3'utr	Smg5	FlyBase	G13483.1	GCTTCTGACTAGGCAATCCGCGTGATCCTCTTCGCAAGAACAAAGTATATGGTATACATATATATATA	34	13899062	0.734634481	7	31	191	0.94	1.371067862	0.14	0.323529412	0.54	34	2	1	47	2L:13899020-13899087	6	6	434	FBgn0019890	1083.97	27.57666667	42.05333333	0.005535209	0.217575245	0.142675967
0.01	dme-bantam-3p	6mer3-8	TGATCT	2L	13899145	13899150	-	2L_13899145_13899150_-	1	pooled	Smg5	FBtr0080562	13898826	13899821	2L	-	13899133	13899223	3'utr	Smg5	FlyBase	G13484.1	TGCTTGATGTACCATGTCGTATTCAAGATTTCGCATTTCCTGTGTCGGGCTGGACTATGGATCCAAAAACTCTTGATCTTTCCTGCAGTTG	30	13899150	0.878651976	11	29	222	1	1.544068044	0.114285714	0.133333333	0.257142857	30	0	0	35	2L:13899133-13899223	6	22	435	FBgn0019890	1083.97	27.57666667	42.05333333	0.020295765	0.797775897	0.523145212
0.01	dme-miR-1007-3p	7mer-m8	TGAGCTT	2L	14019052	14019058	+	2L_14019052_14019058_+	0.395008755	pooled	bgm	FBtr0080590|FBtr0346624	14019008|14019008	14019328|14019328	2L	+	14019039	14019071	3'utr	bgm	FlyBase	G5773.1	TAGCCGCGGAACTTGAGCTTTAATGTGAATTTG	7	14019052	0.966532817	2	6	39	0.909090909	0.698970004	0.545454545	0.428571429	0.636363636	7	0	1	10	2L:14019039-14019071	7	6	436	FBgn0027348	35.66666667	1.763333333	2.7	0.168224299	3.402646503	2.222222222
0.01	dme-miR-1008-3p	6mer2-7	GCTGTG	2L	14048793	14048798	+	2L_14048793_14048798_+	0.999947147	pooled	NimC4	FBtr0080592	14048763	14048863	2L	+	14048771	14048819	3'utr	NimC4	FlyBase	G5775.1	CAGGTTCATCCCTTGGCGTTGGGCTGTGTTATATCAACATTGATTGTTA	76	14048799	0.635665425	12	74	704	0.96969697	1.982271233	0.01010101	0.25	0.424242424	76	3	0	96	2L:14048771-14048819	6	75	437	FBgn0260011	2	0.196666667	0.31	37.5	381.3559322	241.9354839
0.01	dme-miR-184-5p	6mer3-8	TGATAA	2L	14184618	14184623	-	2L_14184618_14184623_-	1	pooled	Dyrk2	FBtr0100447|FBtr0100448|FBtr0329933|FBtr0089289|FBtr0089290	14184476|14184476|14184476|14184476|14184476	14186137|14186137|14186065|14186137|14186137	2L	-	14184584	14184674	3'utr	Dyrk2	FlyBase	G13511.1	TTGTTTTACAAAGTGTGTTCGAATTTAACGTTTAGTATTAATTAAAAACAATGATAAACCTTTAATTATAAATATATACGTACGGATATAT	23	14184613	0.989718167	12	20	199	0.928571429	1.414973348	0.035714286	0.130434783	0.285714286	23	2	0	26	2L:14184584-14184674	6	8	438	FBgn0016930	948.1733333	27.29666667	41.49333333	0.008437276	0.293076078	0.192802057
0.01	dme-miR-1006-3p	8mer-A1	CGAATTTA	2L	14184648	14184655	-	2L_14184648_14184655_-	0.670383933	pooled	Dyrk2	FBtr0100447|FBtr0100448|FBtr0329933|FBtr0089289|FBtr0089290	14184476|14184476|14184476|14184476|14184476	14186137|14186137|14186065|14186137|14186137	2L	-	14184584	14184674	3'utr	Dyrk2	FlyBase	G13511.1	TTGTTTTACAAAGTGTGTTCGAATTTAACGTTTAGTATTAATTAAAAACAATGATAAACCTTTAATTATAAATATATACGTACGGATATAT	23	14184660	0.989718167	12	20	199	0.928571429	1.414973348	0.035714286	0.130434783	0.285714286	23	2	0	26	2L:14184584-14184674	8	13	439	FBgn0016930	948.1733333	27.29666667	41.49333333	0.013710573	0.476248626	0.313303342
0.01	dme-miR-1007-3p	6mer2-7	GAGCTT	2L	14184790	14184795	-	2L_14184790_14184795_-	1	pooled	Dyrk2	FBtr0100447|FBtr0100448|FBtr0329933|FBtr0089289|FBtr0089290	14184476|14184476|14184476|14184476|14184476	14186137|14186137|14186065|14186137|14186137	2L	-	14184749	14184831	3'utr	Dyrk2	FlyBase	G13512.1	TGCCTAAGCCTATATATACAAAGCTGCGATCCTTTGGAGCTTGTTTCGTATTATTTGTAAAAGTTTTCTCTGCCACTTGTCAT	15	14184766	0.86975236	9	11	124	0.695652174	1.204119983	0.086956522	0.466666667	0.652173913	15	7	0	16	2L:14184749-14184831	6	6	440	FBgn0016930	948.1733333	27.29666667	41.49333333	0.006327957	0.219807058	0.144601542
0.01	dme-miR-14-3p	6mer2-7	AGACTG	2L	14184939	14184944	-	2L_14184939_14184944_-	1	pooled	Dyrk2	FBtr0100447|FBtr0100448|FBtr0329933|FBtr0089289|FBtr0089290	14184476|14184476|14184476|14184476|14184476	14186137|14186137|14186065|14186137|14186137	2L	-	14184869	14185000	3'utr	Dyrk2	FlyBase	G13513.1	AAGACGGCAGACAGTTTGATATGAACTTGAGCTGGGTAAGATTGCTTACCAAATCCAGACTGTAATTTGAACGAAGTTTGTAACCTGTAATCCTGTAAGTTTAGATAACACTGTACACAATTGCAATTTTTG	30	14184936	0.984833234	13	26	225	0.87804878	1.079181246	0.268292683	0.266666667	0.463414634	30	3	2	36	2L:14184869-14185000	6	15	441	FBgn0016930	948.1733333	27.29666667	41.49333333	0.015819892	0.549517646	0.361503856
0.01	dme-miR-33-5p	8mer-A1	CAATGCAA	2L	14185290	14185297	-	2L_14185290_14185297_-	0.634552243	pooled	Dyrk2	FBtr0100447|FBtr0100448|FBtr0329933|FBtr0089289|FBtr0089290|FBtr0089288	14184476|14184476|14184476|14184476|14184476|14185024	14186137|14186137|14186065|14186137|14186137|14186137	2L	-	14185195	14185325	3'utr	Dyrk2	FlyBase	G13515.1	ACTACAGGAAATCAACTCTGTAGCCTGCCAATGCAAGATAAATTTGAATTCCGCTTGGATACATATACTTGATCCCATTAAACCAATCCATACGGAATACATGTCATAATTTAATGAAAACACATATTTAA	102	14185294	0.979482937	18	100	603	0.985507246	1.832508913	0.210144928	0.274509804	0.463768116	102	1	1	136	2L:14185195-14185325	8	78	442	FBgn0016930	948.1733333	27.29666667	41.49333333	0.08226344	2.857491757	1.879820051
0.01	dme-miR-7-5p	6mer2-7	TCTTCC	2L	14185712	14185717	-	2L_14185712_14185717_-	1	pooled	Dyrk2	FBtr0100447|FBtr0336949|FBtr0100448|FBtr0329933|FBtr0089289|FBtr0089290|FBtr0089288	14184476|14185660|14184476|14184476|14184476|14184476|14185024	14186137|14186137|14186137|14186065|14186137|14186137|14186137	2L	-	14185664	14185863	3'utr	Dyrk2	FlyBase	G13517.1	AGTTGCATCTAGCTAGAAGGGAGTACCTTTTTGAAGCACTTTGCAGTATTCTCAGTTGCCCTGAACCCTATTTTATTTCGCTACTGCCATAGCTAAAGGTATTCAAAATCGTATTCACACCCACAAACCCTTCCTGAAAAGTATTCTCTTCCCTCCAACTCCCTCCATCCTTTTACACTGTATTCAAAATGAACAAACCA	719	14185715	0.984144402	27	700	5783	0.971270718	2.098890835	0.137016575	0.207232267	0.370165746	719	20	6	879	2L:14185664-14185863	6	669	443	FBgn0016930	948.1733333	27.29666667	41.49333333	0.705567196	24.50848699	16.12307198
0.01	dme-miR-282-5p	6mer3-8	AGAGGC	2L	14325913	14325918	+	2L_14325913_14325918_+	1	pooled	wb	FBtr0305063	14325709	14326280	2L	+	14325881	14325918	3'utr	wb	FlyBase	G5778.1	TGCATAAAAGGCATTGGGAAAGTGGGTCCATGAGAGGC	6	14325904	0.913046234	3	6	21	1	0.84509804	0.428571429	0.166666667	0.285714286	6	0	0	7	2L:14325881-14325918	6	5	444	FBgn0261563	1083	12.21333333	18.64	0.004616805	0.409388646	0.268240343
0.01	dme-miR-79-3p	8mer-A1	TAGCTTTA	2L	14325959	14325966	+	2L_14325959_14325966_+	0.625364009	pooled	wb	FBtr0305063	14325709	14326280	2L	+	14325935	14326000	3'utr	wb	FlyBase	G5779.1	TTCACTCTCATGGGCAGACTGATTTAGCTTTAAGCTAGCGCATCTTGATCCTCAGATAACCGAAAC	45	14325980	0.756048224	6	44	317	0.985294118	1.826074803	0.132352941	0.333333333	0.558823529	45	1	0	67	2L:14325935-14326000	8	31	445	FBgn0261563	1083	12.21333333	18.64	0.028624192	2.538209607	1.663090129
0.01	dme-miR-2a-3p,dme-miR-2b-3p	6mer2-7	TGTGAT	2L	14327834	14327839	+	2L_14327834_14327839_+	1	pooled	wb	FBtr0302733|FBtr0302733|FBtr0302733|FBtr0302735|FBtr0302735|FBtr0302735|FBtr0302732|FBtr0302732|FBtr0302732|FBtr0302734|FBtr0302734|FBtr0302734|FBtr0302731|FBtr0302731|FBtr0302731	14327750|14327750|14327750|14327750|14327750|14327750|14327750|14327750|14327750|14327750|14327750|14327750|14327750|14327750|14327750	14328262|14328262|14328262|14328262|14328262|14328262|14328262|14328262|14328262|14328262|14328262|14328262|14328262|14328262|14328262	2L	+	14327781	14327918	3'utr	wb	FlyBase	G5782.1	CCGGGCGCATCTGGTTCCTGTTGACGCCACACCAAAACTTTTTCCAAATGTATTGTGATCAATAACGAGTTTAGAGCCACCTATTTATAGCCCTTCACTGCCATATAAGTTAGGTTACTGTAGGATTAGCTTTGAATG	184	14327833	0.864084531	22	161	1590	0.863636364	1.365903777	0.095041322	0.244565217	0.425619835	184	25	8	209	2L:14327781-14327918	6	96	446	FBgn0261563	1083	12.21333333	18.64	0.088642659	7.860262009	5.150214592
0.01	dme-miR-34-5p	8mer-A1	CACTGCCA	2L	14327876	14327883	+	2L_14327876_14327883_+	0.678407974	pooled	wb	FBtr0302733|FBtr0302735|FBtr0302732|FBtr0302734|FBtr0302731	14327750|14327750|14327750|14327750|14327750	14328262|14328262|14328262|14328262|14328262	2L	+	14327781	14327918	3'utr	wb	FlyBase	G5782.1	CCGGGCGCATCTGGTTCCTGTTGACGCCACACCAAAACTTTTTCCAAATGTATTGTGATCAATAACGAGTTTAGAGCCACCTATTTATAGCCCTTCACTGCCATATAAGTTAGGTTACTGTAGGATTAGCTTTGAATG	184	14327874	0.864084531	22	161	1590	0.863636364	1.365903777	0.095041322	0.244565217	0.425619835	184	25	8	209	2L:14327781-14327918	8	67	447	FBgn0261563	1083	12.21333333	18.64	0.061865189	5.48580786	3.594420601
0.01	dme-miR-318-3p	7mer-A1	CCAGTGA	2L	14327949	14327955	+	2L_14327949_14327955_+	0.823349562	pooled	wb	FBtr0302733|FBtr0302735|FBtr0302732|FBtr0302734|FBtr0302731	14327750|14327750|14327750|14327750|14327750	14328262|14328262|14328262|14328262|14328262	2L	+	14327923	14327967	3'utr	wb	FlyBase	G5783.1	TATATAATTAACTACGACTTCTATTGCCAGTGACTGCATTTTGTA	14	14327946	0.786278914	6	14	124	1	1.176091259	0.133333333	0.071428571	0.133333333	14	0	0	15	2L:14327923-14327967	7	12	448	FBgn0261563	1083	12.21333333	18.64	0.011080332	0.982532751	0.643776824
0.01	dme-miR-282-5p	7mer-m8	AGAGGCT	2L	14328038	14328044	+	2L_14328038_14328044_+	0.631524569	pooled	wb	FBtr0302733|FBtr0302735|FBtr0302732|FBtr0302734|FBtr0302731	14327750|14327750|14327750|14327750|14327750	14328262|14328262|14328262|14328262|14328262	2L	+	14328019	14328058	3'utr	wb	FlyBase	G5784.1	ATTTATTTTATGTTTTTAAAGAGGCTTTAAGTTTGTATTT	23	14328045	0.790306683	4	20	229	0.896551724	1.414973348	0.172413793	0.173913043	0.344827586	23	3	0	26	2L:14328019-14328058	7	23	449	FBgn0261563	1083	12.21333333	18.64	0.021237304	1.883187773	1.233905579
0.01	dme-miR-317-3p	6mer3-8	TGTGTT	2L	14328085	14328090	+	2L_14328085_14328090_+	1	pooled	wb	FBtr0302733|FBtr0302735|FBtr0302732|FBtr0302734|FBtr0302731	14327750|14327750|14327750|14327750|14327750	14328262|14328262|14328262|14328262|14328262	2L	+	14328066	14328105	3'utr	wb	FlyBase	G5785.1	CATACGGCTTATCAAAAATTGTGTTTATCGAATCTCCAGT	26	14328084	0.812805137	4	24	227	0.96875	1.491361694	0.28125	0.230769231	0.375	26	1	0	31	2L:14328066-14328105	6	25	450	FBgn0261563	1083	12.21333333	18.64	0.023084026	2.046943231	1.341201717
0.01	dme-miR-1002-5p,dme-miR-252-5p	7mer-A1	TACTTAA	2L	14328128	14328134	+	2L_14328128_14328134_+	0.808818836	pooled	wb	FBtr0302733|FBtr0302733|FBtr0302735|FBtr0302735|FBtr0302732|FBtr0302732|FBtr0302734|FBtr0302734|FBtr0302731|FBtr0302731	14327750|14327750|14327750|14327750|14327750|14327750|14327750|14327750|14327750|14327750	14328262|14328262|14328262|14328262|14328262|14328262|14328262|14328262|14328262|14328262	2L	+	14328110	14328151	3'utr	wb	FlyBase	G5785.2	ACAGTGCGCAACGAAATTTACTTAAGTAGCTATAACTCATCA	31	14328126	0.896945101	2	30	241	0.975	1.591064607	0.1	0.258064516	0.425	31	1	0	39	2L:14328110-14328151	7	30	451	FBgn0261563	1083	12.21333333	18.64	0.027700831	2.456331878	1.60944206
0.01	dme-miR-970-3p	6mer2-7	CTTATG	2L	14328209	14328214	+	2L_14328209_14328214_+	1	pooled	wb	FBtr0302733|FBtr0302735|FBtr0302732|FBtr0302734|FBtr0302731	14327750|14327750|14327750|14327750|14327750	14328262|14328262|14328262|14328262|14328262	2L	+	14328178	14328242	3'utr	wb	FlyBase	G5786.1	CATTTAGCTTGTATTCATTGTAGCACCTATGCTTATGTAATATTTCCAGACTAATAAAATAAAAT	6	14328222	0.991467179	4	5	52	0.625	0.698970004	0	0.166666667	0.375	6	3	0	5	2L:14328178-14328242	6	3	452	FBgn0261563	1083	12.21333333	18.64	0.002770083	0.245633188	0.160944206
0.01	dme-miR-282-5p	6mer2-7	GAGGCT	2L	14345435	14345440	+	2L_14345435_14345440_+	1	pooled	CG33090	FBtr0343675|FBtr0343673|FBtr0343674|FBtr0080624	14345339|14345339|14345339|14345339	14345795|14345795|14345790|14345790	2L	+	14345360	14345485	3'utr	CG33090	FlyBase	G5791.1	CCGAAGTCTACACAACCAAAGATATTTCTAAGCCAGCACAAAGATTTTCTTAGCGTTTAGTTCGATTCTTCTTTTGAGGCTGAATGTGTAACGAGCTTATCGAGATGGTGCGAGTCGAGGAAGATG	76	14345434	0.986224834	10	75	633	0.990566038	1.720159303	0.556603774	0.276315789	0.481132075	76	0	1	105	2L:14345360-14345485	6	55	453	FBgn0028916	435.3333333	15.55666667	24.00333333	0.126339969	3.535461753	2.291348424
0.01	dme-miR-1008-3p	7mer-m8	AGCTGTG	2L	14345533	14345539	+	2L_14345533_14345539_+	0.671795832	pooled	CG33090	FBtr0343675|FBtr0343673|FBtr0343674|FBtr0080624	14345339|14345339|14345339|14345339	14345795|14345795|14345790|14345790	2L	+	14345496	14345560	3'utr	CG33090	FlyBase	G5792.1	AGTGGTTTTCAAATTTATAGCTTTATCTGTACTTTTAAGCTGTGGAATCTGTTGGCGCTTACTCC	23	14345547	0.752266221	9	22	202	0.9375	1.477121255	0.28125	0.304347826	0.5	23	2	0	30	2L:14345496-14345560	7	17	454	FBgn0028916	435.3333333	15.55666667	24.00333333	0.039050536	1.092779087	0.708234967
0.01	dme-miR-305-5p	7mer-m8	AGTACAA	2L	14345615	14345621	+	2L_14345615_14345621_+	0.643266618	pooled	CG33090	FBtr0343675|FBtr0343673|FBtr0343674|FBtr0080624	14345339|14345339|14345339|14345339	14345795|14345795|14345790|14345790	2L	+	14345562	14345676	3'utr	CG33090	FlyBase	G5793.1	TGTCTTCTCTAGCTTTAAAGCCAGTCACAAATCAAACTGCTACTCTCTGTTGAAGTACAACTACGCAATGGTATTCAAATGGAGCACAAGTCGTATTTAGATGTTAGCTAAGAGA	24	14345630	0.977612553	11	23	154	0.9375	1.477121255	0.34375	0.208333333	0.40625	24	2	0	30	2L:14345562-14345676	7	15	455	FBgn0028916	435.3333333	15.55666667	24.00333333	0.034456355	0.964216842	0.624913206
0.01	dme-miR-2a-2-5p	6mer3-8	TGATGA	2L	14358579	14358584	+	2L_14358579_14358584_+	1	pooled	Rab14	FBtr0080627	14358182	14358764	2L	+	14358540	14358592	3'utr	Rab14	FlyBase	G5804.1	GATGAATTCGTTTGAGATATAGATCATGTTTTTGTTGGCTGATGAATCCCTGT	21	14358575	0.990626736	6	19	193	0.931034483	1.431363764	0.034482759	0.238095238	0.448275862	21	2	0	27	2L:14358540-14358592	6	20	456	FBgn0015791	1010.613333	102.9433333	157.37	0.019789963	0.194281644	0.127089026
0.01	dme-miR-8-3p	6mer2-7	AGTATT	2L	14358642	14358647	+	2L_14358642_14358647_+	1	pooled	Rab14	FBtr0080627	14358182	14358764	2L	+	14358601	14358754	3'utr	Rab14	FlyBase	G5805.1	TATATATGTATGAATTTTTGTATCTCCCTAATTTTTTGTTGAGTATTTGTTGTTGTCGCGTGCAAGAATTGGAGGAAACGATCAATGTTATATGAATATTTACGATGTATTAATGGCATAATGCAATAGGAAATAAATAAAATGGTATTTATAA	31	14358619	0.817320061	16	28	282	0.916666667	1.51851394	0.194444444	0.129032258	0.25	31	3	0	33	2L:14358601-14358754	6	6	457	FBgn0015791	1010.613333	102.9433333	157.37	0.005936989	0.058284493	0.038126708
0.01	dme-miR-33-5p	7mer-A1	AATGCAA	2L	14358720	14358726	+	2L_14358720_14358726_+	0.782756772	pooled	Rab14	FBtr0080627	14358182	14358764	2L	+	14358601	14358754	3'utr	Rab14	FlyBase	G5805.1	TATATATGTATGAATTTTTGTATCTCCCTAATTTTTTGTTGAGTATTTGTTGTTGTCGCGTGCAAGAATTGGAGGAAACGATCAATGTTATATGAATATTTACGATGTATTAATGGCATAATGCAATAGGAAATAAATAAAATGGTATTTATAA	31	14358720	0.817320061	16	28	282	0.916666667	1.51851394	0.194444444	0.129032258	0.25	31	3	0	33	2L:14358601-14358754	7	10	458	FBgn0015791	1010.613333	102.9433333	157.37	0.009894981	0.097140822	0.063544513
0.01	dme-miR-988-3p	6mer3-8	ACAAGG	2L	14365390	14365395	+	2L_14365390_14365395_+	1	pooled	spel1	FBtr0080630|FBtr0309281	14365229|14365229	14365568|14366840	2L	+	14365340	14365416	5'utr	spel1	FlyBase	G5824.1	ACTGAATATTGCTCATCCATGGTTACAAACCATATTCTCCTGATTTGATTACAAGGCTACATCGAAAATGTTGTTTA	32	14365374	0.718982058	11	30	247	0.955555556	1.633468456	0.2	0.3125	0.511111111	32	2	0	43	2L:14365340-14365416	6	8	459	FBgn0015546	654.7233333	24.05333333	36.85	0.012218902	0.332594235	0.217096336
0.01	dme-miR-980-5p	7mer-A1	AAAAACA	2L	15011367	15011373	+	2L_15011367_15011373_+	0.782911824	pooled	l(2)35Bd	FBtr0080696	15011357	15011764	2L	+	15011284	15011418	stop_codon	l(2)35Bd	FlyBase	G5846.1	TTGGTTTGTGCCTTTAAGAAATGCAAAAACACCTGGGACACCAATGGCAAACCATTGTTCGAATTTGACGACTGATTATTGCCAAAAACATTCACGTTATAGACTATTATTCTGTACCCGTGGCTTAGCACTTTT	59	15011396	0.987292855	17	57	500	0.955555556	1.235528447	0.111111111	0.423728814	0.622222222	59	0	4	86	2L:15011284-15011418	7	16	460	FBgn0001974	148.6633333	10.34	15.90666667	0.107625732	1.547388781	1.005867561
0.01	dme-miR-317-3p	8mer-A1	TGTGTTCA	2L	15011511	15011518	+	2L_15011511_15011518_+	0.631136783	pooled	l(2)35Bd	FBtr0080696	15011357	15011764	2L	+	15011500	15011532	3'utr	l(2)35Bd	FlyBase	G5847.1	GTATGTTTGTTTGTGTTCATAGGTTTCAATTCA	76	15011510	0.736219098	4	76	936	1	2.012837225	0.058252427	0.263157895	0.45631068	76	0	0	103	2L:15011500-15011532	8	76	461	FBgn0001974	148.6633333	10.34	15.90666667	0.511222225	7.350096712	4.777870914
0.01	dme-miR-14-3p	6mer3-8	AAGACT	2L	15036518	15036520	-	2L_15036518_15036520_-	1	pooled	CIAPIN1	FBtr0080725	15036291	15036520	2L	-	15036466	15036532	intron-3'utr	CIAPIN1	FlyBase	G13565.1	TTTACATTTCAGACTTGTTTAGTTACTAATTACATTTAAACCTGACACTGGCAAGTAACAAATTAAT	21	15036515	0.993095917	10	17	202	0.8	1.380211242	0.2	0.333333333	0.533333333	21	6	0	24	2L:15036466-15036532	3	17	462	FBgn0001977	734.5966667	37.76666667	57.75333333	0.023141951	0.450132392	0.294355304
0.01	dme-miR-9b-5p,dme-miR-9c-5p	6mer3-8	ACCAAA	2L	15042738	15042743	+	2L_15042738_15042743_+	1	pooled	Su(H)	FBtr0080700|FBtr0346621	15042617|15042617	15043334|15043017	2L	+	15042704	15042766	3'utr	Su(H)	FlyBase	G5855.1	TTCTCATACTAATTTTCAACCCCTCGTGACGTAAACCAAAATGTGTCCCCTTCTCTCTAAAGT	6	15042747	0.978817985	4	6	45	1	0.903089987	0.125	0.166666667	0.375	6	0	0	8	2L:15042704-15042766	6	4	463	FBgn0004837	248.69	10.48	16.03666667	0.016084282	0.381679389	0.249428393
0.01	dme-miR-2a-2-5p	6mer3-8	TGATGA	2L	15045019	15045024	-	2L_15045019_15045024_-	1	pooled	ck	FBtr0080724|FBtr0080723|FBtr0343687	15044961|15044961|15044961	15045413|15045413|15045413	2L	-	15044973	15045043	3'utr	ck	FlyBase	G13575.1	CCTAACTGCATATCTGTACTGATGACGTTTTGTATCAAATACATAGAAATGTTCAATTATTTAATAAATTA	15	15045021	0.868725853	6	15	110	1	1.255272505	0	0.2	0.333333333	15	0	0	18	2L:15044973-15045043	6	12	464	FBgn0000317	907.6633333	14.81666667	22.80666667	0.013220761	0.809898763	0.526161941
0.01	dme-miR-9b-5p,dme-miR-9c-5p	7mer-A1	CCAAAGA	2L	15063004	15063010	-	2L_15063004_15063010_-	0.823349562	pooled	vig	FBtr0080721|FBtr0080718	15062929|15062929	15064433|15064433	2L	-	15062962	15063014	3'utr	vig	FlyBase	G13597.1	TGACCCAAAGAAACCATTCAACAAATGTTGAGCAACTCGTTTAAACATAAAAC	6	15062998	0.976645961	4	6	21	1	0.954242509	0.444444444	0.5	0.666666667	6	0	0	9	2L:15062962-15063014	7	4	465	FBgn0024183	3911.293333	182.2033333	280.32	0.00102268	0.021953495	0.014269406
0.01	dme-miR-986-5p	6mer2-7	TTCGAG	2L	15063253	15063258	-	2L_15063253_15063258_-	1	pooled	vig	FBtr0080721|FBtr0080718	15062929|15062929	15064433|15064433	2L	-	15063217	15063276	3'utr	vig	FlyBase	G13598.1	ACTTTCAAAAATATCCATTTCGAGTCATATGAGAGAACCACTCCCGAAAACGCTAATTTG	13	15063258	0.980623116	5	13	90	1	1.230448921	0	0.230769231	0.411764706	13	0	0	17	2L:15063217-15063276	6	11	466	FBgn0024183	3911.293333	182.2033333	280.32	0.002812369	0.060372112	0.039240868
0.01	dme-miR-1002-5p	6mer3-8	CTACTT	2L	15063436	15063441	-	2L_15063436_15063441_-	0.917604519	pooled	vig	FBtr0080721|FBtr0080718	15062929|15062929	15064433|15064433	2L	-	15063406	15063460	3'utr	vig	FlyBase	G13599.1	GGACTATGCATCATATATACTACTTTTAATTATAAATACCTAACTGAACTTACAC	16	15063443	0.859456397	7	14	159	0.894736842	1.230448921	0.368421053	0.125	0.263157895	16	2	0	17	2L:15063406-15063460	6	12	467	FBgn0024183	3911.293333	182.2033333	280.32	0.003068039	0.065860486	0.042808219
0.01	dme-miR-317-3p	6mer3-8	TGTGTT	2L	15063512	15063517	-	2L_15063512_15063517_-	1	pooled	vig	FBtr0080721|FBtr0080718	15062929|15062929	15064433|15064433	2L	-	15063472	15063538	3'utr	vig	FlyBase	G13600.1	AAGTGTTAAAACCTTTGTAACTGTGTTTCTTGGATGCAAATTCTATGATTAAACATTTAAATTTAAT	8	15063509	0.987654306	5	8	79	1	0.954242509	0	0.125	0.222222222	8	0	0	9	2L:15063472-15063538	6	5	468	FBgn0024183	3911.293333	182.2033333	280.32	0.00127835	0.027441869	0.017836758
0.01	dme-miR-980-5p	7mer-A1	AAAAACA	2L	15063861	15063867	-	2L_15063861_15063867_-	0.782891805	pooled	vig	FBtr0080721|FBtr0080718	15062929|15062929	15064433|15064433	2L	-	15063827	15063884	3'utr	vig	FlyBase	G13601.2	AAATCATCCTACCTTATAAAAACAAATTACAGTCGCTAACCAGTGATCAAGGCGAATA	11	15063869	0.87190375	5	10	40	0.933333333	0.84509804	0.2	0.363636364	0.533333333	11	0	1	14	2L:15063827-15063884	7	4	469	FBgn0024183	3911.293333	182.2033333	280.32	0.00102268	0.021953495	0.014269406
0.01	dme-miR-1003-3p	6mer3-8	ATGTGA	2L	15063925	15063930	-	2L_15063925_15063930_-	1	pooled	vig	FBtr0080721|FBtr0080718	15062929|15062929	15064433|15064433	2L	-	15063915	15063964	3'utr	vig	FlyBase	G13602.1	ATGGAAATTGTTTTATTGCATCAACCAAAACCTGATGTGAAGTTGTTTAT	7	15063921	0.829759722	5	6	44	0.875	0.84509804	0	0.142857143	0.25	7	1	0	7	2L:15063915-15063964	6	4	470	FBgn0024183	3911.293333	182.2033333	280.32	0.00102268	0.021953495	0.014269406
0.01	dme-miR-996-3p,dme-miR-279-3p	7mer-A1	CTAGTCA	2L	15064064	15064070	-	2L_15064064_15064070_-	0.823349562	pooled	vig	FBtr0080721|FBtr0080718	15062929|15062929	15064433|15064433	2L	-	15064044	15064120	3'utr	vig	FlyBase	G13603.1	ATCAGATTTTACACGATAAAATCGCGATCAAGCAAGTGACCTCGTGTAAACTAGTCAGTGTCAGGCTAAGTTATCCT	22	15064069	0.763731761	8	20	136	0.892857143	1.096910013	0.142857143	0.181818182	0.357142857	22	2	1	25	2L:15064044-15064120	7	17	471	FBgn0024183	3911.293333	182.2033333	280.32	0.004346388	0.093302355	0.060644977
0.01	dme-miR-980-5p	6mer3-8	GAAAAA	2L	15064289	15064294	-	2L_15064289_15064294_-	1	pooled	vig	FBtr0080721|FBtr0080720|FBtr0080718|FBtr0080719	15062929|15064212|15062929|15064212	15064433|15064433|15064433|15064433	2L	-	15064268	15064323	3'utr	vig	FlyBase	G13604.1	ACAGACAACAAACTTTTTAAAAACTAAAAGAAAAATGGGGAAATTACGAAAACAAT	21	15064280	0.933114642	6	15	60	0.714285714	1	0	0.238095238	0.428571429	21	7	1	20	2L:15064268-15064323	6	18	472	FBgn0024183	3911.293333	182.2033333	280.32	0.004602058	0.098790728	0.064212329
0.01	dme-miR-14-3p	6mer3-8	AAGACT	2L	15117761	15117766	+	2L_15117761_15117766_+	1	pooled	stc	FBtr0332473|FBtr0080706|FBtr0080705|FBtr0332474	15117654|15117654|15117654|15117654	15118069|15118069|15118069|15118069	2L	+	15117738	15117816	3'utr	stc	FlyBase	G5878.1	TGCAAATGGAAGCCTGGATGTGGAAGACTTATTGATTGAACCTAAATGAGGAAAATTTTGTGGATGCGCTGCGAGGACA	32	15117757	0.846151866	11	32	209	1	1.591064607	0.256410256	0.1875	0.333333333	32	0	0	39	2L:15117738-15117816	6	25	473	FBgn0001978	2544.616667	74.99333333	115.5233333	0.009824663	0.333362966	0.216406498
0.01	dme-miR-184-5p	6mer3-8	TGATAA	2L	15265565	15265570	-	2L_15265565_15265570_-	1	pooled	Cul3	FBtr0302156	15265243	15266373	2L	-	15265564	15265599	3'utr	Cul3	FlyBase	G13638.1	TGTACGCCCAAAGCAACGTGAAGTGATTATGATAAT	15	15265572	0.577482758	4	15	59	1	1.255272505	0.111111111	0.2	0.333333333	15	0	0	18	2L:15265564-15265599	6	11	474	FBgn0261268	1618.71	47.32333333	72.47666667	0.006795535	0.232443474	0.151772984
0.01	dme-miR-283-5p	6mer3-8	TGATAT	2L	15266232	15266237	-	2L_15266232_15266237_-	1	pooled	Cul3	FBtr0302159|FBtr0302158|FBtr0302157|FBtr0302156	15266027|15266027|15266027|15265243	15266373|15266373|15266373|15266373	2L	-	15266151	15266247	3'utr	Cul3	FlyBase	G13640.1	CGAGCGGCATTGATATGGCGGATACTGACCACGATTATAGATGACCGCCAGCCAATAACCCGAATACATAAATATATCAATTAGTGCGCCCCGAATC	10	15266212	0.921371423	7	10	37	1	1.176091259	0.266666667	0.3	0.533333333	10	0	0	15	2L:15266151-15266247	6	4	475	FBgn0261268	1618.71	47.32333333	72.47666667	0.002471104	0.0845249	0.055190176
0.01	dme-miR-980-5p	8mer-A1	GAAAAACA	2L	15266282	15266289	-	2L_15266282_15266289_-	0.639886491	pooled	Cul3	FBtr0302159|FBtr0302158|FBtr0302157|FBtr0302156	15266027|15266027|15266027|15265243	15266373|15266373|15266373|15266373	2L	-	15266249	15266312	3'utr	Cul3	FlyBase	G13641.1	TCGCCAGGGCTTGCACACTAACTGAAAAACACAATCTGCAGCTCGGACGGAATGGCCTGAGCAT	20	15266260	0.901118779	5	18	66	0.916666667	1.342422681	0.041666667	0.15	0.291666667	20	2	0	22	2L:15266249-15266312	8	11	476	FBgn0261268	1618.71	47.32333333	72.47666667	0.006795535	0.232443474	0.151772984
0.01	dme-miR-1012-3p	7mer-A1	TGACTAA	2L	15504068	15504074	+	2L_15504068_15504074_+	0.823349562	pooled	lace	FBtr0080738|FBtr0343735	15503914|15503914	15505018|15504591	2L	+	15503926	15504159	3'utr	lace	FlyBase	G5896.1	ACACACATAGAAGTTAAGCTTGGGGAAATGGTAACCTCCCCGATTGGTAAACCAAAACTACAACACAGTCCAGATAGTGCTAAATCAATCACGAACGGTGGCTTACATTGACCAAGTTTCAGTTGCACTGGGCTTCTATTTATGACTAATTCTCTGGTTATATGCCTTAAAAGGGAAGATCACTACAGCAACAGAAACAAAACACTACAGCACATAGCTTAAATGATAAAATAT	99	15504079	0.942908796	37	96	664	0.976190476	1.788875116	0.150793651	0.232323232	0.396825397	99	2	1	123	2L:15503926-15504159	7	24	477	FBgn0002524	4527.636667	202.88	309.75	0.005300779	0.11829653	0.07748184
0.01	dme-miR-2a-3p,dme-miR-2b-3p	6mer3-8	CTGTGA	2L	15646806	15646811	-	2L_15646806_15646811_-	0.755363009	pooled	CG4587	FBtr0344776|FBtr0344776|FBtr0344776|FBtr0344777|FBtr0344777|FBtr0344777|FBtr0344779|FBtr0344779|FBtr0344779|FBtr0344780|FBtr0344780|FBtr0344780|FBtr0344778|FBtr0344778|FBtr0344778|FBtr0344775|FBtr0344775|FBtr0344775|FBtr0344773|FBtr0344773|FBtr0344773|FBtr0344774|FBtr0344774|FBtr0344774	15646334|15646334|15646334|15644181|15644181|15644181|15646334|15646334|15646334|15646334|15646334|15646334|15644181|15644181|15644181|15646334|15646334|15646334|15646334|15646334|15646334|15646334|15646334|15646334	15647834|15647834|15647834|15647834|15647834|15647834|15647834|15647834|15647834|15647834|15647834|15647834|15647834|15647834|15647834|15647834|15647834|15647834|15647834|15647834|15647834|15647834|15647834|15647834	2L	-	15646777	15646840	3'utr	CG4587	FlyBase	G13666.1	TGTAATCGTTCTAATTATTTTAGACTATACTGTGAGTTCTTTACGTTTCCTTTGTTAACTTATT	16	15646804	0.987501848	4	15	142	1	1.278753601	0.105263158	0.1875	0.315789474	16	0	0	19	2L:15646777-15646840	6	14	478	FBgn0028863	451.99	9.723333333	14.98333333	0.030974137	1.439835447	0.934371524
0.01	dme-miR-14-3p	6mer3-8	AAGACT	2L	15647128	15647133	-	2L_15647128_15647133_-	1	pooled	CG4587	FBtr0344776|FBtr0344777|FBtr0344779|FBtr0344780|FBtr0344778|FBtr0344775|FBtr0344773|FBtr0344774	15646334|15644181|15646334|15646334|15644181|15646334|15646334|15646334	15647834|15647834|15647834|15647834|15647834|15647834|15647834|15647834	2L	-	15647112	15647172	3'utr	CG4587	FlyBase	G13667.1	TTTACAACCAAAACTAAATCGAATTCACTGAACAAATGGAAGACTTGAAATACCCGACAGC	11	15647136	0.947660315	4	10	48	1	1.176091259	0	0.272727273	0.466666667	11	0	0	15	2L:15647112-15647172	6	9	479	FBgn0028863	451.99	9.723333333	14.98333333	0.019911945	0.925608502	0.600667408
0.01	dme-miR-970-3p	6mer2-7	CTTATG	2L	15647575	15647580	-	2L_15647575_15647580_-	1	pooled	CG4587	FBtr0344776|FBtr0344777|FBtr0344779|FBtr0344780|FBtr0344778|FBtr0344775|FBtr0344773|FBtr0344774	15646334|15644181|15646334|15646334|15644181|15646334|15646334|15646334	15647834|15647834|15647834|15647834|15647834|15647834|15647834|15647834	2L	-	15647527	15647587	3'utr	CG4587	FlyBase	G13668.1	TTATATCCTTATGTTTGTAGACAATAATTTGCAGGACGATTAGACAAAACGATAGTTAAAC	11	15647551	0.887905134	4	11	75	1	1.176091259	0	0.272727273	0.466666667	11	0	0	15	2L:15647527-15647587	6	4	480	FBgn0028863	451.99	9.723333333	14.98333333	0.008849753	0.411381556	0.266963293
0.01	dme-miR-2a-2-5p	7mer-A1	GATGAGA	2L	15647764	15647770	-	2L_15647764_15647770_-	0.782911824	pooled	CG4587	FBtr0344776|FBtr0344777|FBtr0344779|FBtr0344780|FBtr0344778|FBtr0344775|FBtr0344773|FBtr0344774	15646334|15644181|15646334|15646334|15644181|15646334|15646334|15646334	15647834|15647834|15647834|15647834|15647834|15647834|15647834|15647834	2L	-	15647710	15647791	3'utr	CG4587	FlyBase	G13670.1	ATGTGTTGAAAGCAAAAAGTGGATGAGACCTAAAGGGCACCAGAATTTCTTTTCGAAAGAAATACGCAGTTTGAGTTTGTTG	7	15647768	0.872427181	3	7	36	1	0.84509804	0.142857143	0	0	7	0	0	7	2L:15647710-15647791	7	6	481	FBgn0028863	451.99	9.723333333	14.98333333	0.01327463	0.617072335	0.400444939
0.01	dme-miR-965-3p	8mer-A1	TACGCTTA	2L	15727656	15727663	-	2L_15727656_15727663_-	0.625364919	pooled	CycE	FBtr0080777|FBtr0080773|FBtr0080776	15727579|15727579|15727579	15728880|15728880|15728880	2L	-	15727607	15727688	3'utr	CycE	FlyBase	G13679.1	ATTTAATTTTAAATAATTTCAGAACTACGCTTATATCCATGATTTGATGTTAATAAATAAACGATCGCAAAATCGTAAACTA	32	15727663	0.86439577	11	32	225	1	1.643452676	0.045454545	0.28125	0.477272727	32	0	0	44	2L:15727607-15727688	8	28	482	FBgn0010382	855.2666667	26.80666667	41.17666667	0.032738327	1.044516289	0.679996762
0.01	dme-miR-317-3p	7mer-A1	GTGTTCA	2L	15727818	15727824	-	2L_15727818_15727824_-	0.823349562	pooled	CycE	FBtr0080777|FBtr0080775|FBtr0080773|FBtr0305561|FBtr0080776|FBtr0080774	15727579|15727782|15727579|15727782|15727579|15727782	15728880|15728880|15728880|15728880|15728880|15728880	2L	-	15727797	15727852	3'utr	CycE	FlyBase	G13680.1	CGTTAGCTTAGGCATAAATAACATGTAAGTGTTCATACGATTAAGGCTGGATTGAA	34	15727813	0.737477545	10	24	236	0.731707317	1.176091259	0.170731707	0.176470588	0.317073171	34	10	1	30	2L:15727797-15727852	7	30	483	FBgn0010382	855.2666667	26.80666667	41.17666667	0.035076779	1.119124596	0.728567959
0.01	dme-miR-263a-5p	7mer-A1	TGCCATA	2L	15728036	15728042	-	2L_15728036_15728042_-	0.782911824	pooled	CycE	FBtr0080777|FBtr0080775|FBtr0080773|FBtr0305561|FBtr0080776|FBtr0080774	15727579|15727782|15727579|15727782|15727579|15727782	15728880|15728880|15728880|15728880|15728880|15728880	2L	-	15728037	15728102	3'utr	CycE	FlyBase	G13681.1	AGAACAGACTATATGTATTCATATATACATCATTGTAAAATTTTTTTAATTAGACTAATTTGCCAT	23	15728053	0.815254753	4	20	217	0.888888889	1.079181246	0.074074074	0.173913043	0.296296296	23	2	1	24	2L:15728037-15728102	5	17	484	FBgn0010382	855.2666667	26.80666667	41.17666667	0.019876842	0.634170604	0.412855177
0.01	dme-miR-1012-3p	8mer-A1	TTGACTAA	2L	15728285	15728292	-	2L_15728285_15728292_-	0.627007348	pooled	CycE	FBtr0080777|FBtr0080775|FBtr0080773|FBtr0305561|FBtr0080776|FBtr0080774	15727579|15727782|15727579|15727782|15727579|15727782	15728880|15728880|15728880|15728880|15728880|15728880	2L	-	15728253	15728310	3'utr	CycE	FlyBase	G13682.1	CGGCCCAGAGCACAGTACTTGACTAATCAACTAAAATTAGCATATAAGTCGAGGGAAT	10	15728293	0.955269968	7	9	43	0.909090909	1	0.090909091	0.1	0.181818182	10	1	0	10	2L:15728253-15728310	8	9	485	FBgn0010382	855.2666667	26.80666667	41.17666667	0.010523034	0.335737379	0.218570388
0.01	dme-miR-275-3p,dme-miR-306-5p	6mer2-7	TACCTG	2L	15728514	15728519	-	2L_15728514_15728519_-	1	pooled	CycE	FBtr0080777|FBtr0080775|FBtr0080773|FBtr0305561|FBtr0080776|FBtr0080774	15727579|15727782|15727579|15727782|15727579|15727782	15728880|15728880|15728880|15728880|15728880|15728880	2L	-	15728499	15728582	3'utr	CycE	FlyBase	G13684.1	TATATATACACATACACTTATAGTATAGCAGACCAGACAAAACTGAATTAACCATTAGACTAATACCTGCTGAAAAGGAGCACA	95	15728528	0.813073816	12	92	571	0.974576271	2.06069784	0.245762712	0.189473684	0.347457627	95	3	0	115	2L:15728499-15728582	6	73	486	FBgn0010382	855.2666667	26.80666667	41.17666667	0.085353496	2.723203183	1.772848701
0.01	dme-miR-34-5p	6mer3-8	CACTGC	2L	15728864	15728869	-	2L_15728864_15728869_-	1	pooled	CycE	FBtr0080777|FBtr0080775|FBtr0080773|FBtr0305561|FBtr0080776|FBtr0080774	15727579|15727782|15727579|15727782|15727579|15727782	15728880|15728880|15728880|15728880|15728880|15728880	2L	-	15728821	15728868	3'utr	CycE	FlyBase	G13686.2	ACTGCTCTTGGCCATCATCCTCTCACACTCACCACACCCGCCCAAACA	7	15728861	0.990739549	2	4	26	0.6	0.77815125	0	0.285714286	0.5	7	4	0	6	2L:15728821-15728868	5	3	487	FBgn0010382	855.2666667	26.80666667	41.17666667	0.003507678	0.11191246	0.072856796
0.01	dme-miR-92b-3p	7mer-m1	TGCAATT	2L	15755751	15755757	+	2L_15755751_15755757_+	0.765586663	pooled	l(2)35Df	FBtr0080760	15755576	15755900	2L	+	15755677	15755772	3'utr	l(2)35Df	FlyBase	G5914.1	TAGCTTGATGTTTGGTTATAGATTTAGTTTTGAAACACAAACACGAATAACTCTGCTATAAGATTTCCGAACCTTGCAATTATTCCTTGATTTAAC	10	15755753	0.989623655	7	9	81	0.916666667	1.041392685	0.166666667	0.2	0.333333333	10	1	0	11	2L:15755677-15755772	7	6	488	FBgn0001986	806.3333333	27.10666667	41.45	0.007441091	0.221347762	0.144752714
0.01	dme-miR-184-3p	7mer-A1	CCGTCCA	2L	15756154	15756160	-	2L_15756154_15756160_-	0.823349562	pooled	Gli	FBtr0343721|FBtr0080769|FBtr0080765|FBtr0080767|FBtr0080768	15756000|15756000|15756000|15756000|15756000	15757095|15757095|15757095|15757095|15757095	2L	-	15756130	15756179	3'utr	Gli	FlyBase	G13716.1	CATACAAAATCAGTGTGAACCGTCCAATAACTTATGTTTTCAAAAGTGTA	24	15756165	0.705931936	5	22	122	0.931034483	1.431363764	0	0.166666667	0.310344828	24	2	0	27	2L:15756130-15756179	7	22	489	FBgn0001987	244.3333333	7.353333333	11.3	0.090040928	2.991840435	1.946902655
0.01	dme-bantam-3p	6mer3-8	TGATCT	2L	15765909	15765914	+	2L_15765909_15765914_+	1	pooled	CG3793	FBtr0080761|FBtr0305560	15765710|15765710	15766123|15766267	2L	+	15765881	15765936	3'utr	CG3793	FlyBase	G5922.1	TTATCCTACACAGAGACCCACTCACAAATGATCTAATTTGTATTAATTTAGTTGTT	112	15765909	0.98180929	8	110	800	0.985915493	1.84509804	0.267605634	0.205357143	0.373239437	112	1	1	140	2L:15765881-15765936	6	109	490	FBgn0028507	251.2366667	19.03666667	29.20666667	0.43385387	5.725792331	3.732024652
0.01	dme-miR-307a-3p	6mer2-7	GTTGTG	2L	15766005	15766010	+	2L_15766005_15766010_+	1	pooled	CG3793	FBtr0080761|FBtr0305560	15765710|15765710	15766123|15766267	2L	+	15765989	15766021	3'utr	CG3793	FlyBase	G5923.1	ACTATTTTATCACCGAGTTGTGGCACAAAATAT	9	15765998	0.959932687	3	8	65	0.933333333	1.146128036	0	0.333333333	0.6	9	1	0	14	2L:15765989-15766021	6	9	491	FBgn0028507	251.2366667	19.03666667	29.20666667	0.035822797	0.472771844	0.308148824
0.01	dme-miR-277-3p	8mer-A1	TGCATTTA	2L	15766526	15766533	-	2L_15766526_15766533_-	0.625364269	pooled	wek	FBtr0080764|FBtr0331282	15766473|15766131	15766634|15766634	2L	-	15766518	15766573	3'utr	wek	FlyBase	G13719.1	ATTTACATTTACACTTAATTAAACACACAACTGCCCTTTTTGCATTTAAATTGGTT	5	15766535	0.981975447	5	5	43	1	0.84509804	0	0.2	0.428571429	5	0	0	7	2L:15766518-15766573	8	2	492	FBgn0001990	330.7566667	21.61333333	33.22666667	0.006046741	0.092535472	0.060192616
0.01	dme-miR-995-3p,dme-miR-998-3p	8mer-A1	TGGTGCTA	2L	1594849	1594856	-	2L_1594849_1594856_-	0.625364009	pooled	CG31935	FBtr0077916	1594820	1595042	2L	-	1594845	1594885	3'utr	CG31935	FlyBase	G8556.1	AATAATCATGCTACTCAAATTGGTGTTATTGGTGCTATGCA	80	1594857	0.643854045	6	74	676	0.941747573	1.28780173	0.233009709	0.2	0.378640777	80	2	4	97	2L:1594845-1594885	8	78	493	FBgn0051935	254.24	10.08666667	15.46333333	0.306796728	7.732980833	5.044190558
0.01	dme-miR-277-3p	7mer-m8	TGCATTT	2L	1594923	1594929	-	2L_1594923_1594929_-	0.620204266	pooled	CG31935	FBtr0077916	1594820	1595042	2L	-	1594919	1594964	3'utr	CG31935	FlyBase	G8557.1	AATTATAAACAGCAGAATAGATGGAATGGATTGCATGCATTTCTAT	8	1594939	0.818340909	3	6	41	0.9	0.954242509	0	0.125	0.3	8	1	0	9	2L:1594919-1594964	7	4	494	FBgn0051935	254.24	10.08666667	15.46333333	0.015733166	0.39656312	0.258676439
0.01	dme-miR-184-3p	7mer-A1	CCGTCCA	2L	15981314	15981320	+	2L_15981314_15981320_+	0.823349562	pooled	CG10839	FBtr0305563	15980119	15981455	2L	+	15981292	15981328	3'utr	CG10839	FlyBase	G5941.1	AATATTAATGTAAACATGAAGGCCGTCCATAGTTCGA	5	15981308	0.844073353	3	5	23	1	0.84509804	0.428571429	0.4	0.571428571	5	0	0	7	2L:15981292-15981328	7	5	495	FBgn0028858	0	0	0	Inf	Inf	Inf
0.01	dme-miR-8-3p	6mer3-8	CAGTAT	2L	16039744	16039749	+	2L_16039744_16039749_+	1	pooled	beat-Ic	FBtr0080801|FBtr0343727|FBtr0343726	16039529|16039529|16039529	16040407|16041703|16041703	2L	+	16039654	16039755	3'utr	beat-Ic	FlyBase	G5942.1	ATTCGTACTCATACTGATTGCATCAGCCAGCTGCATAAATCGATCTGGTCGTAGCTCTTAAGTGTTGAACGCATAAGGTCAGGGAAAGTGCAGTATATATTT	14	16039714	0.989814606	8	11	112	0.8	0.602059991	0.333333333	0.071428571	0.133333333	14	1	2	12	2L:16039654-16039755	6	3	496	FBgn0028644	8.996666667	0.243333333	0.383333333	0.333456836	12.32876712	7.826086957
0.01	dme-miR-252-5p	8mer-m1	GTACTTAG	2L	16040344	16040351	+	2L_16040344_16040351_+	0.636789085	pooled	beat-Ic	FBtr0080801|FBtr0343727|FBtr0343726	16039529|16039529|16039529	16040407|16041703|16041703	2L	+	16040319	16040386	3'utr	beat-Ic	FlyBase	G5943.1	GTGCTCAGTCACTGAAAATCAAAATGTACTTAGAATAAATACTATGTACTTCAAACTCTTATGTTATA	17	16040343	0.939918945	3	16	113	1	1.255272505	0	0.058823529	0.111111111	17	0	0	18	2L:16040319-16040386	8	14	497	FBgn0028644	8.996666667	0.243333333	0.383333333	1.556131901	57.53424658	36.52173913
0.01	dme-miR-14-3p	6mer2-7	AGACTG	2L	16040465	16040470	+	2L_16040465_16040470_+	1	pooled	beat-Ic	FBtr0343727|FBtr0343726	16039529|16039529	16041703|16041703	2L	+	16040450	16040491	3'utr	beat-Ic	FlyBase	G5944.1	AGCAAGCTGAACTTTAGACTGCACTTGAGCTTAGCTTTCGGG	9	16040463	0.845185476	2	9	64	1	1	0.1	0.111111111	0.2	9	0	0	10	2L:16040450-16040491	6	9	498	FBgn0028644	8.996666667	0.243333333	0.383333333	1.000370508	36.98630137	23.47826087
0.01	dme-miR-307a-3p	7mer-A1	GTTGTGA	2L	16041276	16041282	+	2L_16041276_16041282_+	0.823349562	pooled	beat-Ic	FBtr0343727|FBtr0343726	16039529|16039529	16041703|16041703	2L	+	16041240	16041305	3'utr	beat-Ic	FlyBase	G5945.1	AAACTGCATGCCGCCAGATTTTTGTAATCAAATCGTGTTGTGAAAGTTGTCTTCCCTAATTTATGC	12	16041274	0.987325967	8	11	98	1	1.255272505	0.388888889	0.333333333	0.555555556	12	0	0	18	2L:16041240-16041305	7	9	499	FBgn0028644	8.996666667	0.243333333	0.383333333	1.000370508	36.98630137	23.47826087
0.01	dme-miR-980-5p	6mer2-7	AAAAAC	2L	16041569	16041574	+	2L_16041569_16041574_+	1	pooled	beat-Ic	FBtr0343727|FBtr0343726	16039529|16039529	16041703|16041703	2L	+	16041496	16041591	3'utr	beat-Ic	FlyBase	G5947.1	AGTAGGATAAAAAAACAGTGAATGTTTCCAGCTGCTAGGAAAAACGATAAGTCTTAGATCTATAAAGAGAATCAAAAACGCGGTCAAATGCATAGC	10	16041550	0.943568729	8	10	44	1	1.146128036	0.214285714	0.4	0.571428571	10	0	0	14	2L:16041496-16041591	6	4	500	FBgn0028644	8.996666667	0.243333333	0.383333333	0.444609114	16.43835616	10.43478261
0.01	dme-miR-999-3p	6mer3-8	AGTTAA	2L	1612477	1612482	+	2L_1612477_1612482_+	1	pooled	CG14352	FBtr0077876	1612399	1612576	2L	+	1612443	1612519	3'utr	CG14352	FlyBase	G1251.1	AATGTCAGTGCTCTTCAGTAATTACTATAGTCCTAGTTAAACAAAAGATTATCGAAAGAAACTCATGTACACTCCTT	20	1612456	0.815047036	6	16	132	0.8	1.079181246	0.066666667	0.3	0.533333333	20	5	1	24	2L:1612443-1612519	6	6	501	FBgn0031351	50.06333333	6	9.106666667	0.119848192	1	0.65885798
0.01	dme-bantam-3p	6mer3-8	TGATCT	2L	16245846	16245851	-	2L_16245846_16245851_-	1	pooled	PRL-1	FBtr0332357|FBtr0080857|FBtr0080856|FBtr0332358	16245833|16245833|16245833|16245833	16247074|16247074|16247074|16247074	2L	-	16245829	16245885	3'utr	PRL-1	FlyBase	G13731.1	TTTTAAAATGTTAGTCATTACAAGGAAATAAAAATGATCTATATTAAAATTAACCAA	176	16245851	0.843290578	10	172	1120	0.981308411	2.021189299	0.046728972	0.198863636	0.341121495	176	3	1	210	2L:16245829-16245885	6	165	502	FBgn0024734	9266.433333	401.94	617.5566667	0.017806204	0.410509031	0.267181959
0.01	dme-miR-980-5p	6mer3-8	GAAAAA	2L	16245954	16245959	-	2L_16245954_16245959_-	0.999990517	pooled	PRL-1	FBtr0332357|FBtr0080857|FBtr0080856|FBtr0332358	16245833|16245833|16245833|16245833	16247074|16247074|16247074|16247074	2L	-	16245927	16246007	3'utr	PRL-1	FlyBase	G13732.1	AAATTAACAAATTATATTGTGTGAAATGGAGACGATGAAAAGCACGAAGAAAAAACACAAGCCGAAAATAAAAACAAATTT	9	16245989	0.976204871	5	7	47	0.833333333	1	0	0.333333333	0.5	9	2	0	10	2L:16245927-16246007	6	1	503	FBgn0024734	9266.433333	401.94	617.5566667	0.000107916	0.002487934	0.001619285
0.01	dme-miR-190-5p	6mer3-8	ACATAT	2L	16246253	16246258	-	2L_16246253_16246258_-	1	pooled	PRL-1	FBtr0332357|FBtr0080857|FBtr0080856|FBtr0332358	16245833|16245833|16245833|16245833	16247074|16247074|16247074|16247074	2L	-	16246214	16246276	3'utr	PRL-1	FlyBase	G13734.1	AATACCAATCAGCCTCTCACATATATGCATGAGTTCCATGCGTGTATGTGTGATTCAAAGATA	7	16246261	0.987971008	5	5	42	0.75	0.77815125	0.125	0.142857143	0.25	7	2	0	6	2L:16246214-16246276	6	4	504	FBgn0024734	9266.433333	401.94	617.5566667	0.000431666	0.009951734	0.006477138
0.01	dme-miR-252-5p	8mer-A1	GTACTTAA	2L	16246491	16246498	-	2L_16246491_16246498_-	0.500120318	pooled	PRL-1	FBtr0332357|FBtr0080857|FBtr0080856|FBtr0332358	16245833|16245833|16245833|16245833	16247074|16247074|16247074|16247074	2L	-	16246368	16246523	3'utr	PRL-1	FlyBase	G13735.1	CATCTATATTCTAAAACTGTAAAATGTACTTAATCGCATATTAGTTTGAAGCTCAGCCCTCAAAAATTTGCATTATTTATATTTTGTTTTTTATCTTCTTTTCACTTCGTCCACTTTTCGCTATCAATGGGTGAAGGCATATATCTGAACACTTAT	377	16246499	0.987645443	17	371	2777	0.985477178	2.199572355	0.058091286	0.214854111	0.385892116	377	5	2	475	2L:16246368-16246523	8	356	505	FBgn0024734	9266.433333	401.94	617.5566667	0.038418234	0.885704334	0.576465318
0.01	dme-miR-307a-3p	6mer3-8	GGTTGT	2L	16246665	16246670	-	2L_16246665_16246670_-	1	pooled	PRL-1	FBtr0332357|FBtr0080857|FBtr0080856|FBtr0332358	16245833|16245833|16245833|16245833	16247074|16247074|16247074|16247074	2L	-	16246638	16246682	3'utr	PRL-1	FlyBase	G13736.1	ACCCCATTAAATGGTTGTAGAGGGCTTGTCGAAGTAGTTGAAAAA	6	16246668	0.96899048	3	6	36	1	0.903089987	0	0.333333333	0.5	6	0	0	8	2L:16246638-16246682	6	5	506	FBgn0024734	9266.433333	401.94	617.5566667	0.000539582	0.012439668	0.008096423
0.01	dme-miR-275-3p,dme-miR-306-5p	6mer3-8	GTACCT	2L	16246737	16246742	-	2L_16246737_16246742_-	1	pooled	PRL-1	FBtr0332357|FBtr0080857|FBtr0080856|FBtr0332358	16245833|16245833|16245833|16245833	16247074|16247074|16247074|16247074	2L	-	16246706	16246753	3'utr	PRL-1	FlyBase	G13737.1	AATTTAATTTTGTACCTACAGCATATATAAACAGACTTATACGCATAT	7	16246743	0.854099343	3	7	51	1	1	0	0.285714286	0.5	7	0	0	10	2L:16246706-16246753	6	5	507	FBgn0024734	9266.433333	401.94	617.5566667	0.000539582	0.012439668	0.008096423
0.01	dme-miR-986-5p	6mer3-8	ATTCGA	2L	16246787	16246792	-	2L_16246787_16246792_-	0.999995993	pooled	PRL-1	FBtr0332357|FBtr0080857|FBtr0080856|FBtr0332358	16245833|16245833|16245833|16245833	16247074|16247074|16247074|16247074	2L	-	16246763	16246793	3'utr	PRL-1	FlyBase	G13738.1	AATTCGATTCAGCCACCCCATAGCGAGCTAA	5	16246785	0.574216061	5	5	12	1	0.84509804	0.142857143	0.4	0.571428571	5	0	0	7	2L:16246763-16246793	6	3	508	FBgn0024734	9266.433333	401.94	617.5566667	0.000323749	0.007463801	0.004857854
0.01	dme-miR-307a-3p	6mer2-7	GTTGTG	2L	16246838	16246843	-	2L_16246838_16246843_-	1	pooled	PRL-1	FBtr0332357|FBtr0080857|FBtr0080856|FBtr0332358	16245833|16245833|16245833|16245833	16247074|16247074|16247074|16247074	2L	-	16246817	16246870	3'utr	PRL-1	FlyBase	G13739.1	ATCTCACATTGAAATGTATTGGCAACAGTTGTGTAAAATTTGTATGTATTAATT	9	16246851	0.986733628	4	8	69	0.9	0.653212514	0.1	0.111111111	0.2	9	0	1	9	2L:16246817-16246870	6	6	509	FBgn0024734	9266.433333	401.94	617.5566667	0.000647498	0.014927601	0.009715708
0.01	dme-miR-980-5p	7mer-A1	AAAAACA	2L	16247016	16247022	-	2L_16247016_16247022_-	0.75537376	pooled	PRL-1	FBtr0332357|FBtr0080857|FBtr0080856|FBtr0332358	16245833|16245833|16245833|16245833	16247074|16247074|16247074|16247074	2L	-	16246887	16247184	stop_codon	PRL-1	FlyBase	G13740.1	AACGACGCGGAGCCATTAATGCCAAGCAGCTGTCCTTTTTGGAAAAATACAAGCCAAAGGCGAGACTAAAGCACAAAAATGGTCATAAGAATTCATGTTCTGTGCAATAGATTTCCAACACCATATGTATATTCCCACCAGACAAAAAGTGTTCATTTTTTCAAAAACAAAAAAAAAAAATGCAAGCGGATAGAAAAGCGCATACACAAATATGAATTGATAGGCAGCAATCCGTAAAATTGAACTAACCACAGAGAGCCCAAAAATATGGAAGGAGAAATTGAGTTACAGCCCCAGT	348	16247052	0.98726092	46	297	2560	0.856132075	1.714808585	0.125	0.183908046	0.330188679	348	55	6	363	2L:16246887-16247184	7	8	510	FBgn0024734	9266.433333	401.94	617.5566667	0.000863331	0.019903468	0.012954277
0.01	dme-miR-278-3p	6mer3-8	CCCACC	2L	16247046	16247051	-	2L_16247046_16247051_-	1	pooled	PRL-1	FBtr0332357|FBtr0080857|FBtr0080856|FBtr0332358	16245833|16245833|16245833|16245833	16247074|16247074|16247074|16247074	2L	-	16246887	16247184	stop_codon	PRL-1	FlyBase	G13740.1	AACGACGCGGAGCCATTAATGCCAAGCAGCTGTCCTTTTTGGAAAAATACAAGCCAAAGGCGAGACTAAAGCACAAAAATGGTCATAAGAATTCATGTTCTGTGCAATAGATTTCCAACACCATATGTATATTCCCACCAGACAAAAAGTGTTCATTTTTTCAAAAACAAAAAAAAAAAATGCAAGCGGATAGAAAAGCGCATACACAAATATGAATTGATAGGCAGCAATCCGTAAAATTGAACTAACCACAGAGAGCCCAAAAATATGGAAGGAGAAATTGAGTTACAGCCCCAGT	348	16247053	0.98726092	46	297	2560	0.856132075	1.714808585	0.125	0.183908046	0.330188679	348	55	6	363	2L:16246887-16247184	6	214	511	FBgn0024734	9266.433333	401.94	617.5566667	0.023094107	0.532417774	0.346526904
0.01	dme-miR-8-3p	6mer2-7	AGTATT	2L	16259414	16259419	+	2L_16259414_16259419_+	1	pooled	EndoGI	FBtr0331443	16259261	16259511	2L	+	16259405	16259487	3'utr	EndoGI	FlyBase	G5956.1	AAAATGATAAGTATTTTATAACTGTTCTCAAAAATAGTGGTCCTTTTTATTATCTCGATCAGTAACAAATTATTTGTTCTCTT	19	16259420	0.97299235	11	19	190	1	1.361727836	0	0.157894737	0.304347826	19	0	0	23	2L:16259405-16259487	6	7	512	FBgn0028515	728.4833333	65.16666667	99.31666667	0.009609005	0.10741688	0.070481624
0.01	dme-miR-276a-3p	6mer2-7	GTTCCT	2L	16259558	16259563	-	2L_16259558_16259563_-	1	pooled	twe	FBtr0080855|FBtr0331445	16259412|16259412	16260224|16260224	2L	-	16259541	16259614	3'utr	twe	FlyBase	G13755.1	AATATTTCAAGAAAATTCGTGATACAAATTTTAAATCAAATGAAGAAAAATGTTCCTTAATTTATATGCTATTA	33	16259564	0.870394711	8	30	218	0.930232558	1.602059991	0.279069767	0.212121212	0.395348837	33	3	0	40	2L:16259541-16259614	6	15	513	FBgn0002673	160.84	8.683333333	13.39	0.093260383	1.727447217	1.120238984
0.01	dme-miR-995-5p	6mer3-8	AATTCG	2L	16259596	16259601	-	2L_16259596_16259601_-	1	pooled	twe	FBtr0080855|FBtr0331445	16259412|16259412	16260224|16260224	2L	-	16259541	16259614	3'utr	twe	FlyBase	G13755.1	AATATTTCAAGAAAATTCGTGATACAAATTTTAAATCAAATGAAGAAAAATGTTCCTTAATTTATATGCTATTA	33	16259599	0.870394711	8	30	218	0.930232558	1.602059991	0.279069767	0.212121212	0.395348837	33	3	0	40	2L:16259541-16259614	6	16	514	FBgn0002673	160.84	8.683333333	13.39	0.099477742	1.842610365	1.194921583
0.01	dme-miR-307a-3p	6mer2-7	GTTGTG	2L	16260005	16260010	-	2L_16260005_16260010_-	1	pooled	twe	FBtr0080855|FBtr0331446|FBtr0331445|FBtr0331444	16259412|16259875|16259412|16259875	16260224|16260224|16260224|16260224	2L	-	16259970	16260030	3'utr	twe	FlyBase	G13757.1	GATTTTGTATTATGTTCCACGTTGTGTGGACACAGAGCACCCAAATGGGAACCACCAAAGA	12	16260018	0.977168233	6	10	65	0.857142857	1.079181246	0.357142857	0.083333333	0.214285714	12	2	0	12	2L:16259970-16260030	6	10	515	FBgn0002673	160.84	8.683333333	13.39	0.062173589	1.151631478	0.74682599
0.01	dme-miR-307a-3p	7mer-A1	GTTGTGA	2L	16260057	16260063	-	2L_16260057_16260063_-	0.823349562	pooled	twe	FBtr0080855|FBtr0331446|FBtr0331445|FBtr0331444	16259412|16259875|16259412|16259875	16260224|16260224|16260224|16260224	2L	-	16260042	16260092	3'utr	twe	FlyBase	G13758.1	AGGTTCATTTCTTGTTGCGTTGTTCAAATGTTGTGAAAGCACTTTATATTT	29	16260062	0.982548439	6	29	240	1	1.612783857	0.682926829	0.344827586	0.536585366	29	0	0	41	2L:16260042-16260092	7	29	516	FBgn0002673	160.84	8.683333333	13.39	0.180303407	3.339731286	2.16579537
0.01	dme-bantam-3p	7mer-A1	GATCTCA	2L	16260161	16260167	-	2L_16260161_16260167_-	0.823349562	pooled	twe	FBtr0080855|FBtr0331446|FBtr0331445|FBtr0331444	16259412|16259875|16259412|16259875	16260224|16260224|16260224|16260224	2L	-	16260116	16260202	3'utr	twe	FlyBase	G13759.1	TTCTCGAATCGATCCACCTGCCATAAGCTCACAGAGATCTCAATGAGAAACGATGGCTGCCCAATTTTACTCATAGAATTATTTTGT	153	16260159	0.92028065	13	148	579	0.971428571	1.707570176	0.247619048	0.300653595	0.49047619	153	3	3	204	2L:16260116-16260202	7	95	517	FBgn0002673	160.84	8.683333333	13.39	0.590649092	10.94049904	7.094846901
0.01	dme-miR-2a-2-5p	6mer3-8	TGATGA	2L	16263763	16263768	-	2L_16263763_16263768_-	1	pooled	crp	FBtr0343814	16263554	16265520	2L	-	16263513	16263891	3'utr	crp	FlyBase	G13765.1	AAGTGTCCCTGCTCGGACGCCACTGTTGAGACCCGGATTTGAATTGAAGAAACTCTTCTTCGCTCAGCGCTGCCCCGCGGCTAGGCGTACCGCATTTTCCCACAAGGAGAGAGACTATGAGAATGATGAAGGATACAGCCAATGCATGCAAGGCAGCTACATTGTGTCAACCACGCCTGCTCGCCTGCTCGCCGCTCGTCCGCATTCGAAATATTTGATTAAGGAAACATTATGCAGGCCGTTCATAGTTAAAGGAAAAGAATCGTGAAGAATATATAAGCCAGATCATACGAAAACAAACACATATTACTACATACATTCATGCTCTATGAAAACAAAAAATTATGTCAAATAAATGGTTTTTCCTTTTTCCCTCAAC	2450	16263774	0.940430111	60	2350	9346	0.960370725	2.301753217	0.043144775	0.216734694	0.386705018	2450	110	14	3005	2L:16263513-16263891	6	2232	518	FBgn0001994	2020.376667	59.00666667	90.54333333	1.104744495	37.82623432	24.65117991
0.01	dme-miR-1012-3p	6mer3-8	TTGACT	2L	16263929	16263934	-	2L_16263929_16263934_-	1	pooled	crp	FBtr0343814	16263554	16265520	2L	-	16263892	16264032	3'utr	crp	FlyBase	G13766.1	CTTTCAACAAAAGAATGCGCACGTTTGAGCTAGAGGTCAATGCTGCAGCTGTCTGCCTTCGCCAAGCTGCGTCTGCGCTGTGCAATTTCAGTTTCTTCTTGACTTTGTTCAACACGTCTCATAGCTGCCAGCTAGGACACC	234	16263927	0.803861119	26	217	1770	0.950819672	1.763427994	0.095081967	0.230769231	0.409836066	234	11	4	290	2L:16263892-16264032	6	69	519	FBgn0001994	2020.376667	59.00666667	90.54333333	0.034152048	1.169359394	0.762066046
0.01	dme-miR-1008-3p	6mer3-8	AGCTGT	2L	16263981	16263986	-	2L_16263981_16263986_-	0.914800488	pooled	crp	FBtr0343814	16263554	16265520	2L	-	16263892	16264032	3'utr	crp	FlyBase	G13766.1	CTTTCAACAAAAGAATGCGCACGTTTGAGCTAGAGGTCAATGCTGCAGCTGTCTGCCTTCGCCAAGCTGCGTCTGCGCTGTGCAATTTCAGTTTCTTCTTGACTTTGTTCAACACGTCTCATAGCTGCCAGCTAGGACACC	234	16263979	0.803861119	26	217	1770	0.950819672	1.763427994	0.095081967	0.230769231	0.409836066	234	11	4	290	2L:16263892-16264032	6	97	520	FBgn0001994	2020.376667	59.00666667	90.54333333	0.048010849	1.643882047	1.071310238
0.01	dme-miR-2a-2-5p	7mer-m8	TGATGAG	2L	16264470	16264476	-	2L_16264470_16264476_-	0.658999343	pooled	crp	FBtr0343814|FBtr0080854	16263554|16264419	16265520|16265520	2L	-	16264445	16264573	3'utr	crp	FlyBase	G13768.1	GTTCATAGGCGTACATTATATACTTTTGAATGGAACTTATTGAGTTTTTGTTGATATATTTGTGTAAAAAAATTTTAAGTCTAATTATGTAAGCGAGTGATGAGCGTAGGTGGTAAACATTAAACAAAG	84	16264474	0.837869594	26	78	712	0.918181818	1.527200119	0.354545455	0.19047619	0.381818182	84	7	2	101	2L:16264445-16264573	7	36	521	FBgn0001994	2020.376667	59.00666667	90.54333333	0.01781846	0.610100554	0.397599676
0.01	dme-miR-283-5p	6mer3-8	TGATAT	2L	16264517	16264522	-	2L_16264517_16264522_-	1	pooled	crp	FBtr0343814|FBtr0080854	16263554|16264419	16265520|16265520	2L	-	16264445	16264573	3'utr	crp	FlyBase	G13768.1	GTTCATAGGCGTACATTATATACTTTTGAATGGAACTTATTGAGTTTTTGTTGATATATTTGTGTAAAAAAATTTTAAGTCTAATTATGTAAGCGAGTGATGAGCGTAGGTGGTAAACATTAAACAAAG	84	16264526	0.837869594	26	78	712	0.918181818	1.527200119	0.354545455	0.19047619	0.381818182	84	7	2	101	2L:16264445-16264573	6	28	522	FBgn0001994	2020.376667	59.00666667	90.54333333	0.013858802	0.474522653	0.309244192
0.01	dme-miR-2a-2-5p	6mer3-8	TGATGA	2L	16264651	16264656	-	2L_16264651_16264656_-	0.92740933	pooled	crp	FBtr0343814|FBtr0080854	16263554|16264419	16265520|16265520	2L	-	16264597	16264701	3'utr	crp	FlyBase	G13769.1	TTTGAACGTTGAACGAGATGCCGAAATTGTTTAAGCATGTTTAATTGATGATTCCTTGAACTCTATAAAAACCATCGCATTAATTTTTACCTTTTTTTAAATTAT	40	16264646	0.963096213	13	39	321	0.979166667	1.672097858	0.395833333	0.1	0.25	40	1	0	47	2L:16264597-16264701	6	26	523	FBgn0001994	2020.376667	59.00666667	90.54333333	0.012868887	0.440628178	0.287155322
0.01	dme-miR-932-5p	6mer2-7	GAATTG	2L	16264739	16264744	-	2L_16264739_16264744_-	1	pooled	crp	FBtr0343814|FBtr0080854	16263554|16264419	16265520|16265520	2L	-	16264721	16264794	3'utr	crp	FlyBase	G13770.1	AGAACGCAAATAGACATACAATTTATGAATTTTGTTTGGTTAATTCTTTTGAATTGCATGGAAAAGCATTGGAA	10	16264740	0.988209694	6	10	85	1	1.079181246	0	0.2	0.333333333	10	0	0	12	2L:16264721-16264794	6	7	524	FBgn0001994	2020.376667	59.00666667	90.54333333	0.0034647	0.118630663	0.077311048
0.01	dme-miR-33-5p	7mer-A1	AATGCAA	2L	16264976	16264982	-	2L_16264976_16264982_-	0.782911824	pooled	crp	FBtr0343814|FBtr0080854	16263554|16264419	16265520|16265520	2L	-	16264933	16264999	3'utr	crp	FlyBase	G13772.1	TACAGCCACTGTAATTAAATGCAAAGAGTAAAATACAAATACCATTTGTTCATTTATTGGTTAAGAA	12	16264985	0.958696563	6	12	66	1	1.176091259	0	0.25	0.4	12	0	0	15	2L:16264933-16264999	7	9	525	FBgn0001994	2020.376667	59.00666667	90.54333333	0.004454615	0.152525138	0.099399919
0.01	dme-miR-9b-5p,dme-miR-9c-5p	6mer3-8	ACCAAA	2L	16265188	16265193	-	2L_16265188_16265193_-	1	pooled	crp	FBtr0343814|FBtr0080854	16263554|16264419	16265520|16265520	2L	-	16265146	16265274	3'utr	crp	FlyBase	G13774.1	AAGAATAGTAACCTTATTGTAAGCAGTAAAACTAGTAGCATCATCAGCAGCAGCAGCCACAGAAATGTTAAAGAGACTGTTACCAAACAGAGGCAGAGGCAAAAGAATGTAAATTAGTAAGAGTTTAAC	104	16265195	0.787212018	13	99	443	0.962962963	1.511883361	0.133333333	0.240384615	0.414814815	104	2	3	130	2L:16265146-16265274	6	78	526	FBgn0001994	2020.376667	59.00666667	90.54333333	0.038606662	1.321884533	0.861465965
0.01	dme-miR-305-5p	7mer-A1	GTACAAA	2L	16290916	16290922	+	2L_16290916_16290922_+	0.782911824	pooled	pkaap	FBtr0080826	16290778	16291195	2L	+	16290875	16290957	3'utr	pkaap	FlyBase	G5971.1	AGAAGTCGCAACAGAAGCTCTCTCTAGTACCCTCTCCTTATGTACAAATTGTGTTGAACAAATCAAATACTTTACTTTAACTT	61	16290914	0.98583509	14	59	503	0.974683544	1.40936947	0.227848101	0.213114754	0.392405063	61	0	2	77	2L:16290875-16290957	7	53	527	FBgn0040079	291.3133333	14.45	22.03666667	0.181934687	3.667820069	2.405082438
0.01	dme-miR-2a-2-5p	6mer3-8	TGATGA	2L	16291141	16291146	+	2L_16291141_16291146_+	1	pooled	pkaap	FBtr0080826	16290778	16291195	2L	+	16291125	16291164	3'utr	pkaap	FlyBase	G5972.1	GAATATTTTTGCATACTGATGATACACTACCAAGGAAGAT	5	16291144	0.941949724	3	5	22	1	0.77815125	0.166666667	0.2	0.333333333	5	0	0	6	2L:16291125-16291164	6	5	528	FBgn0040079	291.3133333	14.45	22.03666667	0.01716365	0.346020761	0.22689457
0.01	dme-miR-932-5p	8mer-A1	GGAATTGA	2L	16296186	16296193	-	2L_16296186_16296193_-	0.674982362	pooled	heix	FBtr0080852	16296049	16297554	2L	-	16296060	16296205	3'utr	heix	FlyBase	G13794.1	CAGTAACCGAGTGGAATTGAACTAAGTGAAAACTTCGTAGACTACAAATCAACAACCAGATGAACAATAATAATTATAATGCTATTGATAATTAAATGTTTAATTAGACAATGTAAACGAGAATTGTGTAATATAAACTGATTTAT	60	16296168	0.966653927	16	58	306	0.9625	1.58546073	0.1625	0.283333333	0.4625	60	2	1	77	2L:16296060-16296205	8	10	529	FBgn0028375	808.1233333	31.42	48.33666667	0.012374349	0.318268619	0.206882284
0.01	dme-miR-79-3p	8mer-A1	TAGCTTTA	2L	16296371	16296378	-	2L_16296371_16296378_-	0.625364009	pooled	heix	FBtr0080852	16296049	16297554	2L	-	16296360	16296401	3'utr	heix	FlyBase	G13796.1	AATAGCGTATGCATATAAACAAATAGCTTTAAATAACAAACA	18	16296378	0.886189364	3	15	104	0.842105263	0.903089987	0	0.055555556	0.105263158	18	2	1	16	2L:16296360-16296401	8	18	530	FBgn0028375	808.1233333	31.42	48.33666667	0.022273828	0.572883514	0.372388111
0.01	dme-miR-1003-3p	6mer2-7	TGTGAG	2L	16296642	16296647	-	2L_16296642_16296647_-	1	pooled	heix	FBtr0080852	16296049	16297554	2L	-	16296638	16296746	3'utr	heix	FlyBase	G13798.1	AAGTTTCGCGAATCAAAATGCAGATTTACTTTATGAATAGAAGTGCTTGAAAATGCGGCTAAGTTGAAAGTTTTTTTTCGGCAATTGGCTGGCTTGCTTTGTGAGTTTT	19	16296661	0.984752289	13	18	148	0.931034483	1.431363764	0.137931034	0.473684211	0.655172414	19	2	0	27	2L:16296638-16296746	6	2	531	FBgn0028375	808.1233333	31.42	48.33666667	0.00247487	0.063653724	0.041376457
0.01	dme-miR-33-5p	6mer2-7	AATGCA	2L	16296725	16296730	-	2L_16296725_16296730_-	1	pooled	heix	FBtr0080852	16296049	16297554	2L	-	16296638	16296746	3'utr	heix	FlyBase	G13798.1	AAGTTTCGCGAATCAAAATGCAGATTTACTTTATGAATAGAAGTGCTTGAAAATGCGGCTAAGTTGAAAGTTTTTTTTCGGCAATTGGCTGGCTTGCTTTGTGAGTTTT	19	16296742	0.984752289	13	18	148	0.931034483	1.431363764	0.137931034	0.473684211	0.655172414	19	2	0	27	2L:16296638-16296746	6	11	532	FBgn0028375	808.1233333	31.42	48.33666667	0.013611784	0.350095481	0.227570512
0.01	dme-miR-190-5p	7mer-m8	ACATATC	2L	16297344	16297350	-	2L_16297344_16297350_-	0.674514898	pooled	heix	FBtr0080852	16296049	16297554	2L	-	16297326	16297400	3'utr	heix	FlyBase	G13800.1	AAATTTCGAATGCTGCTAGTCGCCCGTTTGATTCTAAACTTTTGAACTGAACATATCCTAGCCCTAATGGGTCGA	24	16297342	0.838551982	8	24	160	1	1.544068044	0.057142857	0.375	0.571428571	24	0	0	35	2L:16297326-16297400	7	15	533	FBgn0028375	808.1233333	31.42	48.33666667	0.018561523	0.477402928	0.310323426
0.01	dme-miR-996-3p,dme-miR-279-3p	6mer2-7	CTAGTC	2L	16297380	16297385	-	2L_16297380_16297385_-	1	pooled	heix	FBtr0080852	16296049	16297554	2L	-	16297326	16297400	3'utr	heix	FlyBase	G13800.1	AAATTTCGAATGCTGCTAGTCGCCCGTTTGATTCTAAACTTTTGAACTGAACATATCCTAGCCCTAATGGGTCGA	24	16297360	0.838551982	8	24	160	1	1.544068044	0.057142857	0.375	0.571428571	24	0	0	35	2L:16297326-16297400	6	6	534	FBgn0028375	808.1233333	31.42	48.33666667	0.007424609	0.190961171	0.12412937
0.01	dme-miR-92b-3p	7mer-m8	GTGCAAT	2L	16297495	16297501	-	2L_16297495_16297501_-	0.659000073	pooled	heix	FBtr0080852	16296049	16297554	2L	-	16297455	16297567	stop_codon	heix	FlyBase	G13801.1	GCGAAGAAATTGATAGACGGGTTAAACGTACGGATCTGGCGGAAAATCTGAATCAGTGAGAACCTGGTGCAATGTTTTAGGGAATTTCATTAGGTTTTAGTCAATGTGAGTAA	20	16297502	0.985002585	10	17	134	0.857142857	0.954242509	0.285714286	0.05	0.095238095	20	2	1	18	2L:16297455-16297567	7	10	535	FBgn0028375	808.1233333	31.42	48.33666667	0.012374349	0.318268619	0.206882284
0.01	dme-miR-31a-5p	7mer-A1	CTTGCCA	2L	16301756	16301762	-	2L_16301756_16301762_-	0.823349562	pooled	CG5869	FBtr0080851	16301654	16302076	2L	-	16301720	16301819	3'utr	CG5869	FlyBase	G13813.1	GGAGTTTTTAGTGATTTTAGTTCTTGCATTTAAGTAATAATCTTAATAGAAGCTGTGCTTGCCAAATTTCTACATGTATTTATTGTAAAGATATAAAAGC	33	16301760	0.751982297	12	33	289	1	1.698970004	0.14	0.363636364	0.58	33	0	0	50	2L:16301720-16301819	7	20	536	FBgn0028894	1010.62	123.5733333	189.1366667	0.019789832	0.161847216	0.105743642
0.01	dme-miR-31a-5p	6mer3-8	TCTTGC	2L	16301793	16301798	-	2L_16301793_16301798_-	0.999889472	pooled	CG5869	FBtr0080851	16301654	16302076	2L	-	16301720	16301819	3'utr	CG5869	FlyBase	G13813.1	GGAGTTTTTAGTGATTTTAGTTCTTGCATTTAAGTAATAATCTTAATAGAAGCTGTGCTTGCCAAATTTCTACATGTATTTATTGTAAAGATATAAAAGC	33	16301804	0.751982297	12	33	289	1	1.698970004	0.14	0.363636364	0.58	33	0	0	50	2L:16301720-16301819	6	8	537	FBgn0028894	1010.62	123.5733333	189.1366667	0.007915933	0.064738886	0.042297457
0.01	dme-bantam-3p	6mer2-7	GATCTC	2L	16302062	16302067	-	2L_16302062_16302067_-	1	pooled	CG5869	FBtr0080851	16301654	16302076	2L	-	16302028	16302193	stop_codon	CG5869	FlyBase	G13814.2	ATGATGTACGCCTGCACGAAGAGCGCTCTTCAGCGCGAAGTAGATCTCACACGCGTCTACGAGATACGCGAACTAGACGAACTCACCGAGGAGTGGCTGAAAGCCAAGCTCAAGTAGAGAGGTTTCGATCTCTGGGATCAATCAATCCGGGCCGTTGTCAAAAGCA	204	16302061	0.938756903	17	192	1092	0.95	1.947760382	0.317857143	0.303921569	0.492857143	204	12	2	266	2L:16302028-16302193	6	132	538	FBgn0028894	1010.62	123.5733333	189.1366667	0.130612891	1.068191627	0.697908038
0.01	dme-miR-304-5p	7mer-m8	TGAGATT	2L	16305881	16305887	-	2L_16305881_16305887_-	0.620203442	pooled	CG5861	FBtr0080850	16305799	16305958	2L	-	16305834	16305907	3'utr	CG5861	FlyBase	G13818.1	TTTGGTGTTGTCAGAGAAATTGAGATTTTGTAACAAAGACAACAATTACGGTTTAGAGAATTACTCCAAATGTT	27	16305888	0.982853071	8	26	198	1	1.568201724	0.378378378	0.296296296	0.486486486	27	0	0	37	2L:16305834-16305907	7	19	539	FBgn0015338	312.2366667	33.98666667	51.41	0.060851277	0.559042762	0.369577903
0.01	dme-miR-263a-5p	6mer3-8	GTGCCA	2L	16305947	16305952	-	2L_16305947_16305952_-	1	pooled	CG5861	FBtr0080850	16305799	16305958	2L	-	16305917	16305953	3'utr	CG5861	FlyBase	G13819.1	TGTGCCAAACACTCTGTATTCCTTTGTTTTTGTAACT	9	16305930	0.975413927	5	9	90	1	0.954242509	0	0	0	9	0	0	9	2L:16305917-16305953	6	4	540	FBgn0015338	312.2366667	33.98666667	51.41	0.012810795	0.117693213	0.077805874
0.01	dme-miR-275-3p,dme-miR-306-5p	6mer3-8	GTACCT	2L	16309163	16309168	+	2L_16309163_16309168_+	1	pooled	Syx5	FBtr0080831|FBtr0080832	16309130|16309130	16309274|16309274	2L	+	16309084	16309183	stop_codon	Syx5	FlyBase	G5989.1	GGCGTTCTCATATTCTTCTTCTTGTTCTTCGTTGTTTTTATGTCGTAATCAAACGCCAGTTGCCCATTAAAAGCCCCATGTACCTATCCATGTATACAGC	40	16309162	0.96732206	8	38	174	1	1.681241237	0.0625	0.230769231	0.375	39	0	0	48	2L:16309084-16309183	6	34	541	FBgn0011708	839	57.82	88.43666667	0.040524434	0.588031823	0.384455919
0.01	dme-miR-1008-3p	7mer-m8	AGCTGTG	2L	16309227	16309233	+	2L_16309227_16309233_+	0.671795832	pooled	Syx5	FBtr0080831|FBtr0080832	16309130|16309130	16309274|16309274	2L	+	16309211	16309259	3'utr	Syx5	FlyBase	G5990.1	AATATTGTTTATTCCAAGCTGTGGCCTCCCGAAACGATTGTAAAATAAA	10	16309221	0.894272522	7	9	64	0.928571429	1.113943352	0.142857143	0.3	0.5	10	1	0	13	2L:16309211-16309259	7	8	542	FBgn0011708	839	57.82	88.43666667	0.009535161	0.138360429	0.090460216
0.01	dme-miR-996-3p,dme-miR-279-3p	6mer3-8	TCTAGT	2L	16309761	16309766	-	2L_16309761_16309766_-	1	pooled	cni	FBtr0080849|FBtr0337082|FBtr0080848	16309594|16309290|16309594	16309902|16309902|16309902	2L	-	16309728	16309781	3'utr	cni	FlyBase	G13828.1	ACTTCACTTGTAAATTCTAGTGTAAATCCATAAAGACATCTTGAAGCTTTGTTT	26	16309767	0.739372339	7	26	213	1	1.531478917	0	0.307692308	0.470588235	26	0	0	34	2L:16309728-16309781	6	21	543	FBgn0000339	410.67	56.70333333	85.98333333	0.051135949	0.370348598	0.244233379
0.01	dme-bantam-3p	7mer-A1	GATCTCA	2L	16309879	16309885	-	2L_16309879_16309885_-	0.823349562	pooled	cni	FBtr0080849|FBtr0337082|FBtr0080848	16309594|16309290|16309594	16309902|16309902|16309902	2L	-	16309857	16309924	stop_codon	cni	FlyBase	G13830.1	TTATTCGCTCATCTCGACATAGGCAAGCTCTTGCCTGGGGATCTCAGTGTTGGCGCCAACGCATCAGC	65	16309877	0.981423871	9	60	441	0.934065934	1.62838893	0.043956044	0.353846154	0.538461538	65	5	1	85	2L:16309857-16309924	7	56	544	FBgn0000339	410.67	56.70333333	85.98333333	0.13636253	0.987596261	0.651289009
0.01	dme-miR-252-5p	7mer-m8	GTACTTA	2L	16313186	16313192	-	2L_16313186_16313192_-	0.588299917	pooled	cact	FBtr0080845|FBtr0080844|FBtr0337081|FBtr0080847	16313034|16313095|16313095|16313095	16313378|16313378|16313378|16313378	2L	-	16313141	16313216	3'utr	cact	FlyBase	G13834.1	TGCATCCAGGAAATGGAACCTTATGTACTTACTGTCCCGGCACGTGGGAATCCGAAACGAATAGAATTCCTTGTGT	189	16313193	0.777918648	7	183	1447	0.971193416	2.372912003	0.172839506	0.238095238	0.407407407	189	7	0	236	2L:16313141-16313216	7	184	545	FBgn0000250	1526.01	89.34	137.2866667	0.120575881	2.059547795	1.340261254
0.01	dme-miR-980-5p	7mer-m1	AAAAACT	2L	16314340	16314346	-	2L_16314340_16314346_-	0.765586663	pooled	cact	FBtr0080846	16313683	16314432	2L	-	16314300	16314451	stop_codon	cact	FlyBase	G13838.1	GGTGAGCGTCACTGCTTAAGAACATGTACCAAGAAAAGATCACTGCGATCGCGTAGAGCGTAAGACACAATTTGAAATGGGCCACCACCAGCTTCCAAAATGTTCAAAAACTAAGTAAGAGAGGAGAAGAGAAGTACCCAGCTGAACTGGTA	98	16314359	0.881753331	18	87	416	0.891666667	1.427323786	0.233333333	0.173469388	0.325	98	10	3	107	2L:16314300-16314451	7	50	546	FBgn0000250	1526.01	89.34	137.2866667	0.032765185	0.559659727	0.364201428
0.01	dme-miR-986-5p	6mer3-8	ATTCGA	2L	16342555	16342560	-	2L_16342555_16342560_-	1	pooled	CG42231	FBtr0273183	16342428	16342605	2L	-	16342484	16342565	3'utr	CG42231	FlyBase	G13854.1	ACTTCATTCGATTCCGCTGAACTGCAGTGATTACTCACACTTATTTATACTTGTATCCATTCTTAACTCATCATTCTAAGCA	53	16342535	0.952194456	12	52	348	0.959459459	1.851258349	0.27027027	0.283018868	0.486486486	53	3	0	71	2L:16342484-16342565	6	17	547	FBgn0087041	239.1333333	19.58333333	30.12333333	0.071090047	0.868085106	0.564346575
0.01	dme-miR-980-5p	6mer2-7	AAAAAC	2L	16343664	16343669	-	2L_16343664_16343669_-	0.999388509	pooled	chif	FBtr0321313|FBtr0080839	16343598|16343598	16344365|16344365	2L	-	16343632	16343699	3'utr	chif	FlyBase	G13858.1	ATGTAACAGAAAAACAATTAACTTTAAACAAAAAACCAAAAGCAATTGTAAAAATATTAAAACAAAGA	7	16343679	0.933880972	3	7	29	1	0.903089987	0.125	0.142857143	0.25	7	0	0	8	2L:16343632-16343699	6	4	548	FBgn0000307	1608.273333	29.78	45.84666667	0.002487139	0.134318334	0.087247346
0.01	dme-miR-995-5p	8mer-A1	AATTCGGA	2L	16343853	16343860	-	2L_16343853_16343860_-	0.612214296	pooled	chif	FBtr0321313|FBtr0080839	16343598|16343598	16344365|16344365	2L	-	16343772	16343868	3'utr	chif	FlyBase	G13859.1	CATCAACCAATTCGGACTATTCCAAAATCGCTCATTTTCAACCTAGTTTTTAAGTAGTAAAGATTCCATTAATCGTTTTTGTTTTTAATTGTGGAAA	15	16343849	0.972424922	8	15	96	1	1.278753601	0.105263158	0.2	0.368421053	15	0	0	19	2L:16343772-16343868	8	10	549	FBgn0000307	1608.273333	29.78	45.84666667	0.006217849	0.335795836	0.218118366
0.01	dme-miR-184-3p	6mer3-8	TCCGTC	2L	16344025	16344030	-	2L_16344025_16344030_-	1	pooled	chif	FBtr0321313|FBtr0080839	16343598|16343598	16344365|16344365	2L	-	16344019	16344059	3'utr	chif	FlyBase	G13861.1	TTTCTGAAAACTCTAACTGTCAAATGAAGTCCGTCAAATTT	7	16344047	0.942504521	5	7	31	1	0.954242509	0.111111111	0.285714286	0.444444444	7	0	0	9	2L:16344019-16344059	6	2	550	FBgn0000307	1608.273333	29.78	45.84666667	0.00124357	0.067159167	0.043623673
0.01	dme-miR-34-5p	8mer-A1	CACTGCCA	2L	16344090	16344097	-	2L_16344090_16344097_-	0.678407974	pooled	chif	FBtr0321313|FBtr0080839	16343598|16343598	16344365|16344365	2L	-	16344079	16344119	3'utr	chif	FlyBase	G13862.1	ATACTCGTTTGAGACAAAGAACCACTGCCAAAATTGTGTAA	9	16344085	0.675919282	5	9	35	1	1	0.3	0.111111111	0.2	9	0	0	10	2L:16344079-16344119	8	9	551	FBgn0000307	1608.273333	29.78	45.84666667	0.005596064	0.302216253	0.196306529
0.01	dme-miR-79-3p	7mer-m8	TAGCTTT	2L	16344296	16344302	-	2L_16344296_16344302_-	0.620204031	pooled	chif	FBtr0321313|FBtr0080839	16343598|16343598	16344365|16344365	2L	-	16344274	16344327	3'utr	chif	FlyBase	G13864.1	CGCATCATTCAGCACCAATCACGTATAGCTTTTAGTGTGTACAGCCACGATGAG	8	16344302	0.990294861	5	6	65	0.75	0.77815125	0	0	0	8	2	0	6	2L:16344274-16344327	7	8	552	FBgn0000307	1608.273333	29.78	45.84666667	0.004974279	0.268636669	0.174494692
0.01	dme-miR-14-3p	6mer3-8	AAGACT	2L	16353615	16353620	+	2L_16353615_16353620_+	1	pooled	CG4455	FBtr0080836	16353552	16354539	2L	+	16353582	16353671	3'utr	CG4455	FlyBase	G6017.2	GGTTTAGTAGTACTTCAATTTAGTAACGCGAAAAAGACTTAAATGCCAGCCAGAAACGAAAACCCATTAGTATGACTACAGATTTAGGTC	88	16353625	0.979645757	16	82	272	0.991803279	2.08278537	0.155737705	0.25	0.459016393	88	1	0	121	2L:16353582-16353671	6	60	553	FBgn0028506	237.38	18.83333333	28.63666667	0.252759289	3.185840708	2.095215924
0.01	dme-miR-276a-3p	6mer3-8	AGTTCC	2L	16353758	16353763	+	2L_16353758_16353763_+	1	pooled	CG4455	FBtr0080836	16353552	16354539	2L	+	16353748	16353787	3'utr	CG4455	FlyBase	G6019.1	ACATATTCGAAGTTCCGAAATGCTCTGAAAGAATTTTCCC	9	16353768	0.833899143	2	8	44	1	1.146128036	0.071428571	0.444444444	0.642857143	9	0	0	14	2L:16353748-16353787	6	8	554	FBgn0028506	237.38	18.83333333	28.63666667	0.033701239	0.424778761	0.279362123
0.01	dme-miR-184-3p	6mer2-7	CCGTCC	2L	16354263	16354268	+	2L_16354263_16354268_+	1	pooled	CG4455	FBtr0080836	16353552	16354539	2L	+	16354099	16354517	3'utr	CG4455	FlyBase	G6022.1	TGAGTCACGTTGCCTGGTTGTTTCTTTCGAAATCCAAGGGAATTTAGCGATCTTTTTTATACCGTCTTCACGCAACCCAATTTGCATTAAGAATCCGAATCGTACTAACAGACGAACTCTTCGTGATGCCTCGAATTTTGCACTACATTTTAAAACGCCGATTCCCGTCCCTTTATATACACAGGTTGTACTTAAATCGAAACCAAGTACTTAATAATTGTACCATGCCAATCATAGTTTAAGCGCCAATCTGCCGCCACGAATACATTTAAGAAATCTTCAGTTTGTGCATTTAGACCAGCATGAGTATCCTTCTATATATTGTGTCAAAAAAAACGTTTTTAGACGTTATATAGCATTAAGTCTATCAAAGTTTATATACAAATCTTTTTGGACATT…	882	16354260	0.975824477	61	839	5336	0.949039265	1.77662473	0.051796157	0.270975057	0.462823726	882	43	18	1136	2L:16354099-16354517	6	602	555	FBgn0028506	237.38	18.83333333	28.63666667	2.536018199	31.96460177	21.02199977
0.01	dme-miR-14-3p	6mer3-8	AAGACT	2L	16400240	16400245	-	2L_16400240_16400245_-	1	pooled	CG5888	FBtr0340234|FBtr0080880	16400173|16400173	16400500|16400500	2L	-	16400192	16400380	3'utr	CG5888	FlyBase	G13894.1	AACTTAAAATTAATACTCCCATATATGTTCACCTGCTAAGTATCTTTTGAAATATAACACGATTTGTATCTTTAGTGTAAAAGTTTTGAAATAGTTGCTATCATTAAAGACTATAATTTTATGTTTGCTGATTGTAAGACTATAAAATCGAAAAGTTGGAAATATTACTGTATCAATAAACTTATGAAA	121	16400248	0.905153381	30	112	1029	0.913580247	2.170261715	0.228395062	0.256198347	0.444444444	121	14	0	148	2L:16400192-16400380	6	45	556	FBgn0028523	337.3833333	21.57333333	32.72	0.13337944	2.085908529	1.375305623
0.01	dme-miR-304-5p	8mer-A1	TGAGATTA	2L	16400411	16400418	-	2L_16400411_16400418_-	0.625363359	pooled	CG5888	FBtr0340234|FBtr0080880	16400173|16400173	16400500|16400500	2L	-	16400395	16400440	3'utr	CG5888	FlyBase	G13895.1	TAGCTTATTTCTGAGACTATAATGAGATTAAAATAGGCTGAAGCTA	173	16400407	0.802007063	10	156	900	0.904545455	1.21967183	0.4	0.219653179	0.386363636	173	10	11	199	2L:16400395-16400440	8	165	557	FBgn0028523	337.3833333	21.57333333	32.72	0.489057946	7.648331273	5.042787286
0.01	dme-miR-2b-2-5p	8mer-A1	TTGAAGAA	2L	16507586	16507593	+	2L_16507586_16507593_+	0.627007336	pooled	Tpr2	FBtr0333487	16507016	16507621	2L	+	16507548	16507601	3'utr	Tpr2	FlyBase	G6071.1	AGTTTTCATTTTGCGGAGTTAAACGATGAAGATTATATTTGAAGAAAATAAATC	10	16507585	0.980013403	7	10	71	1	1.079181246	0	0.2	0.333333333	10	0	0	12	2L:16507548-16507601	8	8	558	FBgn0032586	3369.846667	185.1133333	284.29	0.002373995	0.043216768	0.028140279
0.01	dme-miR-275-3p,dme-miR-306-5p	6mer3-8	GTACCT	2L	16508098	16508103	-	2L_16508098_16508103_-	1	pooled	CG5953	FBtr0337091	16508076	16510135	2L	-	16508075	16508115	3'utr	CG5953	FlyBase	G13907.1	AAATAAATGTGTGTACCTATTTGTCTGACAAGCATTGTAAA	12	16508104	0.991103896	2	10	109	0.8	1.079181246	0.066666667	0.25	0.4	12	3	0	12	2L:16508075-16508115	6	12	559	FBgn0032587	1367.886667	37.83	57.85	0.008772657	0.317208565	0.207433016
0.01	dme-miR-33-5p	7mer-A1	AATGCAA	2L	16508161	16508167	-	2L_16508161_16508167_-	0.782911824	pooled	CG5953	FBtr0337091	16508076	16510135	2L	-	16508147	16508192	3'utr	CG5953	FlyBase	G13908.1	CGTGTGTTTGTGTGAGTGCGTATGAAATGCAAACCAAAATTAGTTT	5	16508170	0.955154682	3	5	24	1	0.903089987	0.625	0.4	0.625	5	0	0	8	2L:16508147-16508192	7	5	560	FBgn0032587	1367.886667	37.83	57.85	0.003655274	0.132170235	0.086430424
0.01	dme-miR-1003-3p	6mer3-8	ATGTGA	2L	16508248	16508253	-	2L_16508248_16508253_-	1	pooled	CG5953	FBtr0337091	16508076	16510135	2L	-	16508225	16508297	3'utr	CG5953	FlyBase	G13909.1	CAAACCGAAATGAAAAGTCATGTGTAAAAAAAATGGAAAACTATATGTGAATAAATTAATTGTGTGTAAAATT	12	16508253	0.974669083	7	10	64	0.944444444	1.230448921	0.277777778	0.333333333	0.555555556	12	1	0	17	2L:16508225-16508297	6	9	561	FBgn0032587	1367.886667	37.83	57.85	0.006579492	0.237906423	0.155574762
0.01	dme-miR-2a-2-5p	6mer3-8	TGATGA	2L	16508405	16508410	-	2L_16508405_16508410_-	1	pooled	CG5953	FBtr0337091	16508076	16510135	2L	-	16508374	16508474	3'utr	CG5953	FlyBase	G13910.2	ATAAAATATGGGCAAATTAGTTAGTCACATAAACGAGAGAAAGAGATAGCTGGTTAGTTGAGGATGATGAAATGCAGTTCGGCTTTTGCTGCTGCGTTTTT	105	16508424	0.959120914	15	103	477	0.992957746	2.149219113	0.063380282	0.257142857	0.450704225	105	1	0	141	2L:16508374-16508474	6	30	562	FBgn0032587	1367.886667	37.83	57.85	0.021931642	0.793021412	0.518582541
0.01	dme-miR-12-5p	6mer3-8	AATACT	2L	16508699	16508704	-	2L_16508699_16508704_-	1	pooled	CG5953	FBtr0337091	16508076	16510135	2L	-	16508677	16508708	3'utr	CG5953	FlyBase	G13911.1	ACAAAATACTGTCGTCACTAGTTCGTTAAAGA	10	16508700	0.762484473	3	8	63	0.857142857	1.079181246	0	0.3	0.5	10	2	0	12	2L:16508677-16508708	6	8	563	FBgn0032587	1367.886667	37.83	57.85	0.005848438	0.211472376	0.138288678
0.01	dme-miR-275-3p,dme-miR-306-5p	6mer3-8	GTACCT	2L	16508867	16508872	-	2L_16508867_16508872_-	1	pooled	CG5953	FBtr0337091	16508076	16510135	2L	-	16508845	16508895	3'utr	CG5953	FlyBase	G13912.1	AAAAATATATAATATATATCATTGTACCTTATTTTGAAACAGAGATGTTTT	55	16508873	0.736445886	6	53	614	0.971830986	1.537819095	0	0.236363636	0.408450704	55	1	1	69	2L:16508845-16508895	6	54	564	FBgn0032587	1367.886667	37.83	57.85	0.039476955	1.427438541	0.933448574
0.01	dme-miR-988-3p	6mer3-8	ACAAGG	2L	16509055	16509060	-	2L_16509055_16509060_-	1	pooled	CG5953	FBtr0337091	16508076	16510135	2L	-	16508956	16509079	3'utr	CG5953	FlyBase	G13913.1	AAGCAAAACTAGCGTAAAGACAAGGAAAAGCGGCTGCTAAAAAGTCAAGCTCCAATTTGGGCATCACTGAAACTCATGTTCCCGAGAAAAGCTAACCGTTGAGAAAGGCACTTATAAAATGTAT	36	16509070	0.960543425	12	33	168	0.955555556	1.633468456	0.066666667	0.222222222	0.377777778	36	2	0	43	2L:16508956-16509079	6	5	565	FBgn0032587	1367.886667	37.83	57.85	0.003655274	0.132170235	0.086430424
0.01	dme-miR-8-3p	8mer-A1	CAGTATTA	2L	16509284	16509291	-	2L_16509284_16509291_-	0.671698124	pooled	CG5953	FBtr0337091|FBtr0301144|FBtr0080874|FBtr0080873	16508076|16509118|16509118|16509118	16510135|16510135|16510135|16510135	2L	-	16509186	16509313	3'utr	CG5953	FlyBase	G13914.1	AGACGTCTAACTAGCAGAATCTCAGTATTAACTATAAAATACACTTTACATAGGGATCCAAGCATTTGCCATAGATCGTTTCCTTTGGGGCCCGATCGTCCACTTCTGGGTGTTCTTCTCTGATTGCT	55	16509292	0.983080613	14	49	381	0.909090909	1.77815125	0.227272727	0.163636364	0.303030303	55	6	0	60	2L:16509186-16509313	8	36	566	FBgn0032587	1367.886667	37.83	57.85	0.02631797	0.951625694	0.622299049
0.01	dme-miR-9b-5p,dme-miR-9c-5p	7mer-m8	ACCAAAG	2L	16509468	16509474	-	2L_16509468_16509474_-	0.671796082	pooled	CG5953	FBtr0337091|FBtr0301144|FBtr0080874|FBtr0080873	16508076|16509118|16509118|16509118	16510135|16510135|16510135|16510135	2L	-	16509315	16509503	3'utr	CG5953	FlyBase	G13915.1	AAACACAAAAACCACAATATAGAACACAAACCAAAGTTACTTTCTATTCTGTTCGAAGGGCTGCCTAAACAATAGTTTAGCTTGTGTGTCCACCAACTTCAATATTAAAATACATGAAATACATAAAATACATAGATACTAGATAGGTTACAAATATGGGTCTGGGGACTGGGGATCAGCGACACACCT	133	16509467	0.972217078	19	118	703	0.873626374	2.201397124	0.06043956	0.263157895	0.461538462	133	23	0	159	2L:16509315-16509503	7	80	567	FBgn0032587	1367.886667	37.83	57.85	0.058484377	2.114723764	1.382886776
0.01	dme-miR-305-3p	6mer3-8	ATGTGC	2L	16509655	16509660	-	2L_16509655_16509660_-	0.882452738	pooled	CG5953	FBtr0337091|FBtr0301144|FBtr0080874|FBtr0080873	16508076|16509118|16509118|16509118	16510135|16510135|16510135|16510135	2L	-	16509570	16509845	3'utr	CG5953	FlyBase	G13916.2	TGGGAGAGTGGGAATGAAAGCAGAGAAGGGCTTGGAGAAAGGTACTTATGCAACAGGGAGGGAGAGATGCCGATGCTGAAGGGTTCAATCACGTTTTGTCATACTTCAAAAACTAGCTAATTGAAAAGATGGTCGTCAAGCAATTAGGAGTAGAACAATTATGTCATATGGTTTGAACATTCGAAATGTGCTTTTAATGCGTGCAACGTTTAAATTATTAAGACCAAAATTTATTTAGGTTTATTTATAGAAAACATTAGGCGAATGTGTATTTTG	90	16509648	0.969510432	33	84	451	0.939130435	2.033423755	0.165217391	0.188888889	0.365217391	90	7	0	108	2L:16509570-16509845	6	18	568	FBgn0032587	1367.886667	37.83	57.85	0.013158985	0.475812847	0.311149525
0.01	dme-miR-970-3p	6mer2-7	CTTATG	2L	16509796	16509801	-	2L_16509796_16509801_-	0.962198817	pooled	CG5953	FBtr0337091|FBtr0301144|FBtr0080874|FBtr0080873	16508076|16509118|16509118|16509118	16510135|16510135|16510135|16510135	2L	-	16509570	16509845	3'utr	CG5953	FlyBase	G13916.2	TGGGAGAGTGGGAATGAAAGCAGAGAAGGGCTTGGAGAAAGGTACTTATGCAACAGGGAGGGAGAGATGCCGATGCTGAAGGGTTCAATCACGTTTTGTCATACTTCAAAAACTAGCTAATTGAAAAGATGGTCGTCAAGCAATTAGGAGTAGAACAATTATGTCATATGGTTTGAACATTCGAAATGTGCTTTTAATGCGTGCAACGTTTAAATTATTAAGACCAAAATTTATTTAGGTTTATTTATAGAAAACATTAGGCGAATGTGTATTTTG	90	16509798	0.969510432	33	84	451	0.939130435	2.033423755	0.165217391	0.188888889	0.365217391	90	7	0	108	2L:16509570-16509845	6	19	569	FBgn0032587	1367.886667	37.83	57.85	0.01389004	0.502246894	0.328435609
0.01	dme-miR-305-5p	7mer-A1	GTACAAA	2L	16509900	16509906	-	2L_16509900_16509906_-	0.782911824	pooled	CG5953	FBtr0337091|FBtr0301144|FBtr0080874|FBtr0080873	16508076|16509118|16509118|16509118	16510135|16510135|16510135|16510135	2L	-	16509860	16510036	3'utr	CG5953	FlyBase	G13917.1	AGGAGCCTTCTCGCCCCGCAGCATGGCAAGTGAATTCCATTTGATGAAATAGTCGACAGAGAGTAGTAGGCAAATACAGAGAACACAGTACAACTTATTTTTAGTTTGGCCAGGATCGGGGTCACCACTTGTACAAAGCTTGGCTTGAACGGGGGCAGTGTTACTTAGCCGGAAAGA	161	16509908	0.968071396	24	145	874	0.889908257	1.986771734	0.330275229	0.267080745	0.458715596	161	23	1	194	2L:16509860-16510036	7	91	570	FBgn0032587	1367.886667	37.83	57.85	0.066525979	2.405498282	1.573033708
0.01	dme-miR-2a-2-5p	7mer-A1	GATGAGA	2L	16662062	16662068	+	2L_16662062_16662068_+	0.782911824	pooled	CG42389	FBtr0335497	16661777	16663218	2L	+	16662023	16662116	3'utr	CG42389	FlyBase	G6120.1	AAAAAAAAAATGGAATGGAAAGTGGAATAGAGAAGGAGAGATGAGAAGGCAAAACCCCATTAATTGTATTAAATGTACACAAAACCGCAACAGC	38	16662064	0.953014602	6	35	53	0.912280702	1.716003344	0.210526316	0.315789474	0.543859649	38	5	0	52	2L:16662023-16662116	7	31	571	FBgn0259735	3930.076667	62.35333333	96.36	0.007887887	0.497166684	0.321710253
0.01	dme-miR-252-5p	6mer3-8	GTACTT	2L	16662248	16662253	+	2L_16662248_16662253_+	0.999999884	pooled	CG42389	FBtr0335497	16661777	16663218	2L	+	16662219	16662357	3'utr	CG42389	FlyBase	G6121.1	AGCCAGCAAATGAAACTAAAGGCTCACTAGTACTTGTCAAAACCTGTTTCGAAATGCTTATCAAGCTTTTACTTTCTGTGTGGCCCCAAAAAAAGTTGCATTTGCCCTCCCGGCAGGATTGTAAAATTCGTGTATAATA	18	16662247	0.980814883	16	18	128	1	1.342422681	0.227272727	0.222222222	0.363636364	18	0	0	22	2L:16662219-16662357	6	5	572	FBgn0259735	3930.076667	62.35333333	96.36	0.00127224	0.080188175	0.051888751
0.01	dme-miR-995-5p	6mer3-8	AATTCG	2L	16662343	16662348	+	2L_16662343_16662348_+	1	pooled	CG42389	FBtr0335497	16661777	16663218	2L	+	16662219	16662357	3'utr	CG42389	FlyBase	G6121.1	AGCCAGCAAATGAAACTAAAGGCTCACTAGTACTTGTCAAAACCTGTTTCGAAATGCTTATCAAGCTTTTACTTTCTGTGTGGCCCCAAAAAAAGTTGCATTTGCCCTCCCGGCAGGATTGTAAAATTCGTGTATAATA	18	16662320	0.980814883	16	18	128	1	1.342422681	0.227272727	0.222222222	0.363636364	18	0	0	22	2L:16662219-16662357	6	3	573	FBgn0259735	3930.076667	62.35333333	96.36	0.000763344	0.048112905	0.03113325
0.01	dme-miR-980-5p	6mer3-8	GAAAAA	2L	16662507	16662512	+	2L_16662507_16662512_+	0.99793586	pooled	CG42389	FBtr0335497	16661777	16663218	2L	+	16662507	16662656	3'utr	CG42389	FlyBase	G6123.1	GAAAAAAATAAACGAATGGTGGAAGGGGGGCGCTTATTGAGGCCAGAGGGCAAATGCAGAACGAATAATTAAACGAAAAGTATGAATTTATTAGACTACTAGCTACAAGTATTCAGTGCTGTATAATTGTTTCCCCGATCGCTCCAATCT	104	16662523	0.911641195	16	98	517	0.932330827	2.093421685	0.308270677	0.230769231	0.398496241	104	9	0	124	2L:16662507-16662656	5	14	574	FBgn0259735	3930.076667	62.35333333	96.36	0.003562271	0.22452689	0.145288501
0.01	dme-miR-1006-3p	7mer-A1	GAATTTA	2L	16662590	16662596	+	2L_16662590_16662596_+	0.823349562	pooled	CG42389	FBtr0335497	16661777	16663218	2L	+	16662507	16662656	3'utr	CG42389	FlyBase	G6123.1	GAAAAAAATAAACGAATGGTGGAAGGGGGGCGCTTATTGAGGCCAGAGGGCAAATGCAGAACGAATAATTAAACGAAAAGTATGAATTTATTAGACTACTAGCTACAAGTATTCAGTGCTGTATAATTGTTTCCCCGATCGCTCCAATCT	104	16662597	0.911641195	16	98	517	0.932330827	2.093421685	0.308270677	0.230769231	0.398496241	104	9	0	124	2L:16662507-16662656	7	37	575	FBgn0259735	3930.076667	62.35333333	96.36	0.009414575	0.593392494	0.383976754
0.01	dme-miR-965-3p	6mer2-7	ACGCTT	2L	16662724	16662729	+	2L_16662724_16662729_+	1	pooled	CG42389	FBtr0335497	16661777	16663218	2L	+	16662710	16662743	3'utr	CG42389	FlyBase	G6124.1	ATGTAAAACAGCAGACGCTTCTTTCATTCTCACA	39	16662731	0.62671339	4	39	215	1	1.748188027	0	0.307692308	0.517857143	39	0	0	56	2L:16662710-16662743	6	39	576	FBgn0259735	3930.076667	62.35333333	96.36	0.009923471	0.625467764	0.404732254
0.01	dme-miR-277-3p	7mer-A1	GCATTTA	2L	16663031	16663037	+	2L_16663031_16663037_+	0.823348608	pooled	CG42389	FBtr0335497	16661777	16663218	2L	+	16663009	16663078	3'utr	CG42389	FlyBase	G6126.1	AATGTAATTGTTTCTTTCCATAGCATTTAATGTGAATTATACAAAACGGATTCTTATCTAAAAAACCAAG	47	16663020	0.786173212	11	45	432	0.966666667	1.462397998	0.2	0.212765957	0.383333333	47	1	1	58	2L:16663009-16663078	7	30	577	FBgn0259735	3930.076667	62.35333333	96.36	0.007633439	0.48112905	0.311332503
0.01	dme-miR-970-3p	6mer3-8	TCTTAT	2L	16663060	16663065	+	2L_16663060_16663065_+	1	pooled	CG42389	FBtr0335497	16661777	16663218	2L	+	16663009	16663078	3'utr	CG42389	FlyBase	G6126.1	AATGTAATTGTTTCTTTCCATAGCATTTAATGTGAATTATACAAAACGGATTCTTATCTAAAAAACCAAG	47	16663060	0.786173212	11	45	432	0.966666667	1.462397998	0.2	0.212765957	0.383333333	47	1	1	58	2L:16663009-16663078	6	16	578	FBgn0259735	3930.076667	62.35333333	96.36	0.004071167	0.25660216	0.166044002
0.01	dme-miR-12-5p	6mer3-8	AATACT	2L	16679146	16679151	+	2L_16679146_16679151_+	1	pooled	her	FBtr0335138|FBtr0080883	16678974|16678974	16679691|16679383	2L	+	16679144	16679210	3'utr	her	FlyBase	G6139.1	AGAATACTATAGTCGAGATCCCCGACTATCATATAACCGTTACTCAGCTAGTGTGAATGCGAACGCG	7	16679171	0.902499814	6	6	45	0.75	0.77815125	0.125	0.142857143	0.25	7	2	0	6	2L:16679144-16679210	6	4	579	FBgn0001185	592.8366667	31.52333333	48.12	0.006747221	0.126890134	0.08312552
0.01	dme-miR-92b-3p	7mer-m1	TGCAATT	2L	16681464	16681470	+	2L_16681464_16681470_+	0.765586663	pooled	squ	FBtr0080887|FBtr0335140|FBtr0305565	16681443|16681443|16681443	16681653|16681653|16681653	2L	+	16681344	16681489	stop_codon	squ	FlyBase	G6148.1	AGTCGGAGAAATACCTCGAAGTACCTTACAAACAGCTTGCGGAGAGTTACGACCAGGAAGTGGAATCACCAGTCCAATTTGGAAACCAATTCAATGAATGAAGGAGGAACCAACGGGGAATGCAATTATTAGAACCAAAAAATCAA	28	16681470	0.860202724	16	25	102	0.864864865	1.505149978	0.162162162	0.25	0.432432432	28	5	0	32	2L:16681344-16681489	7	9	580	FBgn0267347	773.79	92.38333333	140.8866667	0.011631063	0.09742017	0.063881134
0.01	dme-miR-283-5p	6mer3-8	TGATAT	2L	16681598	16681603	+	2L_16681598_16681603_+	1	pooled	squ	FBtr0080887|FBtr0335140|FBtr0305565	16681443|16681443|16681443	16681653|16681653|16681653	2L	+	16681525	16681625	3'utr	squ	FlyBase	G6149.1	TAAACGGCTTAAACGTCGTTTAGAAAACCGAATTTATATTGGATGCAGTTCTACAAATAGAAAGAAAAATACTTGATATCATAGGGTAAACAAAATATTTA	198	16681597	0.97140707	10	195	1215	0.983193277	1.892094603	0.054621849	0.146464646	0.289915966	198	2	2	234	2L:16681525-16681625	6	187	581	FBgn0267347	773.79	92.38333333	140.8866667	0.241667636	2.024174635	1.327308002
0.01	dme-miR-305-3p	6mer3-8	ATGTGC	2L	16699762	16699767	+	2L_16699762_16699767_+	1	pooled	grp	FBtr0080885|FBtr0080884|FBtr0339514|FBtr0080886|FBtr0100459	16699640|16699640|16699640|16699640|16699640	16699926|16699926|16699926|16699926|16699926	2L	+	16699750	16699786	3'utr	grp	FlyBase	G6170.1	CTAAAATTCTCAATGTGCTAACTTATTTTTAATTCAT	15	16699763	0.722996838	4	12	143	0.789473684	1.176091259	0	0.133333333	0.315789474	15	4	0	15	2L:16699750-16699786	6	15	582	FBgn0261278	1105.166667	59.92666667	91.90666667	0.013572613	0.250305929	0.163209053
0.01	dme-miR-8-3p	6mer2-7	AGTATT	2L	16699869	16699874	+	2L_16699869_16699874_+	1	pooled	grp	FBtr0080885|FBtr0080884|FBtr0339514|FBtr0080886|FBtr0100459	16699640|16699640|16699640|16699640|16699640	16699926|16699926|16699926|16699926|16699926	2L	+	16699856	16699890	3'utr	grp	FlyBase	G6171.1	AAAGCAAAAGTCGAGTATTGAAAACTAGTTTAAAT	5	16699886	0.926597544	3	4	25	0.714285714	0.698970004	0	0.4	0.571428571	5	2	0	5	2L:16699856-16699890	6	4	583	FBgn0261278	1105.166667	59.92666667	91.90666667	0.003619364	0.066748248	0.043522414
0.01	dme-miR-275-3p,dme-miR-306-5p	6mer3-8	GTACCT	2L	16705113	16705118	-	2L_16705113_16705118_-	1	pooled	CG31808	FBtr0303445	16704284	16705521	2L	-	16705095	16705140	3'utr	CG31808	FlyBase	G13948.1	AACGGAATTTCTCGCGCCTTTCGTACCTTTTGTATTGTAATAAGTC	35	16705111	0.710293705	7	33	344	0.943396226	1.698970004	0.075471698	0.371428571	0.58490566	35	3	0	50	2L:16705095-16705140	6	33	584	FBgn0062978	13.66666667	0.833333333	1.236666667	2.414634146	39.6	26.68463612
0.01	dme-miR-317-3p	7mer-m8	TGTGTTC	2L	16723429	16723435	-	2L_16723429_16723435_-	0.661615645	pooled	VhaSFD	FBtr0080942|FBtr0335143|FBtr0080941|FBtr0080940	16723230|16722881|16723230|16723230	16723992|16723818|16723818|16723818	2L	-	16723408	16723576	3'utr	VhaSFD	FlyBase	G13951.2	AAGTATTGAGAGAAAAATTCGATTTTTTGTTGGCATTCCAAAAAGCAATTCACTGTAATGGCAGAACAAATACAAGCAACTATCCTCTACAAATTGTTCCATTCAATTCGATTGTTTATATATTTTGTTGTTATTATTATTTGTGTTCTTAATTTTATGAGTGCGCCGC	45	16723436	0.992693512	12	40	538	0.859375	1.740362689	0.203125	0.244444444	0.46875	45	9	0	55	2L:16723408-16723576	7	29	585	FBgn0027779	484.9333333	25.11333333	38.29666667	0.059802035	1.154765065	0.757246061
0.01	dme-miR-988-3p	6mer3-8	ACAAGG	2L	16723847	16723852	-	2L_16723847_16723852_-	1	pooled	VhaSFD	FBtr0080942	16723230	16723992	2L	-	16723781	16723879	stop_codon	VhaSFD	FlyBase	G13954.1	GCTGGAGAAGGAAAACGAGAACCAGAAACAAGGTGCCGCCCCCATCGCTGGCAAGGCCTAGGTGGTCTAATCAACAAGTCATCCATGCACAGGCACACA	16	16723846	0.931915506	7	15	34	0.944444444	1.230448921	0.111111111	0.125	0.222222222	16	1	0	17	2L:16723781-16723879	6	7	586	FBgn0027779	484.9333333	25.11333333	38.29666667	0.014434974	0.278736395	0.182783532
0.01	dme-miR-317-3p	6mer3-8	TGTGTT	2L	16730963	16730968	+	2L_16730963_16730968_+	1	pooled	CG31812	FBtr0290062	16730532	16731199	2L	+	16730900	16730975	3'utr	CG31812	FlyBase	G6176.1	AGGACTCACCCAGTCCATGGGGATTGTGGGGATCCACGGCTGGCTGTTGTTCAAGGCTCATATTGTGTTAAAAATA	17	16730962	0.983890246	5	17	135	1	1.414973348	0.153846154	0.294117647	0.538461538	17	0	0	26	2L:16730900-16730975	6	11	587	FBgn0051812	34.62	3.073333333	4.633333333	0.317735413	3.579175705	2.374100719
0.01	dme-miR-2a-2-5p	6mer3-8	TGATGA	2L	16733689	16733694	-	2L_16733689_16733694_-	1	pooled	glu	FBtr0080935	16733615	16733796	2L	-	16733651	16733722	3'utr	glu	FlyBase	G13977.1	AATTTCTGGTAAAGACCGAGACGTAATTTGATGACCTCAGGTGAATCGGTATTTCCAATTGGTATTATCCTT	12	16733719	0.720322199	8	12	79	1	1.176091259	0.333333333	0.083333333	0.266666667	12	0	0	15	2L:16733651-16733722	6	5	588	FBgn0015391	3445.086667	92.05	141.31	0.001451342	0.054318305	0.0353832
0.01	dme-miR-34-5p	6mer2-7	ACTGCC	2L	16733732	16733737	-	2L_16733732_16733737_-	1	pooled	glu	FBtr0080935	16733615	16733796	2L	-	16733725	16733866	stop_codon	glu	FlyBase	G13978.1	CACGGGAAGAGTAACCACGGATGTGTCCCTAGCAAGCCCGCCATCTTCCCCAGCCATACTTAATGTTTAACTCCAACCTACTTCAATATTGTAGAATGTTTTCTTATCCTGTAAAGGGGCATGTTGTAAACTGCCTGGTAAT	22	16733763	0.986408341	13	20	175	0.96	1.380211242	0.2	0.136363636	0.24	22	1	0	24	2L:16733725-16733866	6	3	589	FBgn0015391	3445.086667	92.05	141.31	0.000870805	0.032590983	0.02122992
0.01	dme-miR-970-3p	6mer3-8	TCTTAT	2L	16733760	16733765	-	2L_16733760_16733765_-	1	pooled	glu	FBtr0080935	16733615	16733796	2L	-	16733725	16733866	stop_codon	glu	FlyBase	G13978.1	CACGGGAAGAGTAACCACGGATGTGTCCCTAGCAAGCCCGCCATCTTCCCCAGCCATACTTAATGTTTAACTCCAACCTACTTCAATATTGTAGAATGTTTTCTTATCCTGTAAAGGGGCATGTTGTAAACTGCCTGGTAAT	22	16733779	0.986408341	13	20	175	0.96	1.380211242	0.2	0.136363636	0.24	22	1	0	24	2L:16733725-16733866	6	9	590	FBgn0015391	3445.086667	92.05	141.31	0.002612416	0.097772949	0.06368976
0.01	dme-miR-305-5p	8mer-A1	AGTACAAA	2L	16742619	16742626	-	2L_16742619_16742626_-	0.605654138	pooled	LSm7	FBtr0080934	16742335	16742668	2L	-	16742591	16742678	lincRNA_exon-lincRNA_intron	LSm7	FlyBase	G14006.1	AACGCAATAGTCCAAGGTTTTGTGGCTGGGATGCGTTCCAGAATGTAGACTAAGTACAAAGCTCTTTTGGAAATCGGTTTAAATATAT	32	16742633	0.97220923	9	31	187	0.976190476	1.612783857	0.30952381	0.25	0.428571429	32	1	0	41	2L:16742591-16742678	8	25	591	FBgn0261068	258.4166667	47.81333333	72.95666667	0.096742986	0.522866704	0.342669164
0.01	dme-miR-283-5p	6mer3-8	TGATAT	2L	16745520	16745525	+	2L_16745520_16745525_+	0.999999652	pooled	CG17912	FBtr0080893	16745151	16745565	2L	+	16745503	16745547	3'utr	CG17912	FlyBase	G6191.1	TTTTTTAGCATATAGTATGATATATGTCTGTACAATTTTTAATTA	8	16745538	0.943761501	6	7	71	1	1.041392685	0.181818182	0.375	0.545454545	8	0	0	11	2L:16745503-16745547	6	6	592	FBgn0032600	1948.576667	105.4366667	161.06	0.003079171	0.0569062	0.037253198
0.01	dme-miR-14-3p	6mer3-8	AAGACT	2L	16746943	16746948	+	2L_16746943_16746948_+	1	pooled	CG17912	FBtr0343767	16746627	16748781	2L	+	16746918	16746956	3'utr	CG17912	FlyBase	G6195.1	ATGGTTAACCGAAACGCACACTCATAAGACTAATCTGAA	28	16746941	0.952747075	5	24	110	0.882352941	1.176091259	0.294117647	0.214285714	0.352941176	28	3	1	30	2L:16746918-16746956	6	28	593	FBgn0032600	1948.576667	105.4366667	161.06	0.014369463	0.265562265	0.173848255
0.01	dme-miR-2a-3p,dme-miR-2b-3p	7mer-A1	TGTGATA	2L	16747510	16747516	+	2L_16747510_16747516_+	0.754150383	pooled	CG17912	FBtr0343767|FBtr0343767|FBtr0343767	16746627|16746627|16746627	16748781|16748781|16748781	2L	+	16747474	16747536	3'utr	CG17912	FlyBase	G6196.1	ACTCCCTCAATAAAACTCACACCCCGCAAAATGATATGTGATATACAAAGTGCGCAATGCAAC	15	16747507	0.962299567	5	14	72	0.952380952	1.301029996	0.047619048	0.266666667	0.476190476	15	1	0	20	2L:16747474-16747536	7	13	594	FBgn0032600	1948.576667	105.4366667	161.06	0.006671536	0.123296766	0.080715261
0.01	dme-miR-34-5p	6mer3-8	CACTGC	2L	16749588	16749593	+	2L_16749588_16749593_+	1	pooled	CG17912	FBtr0308802|FBtr0329944|FBtr0113041|FBtr0308803	16749426|16749426|16749426|16749426	16752013|16753704|16749943|16753704	2L	+	16749572	16749644	stop_codon	CG17912	FlyBase	G6198.1	TTGAGCCTGCCGCTGCCACTGCTTTTCCATGAGTGAGGCACGGATCAAGCTTATGATTGCAAACAGCAAACAG	16	16749605	0.955702965	4	15	73	1	1.301029996	0.25	0.25	0.4	16	0	0	20	2L:16749572-16749644	6	5	595	FBgn0032600	1948.576667	105.4366667	161.06	0.002565976	0.047421833	0.031044331
0.01	dme-miR-999-3p	6mer3-8	AGTTAA	2L	16751096	16751101	+	2L_16751096_16751101_+	1	pooled	CG17912	FBtr0308802|FBtr0329945|FBtr0329944|FBtr0308803	16749426|16749606|16749426|16749426	16752013|16753704|16753704|16753704	2L	+	16751066	16751120	3'utr	CG17912	FlyBase	G6199.1	AATTTTAGCTAGCATAAGTAGTCGATTGACAGTTAAGAAGTACTAGTCGTATCCT	9	16751092	0.97926517	5	8	56	0.916666667	0.740362689	0	0.222222222	0.416666667	9	0	1	11	2L:16751066-16751120	6	7	596	FBgn0032600	1948.576667	105.4366667	161.06	0.003592366	0.066390566	0.043462064
0.01	dme-miR-12-5p	7mer-m8	AATACTC	2L	16751195	16751201	+	2L_16751195_16751201_+	0.674252758	pooled	CG17912	FBtr0308802|FBtr0329945|FBtr0329944|FBtr0308803	16749426|16749606|16749426|16749426	16752013|16753704|16753704|16753704	2L	+	16751146	16751197	3'utr	CG17912	FlyBase	G6200.1	AATGGAAAGCAGCATGAGTCAGATTGTTCTCCATTCCCCGAGATCTTCGAAT	7	16751169	0.980531504	4	7	51	1	0.954242509	0.444444444	0.285714286	0.444444444	7	0	0	9	2L:16751146-16751197	3	2	597	FBgn0032600	1948.576667	105.4366667	161.06	0.00102639	0.018968733	0.012417733
0.01	dme-miR-1012-3p	6mer3-8	TTGACT	2L	16752020	16752025	+	2L_16752020_16752025_+	1	pooled	CG17912	FBtr0329945|FBtr0329944|FBtr0308803	16749606|16749426|16749426	16753704|16753704|16753704	2L	+	16752013	16752088	3'utr	CG17912	FlyBase	G6205.1	TAATTCCTTGACTTGTTGGTCTCAATTTAGCCTTTTCGATTGTCAATTTGCGGCTGTGTTATGTTAGTTAATCCAG	76	16752028	0.79042061	15	70	900	0.921568627	1.973127854	0.235294118	0.263157895	0.450980392	76	8	0	94	2L:16752013-16752088	6	28	598	FBgn0032600	1948.576667	105.4366667	161.06	0.014369463	0.265562265	0.173848255
0.01	dme-miR-1008-3p	6mer2-7	GCTGTG	2L	16752065	16752070	+	2L_16752065_16752070_+	0.999906905	pooled	CG17912	FBtr0329945|FBtr0329944|FBtr0308803	16749606|16749426|16749426	16753704|16753704|16753704	2L	+	16752013	16752088	3'utr	CG17912	FlyBase	G6205.1	TAATTCCTTGACTTGTTGGTCTCAATTTAGCCTTTTCGATTGTCAATTTGCGGCTGTGTTATGTTAGTTAATCCAG	76	16752071	0.79042061	15	70	900	0.921568627	1.973127854	0.235294118	0.263157895	0.450980392	76	8	0	94	2L:16752013-16752088	6	45	599	FBgn0032600	1948.576667	105.4366667	161.06	0.02309378	0.426796497	0.279398982
0.01	dme-miR-92b-3p	7mer-m8	GTGCAAT	2L	16752947	16752953	+	2L_16752947_16752953_+	0.659000077	pooled	CG17912	FBtr0329945|FBtr0329944|FBtr0308803	16749606|16749426|16749426	16753704|16753704|16753704	2L	+	16752915	16752969	3'utr	CG17912	FlyBase	G6206.1	CATCGATCACCACACCACTTCTCAAAGCATTCGTGCAATGATGGATCTGAAAGAG	5	16752956	0.974325793	4	5	33	1	0.77815125	0.5	0.2	0.333333333	5	0	0	6	2L:16752915-16752969	7	4	600	FBgn0032600	1948.576667	105.4366667	161.06	0.00205278	0.037937466	0.024835465
0.01	dme-miR-79-3p	7mer-A1	AGCTTTA	2L	16753230	16753236	+	2L_16753230_16753236_+	0.823349562	pooled	CG17912	FBtr0329945|FBtr0329944|FBtr0308803	16749606|16749426|16749426	16753704|16753704|16753704	2L	+	16753211	16753250	3'utr	CG17912	FlyBase	G6207.1	CGTGTTTATATTTCGCATAAGCTTTAAACATTTTTGTTGC	6	16753228	0.878551149	3	6	64	1	0.84509804	0.285714286	0.166666667	0.285714286	6	0	0	7	2L:16753211-16753250	7	5	601	FBgn0032600	1948.576667	105.4366667	161.06	0.002565976	0.047421833	0.031044331
0.01	dme-miR-996-3p,dme-miR-279-3p	6mer3-8	TCTAGT	2L	16753628	16753633	+	2L_16753628_16753633_+	1	pooled	CG17912	FBtr0329945|FBtr0329944|FBtr0308803	16749606|16749426|16749426	16753704|16753704|16753704	2L	+	16753619	16753666	3'utr	CG17912	FlyBase	G6208.1	AGTACTATTTCTAGTTTAATGTTTCGATTGTTCTCTATTCTTTTGAAA	41	16753646	0.742930304	4	40	515	0.98245614	1.748188027	0	0.317073171	0.50877193	41	1	0	56	2L:16753619-16753666	6	10	602	FBgn0032600	1948.576667	105.4366667	161.06	0.005131951	0.094843666	0.062088663
0.01	dme-miR-318-3p	6mer3-8	CCCAGT	2L	16821224	16821229	-	2L_16821224_16821229_-	1	pooled	Cas	FBtr0080930	16821154	16821323	2L	-	16821183	16821252	3'utr	Cas	FlyBase	G14008.1	CGCACTCGATCACTCATTGCATGCCCAGTTTATTGTCATTTAAAAATTGTATCTAATATATGTAAGTTTT	21	16821205	0.782307778	10	20	193	0.962962963	1.414973348	0.037037037	0.19047619	0.37037037	21	1	0	26	2L:16821183-16821252	6	9	603	FBgn0022213	1584.566667	59.12	90.5	0.005679786	0.152232747	0.099447514
0.01	dme-miR-308-3p	7mer-m1	TGTGATT	2L	16826829	16826835	+	2L_16826829_16826835_+	0.521223855	pooled	mdy	FBtr0080915|FBtr0080917|FBtr0080916|FBtr0347182	16826715|16826715|16826715|16826715	16826964|16826964|16826964|16826964	2L	+	16826816	16826838	3'utr	mdy	FlyBase	G6212.1	TAAGAAGGAAACTTGTGATTGCC	6	16826828	0.934664001	2	6	25	1	0.954242509	0	0.333333333	0.555555556	6	0	0	9	2L:16826816-16826838	7	6	604	FBgn0004797	288.6666667	16.50666667	25.27333333	0.020785219	0.363489499	0.237404379
0.01	dme-miR-980-3p	7mer-m8	GGCAGCT	2L	16831452	16831458	+	2L_16831452_16831458_+	0.658999527	pooled	CG31739	FBtr0080919|FBtr0331622|FBtr0331623	16831377|16831377|16831377	16831705|16832093|16831705	2L	+	16831338	16831481	stop_codon	CG31739	FlyBase	G6240.1	CGCCGGCCAGAGCAAGAAGGACTGTTAAAAAGAAGGTATAGAGCGGCGACTTAGTAACATTACGGATAACGAATTAGCATTTTACGTGTAAGCTCTGTGGTCAGGACGGAGGATGGCAGCTGGCGTGGAAATTGGTCGGATATT	410	16831451	0.978041098	17	402	1158	0.974662162	2.761175813	0.427364865	0.307317073	0.52027027	410	15	0	577	2L:16831338-16831481	7	379	605	FBgn0051739	1865.31	57.51333333	87.99	0.203183385	6.589776284	4.307307649
0.01	dme-miR-278-3p	6mer3-8	CCCACC	2L	16831570	16831575	+	2L_16831570_16831575_+	1	pooled	CG31739	FBtr0080919|FBtr0331622|FBtr0331623	16831377|16831377|16831377	16831705|16832093|16831705	2L	+	16831563	16831600	3'utr	CG31739	FlyBase	G6241.1	ATATATACCCACCATGGATCTTCACAACGGACTTCAAT	8	16831578	0.817525413	5	8	38	1	1	0	0.25	0.4	8	0	0	10	2L:16831563-16831600	6	7	606	FBgn0051739	1865.31	57.51333333	87.99	0.003752727	0.121710908	0.079554495
0.01	dme-miR-33-5p	6mer2-7	AATGCA	2L	16887270	16887275	-	2L_16887270_16887275_-	1	pooled	CG6115	FBtr0345447|FBtr0080959	16887107|16887123	16887461|16887461	2L	-	16887235	16887296	3'utr	CG6115	FlyBase	G14043.1	AAAAAAATATATACATACTGAAATGCATATTGTTCGGCCAAAAGAAACGTAACCCAAAACAC	16	16887264	0.940494164	8	16	79	1	1.278753601	0.263157895	0.1875	0.315789474	16	0	0	19	2L:16887235-16887296	6	13	607	FBgn0040985	1485.056667	264.5733333	406.8133333	0.008753875	0.049135715	0.031955688
0.01	dme-miR-1008-3p	6mer2-7	GCTGTG	2L	16887381	16887386	-	2L_16887381_16887386_-	1	pooled	CG6115	FBtr0345447|FBtr0080959	16887107|16887123	16887461|16887461	2L	-	16887297	16887472	stop_codon	CG6115	FlyBase	G14044.1	ACAATGACTAAGTGGGCGGAACGTAAATCGGCGGGCGGGAGGCGTGGCAGCGATGCGGAAATCGCTGCAAAAACTCAAGGACTGATGCTGTGGATCGGGGGGAGCACGAAGAAGGAGGTGTAGAAAGAATCATGAGAATATGATACGTTTCGCCTTGCTTGTCGCACACAAAAACT	554	16887387	0.947123463	18	545	2433	0.98189415	2.547159121	0.061281337	0.225631769	0.402506964	554	12	1	705	2L:16887297-16887472	6	521	608	FBgn0040985	1485.056667	264.5733333	406.8133333	0.350828363	1.969208285	1.280685654
0.01	dme-miR-9b-5p,dme-miR-9c-5p	6mer2-7	CCAAAG	2L	16916602	16916607	+	2L_16916602_16916607_+	1	pooled	tweek	FBtr0340172|FBtr0304928|FBtr0340173|FBtr0304929|FBtr0304927|FBtr0304930	16916563|16916563|16916563|16916563|16916563|16916563	16917052|16917052|16917052|16917052|16917052|16917052	2L	+	16916550	16916633	stop_codon	tweek	FlyBase	G6307.1	CCCCCAACGAATTAGCCATGGCAGAGTAGCATCTATGACAGTTGACAATTACCCAAAGTCCTTCGATTTAGTCTAAGTAGCGAT	33	16916617	0.884654042	14	30	222	0.893617021	1.62324929	0.29787234	0.212121212	0.446808511	33	5	0	42	2L:16916550-16916633	6	18	609	FBgn0261671	3032.533333	22.31666667	34.24333333	0.005935631	0.806572069	0.525649762
0.01	dme-miR-980-3p	7mer-m8	GGCAGCT	2L	16916732	16916738	+	2L_16916732_16916738_+	0.658999527	pooled	tweek	FBtr0340172|FBtr0304928|FBtr0340173|FBtr0304929|FBtr0304927|FBtr0304930	16916563|16916563|16916563|16916563|16916563|16916563	16917052|16917052|16917052|16917052|16917052|16917052	2L	+	16916656	16916857	3'utr	tweek	FlyBase	G6308.1	AAGTTTTTATTATTTATTACCCTGGTTGACCTAGCATGCTTTAAGATTGAAACTGGCGGTATTATGTGGCCAGTATGGCAGCTTCATATATAATGTAAATGGTTTGCTCTCGTTCCCCTTCTTTTTAAGCGTATCTGTATACTCTTTCTATAGGTGTAACGTCAAGTGCTTCGTGTAATTTGCTCAATTTTTGCGCTTTGTA	576	16916731	0.975939226	35	564	3601	0.983627204	2.591621038	0.054156171	0.293402778	0.487405542	576	12	1	781	2L:16916656-16916857	7	508	610	FBgn0261671	3032.533333	22.31666667	34.24333333	0.167516708	22.76325616	14.83500438
0.01	dme-miR-317-3p	6mer3-8	TGTGTT	2L	16916915	16916920	+	2L_16916915_16916920_+	1	pooled	tweek	FBtr0340172|FBtr0304928|FBtr0340173|FBtr0304929|FBtr0304927|FBtr0304930	16916563|16916563|16916563|16916563|16916563|16916563	16917052|16917052|16917052|16917052|16917052|16917052	2L	+	16916892	16916939	3'utr	tweek	FlyBase	G6309.1	ACTAGCAACAATGAGCAGAGCAATGTGTTTAAACTATAAGTAGCTCTA	7	16916920	0.970926221	4	6	45	0.9	0.954242509	0.3	0.285714286	0.5	7	1	0	9	2L:16916892-16916939	6	6	611	FBgn0261671	3032.533333	22.31666667	34.24333333	0.001978544	0.268857356	0.175216587
0.01	dme-miR-988-3p	6mer3-8	ACAAGG	2L	1696193	1696198	+	2L_1696193_1696198_+	0.999999999	pooled	chinmo	FBtr0307047|FBtr0077877|FBtr0303935|FBtr0077878	1696148|1696148|1696148|1696148	1704682|1698617|1698617|1697837	2L	+	1696153	1696195	3'utr	chinmo	FlyBase	G1278.1	GCAGCCGCAACAGCAGCGGCATCAGTAGTCATGAACGCCAACA	12	1696184	0.91836762	3	11	37	0.928571429	0.812913357	0.071428571	0.166666667	0.285714286	12	0	1	13	2L:1696153-1696195	3	1	612	FBgn0086758	5795.003333	67.42333333	103.87	0.000172562	0.014831661	0.009627419
0.01	dme-miR-9b-5p,dme-miR-9c-5p	7mer-A1	CCAAAGA	2L	1696897	1696903	+	2L_1696897_1696903_+	0.823349562	pooled	chinmo	FBtr0303934|FBtr0307047|FBtr0077877|FBtr0303935|FBtr0303933|FBtr0077878	1696856|1696148|1696148|1696148|1696856|1696148	1698617|1704682|1698617|1698617|1698617|1697837	2L	+	1696830	1697087	stop_codon	chinmo	FlyBase	G1280.3	CACGCCCAAGGTCAATGTGGAGCAATAGGATGAGGAGAAACGAGGAGATGCCCCCAGAGGATGCCCCCCAAAGAAGCTGCTTAGATTTAGGCTAAGAATCGATGAAACGACGGAGTGAAAGATAGACGAGTGATTTACGCGCGCGCAAAGAAGATGAAACATGACTACTGATGCAACTGCTGTTGCCCTCGGAGACCACCTACGACCAAGCTGGACAAGAAGCCCCAAACTGGGCACATTGATTACTATGATAACTAA	229	1696891	0.999988417	28	217	936	0.952054795	2.1430148	0.287671233	0.174672489	0.352739726	229	13	1	278	2L:1696830-1697087	7	80	613	FBgn0086758	5795.003333	67.42333333	103.87	0.013804996	1.186532852	0.770193511
0.01	dme-miR-1006-3p	7mer-m8	CGAATTT	2L	1697198	1697204	+	2L_1697198_1697204_+	0.661231192	pooled	chinmo	FBtr0303934|FBtr0307047|FBtr0077877|FBtr0303935|FBtr0303933|FBtr0077878	1696856|1696148|1696148|1696148|1696856|1696148	1698617|1704682|1698617|1698617|1698617|1697837	2L	+	1697183	1697220	3'utr	chinmo	FlyBase	G1281.1	ACGAAAAACAGATGGCGAATTTGATGACCACCAACTTT	4	1697207	0.964440934	2	3	19	1	0.602059991	0	0	0	4	0	0	4	2L:1697183-1697220	7	3	614	FBgn0086758	5795.003333	67.42333333	103.87	0.000517687	0.044494982	0.028882257
0.01	dme-miR-8-3p	6mer3-8	CAGTAT	2L	1697332	1697337	+	2L_1697332_1697337_+	1	pooled	chinmo	FBtr0303934|FBtr0307047|FBtr0077877|FBtr0303935|FBtr0303933|FBtr0077878	1696856|1696148|1696148|1696148|1696856|1696148	1698617|1704682|1698617|1698617|1698617|1697837	2L	+	1697312	1697352	3'utr	chinmo	FlyBase	G1282.1	CAAACCAAACCAATTAATGGCAGTATGAAACAGGACACTCA	11	1697328	0.934700016	3	10	42	0.933333333	1.146128036	0	0.363636364	0.533333333	11	1	0	14	2L:1697312-1697352	6	11	615	FBgn0086758	5795.003333	67.42333333	103.87	0.001898187	0.163148267	0.105901608
0.01	dme-miR-995-3p,dme-miR-998-3p	7mer-A1	GGTGCTA	2L	1697420	1697426	+	2L_1697420_1697426_+	0.823349562	pooled	chinmo	FBtr0303934|FBtr0307047|FBtr0077877|FBtr0303935|FBtr0303933|FBtr0077878	1696856|1696148|1696148|1696148|1696856|1696148	1698617|1704682|1698617|1698617|1698617|1697837	2L	+	1697375	1697432	3'utr	chinmo	FlyBase	G1283.1	AGAAATATAGAATTAAATGCAATCCGGCTGAAAAATCGTTTTCAGGGTGCTAATCAAA	5	1697414	0.981487401	4	4	31	1	0.698970004	0	0	0	5	0	0	5	2L:1697375-1697432	7	3	616	FBgn0086758	5795.003333	67.42333333	103.87	0.000517687	0.044494982	0.028882257
0.01	dme-miR-317-3p	6mer3-8	TGTGTT	2L	1697574	1697579	+	2L_1697574_1697579_+	1	pooled	chinmo	FBtr0303934|FBtr0307047|FBtr0077877|FBtr0303935|FBtr0303933|FBtr0077878	1696856|1696148|1696148|1696148|1696856|1696148	1698617|1704682|1698617|1698617|1698617|1697837	2L	+	1697576	1697616	3'utr	chinmo	FlyBase	G1284.1	TGTTGAGGGAGTAGATCGATGATTAGATTATTGTCGCATAT	8	1697597	0.956855435	7	8	58	1	1.041392685	0.454545455	0.375	0.545454545	8	0	0	11	2L:1697576-1697616	3	2	617	FBgn0086758	5795.003333	67.42333333	103.87	0.000345125	0.029663321	0.019254838
0.01	dme-miR-33-5p	6mer3-8	CAATGC	2L	1697679	1697684	+	2L_1697679_1697684_+	0.999999846	pooled	chinmo	FBtr0303934|FBtr0307047|FBtr0077877|FBtr0303935|FBtr0303933|FBtr0077878	1696856|1696148|1696148|1696148|1696856|1696148	1698617|1704682|1698617|1698617|1698617|1697837	2L	+	1697672	1697703	3'utr	chinmo	FlyBase	G1285.2	GAAACGACAATGCTAAGCCTAAAAACTGAATT	5	1697683	0.876271698	3	4	16	0.833333333	0.698970004	0.166666667	0.2	0.333333333	5	1	0	5	2L:1697672-1697703	6	4	618	FBgn0086758	5795.003333	67.42333333	103.87	0.00069025	0.059326643	0.038509676
0.01	dme-miR-275-3p,dme-miR-306-5p	7mer-m8	GTACCTG	2L	1697799	1697805	+	2L_1697799_1697805_+	0.70297214	pooled	chinmo	FBtr0303934|FBtr0307047|FBtr0077877|FBtr0303935|FBtr0303933|FBtr0077878	1696856|1696148|1696148|1696148|1696856|1696148	1698617|1704682|1698617|1698617|1698617|1697837	2L	+	1697728	1697830	3'utr	chinmo	FlyBase	G1286.1	TAAACACTGCAAACACATAGCAACAAACAAACTACAGAGCAACAATAGCAACAACAAAACCGCAACCACAAGTACCTGCAACAATAAAATAGTATAAAAACAA	19	1697773	0.916313662	7	13	37	0.692307692	0.954242509	0	0.263157895	0.461538462	19	7	1	18	2L:1697728-1697830	7	9	619	FBgn0086758	5795.003333	67.42333333	103.87	0.001553062	0.133484946	0.08664677
0.01	dme-miR-980-5p	6mer3-8	GAAAAA	2L	1697851	1697856	+	2L_1697851_1697856_+	1	pooled	chinmo	FBtr0303934|FBtr0307047|FBtr0077877|FBtr0303935|FBtr0303933	1696856|1696148|1696148|1696148|1696856	1698617|1704682|1698617|1698617|1698617	2L	+	1697847	1697908	3'utr	chinmo	FlyBase	G1287.1	AATAGAAAAAGAGAAACGCTGAACCTAAAGAACCTAGGGAGGAGCCAGAATCCGAGGATCCT	10	1697866	0.897906607	4	10	18	1	1.079181246	0	0.2	0.333333333	10	0	0	12	2L:1697847-1697908	6	3	620	FBgn0086758	5795.003333	67.42333333	103.87	0.000517687	0.044494982	0.028882257
0.01	dme-miR-92b-3p	6mer2-7	TGCAAT	2L	1698806	1698811	+	2L_1698806_1698811_+	0.999996784	pooled	chinmo	FBtr0307047	1696148	1704682	2L	+	1698790	1698858	3'utr	chinmo	FlyBase	G1290.1	AATCTAAGATCCAAAATGCAATGGAAAATATTGAGAAAATCTGCCAAGGCTAGCAAGTTCTTGGCCTGT	19	1698807	0.774450125	9	18	86	0.967741935	1.477121255	0.322580645	0.368421053	0.612903226	19	1	0	30	2L:1698790-1698858	6	11	621	FBgn0086758	5795.003333	67.42333333	103.87	0.001898187	0.163148267	0.105901608
0.01	dme-miR-275-3p,dme-miR-306-5p	6mer2-7	TACCTG	2L	1698964	1698969	+	2L_1698964_1698969_+	0.999999998	pooled	chinmo	FBtr0307047	1696148	1704682	2L	+	1698859	1699108	3'utr	chinmo	FlyBase	G1291.1	AAATACATTTATTATTACTATTAACGCATATATATATCGATAGCATGTGTGTATGCGTGGCCTCAGTTGTATAATGATAGAACCTAGATATAATATGTATTCGTATACCTGTAAACCTATACCTAAAAACTACTAAGCGCATATGTAGGAACACACTAGGCTCGCCAACGGAGAGGAGAGGAGAGAAGAGTTGAGATGGGTTTTATTTGATCAGGGCCCAACTGAATTTCAATTGTGAAACTACTGTCTT	282	1698962	0.978673359	31	273	1858	0.969187675	2.238046103	0.075630252	0.209219858	0.37535014	282	10	1	346	2L:1698859-1699108	6	137	622	FBgn0086758	5795.003333	67.42333333	103.87	0.023641056	2.031937509	1.318956388
0.01	dme-miR-304-5p	6mer3-8	TGAGAT	2L	1699050	1699055	+	2L_1699050_1699055_+	0.999999998	pooled	chinmo	FBtr0307047	1696148	1704682	2L	+	1698859	1699108	3'utr	chinmo	FlyBase	G1291.1	AAATACATTTATTATTACTATTAACGCATATATATATCGATAGCATGTGTGTATGCGTGGCCTCAGTTGTATAATGATAGAACCTAGATATAATATGTATTCGTATACCTGTAAACCTATACCTAAAAACTACTAAGCGCATATGTAGGAACACACTAGGCTCGCCAACGGAGAGGAGAGGAGAGAAGAGTTGAGATGGGTTTTATTTGATCAGGGCCCAACTGAATTTCAATTGTGAAACTACTGTCTT	282	1699050	0.978673359	31	273	1858	0.969187675	2.238046103	0.075630252	0.209219858	0.37535014	282	10	1	346	2L:1698859-1699108	6	97	623	FBgn0086758	5795.003333	67.42333333	103.87	0.016738558	1.438671083	0.933859632
0.01	dme-miR-2a-3p,dme-miR-2b-3p	8mer-A1	CTGTGATA	2L	1699298	1699305	+	2L_1699298_1699305_+	0.650171354	pooled	chinmo	FBtr0307047|FBtr0307047|FBtr0307047	1696148|1696148|1696148	1704682|1704682|1704682	2L	+	1699242	1699353	3'utr	chinmo	FlyBase	G1293.1	CTAACCATAGAAGATGCAGATGCAGACTACCAGTGTCACCCGATCCCCAGTTTGTTCTGTGATATCGTTTTCAAGTTGCAAGAACGAGTGGCGTTTAGTTTCGTTATTTCAG	130	1699296	0.992033356	18	113	1247	0.841463415	1.662757832	0.207317073	0.207692308	0.37195122	130	24	2	138	2L:1699242-1699353	8	117	624	FBgn0086758	5795.003333	67.42333333	103.87	0.020189807	1.735304296	1.12640801
0.01	dme-miR-79-3p	7mer-A1	AGCTTTA	2L	1700007	1700013	+	2L_1700007_1700013_+	0.823349561	pooled	chinmo	FBtr0307047	1696148	1704682	2L	+	1699969	1700139	3'utr	chinmo	FlyBase	G1296.2	ACCGAATGTTTCGCTGTAATCGAAGATGCTATCAAGAAAGCTTTAGTTCTTAGTTCGATTATCGGTTAGCTAGCTAGCTAGTGGCTAAGTGGCACCTAAGTTTAGTAGGAGGATTTAATTTTAAATGCAAAAGACACAATCACACACAATGAACACACAATAGCAATAATA	73	1700011	0.936435973	26	62	495	0.854166667	1.214843848	0.25	0.260273973	0.4375	73	10	4	82	2L:1699969-1700139	7	30	625	FBgn0086758	5795.003333	67.42333333	103.87	0.005176874	0.44494982	0.288822567
0.01	dme-miR-92b-3p	7mer-A1	TGCAATA	2L	1700164	1700170	+	2L_1700164_1700170_+	0.782911823	pooled	chinmo	FBtr0307047	1696148	1704682	2L	+	1700154	1700186	3'utr	chinmo	FlyBase	G1297.1	CAGATCGAACTGCAATAGTAAACTGAACTACCT	7	1700170	0.611659601	5	6	32	0.75	0.954242509	0	0.428571429	0.666666667	7	3	0	9	2L:1700154-1700186	7	7	626	FBgn0086758	5795.003333	67.42333333	103.87	0.001207937	0.103821625	0.067391932
0.01	dme-miR-14-3p	6mer2-7	AGACTG	2L	1700200	1700205	+	2L_1700200_1700205_+	0.999999998	pooled	chinmo	FBtr0307047	1696148	1704682	2L	+	1700191	1700250	3'utr	chinmo	FlyBase	G1298.1	TTTAGCCATAGACTGCGCAGTGACGAGATGAGCATGATACCACCACATAAACTTATACTT	43	1700199	0.903167634	7	39	185	0.927272727	1.40654018	0.363636364	0.209302326	0.381818182	43	3	1	51	2L:1700191-1700250	6	31	627	FBgn0086758	5795.003333	67.42333333	103.87	0.005349436	0.45978148	0.298449986
0.01	dme-miR-13b-2-5p	6mer2-7	TTGACG	2L	1700395	1700400	+	2L_1700395_1700400_+	0.999999999	pooled	chinmo	FBtr0307047	1696148	1704682	2L	+	1700381	1700438	3'utr	chinmo	FlyBase	G1299.1	TACTGATTTCCCCATTGACGTTCTCATGTAAATATGCGCTGAGCACACGGAGCCCACG	6	1700414	0.965831485	4	5	31	1	0.903089987	0.125	0.333333333	0.5	6	0	0	8	2L:1700381-1700438	6	2	628	FBgn0086758	5795.003333	67.42333333	103.87	0.000345125	0.029663321	0.019254838
0.01	dme-miR-9b-5p,dme-miR-9c-5p	6mer3-8	ACCAAA	2L	1700628	1700633	+	2L_1700628_1700633_+	0.999999999	pooled	chinmo	FBtr0307047	1696148	1704682	2L	+	1700521	1700643	3'utr	chinmo	FlyBase	G1301.1	AAAACTTTTACTATGTATGTGTAGAGAGCAGACGATGTAGGCGATATGTGACCAGGATTAAGATCATTTGTATACATCAATTTCGGCAAAGCAACTGAATGAGGCAAACCAAACAAAAAAAAA	1202	1700620	0.974286374	13	1187	2787	0.989878543	2.46746011	0.005398111	0.179700499	0.334682861	1202	11	4	1467	2L:1700521-1700643	6	1169	629	FBgn0086758	5795.003333	67.42333333	103.87	0.20172551	17.3382113	11.25445268
0.01	dme-miR-277-3p	8mer-A1	TGCATTTA	2L	1701272	1701279	+	2L_1701272_1701279_+	0.625364268	pooled	chinmo	FBtr0307047	1696148	1704682	2L	+	1701250	1701290	3'utr	chinmo	FlyBase	G1302.1	AAAAACACAAATGTCGCCATTTTGCATTTAGAGCGTACAGT	46	1701271	0.700555239	3	45	354	0.982758621	1.755874856	0.5	0.217391304	0.379310345	46	1	0	57	2L:1701250-1701290	8	46	630	FBgn0086758	5795.003333	67.42333333	103.87	0.007937873	0.68225639	0.442861269
0.01	dme-miR-252-5p	7mer-m8	GTACTTA	2L	1701697	1701703	+	2L_1701697_1701703_+	0.588299916	pooled	chinmo	FBtr0307047	1696148	1704682	2L	+	1701673	1701752	3'utr	chinmo	FlyBase	G1306.1	CGAAAGCCCCTCAACAAGCCAATTGTACTTACGATTACTTTTCGATTCGATATGATTTTGTGACCCTTTCAACAGAACCA	54	1701696	0.899769394	6	54	334	1	1.86332286	0.01369863	0.314814815	0.493150685	54	0	0	73	2L:1701673-1701752	7	51	631	FBgn0086758	5795.003333	67.42333333	103.87	0.008800685	0.756414693	0.490998363
0.01	dme-miR-999-3p	6mer3-8	AGTTAA	2L	1701900	1701905	+	2L_1701900_1701905_+	0.999999999	pooled	chinmo	FBtr0307047	1696148	1704682	2L	+	1701869	1701903	3'utr	chinmo	FlyBase	G1308.1	AAGCGAACACAGCATGCACCAATCCAGTTTAAGTT	9	1701883	0.950082622	2	8	28	0.888888889	0.602059991	0.222222222	0	0	9	0	1	8	2L:1701869-1701903	4	5	632	FBgn0086758	5795.003333	67.42333333	103.87	0.000862812	0.074158303	0.048137094
0.01	dme-miR-33-5p	7mer-A1	AATGCAA	2L	1702073	1702079	+	2L_1702073_1702079_+	0.782911823	pooled	chinmo	FBtr0307047	1696148	1704682	2L	+	1702001	1702085	3'utr	chinmo	FlyBase	G1310.1	TTTTTCTAATTTGTAACAATTATACGATAAAGCCTAAATTTATAATCTATAAACACGTAAATGCTAAAACAAAATGCAACTAAAT	12	1702075	0.959295636	6	12	65	1	1.278753601	0.052631579	0.333333333	0.578947368	12	0	0	19	2L:1702001-1702085	7	7	633	FBgn0086758	5795.003333	67.42333333	103.87	0.001207937	0.103821625	0.067391932
0.01	dme-miR-980-3p	6mer2-7	GCAGCT	2L	1706434	1706439	+	2L_1706434_1706439_+	1	pooled	cpb	FBtr0077881|FBtr0331630	1706226|1706226	1706777|1706962	2L	+	1706405	1706471	3'utr	cpb	FlyBase	G1318.1	ATTCGCTGTTACTCGCCCAATTGTGTTGAGCAGCTCCGTGGAGGACTCCGCTTGGACTGGACTAAAG	16	1706457	0.921553535	5	14	77	0.882352941	1.176091259	0.058823529	0.0625	0.117647059	16	2	0	15	2L:1706405-1706471	6	4	634	FBgn0011570	1677.946667	128.21	196.5033333	0.002383866	0.031198814	0.020355889
0.01	dme-miR-8-3p	6mer2-7	AGTATT	2L	1706674	1706679	+	2L_1706674_1706679_+	0.999999763	pooled	cpb	FBtr0077881|FBtr0331630	1706226|1706226	1706777|1706962	2L	+	1706580	1706696	3'utr	cpb	FlyBase	G1319.1	AACTGTCCTCCCACATTGTTGCCGTTTGGAGTCGCGCTTCATCCAGAGTTCAGCCGAAAATGCCAACTTCGCCGCCCTCAAGACAGTATCCATAAGTATTTGTATCTTATTTGTAAT	58	1706680	0.866949991	14	53	395	0.918918919	1.355387658	0.081081081	0.25862069	0.418918919	58	4	2	68	2L:1706580-1706696	6	29	635	FBgn0011570	1677.946667	128.21	196.5033333	0.017283028	0.226191405	0.147580194
0.01	dme-miR-317-3p	6mer3-8	TGTGTT	2L	1706762	1706767	+	2L_1706762_1706767_+	1	pooled	cpb	FBtr0077881|FBtr0331630	1706226|1706226	1706777|1706962	2L	+	1706700	1706795	3'utr	cpb	FlyBase	G1319.2	GCATATTTGCACCGAAGTCGAGGCACTTGCGTTTCGTTCTTAATCCTTCCGCGAATAAATATTGTGTTTATTAATTGTAACTTTGTGTTTGTGTGT	57	1706761	0.821716824	20	52	504	0.917808219	1.348953548	0.109589041	0.263157895	0.424657534	57	4	2	67	2L:1706700-1706795	6	21	636	FBgn0011570	1677.946667	128.21	196.5033333	0.012515296	0.163793776	0.106868416
0.01	dme-miR-308-3p	7mer-m1	TGTGATT	2L	1706843	1706849	+	2L_1706843_1706849_+	0.521223855	pooled	cpb	FBtr0331630	1706226	1706962	2L	+	1706815	1706878	3'utr	cpb	FlyBase	G1320.1	CGAAGCAAAATATTAACTGAAATCGCTTTGTGATTGTATTATCTGAGGAAATGCACATTACCTT	43	1706848	0.953514555	11	42	355	1	1.792391689	0.048387097	0.325581395	0.532258065	43	0	0	62	2L:1706815-1706878	7	39	637	FBgn0011570	1677.946667	128.21	196.5033333	0.023242693	0.304188441	0.198469916
0.01	dme-miR-190-5p	6mer3-8	ACATAT	2L	1707198	1707203	-	2L_1707198_1707203_-	1	pooled	CG17660	FBtr0077912	1707130	1707771	2L	-	1707162	1707438	3'utr	CG17660	FlyBase	G8579.1	TCGACTTGAATTCTTGTGCTGCTGCCCCTAACTACACTCGCAAAGGTGTATGAGTGAGCTGTTGGTGGTCGCCTCATTGTATGTATATAGCTGGTAACACAAGACGAAACGATCTATATAAATCTACGAGTATATTCTGTAATAACTATGATAAAACGCGACTATGCAAAGATTAAAAGTAATTGTCTAAGTAAGCACACAATCGTTTGCGTCACACACCTCAAGGTATTTAATTACATATTTTTAATCAAACGGTCTCCGATTTTCATAAATAAAT	370	1707176	0.844624737	59	336	2674	0.910750507	1.506118305	0.160243408	0.248648649	0.436105477	370	31	13	449	2L:1707162-1707438	6	56	638	FBgn0031356	556.82	28.87	44.32666667	0.1005711	1.939729823	1.263347872
0.01	dme-miR-184-5p	6mer3-8	TGATAA	2L	1707285	1707290	-	2L_1707285_1707290_-	1	pooled	CG17660	FBtr0077912	1707130	1707771	2L	-	1707162	1707438	3'utr	CG17660	FlyBase	G8579.1	TCGACTTGAATTCTTGTGCTGCTGCCCCTAACTACACTCGCAAAGGTGTATGAGTGAGCTGTTGGTGGTCGCCTCATTGTATGTATATAGCTGGTAACACAAGACGAAACGATCTATATAAATCTACGAGTATATTCTGTAATAACTATGATAAAACGCGACTATGCAAAGATTAAAAGTAATTGTCTAAGTAAGCACACAATCGTTTGCGTCACACACCTCAAGGTATTTAATTACATATTTTTAATCAAACGGTCTCCGATTTTCATAAATAAAT	370	1707303	0.844624737	59	336	2674	0.910750507	1.506118305	0.160243408	0.248648649	0.436105477	370	31	13	449	2L:1707162-1707438	6	43	639	FBgn0031356	556.82	28.87	44.32666667	0.077224238	1.4894354	0.970070687
0.01	dme-miR-7-5p	7mer-A1	TCTTCCA	2L	1707615	1707621	-	2L_1707615_1707621_-	0.819677196	pooled	CG17660	FBtr0077912	1707130	1707771	2L	-	1707542	1707679	3'utr	CG17660	FlyBase	G8580.2	TAGTTCTATCCGCCATTGAGGAGGAAAACCCCTTATTGCTGCGCTGCGCTGACACTGATCTTCCAATTTCGAGAACCGTCTGTCCGGCCACGCCTTCTGAGCCCGTGTAAAATAATGTATGTAATCGTAGTTCCTTCT	354	1707630	0.791556157	30	310	2115	0.883435583	1.158362492	0.1799591	0.296610169	0.490797546	354	28	29	432	2L:1707542-1707679	7	114	640	FBgn0031356	556.82	28.87	44.32666667	0.204734025	3.948735712	2.571815311
0.01	dme-miR-184-3p	6mer2-7	CCGTCC	2L	1711399	1711404	-	2L_1711399_1711404_-	0.999999877	pooled	frtz	FBtr0077911|FBtr0333545	1711300|1711300	1711751|1711751	2L	-	1711337	1711412	3'utr	frtz	FlyBase	G8592.1	AACTATTGCCGTCCCAGTTAGTGCAAAGCTTTAAATAGGAAAGTTTTACTCATAGGTTCTCTATACTCTTTACACA	102	1711406	0.711506567	15	85	664	0.854014599	1.46612587	0.01459854	0.284313725	0.467153285	102	17	3	117	2L:1711337-1711412	6	77	641	FBgn0086698	6514.663333	221.8366667	342.0966667	0.01181949	0.347102222	0.225082579
0.01	dme-miR-7-5p	8mer-A1	GTCTTCCA	2L	1711693	1711700	-	2L_1711693_1711700_-	0.675381664	pooled	frtz	FBtr0333544|FBtr0077911|FBtr0333545	1711598|1711300|1711300	1711751|1711751|1711751	2L	-	1711650	1711714	3'utr	frtz	FlyBase	G8593.1	CGGTTAAGCGCTGCGTCTTCCAATCGTTTGTAACTATTGTAGTAGGCTGCTCCTTCTACCCTCTT	37	1711697	0.980604312	8	34	244	0.904761905	1.278753601	0.30952381	0.108108108	0.214285714	37	3	1	38	2L:1711650-1711714	8	36	642	FBgn0086698	6514.663333	221.8366667	342.0966667	0.005525995	0.162281559	0.105233414
0.01	dme-miR-92b-3p	8mer-m1	GTGCAATT	2L	1711735	1711742	-	2L_1711735_1711742_-	0.596698356	pooled	frtz	FBtr0333544|FBtr0077911|FBtr0333545	1711598|1711300|1711300	1711751|1711751|1711751	2L	-	1711717	1711779	stop_codon	frtz	FlyBase	G8594.1	CAAGGTGGTCCACTTCGGCGTGGTCTAATAATTCATAGTGCAATTCCCAGGCGTACACCACAC	32	1711744	0.671700392	7	29	189	0.925	1.568201724	0.2	0.21875	0.375	32	3	0	37	2L:1711717-1711779	8	28	643	FBgn0086698	6514.663333	221.8366667	342.0966667	0.004297996	0.12621899	0.081848211
0.01	dme-miR-2a-3p,dme-miR-2b-3p	6mer3-8	CTGTGA	2L	1716306	1716311	-	2L_1716306_1716311_-	0.999999993	pooled	Rim2	FBtr0306167|FBtr0306167|FBtr0306167|FBtr0305618|FBtr0305618|FBtr0305618	1716242|1716242|1716242|1716242|1716242|1716242	1717102|1717102|1717102|1717102|1717102|1717102	2L	-	1716247	1716357	3'utr	Rim2	FlyBase	G8599.1	CGCAAAACGTATTTCACTGATAATGAGCAAAGAACTAAGGAAACCACTGTGAATAATTGATTGCAATCCGATTTGATGGTGAAATCAATAAATACAACAATTTTGTTTAAA	323	1716304	0.958952469	20	297	1441	0.917777778	1.770852012	0.235555556	0.297213622	0.495555556	323	31	6	413	2L:1716247-1716357	6	276	644	FBgn0031359	376.9533333	20.33333333	30.89333333	0.732186124	13.57377049	8.933966336
0.01	dme-miR-999-3p	6mer3-8	AGTTAA	2L	1716730	1716735	-	2L_1716730_1716735_-	1	pooled	Rim2	FBtr0306167|FBtr0305618	1716242|1716242	1717102|1717102	2L	-	1716391	1716877	3'utr	Rim2	FlyBase	G8600.1	AAGAAAAAACCAATAATGGGAAACACGCACCAGGATCGAAGTGCACCATCCACACCCTAAACCCACTTGCTGCATGCCACAGAAGGATGTGGTATGCCACCGCAGGGCGAAACGTTATCAAAATTTGAAAAGGCTGCTATTTAGTTAAAGTTACAATATATATTGAGTGTATAAATGTGGTTGATACTTGGATAATATAGTGTACATAGGACTCGATTCGCTCAGAGTGCATTGTAAATAGTTAAAGAGTGAGTTCGCTGGCGTAGTTTTCTTAGTTGTAAGCACAAAATGTTGAATCGGCCGCAGTTGCCAGTAGATGCCGCTAAATATATATATATATAGATATAAAGCCGACCGATCCGATTCGTAAACTGTAAAAGTTTCCGTTAAGTTTCCTCA…	1162	1716739	0.997713017	105	1022	9654	0.875246225	1.60631621	0.18910046	0.233218589	0.414970453	1162	158	32	1333	2L:1716391-1716877	6	243	645	FBgn0031359	376.9533333	20.33333333	30.89333333	0.644642131	11.95081967	7.865774709
0.01	dme-miR-1006-3p	6mer3-8	CGAATT	2L	17367594	17367599	-	2L_17367594_17367599_-	0.507200502	pooled	Lrch	FBtr0080969|FBtr0080968	17367509|17367509	17368196|17368196	2L	-	17367576	17367673	3'utr	Lrch	FlyBase	G14062.2	AGCTTAGATGTAGATCTACGATTAACTGTGGTAAACATTTTCTACCGGCGCTGCATCATTTCTACGATACGAATCGAATTGTACTAGACCCCTAAGTC	21	17367594	0.732684259	12	18	127	0.962962963	1.414973348	0.222222222	0.19047619	0.37037037	21	1	0	26	2L:17367576-17367673	6	7	646	FBgn0032633	3134.436667	93.34666667	144.12	0.002233256	0.074989287	0.048570636
0.01	dme-miR-79-3p	6mer3-8	TAGCTT	2L	17367669	17367674	-	2L_17367669_17367674_-	1	pooled	Lrch	FBtr0080969|FBtr0080968	17367509|17367509	17368196|17368196	2L	-	17367576	17367673	3'utr	Lrch	FlyBase	G14062.2	AGCTTAGATGTAGATCTACGATTAACTGTGGTAAACATTTTCTACCGGCGCTGCATCATTTCTACGATACGAATCGAATTGTACTAGACCCCTAAGTC	21	17367652	0.732684259	12	18	127	0.962962963	1.414973348	0.222222222	0.19047619	0.37037037	21	1	0	26	2L:17367576-17367673	5	4	647	FBgn0032633	3134.436667	93.34666667	144.12	0.001276146	0.042851021	0.027754649
0.01	dme-miR-190-5p	6mer3-8	ACATAT	2L	17367730	17367735	-	2L_17367730_17367735_-	1	pooled	Lrch	FBtr0080969|FBtr0080968	17367509|17367509	17368196|17368196	2L	-	17367698	17367814	3'utr	Lrch	FlyBase	G14063.1	CACCCATACGAGCGAAATATCGGGCCAAAATTACGACTAGCGATTAGTTGCATATTGAATACTGTTTTAAGTATGAATCACATATGAACATCCAAATATTTAGATATTTATCGAATT	24	17367731	0.940103341	12	22	142	0.925925926	1.096910013	0.185185185	0.083333333	0.185185185	24	1	1	25	2L:17367698-17367814	6	13	648	FBgn0032633	3134.436667	93.34666667	144.12	0.004147476	0.139265819	0.090202609
0.01	dme-miR-305-3p	6mer3-8	ATGTGC	2L	17367855	17367860	-	2L_17367855_17367860_-	1	pooled	Lrch	FBtr0080969|FBtr0080968	17367509|17367509	17368196|17368196	2L	-	17367845	17367889	3'utr	Lrch	FlyBase	G14064.1	TTTGTGCAATTGTTTAGATTTAATTATGTATGTGCTACAATCGTC	11	17367859	0.848785643	4	11	116	1	1.113943352	0.076923077	0.181818182	0.307692308	11	0	0	13	2L:17367845-17367889	6	10	649	FBgn0032633	3134.436667	93.34666667	144.12	0.003190366	0.107127553	0.069386622
0.01	dme-miR-12-5p	6mer3-8	AATACT	2L	17368051	17368056	-	2L_17368051_17368056_-	0.999970035	pooled	Lrch	FBtr0080969|FBtr0080968	17367509|17367509	17368196|17368196	2L	-	17368009	17368185	3'utr	Lrch	FlyBase	G14065.1	ACAGGACATGGATGTTGAATCGGAACTCTAGGATATTCCGCTCATATCTGGATGAGTTGGCAAAATGGGTTTCCTAATGGCCGCCATATACACACTTACATAAAATACATGCCAAATGTATGATTTGTTAATACTTATATCTCACTCATTTTTCTAGGTTCGTAGTTCATTTATGTA	55	17368069	0.987107211	18	52	460	0.96969697	1.806179974	0.060606061	0.145454545	0.287878788	55	2	0	64	2L:17368009-17368185	6	13	650	FBgn0032633	3134.436667	93.34666667	144.12	0.004147476	0.139265819	0.090202609
0.01	dme-miR-277-3p	8mer-A1	TGCATTTA	2L	17368818	17368825	-	2L_17368818_17368825_-	0.625364269	pooled	Lrch	FBtr0339797	17368740	17370818	2L	-	17368813	17368839	3'utr	Lrch	FlyBase	G14067.1	AAAATGAACCCCGTTGCATTTAAATTT	6	17368826	0.871505604	2	6	45	1	0.954242509	0	0.166666667	0.444444444	6	0	0	9	2L:17368813-17368839	8	6	651	FBgn0032633	3134.436667	93.34666667	144.12	0.00191422	0.064276532	0.041631973
0.01	dme-miR-980-3p	7mer-m8	GGCAGCT	2L	17368997	17369003	-	2L_17368997_17369003_-	0.658999527	pooled	Lrch	FBtr0339797	17368740	17370818	2L	-	17368970	17369027	3'utr	Lrch	FlyBase	G14068.1	ATTGAAGGGAAGACAAAGCATTGAGGCAGCTGTAATCAGTCATACATTTTTTATGAAA	258	17369007	0.873211099	6	258	840	1	2.514547753	0.348623853	0.205426357	0.373088685	258	0	0	327	2L:17368970-17369027	7	257	652	FBgn0032633	3134.436667	93.34666667	144.12	0.081992405	2.753178117	1.783236192
0.01	dme-miR-252-5p	8mer-A1	GTACTTAA	2L	17369156	17369163	-	2L_17369156_17369163_-	0.500120318	pooled	Lrch	FBtr0339797	17368740	17370818	2L	-	17369146	17369183	3'utr	Lrch	FlyBase	G14069.1	ATTAATTTAGGCATACTATTGTACTTAAACGATGAAAA	25	17369164	0.713543196	5	24	209	0.96875	1.491361694	0.1875	0.2	0.375	25	1	0	31	2L:17369146-17369183	8	25	653	FBgn0032633	3134.436667	93.34666667	144.12	0.007975915	0.267818883	0.173466556
0.01	dme-miR-2b-2-5p	7mer-m8	TTGAAGA	2L	17369783	17369789	-	2L_17369783_17369789_-	0.631525996	pooled	Lrch	FBtr0339797	17368740	17370818	2L	-	17369749	17369842	3'utr	Lrch	FlyBase	G14070.1	AAAGAAAATCAATTATGGTAGAGATAGAAAAGATACGATATACATGTACCAGTTTGAAGATTAGGATGAAGAGCAGGAAAGAGACTTGTTACAG	24	17369782	0.971917686	11	22	125	0.866666667	0.937852093	0.166666667	0.208333333	0.366666667	24	2	2	26	2L:17369749-17369842	7	19	654	FBgn0032633	3134.436667	93.34666667	144.12	0.006061695	0.203542351	0.131834582
0.01	dme-miR-33-5p	6mer3-8	CAATGC	2L	17369930	17369935	-	2L_17369930_17369935_-	1	pooled	Lrch	FBtr0339797	17368740	17370818	2L	-	17369853	17369984	3'utr	Lrch	FlyBase	G14071.1	TGCTTAGCCACGCCTCAAAACGTGCTGAACTGAAAACAAAAACACTTAACAATGCGCTTCATTTCACTAAATTTGTGCAAACCATTCAAAGTATGATTGACCTAAGTTACAACGAAACTGAATCGATTTAAG	52	17369932	0.980598449	11	49	349	0.970149254	1.511883361	0.044776119	0.25	0.417910448	52	1	1	65	2L:17369853-17369984	6	40	655	FBgn0032633	3134.436667	93.34666667	144.12	0.012761464	0.428510213	0.277546489
0.01	dme-miR-305-5p	6mer2-7	GTACAA	2L	17370041	17370046	-	2L_17370041_17370046_-	0.505815621	pooled	Lrch	FBtr0339797	17368740	17370818	2L	-	17370003	17370101	3'utr	Lrch	FlyBase	G14072.1	TGAAATAGAGCCGATTTATAAATACCCCCCGAGTAACCACATATTCCTAGTTCATGTACAAGCTATTGAACTCTAAATTGGATTTAGAATTAAAGAAAC	20	17370018	0.976102117	11	20	132	1	1.414973348	0.076923077	0.3	0.461538462	20	0	0	26	2L:17370003-17370101	6	4	656	FBgn0032633	3134.436667	93.34666667	144.12	0.001276146	0.042851021	0.027754649
0.01	dme-miR-275-3p,dme-miR-306-5p	6mer2-7	TACCTG	2L	17370113	17370118	-	2L_17370113_17370118_-	1	pooled	Lrch	FBtr0339797	17368740	17370818	2L	-	17370110	17370175	3'utr	Lrch	FlyBase	G14073.1	CACCTACATATAACTCGACTATAAGCAAAGCTACCTTTCAACGACTTCGATTGTGCATACCTGTAG	28	17370139	0.72965256	10	25	186	0.914285714	1.505149978	0.085714286	0.25	0.4	28	3	0	32	2L:17370110-17370175	6	13	657	FBgn0032633	3134.436667	93.34666667	144.12	0.004147476	0.139265819	0.090202609
0.01	dme-miR-1012-3p	7mer-A1	TGACTAA	2L	17370316	17370322	-	2L_17370316_17370322_-	0.823319641	pooled	Lrch	FBtr0339797	17368740	17370818	2L	-	17370262	17370339	3'utr	Lrch	FlyBase	G14074.1	TATGACTATGATGACTATGACTAATAATGACTGTTTTAATTTAATAGATTTTATAATAATCTCCGGACTAAACATTAA	47	17370306	0.871767913	11	45	409	0.971428571	1.832508913	0.1	0.340425532	0.557142857	47	2	0	68	2L:17370262-17370339	7	42	658	FBgn0032633	3134.436667	93.34666667	144.12	0.013399537	0.449935723	0.291423813
0.01	dme-miR-980-5p	6mer2-7	AAAAAC	2L	17370407	17370412	-	2L_17370407_17370412_-	1	pooled	Lrch	FBtr0339797	17368740	17370818	2L	-	17370389	17370439	3'utr	Lrch	FlyBase	G14075.1	GCGTTTAAACCCAAAGTTCCTTTCAAAAAAAACCTTTTCTATATTTATGTT	17	17370418	0.878526505	5	16	114	0.956521739	1.041392685	0.347826087	0.294117647	0.47826087	17	0	1	22	2L:17370389-17370439	6	9	659	FBgn0032633	3134.436667	93.34666667	144.12	0.002871329	0.096414798	0.06244796
0.01	dme-miR-282-5p	6mer2-7	GAGGCT	2L	17370697	17370702	-	2L_17370697_17370702_-	1	pooled	Lrch	FBtr0339797	17368740	17370818	2L	-	17370662	17370755	3'utr	Lrch	FlyBase	G14076.2	CAATAGAGTTAAGAGAGCTGCTTTTGCGCTTTTCCACTGGGTAGTGAGTTCTTGAGGCTGCTTTTGTTTACTGCTTAGGATTACGTCCCATATT	373	17370703	0.769531512	21	364	3540	0.981443299	1.899455702	0.445360825	0.243967828	0.418556701	373	4	5	476	2L:17370662-17370755	6	348	660	FBgn0032633	3134.436667	93.34666667	144.12	0.111024735	3.728038852	2.414654455
0.01	dme-miR-999-3p	6mer3-8	AGTTAA	2L	17370766	17370771	-	2L_17370766_17370771_-	1	pooled	Lrch	FBtr0339797	17368740	17370818	2L	-	17370762	17370838	stop_codon	Lrch	FlyBase	G14077.1	TTTTCCCGCTGCCTGGCTAGTCTATATAGTACAGCTTGATTTTATTATCGCCTTGGTTTGCCAGTAGAGTTAAGATC	10	17370782	0.988221853	7	10	91	1	1.041392685	0	0.1	0.181818182	10	0	0	11	2L:17370762-17370838	6	6	661	FBgn0032633	3134.436667	93.34666667	144.12	0.00191422	0.064276532	0.041631973
0.01	dme-miR-276a-3p	7mer-A1	GTTCCTA	2L	17401508	17401514	+	2L_17401508_17401514_+	0.823349562	pooled	CLIP-190	FBtr0332452	17401295	17402059	2L	+	17401485	17401527	5'utr	CLIP-190	FlyBase	G6315.1	ACATCTAATCGCAAATCCCTTCCGTTCCTAGCAGCGCAAGTCG	7	17401504	0.968557397	2	7	42	1	1.041392685	0.636363636	0.428571429	0.636363636	7	0	0	11	2L:17401485-17401527	7	7	662	FBgn0020503	1754.733333	44.40333333	68.30666667	0.00398921	0.157645822	0.102479016
0.01	dme-miR-31a-5p	6mer3-8	TCTTGC	2L	17409555	17409560	+	2L_17409555_17409560_+	0.993573686	pooled	CLIP-190	FBtr0332454|FBtr0080976|FBtr0080977|FBtr0332453|FBtr0301441|FBtr0301440|FBtr0332451|FBtr0080975	17409404|17409404|17409404|17409404|17409404|17409404|17409404|17409404	17409698|17409698|17409698|17409698|17409698|17409698|17409698|17409698	2L	+	17409541	17409570	3'utr	CLIP-190	FlyBase	G6321.1	ACTTAAAATTGTGATCTTGCGTTATGCACA	6	17409557	0.735854543	3	6	56	1	0.903089987	0	0.333333333	0.5	6	0	0	8	2L:17409541-17409570	6	6	663	FBgn0020503	1754.733333	44.40333333	68.30666667	0.003419323	0.135124991	0.087839157
0.01	dme-miR-932-5p	7mer-A1	GAATTGA	2L	17413287	17413293	-	2L_17413287_17413293_-	0.823349562	pooled	Dif	FBtr0081008|FBtr0301578|FBtr0081009	17413246|17413246|17413246	17413514|17413514|17413514	2L	-	17413266	17413382	3'utr	Dif	FlyBase	G14101.1	ATTTTACCGCAATGTACATAAATTTAATGAGGGAAATGCGAATCTCATTGCCCGATGCCTTGTTACGACTTTTCGTTATTGACAAAAGTGAATTGAAAATGATTATTGTTTAAATAA	49	17413320	0.836881865	20	46	315	0.967741935	1.477121255	0.306451613	0.224489796	0.387096774	49	1	1	60	2L:17413266-17413382	7	11	664	FBgn0011274	1172.133333	42.98333333	65.76666667	0.009384598	0.255913145	0.167257983
0.01	dme-miR-304-5p	7mer-m8	TGAGATT	2L	17413336	17413342	+	2L_17413336_17413342_+	0.620203329	pooled	CG15141	FBtr0080979	17413170	17413499	2L	+	17413117	17413396	stop_codon	CG15141	FlyBase	G6327.1	CGGCATGCGCAATGAGAACAATGCCAACCTGGGTCAGCCCTATTTCTGTCGCTAAACAGTTAGCACTCTATATTACTCTAGTATTACCCACATTCCCCCATGAAAGCGAAACATACATACATACATCATGTAAATTCTAAAGTTATATTTTATTTAAACAATAATCATTTTCAATTCACTTTTGTCAATAACGAAAAGTCGTAACAAGGCATCGGGCAATGAGATTCGCATTTCCCTCATTAAATTTATGTACATTGCGGTAAAATAGAATTATATAAGA	71	17413328	0.978404978	29	63	421	0.888888889	1.467361417	0.181818182	0.281690141	0.484848485	71	9	2	88	2L:17413117-17413396	7	20	665	FBgn0032635	404.2066667	29.24	44.61666667	0.049479639	0.683994528	0.448262981
0.01	dme-miR-12-5p	6mer3-8	AATACT	2L	17413493	17413498	-	2L_17413493_17413498_-	1	pooled	Dif	FBtr0081008|FBtr0301578|FBtr0081009	17413246|17413246|17413246	17413514|17413514|17413514	2L	-	17413487	17413568	stop_codon	Dif	FlyBase	G14103.1	ATCCAGGACATTGAGGCAGAACTCAATAGCTTGGGAATTCAGCCATTCAAATGAACAACAAACTTTGCTAAATACTAGTGTA	5	17413505	0.953226461	4	5	26	1	0.903089987	0	0.4	0.625	5	0	0	8	2L:17413487-17413568	6	1	666	FBgn0011274	1172.133333	42.98333333	65.76666667	0.000853145	0.023264831	0.015205271
0.01	dme-miR-970-3p	6mer3-8	TCTTAT	2L	17414952	17414957	-	2L_17414952_17414957_-	1	pooled	Dif	FBtr0301577	17414905	17415684	2L	-	17414924	17414972	5'utr	Dif	FlyBase	G14110.1	GTTTGTTTCACCCGTTCTTATTGTATTCAATATTAATGAATAAAAGATT	5	17414953	0.991352245	4	5	57	1	0.84509804	0.142857143	0.4	0.571428571	5	0	0	7	2L:17414924-17414972	6	5	667	FBgn0011274	1172.133333	42.98333333	65.76666667	0.004265726	0.116324157	0.076026356
0.01	dme-miR-184-3p	7mer-m8	TCCGTCC	2L	17415049	17415055	-	2L_17415049_17415055_-	0.661615243	pooled	Dif	FBtr0301577	17414905	17415684	2L	-	17415000	17415170	5'utr	Dif	FlyBase	G14111.1	CACAAACTCATCACTCGATGGTGTTATTTATATTGACTAGCAAAAATGTTTGCTGAAAATTCACTATTGATAGTACAGGATTGAATACCTTGTGGACCAATGGATAAAGTTGTTGTCCGTCCCAGAATTGTTGGGAAATGTAACGTTGTAGTCGAAGAACCCCATTAATGA	19	17415056	0.98157683	14	19	141	1	1.361727836	0.086956522	0.210526316	0.347826087	19	0	0	23	2L:17415000-17415170	7	4	668	FBgn0011274	1172.133333	42.98333333	65.76666667	0.003412581	0.093059325	0.060821085
0.01	dme-miR-305-5p	6mer3-8	AGTACA	2L	17415094	17415099	-	2L_17415094_17415099_-	1	pooled	Dif	FBtr0301577	17414905	17415684	2L	-	17415000	17415170	5'utr	Dif	FlyBase	G14111.1	CACAAACTCATCACTCGATGGTGTTATTTATATTGACTAGCAAAAATGTTTGCTGAAAATTCACTATTGATAGTACAGGATTGAATACCTTGTGGACCAATGGATAAAGTTGTTGTCCGTCCCAGAATTGTTGGGAAATGTAACGTTGTAGTCGAAGAACCCCATTAATGA	19	17415090	0.98157683	14	19	141	1	1.361727836	0.086956522	0.210526316	0.347826087	19	0	0	23	2L:17415000-17415170	6	6	669	FBgn0011274	1172.133333	42.98333333	65.76666667	0.005118872	0.139588988	0.091231627
0.01	dme-miR-1012-3p	7mer-m8	TTGACTA	2L	17415132	17415138	-	2L_17415132_17415138_-	0.631525999	pooled	Dif	FBtr0301577	17414905	17415684	2L	-	17415000	17415170	5'utr	Dif	FlyBase	G14111.1	CACAAACTCATCACTCGATGGTGTTATTTATATTGACTAGCAAAAATGTTTGCTGAAAATTCACTATTGATAGTACAGGATTGAATACCTTGTGGACCAATGGATAAAGTTGTTGTCCGTCCCAGAATTGTTGGGAAATGTAACGTTGTAGTCGAAGAACCCCATTAATGA	19	17415139	0.98157683	14	19	141	1	1.361727836	0.086956522	0.210526316	0.347826087	19	0	0	23	2L:17415000-17415170	7	5	670	FBgn0011274	1172.133333	42.98333333	65.76666667	0.004265726	0.116324157	0.076026356
0.01	dme-miR-995-3p,dme-miR-998-3p	6mer3-8	TGGTGC	2L	17415244	17415249	-	2L_17415244_17415249_-	1	pooled	Dif	FBtr0301577	17414905	17415684	2L	-	17415231	17415262	5'utr	Dif	FlyBase	G14112.1	TCCGCATTTATACTGGTGCCGGGACTGGGTTT	6	17415247	0.842617538	2	5	41	0.857142857	0.77815125	0.285714286	0.166666667	0.285714286	6	1	0	6	2L:17415231-17415262	6	6	671	FBgn0011274	1172.133333	42.98333333	65.76666667	0.005118872	0.139588988	0.091231627
0.01	dme-miR-980-5p	7mer-A1	AAAAACA	2L	17415348	17415354	-	2L_17415348_17415354_-	0.782911824	pooled	Dif	FBtr0301577	17414905	17415684	2L	-	17415348	17415419	5'utr	Dif	FlyBase	G14114.1	TAATCGACATAAAATTTAAATATCTTTGTAGAACTCCTAACCAAACACAATCGCCGTGTTGCCCAAAAAACA	7	17415360	0.946934264	4	7	38	1	0.903089987	0	0.142857143	0.25	7	0	0	8	2L:17415348-17415419	6	2	672	FBgn0011274	1172.133333	42.98333333	65.76666667	0.001706291	0.046529663	0.030410542
0.01	dme-miR-996-3p,dme-miR-279-3p	7mer-m8	TCTAGTC	2L	17415522	17415528	-	2L_17415522_17415528_-	0.661615511	pooled	Dif	FBtr0301577	17414905	17415684	2L	-	17415441	17415566	5'utr	Dif	FlyBase	G14115.1	ACAGCAAAACACACAACTGCACCAACAAATTAAACTTTTCTAGTCGTCTTTTTGTTTCAGTATTAATTATAATGATTACACAAATTTCTAGCTAAGAACCCCTGAGATCGATCGCTCACCAAATTC	379	17415529	0.998709868	22	364	4246	0.954716981	2.403120521	0.032075472	0.2823219	0.486792453	379	23	1	506	2L:17415441-17415566	7	351	673	FBgn0011274	1172.133333	42.98333333	65.76666667	0.299453987	8.165955797	5.337050177
0.01	dme-miR-2b-2-5p	7mer-m8	TTGAAGA	2L	17415653	17415659	-	2L_17415653_17415659_-	0.631525999	pooled	Dif	FBtr0301577	17414905	17415684	2L	-	17415635	17415683	5'utr	Dif	FlyBase	G14116.1	TGAATTGGGTTACGGATAACTGATTTGAAGACAAAATGGGATAACGAGA	13	17415678	0.982048415	6	12	86	0.944444444	1.230448921	0.166666667	0.230769231	0.444444444	13	1	0	17	2L:17415635-17415683	7	9	674	FBgn0011274	1172.133333	42.98333333	65.76666667	0.007678307	0.209383482	0.13684744
0.01	dme-miR-317-3p	6mer3-8	TGTGTT	2L	17436891	17436896	-	2L_17436891_17436896_-	0.999999993	pooled	dl	FBtr0301383|FBtr0081006|FBtr0081005|FBtr0301384	17436828|17436828|17436828|17436828	17437047|17437047|17437047|17437047	2L	-	17436873	17436999	3'utr	dl	FlyBase	G14137.1	AGGATGATGATATGATAATGTTGTATAATTAAATCTAACCGACCTGGTCGTCGTCTAAATGATTGTTTAGTGCTGTAATAACTAGTCTTAAGGCGAAATGTAATGTGTTTTTGTAGGAAGTAAGGTT	58	17436912	0.798406485	23	50	528	0.897435897	1.544068044	0.282051282	0.24137931	0.435897436	58	7	1	70	2L:17436873-17436999	6	14	675	FBgn0260632	1797.99	61.25333333	93.53666667	0.007786473	0.22855899	0.149673925
0.01	dme-miR-996-3p,dme-miR-279-3p	6mer2-7	CTAGTC	2L	17436913	17436918	-	2L_17436913_17436918_-	0.991137496	pooled	dl	FBtr0301383|FBtr0081006|FBtr0081005|FBtr0301384	17436828|17436828|17436828|17436828	17437047|17437047|17437047|17437047	2L	-	17436873	17436999	3'utr	dl	FlyBase	G14137.1	AGGATGATGATATGATAATGTTGTATAATTAAATCTAACCGACCTGGTCGTCGTCTAAATGATTGTTTAGTGCTGTAATAACTAGTCTTAAGGCGAAATGTAATGTGTTTTTGTAGGAAGTAAGGTT	58	17436930	0.798406485	23	50	528	0.897435897	1.544068044	0.282051282	0.24137931	0.435897436	58	7	1	70	2L:17436873-17436999	6	29	676	FBgn0260632	1797.99	61.25333333	93.53666667	0.016129122	0.473443622	0.310038844
0.01	dme-miR-304-5p	6mer2-7	GAGATT	2L	17438779	17438784	-	2L_17438779_17438784_-	0.9998642	pooled	dl	FBtr0081007|FBtr0340250	17438644|17438644	17439788|17439788	2L	-	17438756	17438816	3'utr	dl	FlyBase	G14143.1	ATGATTAGTCGAAATTATAGTCAAGAAAATGAGAGATTGATTCGAAATCAATATGAAATTT	36	17438780	0.793631347	8	32	177	1	1.73239376	0.222222222	0.277777778	0.518518519	36	0	0	54	2L:17438756-17438816	6	20	677	FBgn0260632	1797.99	61.25333333	93.53666667	0.011123532	0.326512843	0.213819892
0.01	dme-miR-33-5p	8mer-m1	CAATGCAC	2L	17438894	17438901	-	2L_17438894_17438901_-	0.662435351	pooled	dl	FBtr0081007|FBtr0340250	17438644|17438644	17439788|17439788	2L	-	17438832	17439071	3'utr	dl	FlyBase	G14144.1	ACTTTGTTTTGAGATGGATGCTAGACATCTAACTGAATCCTACCTAGTCAAATAGCATCATATATATTTGATGTTTTCTTCGGTATACCAAAGACTACTTAACAAATCATCGCCCCCGATGACGTATTACTCGAATAGACTCTTTTAGAAACTATTAGAAAGCACTCAATCAATGCACAAATCCACTCACCCAGAACACCATGAAATCTACGTAAAGGGGGGTAATGTCCCCACTATATT	485	17438928	0.976358379	40	452	2913	0.943837754	2.08278537	0.140405616	0.224742268	0.413416537	485	32	4	605	2L:17438832-17439071	8	102	678	FBgn0260632	1797.99	61.25333333	93.53666667	0.056730015	1.665215498	1.090481451
0.01	dme-miR-9b-5p,dme-miR-9c-5p	8mer-A1	ACCAAAGA	2L	17438978	17438985	-	2L_17438978_17438985_-	0.643565717	pooled	dl	FBtr0081007|FBtr0340250	17438644|17438644	17439788|17439788	2L	-	17438832	17439071	3'utr	dl	FlyBase	G14144.1	ACTTTGTTTTGAGATGGATGCTAGACATCTAACTGAATCCTACCTAGTCAAATAGCATCATATATATTTGATGTTTTCTTCGGTATACCAAAGACTACTTAACAAATCATCGCCCCCGATGACGTATTACTCGAATAGACTCTTTTAGAAACTATTAGAAAGCACTCAATCAATGCACAAATCCACTCACCCAGAACACCATGAAATCTACGTAAAGGGGGGTAATGTCCCCACTATATT	485	17438986	0.976358379	40	452	2913	0.943837754	2.08278537	0.140405616	0.224742268	0.413416537	485	32	4	605	2L:17438832-17439071	8	101	679	FBgn0260632	1797.99	61.25333333	93.53666667	0.056173839	1.648889856	1.079790457
0.01	dme-miR-304-5p	7mer-m8	TGAGATT	2L	17439170	17439176	-	2L_17439170_17439176_-	0.556366543	pooled	dl	FBtr0081007|FBtr0340250	17438644|17438644	17439788|17439788	2L	-	17439116	17439218	3'utr	dl	FlyBase	G14145.1	GCAATTGCAGAATGACCACCAGGATGGCAGTAAGTTGACTGTTGAGATTTTTCCCAAACTGGTGTCGGTCTTCTCTATCCTCTATTGTGTCTGTCGCGACTTT	16	17439183	0.982787597	10	16	124	1	1.322219295	0.238095238	0.25	0.428571429	16	0	0	21	2L:17439116-17439218	7	7	680	FBgn0260632	1797.99	61.25333333	93.53666667	0.003893236	0.114279495	0.074836962
0.01	dme-miR-275-3p,dme-miR-306-5p	6mer3-8	GTACCT	2L	17439328	17439333	-	2L_17439328_17439333_-	1	pooled	dl	FBtr0081007|FBtr0340250	17438644|17438644	17439788|17439788	2L	-	17439308	17439360	3'utr	dl	FlyBase	G14146.2	AAATTGAAACCGAAAACCCGATCATATGTACCTACAACACGGTGTGTATATTT	122	17439334	0.955127304	5	116	562	0.962732919	2.190331698	0.254658385	0.262295082	0.440993789	122	6	0	155	2L:17439308-17439360	6	120	681	FBgn0260632	1797.99	61.25333333	93.53666667	0.066741194	1.959077057	1.282919354
0.01	dme-miR-1006-3p	6mer2-7	GAATTT	2L	17439579	17439584	-	2L_17439579_17439584_-	1	pooled	dl	FBtr0081007|FBtr0340250	17438644|17438644	17439788|17439788	2L	-	17439566	17439609	3'utr	dl	FlyBase	G14148.1	AGCGCAATGTCTTCAGTACCTTAATGAATTTGTATTTGTTTTAT	12	17439585	0.80425104	5	11	106	1	1.204119983	0	0.333333333	0.5	12	0	0	16	2L:17439566-17439609	6	11	682	FBgn0260632	1797.99	61.25333333	93.53666667	0.006117943	0.179582064	0.117600941
0.01	dme-miR-318-3p	6mer2-7	CCAGTG	2L	17439690	17439695	-	2L_17439690_17439695_-	1	pooled	dl	FBtr0081007|FBtr0340250	17438644|17438644	17439788|17439788	2L	-	17439664	17439717	3'utr	dl	FlyBase	G14149.1	AACGAAGCAAGTTGGCTTCAAGCCAGTGGAAATTGCATTGTATTTCTCGGAATC	5	17439705	0.950334374	3	5	25	1	0.84509804	0	0.2	0.428571429	5	0	0	7	2L:17439664-17439717	6	5	683	FBgn0260632	1797.99	61.25333333	93.53666667	0.002780883	0.081628211	0.053454973
0.01	dme-miR-1006-3p	7mer-A1	GAATTTA	2L	17460360	17460366	-	2L_17460360_17460366_-	0.823349562	pooled	BicD	FBtr0330225	17459603	17461725	2L	-	17460363	17460394	3'utr	BicD	FlyBase	G14166.1	ATTGTGTAAATTACCGAGCCATTAAATTGAAT	9	17460383	0.716218407	4	9	52	1	1.079181246	0.416666667	0.222222222	0.416666667	9	0	0	12	2L:17460363-17460394	3	1	684	FBgn0000183	544.58	15.32	23.58666667	0.001836277	0.065274151	0.042396834
0.01	dme-miR-277-3p	6mer3-8	TGCATT	2L	17460864	17460869	-	2L_17460864_17460869_-	1	pooled	BicD	FBtr0330226|FBtr0330225|FBtr0081002	17460815|17459603|17460815	17461665|17461725|17461725	2L	-	17460816	17460940	3'utr	BicD	FlyBase	G14167.1	AATTTGCAATTGAGAAAAACTAAGTTTTTGCGTCTTATTTAGCATTAATTGCAAACATAACTTATGATTTGTGCATTATTATTTAATACAATTAATAAATTGCAACGCAACAAAATTGAGCAAGA	24	17460871	0.993098032	18	20	238	0.862068966	1.096910013	0.344827586	0.208333333	0.344827586	24	3	1	25	2L:17460816-17460940	6	6	685	FBgn0000183	544.58	15.32	23.58666667	0.011017665	0.391644909	0.254381006
0.01	dme-miR-970-3p	6mer3-8	TCTTAT	2L	17460903	17460908	-	2L_17460903_17460908_-	0.999999304	pooled	BicD	FBtr0330226|FBtr0330225|FBtr0081002	17460815|17459603|17460815	17461665|17461725|17461725	2L	-	17460816	17460940	3'utr	BicD	FlyBase	G14167.1	AATTTGCAATTGAGAAAAACTAAGTTTTTGCGTCTTATTTAGCATTAATTGCAAACATAACTTATGATTTGTGCATTATTATTTAATACAATTAATAAATTGCAACGCAACAAAATTGAGCAAGA	24	17460902	0.993098032	18	20	238	0.862068966	1.096910013	0.344827586	0.208333333	0.344827586	24	3	1	25	2L:17460816-17460940	6	12	686	FBgn0000183	544.58	15.32	23.58666667	0.02203533	0.783289817	0.508762012
0.01	dme-miR-2b-2-5p	6mer2-7	TGAAGA	2L	17461005	17461010	-	2L_17461005_17461010_-	0.996861171	pooled	BicD	FBtr0330226|FBtr0330225|FBtr0081002	17460815|17459603|17460815	17461665|17461725|17461725	2L	-	17460955	17461021	3'utr	BicD	FlyBase	G14168.1	CAGATAGATGATGAAGATTTTTGTATTTATTGAGCGGCATTTGGTCGCCATGAAATGAAGAAATTGT	12	17461001	0.987985676	9	12	99	1	1.204119983	0.1875	0.166666667	0.375	12	0	0	16	2L:17460955-17461021	6	9	687	FBgn0000183	544.58	15.32	23.58666667	0.016526497	0.587467363	0.381571509
0.01	dme-miR-283-5p	7mer-m8	TGATATT	2L	17461215	17461221	-	2L_17461215_17461221_-	0.620203677	pooled	BicD	FBtr0330226|FBtr0330225|FBtr0081002	17460815|17459603|17460815	17461665|17461725|17461725	2L	-	17461198	17461248	3'utr	BicD	FlyBase	G14170.1	CACAAATTGATGTTGAACAGATGGTATTGATATTGGCAACTGAAACATGCA	16	17461216	0.735856191	7	16	108	1	1.414973348	0.115384615	0.4375	0.653846154	16	0	0	26	2L:17461198-17461248	7	13	688	FBgn0000183	544.58	15.32	23.58666667	0.023871607	0.848563969	0.551158847
0.01	dme-miR-317-3p	6mer3-8	TGTGTT	2L	17461499	17461504	-	2L_17461499_17461504_-	1	pooled	BicD	FBtr0330226|FBtr0305688|FBtr0330225|FBtr0081002	17460815|17461396|17459603|17460815	17461665|17462145|17461725|17461725	2L	-	17461430	17461746	stop_codon	BicD	FlyBase	G14172.1	AGTAACGCCAATCCATTCTAACATAAGATCAGCGTGCAGCGTAAACTTCTAGCTTTGGTTTATACTTTGCTTAAGTTGTAAAGTCGTTGGAGTTCCTGCGGAAATGAGAGATTCCCAAAACCACATGATATACTGCGAACGTATTTGAGAACGAAGCTATATCCCAGCTGTATCCAACTACTATAACTATGTTTGTTTGTATTGTACTTGTATTTATTGAAAGTTTAGTTAGATGAAAGTTTTGTGTTAGGCAAGGGAGCAACAAACGGTTATTAACGGTTAGTTACTTAAACGTCCATTTAATTTAATTAAAAACA	272	17461505	0.945663952	49	263	2011	0.969359331	2.240549248	0.200557103	0.261029412	0.440111421	272	10	1	348	2L:17461430-17461746	6	89	689	FBgn0000183	544.58	15.32	23.58666667	0.163428697	5.809399478	3.773318259
0.01	dme-miR-283-5p	6mer3-8	TGATAT	2L	17461616	17461621	-	2L_17461616_17461621_-	1	pooled	BicD	FBtr0330226|FBtr0305688|FBtr0330225|FBtr0081002	17460815|17461396|17459603|17460815	17461665|17462145|17461725|17461725	2L	-	17461430	17461746	stop_codon	BicD	FlyBase	G14172.1	AGTAACGCCAATCCATTCTAACATAAGATCAGCGTGCAGCGTAAACTTCTAGCTTTGGTTTATACTTTGCTTAAGTTGTAAAGTCGTTGGAGTTCCTGCGGAAATGAGAGATTCCCAAAACCACATGATATACTGCGAACGTATTTGAGAACGAAGCTATATCCCAGCTGTATCCAACTACTATAACTATGTTTGTTTGTATTGTACTTGTATTTATTGAAAGTTTAGTTAGATGAAAGTTTTGTGTTAGGCAAGGGAGCAACAAACGGTTATTAACGGTTAGTTACTTAAACGTCCATTTAATTTAATTAAAAACA	272	17461621	0.945663952	49	263	2011	0.969359331	2.240549248	0.200557103	0.261029412	0.440111421	272	10	1	348	2L:17461430-17461746	6	70	690	FBgn0000183	544.58	15.32	23.58666667	0.128539425	4.569190601	2.967778406
0.01	dme-miR-277-3p	6mer2-7	GCATTT	2L	17475005	17475010	-	2L_17475005_17475010_-	1	pooled	Aac11	FBtr0081001	17474910	17475587	2L	-	17474922	17475029	3'utr	Aac11	FlyBase	G14190.1	AACTGTTTGCGACAGATCGGCATTTGTTTTAAACCCATTAGTTTTTATTTGACATGTAATATCAAATTAACAATTGTACCATTTAGAGATGCAAATCAGCAAAAAAAA	14	17475024	0.983139463	12	13	100	0.9375	1.176091259	0.0625	0.142857143	0.25	14	1	0	15	2L:17474922-17475029	6	7	691	FBgn0027885	2398.67	116.9633333	177.4933333	0.002918284	0.059847816	0.039438101
0.01	dme-miR-33-5p	7mer-A1	AATGCAA	2L	17475324	17475330	-	2L_17475324_17475330_-	0.782911824	pooled	Aac11	FBtr0081001	17474910	17475587	2L	-	17475282	17475340	3'utr	Aac11	FlyBase	G14192.1	ATGGAAATTAAATGCAACATTTTTACATCCATTTTACTCATACACTCACGCATTGCTTT	7	17475301	0.985766998	5	6	46	1	1.041392685	0.090909091	0.428571429	0.636363636	7	0	0	11	2L:17475282-17475340	7	3	692	FBgn0027885	2398.67	116.9633333	177.4933333	0.001250693	0.025649064	0.016902043
0.01	dme-miR-996-3p,dme-miR-279-3p	6mer2-7	CTAGTC	2L	17475521	17475526	-	2L_17475521_17475526_-	1	pooled	Aac11	FBtr0081001	17474910	17475587	2L	-	17475510	17475548	3'utr	Aac11	FlyBase	G14193.1	ACTTCACTTGAATGGTTTGTCCCTAGTCCGTAGACATAC	18	17475532	0.638744286	8	17	138	0.96875	1.491361694	0.25	0.444444444	0.6875	18	1	0	31	2L:17475510-17475548	6	18	693	FBgn0027885	2398.67	116.9633333	177.4933333	0.007504159	0.153894383	0.10141226
0.01	dme-miR-2535b-3p	6mer2-7	CGTGAG	2L	17475569	17475574	-	2L_17475569_17475574_-	1	pooled	Aac11	FBtr0081001	17474910	17475587	2L	-	17475556	17475584	3'utr	Aac11	FlyBase	G14194.1	AAGAATCAATCGTGAGGCAGAAGAGCAGC	12	17475572	0.931685776	2	12	24	1	1.146128036	0.285714286	0.166666667	0.285714286	12	0	0	14	2L:17475556-17475584	6	12	694	FBgn0027885	2398.67	116.9633333	177.4933333	0.005002772	0.102596255	0.067608173
0.01	dme-bantam-3p	8mer-A1	TGATCTCA	2L	17481931	17481938	+	2L_17481931_17481938_+	0.631136385	pooled	CG5110	FBtr0306162	17481785	17482037	2L	+	17481886	17481965	3'utr	CG5110	FlyBase	G6343.1	CACCATTGTACTATTCCGGGAATTTATTTCATATCCTGCGAAGGGTGATCTCAAAGATGAACAAAGTTCCGAGTCCTCCG	57	17481931	0.976862343	8	52	338	0.943661972	1.525044807	0.478873239	0.228070175	0.38028169	57	3	1	67	2L:17481886-17481965	8	51	695	FBgn0032642	238.3333333	55.84666667	85.14666667	0.213986014	0.913214755	0.598966489
0.01	dme-miR-92b-3p	8mer-A1	GTGCAATA	2L	1750844	1750851	-	2L_1750844_1750851_-	0.628916032	pooled	CG17712	FBtr0077903	1750685	1750870	2L	-	1750831	1750884	stop_codon	CG17712	FlyBase	G8628.1	TGTCCACAATGTGAGGGAGTCTGTATTACATAGGTGCAATATATGAATGATTCC	6	1750850	0.986173164	4	5	40	0.857142857	0.77815125	0.285714286	0.166666667	0.285714286	6	1	0	6	2L:1750831-1750884	8	3	696	FBgn0027597	90	7.57	11.55	0.033333333	0.396301189	0.25974026
0.01	dme-miR-965-3p	7mer-m8	TACGCTT	2L	17603591	17603597	+	2L_17603591_17603597_+	0.620204855	pooled	Sytalpha	FBtr0340251|FBtr0303254|FBtr0080987|FBtr0303255	17603287|17603287|17603287|17603287	17604387|17603640|17603640|17603640	2L	+	17603570	17603610	3'utr	Sytalpha	FlyBase	G6351.1	ATATATTATTCTGTGTATATATACGCTTTAACGATCGGAAG	11	17603591	0.972708518	2	7	82	0.666666667	0.602059991	0.583333333	0.090909091	0.166666667	11	3	1	8	2L:17603570-17603610	7	11	697	FBgn0261089	4	0.173333333	0.276666667	2.75	63.46153846	39.75903614
0.01	dme-miR-305-3p	6mer3-8	ATGTGC	2L	17603978	17603983	+	2L_17603978_17603983_+	1	pooled	Sytalpha	FBtr0340251	17603287	17604387	2L	+	17603961	17603997	3'utr	Sytalpha	FlyBase	G6352.1	CAAATATAACTCAATGAATGTGCTTTGTACGGTATCA	14	17603975	0.880109749	2	14	115	1	1.301029996	0.3	0.285714286	0.5	14	0	0	20	2L:17603961-17603997	6	14	698	FBgn0261089	4	0.173333333	0.276666667	3.5	80.76923077	50.60240964
0.01	dme-miR-275-3p,dme-miR-306-5p	6mer3-8	GTACCT	2L	17604054	17604059	+	2L_17604054_17604059_+	1	pooled	Sytalpha	FBtr0340251	17603287	17604387	2L	+	17604028	17604077	3'utr	Sytalpha	FlyBase	G6353.1	ATTTTATGTGTCAGAAATGTCAAGATGTACCTAAAATAAAAATTATTACC	130	17604053	0.84082107	3	129	731	1	2.250420002	0.005617978	0.292307692	0.483146067	130	0	0	178	2L:17604028-17604077	6	129	699	FBgn0261089	4	0.173333333	0.276666667	32.25	744.2307692	466.2650602
0.01	dme-miR-2a-2-5p	7mer-m1	GATGAGG	2L	17972272	17972278	+	2L_17972272_17972278_+	0.823386518	pooled	CG5674	FBtr0081022	17972122	17974868	2L	+	17972261	17972300	3'utr	CG5674	FlyBase	G6354.1	AGTTGACCCCCGATGAGGAGCTGCGACTGAAAATGATCCA	12	17972282	0.800433793	4	12	41	1	1.176091259	0.266666667	0.25	0.4	12	0	0	15	2L:17972261-17972300	7	12	700	FBgn0032656	133.77	5.08	7.833333333	0.089706212	2.362204724	1.531914894
0.01	dme-miR-307a-3p	7mer-A1	GTTGTGA	2L	17973474	17973480	+	2L_17973474_17973480_+	0.823349542	pooled	CG5674	FBtr0290267|FBtr0081021|FBtr0340182|FBtr0081022	17973392|17973392|17973392|17972122	17974868|17974868|17974868|17974868	2L	+	17973453	17973511	3'utr	CG5674	FlyBase	G6358.1	TTGAGGGCACACACACCTGGAGTTGTGATCGAATTAGCTATGTGATTTACAATTCCATT	15	17973499	0.983201054	6	14	112	0.88	1.342422681	0	0.266666667	0.56	15	3	0	22	2L:17973453-17973511	7	7	701	FBgn0032656	133.77	5.08	7.833333333	0.052328624	1.377952756	0.893617021
0.01	dme-miR-308-3p	7mer-m1	TGTGATT	2L	17973493	17973499	+	2L_17973493_17973499_+	0.443131017	pooled	CG5674	FBtr0290267|FBtr0081021|FBtr0340182|FBtr0081022	17973392|17973392|17973392|17972122	17974868|17974868|17974868|17974868	2L	+	17973453	17973511	3'utr	CG5674	FlyBase	G6358.1	TTGAGGGCACACACACCTGGAGTTGTGATCGAATTAGCTATGTGATTTACAATTCCATT	15	17973499	0.983201054	6	14	112	0.88	1.342422681	0	0.266666667	0.56	15	3	0	22	2L:17973453-17973511	7	5	702	FBgn0032656	133.77	5.08	7.833333333	0.037377588	0.984251969	0.638297872
0.01	dme-miR-995-3p,dme-miR-998-3p	7mer-m8	TGGTGCT	2L	17973602	17973608	+	2L_17973602_17973608_+	0.620204031	pooled	CG5674	FBtr0290267|FBtr0081021|FBtr0340182|FBtr0081022	17973392|17973392|17973392|17972122	17974868|17974868|17974868|17974868	2L	+	17973587	17973629	3'utr	CG5674	FlyBase	G6359.1	AAGCAGAGAGCTATGTGGTGCTGAAAATGCAATAGAAACTATT	11	17973602	0.937731707	4	11	58	1	1.176091259	0.133333333	0.272727273	0.466666667	11	0	0	15	2L:17973587-17973629	7	11	703	FBgn0032656	133.77	5.08	7.833333333	0.082230694	2.165354331	1.404255319
0.01	dme-miR-9b-5p,dme-miR-9c-5p	6mer2-7	CCAAAG	2L	17974126	17974131	+	2L_17974126_17974131_+	1	pooled	CG5674	FBtr0290267|FBtr0081021|FBtr0340182|FBtr0081022	17973392|17973392|17973392|17972122	17974868|17974868|17974868|17974868	2L	+	17974111	17974177	3'utr	CG5674	FlyBase	G6360.1	AAGAAATTTTTACTTCCAAAGTGAAACTTGTTAGGTTATTTTTTAGTGTAGAAAGGGAATTATTTTT	8	17974124	0.99199936	5	8	91	1	1	0	0.25	0.4	8	0	0	10	2L:17974111-17974177	6	5	704	FBgn0032656	133.77	5.08	7.833333333	0.037377588	0.984251969	0.638297872
0.01	dme-miR-2a-3p,dme-miR-2b-3p	7mer-A1	TGTGATA	2L	17974325	17974331	+	2L_17974325_17974331_+	0.801970437	pooled	CG5674	FBtr0290267|FBtr0290267|FBtr0290267|FBtr0081021|FBtr0081021|FBtr0081021|FBtr0340182|FBtr0340182|FBtr0340182|FBtr0081022|FBtr0081022|FBtr0081022	17973392|17973392|17973392|17973392|17973392|17973392|17973392|17973392|17973392|17972122|17972122|17972122	17974868|17974868|17974868|17974868|17974868|17974868|17974868|17974868|17974868|17974868|17974868|17974868	2L	+	17974288	17974348	3'utr	CG5674	FlyBase	G6361.1	AAATAGTTTATTTTGTATCTTTGGACTAAAAACACATTGTGATAAAATGCACCATGAGCTT	175	17974324	0.823346912	6	165	985	0.951965066	1.384213984	0.170305677	0.245714286	0.423580786	175	3	8	218	2L:17974288-17974348	7	143	705	FBgn0032656	133.77	5.08	7.833333333	1.068999028	28.1496063	18.25531915
0.01	dme-miR-970-3p	6mer3-8	TCTTAT	2L	17974432	17974437	+	2L_17974432_17974437_+	1	pooled	CG5674	FBtr0290267|FBtr0081021|FBtr0340182|FBtr0081022	17973392|17973392|17973392|17972122	17974868|17974868|17974868|17974868	2L	+	17974415	17974443	3'utr	CG5674	FlyBase	G6362.1	GGTTTTCCTACAACGACTCTTATTCCTAT	5	17974435	0.654042299	3	4	41	0.857142857	0.77815125	0	0.4	0.571428571	5	1	0	6	2L:17974415-17974443	6	5	706	FBgn0032656	133.77	5.08	7.833333333	0.037377588	0.984251969	0.638297872
0.01	dme-miR-277-3p	6mer2-7	GCATTT	2L	17974650	17974655	+	2L_17974650_17974655_+	1	pooled	CG5674	FBtr0290267|FBtr0081021|FBtr0340182|FBtr0081022	17973392|17973392|17973392|17972122	17974868|17974868|17974868|17974868	2L	+	17974633	17974680	3'utr	CG5674	FlyBase	G6365.1	TGTCGTCATCGTTTCAAGCATTTCTCTGTTTTTTAGATATGTACGTAT	43	17974665	0.787919566	7	40	509	0.946428571	1.72427587	0.125	0.23255814	0.410714286	43	3	0	53	2L:17974633-17974680	6	39	707	FBgn0032656	133.77	5.08	7.833333333	0.29154519	7.677165354	4.978723404
0.01	dme-miR-12-5p	6mer3-8	AATACT	2L	17974708	17974713	+	2L_17974708_17974713_+	1	pooled	CG5674	FBtr0290267|FBtr0081021|FBtr0340182|FBtr0081022	17973392|17973392|17973392|17972122	17974868|17974868|17974868|17974868	2L	+	17974682	17974742	3'utr	CG5674	FlyBase	G6366.1	TTGTTTAGCTAAGTGATAGGAGACACAATACTTGCAAGTTTAGGATGATACGATCTACAAT	28	17974710	0.929888185	7	26	157	0.944444444	1.531478917	0.166666667	0.285714286	0.444444444	28	2	0	34	2L:17974682-17974742	6	22	708	FBgn0032656	133.77	5.08	7.833333333	0.164461389	4.330708661	2.808510638
0.01	dme-miR-304-5p	7mer-m8	TGAGATT	2L	18129026	18129032	+	2L_18129026_18129032_+	0.620203442	pooled	CG5758	FBtr0340575|FBtr0081036|FBtr0081035|FBtr0340576|FBtr0081037|FBtr0340577	18128943|18128943|18128943|18128943|18128943|18128943	18129862|18129862|18129862|18129862|18129862|18129862	2L	+	18128983	18129128	3'utr	CG5758	FlyBase	G6380.1	ATATATCGCGATGGTAAATGCGAAAATAACACAGGCGGCACTTTGAGATTGTTTTTGGGATCCCTCAATCGGCCTTCGAGTCTTGTATCAGTCTATTTCCGAAGTAGGAGACATTCCAGGCCCTTCGACAATTAGTCTATTGTCGC	56	18129025	0.928818804	17	56	364	1	1.857332496	0.069444444	0.232142857	0.402777778	56	0	0	72	2L:18128983-18129128	7	22	709	FBgn0032666	5	0.196666667	0.306666667	4.4	111.8644068	71.73913043
0.01	dme-bantam-3p	6mer3-8	TGATCT	2L	18129181	18129186	+	2L_18129181_18129186_+	1	pooled	CG5758	FBtr0340575|FBtr0081036|FBtr0081035|FBtr0340576|FBtr0081037|FBtr0340577	18128943|18128943|18128943|18128943|18128943|18128943	18129862|18129862|18129862|18129862|18129862|18129862	2L	+	18129134	18129354	3'utr	CG5758	FlyBase	G6381.1	ATTATTTTGGCAATTAATTAGCAGTATGTACAATATTTTTTTGCAATTGATCTGCGTTAGAGGAACGAATGTGAGAGGGAGGCGAGCGCTAAAAGCGTTTTTGTATAGTTCTGGGCTAATTTTGTAACGAATTTTTCTAGTTTAGTTCTTAGTTTTTCATGTATGTTTTAAGTTTAGCATTGAACGAGGCGGTGAAACGAAGTATACTACAAAGTCAACAT	335	18129182	0.902906847	30	322	2483	0.96091954	2.144055027	0.468965517	0.205970149	0.388505747	335	15	2	418	2L:18129134-18129354	6	274	710	FBgn0032666	5	0.196666667	0.306666667	54.8	1393.220339	893.4782609
0.01	dme-miR-190-5p	7mer-m8	ACATATC	2L	18129633	18129639	+	2L_18129633_18129639_+	0.674514898	pooled	CG5758	FBtr0340575|FBtr0081036|FBtr0081035|FBtr0340576|FBtr0081037|FBtr0340577	18128943|18128943|18128943|18128943|18128943|18128943	18129862|18129862|18129862|18129862|18129862|18129862	2L	+	18129558	18129813	3'utr	CG5758	FlyBase	G6384.1	ACGTATACTATGCACATTAGCGCTCATCAGTGTTTATGCTTTTTTGAGTCTATCCATATGAGGGAGCATAGGAAAACATATCGGCTAAATCGGCGAATCGAGCCTAGAGCGACCAAAATTCAAACGCAAAAATCCCTGGCATGATATATCTATAGAACGAGTATATTACGAACAGATATTGTATTTTTTAATTTACGGTATTGATATTTAATGTATCTGTGTATATGAACAACAAAGCAATGAGAACGGAGCATCC	90	18129603	0.999991556	35	82	690	0.905511811	1.583576586	0.086614173	0.311111111	0.511811024	90	10	2	115	2L:18129558-18129813	7	5	711	FBgn0032666	5	0.196666667	0.306666667	1	25.42372881	16.30434783
0.01	dme-miR-283-5p	8mer-m1	TGATATTT	2L	18129759	18129766	+	2L_18129759_18129766_+	0.555593841	pooled	CG5758	FBtr0340575|FBtr0081036|FBtr0081035|FBtr0340576|FBtr0081037|FBtr0340577	18128943|18128943|18128943|18128943|18128943|18128943	18129862|18129862|18129862|18129862|18129862|18129862	2L	+	18129558	18129813	3'utr	CG5758	FlyBase	G6384.1	ACGTATACTATGCACATTAGCGCTCATCAGTGTTTATGCTTTTTTGAGTCTATCCATATGAGGGAGCATAGGAAAACATATCGGCTAAATCGGCGAATCGAGCCTAGAGCGACCAAAATTCAAACGCAAAAATCCCTGGCATGATATATCTATAGAACGAGTATATTACGAACAGATATTGTATTTTTTAATTTACGGTATTGATATTTAATGTATCTGTGTATATGAACAACAAAGCAATGAGAACGGAGCATCC	90	18129736	0.999991556	35	82	690	0.905511811	1.583576586	0.086614173	0.311111111	0.511811024	90	10	2	115	2L:18129558-18129813	8	13	712	FBgn0032666	5	0.196666667	0.306666667	2.6	66.10169492	42.39130435
0.01	dme-miR-305-5p	6mer2-7	GTACAA	2L	18130050	18130055	-	2L_18130050_18130055_-	1	pooled	kel	FBtr0081043|FBtr0081042	18129882|18129882	18130773|18133613	2L	-	18129996	18130208	3'utr	kel	FlyBase	G14240.1	TTTAAGCAATATGCATTTGATATGATAGTTCCATTATTTTTCCACTGCCTACTCAAATTTCCATTACCCCATGGCATTTGGCACATGGACCGCTTCGTTTCAGTATGTTAAGTTATGGCTTTAAACCGGAACAATAATATTTAGCCAACTATTGTACAAGCTCTCCACTAGAATCCTATTGTTTAAGTCAATTAGAGTTACAGGTATTATTTA	83	18130057	0.976286725	19	81	534	0.963963964	2.029383778	0.108108108	0.228915663	0.423423423	83	4	0	107	2L:18129996-18130208	6	59	713	FBgn0001301	597.3333333	13.11666667	20.1	0.098772321	4.498094028	2.935323383
0.01	dme-bantam-3p	7mer-A1	GATCTCA	2L	18130470	18130476	-	2L_18130470_18130476_-	0.823349562	pooled	kel	FBtr0081043|FBtr0081042	18129882|18129882	18130773|18133613	2L	-	18130442	18130507	3'utr	kel	FlyBase	G14242.1	TTTCTAATTACAACGCTGCTCTACAAAATTGGATCTCAAAACAATACAAGCATAACGAATCGACCA	572	18130478	0.8780666	9	556	4519	0.96969697	2.526339277	0.024531025	0.160839161	0.307359307	572	20	1	672	2L:18130442-18130507	7	557	714	FBgn0001301	597.3333333	13.11666667	20.1	0.932477679	42.46505718	27.71144279
0.01	dme-miR-999-3p	6mer3-8	AGTTAA	2L	18130728	18130733	-	2L_18130728_18130733_-	1	pooled	kel	FBtr0081043|FBtr0081042	18129882|18129882	18130773|18133613	2L	-	18130686	18130792	stop_codon	kel	FlyBase	G14243.1	GAACGAGCACAATGATTAAATGTGGATAAAATAAGTTGCTTCTGGTAGATCAGCGTTGTAGTTAAAATATTTAAGTATGGAGTTAAACTTCTCTCAAACTCATAAAT	95	18130750	0.98928494	16	86	824	0.903703704	2.086359831	0.192592593	0.336842105	0.533333333	95	13	0	122	2L:18130686-18130792	6	90	715	FBgn0001301	597.3333333	13.11666667	20.1	0.150669643	6.861499365	4.47761194
0.01	dme-miR-184-5p	6mer3-8	TGATAA	2L	18130853	18130858	-	2L_18130853_18130858_-	1	pooled	kel	FBtr0081042	18129882	18133613	2L	-	18130798	18130877	3'utr	kel	FlyBase	G14244.1	TAGATCCTGTCAGCTTAAGTGATAACGAGACTGAGACAACCAGCAGTCAAAACAACCTTCCAAGCACTACCAACAGCAAT	50	18130861	0.878817983	8	43	212	0.865671642	1.286306739	0.059701493	0.24	0.432835821	50	7	2	58	2L:18130798-18130877	6	39	716	FBgn0001301	597.3333333	13.11666667	20.1	0.065290179	2.973316391	1.940298507
0.01	dme-miR-184-5p	6mer3-8	TGATAA	2L	18130979	18130984	-	2L_18130979_18130984_-	1	pooled	kel	FBtr0081042	18129882	18133613	2L	-	18130959	18131013	3'utr	kel	FlyBase	G14245.1	GATCCCTACAAGAACTACAAACTTAATGCTGATAACAACACCTTCAAGCCTAAGC	8	18130988	0.973341844	5	7	38	0.75	1.079181246	0.25	0.625	0.8125	8	4	0	12	2L:18130959-18131013	6	7	717	FBgn0001301	597.3333333	13.11666667	20.1	0.01171875	0.533672173	0.348258706
0.01	dme-miR-8-3p	6mer2-7	AGTATT	2L	18131894	18131899	-	2L_18131894_18131899_-	1	pooled	kel	FBtr0081042	18129882	18133613	2L	-	18131889	18131927	5'utr	kel	FlyBase	G14247.1	AGCTGTTGAAGAGCATTCTGCGGCAGATAGTATTCCAAG	5	18131897	0.952805705	2	3	20	0.666666667	0.77815125	0	0.6	0.777777778	5	3	0	6	2L:18131889-18131927	6	3	718	FBgn0001301	597.3333333	13.11666667	20.1	0.005022321	0.228716645	0.149253731
0.01	dme-miR-34-5p	6mer2-7	ACTGCC	2L	18133094	18133099	-	2L_18133094_18133099_-	1	pooled	kel	FBtr0081042	18129882	18133613	2L	-	18133043	18133122	5'utr	kel	FlyBase	G14248.1	CAGCCACAACAACCTCAACGCATACTGCCCATGAATAACTATAGGAATGATTTGTATGATCGATCTGCCGCCGGCGGAGT	11	18133100	0.95830605	7	11	49	1	1.204119983	0.0625	0.363636364	0.5625	11	0	0	16	2L:18133043-18133122	6	7	719	FBgn0001301	597.3333333	13.11666667	20.1	0.01171875	0.533672173	0.348258706
0.01	dme-miR-33-5p	6mer3-8	CAATGC	2L	18133253	18133258	-	2L_18133253_18133258_-	1	pooled	kel	FBtr0081042	18129882	18133613	2L	-	18133185	18133257	5'utr	kel	FlyBase	G14249.1	AATGCCCCTGCAAATGCCGAGGAAATTCAGCAACAACAACAACCAGCTCCCACTGAACCTAATGCCAACAATA	10	18133243	0.931977868	5	8	31	0.75	0.602059991	0	0.4	0.625	10	2	2	12	2L:18133185-18133257	5	4	720	FBgn0001301	597.3333333	13.11666667	20.1	0.006696429	0.304955527	0.199004975
0.01	dme-miR-184-3p	6mer3-8	TCCGTC	2L	18442344	18442349	-	2L_18442344_18442349_-	1	pooled	RpS26	FBtr0331455|FBtr0346591|FBtr0081091	18442033|18441333|18442033	18442717|18442717|18442717	2L	-	18442324	18442371	3'utr	RpS26	FlyBase	G14285.1	TAGACCCTCCATCAAGCAGCTTTCCGTCTACATATAGAGTCCGGCTTT	27	18442350	0.724069116	2	27	156	1	1.662757832	0.086956522	0.407407407	0.652173913	27	0	0	46	2L:18442324-18442371	6	27	721	FBgn0261597	11515.21333	2323.596667	3532.976667	0.002344724	0.011619917	0.007642281
0.01	dme-miR-252-5p	6mer3-8	GTACTT	2L	18532142	18532147	-	2L_18532142_18532147_-	0.962587834	pooled	Pde11	FBtr0343830|FBtr0303163	18532023|18532023	18533334|18534130	2L	-	18532120	18532171	3'utr	Pde11	FlyBase	G14333.1	TGTAATCCTTCTTTAGACTAGATTGTACTTTGTGAGTTTTGTTATTTATTGT	19	18532159	0.761690546	6	17	219	0.916666667	1.041392685	0.083333333	0.263157895	0.416666667	19	1	1	22	2L:18532120-18532171	6	17	722	FBgn0085370	2569.533333	47.93666667	73.66666667	0.006615987	0.354634587	0.230769231
0.01	dme-miR-184-5p	8mer-A1	TGATAAGA	2L	18532343	18532350	-	2L_18532343_18532350_-	0.601217767	pooled	Pde11	FBtr0343830|FBtr0303163	18532023|18532023	18533334|18534130	2L	-	18532324	18532400	3'utr	Pde11	FlyBase	G14335.1	TCCCCGTCGCTGCGCTCTTTTCGAATTTAAATAATTGTAATGTTATGCGATGATAAGAAATGTATTTGTATCTGCAT	14	18532380	0.74797074	7	13	112	1	1.230448921	0.352941176	0.214285714	0.352941176	14	0	0	17	2L:18532324-18532400	8	7	723	FBgn0085370	2569.533333	47.93666667	73.66666667	0.00272423	0.146026007	0.095022624
0.01	dme-miR-1006-3p	8mer-A1	CGAATTTA	2L	18532372	18532379	-	2L_18532372_18532379_-	0.671697512	pooled	Pde11	FBtr0343830|FBtr0303163	18532023|18532023	18533334|18534130	2L	-	18532324	18532400	3'utr	Pde11	FlyBase	G14335.1	TCCCCGTCGCTGCGCTCTTTTCGAATTTAAATAATTGTAATGTTATGCGATGATAAGAAATGTATTTGTATCTGCAT	14	18532380	0.74797074	7	13	112	1	1.230448921	0.352941176	0.214285714	0.352941176	14	0	0	17	2L:18532324-18532400	8	6	724	FBgn0085370	2569.533333	47.93666667	73.66666667	0.002335054	0.125165148	0.081447964
0.01	dme-miR-2a-2-5p	6mer3-8	TGATGA	2L	18532523	18532528	-	2L_18532523_18532528_-	1	pooled	Pde11	FBtr0343830|FBtr0303163	18532023|18532023	18533334|18534130	2L	-	18532456	18532586	3'utr	Pde11	FlyBase	G14336.1	TGAATTATCTCTATGGGTACCAAAAGTCTAACTTTAGTAGCATTAACCAACCGCTTAGTGATGATGTTAGCTGTCAAGTAACGAGAAACCGATCCGATCGCGAGCCTAGATTGTAATAATCACCCATACAT	53	18532532	0.979184008	15	52	353	0.985915493	1.84509804	0.070422535	0.245283019	0.436619718	53	1	0	70	2L:18532456-18532586	6	38	725	FBgn0085370	2569.533333	47.93666667	73.66666667	0.014788678	0.792712607	0.515837104
0.01	dme-bantam-3p	6mer3-8	TGATCT	2L	18532881	18532886	-	2L_18532881_18532886_-	1	pooled	Pde11	FBtr0112545|FBtr0343831|FBtr0112544|FBtr0343830|FBtr0303163|FBtr0303162	18532726|18532726|18532726|18532023|18532023|18532726	18533334|18533334|18533334|18533334|18534130|18534130	2L	-	18532857	18532944	3'utr	Pde11	FlyBase	G14339.1	ATAGAAAGATTCCTATAAACGTATGTAAGTCGTTATATACCTATGTATGTGTATATTCTGATCTGTGTGTGTTTGTAACTTAAATTTT	32	18532886	0.841162712	10	27	344	0.837837838	1.190331698	0.459459459	0.125	0.243243243	32	5	1	31	2L:18532857-18532944	6	22	726	FBgn0085370	2569.533333	47.93666667	73.66666667	0.008561866	0.458938878	0.298642534
0.01	dme-miR-11-3p	7mer-m1	TGTGATG	2L	18533243	18533249	-	2L_18533243_18533249_-	0.535571042	pooled	Pde11	FBtr0112545|FBtr0343831|FBtr0112544|FBtr0343830|FBtr0303163|FBtr0303162	18532726|18532726|18532726|18532023|18532023|18532726	18533334|18533334|18533334|18533334|18534130|18534130	2L	-	18533222	18533336	stop_codon	Pde11	FlyBase	G14341.1	AAATACATCCCAATCTGGTGTGTTCCTAGAAACTCGGAAACAGATTAAAGGGGATCATATTTAACATGATAACTCTTAAACCACATATGTGATGCCTAAAAGTATGCAAGAAATC	33	18533251	0.954955855	10	29	209	0.897959184	1.643452676	0.020408163	0.303030303	0.530612245	33	5	0	44	2L:18533222-18533336	7	15	727	FBgn0085370	2569.533333	47.93666667	73.66666667	0.005837636	0.312912871	0.20361991
0.01	dme-miR-317-3p	7mer-m8	TGTGTTC	2L	18533312	18533318	-	2L_18533312_18533318_-	0.661613828	pooled	Pde11	FBtr0112545|FBtr0343831|FBtr0112544|FBtr0343830|FBtr0303163|FBtr0303162	18532726|18532726|18532726|18532023|18532023|18532726	18533334|18533334|18533334|18533334|18534130|18534130	2L	-	18533222	18533336	stop_codon	Pde11	FlyBase	G14341.1	AAATACATCCCAATCTGGTGTGTTCCTAGAAACTCGGAAACAGATTAAAGGGGATCATATTTAACATGATAACTCTTAAACCACATATGTGATGCCTAAAAGTATGCAAGAAATC	33	18533321	0.954955855	10	29	209	0.897959184	1.643452676	0.020408163	0.303030303	0.530612245	33	5	0	44	2L:18533222-18533336	7	12	728	FBgn0085370	2569.533333	47.93666667	73.66666667	0.004670109	0.250330297	0.162895928
0.01	dme-miR-278-3p	6mer2-7	CCACCG	2L	18533355	18533360	-	2L_18533355_18533360_-	1	pooled	Pde11	FBtr0303163|FBtr0303162	18532023|18532726	18534130|18534130	2L	-	18533339	18533381	3'utr	Pde11	FlyBase	G14342.1	CGGAGACAAATAGCAATGGGGCCACCGCTATGGCGGTTGAAAA	9	18533365	0.865002909	3	9	31	1	1.146128036	0.142857143	0.333333333	0.571428571	9	0	0	14	2L:18533339-18533381	6	9	729	FBgn0085370	2569.533333	47.93666667	73.66666667	0.003502582	0.187747723	0.122171946
0.01	dme-miR-9b-5p,dme-miR-9c-5p	6mer3-8	ACCAAA	2L	18533528	18533533	-	2L_18533528_18533533_-	1	pooled	Pde11	FBtr0303163|FBtr0303162	18532023|18532726	18534130|18534130	2L	-	18533411	18533624	3'utr	Pde11	FlyBase	G14343.1	AGCACGGAATCGGGATTGGCAGTGCCAGCATCGGTGGTAGTGGGCTAATCAGCCTGACCACACCACTGCTGGCTATGGACAGTGATAGGATACCAAAAATCGTAGGCAAAATTGGAAATCTCGATGGCCTGCCCTTCGCCAATGGCATTGGAGGTCCACAAAATGGTCATGGGTTGCCCTTCGGCAGCTATCAGCATCATCATCATCACCAGCA	269	18533512	0.937977595	24	257	1468	0.957264957	1.924279286	0.256410256	0.230483271	0.41025641	269	12	3	336	2L:18533411-18533624	6	42	730	FBgn0085370	2569.533333	47.93666667	73.66666667	0.01634538	0.876156039	0.570135747
0.01	dme-miR-275-3p,dme-miR-306-5p	7mer-m8	GTACCTG	2L	18534020	18534026	-	2L_18534020_18534026_-	0.70297214	pooled	Pde11	FBtr0303163|FBtr0303162	18532023|18532726	18534130|18534130	2L	-	18534002	18534087	3'utr	Pde11	FlyBase	G14345.1	CAGGCCGCCGAGGAGAATGGTCACGATGCTGAAGTGGATGAGGCATCCTGCCGTTCTAACAGTACCTGCAGCTCCTCGACCGCCTC	10	18534038	0.952810201	7	9	45	0.9	1.255272505	0	0.4	0.7	10	2	0	18	2L:18534002-18534087	7	3	731	FBgn0085370	2569.533333	47.93666667	73.66666667	0.001167527	0.062582574	0.040723982
0.01	dme-miR-14-3p	6mer3-8	AAGACT	2L	18594640	18594645	+	2L_18594640_18594645_+	1	pooled	CG15160	FBtr0343825|FBtr0081070	18594208|18594208	18595429|18595429	2L	+	18594610	18594691	3'utr	CG15160	FlyBase	G6407.1	CATCAAGGGGAATCTAGGACAACACGTGCAAAGACTTTACACTTACACCCTCGACTTAACTTATGTTTGTGTGTTGACATAG	18	18594647	0.981286389	8	17	111	0.966666667	1.462397998	0.266666667	0.444444444	0.666666667	18	1	0	29	2L:18594610-18594691	6	11	732	FBgn0032688	740.6666667	26.16333333	40.19333333	0.014851485	0.420435724	0.273677227
0.01	dme-miR-2b-2-5p	7mer-m8	TTGAAGA	2L	18595312	18595318	+	2L_18595312_18595318_+	0.631525999	pooled	CG15160	FBtr0343825|FBtr0081070	18594208|18594208	18595429|18595429	2L	+	18595317	18595348	3'utr	CG15160	FlyBase	G6409.1	GAGCAATTTCTCAGATTTCTGTGGACTCAAGC	5	18595334	0.614413543	3	5	35	1	0.698970004	0	0	0	5	0	0	5	2L:18595317-18595348	1	2	733	FBgn0032688	740.6666667	26.16333333	40.19333333	0.00270027	0.076442859	0.049759496
0.01	dme-miR-2a-3p,dme-miR-2b-3p	7mer-A1	TGTGATA	2L	18595415	18595421	+	2L_18595415_18595421_+	0.754136197	pooled	CG15160	FBtr0343825|FBtr0343825|FBtr0343825|FBtr0343826|FBtr0343826|FBtr0343826|FBtr0081070|FBtr0081070|FBtr0081070	18594208|18594208|18594208|18595373|18595373|18595373|18594208|18594208|18594208	18595429|18595429|18595429|18595429|18595429|18595429|18595429|18595429|18595429	2L	+	18595400	18595426	3'utr	CG15160	FlyBase	G6410.1	AAATACAAACATCAATGTGATATTTGC	14	18595422	0.880819183	3	14	86	1	1.278753601	0.368421053	0.357142857	0.526315789	14	0	0	19	2L:18595400-18595426	7	14	734	FBgn0032688	740.6666667	26.16333333	40.19333333	0.01890189	0.535100013	0.34831647
0.01	dme-miR-14-3p	6mer3-8	AAGACT	2L	18599774	18599779	-	2L_18599774_18599779_-	1	pooled	CG10413	FBtr0343829|FBtr0081080	18599753|18599753	18600609|18600609	2L	-	18599754	18599916	3'utr	CG10413	FlyBase	G14367.1	CAGCTCGGACGGACATTGATCGATTGTCGTAGACAAGTGTTTTGTGTGTGTAAACTTTATGGAACTGTGACCTAGCTAATAATATAATAATTGATCACAGCATTCATTGTAATCGGTTCTTTCCAATATTTTAAATAAAGACTTAGCGATATGTATTTATGTA	58	18599774	0.83980722	26	56	453	0.986486486	1.86332286	0.094594595	0.206896552	0.378378378	58	1	0	73	2L:18599754-18599916	6	26	735	FBgn0032689	528.2066667	16.84	25.75	0.049223158	1.543942993	1.009708738
0.01	dme-miR-308-3p	7mer-m1	TGTGATT	2L	18600059	18600065	-	2L_18600059_18600065_-	0.521223855	pooled	CG10413	FBtr0343829|FBtr0081080	18599753|18599753	18600609|18600609	2L	-	18600045	18600094	3'utr	CG10413	FlyBase	G14368.1	AACGGAACTCACACCGATATTAACCTCTTTGTGATTGATTATGAATATCT	44	18600066	0.64026379	6	39	424	0.879310345	0.862472136	0.034482759	0.25	0.431034483	44	1	6	51	2L:18600045-18600094	7	42	736	FBgn0032689	528.2066667	16.84	25.75	0.079514332	2.494061758	1.631067961
0.01	dme-miR-184-5p	6mer3-8	TGATAA	2L	18600571	18600576	-	2L_18600571_18600576_-	1	pooled	CG10413	FBtr0343829|FBtr0081080	18599753|18599753	18600609|18600609	2L	-	18600477	18600714	stop_codon	CG10413	FlyBase	G14370.1	CAACGCAGCGCCAGCTATATGGAACTGCTAACCGAACTGACCGCCGATTTGCCGCCCACCATTCTCGTCCATGGTGTCAGCACGGTGACCTCCACAACGCTCTAGACTTCGAATTGGAGATATTCGCGTTTCCATGAGTGATAAAATCCGGAGTGCAACCGGATTTAACCAATTGTGAGGGTGTATTTCCAACATTGTGTGCGTTTTTGTGTGCTCGTAGCTTTATCGAGTAATATTA	123	18600580	0.979415129	22	114	788	0.943037975	1.571126277	0.443037975	0.203252033	0.379746835	123	6	3	149	2L:18600477-18600714	6	55	737	FBgn0032689	528.2066667	16.84	25.75	0.10412591	3.266033254	2.13592233
0.01	dme-miR-277-3p	6mer2-7	GCATTT	2L	18651131	18651136	-	2L_18651131_18651136_-	1	pooled	Cyp310a1	FBtr0081077	18651056	18651170	2L	-	18651093	18651133	3'utr	Cyp310a1	FlyBase	G14386.1	TTTTTTCCAACACTTTGTCGTGTGTGCGCGACACCTGAAAT	6	18651118	0.976087856	4	6	46	1	0.84509804	0	0.166666667	0.285714286	6	0	0	7	2L:18651093-18651133	3	2	738	FBgn0032693	64.66666667	4.783333333	7.37	0.030927835	0.418118467	0.271370421
0.01	dme-miR-2a-3p,dme-miR-2b-3p	8mer-A1	CTGTGATA	2L	18661256	18661263	+	2L_18661256_18661263_+	0.650171355	pooled	MESR3	FBtr0081073|FBtr0081073|FBtr0081073|FBtr0329972|FBtr0329972|FBtr0329972|FBtr0329971|FBtr0329971|FBtr0329971|FBtr0343808|FBtr0343808|FBtr0343808	18661050|18661050|18661050|18661050|18661050|18661050|18661104|18661104|18661104|18661050|18661050|18661050	18661776|18661776|18661776|18661776|18661776|18661776|18661776|18661776|18661776|18661776|18661776|18661776	2L	+	18661020	18661499	stop_codon	MESR3	FlyBase	G6426.1	TCGGACCCCCCAATCCCCAGCAGCATCGTTGAGTAGGGTCGGGCGCGTGGATCTGGAACACGAGCGCCCTATGGTGGCAGAACTGAATCTGCCTCGAAGCCACAACCCAACACAACCACGAAGAAATCCAGGAAAAACCAACCCTTAGTTCGTATGGCTAGTTATAGATCCATTTGTTATAGGCCTAAGTTATGCCAATGTGCGATCCGAGTGCGGAACTCGGCCAACACATTTATCTGTGATACGATTTAGGCGTCTTTACTTTAGAGAGGGATACTGATAACACAATTTGATAAAGAACATTTTTAAACGAAGAACATAGCAAATGAAGCGAGAGTTTTTGCAAGTTATTAAAACATATTAAGCGATTAACGTTTGTCGATAAGCAAGTTTTTTGTA…	2088	18661255	0.999999634	90	1870	15188	0.899713467	1.756566959	0.301575931	0.253831418	0.441977077	2088	237	43	2512	2L:18661020-18661499	8	1173	739	FBgn0032694	1795.86	104.38	160.0933333	0.653168955	11.23778502	7.326975931
0.01	dme-miR-34-5p	6mer3-8	CACTGC	2L	18661519	18661524	+	2L_18661519_18661524_+	0.999999996	pooled	MESR3	FBtr0081073|FBtr0329972|FBtr0329971|FBtr0343808	18661050|18661050|18661104|18661050	18661776|18661776|18661776|18661776	2L	+	18661520	18661573	3'utr	MESR3	FlyBase	G6427.1	ACTGCGAATGATTTTGATGCCTGAAAAGCTTGCTTTCCTATCGGATTATTGACT	62	18661548	0.636036281	13	59	464	0.959459459	1.550228353	0.148648649	0.177419355	0.310810811	62	2	1	71	2L:18661520-18661573	4	12	740	FBgn0032694	1795.86	104.38	160.0933333	0.006682035	0.114964553	0.074956276
0.01	dme-miR-92b-3p	6mer3-8	GTGCAA	2L	18661728	18661733	+	2L_18661728_18661733_+	1	pooled	MESR3	FBtr0081073|FBtr0329972|FBtr0329971|FBtr0343808	18661050|18661050|18661104|18661050	18661776|18661776|18661776|18661776	2L	+	18661629	18661781	3'utr	MESR3	FlyBase	G6428.1	ACATAAATATATATGCTATATTACACCTATCTATATATTATATATAGCTCTAAGCATTACATCATAGCCACTTGTCTGTATGAACTTCATATTTTGCCTGTGCAAAACAATCGCGAGAATCAAATAAAGCTGACAAAGAGAGCCAATTAAATG	57	18661722	0.874362723	24	49	423	0.835616438	1.30820858	0.068493151	0.210526316	0.383561644	57	10	2	61	2L:18661629-18661781	6	16	741	FBgn0032694	1795.86	104.38	160.0933333	0.00890938	0.15328607	0.099941701
0.01	dme-miR-9b-5p,dme-miR-9c-5p	8mer-A1	ACCAAAGA	2L	18673390	18673397	-	2L_18673390_18673397_-	0.64356572	pooled	Mst36Fb	FBtr0302267	18673361	18673446	2L	-	18673379	18673410	3'utr	Mst36Fb	FlyBase	G14393.1	GTGTTTGCAATTTACCAAAGATTACATTAAAC	5	18673399	0.795956359	3	5	38	1	0.903089987	0.5	0.4	0.625	5	0	0	8	2L:18673379-18673410	8	5	742	FBgn0261349	25.66666667	2.086666667	3.233333333	0.194805195	2.396166134	1.546391753
0.01	dme-miR-190-5p	8mer-A1	ACATATCA	2L	18683593	18683600	+	2L_18683593_18683600_+	0.612817321	pooled	CG31751	FBtr0081093|FBtr0081092|FBtr0344023	18683264|18683264|18683264	18683715|18683715|18683715	2L	+	18683559	18683647	3'utr	CG31751	FlyBase	G6437.1	AATAAACCCATTGTCAATTATTAGAATTTCATTTACATATCACCTGTGCAAAATAAGTTGCAAGTCCAAGTATTGATTGCATTTCGTTG	11	18683592	0.985778554	7	11	89	1	1.204119983	0.6875	0.272727273	0.5	11	0	0	16	2L:18683559-18683647	8	6	743	FBgn0086909	270.1266667	17.36333333	26.66666667	0.022211802	0.345555769	0.225
0.01	dme-miR-277-3p	7mer-m8	TGCATTT	2L	18683636	18683642	+	2L_18683636_18683642_+	0.620204266	pooled	CG31751	FBtr0081093|FBtr0081092|FBtr0344023	18683264|18683264|18683264	18683715|18683715|18683715	2L	+	18683559	18683647	3'utr	CG31751	FlyBase	G6437.1	AATAAACCCATTGTCAATTATTAGAATTTCATTTACATATCACCTGTGCAAAATAAGTTGCAAGTCCAAGTATTGATTGCATTTCGTTG	11	18683635	0.985778554	7	11	89	1	1.204119983	0.6875	0.272727273	0.5	11	0	0	16	2L:18683559-18683647	7	3	744	FBgn0086909	270.1266667	17.36333333	26.66666667	0.011105901	0.172777884	0.1125
0.01	dme-miR-33-5p	6mer2-7	AATGCA	2L	18684428	18684433	-	2L_18684428_18684433_-	1	pooled	msl-1	FBtr0081130	18683718	18685245	2L	-	18684411	18684445	3'utr	msl-1	FlyBase	G14407.1	TGTCGATTCTCGAATGCAGACAACGTGTGTGTTGC	6	18684439	0.80418352	4	5	33	0.833333333	0.698970004	0	0	0	6	1	0	5	2L:18684411-18684445	6	6	745	FBgn0005617	2040.813333	60.53666667	92.9	0.002940004	0.099113485	0.064585576
0.01	dme-miR-995-5p	6mer3-8	AATTCG	2L	18684523	18684528	-	2L_18684523_18684528_-	1	pooled	msl-1	FBtr0081130	18683718	18685245	2L	-	18684499	18684547	3'utr	msl-1	FlyBase	G14408.1	TTTTGGAGAAAAACAATGAAATTCGTAGACTTATATTTTTAAATATTTT	113	18684522	0.790340991	8	106	1122	0.939189189	1.841984805	0.067567568	0.230088496	0.412162162	113	8	1	139	2L:18684499-18684547	6	111	746	FBgn0005617	2040.813333	60.53666667	92.9	0.05439008	1.833599471	1.194833154
0.01	dme-miR-79-3p	7mer-A1	AGCTTTA	2L	18684620	18684626	-	2L_18684620_18684626_-	0.823349562	pooled	msl-1	FBtr0081130	18683718	18685245	2L	-	18684561	18684684	3'utr	msl-1	FlyBase	G14409.1	AGTCCCACACAGCATGTAATTCAAACCAGTCGCTTAGTTAGATTGGTTAACTCATCTCAGCTTTATCACCTTTAAAATCGCCCGCACTAAAGTGATAAGAACACGAAAGATATTCACATAAGTT	61	18684629	0.990747812	11	54	545	0.857142857	1.342422681	0.116883117	0.163934426	0.337662338	61	9	2	66	2L:18684561-18684684	7	53	747	FBgn0005617	2040.813333	60.53666667	92.9	0.025970038	0.87550245	0.57050592
0.01	dme-miR-999-3p	7mer-m8	AGTTAAC	2L	18684742	18684748	-	2L_18684742_18684748_-	0.674514267	pooled	msl-1	FBtr0081130	18683718	18685245	2L	-	18684729	18684789	3'utr	msl-1	FlyBase	G14410.2	ATCCAAATGTTCGTCGCCTGGTCTGGAAATGATTAGTTTTTAGTTAACGTCTTGCAATTGA	11	18684766	0.801629475	7	10	101	0.9375	1.176091259	0.125	0.272727273	0.5	11	1	0	15	2L:18684729-18684789	7	6	748	FBgn0005617	2040.813333	60.53666667	92.9	0.002940004	0.099113485	0.064585576
0.01	dme-miR-2a-2-5p	7mer-A1	GATGAGA	2L	18684905	18684911	-	2L_18684905_18684911_-	0.782764597	pooled	msl-1	FBtr0081130	18683718	18685245	2L	-	18684860	18684938	3'utr	msl-1	FlyBase	G14411.1	ATGTCAAAGTTTTGTCGTTTCTTATGCGATGAGAGATCTTAAAAGGCAAGTAAATTGAGCTGTCCTATTCAAACATTTT	14	18684914	0.986489922	7	14	117	1	1.301029996	0.05	0.285714286	0.5	14	0	0	20	2L:18684860-18684938	7	9	749	FBgn0005617	2040.813333	60.53666667	92.9	0.004410006	0.148670227	0.096878364
0.01	dme-miR-14-3p	7mer-m8	AAGACTG	2L	18685199	18685205	-	2L_18685199_18685205_-	0.671795832	pooled	msl-1	FBtr0343118|FBtr0081130	18684982|18683718	18685245|18685245	2L	-	18685175	18685248	stop_codon	msl-1	FlyBase	G14414.1	TAGCCAGGAAACGCCTGGGGGATCTGATACTGGAGCTAAGCAGAAGACTGTCGGTTGGGGGAAGTCGTTGCGTT	37	18685196	0.97380038	8	28	173	0.738095238	1.014240439	0.119047619	0.135135135	0.238095238	37	9	2	31	2L:18685175-18685248	7	26	750	FBgn0005617	2040.813333	60.53666667	92.9	0.012740019	0.429491768	0.279870829
[truncated: 50,700 more rows]
[truncated: 1 more columns]
