# Supplementary material for: Global identification of functional microRNA-mRNA interactions in Drosophila
Source: Nat Commun. 2019 Apr 9;10:1626. doi: 10.1038/s41467-019-09586-z (PMC6456604; doi:10.1038/s41467-019-09586-z)
Supplement: Supplementary file 12 — Supplementary Data 9 [file 41467_2019_9586_MOESM12_ESM.txt]

#Reproducible miRNA binding sites for the top59 CLIP-detected miRNAs. Called: using microMUMMIE on PARalyzer-derived cluster for AGO1 PARCLIP replicates 1 and 2 separately and restricted to 3'UTR cooridnates
#microMUMMIE variance levels indicate stringency levels ( most 0.5 > 0.25 > 0.2 > 0.15 > 0.1 > 0.01 least)
microMUMMIE_var	miRNA_R1	type_R1	seq_R1	Chr	start	end	strand	info	porbability_R1	porbability_R2	porbability_mean	porbability_sd	gene_R1	transcriptid_R1	utr_start_R1	utr_end_R1	Chr_cluster_R1	Strand_cluster_R1	Start_cluster_R1	End_cluster_R1	Aligned_to_cluster_R1	GeneName_cluster_R1	AnnotationSource_R1	ClusterID_R1	ClusterSequence_R1	ReadCount_cluster_R1	ModeLocation_R1	ModeScore_R1	ConversionLocationCount_R1	ConversionEventCount_R1	NonConversionEventCount_R1	T2Cfraction_R1	ConversionSpecificity_R1	endG_fraction_R1	RedundantSeqFraction_R1	RedundantCopyFraction_R1	UniqueReads_R1	None_R1	Other_1_R1	T2C_1_R1	Link_R1	overlap_mirTOcluster_R1	gene_R2	transcriptid_R2	utr_start_R2	utr_end_R2	seq_R2	type_R2	miRNA_R2
0.01	dme-miR-2b-2-5p	6mer2-7	TGAAGA	2L	10008145	10008150	+	2L_10008145_10008150_+	1	0.86246735	0.931233675	0.097250234	CG4747	FBtr0079930|FBtr0303902	10007765|10007765	10008889|10008889	2L	+	10008106	10008174	3'utr	CG4747	FlyBase	G3639.1	TGAAGAGCGCTTGGGTGAGTGTGTTCAACAGCTGGCGGATGAAGAGCACAATCTTTCCGGGATCACTTC	15	10008160	0.746611998	8	14	86	0.947368421	1.255272505	0.052631579	0.133333333	0.315789474	15	1	0	18	2L:10008106-10008174	6	CG4747	FBtr0079930|FBtr0303902	10007765|10007765	10008889|10008889	TGAAGA	6mer2-7	dme-miR-2b-2-5p
0.01	dme-miR-305-5p	7mer-A1	GTACAAA	2L	10008362	10008368	+	2L_10008362_10008368_+	0.782911824	0.782911824	0.782911824	0	CG4747	FBtr0079930|FBtr0303902	10007765|10007765	10008889|10008889	2L	+	10008342	10008391	3'utr	CG4747	FlyBase	G3640.1	ATACTGCATCCGAATAAAATGTACAAAGCATACTTGTGAAAGACAACGCC	10	10008361	0.930338526	4	9	35	0.916666667	0.740362689	0.083333333	0.2	0.333333333	10	0	1	11	2L:10008342-10008391	7	CG4747	FBtr0079930|FBtr0303902	10007765|10007765	10008889|10008889	GTACAAA	7mer-A1	dme-miR-305-5p
0.01	dme-miR-184-3p	6mer3-8	TCCGTC	2L	10011984	10011989	+	2L_10011984_10011989_+	1	1	1	0	Trp1	FBtr0305986|FBtr0343741	10011911|10011911	10012118|10012118	2L	+	10011956	10012010	3'utr	Trp1	FlyBase	G3649.1	CGAATTTGTATTTATAATTTCTTTTATTTCCGTCGAACTTTTGGTTGTATGTTTT	220	10011983	0.748555056	9	220	2429	1	2.440909082	0.054347826	0.190909091	0.355072464	220	0	0	276	2L:10011956-10012010	6	Trp1	FBtr0305986|FBtr0343741	10011911|10011911	10012118|10012118	TCCGTC	6mer3-8	dme-miR-184-3p
0.01	dme-miR-276a-3p	6mer2-7	GTTCCT	2L	10012081	10012086	+	2L_10012081_10012086_+	1	1	1	0	Trp1	FBtr0305986|FBtr0343741	10011911|10011911	10012118|10012118	2L	+	10012025	10012102	3'utr	Trp1	FlyBase	G3650.1	ATATTGAATAGCGCAAAAGACATACATTAACTTTAGCTTTTAATTGTAAATCCTTTGTTCCTTAATAAATATTATTGT	26	10012079	0.993348097	9	26	317	1	1.505149978	0.125	0.230769231	0.375	26	0	0	32	2L:10012025-10012102	6	Trp1	FBtr0305986|FBtr0343741	10011911|10011911	10012118|10012118	GTTCCT	6mer2-7	dme-miR-276a-3p
0.01	dme-bantam-3p	6mer3-8	TGATCT	2L	10013099	10013104	+	2L_10013099_10013104_+	1	1	1	0	Trp1	FBtr0079931|FBtr0079932	10012492|10012492	10013170|10013170	2L	+	10013080	10013120	3'utr	Trp1	FlyBase	G3652.1	AAATAAAGCTAGGCAATTCTGATCTGATGTGAGAGATATTT	50	10013099	0.613291843	6	45	346	0.907692308	1.071882007	0.369230769	0.28	0.446153846	50	2	4	59	2L:10013080-10013120	6	Trp1	FBtr0079931|FBtr0079932	10012492|10012492	10013170|10013170	TGATCT	6mer3-8	dme-bantam-3p
0.01	dme-miR-79-3p	6mer3-8	TAGCTT	2L	10059636	10059641	+	2L_10059636_10059641_+	0.999999998	0.999999997	0.999999997	0	Pen	FBtr0079937	10059466	10060095	2L	+	10059517	10059649	3'utr	Pen	FlyBase	G3662.1	TACACCTTCGACCGCGCTCACACACTATGCCATTGTCAAACATACGCATACTCATCATCACATCTTACAAACATTCCCAAACACTTTGGAGGTATGCATGGAAACACAGGCGAATGCATTAGCTTAAAGTCAT	36	10059635	0.754718326	13	34	177	0.977272727	1.633468456	0.227272727	0.194444444	0.340909091	36	1	0	43	2L:10059517-10059649	6	Pen	FBtr0079937	10059466	10060095	TAGCTT	6mer3-8	dme-miR-79-3p
0.01	dme-miR-8-3p	6mer2-7	AGTATT	2L	10059923	10059928	+	2L_10059923_10059928_+	1	1	1	0	Pen	FBtr0079937	10059466	10060095	2L	+	10059771	10060089	3'utr	Pen	FlyBase	G3664.1	CGATGCAACCGCTCGGGCAGCTGCGCTGGCTGGGATCCGTGGATCATAGTATTTCCAGAATCCGTCTGTACAGGGGGCACCTTATGTTTGCGTGTACTAGGCTTTTTATTGGATACGTTTCGAGCTCATTTCGGATATATTTTAGGCTGTTTAGTATTTATTTATGTATACAGGAAACGCTTTTAATCCTCCACCTTCGCGCAAGCATTACAACAACAACAACAACAACAACAACTCATTCCCTTCACACCAGTGTCCTCATTCCCGAATCGCATGTTTATATTCAAAGTTGTCAATAAATAATGAATTGTTTGAATGA	200	10059912	0.991352418	49	185	1976	0.923728814	2.037426498	0.144067797	0.175	0.300847458	200	17	1	218	2L:10059771-10060089	6	Pen	FBtr0079937	10059466	10060095	AGTATT	6mer2-7	dme-miR-8-3p
0.01	dme-miR-252-5p	6mer3-8	GTACTT	2L	10121	10126	-	2L_10121_10126_-	0.999988786	0.999999999	0.999994392	7.92E-06	l(2)gl	FBtr0078168|FBtr0306591|FBtr0078169|FBtr0078167|FBtr0306589|FBtr0306590|FBtr0078170|FBtr0330655|FBtr0078171|FBtr0306592|FBtr0078166	9837|9837|9837|9837|9837|9837|9837|9837|9837|9837|9837	11214|11214|11214|11214|11214|11214|11214|11309|11214|11214|11214	2L	-	10108	10152	3'utr	l(2)gl	FlyBase	G6257.1	TGAGAAGTAAGTTAATGAGCCTTCAAGTACTTTAGTACATAATGT	25	10137	0.747475541	5	23	187	0.961538462	1.096910013	0.269230769	0.04	0.076923077	25	0	1	25	2L:10108-10152	6	l(2)gl	FBtr0306592|FBtr0306590|FBtr0078166|FBtr0330655|FBtr0078171|FBtr0078169|FBtr0078167|FBtr0306589|FBtr0078170|FBtr0078168|FBtr0306591	9837|9837|9837|9837|9837|9837|9837|9837|9837|9837|9837	11214|11214|11214|11309|11214|11214|11214|11214|11214|11214|11214	GTACTT	6mer3-8	dme-miR-252-5p
0.01	dme-miR-283-5p	7mer-m8	TGATATT	2L	10199632	10199638	-	2L_10199632_10199638_-	0.620203677	0.620203677	0.620203677	0	Ripalpha	FBtr0079962	10199399	10199831	2L	-	10199604	10199659	3'utr	Ripalpha	FlyBase	G9501.2	AATTTTTGAAACAGTGATACATGATATTCCCCCCCTAATTAATCTAAATCCAAAGA	79	10199633	0.791341577	7	76	563	0.989361702	1.968482949	0.276595745	0.189873418	0.319148936	79	1	0	93	2L:10199604-10199659	7	Ripalpha	FBtr0079962	10199399	10199831	TGATATT	7mer-m8	dme-miR-283-5p
0.01	dme-bantam-3p	6mer2-7	GATCTC	2L	102021	102026	+	2L_102021_102026_+	1	1	1	0	Zir	FBtr0078103	101917	102086	2L	+	101952	102079	3'utr	Zir	FlyBase	G440.1	ATCATACTTTTGGTCTTTCATGTCTAGCGTATCGGATTATTTTAAGTAAATCTTACATTTTAAATTATCGATCTCTATAATTGCTAATGTAATAGCATAACTTTTTTATGCATCTAATAGATTAAGCA	152	102029	0.990765267	18	144	1487	0.952380952	1.954242509	0.259259259	0.171052632	0.333333333	152	8	1	180	2L:101952-102079	6	Zir	FBtr0078103	101917	102086	GATCTC	6mer2-7	dme-bantam-3p
0.01	dme-miR-34-5p	8mer-A1	CACTGCCA	2L	10202680	10202687	-	2L_10202680_10202687_-	0.678407974	0.678407974	0.678407974	0	CG34159	FBtr0112350	10202518	10202882	2L	-	10202635	10202704	3'utr	CG34159	FlyBase	G9506.1	AAAAAACGATTTAAATCCACTGCCAGCTGAAAGGCAAACCATGATTCAATAAAGTGTACATTGGCAAACG	41	10202689	0.9615275	7	39	196	0.957446809	1.653212514	0.319148936	0.146341463	0.255319149	41	2	0	45	2L:10202635-10202704	8	CG34159	FBtr0112350	10202518	10202882	CACTGCCA	8mer-A1	dme-miR-34-5p
0.01	dme-miR-305-3p	6mer3-8	ATGTGC	2L	10202848	10202853	-	2L_10202848_10202853_-	1	1	1	0	CG34159	FBtr0112350	10202518	10202882	2L	-	10202817	10202868	3'utr	CG34159	FlyBase	G9507.1	ACAGCGGACAACGGCATGTGCTCCATGTGGTAACGATTAATTAAATTATACA	6	10202852	0.970138544	2	5	26	1	0.903089987	0	0.333333333	0.5	6	0	0	8	2L:10202817-10202868	6	CG34159	FBtr0112350	10202518	10202882	ATGTGC	6mer3-8	dme-miR-305-3p
0.01	dme-miR-1012-3p	6mer3-8	TTGACT	2L	10204785	10204790	-	2L_10204785_10204790_-	1	1	1	0	CG5734	FBtr0079960	10204755	10205368	2L	-	10204764	10204827	3'utr	CG5734	FlyBase	G9509.1	CTAAACAATGAACTATGAATGTACATTCCCTTATCTGTTGACTCACTTCCAAATAAATGACAAA	21	10204790	0.990806718	8	19	191	0.92	0.884606581	0.04	0.142857143	0.28	21	0	2	23	2L:10204764-10204827	6	CG5734	FBtr0079960	10204755	10205368	TTGACT	6mer3-8	dme-miR-1012-3p
0.01	dme-bantam-3p	6mer3-8	TGATCT	2L	10205018	10205023	-	2L_10205018_10205023_-	1	1	1	0	CG5734	FBtr0079960	10204755	10205368	2L	-	10204970	10205034	3'utr	CG5734	FlyBase	G9510.1	ACTATTGTAAATGATCTGTAAATGGATGCTCGACGGATACTTTTATCTCTTTTATCATTTCTTGT	17	10205023	0.7975538	8	16	164	0.947368421	0.954242509	0	0.117647059	0.210526316	17	0	1	18	2L:10204970-10205034	6	CG5734	FBtr0079960	10204755	10205368	TGATCT	6mer3-8	dme-bantam-3p
0.01	dme-miR-1006-3p	7mer-A1	GAATTTA	2L	10256920	10256926	-	2L_10256920_10256926_-	0.823349562	0.823349562	0.823349562	0	Pten	FBtr0089905|FBtr0089901	10256317|10256317	10257117|10257117	2L	-	10256912	10256960	5'utr	Pten	FlyBase	G9592.1	GATCGATTACAGCTGCGCTCTGCACATCTGTTTAGAATTTAATGTACAT	9	10256931	0.977496252	7	9	66	1	1.041392685	0.181818182	0.222222222	0.363636364	9	0	0	11	2L:10256912-10256960	7	Pten	FBtr0089905|FBtr0089901	10256317|10256317	10257117|10257117	GAATTTA	7mer-A1	dme-miR-1006-3p
0.01	dme-bantam-3p	6mer2-7	GATCTC	2L	10257077	10257082	-	2L_10257077_10257082_-	1	1	1	0	Pten	FBtr0089905|FBtr0089901	10256317|10256317	10257117|10257117	2L	-	10257060	10257119	stop_codon	Pten	FlyBase	G9594.1	AATCACCCGAGACGATTTAAAAGACTTCTGGCTGAACGATCTCTTAATTTTGATGTATAA	180	10257075	0.658411447	12	175	1275	0.972972973	2.033423755	0.238738739	0.211111111	0.36036036	180	5	1	216	2L:10257060-10257119	6	Pten	FBtr0089905|FBtr0089901	10256317|10256317	10257117|10257117	GATCTC	6mer2-7	dme-bantam-3p
0.01	dme-miR-33-5p	6mer3-8	CAATGC	2L	10262064	10262069	-	2L_10262064_10262069_-	1	1	1	0	Rsf1	FBtr0333411	10261793	10262815	2L	-	10262056	10262085	3'utr	Rsf1	FlyBase	G9605.1	ACGGCAAAAATCTAGCCAATGCTGCAAGCA	7	10262066	0.726989354	2	7	20	1	1.041392685	0	0.571428571	0.727272727	7	0	0	11	2L:10262056-10262085	6	Rsf1	FBtr0333411	10261793	10262815	CAATGC	6mer3-8	dme-miR-33-5p
0.01	dme-miR-970-3p	6mer2-7	CTTATG	2L	10317344	10317349	+	2L_10317344_10317349_+	1	1	1	0	CG4972	FBtr0079988	10317296	10317569	2L	+	10317295	10317367	stop_codon	CG4972	FlyBase	G3754.1	TAGTAACAAAATGGTATTGAGTATAATATTGCGATTGCGAGTAGGGAAACTTATGTTCAAAATTATTTTTCAA	18	10317346	0.982012978	8	17	123	0.952380952	1.301029996	0	0.111111111	0.238095238	18	1	0	20	2L:10317295-10317367	6	CG4972	FBtr0079988	10317296	10317569	CTTATG	6mer2-7	dme-miR-970-3p
0.01	dme-miR-1012-3p	6mer3-8	TTGACT	2L	10317457	10317462	+	2L_10317457_10317462_+	1	1	1	0	CG4972	FBtr0079988	10317296	10317569	2L	+	10317414	10317504	3'utr	CG4972	FlyBase	G3755.1	CTGTAGAAATCTGTCCACGTCCATGTCCATGTGGCTATCGAAATTGACTCCTTTTGTTTTAAATGAAAATGGCTCCGATTATCATAAGTAC	18	10317457	0.869035526	9	17	155	0.96	1.380211242	0.04	0.222222222	0.44	18	1	0	24	2L:10317414-10317504	6	CG4972	FBtr0079988	10317296	10317569	TTGACT	6mer3-8	dme-miR-1012-3p
0.01	dme-miR-252-5p	7mer-m1	TACTTAG	2L	10333024	10333030	+	2L_10333024_10333030_+	0.702971752	0.702971752	0.702971752	0	CG5037	FBtr0079992	10332970	10333129	2L	+	10332992	10333032	3'utr	CG5037	FlyBase	G3762.1	TAAAATGTTAAGTATCGTGTGAAATTTAAATATACTTAGTG	13	10333017	0.721435231	5	13	107	1	1.255272505	0.055555556	0.230769231	0.444444444	13	0	0	18	2L:10332992-10333032	7	CG5037	FBtr0079992	10332970	10333129	TACTTAG	7mer-m1	dme-miR-252-5p
0.01	dme-miR-8-3p	7mer-m8	CAGTATT	2L	10338765	10338771	+	2L_10338765_10338771_+	0.661615243	0.661615243	0.661615243	0	GATAd	FBtr0333098	10338407	10339185	2L	+	10338740	10338788	3'utr	GATAd	FlyBase	G3783.1	ATTTATATTTATTAAAACCATTTTACAGTATTTTTAATTTTTTAATAAC	17	10338762	0.770127933	7	15	206	0.952380952	1.301029996	0	0.176470588	0.333333333	17	1	0	20	2L:10338740-10338788	7	GATAd	FBtr0333098	10338407	10339185	CAGTATT	7mer-m8	dme-miR-8-3p
0.01	dme-miR-2a-3p,dme-miR-2b-3p	7mer-A1	TGTGATA	2L	10338915	10338921	+	2L_10338915_10338921_+	0.754178804	0.754178804	0.754178804	0	GATAd	FBtr0333098|FBtr0333098|FBtr0333098	10338407|10338407|10338407	10339185|10339185|10339185	2L	+	10338870	10338942	3'utr	GATAd	FlyBase	G3784.1	CTAAAAAATAATAATGTTTTAAATCTCTTGCCTATACGAAAATCATGTGATAATATAATAATCTCCACAAAAC	49	10338912	0.909228285	10	46	316	0.954545455	1.799340549	0	0.265306122	0.454545455	49	3	0	63	2L:10338870-10338942	7	GATAd	FBtr0333098|FBtr0333098|FBtr0333098	10338407|10338407|10338407	10339185|10339185|10339185	TGTGATA	7mer-A1	dme-miR-2a-3p,dme-miR-2b-3p
0.01	dme-miR-33-5p	8mer-A1	CAATGCAA	2L	10338981	10338988	+	2L_10338981_10338988_+	0.634552243	0.634552243	0.634552243	0	GATAd	FBtr0333098	10338407	10339185	2L	+	10338954	10339014	3'utr	GATAd	FlyBase	G3785.1	AAAACTATGCAAAAAGCAATAATCACGCAATGCAAACTTTTCAAGGAAATATTTAAATTAT	12	10338993	0.97277845	3	12	71	1	1.204119983	0	0.25	0.4375	12	0	0	16	2L:10338954-10339014	8	GATAd	FBtr0333098	10338407	10339185	CAATGCAA	8mer-A1	dme-miR-33-5p
0.01	dme-miR-980-5p	7mer-m1	AAAAACT	2L	10339034	10339040	+	2L_10339034_10339040_+	0.765586663	0.765586663	0.765586663	0	GATAd	FBtr0333098	10338407	10339185	2L	+	10339025	10339066	3'utr	GATAd	FlyBase	G3786.1	AAGAAACTAAAAAACTTAATGCTGTTTTCGAATCTACATAAA	69	10339050	0.581312782	5	68	529	0.987654321	1.903089987	0.209876543	0.144927536	0.271604938	69	1	0	80	2L:10339025-10339066	7	GATAd	FBtr0333098	10338407	10339185	AAAAACT	7mer-m1	dme-miR-980-5p
0.01	dme-miR-968-5p	6mer3-8	ACTACT	2L	10363887	10363892	+	2L_10363887_10363892_+	1	1	1	0	pim	FBtr0332190|FBtr0080001	10363823|10363823	10364092|10364046	2L	+	10363866	10363904	3'utr	pim	FlyBase	G3806.1	TTTTTAGCTAGGTATCTTTGTACTACTAATTAATTATTT	28	10363884	0.718579863	6	28	292	1	1.591064607	0	0.285714286	0.487179487	28	0	0	39	2L:10363866-10363904	6	pim	FBtr0332190|FBtr0080001	10363823|10363823	10364092|10364046	ACTACT	6mer3-8	dme-miR-968-5p
0.01	dme-miR-275-3p,dme-miR-306-5p	6mer3-8	GTACCT	2L	10364060	10364065	+	2L_10364060_10364065_+	1	1	1	0	pim	FBtr0332190	10363823	10364092	2L	+	10364038	10364103	3'utr	pim	FlyBase	G3808.1	CAGGCAATTATATGTGTACGATGTACCTCGTTTGGAAGTGATTTTGAATTAAAGCAACTATAAAAA	170	10364080	0.682176502	10	166	1475	0.98206278	2.039414119	0.452914798	0.229411765	0.412556054	170	3	1	219	2L:10364038-10364103	6	pim	FBtr0332190	10363823	10364092	GTACCT	6mer3-8	dme-miR-275-3p,dme-miR-306-5p
0.01	dme-miR-1012-3p	6mer3-8	TTGACT	2L	10384820	10384825	-	2L_10384820_10384825_-	0.999793978	0.999573131	0.999683554	0.0001562	Cdk1	FBtr0080051	10384737	10384841	2L	-	10384814	10384841	3'utr	Cdk1	FlyBase	G9760.1	CGTTCGGTATTCTCGTTTGACTTTAACT	9	10384825	0.672188084	4	9	89	1	1.204119983	0.375	0.444444444	0.6875	9	0	0	16	2L:10384814-10384841	6	Cdk1	FBtr0080051	10384737	10384841	TTGACT	6mer3-8	dme-miR-1012-3p
0.01	dme-miR-2b-2-5p	6mer3-8	TTGAAG	2L	10392262	10392267	+	2L_10392262_10392267_+	0.999979153	1	0.999989577	1.47E-05	da	FBtr0332195|FBtr0332196|FBtr0080008	10392193|10392193|10392193	10393228|10392728|10392787	2L	+	10392218	10392278	3'utr	da	FlyBase	G3839.1	CTGGAAATCGTCGTCGTCCCTCTCTTCCATAAAAACCGAATGTATTGAAGGCTCCGCGGCC	11	10392258	0.854687359	7	9	56	0.933333333	1.146128036	0.066666667	0.181818182	0.4	11	1	0	14	2L:10392218-10392278	6	da	FBtr0080008|FBtr0332195|FBtr0332196	10392193|10392193|10392193	10392787|10393228|10392728	TTGAAG	6mer3-8	dme-miR-2b-2-5p
0.01	dme-miR-1008-3p	6mer3-8	AGCTGT	2L	10392546	10392551	+	2L_10392546_10392551_+	1	1	1	0	da	FBtr0332195|FBtr0332196|FBtr0080008	10392193|10392193|10392193	10393228|10392728|10392787	2L	+	10392533	10392593	3'utr	da	FlyBase	G3840.2	AACGATTGTATATAGCTGTTCCATTACGTTTAACCTGGGAAGATCTTTTTCGTTTTTTAGA	39	10392556	0.786825866	8	37	356	0.976744186	1.62324929	0.162790698	0.102564103	0.186046512	39	1	0	42	2L:10392533-10392593	6	da	FBtr0080008|FBtr0332195|FBtr0332196	10392193|10392193|10392193	10392787|10393228|10392728	AGCTGT	6mer3-8	dme-miR-1008-3p
0.01	dme-miR-980-5p	7mer-A1	AAAAACA	2L	10392714	10392720	+	2L_10392714_10392720_+	0.782911319	0.782911291	0.782911305	0	da	FBtr0332195|FBtr0080008	10392193|10392193	10393228|10392787	2L	+	10392661	10392753	3'utr	da	FlyBase	G3842.1	AATTACATGCATACATAACGACATAATTAAGTGAAAATAGTTTTATAATAAAAAAAAACACAACACATAGACTTACTTCTATATATTCCCGAG	199	10392728	0.992522131	6	196	964	0.987704918	2.080987047	0.016393443	0.195979899	0.344262295	199	2	1	241	2L:10392661-10392753	7	da	FBtr0080008|FBtr0332195	10392193|10392193	10392787|10393228	AAAAACA	7mer-A1	dme-miR-980-5p
0.01	dme-miR-980-5p	6mer2-7	AAAAAC	2L	103945	103950	+	2L_103945_103950_+	0.979220166	0.571856406	0.775538286	0.288049705	CG11377	FBtr0078104	103762	104142	2L	+	103927	104080	stop_codon	CG11377	FlyBase	G447.1	AGAATTGTAAAAGTAACCAAAAACGCACACCTTTTGTAGCCAATTTTACTTTAATAGGTAATATTATCAATTGATATGTAATTATAAATTAGAATTTCAAAAAGCAGGGCATGACCATATTTTTTTACACGTACCACACTTAGATATTTATTTG	65	103960	0.96473516	10	64	320	0.987179487	1.886490725	0.076923077	0.169230769	0.307692308	65	1	0	77	2L:103927-104080	6	CG11377	FBtr0330636|FBtr0078104	103935|103762	104142|104142	AAAAAC	6mer2-7	dme-miR-980-5p
0.01	dme-miR-275-3p,dme-miR-306-5p	6mer2-7	TACCTG	2L	10402800	10402805	+	2L_10402800_10402805_+	1	1	1	0	Cnot4	FBtr0331638|FBtr0304112	10402769|10402769	10403206|10403206	2L	+	10402746	10402832	stop_codon	Cnot4	FlyBase	G3859.1	TTTAAAAAGCCGTCAATTCGTTTAGCTACAATACATATAAATAATACATTTGTTTACCTGTACTCTTTATTAAATATTTCTTAAAGT	25	10402806	0.974140162	8	24	271	1	1.531478917	0	0.32	0.5	25	0	0	34	2L:10402746-10402832	6	Cnot4	FBtr0331638|FBtr0080014|FBtr0304112|FBtr0080013|FBtr0304113|FBtr0080010|FBtr0080012|FBtr0331639|FBtr0331637|FBtr0080009|FBtr0080011	10402769|10402769|10402769|10402769|10402769|10402769|10402769|10402769|10402769|10402769|10402769	10403206|10402882|10403206|10402882|10402882|10402882|10402882|10402882|10402882|10402882|10402882	TACCTG	6mer2-7	dme-miR-275-3p,dme-miR-306-5p
0.01	dme-miR-308-3p	7mer-m1	TGTGATT	2L	104098	104104	-	2L_104098_104104_-	0.521223855	0.521223855	0.521223855	0	Nhe1	FBtr0301452	103960	104472	2L	-	104079	104166	3'utr	Nhe1	FlyBase	G6295.1	AAAGCACACTACGTCAGTAATTTTAGTTAAAAATATTTATTCATACGAATATATGCTGTATTTGTGATTTTATACATTTTTGAAACCA	191	104105	0.992929741	16	182	2151	0.960869565	1.742332282	0.126086957	0.183246073	0.32173913	191	6	3	221	2L:104079-104166	7	Nhe1	FBtr0301452	103960	104472	TGTGATT	7mer-m1	dme-miR-308-3p
0.01	dme-miR-7-5p	6mer3-8	GTCTTC	2L	104190	104195	-	2L_104190_104195_-	1	1	1	0	Nhe1	FBtr0301452	103960	104472	2L	-	104169	104258	3'utr	Nhe1	FlyBase	G6296.1	TCGTATCACTGTAGCTCCTTTATTAATCCGCTTAAAGCAGTATTACATTGCACACGACAGATGGTCTTCAAAATGAAAATTTGGACGTCA	12	104197	0.985675634	8	11	81	0.875	1.146128036	0	0.333333333	0.5	12	2	0	14	2L:104169-104258	6	Nhe1	FBtr0301452	103960	104472	GTCTTC	6mer3-8	dme-miR-7-5p
0.01	dme-miR-2b-2-5p	6mer3-8	TTGAAG	2L	10420	10425	-	2L_10420_10425_-	1	1	1	0	l(2)gl	FBtr0078168|FBtr0306591|FBtr0078169|FBtr0078167|FBtr0306589|FBtr0306590|FBtr0078170|FBtr0330655|FBtr0078171|FBtr0306592|FBtr0078166	9837|9837|9837|9837|9837|9837|9837|9837|9837|9837|9837	11214|11214|11214|11214|11214|11214|11214|11309|11214|11214|11214	2L	-	10403	10480	3'utr	l(2)gl	FlyBase	G6259.2	AACAAATTAGGAGTACAAAAAATAGCCTGATGCAAGGATGGGGAGAAAAAAGACCTTGAAGTTCAAAAGAATTTGTTG	69	10424	0.923055201	8	68	224	0.987341772	1.892094603	0.113924051	0.144927536	0.253164557	69	1	0	78	2L:10403-10480	6	l(2)gl	FBtr0306592|FBtr0306590|FBtr0078166|FBtr0330655|FBtr0078171|FBtr0078169|FBtr0078167|FBtr0306589|FBtr0078170|FBtr0078168|FBtr0306591	9837|9837|9837|9837|9837|9837|9837|9837|9837|9837|9837	11214|11214|11214|11309|11214|11214|11214|11214|11214|11214|11214	TTGAAG	6mer3-8	dme-miR-2b-2-5p
0.01	dme-miR-996-3p,dme-miR-279-3p	7mer-m8	TCTAGTC	2L	10420744	10420750	-	2L_10420744_10420750_-	0.661615511	0.661615511	0.661615511	0	pie	FBtr0080046|FBtr0333490	10420709|10420623	10420827|10420827	2L	-	10420726	10420774	3'utr	pie	FlyBase	G9792.1	GTGGGAATTAATTCGTCATAGAATTCTAGTCTCTTTATGCATATATTGT	81	10420751	0.823378966	6	80	765	1	1.991226076	0.112244898	0.185185185	0.326530612	81	0	0	98	2L:10420726-10420774	7	pie	FBtr0080046|FBtr0333490	10420709|10420623	10420827|10420827	TCTAGTC	7mer-m8	dme-miR-996-3p,dme-miR-279-3p
0.01	dme-miR-317-5p	6mer3-8	GTATCC	2L	10428292	10428297	+	2L_10428292_10428297_+	1	1	1	0	KdelR	FBtr0080023	10427808	10428632	2L	+	10428271	10428373	3'utr	KdelR	FlyBase	G3892.1	TAAATAGCTCTTAAGTCGACTGTATCCTAAAAATCCGAGTAAAGTTAAGTCTTATTGTGTGGCTAATAGTAAAGTAAATGATGAGCGATGTCAACATATAATA	36	10428293	0.738596182	13	34	268	0.930232558	1.602059991	0.093023256	0.166666667	0.302325581	36	3	0	40	2L:10428271-10428373	6	KdelR	FBtr0080023	10427808	10428632	GTATCC	6mer3-8	dme-miR-317-5p
0.01	dme-miR-305-3p	6mer3-8	ATGTGC	2L	10428418	10428423	+	2L_10428418_10428423_+	1	1	1	0	KdelR	FBtr0080023	10427808	10428632	2L	+	10428409	10428435	3'utr	KdelR	FlyBase	G3893.1	AGGAACTCCATGTGCTGTTTTGCACAA	6	10428427	0.633166599	4	6	41	1	0.84509804	0	0.166666667	0.285714286	6	0	0	7	2L:10428409-10428435	6	KdelR	FBtr0080023	10427808	10428632	ATGTGC	6mer3-8	dme-miR-305-3p
0.01	dme-miR-283-5p	7mer-A1	GATATTA	2L	10428606	10428612	+	2L_10428606_10428612_+	0.782911824	0.782911824	0.782911824	0	KdelR	FBtr0080023	10427808	10428632	2L	+	10428585	10428622	3'utr	KdelR	FlyBase	G3894.1	AATATTTTAAACACTTTTGCAGATATTATATTATAAAC	14	10428601	0.755408105	4	13	142	0.944444444	1.230448921	0	0.214285714	0.388888889	14	1	0	17	2L:10428585-10428622	7	KdelR	FBtr0080023	10427808	10428632	GATATTA	7mer-A1	dme-miR-283-5p
0.01	dme-miR-307a-3p	6mer3-8	GGTTGT	2L	104322	104327	-	2L_104322_104327_-	1	1	1	0	Nhe1	FBtr0301452	103960	104472	2L	-	104304	104382	3'utr	Nhe1	FlyBase	G6297.1	GCTTAAGTTCCTCTAGTTAATATTTTTAGAGTTTTTATTTATATAGCGCGGTGATGGTTGTTATCTTGTGTATATTTTT	70	104328	0.797996234	12	69	647	0.988372093	1.929418926	0.127906977	0.185714286	0.337209302	70	1	0	85	2L:104304-104382	6	Nhe1	FBtr0301452	103960	104472	GGTTGT	6mer3-8	dme-miR-307a-3p
0.01	dme-miR-307a-3p	6mer2-7	GTTGTG	2L	104454	104459	-	2L_104454_104459_-	1	1	1	0	Nhe1	FBtr0301452	103960	104472	2L	-	104394	104539	stop_codon	Nhe1	FlyBase	G6298.1	AGATGAATCGGACGAAGAGATAGGACTAGCGGCCAGCACAAGTCAAATTCATTTGACACGGTCGTAGGGATTAAATGGCTGTTGTGGGGGGAGCTCTGTATCCGTTTCGGACTGTGTTGGATAACTTTAGAAGCCAAAGGGAACGA	125	104464	0.982869808	19	117	885	0.929078014	1.640150041	0.304964539	0.12	0.219858156	125	8	2	131	2L:104394-104539	6	Nhe1	FBtr0301452	103960	104472	GTTGTG	6mer2-7	dme-miR-307a-3p
0.01	dme-miR-184-3p	6mer3-8	TCCGTC	2L	1050415	1050420	-	2L_1050415_1050420_-	1	1	1	0	S	FBtr0077993	1049672	1052037	2L	-	1050339	1050438	3'utr	S	FlyBase	G6716.1	TCAGTTACCACACTCGAATCCGTCACAAGAAGAACTATAGAATCGCGACTAAATCACAAACATCACCTTAGTCTAAGTACAGTGCTAATGTCTGTTTTTT	14	1050420	0.957748288	5	11	56	0.894736842	1.230448921	0	0.285714286	0.473684211	14	2	0	17	2L:1050339-1050438	6	S	FBtr0077993	1049672	1052037	TCCGTC	6mer3-8	dme-miR-184-3p
0.01	dme-miR-2a-3p,dme-miR-2b-3p	8mer-A1	CTGTGATA	2L	10507952	10507959	-	2L_10507952_10507959_-	0.650171355	0.650171355	0.650171355	0	CG7384	FBtr0080135|FBtr0080135|FBtr0080135	10507857|10507857|10507857	10508086|10508086|10508086	2L	-	10507919	10507969	3'utr	CG7384	FlyBase	G9821.1	CGTACAGAATCTGTGATAGTGCTAACCTGCAATGGCGTCCATAGCATAGTT	8	10507960	0.973488317	3	8	48	1	1.079181246	0.083333333	0.25	0.5	8	0	0	12	2L:10507919-10507969	8	CG7384	FBtr0080135|FBtr0080135|FBtr0080135	10507857|10507857|10507857	10508086|10508086|10508086	CTGTGATA	8mer-A1	dme-miR-2a-3p,dme-miR-2b-3p
0.01	dme-miR-12-5p	7mer-A1	ATACTCA	2L	1051106	1051112	-	2L_1051106_1051112_-	0.823349562	0.823349562	0.823349562	0	S	FBtr0077993	1049672	1052037	2L	-	1051094	1051137	3'utr	S	FlyBase	G6717.1	GCAAAATCTGCTTTCAACTCATCTCATACTCATAGTTACAACAT	16	1051111	0.743541404	5	15	139	0.941176471	1.204119983	0.235294118	0.0625	0.117647059	16	1	0	16	2L:1051094-1051137	7	S	FBtr0077993	1049672	1052037	ATACTCA	7mer-A1	dme-miR-12-5p
0.01	dme-miR-33-5p	8mer-m1	CAATGCAC	2L	10511504	10511511	-	2L_10511504_10511511_-	0.662435351	0.662435351	0.662435351	0	Fatp	FBtr0337007|FBtr0080134|FBtr0080133|FBtr0337006	10511251|10510670|10511251|10511251	10511666|10511666|10511666|10511666	2L	-	10511486	10511560	3'utr	Fatp	FlyBase	G9823.1	AGATCATTCAGCCTAGGAGAGATGCATCCGAAGCACATTTCCATGTCAACAATGCACTTTTGTATATCGTAAGCA	16	10511504	0.764814363	9	16	102	1	1.230448921	0	0.0625	0.117647059	16	0	0	17	2L:10511486-10511560	8	Fatp	FBtr0337007|FBtr0080134|FBtr0080133|FBtr0337006	10511251|10510670|10511251|10511251	10511666|10511666|10511666|10511666	CAATGCAC	8mer-m1	dme-miR-33-5p
0.01	dme-miR-2a-3p,dme-miR-2b-3p	7mer-A1	TGTGATA	2L	10534	10540	-	2L_10534_10540_-	0.801970437	0.801970437	0.801970437	0	l(2)gl	FBtr0078168|FBtr0078168|FBtr0078168|FBtr0306591|FBtr0306591|FBtr0306591|FBtr0078169|FBtr0078169|FBtr0078169|FBtr0078167|FBtr0078167|FBtr0078167|FBtr0306589|FBtr0306589|FBtr0306589|FBtr0306590|FBtr0306590|FBtr0306590|FBtr0078170|FBtr0078170|FBtr0078170|FBtr0330655|FBtr0330655|FBtr0330655|FBtr0078171|FBtr0078171|FBtr0078171|FBtr0306592|FBtr0306592|FBtr0306592|FBtr0078166|FBtr0078166|FBtr0078166	9837|9837|9837|9837|9837|9837|9837|9837|9837|9837|9837|9837|9837|9837|9837|9837|9837|9837|9837|9837|9837|9837|9837|9837|9837|9837|9837|9837|9837|9837|9837|9837|9837	11214|11214|11214|11214|11214|11214|11214|11214|11214|11214|11214|11214|11214|11214|11214|11214|11214|11214|11214|11214|11214|11309|11309|11309|11214|11214|11214|11214|11214|11214|11214|11214|11214	2L	-	10484	10562	3'utr	l(2)gl	FlyBase	G6260.1	CTTTTATTTTCGGTTAAAATATTGTGATACAAAAAAATGCCCTTACAAAATTAGGACAACAACAATTTGCTTTATTATG	220	10541	0.852784174	12	203	1415	0.926199262	1.195553739	0.520295203	0.195454545	0.346863469	220	5	15	251	2L:10484-10562	7	l(2)gl	FBtr0306592|FBtr0306592|FBtr0306592|FBtr0306590|FBtr0306590|FBtr0306590|FBtr0078166|FBtr0078166|FBtr0078166|FBtr0330655|FBtr0330655|FBtr0330655|FBtr0078171|FBtr0078171|FBtr0078171|FBtr0078169|FBtr0078169|FBtr0078169|FBtr0078167|FBtr0078167|FBtr0078167|FBtr0306589|FBtr0306589|FBtr0306589|FBtr0078170|FBtr0078170|FBtr0078170|FBtr0078168|FBtr0078168|FBtr0078168|FBtr0306591|FBtr0306591|FBtr0306591	9837|9837|9837|9837|9837|9837|9837|9837|9837|9837|9837|9837|9837|9837|9837|9837|9837|9837|9837|9837|9837|9837|9837|9837|9837|9837|9837|9837|9837|9837|9837|9837|9837	11214|11214|11214|11214|11214|11214|11214|11214|11214|11309|11309|11309|11214|11214|11214|11214|11214|11214|11214|11214|11214|11214|11214|11214|11214|11214|11214|11214|11214|11214|11214|11214|11214	TGTGATA	7mer-A1	dme-miR-2a-3p,dme-miR-2b-3p
0.01	dme-miR-2a-3p,dme-miR-2b-3p	6mer3-8	CTGTGA	2L	10686409	10686414	-	2L_10686409_10686414_-	1	1	1	0	CG7296	FBtr0336850|FBtr0336850|FBtr0336850|FBtr0080129|FBtr0080129|FBtr0080129	10686122|10686122|10686122|10686389|10686389|10686389	10686461|10686461|10686461|10686461|10686461|10686461	2L	-	10686390	10686438	3'utr	CG7296	FlyBase	G9830.1	TTGGAGTTAAGCGATAAGAAATGACTGTGAATAAAACCTAAATAAATTA	71	10686417	0.875728737	5	71	317	1	1.886490725	0.272727273	0.056338028	0.12987013	71	0	0	77	2L:10686390-10686438	6	CG7296	FBtr0336850|FBtr0336850|FBtr0336850|FBtr0080129|FBtr0080129|FBtr0080129	10686122|10686122|10686122|10686389|10686389|10686389	10686461|10686461|10686461|10686461|10686461|10686461	CTGTGA	6mer3-8	dme-miR-2a-3p,dme-miR-2b-3p
0.01	dme-miR-1003-3p	6mer2-7	TGTGAG	2L	10740454	10740459	+	2L_10740454_10740459_+	1	1	1	0	CG12299	FBtr0080113	10740097	10740762	2L	+	10740437	10740471	3'utr	CG12299	FlyBase	G3948.1	AAGATCAAAAGCGATTTTGTGAGCATTCCCAGTAC	9	10740453	0.674570334	2	9	62	1	1	0.1	0.111111111	0.2	9	0	0	10	2L:10740437-10740471	6	CG12299	FBtr0080113	10740097	10740762	TGTGAG	6mer2-7	dme-miR-1003-3p
0.01	dme-miR-190-5p	7mer-A1	CATATCA	2L	10740523	10740529	+	2L_10740523_10740529_+	0.782911824	0.782911824	0.782911824	0	CG12299	FBtr0080113	10740097	10740762	2L	+	10740472	10740587	3'utr	CG12299	FlyBase	G3949.1	AACTTGTGGCACATTTTGGGCAACCGAAAGCGAAATTCCAGTTTTGTATCTCATATCACACGAAGCCCACACGACTAAAGAAGATTGTCCAGGAAATGGACGTATTGTATTTGCAT	9	10740515	0.98653024	7	9	73	1	0.954242509	0.111111111	0	0	9	0	0	9	2L:10740472-10740587	7	CG12299	FBtr0080113	10740097	10740762	CATATCA	7mer-A1	dme-miR-190-5p
0.01	dme-miR-1002-5p	6mer3-8	CTACTT	2L	10740628	10740633	+	2L_10740628_10740633_+	0.99999783	0.999989022	0.999993426	6.22E-06	CG12299	FBtr0080113	10740097	10740762	2L	+	10740607	10740649	3'utr	CG12299	FlyBase	G3950.1	ACATTTTGTTAGTATTAAGCCCTACTTTATGCTGCTCATTTTA	29	10740635	0.956028688	5	29	284	1	1.505149978	0	0.103448276	0.1875	29	0	0	32	2L:10740607-10740649	6	CG12299	FBtr0080113	10740097	10740762	CTACTT	6mer3-8	dme-miR-1002-5p
0.01	dme-miR-33-5p	7mer-A1	AATGCAA	2L	1082999	1083005	+	2L_1082999_1083005_+	0.782861172	0.782859975	0.782860574	8.49E-07	Atg4a	FBtr0332569|FBtr0077953	1082870|1082870	1085380|1083378	2L	+	1082920	1083064	3'utr	Atg4a	FlyBase	G955.1	AGCCCAGCCAGGCGAAAGTGGAGCACCCAATGAGGAGAAAGAGAGTGGGCCGGGAGGTCGAGCCCCTGCGGATGCTGCGAATGCAATAAACTAAGGCTAAAGTGCATAATTAGACGAGTGGTTGAGATTTAGATTTTAGTATGTT	70	1083011	0.962291889	14	68	345	0.975609756	1.602059991	0.268292683	0.157142857	0.280487805	70	1	1	80	2L:1082920-1083064	7	Atg4a	FBtr0077953|FBtr0332569	1082870|1082870	1083378|1085380	AATGCAA	7mer-A1	dme-miR-33-5p
0.01	dme-miR-308-3p	7mer-m1	TGTGATT	2L	10837965	10837971	-	2L_10837965_10837971_-	0.521223855	0.521223855	0.521223855	0	CG6700	FBtr0301710|FBtr0080187	10837858|10837730	10839315|10839315	2L	-	10837942	10837983	3'utr	CG6700	FlyBase	G9857.1	TATTAGAGGGAGTGTGATTAGAATCCTAACTATTATATTAAA	35	10837965	0.769002304	4	32	261	0.928571429	1.290034611	0.142857143	0.2	0.333333333	35	2	1	39	2L:10837942-10837983	7	CG6700	FBtr0301710|FBtr0080187	10837858|10837730	10839315|10839315	TGTGATT	7mer-m1	dme-miR-308-3p
0.01	dme-miR-7-5p	7mer-m8	GTCTTCC	2L	10838165	10838171	-	2L_10838165_10838171_-	0.705950313	0.705950313	0.705950313	0	CG6700	FBtr0301710|FBtr0080187	10837858|10837730	10839315|10839315	2L	-	10838145	10838225	3'utr	CG6700	FlyBase	G9859.1	CAAAATTATCGGAAGTTCAAACTCAACGTTTTGGAGTATGGCAAATTCAACCTGGTCTTCCCCGTCGCCACTAAACATCCG	14	10838168	0.695837135	6	13	83	0.875	1.146128036	0.0625	0.142857143	0.25	14	2	0	14	2L:10838145-10838225	7	CG6700	FBtr0301710|FBtr0080187	10837858|10837730	10839315|10839315	GTCTTCC	7mer-m8	dme-miR-7-5p
0.01	dme-miR-275-3p,dme-miR-306-5p	8mer-A1	GTACCTGA	2L	10839257	10839264	-	2L_10839257_10839264_-	0.674982063	0.674982063	0.674982063	0	CG6700	FBtr0301710|FBtr0080187	10837858|10837730	10839315|10839315	2L	-	10839045	10839288	3'utr	CG6700	FlyBase	G9865.1	TGGCATGAAGCCCTATTCGATTTTGTACCTGATTTCCGAGCTTTTCGGATGTTAGTGTCCTTTTTCGGACTGCGGATGCAACTCTCTTGGCCCTGTTTAAAAATTTGTGTATATATTTCTCTAGATCGCGATTCCCTTTCGTTACAAAGTTAGGACTTGAATTACTCCCATTCTTAGGCTGAAGTCTTCGCTTATTTAGGACCAACTGTTCTTCGTAGGGTTTAAAGTTTTTAGATGGAAAATA	304	10839265	0.988364088	32	297	2794	0.980874317	2.254064453	0.163934426	0.174342105	0.31420765	304	6	1	359	2L:10839045-10839288	8	CG6700	FBtr0301710|FBtr0080187	10837858|10837730	10839315|10839315	GTACCTGA	8mer-A1	dme-miR-275-3p,dme-miR-306-5p
0.01	dme-miR-275-3p,dme-miR-306-5p	7mer-A1	TACCTGA	2L	10847247	10847253	-	2L_10847247_10847253_-	0.822998098	0.788941256	0.805969677	0.024081794	porin	FBtr0080183|FBtr0305260	10847225|10847225	10847867|10847867	2L	-	10847237	10847272	3'utr	porin	FlyBase	G9878.1	TACCTTTTCGTTGTGCATTTACCTGAGAAATAAATC	26	10847255	0.730343129	3	26	191	1	1.602059991	0.275	0.346153846	0.575	26	0	0	40	2L:10847237-10847272	7	porin	FBtr0305260|FBtr0080183	10847225|10847225	10847867|10847867	TACCTGA	7mer-A1	dme-miR-275-3p,dme-miR-306-5p
0.01	dme-miR-9b-5p,dme-miR-9c-5p	6mer3-8	ACCAAA	2L	10854658	10854663	-	2L_10854658_10854663_-	1	1	1	0	Dnz1	FBtr0080181	10854433	10855186	2L	-	10854620	10854746	3'utr	Dnz1	FlyBase	G9890.1	AATACTACATAGCAATATGTACCGAGCTAGAAACTAAGTCCTTATCAAAAGCATTTACGATATACCCGAAGAATGACGCATATACCAAAAAGGAAATAAAACGGAGATTAAACACTCAAATAGAAAA	31	10854664	0.952298384	10	30	99	0.974358974	1.579783597	0.230769231	0.225806452	0.384615385	31	1	0	38	2L:10854620-10854746	6	Dnz1	FBtr0080181	10854433	10855186	ACCAAA	6mer3-8	dme-miR-9b-5p,dme-miR-9c-5p
0.01	dme-miR-308-3p	7mer-m1	TGTGATT	2L	10855091	10855097	-	2L_10855091_10855097_-	0.521223855	0.521223855	0.521223855	0	Dnz1	FBtr0080181	10854433	10855186	2L	-	10855047	10855165	3'utr	Dnz1	FlyBase	G9892.1	TTTTGTCCTTGCGTTTGCTGTGCGGCTAAAAGAGCCCCCGAGTGTTTTTAGTTTTTAATCAATGTGTGTGTGATTATTTTTAAACGACCTATCCCCCTGCCCGCAGCCAGTCAAATTGA	26	10855100	0.988266237	12	25	231	0.965517241	1.447158031	0.103448276	0.076923077	0.172413793	26	1	0	28	2L:10855047-10855165	7	Dnz1	FBtr0080181	10854433	10855186	TGTGATT	7mer-m1	dme-miR-308-3p
0.01	dme-miR-277-3p	6mer3-8	TGCATT	2L	10856854	10856859	-	2L_10856854_10856859_-	1	1	1	0	aurB	FBtr0080180	10856795	10856872	2L	-	10856827	10856865	3'utr	aurB	FlyBase	G9895.1	CGAGTTTGCATTGTGTAACGACTTATTTCAGATTTTACT	15	10856852	0.681237911	6	14	134	0.944444444	1.230448921	0.833333333	0.133333333	0.277777778	15	1	0	17	2L:10856827-10856865	6	aurB	FBtr0080180	10856795	10856872	TGCATT	6mer3-8	dme-miR-277-3p
0.01	dme-miR-184-5p	6mer3-8	TGATAA	2L	10861952	10861957	+	2L_10861952_10861957_+	1	1	1	0	Stam	FBtr0080143	10861520	10862006	2L	+	10861901	10861966	3'utr	Stam	FlyBase	G3968.1	ATTTAGTGCAGGGGAGATAACTATTATGTATTATGTTTATTGTACGGATTATGATAAATCTAACGA	5	10861942	0.991558347	5	5	47	1	0.77815125	0.166666667	0.2	0.333333333	5	0	0	6	2L:10861901-10861966	6	Stam	FBtr0080143	10861520	10862006	TGATAA	6mer3-8	dme-miR-184-5p
0.01	dme-miR-980-3p	6mer2-7	GCAGCT	2L	10965554	10965559	-	2L_10965554_10965559_-	1	1	1	0	CG33129	FBtr0080172|FBtr0340551|FBtr0080171|FBtr0340550|FBtr0080170|FBtr0340552|FBtr0080169	10964903|10964903|10964903|10964903|10964903|10964903|10965138	10965604|10965604|10965604|10965604|10965604|10965604|10965604	2L	-	10965507	10965676	stop_codon	CG33129	FlyBase	G9910.1	ACGCGTAACGCCGCCCTGGAGTACTACAACCAGTTTCACAAAAAGGTCGACGCATACGCCAAGCTCAAATGATTTTAAGCGTCAGGAACGCTTACTTCTCGAACAGCAACATCATCAGCAGCTGCAGCAGATGCAAACAGAATACGCGTCATAGTAAATAGTGAAGGAAG	30	10965562	0.943828422	13	28	112	0.947368421	1.079181246	0.184210526	0.266666667	0.421052632	30	0	2	36	2L:10965507-10965676	6	CG33129	FBtr0080171|FBtr0340551|FBtr0080172|FBtr0080169|FBtr0340552|FBtr0080170|FBtr0340550	10964903|10964903|10964903|10965138|10964903|10964903|10964903	10965604|10965604|10965604|10965604|10965604|10965604|10965604	GCAGCT	6mer2-7	dme-miR-980-3p
0.01	dme-miR-9b-5p,dme-miR-9c-5p	7mer-A1	CCAAAGA	2L	10981725	10981731	+	2L_10981725_10981731_+	0.823349562	0.823349562	0.823349562	0	SCAR	FBtr0305255|FBtr0305256|FBtr0329949|FBtr0340223|FBtr0080148	10981664|10981664|10981664|10981664|10981664	10982293|10982395|10982395|10982395|10981854	2L	+	10981708	10981770	stop_codon	SCAR	FlyBase	G3987.1	AAAAAGAAGAAGTAATTCCAAAGAGAATTAATCCATACGATGGTCGAAACCAAGCGTGGTATG	64	10981723	0.685091898	4	63	203	0.987654321	1.903089987	0.086419753	0.203125	0.37037037	64	1	0	80	2L:10981708-10981770	7	SCAR	FBtr0329949|FBtr0305255|FBtr0340223|FBtr0305256	10981664|10981664|10981664|10981664	10982395|10982293|10982395|10982395	CCAAAGA	7mer-A1	dme-miR-9b-5p,dme-miR-9c-5p
0.01	dme-miR-277-3p	7mer-m8	TGCATTT	2L	10981930	10981936	+	2L_10981930_10981936_+	0.620204266	0.620204266	0.620204266	0	SCAR	FBtr0305255|FBtr0329950|FBtr0305256|FBtr0329949|FBtr0340223	10981664|10981721|10981664|10981664|10981664	10982293|10982395|10982395|10982395|10982395	2L	+	10981849	10982118	3'utr	SCAR	FlyBase	G3988.2	AAAATCAAAAGTTTCATTGAATTGTATATACACCAACGAGTAATTATCGTTAAATTAATCGCTATAGTGAACGAACGCATTTGCATTTTAAGCCTAGACGACAATCCAAGGAAAGCGATTTAAAAGACTTGCTAATTTTGTTCGCTTCTTTGGAGTCAAGGTCTGAGTAGATATGGGCTTCTGTATCATAGTAGTCGGTGTTTGGATATTAAATTATAAATAATCGATATTATCACTGAACTCAATCCTACCCCAACTTGCAATCGATAC	112	10981929	0.983048478	24	105	795	0.939393939	1.394451681	0.21969697	0.151785714	0.28030303	112	4	4	124	2L:10981849-10982118	7	SCAR	FBtr0329949|FBtr0305255|FBtr0340223|FBtr0305256|FBtr0329950	10981664|10981664|10981664|10981664|10981721	10982395|10982293|10982395|10982395|10982395	TGCATTT	7mer-m8	dme-miR-277-3p
0.01	dme-miR-8-3p	6mer3-8	CAGTAT	2L	10982205	10982210	+	2L_10982205_10982210_+	0.999997736	0.999406562	0.999702149	0.000417971	SCAR	FBtr0305255|FBtr0329950|FBtr0305256|FBtr0329949|FBtr0340223	10981664|10981721|10981664|10981664|10981664	10982293|10982395|10982395|10982395|10982395	2L	+	10982176	10982221	3'utr	SCAR	FlyBase	G3989.1	ATTAAAATATATCGAACTCCGTAGCATTTCAGTATACTCAACAAGC	12	10982203	0.672943577	5	12	79	1	1.146128036	0.142857143	0.166666667	0.285714286	12	0	0	14	2L:10982176-10982221	6	SCAR	FBtr0329949|FBtr0305255|FBtr0340223|FBtr0305256|FBtr0329950	10981664|10981664|10981664|10981664|10981721	10982395|10982293|10982395|10982395|10982395	CAGTAT	6mer3-8	dme-miR-8-3p
0.01	dme-miR-8-3p	8mer-A1	CAGTATTA	2L	10989220	10989227	+	2L_10989220_10989227_+	0.671698124	0.671698124	0.671698124	0	CG12253	FBtr0080149	10989166	10989241	2L	+	10989204	10989232	3'utr	CG12253	FlyBase	G3994.1	TACAATTTGTAACTTTCAGTATTAAAATT	10	10989218	0.713310949	5	10	97	1	1.079181246	0	0.2	0.333333333	10	0	0	12	2L:10989204-10989232	8	CG12253	FBtr0080149	10989166	10989241	CAGTATTA	8mer-A1	dme-miR-8-3p
0.01	dme-miR-2a-2-5p	8mer-A1	TGATGAGA	2L	11013291	11013298	-	2L_11013291_11013298_-	0.601217767	0.601217767	0.601217767	0	Samuel	FBtr0080161|FBtr0331197	11013204|11013204	11014199|11014199	2L	-	11013271	11013315	3'utr	Samuel	FlyBase	G9962.1	TTTCTACAAAATAGGCATGATGAGAATGAACTTGATTTATTTTAT	66	11013295	0.84673306	4	65	303	1	1.913813852	0.024390244	0.196969697	0.353658537	66	0	0	82	2L:11013271-11013315	8	Samuel	FBtr0080161|FBtr0331197	11013204|11013204	11014199|11014199	TGATGAGA	8mer-A1	dme-miR-2a-2-5p
0.01	dme-miR-7-5p	8mer-A1	GTCTTCCA	2L	11013949	11013956	-	2L_11013949_11013956_-	0.675381664	0.675381664	0.675381664	0	Samuel	FBtr0080161|FBtr0331197	11013204|11013204	11014199|11014199	2L	-	11013943	11013978	3'utr	Samuel	FlyBase	G9966.1	GAGAAACAACAATAATCGCAAAGTCTTCCATTTGCA	5	11013948	0.963936234	3	5	30	1	0.698970004	0.2	0	0	5	0	0	5	2L:11013943-11013978	8	Samuel	FBtr0080161|FBtr0331197	11013204|11013204	11014199|11014199	GTCTTCCA	8mer-A1	dme-miR-7-5p
0.01	dme-miR-1007-3p	7mer-m8	TGAGCTT	2L	11014119	11014125	-	2L_11014119_11014125_-	0.618577907	0.618985328	0.618781617	0.000288075	Samuel	FBtr0080161|FBtr0331197	11013204|11013204	11014199|11014199	2L	-	11014100	11014150	3'utr	Samuel	FlyBase	G9968.1	TCACCTGCTAAAATGCTGAACCAAATGAGCTTTCAACACAATTAAGAAAGG	131	11014125	0.946624692	5	130	563	1	2.195899652	0.420382166	0.167938931	0.305732484	131	0	0	157	2L:11014100-11014150	7	Samuel	FBtr0080161|FBtr0331197	11013204|11013204	11014199|11014199	TGAGCTT	7mer-m8	dme-miR-1007-3p
0.01	dme-miR-9b-5p,dme-miR-9c-5p	6mer3-8	ACCAAA	2L	1103593	1103598	-	2L_1103593_1103598_-	1	1	1	0	mtRNApol	FBtr0077989|FBtr0332273	1103481|1103252	1103690|1103690	2L	-	1103574	1103618	3'utr	mtRNApol	FlyBase	G6728.1	TGAACAATTCGGCTTTCGATACCAAAAAACACGAAGGAAGACAGA	54	1103599	0.977377824	4	54	209	1	1.785329835	0.147540984	0.111111111	0.213114754	54	0	0	61	2L:1103574-1103618	6	mtRNApol	FBtr0332273|FBtr0077989	1103252|1103481	1103690|1103690	ACCAAA	6mer3-8	dme-miR-9b-5p,dme-miR-9c-5p
0.01	dme-miR-965-3p	6mer2-7	ACGCTT	2L	11095578	11095583	-	2L_11095578_11095583_-	1	0.999996528	0.999998264	2.47E-06	Ge-1	FBtr0080232|FBtr0080231	11095148|11095351	11095687|11095687	2L	-	11095563	11095603	3'utr	Ge-1	FlyBase	G9972.1	ACAAACACATTTATAAATACACGCTTGTAGTTAAGTCCAAA	9	11095586	0.849635666	3	8	73	0.888888889	0.903089987	0	0	0	9	1	0	8	2L:11095563-11095603	6	Ge-1	FBtr0080232|FBtr0080231	11095148|11095351	11095687|11095687	ACGCTT	6mer2-7	dme-miR-965-3p
0.01	dme-miR-277-3p	6mer3-8	TGCATT	2L	11101954	11101959	-	2L_11101954_11101959_-	0.999695923	1	0.999847961	0.000215031	Reps	FBtr0306139|FBtr0080230	11100961|11100961	11102626|11102626	2L	-	11101914	11101997	3'utr	Reps	FlyBase	G9992.1	AGAAACACCAGCGATGGATCTGATAGCTCGTCCGTTTATGCATTGAAGTTGCTAATTTAATTTGTAGGCTAGTTAAATCTCAAG	16	11101983	0.976135704	8	16	101	1	1.230448921	0.058823529	0.0625	0.117647059	16	0	0	17	2L:11101914-11101997	6	Reps	FBtr0306139|FBtr0080230	11100961|11100961	11102626|11102626	TGCATT	6mer3-8	dme-miR-277-3p
0.01	dme-miR-1003-3p	6mer3-8	ATGTGA	2L	11102606	11102611	-	2L_11102606_11102611_-	1	1	1	0	Reps	FBtr0306139|FBtr0080230	11100961|11100961	11102626|11102626	2L	-	11102552	11102629	stop_codon	Reps	FlyBase	G9994.1	TAAGCAGCGAAAATGATCATGTGAATGAGGGTGAATCGATTTATTTTTGGGCGATATGTGACTTTCGTTTGCCTGTGT	16	11102604	0.978453119	5	15	106	0.9375	1.176091259	0.375	0	0	16	1	0	15	2L:11102552-11102629	6	Reps	FBtr0306139|FBtr0080230	11100961|11100961	11102626|11102626	ATGTGA	6mer3-8	dme-miR-1003-3p
0.01	dme-miR-965-3p	7mer-m8	TACGCTT	2L	11110556	11110562	+	2L_11110556_11110562_+	0.620204855	0.620204855	0.620204855	0	l(2)gd1	FBtr0080197|FBtr0306138	11110434|11110434	11110851|11110851	2L	+	11110512	11110605	3'utr	l(2)gd1	FlyBase	G4062.1	GTTTGTAAATATCCCTCACAGAAAATTCAATTTATCTAAGTATGTACGCTTTTGCCGATTCCTTCGCAGGAAGAAGGCATTTATATATTACGAA	155	11110563	0.989691289	10	145	1420	0.936507937	1.645913275	0.264550265	0.167741935	0.317460317	155	9	3	177	2L:11110512-11110605	7	l(2)gd1	FBtr0306138|FBtr0080197	11110434|11110434	11110851|11110851	TACGCTT	7mer-m8	dme-miR-965-3p
0.01	dme-miR-283-5p	7mer-m8	TGATATT	2L	11110662	11110668	+	2L_11110662_11110668_+	0.620203677	0.620203677	0.620203677	0	l(2)gd1	FBtr0080197|FBtr0306138	11110434|11110434	11110851|11110851	2L	+	11110653	11110715	3'utr	l(2)gd1	FlyBase	G4064.1	ATGTATATATGATATTGCCGGCGTTAAGGCGAAGGCGCAAGTCCAGAAGATTGTGCCGGTGAA	10	11110667	0.747844062	7	8	49	0.916666667	1.041392685	0.083333333	0.2	0.333333333	10	1	0	11	2L:11110653-11110715	7	l(2)gd1	FBtr0306138|FBtr0080197	11110434|11110434	11110851|11110851	TGATATT	7mer-m8	dme-miR-283-5p
0.01	dme-miR-79-3p	7mer-m8	TAGCTTT	2L	11110789	11110795	+	2L_11110789_11110795_+	0.620204031	0.620204031	0.620204031	0	l(2)gd1	FBtr0080197|FBtr0306138	11110434|11110434	11110851|11110851	2L	+	11110760	11110806	3'utr	l(2)gd1	FlyBase	G4065.1	ACTAGCGCCTAGCCGAAACCTGATTATGTTAGCTTTCACATTGCATA	15	11110787	0.741500413	4	14	119	0.875	1.146128036	0	0.066666667	0.125	15	2	0	14	2L:11110760-11110806	7	l(2)gd1	FBtr0306138|FBtr0080197	11110434|11110434	11110851|11110851	TAGCTTT	7mer-m8	dme-miR-79-3p
0.01	dme-miR-996-3p,dme-miR-279-3p	6mer2-7	CTAGTC	2L	11144	11149	-	2L_11144_11149_-	1	1	1	0	l(2)gl	FBtr0078168|FBtr0306591|FBtr0078169|FBtr0078167|FBtr0306589|FBtr0306590|FBtr0078170|FBtr0330655|FBtr0078171|FBtr0306592|FBtr0078166	9837|9837|9837|9837|9837|9837|9837|9837|9837|9837|9837	11214|11214|11214|11214|11214|11214|11214|11309|11214|11214|11214	2L	-	11126	11211	3'utr	l(2)gl	FlyBase	G6264.1	TGACAGAAGCCGTAACCTACTAATTATTTTATACCTTTACAGAAATACGACGCAAACGAGTACTAGTCCTGATGTAATTTAATCTA	132	11150	0.942780601	10	126	653	0.956521739	1.710399466	0.167701863	0.174242424	0.322981366	132	5	2	154	2L:11126-11211	6	l(2)gl	FBtr0306592|FBtr0306590|FBtr0078166|FBtr0330655|FBtr0078171|FBtr0078169|FBtr0078167|FBtr0306589|FBtr0078170|FBtr0078168|FBtr0306591	9837|9837|9837|9837|9837|9837|9837|9837|9837|9837|9837	11214|11214|11214|11309|11214|11214|11214|11214|11214|11214|11214	CTAGTC	6mer2-7	dme-miR-996-3p,dme-miR-279-3p
0.01	dme-miR-995-3p,dme-miR-998-3p	6mer3-8	TGGTGC	2L	1115025	1115030	-	2L_1115025_1115030_-	1	1	1	0	Pino	FBtr0077988|FBtr0332272|FBtr0077987	1114652|1114652|1114652	1115733|1115733|1115733	2L	-	1114991	1115038	3'utr	Pino	FlyBase	G6742.1	AGCTGCGATGGTGCCGGCGGAGGGTTCAGTGAGCGAAGAAAGAAGAAT	9	1115011	0.900475457	4	9	24	1	1.113943352	0.384615385	0.333333333	0.538461538	9	0	0	13	2L:1114991-1115038	6	Pino	FBtr0077988|FBtr0332272|FBtr0077987	1114652|1114652|1114652	1115733|1115733|1115733	TGGTGC	6mer3-8	dme-miR-995-3p,dme-miR-998-3p
0.01	dme-miR-184-5p	6mer3-8	TGATAA	2L	1115278	1115283	-	2L_1115278_1115283_-	1	1	1	0	Pino	FBtr0077988|FBtr0332272|FBtr0077987	1114652|1114652|1114652	1115733|1115733|1115733	2L	-	1115161	1115466	3'utr	Pino	FlyBase	G6744.1	GTTTTATGATTTCACCGGTATCGTTTTCGTTCCGATTCGTTGTGTGACAGTGCAAATATTTAGCAACTAAGTTAGTTCCTTTGTTTACCTTCCAATGGCACCATTTGGTTTGCGCACATTACCTGTTCTATCCAGGAGAAGACTTCTTTCTGCCTAGACTTAAGCCGAGTTTAGGCAATGCAGTGATAACGGTGATATTAGCCAGAAAGAATCGTGAGCAAATAGTGAATTTACATGATGTAGCAAATGTCTAACGATAGCTATAGATCGACATGAGATGATCATTTTTGTATAACCCCACACGCA	443	1115288	0.971095918	61	427	2948	0.965973535	2.106360909	0.228733459	0.162528217	0.298676749	443	15	3	511	2L:1115161-1115466	6	Pino	FBtr0077988|FBtr0332272|FBtr0077987	1114652|1114652|1114652	1115733|1115733|1115733	TGATAA	6mer3-8	dme-miR-184-5p
0.01	dme-miR-965-3p	6mer2-7	ACGCTT	2L	11180036	11180041	+	2L_11180036_11180041_+	1	1	1	0	CG4788	FBtr0080202	11179989	11180430	2L	+	11180009	11180088	3'utr	CG4788	FlyBase	G4102.2	CGGAGGAATACTTTAGTTAAGCCAAAAACGCTTGGGTCAACTACTACAGCGACCTACCCTAAATATAGTTAATCTAGGCC	86	11180041	0.773992348	8	80	287	0.957264957	1.572096768	0.017094017	0.244186047	0.444444444	86	3	2	112	2L:11180009-11180088	6	CG4788	FBtr0080202	11179989	11180430	ACGCTT	6mer2-7	dme-miR-965-3p
0.01	dme-miR-14-3p	7mer-m8	AAGACTG	2L	11180259	11180265	+	2L_11180259_11180265_+	0.671795832	0.671795832	0.671795832	0	CG4788	FBtr0080202	11179989	11180430	2L	+	11180237	11180278	3'utr	CG4788	FlyBase	G4104.1	ACATAGATGTTTTCAAACAATTAAGACTGGAAAAATACAAAA	11	11180257	0.95103807	2	10	47	1	1.146128036	0.071428571	0.090909091	0.285714286	11	0	0	14	2L:11180237-11180278	7	CG4788	FBtr0080202	11179989	11180430	AAGACTG	7mer-m8	dme-miR-14-3p
0.01	dme-miR-2b-2-5p	7mer-A1	TGAAGAA	2L	11227	11233	-	2L_11227_11233_-	0.823349562	0.823349562	0.823349562	0	l(2)gl	FBtr0330655	9837	11309	2L	-	11216	11295	stop_codon	l(2)gl	FlyBase	G6265.1	ACAAACATTTCTCATGAAAAAACGAACGGAGACAACAAAATAGGAACGCCAAAAACAGCGCCTGAAGAAAGCCAATTTTA	12	11233	0.934810111	4	11	11	0.928571429	1.113943352	0.142857143	0.166666667	0.285714286	12	1	0	13	2L:11216-11295	7	l(2)gl	FBtr0330655	9837	11309	TGAAGAA	7mer-A1	dme-miR-2b-2-5p
0.01	dme-miR-14-3p	8mer-A1	AAGACTGA	2L	11277478	11277485	+	2L_11277478_11277485_+	0.643565469	0.643565469	0.643565469	0	cana	FBtr0344017|FBtr0091678|FBtr0344016	11277334|11277334|11277334	11277846|11277846|11277846	2L	+	11277439	11277526	intron-3'utr	cana	FlyBase	G4113.1	AGGTGGCAATTGCCACTGCGAGCAGCGGAGCTGCAAACAAAGACTGAGTTCGGACTGGAGGCAAAACGTTGAGTTCAACGATGATAAA	54	11277493	0.945825481	7	48	189	0.916666667	1.439332694	0.316666667	0.092592593	0.183333333	54	4	1	55	2L:11277439-11277526	8	cana	FBtr0344017|FBtr0091678|FBtr0344016	11277334|11277334|11277334	11277846|11277846|11277846	AAGACTGA	8mer-A1	dme-miR-14-3p
0.01	dme-miR-317-3p	7mer-m8	TGTGTTC	2L	112797	112803	+	2L_112797_112803_+	0.661615645	0.661615645	0.661615645	0	Sam-S	FBtr0330656|FBtr0089428	112780|112740	114432|114210	2L	+	112764	112818	stop_codon	Sam-S	FlyBase	G455.2	AAACGAAAAGATTGCTGAGCTGCGTCGCTCAGATGTGTTCTGGTGGGCTCGCCCC	14	112804	0.976396693	4	13	82	0.894736842	1.230448921	0.315789474	0.285714286	0.473684211	14	2	0	17	2L:112764-112818	7	Sam-S	FBtr0089428|FBtr0330656	112740|112780	114210|114432	TGTGTTC	7mer-m8	dme-miR-317-3p
0.01	dme-miR-1008-3p	7mer-A1	GCTGTGA	2L	11281713	11281719	+	2L_11281713_11281719_+	0.727611883	0.82333885	0.775475367	0.067689211	Ppt2	FBtr0080212	11281669	11281920	2L	+	11281593	11281750	stop_codon	Ppt2	FlyBase	G4121.1	AAACCCCATGTTCATCATCTTGCCTGGCACACGCGAAGGGATGTCATCCACGAAGTGATATTTCCATATCTGGACTGAATAAGAAACCAAAACTACTGAACTATACTGAGCGATCAAACGGCTGTGATCGGAAAGGCGGACAAAGGCTCACTCTCATC	86	11281698	0.969928004	18	70	398	0.83	1.317018101	0.25	0.127906977	0.25	86	14	3	83	2L:11281593-11281750	7	Ppt2	FBtr0080212	11281669	11281920	GCTGTGA	7mer-A1	dme-miR-1008-3p
0.01	dme-miR-33-5p	6mer3-8	CAATGC	2L	1132056	1132061	+	2L_1132056_1132061_+	1	1	1	0	CG4552	FBtr0077956	1131952	1132411	2L	+	1132041	1132130	3'utr	CG4552	FlyBase	G972.1	CAGAGACACAAAGTGCAATGCGCCGCTGCGAGCGGTGTAATAGTTTGTAATTGGCATTGTTTTCCTTGTATTAGCTGAAATAGTATAGTT	34	1132059	0.973325131	10	32	237	0.95	1.278753601	0.3	0.147058824	0.275	34	1	1	38	2L:1132041-1132130	6	CG4552	FBtr0077956	1131952	1132411	CAATGC	6mer3-8	dme-miR-33-5p
0.01	dme-miR-2b-2-5p	8mer-A1	TTGAAGAA	2L	1132193	1132200	+	2L_1132193_1132200_+	0.627007348	0.627007348	0.627007348	0	CG4552	FBtr0077956	1131952	1132411	2L	+	1132133	1132223	3'utr	CG4552	FlyBase	G973.1	TATTGTAAACGAAGCGCTGGCTGCAATTGTAACATAGTGCACTCGGTGCAGAGACCGGATTTGAAGAAAATAGTCGAACGTAGTCCCAGAT	32	1132192	0.962180837	7	30	156	0.951219512	1.113943352	0.243902439	0.25	0.414634146	32	0	2	39	2L:1132133-1132223	8	CG4552	FBtr0077956	1131952	1132411	TTGAAGAA	8mer-A1	dme-miR-2b-2-5p
0.01	dme-miR-2a-2-5p	8mer-A1	TGATGAGA	2L	1132328	1132335	+	2L_1132328_1132335_+	0.601217766	0.601217767	0.601217766	0	CG4552	FBtr0077956	1131952	1132411	2L	+	1132272	1132344	3'utr	CG4552	FlyBase	G974.1	TTTCTAAGTGCGAATAAGGAACCCTTACCGAAGCCCTGAGACTTACAACGTGTACATGATGAGAGTAACTAAT	123	1132308	0.935610087	6	116	496	0.943262411	2.123851641	0.212765957	0.105691057	0.219858156	123	8	0	133	2L:1132272-1132344	8	CG4552	FBtr0077956	1131952	1132411	TGATGAGA	8mer-A1	dme-miR-2a-2-5p
0.01	dme-miR-13b-2-5p	6mer3-8	TTTGAC	2L	113341	113346	+	2L_113341_113346_+	1	1	1	0	Sam-S	FBtr0330656|FBtr0089428	112780|112740	114432|114210	2L	+	113296	113368	5'utr	Sam-S	FlyBase	G458.2	TCTCACAAGTCACAAAAAGAACTTCTGGATATCATCCGTCGAAACTTTGACCTCAGGCCCGGCAAGATTGTCA	250	113342	0.685262887	9	243	1015	0.982698962	2.152288344	0.342560554	0.14	0.256055363	250	4	1	284	2L:113296-113368	6	Sam-S	FBtr0089428|FBtr0330656	112740|112780	114210|114432	TTTGAC	6mer3-8	dme-miR-13b-2-5p
0.01	dme-miR-1008-3p	6mer2-7	GCTGTG	2L	113734	113739	+	2L_113734_113739_+	1	1	1	0	Sam-S	FBtr0330656|FBtr0089429|FBtr0089431|FBtr0089430|FBtr0089436|FBtr0089434|FBtr0089435|FBtr0089437|FBtr0089432|FBtr0089428|FBtr0089433	112780|113541|113541|113541|113541|113541|113541|113541|113541|112740|113541	114432|114432|114432|114432|114210|114432|114432|114432|114210|114210|114432	2L	+	113694	113904	3'utr	Sam-S	FlyBase	G461.2	TAGGCTTGCCAACTCTTATGGGCTTTCTTCTCTAACTTATGCTGTGCTCTTCGCTATATAATTTAAACCATTCTGATGTGTGTAGTCTTCTCACACGGAACTAGTTTTAGTCGTCTTAATACCCGCATATATACCTAATAGAGAGCTCCAAAAGAATTGATGAGCTTTAGTTATGCATATACATAGTATAGTGTCGGTCAGTTCAGTAAAA	148	113733	0.951739125	30	141	1345	0.947674419	1.610127613	0.13372093	0.162162162	0.279069767	148	6	3	163	2L:113694-113904	6	Sam-S	FBtr0089433|FBtr0089432|FBtr0089428|FBtr0089437|FBtr0089435|FBtr0089434|FBtr0089436|FBtr0089430|FBtr0089431|FBtr0089429|FBtr0330656	113541|113541|112740|113541|113541|113541|113541|113541|113541|113541|112780	114432|114210|114210|114432|114432|114432|114210|114432|114432|114432|114432	GCTGTG	6mer2-7	dme-miR-1008-3p
0.01	dme-miR-92b-3p	7mer-m1	TGCAATT	2L	11508892	11508898	-	2L_11508892_11508898_-	0.765586663	0.765586663	0.765586663	0	CG6509	FBtr0336630|FBtr0080247|FBtr0080246|FBtr0336631	11508397|11508397|11508772|11508397	11511170|11509299|11509299|11509299	2L	-	11508876	11508967	3'utr	CG6509	FlyBase	G10060.1	AATTTATATATACCGTTTGGAACTAGATTTCCTTCTCTGGCGACATTCTAAGCCAAAAGTCTGTTTGTATGCAATTTATTATTATGTAATTG	22	11508902	0.985644958	12	20	174	0.931034483	1.431363764	0.068965517	0.272727273	0.448275862	22	2	0	27	2L:11508876-11508967	7	CG6509	FBtr0080246|FBtr0336631|FBtr0336630|FBtr0080247	11508772|11508397|11508397|11508397	11509299|11509299|11511170|11509299	TGCAATT	7mer-m1	dme-miR-92b-3p
0.01	dme-miR-275-3p,dme-miR-306-5p	6mer2-7	TACCTG	2L	11509100	11509105	-	2L_11509100_11509105_-	1	1	1	0	CG6509	FBtr0336630|FBtr0080247|FBtr0080246|FBtr0336631	11508397|11508397|11508772|11508397	11511170|11509299|11509299|11509299	2L	-	11509002	11509110	3'utr	CG6509	FlyBase	G10061.1	ATTTCTACCTGTTTCTTGTCTCTGTCACCTAATTAATGTCTATAGACTTACTCTTTATTTGCGGTTAGTCCGACCGCTCTGACGGCAAAATATGGTCAGCTTTAATCAC	15	11509098	0.965186762	11	15	128	1	1.278753601	0	0.266666667	0.421052632	15	0	0	19	2L:11509002-11509110	6	CG6509	FBtr0080246|FBtr0336631|FBtr0336630|FBtr0080247	11508772|11508397|11508397|11508397	11509299|11509299|11511170|11509299	TACCTG	6mer2-7	dme-miR-275-3p,dme-miR-306-5p
0.01	dme-miR-1012-3p	6mer3-8	TTGACT	2L	11509893	11509898	-	2L_11509893_11509898_-	1	1	1	0	CG6509	FBtr0336630	11508397	11511170	2L	-	11509827	11509964	5'utr	CG6509	FlyBase	G10067.1	CACCCATTCGCCGGCCCGTGCTGATTATCGGACCGTTGTCCGAGTGTCTGATGGTTCGCCTTACAATTGACTTCTCCAACCTCTTCAAACTGTGCGAGGTGACGGCCATGGACTGTTCGCAGGAGGCCATGGAGGAGG	28	11509898	0.974689336	11	28	169	1	1.51851394	0.393939394	0.142857143	0.272727273	28	0	0	33	2L:11509827-11509964	6	CG6509	FBtr0336630	11508397	11511170	TTGACT	6mer3-8	dme-miR-1012-3p
0.01	dme-miR-2a-3p,dme-miR-2b-3p	8mer-A1	CTGTGATA	2L	11510219	11510226	-	2L_11510219_11510226_-	0.650171355	0.650171355	0.650171355	0	CG6509	FBtr0336630|FBtr0336630|FBtr0336630	11508397|11508397|11508397	11511170|11511170|11511170	2L	-	11510184	11510250	5'utr	CG6509	FlyBase	G10068.1	ACTGCGTTCGGGTGAGGTGGTCGACTGTGATACGGGAACGGCCAGACGCGGCAGCACTTCGGCCAGA	6	11510233	0.979863718	4	4	27	0.714285714	0.698970004	0.428571429	0.166666667	0.285714286	6	2	0	5	2L:11510184-11510250	8	CG6509	FBtr0336630|FBtr0336630|FBtr0336630	11508397|11508397|11508397	11511170|11511170|11511170	CTGTGATA	8mer-A1	dme-miR-2a-3p,dme-miR-2b-3p
0.01	dme-miR-2a-3p,dme-miR-2b-3p	7mer-A1	TGTGATA	2L	11523071	11523077	-	2L_11523071_11523077_-	0.801970437	0.801970437	0.801970437	0	CG31705	FBtr0345719|FBtr0345719|FBtr0345719	11523019|11523019|11523019	11523549|11523549|11523549	2L	-	11523054	11523094	3'utr	CG31705	FlyBase	G10102.1	CAGACCACTATAACATTTGTGATACAATAACAATTGGAAAA	11	11523079	0.970156949	3	11	79	1	1.041392685	0	0	0	11	0	0	11	2L:11523054-11523094	7	CG31705	FBtr0345719|FBtr0345719|FBtr0345719	11523019|11523019|11523019	11523549|11523549|11523549	TGTGATA	7mer-A1	dme-miR-2a-3p,dme-miR-2b-3p
0.01	dme-miR-1012-3p	6mer3-8	TTGACT	2L	11523516	11523521	-	2L_11523516_11523521_-	1	1	1	0	CG31705	FBtr0345719|FBtr0321293|FBtr0080242	11523019|11523302|11523302	11523549|11523549|11523549	2L	-	11523497	11523569	stop_codon	CG31705	FlyBase	G10105.1	TGGCCTACTGTCTCCACTAACGGCCCATTGCCTCCATACAATCCTTAATTGACTCAAGGACACAGTCTCGTTG	29	11523521	0.820683836	7	26	157	0.894736842	0.929418926	0.052631579	0.24137931	0.421052632	29	1	3	34	2L:11523497-11523569	6	CG31705	FBtr0080242|FBtr0321293|FBtr0345719	11523302|11523302|11523019	11523549|11523549|11523549	TTGACT	6mer3-8	dme-miR-1012-3p
0.01	dme-miR-14-3p	7mer-m8	AAGACTG	2L	1166384	1166390	+	2L_1166384_1166390_+	0.671795832	0.671779106	0.671787469	1.18E-05	IntS14	FBtr0077962	1166360	1166425	2L	+	1166372	1166405	3'utr	IntS14	FlyBase	G990.1	TGTCCTTACTTTAAGACTGTGTTTACTTTGTAAT	6	1166381	0.895502368	5	6	63	1	0.903089987	0	0.166666667	0.375	6	0	0	8	2L:1166372-1166405	7	IntS14	FBtr0077962	1166360	1166425	AAGACTG	7mer-m8	dme-miR-14-3p
0.01	dme-miR-283-5p	7mer-m8	TGATATT	2L	117202	117208	-	2L_117202_117208_-	0.620203677	0.620203677	0.620203677	0	CG4822	FBtr0100309|FBtr0100310|FBtr0330646	117077|117172|117077	119269|119426|119201	2L	-	117100	117791	lincRNA_intron-lincRNA_exon	CG4822	FlyBase	G6309.1	AATATATCCTGATTAGTTCACTTATACTTTAGAATGCAATGTTCATGGGGCCAGTTCTCGCCGTGCCGCTGATCCTGCTTTCCATTTACGGCATTGGGTATGGCGGAGGAACATACATATCCCCTCTTATGAGGTTTCTCATGCATCTTAGCTACCTTCGCCATAGTATGGAAGGCCTAGTCGCATCCTTGTACGACTACGGACGCGCCGACACAATTTGCGAAGACACGGAAATCTTTTGCTCATTTAAAAAGTCGAAAGTTTTGTTAGCCTTTTTAGGATTCGAAAACATGCACTATTTGTGGTCTCTATCTTGCTTGATGAGTTTTTATTTGCTGTTCACCGTAGCAGCATACTTTATGATTAGACTGCGACTGAAACACTCCGAGGTCAGCCCCA…	1262	117203	0.938729087	153	1181	9042	0.936821953	2.052782703	0.128908743	0.198098257	0.354179962	1262	87	12	1468	2L:117100-117791	7	CG4822	FBtr0100310|FBtr0330646|FBtr0100309	117172|117077|117077	119426|119201|119269	TGATATT	7mer-m8	dme-miR-283-5p
0.01	dme-miR-14-3p	6mer2-7	AGACTG	2L	117421	117426	-	2L_117421_117426_-	1	1	1	0	CG4822	FBtr0100309|FBtr0100310|FBtr0330646	117077|117172|117077	119269|119426|119201	2L	-	117100	117791	lincRNA_intron-lincRNA_exon	CG4822	FlyBase	G6309.1	AATATATCCTGATTAGTTCACTTATACTTTAGAATGCAATGTTCATGGGGCCAGTTCTCGCCGTGCCGCTGATCCTGCTTTCCATTTACGGCATTGGGTATGGCGGAGGAACATACATATCCCCTCTTATGAGGTTTCTCATGCATCTTAGCTACCTTCGCCATAGTATGGAAGGCCTAGTCGCATCCTTGTACGACTACGGACGCGCCGACACAATTTGCGAAGACACGGAAATCTTTTGCTCATTTAAAAAGTCGAAAGTTTTGTTAGCCTTTTTAGGATTCGAAAACATGCACTATTTGTGGTCTCTATCTTGCTTGATGAGTTTTTATTTGCTGTTCACCGTAGCAGCATACTTTATGATTAGACTGCGACTGAAACACTCCGAGGTCAGCCCCA…	1262	117425	0.938729087	153	1181	9042	0.936821953	2.052782703	0.128908743	0.198098257	0.354179962	1262	87	12	1468	2L:117100-117791	6	CG4822	FBtr0100310|FBtr0330646|FBtr0100309	117172|117077|117077	119426|119201|119269	AGACTG	6mer2-7	dme-miR-14-3p
0.01	dme-miR-31a-5p	6mer3-8	TCTTGC	2L	117475	117480	-	2L_117475_117480_-	1	1	1	0	CG4822	FBtr0100309|FBtr0100310|FBtr0330646	117077|117172|117077	119269|119426|119201	2L	-	117100	117791	lincRNA_intron-lincRNA_exon	CG4822	FlyBase	G6309.1	AATATATCCTGATTAGTTCACTTATACTTTAGAATGCAATGTTCATGGGGCCAGTTCTCGCCGTGCCGCTGATCCTGCTTTCCATTTACGGCATTGGGTATGGCGGAGGAACATACATATCCCCTCTTATGAGGTTTCTCATGCATCTTAGCTACCTTCGCCATAGTATGGAAGGCCTAGTCGCATCCTTGTACGACTACGGACGCGCCGACACAATTTGCGAAGACACGGAAATCTTTTGCTCATTTAAAAAGTCGAAAGTTTTGTTAGCCTTTTTAGGATTCGAAAACATGCACTATTTGTGGTCTCTATCTTGCTTGATGAGTTTTTATTTGCTGTTCACCGTAGCAGCATACTTTATGATTAGACTGCGACTGAAACACTCCGAGGTCAGCCCCA…	1262	117491	0.938729087	153	1181	9042	0.936821953	2.052782703	0.128908743	0.198098257	0.354179962	1262	87	12	1468	2L:117100-117791	6	CG4822	FBtr0100310|FBtr0330646|FBtr0100309	117172|117077|117077	119426|119201|119269	TCTTGC	6mer3-8	dme-miR-31a-5p
0.01	dme-bantam-3p	7mer-m8	TGATCTC	2L	117839	117845	-	2L_117839_117845_-	0.661615243	0.661615243	0.661615243	0	CG4822	FBtr0100309|FBtr0100310|FBtr0330646	117077|117172|117077	119269|119426|119201	2L	-	117809	118068	3'utr-intron	CG4822	FlyBase	G6310.1	GAAATCAATCTGTTAAAAAGGGAGTACAACAACCAGTGGTACCGTCTGAGCTCCTACTACGCAGCAATGGTTACCTCAAAGCTACCATCTATGTTTATTTTGGCCGTTATTTATCTATCCATTGTGTACTTAATGTCCAGCCAACCACTTGAATGGTTCCGCTTTGCCATGCTATTTACAATAGCTTTCGTAACGGCCCTAACTTCCGACAGTTTTGGCTTGTTGATCTCCAGTAGACTGAGCTTAGTGGTAAGCGATTT	4416	117846	0.849819808	65	4268	40796	0.967397521	2.290377115	0.186081983	0.154211957	0.287893232	4416	146	25	5074	2L:117809-118068	7	CG4822	FBtr0100310|FBtr0330646|FBtr0100309	117172|117077|117077	119426|119201|119269	TGATCTC	7mer-m8	dme-bantam-3p
0.01	dme-miR-8-3p	6mer3-8	CAGTAT	2L	11794900	11794905	-	2L_11794900_11794905_-	1	1	1	0	crol	FBtr0335474|FBtr0335475|FBtr0335473|FBtr0080260	11794325|11794325|11794325|11794325	11797124|11797124|11797124|11797124	2L	-	11794885	11794935	3'utr	crol	FlyBase	G10116.1	TTTTGGATTTTTGGTGATGTGTATAGAGCGCAGTATATAGAATGCATATAG	5	11794925	0.984223369	5	5	42	1	1	0.3	0.6	0.8	5	0	0	10	2L:11794885-11794935	6	crol	FBtr0335473|FBtr0080260|FBtr0335474|FBtr0335475	11794325|11794325|11794325|11794325	11797124|11797124|11797124|11797124	CAGTAT	6mer3-8	dme-miR-8-3p
0.01	dme-miR-276a-3p	6mer3-8	AGTTCC	2L	11795755	11795760	-	2L_11795755_11795760_-	0.998762438	1	0.999381219	0.000875115	crol	FBtr0335474|FBtr0080262|FBtr0335475|FBtr0080263|FBtr0305262|FBtr0080261|FBtr0335473|FBtr0335476|FBtr0080260	11794325|11795170|11794325|11795170|11795170|11795494|11794325|11795167|11794325	11797124|11797124|11797124|11797124|11797124|11797124|11797124|11797124|11797124	2L	-	11795620	11796051	3'utr	crol	FlyBase	G10119.2	GCATTTTCCAAGGAGGAACATTAATAACGAGCTAACGCGCGAAAACTTTCACATATATTGGCCAAGTGTAGTCCTTAACCCAGTTTACAATATATCGAGCCCTGAAAGTGGGGCTGTGATGATTATGAGATATATATACAATTATATGACAGTGGAAACAGAAGCAGCATAACGGCAGACCCAACTAACGAGATAATGAAAAGGGATTAAACAAACAAGTTATTATATTTAATGTTAGTTGAACTACTAAAAGTAATGATTGAAAGCACGGATCGAAGGAATGGAGATAGGAGTTCCCGCGTGGGAGTGCGAGTAGTTTTTAGTTGGGCGCGTCGCCCAATCATTATGATTACAATTACAATTACGATTATGATATATGGAATACTAAACCTATAACAA…	149	11795731	0.954818023	61	138	840	0.93902439	1.886490725	0.286585366	0.100671141	0.182926829	149	9	1	154	2L:11795620-11796051	6	crol	FBtr0305262|FBtr0335473|FBtr0080261|FBtr0335476|FBtr0080260|FBtr0335474|FBtr0080262|FBtr0335475|FBtr0080263	11795170|11794325|11795494|11795167|11794325|11794325|11795170|11794325|11795170	11797124|11797124|11797124|11797124|11797124|11797124|11797124|11797124|11797124	AGTTCC	6mer3-8	dme-miR-276a-3p
0.01	dme-miR-304-5p	6mer3-8	TGAGAT	2L	11795921	11795926	-	2L_11795921_11795926_-	0.948558255	1	0.974279128	0.036374775	crol	FBtr0335474|FBtr0080262|FBtr0335475|FBtr0080263|FBtr0305262|FBtr0080261|FBtr0335473|FBtr0335476|FBtr0080260	11794325|11795170|11794325|11795170|11795170|11795494|11794325|11795167|11794325	11797124|11797124|11797124|11797124|11797124|11797124|11797124|11797124|11797124	2L	-	11795620	11796051	3'utr	crol	FlyBase	G10119.2	GCATTTTCCAAGGAGGAACATTAATAACGAGCTAACGCGCGAAAACTTTCACATATATTGGCCAAGTGTAGTCCTTAACCCAGTTTACAATATATCGAGCCCTGAAAGTGGGGCTGTGATGATTATGAGATATATATACAATTATATGACAGTGGAAACAGAAGCAGCATAACGGCAGACCCAACTAACGAGATAATGAAAAGGGATTAAACAAACAAGTTATTATATTTAATGTTAGTTGAACTACTAAAAGTAATGATTGAAAGCACGGATCGAAGGAATGGAGATAGGAGTTCCCGCGTGGGAGTGCGAGTAGTTTTTAGTTGGGCGCGTCGCCCAATCATTATGATTACAATTACAATTACGATTATGATATATGGAATACTAAACCTATAACAA…	149	11795948	0.954818023	61	138	840	0.93902439	1.886490725	0.286585366	0.100671141	0.182926829	149	9	1	154	2L:11795620-11796051	6	crol	FBtr0305262|FBtr0335473|FBtr0080261|FBtr0335476|FBtr0080260|FBtr0335474|FBtr0080262|FBtr0335475|FBtr0080263	11795170|11794325|11795494|11795167|11794325|11794325|11795170|11794325|11795170	11797124|11797124|11797124|11797124|11797124|11797124|11797124|11797124|11797124	TGAGAT	6mer3-8	dme-miR-304-5p
0.01	dme-miR-190-5p	6mer3-8	ACATAT	2L	11795996	11796001	-	2L_11795996_11796001_-	1	0.990859462	0.995429731	0.00646331	crol	FBtr0335474|FBtr0080262|FBtr0335475|FBtr0080263|FBtr0305262|FBtr0080261|FBtr0335473|FBtr0335476|FBtr0080260	11794325|11795170|11794325|11795170|11795170|11795494|11794325|11795167|11794325	11797124|11797124|11797124|11797124|11797124|11797124|11797124|11797124|11797124	2L	-	11795620	11796051	3'utr	crol	FlyBase	G10119.2	GCATTTTCCAAGGAGGAACATTAATAACGAGCTAACGCGCGAAAACTTTCACATATATTGGCCAAGTGTAGTCCTTAACCCAGTTTACAATATATCGAGCCCTGAAAGTGGGGCTGTGATGATTATGAGATATATATACAATTATATGACAGTGGAAACAGAAGCAGCATAACGGCAGACCCAACTAACGAGATAATGAAAAGGGATTAAACAAACAAGTTATTATATTTAATGTTAGTTGAACTACTAAAAGTAATGATTGAAAGCACGGATCGAAGGAATGGAGATAGGAGTTCCCGCGTGGGAGTGCGAGTAGTTTTTAGTTGGGCGCGTCGCCCAATCATTATGATTACAATTACAATTACGATTATGATATATGGAATACTAAACCTATAACAA…	149	11796004	0.954818023	61	138	840	0.93902439	1.886490725	0.286585366	0.100671141	0.182926829	149	9	1	154	2L:11795620-11796051	6	crol	FBtr0305262|FBtr0335473|FBtr0080261|FBtr0335476|FBtr0080260|FBtr0335474|FBtr0080262|FBtr0335475|FBtr0080263	11795170|11794325|11795494|11795167|11794325|11794325|11795170|11794325|11795170	11797124|11797124|11797124|11797124|11797124|11797124|11797124|11797124|11797124	ACATAT	6mer3-8	dme-miR-190-5p
0.01	dme-miR-92b-3p	8mer-A1	GTGCAATA	2L	11796543	11796550	-	2L_11796543_11796550_-	0.628916032	0.628916032	0.628916032	0	crol	FBtr0335474|FBtr0080262|FBtr0335475|FBtr0080263|FBtr0305262|FBtr0080261|FBtr0335473|FBtr0335476|FBtr0080260	11794325|11795170|11794325|11795170|11795170|11795494|11794325|11795167|11794325	11797124|11797124|11797124|11797124|11797124|11797124|11797124|11797124|11797124	2L	-	11796146	11796593	3'utr	crol	FlyBase	G10120.1	AAATTAAACACTCCTCAATTAGTCTGCCGCCGCCAGCTTTAACGTGCAATACGAATCATCTCATAGTTTGTTCTTGGTATCTCTCCCTTTTATGTGTATCTTTAATGCTTAGGCGCTTAGCGTCTAATTTTATTCACGTGTTTTCTACATTTTTGAAATGTGTGCCAGGCGGCGCGTGACTTTGTTTGGGTCGATCGATATGGTTTTTGTGATATCCGATTGTTCCTTAGCTGCGCTCAGTGAATCAAATGGATCCGAAGACCAATCCGTCTCAGGCAATTTTCTCGCTAGACACTTAAAGTTAAGGGGTTTTTGTTGCCGTAACCAGCAGAAGCGCACCATCTTGTATTTTTATTGTGTTTTGACTAAGTTATGATTATATCCATATGGAGCGACATT…	299	11796521	0.858632965	74	284	2847	0.953678474	1.765916794	0.307901907	0.190635452	0.340599455	299	12	5	350	2L:11796146-11796593	8	crol	FBtr0305262|FBtr0335473|FBtr0080261|FBtr0335476|FBtr0080260|FBtr0335474|FBtr0080262|FBtr0335475|FBtr0080263	11795170|11794325|11795494|11795167|11794325|11794325|11795170|11794325|11795170	11797124|11797124|11797124|11797124|11797124|11797124|11797124|11797124|11797124	GTGCAATA	8mer-A1	dme-miR-92b-3p
0.01	dme-miR-980-3p	7mer-A1	GCAGCTA	2L	11796912	11796918	-	2L_11796912_11796918_-	0.823349562	0.823349562	0.823349562	0	crol	FBtr0335474|FBtr0080262|FBtr0335475|FBtr0080263|FBtr0305262|FBtr0080261|FBtr0335473|FBtr0335476|FBtr0080260	11794325|11795170|11794325|11795170|11795170|11795494|11794325|11795167|11794325	11797124|11797124|11797124|11797124|11797124|11797124|11797124|11797124|11797124	2L	-	11796907	11797013	3'utr	crol	FlyBase	G10122.2	AGGCATGCGTGCCACCAGTGAGCCAGTGCTAGTGAGCCGAGCTGACGCGACTTCTCTAGATAGGACACACATCATAACAAGCGCACCCCATATAAGCAGCTAGTTGT	119	11796921	0.855509757	14	115	513	0.964285714	1.528273777	0.3	0.176470588	0.3	119	2	3	135	2L:11796907-11797013	7	crol	FBtr0305262|FBtr0335473|FBtr0080261|FBtr0335476|FBtr0080260|FBtr0335474|FBtr0080262|FBtr0335475|FBtr0080263	11795170|11794325|11795494|11795167|11794325|11794325|11795170|11794325|11795170	11797124|11797124|11797124|11797124|11797124|11797124|11797124|11797124|11797124	GCAGCTA	7mer-A1	dme-miR-980-3p
0.01	dme-miR-318-3p	6mer2-7	CCAGTG	2L	11796986	11796991	-	2L_11796986_11796991_-	1	1	1	0	crol	FBtr0335474|FBtr0080262|FBtr0335475|FBtr0080263|FBtr0305262|FBtr0080261|FBtr0335473|FBtr0335476|FBtr0080260	11794325|11795170|11794325|11795170|11795170|11795494|11794325|11795167|11794325	11797124|11797124|11797124|11797124|11797124|11797124|11797124|11797124|11797124	2L	-	11796907	11797013	3'utr	crol	FlyBase	G10122.2	AGGCATGCGTGCCACCAGTGAGCCAGTGCTAGTGAGCCGAGCTGACGCGACTTCTCTAGATAGGACACACATCATAACAAGCGCACCCCATATAAGCAGCTAGTTGT	119	11796962	0.855509757	14	115	513	0.964285714	1.528273777	0.3	0.176470588	0.3	119	2	3	135	2L:11796907-11797013	6	crol	FBtr0305262|FBtr0335473|FBtr0080261|FBtr0335476|FBtr0080260|FBtr0335474|FBtr0080262|FBtr0335475|FBtr0080263	11795170|11794325|11795494|11795167|11794325|11794325|11795170|11794325|11795170	11797124|11797124|11797124|11797124|11797124|11797124|11797124|11797124|11797124	CCAGTG	6mer2-7	dme-miR-318-3p
0.01	dme-miR-1003-3p	6mer2-7	TGTGAG	2L	11810188	11810193	-	2L_11810188_11810193_-	1	1	1	0	CycY	FBtr0333425	11810090	11811116	2L	-	11810141	11810240	3'utr	CycY	FlyBase	G10150.1	CGAGCGAGAGTTGCAAGGAGCACAGCGCAATATTAACCCAAAAGATTTGTGAGTAAATTAATGTACTAGACATATAAGGATACGAATTATATGCAAAATG	49	11810194	0.971613355	7	49	282	1	1.72427587	0.056603774	0.081632653	0.150943396	49	0	0	53	2L:11810141-11810240	6	CycY	FBtr0333425	11810090	11811116	TGTGAG	6mer2-7	dme-miR-1003-3p
0.01	dme-miR-79-3p	8mer-A1	TAGCTTTA	2L	11810369	11810376	-	2L_11810369_11810376_-	0.625364009	0.625364009	0.625364009	0	CycY	FBtr0333425	11810090	11811116	2L	-	11810365	11810420	3'utr	CycY	FlyBase	G10151.1	AATAACTCAATATGATTTCGTGTGATTCTTATATAGTTTCCATTTAGCTTTATATA	20	11810377	0.820306031	5	20	206	1	1.380211242	0.083333333	0.15	0.291666667	20	0	0	24	2L:11810365-11810420	8	CycY	FBtr0333425	11810090	11811116	TAGCTTTA	8mer-A1	dme-miR-79-3p
0.01	dme-miR-79-3p	6mer3-8	TAGCTT	2L	11811104	11811109	-	2L_11811104_11811109_-	0.999999992	1	0.999999996	0	CycY	FBtr0080259|FBtr0333425	11810495|11810090	11811116|11811116	2L	-	11811046	11811152	stop_codon	CycY	FlyBase	G10154.1	GGCGGGCCGCGACGCAGCGTGGCCATACTATCGTGATTTATATTAGCTTACTAAAACCGAACAACCAACCAACAGCAGCAATGAGATCCGTACTCTGTAGTCCGTAG	66	11811115	0.999437249	6	63	604	0.96	1.556302501	0.24	0.090909091	0.2	66	2	1	72	2L:11811046-11811152	6	CycY	FBtr0080259|FBtr0333425	11810495|11810090	11811116|11811116	TAGCTT	6mer3-8	dme-miR-79-3p
0.01	dme-miR-2a-3p,dme-miR-2b-3p	7mer-A1	TGTGATA	2L	118176	118182	-	2L_118176_118182_-	0.801970437	0.801970437	0.801970437	0	CG4822	FBtr0100309|FBtr0100309|FBtr0100309|FBtr0100310|FBtr0100310|FBtr0100310|FBtr0330646|FBtr0330646|FBtr0330646	117077|117077|117077|117172|117172|117172|117077|117077|117077	119269|119269|119269|119426|119426|119426|119201|119201|119201	2L	-	118136	118303	3'utr	CG4822	FlyBase	G6311.1	CGTACATCAAGCTTAAGTTCTACATGAACATCGTTCTTGCTTTACTGGTGGGTTCGCTCTACTTTGGTATGGGAACCTCGGCCTCTAAAGCGCTTTTTAACTTCGGTTTCATGTTCACCATTGTGATAGCATACCTCTACCTTCCTATGATGCCTGTGCTCTTATATT	677	118183	0.799572564	41	607	5604	0.90295858	1.174954362	0.146745562	0.209748892	0.366863905	677	32	50	763	2L:118136-118303	7	CG4822	FBtr0100310|FBtr0100310|FBtr0100310|FBtr0330646|FBtr0330646|FBtr0330646|FBtr0100309|FBtr0100309|FBtr0100309	117172|117172|117172|117077|117077|117077|117077|117077|117077	119426|119426|119426|119201|119201|119201|119269|119269|119269	TGTGATA	7mer-A1	dme-miR-2a-3p,dme-miR-2b-3p
0.01	dme-miR-282-5p	6mer2-7	GAGGCT	2L	1181768	1181773	+	2L_1181768_1181773_+	1	1	1	0	CG4896	FBtr0335394|FBtr0335395|FBtr0308698	1179902|1179230|1179230	1182454|1182454|1182454	2L	+	1181722	1181790	3'utr	CG4896	FlyBase	G1010.1	TCTACACAAGGAGAATCTGGACAAGCTTAAACGGAATCCCGCAGTTGAGGCTGGCACGGATGAGGGTCT	51	1181767	0.918268572	5	49	173	0.966101695	1.45484486	0.372881356	0.098039216	0.220338983	51	1	1	57	2L:1181722-1181790	6	CG4896	FBtr0308698|FBtr0335394|FBtr0335395	1179230|1179902|1179230	1182454|1182454|1182454	GAGGCT	6mer2-7	dme-miR-282-5p
0.01	dme-miR-14-3p	6mer3-8	AAGACT	2L	1181949	1181954	+	2L_1181949_1181954_+	1	1	1	0	CG4896	FBtr0335394|FBtr0335395|FBtr0308698	1179902|1179230|1179230	1182454|1182454|1182454	2L	+	1181872	1182078	3'utr	CG4896	FlyBase	G1011.1	AGGAACGCAGGCTGAAGTACGGTGAGAGCGATCCTCCTCCACCAAATAGGAGCCGGGAGCGTTTCGAGCAAGAGATAAAGACTTTGCAGTCGCGCCAGAAGGATTCTTTTGGCGCCACTGCAGCCATGCCCATCAGTTCGACCAACGTGGGCAGCCGCCTGATGCAGAAGATGGGCTGGTCGGAGGGCCAGGGACTGGGCAAAAAGA	461	1181956	0.949576558	19	438	1900	0.952198853	1.998259338	0.544933078	0.114967462	0.219885277	461	21	4	498	2L:1181872-1182078	6	CG4896	FBtr0308698|FBtr0335394|FBtr0335395	1179230|1179902|1179230	1182454|1182454|1182454	AAGACT	6mer3-8	dme-miR-14-3p
0.01	dme-miR-277-3p	7mer-A1	GCATTTA	2L	1182331	1182337	+	2L_1182331_1182337_+	0.823349429	0.823349562	0.823349495	1.41E-07	CG4896	FBtr0335394|FBtr0335395|FBtr0308698	1179902|1179230|1179230	1182454|1182454|1182454	2L	+	1182267	1182344	stop_codon	CG4896	FlyBase	G1013.1	AGCGTTATGAGAACGCCTGAGACTCTTCTTAAAGTGTATGATTTTATTCCGCTTGAATATAGGGGCATTTAAGCATTG	17	1182313	0.98025318	6	16	112	0.947368421	1.255272505	0.105263158	0.117647059	0.210526316	17	1	0	18	2L:1182267-1182344	7	CG4896	FBtr0344790|FBtr0308698|FBtr0335394|FBtr0335395|FBtr0077968	1182285|1179230|1179902|1179230|1182285	1182454|1182454|1182454|1182454|1182454	GCATTTA	7mer-A1	dme-miR-277-3p
0.01	dme-miR-276a-3p	8mer-A1	AGTTCCTA	2L	11827385	11827392	-	2L_11827385_11827392_-	0.637906983	0.637906983	0.637906983	0	esc	FBtr0080325	11827202	11827459	2L	-	11827335	11827448	5'utr	esc	FlyBase	G10163.1	GGCGCAACCACAAACCAAATCTCACGTGGCCAAAACTTACAACATTTCCCTCAATTAGTTCCTAGTTGGTTAGCATTAAGATATAGAATTACGCTCCTGTGCTGTTCCAAATTA	83	11827403	0.988596207	15	76	710	0.911111111	1.612783857	0.044444444	0.084337349	0.155555556	83	7	1	82	2L:11827335-11827448	8	esc	FBtr0080325	11827202	11827459	AGTTCCTA	8mer-A1	dme-miR-276a-3p
0.01	dme-miR-304-5p	7mer-A1	GAGATTA	2L	118450	118456	-	2L_118450_118456_-	0.823349562	0.823349562	0.823349562	0	CG4822	FBtr0100309|FBtr0100310|FBtr0330646	117077|117172|117077	119269|119426|119201	2L	-	118363	118476	3'utr	CG4822	FlyBase	G6312.1	AAAGGGATCAGTTTGACGAAGAGATTAGCCCAAAACTTTTGGAGGCCAAATGTAGCTGGTGGCTACAGTACAAGCTATTGCTTGTGCGTATGCTAATCCAAATGTGGAGAGATA	77	118437	0.84617316	16	75	432	0.978021978	1.949390007	0.087912088	0.155844156	0.285714286	77	2	0	89	2L:118363-118476	7	CG4822	FBtr0100310|FBtr0330646|FBtr0100309	117172|117077|117077	119426|119201|119269	GAGATTA	7mer-A1	dme-miR-304-5p
0.01	dme-bantam-3p	6mer3-8	TGATCT	2L	118798	118803	-	2L_118798_118803_-	1	1	1	0	CG4822	FBtr0100309|FBtr0100310|FBtr0330646	117077|117172|117077	119269|119426|119201	2L	-	118514	118873	3'utr	CG4822	FlyBase	G6313.1	GGTTTAGACGATTTATCGAGTTCACAATGCATTGCCCTACTCAAAGTTTTGGCCGCCGGGGGGCGCACTGTGATCTGCTCCATCCATACGCCATCTGCCAAGATCTTCGAGATGCTCGATGCAGTCTACGTTCTAGCCGAAGGCCAGTGCGTCTACCAAGGAAAGGGGTCCAACATTGTACCTTTCTTGAAGAACTTTGGGCTTTGTTGTCCAATAACCTACAACCCGGCTGACTTCATTATCGAAGTTGCTTGCCTTGAGTATGGCGGGTCCTATCACGAGCCAATGGTAGAAGCCGTGGGCAACGGCAAAGTTGCGCGATGGAGTCCTCCAGCAGTGGAAGGTGAAACAACAACAACC	356	118798	0.969903548	64	339	2197	0.956416465	1.897627091	0.341404358	0.137640449	0.256658596	356	14	4	395	2L:118514-118873	6	CG4822	FBtr0100310|FBtr0330646|FBtr0100309	117172|117077|117077	119426|119201|119269	TGATCT	6mer3-8	dme-bantam-3p
0.01	dme-miR-14-3p	7mer-A1	AGACTGA	2L	119231	119237	-	2L_119231_119237_-	0.823349562	0.823349562	0.823349562	0	CG4822	FBtr0100309	117077	119269	2L	-	119140	119282	lincRNA_intron-lincRNA_exon	CG4822	FlyBase	G6315.1	AGTGGATTACTGAATTGCGTTCCCATAAATATTGGTGTAATTCATAGACTGATGTCCTGGACTCACAGTTTACCGTACTAGAAATGATGATTTTGGCGGCAAACTTGAAGTTGGGAAAAGAACTAAATTTAAAACAAAAGCTA	189	119238	0.984613655	23	179	1440	0.947136564	1.48734042	0.348017621	0.169312169	0.308370044	189	6	6	215	2L:119140-119282	7	CG4822	FBtr0100309	117077	119269	AGACTGA	7mer-A1	dme-miR-14-3p
0.01	dme-miR-988-3p	6mer3-8	ACAAGG	2L	11984883	11984888	-	2L_11984883_11984888_-	1	1	1	0	CG6686	FBtr0301171	11984325	11987330	2L	-	11984876	11984920	5'utr	CG6686	FlyBase	G10171.1	CTTCCACTTTGGACCGATTACAGACTTTAAGGACAAGGAGACCTT	29	11984893	0.967807585	3	27	153	0.9375	1	0.15625	0.142857143	0.25	28	0	2	30	2L:11984876-11984920	6	CG6686	FBtr0301171	11984325	11987330	ACAAGG	6mer3-8	dme-miR-988-3p
0.01	dme-miR-13b-2-5p	6mer3-8	TTTGAC	2L	11985312	11985317	-	2L_11985312_11985317_-	1	1	1	0	CG6686	FBtr0301171	11984325	11987330	2L	-	11985309	11985357	5'utr	CG6686	FlyBase	G10173.1	GGCGGGCAACCGTAATGAGGACTCCAATGACATGATGGACTTTGACAAG	17	11985322	0.960565574	4	17	85	1	1.322219295	0.19047619	0.176470588	0.333333333	17	0	0	21	2L:11985309-11985357	6	CG6686	FBtr0301171	11984325	11987330	TTTGAC	6mer3-8	dme-miR-13b-2-5p
0.01	dme-miR-308-3p	7mer-m1	TGTGATT	2L	11985976	11985982	-	2L_11985976_11985982_-	0.521223855	0.521223855	0.521223855	0	CG6686	FBtr0301171	11984325	11987330	2L	-	11985857	11986018	5'utr	CG6686	FlyBase	G10176.1	TGAAATGGAAGGTCAGCCGAAAAAGCGCAAGAACTTTGTGATTGGTGAGAATATGGATGAGGAGCGGGAGCACAGACGCAAGCTCCTGGAGATTAAGACCAAATTAGCCGGCAAGCGTTTGGAAACCTTGGAGGACACCAATCTGCAGCTAGCATCGGACAC	302	11985976	0.765601636	18	295	1655	0.979591837	2.049218023	0.131195335	0.11589404	0.221574344	302	5	2	336	2L:11985857-11986018	7	CG6686	FBtr0301171	11984325	11987330	TGTGATT	7mer-m1	dme-miR-308-3p
0.01	dme-miR-305-3p	6mer3-8	ATGTGC	2L	11986197	11986202	-	2L_11986197_11986202_-	1	1	1	0	CG6686	FBtr0301171	11984325	11987330	2L	-	11986098	11986222	5'utr	CG6686	FlyBase	G10177.1	TCTAACTCTTAAGGATCAAGATGTGCTTAACGAGGAGGAAGGCGACACTCTAGTCAATGTTAACATGGTCGACGAAGAGCGCTATAAGAAGAATGTGGCCAACAAGAAGCAGAATCCGCTCAGTT	52	11986174	0.971986572	12	43	254	0.826086957	1.278753601	0.217391304	0.25	0.434782609	52	10	2	57	2L:11986098-11986222	6	CG6686	FBtr0301171	11984325	11987330	ATGTGC	6mer3-8	dme-miR-305-3p
0.01	dme-miR-988-3p	6mer3-8	ACAAGG	2L	11987298	11987303	-	2L_11987298_11987303_-	1	0.999966113	0.999983057	2.40E-05	CG6686	FBtr0301171	11984325	11987330	2L	-	11987273	11987307	5'utr	CG6686	FlyBase	G10180.1	CGTGACAAGGAGCGGGATTCTGGACGCGATCGTGA	6	11987289	0.891892238	3	6	19	1	0.77815125	0.333333333	0	0	6	0	0	6	2L:11987273-11987307	6	CG6686	FBtr0301171	11984325	11987330	ACAAGG	6mer3-8	dme-miR-988-3p
0.01	dme-bantam-3p	6mer3-8	TGATCT	2L	11988947	11988952	-	2L_11988947_11988952_-	0.948675547	1	0.974337773	0.036291902	zuc	FBtr0080316	11988733	11989062	2L	-	11988928	11988978	3'utr	zuc	FlyBase	G10182.1	TTAAACTAAAACTTTTTAAGGCAGCTTGATCTTCACACACAAAGGAGTGCC	41	11988953	0.970892376	5	41	240	1	1.716003344	0.057692308	0.195121951	0.365384615	41	0	0	52	2L:11988928-11988978	6	zuc	FBtr0080316	11988733	11989062	TGATCT	6mer3-8	dme-bantam-3p
0.01	dme-miR-1006-3p	6mer2-7	GAATTT	2L	11996408	11996413	+	2L_11996408_11996413_+	1	1	1	0	Qtzl	FBtr0080288|FBtr0339524	11996242|11996242	11996469|11996723	2L	+	11996377	11996451	3'utr	Qtzl	FlyBase	G4156.1	GTCAATTAGGATGAGTGTTTCTAGGCTAAAAGAATTTTCCTTATCCTTCTAAATCCGATACCATATTTATGTAAC	15	11996430	0.956330228	11	14	152	0.882352941	1.176091259	0.058823529	0.133333333	0.235294118	15	2	0	15	2L:11996377-11996451	6	Qtzl	FBtr0080288|FBtr0339524	11996242|11996242	11996469|11996723	GAATTT	6mer2-7	dme-miR-1006-3p
0.01	dme-miR-275-3p,dme-miR-306-5p	6mer2-7	TACCTG	2L	12036163	12036168	-	2L_12036163_12036168_-	1	1	1	0	Tom70	FBtr0080311|FBtr0080309|FBtr0080310	12036001|12036001|12035982	12036270|12036270|12036270	2L	-	12036144	12036184	3'utr	Tom70	FlyBase	G10197.1	AAGTTAATATCGACCATACCTGTTATTTATATATATATATA	43	12036162	0.728928565	6	41	406	0.96	1.204119983	0	0.162790698	0.28	43	0	2	48	2L:12036144-12036184	6	Tom70	FBtr0080310|FBtr0080309|FBtr0080311	12035982|12036001|12036001	12036270|12036270|12036270	TACCTG	6mer2-7	dme-miR-275-3p,dme-miR-306-5p
0.01	dme-miR-79-3p	6mer3-8	TAGCTT	2L	12045461	12045466	-	2L_12045461_12045466_-	1	1	1	0	CG6770	FBtr0080306	12045341	12045765	2L	-	12045405	12045488	3'utr	CG6770	FlyBase	G10210.1	AAAGAAAGGCACATACTACTCTTAGCTTCTAATATATTCCTAAACTAATTCAGACTTGCAAGTTTTAGTTGCTAAGCCTTAGAG	55	12045467	0.907090788	16	54	414	0.985714286	1.537819095	0.085714286	0.218181818	0.385714286	55	0	1	69	2L:12045405-12045488	6	CG6770	FBtr0080306	12045341	12045765	TAGCTT	6mer3-8	dme-miR-79-3p
0.01	dme-miR-1006-3p	8mer-A1	CGAATTTA	2L	12045681	12045688	-	2L_12045681_12045688_-	0.671697512	0.671697512	0.671697512	0	CG6770	FBtr0080306	12045341	12045765	2L	-	12045668	12045787	stop_codon	CG6770	FlyBase	G10211.2	AGCCGCCGCCTGCAAGAACTGATGCAGGGCATCGACGGAGGCGGTGGAACAGGAGAGAAAGAAGTAACGGGGCCGCGCTGAAAGGAGAAAAGAAATCTTCGAATTTAAAAGGAAAGCAAA	122	12045689	0.979955211	8	116	547	0.951048951	2.133538908	0.181818182	0.163934426	0.286713287	122	7	0	136	2L:12045668-12045787	8	CG6770	FBtr0080306	12045341	12045765	CGAATTTA	8mer-A1	dme-miR-1006-3p
0.01	dme-miR-999-3p	8mer-A1	AGTTAACA	2L	12051995	12052002	-	2L_12051995_12052002_-	0.643926235	0.643926235	0.643926235	0	JhI-21	FBtr0305089|FBtr0342608|FBtr0346427|FBtr0089655|FBtr0089656	12051753|12051753|12051753|12051753|12051753	12052229|12052229|12052229|12052229|12052229	2L	-	12051948	12052020	3'utr	JhI-21	FlyBase	G10216.1	TTTTTTAGCGATCCCCTCAGTTAACAGGTTTTTGCAAAACCCCCGCCTTTTTGGCCCACTTCCCACAAAAGTT	18	12052005	0.962218537	8	15	119	0.833333333	0.698970004	0.166666667	0	0	18	1	2	15	2L:12051948-12052020	8	JhI-21	FBtr0089656|FBtr0346427|FBtr0089655|FBtr0305089|FBtr0342608	12051753|12051753|12051753|12051753|12051753	12052229|12052229|12052229|12052229|12052229	AGTTAACA	8mer-A1	dme-miR-999-3p
0.01	dme-miR-9b-5p,dme-miR-9c-5p	6mer3-8	ACCAAA	2L	12052070	12052075	-	2L_12052070_12052075_-	1	1	1	0	JhI-21	FBtr0305089|FBtr0342608|FBtr0346427|FBtr0089655|FBtr0089656	12051753|12051753|12051753|12051753|12051753	12052229|12052229|12052229|12052229|12052229	2L	-	12052035	12052445	stop_codon	JhI-21	FlyBase	G10217.1	AGCTGCGTGACACTCGTACTGCTGCCCAATTTGGAGGAGCCACAAAATCTGCTCATTGGCATCGGCATAACCCTGGCTGGCATTCCGTTCTACTACGCCTTCATCGCCCGAAAAAAGAAGCCCAAGTGCTACGGCCGATTGTCCAATTCCGTAGTGGAGATTTGCCGGGCCATCTTCAATACCACCATTATCGAATCGAATGAGGCTATTAACTAGGCCTACATATATGTGTGTACCACAACCGTAGAATTTATGCATTTAGTTAAAAAAAAACACTCGTAATTGATATTCGAAAAACGTGAAACTGAAAACTTGTTAAATTTGAAACCGTTTTAAGTGCCGTTTGTATGATATTTTAGCATTGCTCATCACCAAAATTGGCGTCGATTAGAATTTAGT…	1432	12052068	0.979666652	71	1383	9932	0.965075669	2.178191841	0.120488941	0.172486034	0.31024447	1432	50	10	1658	2L:12052035-12052445	6	JhI-21	FBtr0089656|FBtr0346427|FBtr0089655|FBtr0305089|FBtr0342608	12051753|12051753|12051753|12051753|12051753	12052229|12052229|12052229|12052229|12052229	ACCAAA	6mer3-8	dme-miR-9b-5p,dme-miR-9c-5p
0.01	dme-miR-9b-5p,dme-miR-9c-5p	6mer2-7	CCAAAG	2L	12100612	12100617	+	2L_12100612_12100617_+	1	0.99989155	0.999945775	7.67E-05	Ced-12	FBtr0080330	12100540	12100839	2L	+	12100575	12100622	3'utr	Ced-12	FlyBase	G4188.1	GATTCATTCTAGACTCCCCCATCACCCAAGATACATGCCAAAGTGTAC	12	12100618	0.935264128	4	11	43	0.944444444	1.230448921	0	0.5	0.666666667	12	1	0	17	2L:12100575-12100622	6	Ced-12	FBtr0080330	12100540	12100839	CCAAAG	6mer2-7	dme-miR-9b-5p,dme-miR-9c-5p
0.01	dme-bantam-3p	6mer3-8	TGATCT	2L	12100649	12100654	+	2L_12100649_12100654_+	1	1	1	0	Ced-12	FBtr0080330	12100540	12100839	2L	+	12100627	12100697	3'utr	Ced-12	FlyBase	G4189.1	AACATAATCGTATTCTCCGATCTGATCTTCTACTAGTATTACTTGTGCAATTCCCCGAACACAAAATGAAC	38	12100649	0.989470837	11	37	354	0.977777778	1.643452676	0.2	0.184210526	0.311111111	38	1	0	44	2L:12100627-12100697	6	Ced-12	FBtr0080330	12100540	12100839	TGATCT	6mer3-8	dme-bantam-3p
0.01	dme-bantam-3p	7mer-m8	TGATCTC	2L	12100792	12100798	-	2L_12100792_12100798_-	0.661615243	0.661615243	0.661615243	0	Patsas	FBtr0080362	12100763	12101247	2L	-	12100777	12100819	3'utr	Patsas	FlyBase	G10238.1	TGTATAAAATGTGTTATTTAATGATCTCTATATATTATATACC	15	12100798	0.929621022	6	13	180	0.894736842	1.230448921	0.684210526	0.266666667	0.421052632	15	2	0	17	2L:12100777-12100819	7	Patsas	FBtr0080362	12100763	12101247	TGATCTC	7mer-m8	dme-bantam-3p
0.01	dme-miR-970-3p	8mer-A1	TCTTATGA	2L	12107479	12107486	-	2L_12107479_12107486_-	0.630790218	0.630790218	0.630790218	0	Rab6	FBtr0346437|FBtr0080361	12107219|12107285	12108172|12108172	2L	-	12107475	12107540	3'utr	Rab6	FlyBase	G10239.1	GCGAACGCGACTGCTAACTGGAACTGTGGATGGCATAGGACTTGGCCACGTGCATCTTATGAATAA	10	12107498	0.938815867	6	9	54	0.9	0.954242509	0.4	0	0	10	1	0	9	2L:12107475-12107540	8	Rab6	FBtr0346437|FBtr0080361	12107219|12107285	12108172|12108172	TCTTATGA	8mer-A1	dme-miR-970-3p
0.01	dme-miR-317-3p	8mer-A1	TGTGTTCA	2L	12107651	12107658	-	2L_12107651_12107658_-	0.631136783	0.631136783	0.631136783	0	Rab6	FBtr0346437|FBtr0080361	12107219|12107285	12108172|12108172	2L	-	12107636	12107688	3'utr	Rab6	FlyBase	G10240.1	CCAGCAGTCGTAGATACCACGCAGCCAGTCTGTGTTCAATGATTCCACCAGCC	63	12107659	0.828854345	9	58	416	0.943661972	1.826074803	0.183098592	0.111111111	0.211267606	63	4	0	67	2L:12107636-12107688	8	Rab6	FBtr0346437|FBtr0080361	12107219|12107285	12108172|12108172	TGTGTTCA	8mer-A1	dme-miR-317-3p
0.01	dme-miR-252-5p	7mer-m8	GTACTTA	2L	12107740	12107746	-	2L_12107740_12107746_-	0.588089437	0.588299905	0.588194671	0.000148846	Rab6	FBtr0346437|FBtr0080361	12107219|12107285	12108172|12108172	2L	-	12107713	12107763	3'utr	Rab6	FlyBase	G10241.1	AAAAAACCCAAGACCATGTACTTATGTCAGGCCAGGCGGTCCCAGGATCCT	18	12107747	0.958349405	3	17	84	1	1.255272505	0.055555556	0	0	18	0	0	18	2L:12107713-12107763	7	Rab6	FBtr0346437|FBtr0080361	12107219|12107285	12108172|12108172	GTACTTA	7mer-m8	dme-miR-252-5p
0.01	dme-miR-275-3p,dme-miR-306-5p	6mer2-7	TACCTG	2L	12171289	12171294	-	2L_12171289_12171294_-	1	1	1	0	CG6583	FBtr0080358	12171202	12171697	2L	-	12171234	12171333	3'utr	CG6583	FlyBase	G10249.1	CCGAAAATGCTTACGTTTGACATATTTATTACTAGTATTTACCTGCCATATCCGAATAACCACTACCATATCGAAAAACCAGTAAATTGTACACACAGAA	20	12171295	0.986393499	6	17	144	0.923076923	1.079181246	0.038461538	0.3	0.461538462	20	1	1	24	2L:12171234-12171333	6	CG6583	FBtr0080358	12171202	12171697	TACCTG	6mer2-7	dme-miR-275-3p,dme-miR-306-5p
0.01	dme-miR-184-3p	8mer-A1	TCCGTCCA	2L	12173897	12173904	+	2L_12173897_12173904_+	0.631136385	0.631136385	0.631136385	0	crok	FBtr0080342	12173602	12174091	2L	+	12173829	12173970	3'utr	crok	FlyBase	G4207.1	GAGCGATGTGTAATCAAGTGCCTTTTCTGTAACGGACTCGTATTGTAACTTAAGCCTGGAATACTATTTCCGTCCAAAAAATATCTTACGCCTATGACATTCCATCTCGTAAACTGAATCTTGTAATACTTTCTATTTTCTA	765	12173896	0.979153126	20	743	5110	0.973952435	2.633468456	0.005662514	0.130718954	0.246885617	765	22	1	860	2L:12173829-12173970	8	crok	FBtr0080342	12173602	12174091	TCCGTCCA	8mer-A1	dme-miR-184-3p
0.01	dme-miR-932-5p	6mer3-8	GGAATT	2L	122680	122685	-	2L_122680_122685_-	0.591720885	0.591720885	0.591720885	0	CG3164	FBtr0078153|FBtr0078155|FBtr0100379|FBtr0078154	122622|122622|122622|122622	123128|123128|123128|123128	2L	-	122668	122710	3'utr	CG3164	FlyBase	G6327.1	TATTCAAGGTACTTTAAGACCCTTTGGAATTTTTTGTAATATT	11	122687	0.755698906	5	10	90	1	1.230448921	0	0.363636364	0.588235294	11	0	0	17	2L:122668-122710	6	CG3164	FBtr0100379|FBtr0078154|FBtr0078153|FBtr0078155	122622|122622|122622|122622	123128|123128|123128|123128	GGAATT	6mer3-8	dme-miR-932-5p
0.01	dme-miR-92b-3p	8mer-A1	GTGCAATA	2L	12403309	12403316	-	2L_12403309_12403316_-	0.628916032	0.628916032	0.628916032	0	vir-1	FBtr0100125|FBtr0334761|FBtr0080390|FBtr0080389|FBtr0305263	12403268|12403268|12403268|12403268|12403268	12403580|12403580|12403580|12403580|12403580	2L	-	12403274	12403320	3'utr	vir-1	FlyBase	G10252.1	TGAAGTGCAATAAAATATATGCGATGTCTTTGATAAAACTGACTATT	9	12403303	0.9806546	3	9	65	1	1	0.1	0.111111111	0.2	9	0	0	10	2L:12403274-12403320	8	vir-1	FBtr0305263|FBtr0080389|FBtr0080390|FBtr0334761|FBtr0100125	12403268|12403268|12403268|12403268|12403268	12403580|12403580|12403580|12403580|12403580	GTGCAATA	8mer-A1	dme-miR-92b-3p
0.01	dme-miR-8-3p	7mer-A1	AGTATTA	2L	12403424	12403430	-	2L_12403424_12403430_-	0.823349562	0.823349562	0.823349562	0	vir-1	FBtr0100125|FBtr0334761|FBtr0080390|FBtr0080389|FBtr0305263	12403268|12403268|12403268|12403268|12403268	12403580|12403580|12403580|12403580|12403580	2L	-	12403414	12403444	3'utr	vir-1	FlyBase	G10253.1	TTTCACAGACAACGAGTATTATGTATGCAAG	6	12403423	0.956170905	3	6	29	1	0.954242509	0.222222222	0.5	0.666666667	6	0	0	9	2L:12403414-12403444	7	vir-1	FBtr0305263|FBtr0080389|FBtr0080390|FBtr0334761|FBtr0100125	12403268|12403268|12403268|12403268|12403268	12403580|12403580|12403580|12403580|12403580	AGTATTA	7mer-A1	dme-miR-8-3p
0.01	dme-miR-9b-5p,dme-miR-9c-5p	7mer-A1	CCAAAGA	2L	12403483	12403489	-	2L_12403483_12403489_-	0.823349562	0.823349562	0.823349562	0	vir-1	FBtr0100125|FBtr0334761|FBtr0080390|FBtr0080389|FBtr0305263	12403268|12403268|12403268|12403268|12403268	12403580|12403580|12403580|12403580|12403580	2L	-	12403453	12403525	3'utr	vir-1	FlyBase	G10254.1	GCTTGTAAACATAAAACGAGGATATCTCTGAGAGATCCAAAGAAATCGGCGCTCATTTCATCCGTAATTTATC	24	12403497	0.817183334	5	22	114	0.933333333	1.447158031	0.1	0.208333333	0.366666667	24	2	0	28	2L:12403453-12403525	7	vir-1	FBtr0305263|FBtr0080389|FBtr0080390|FBtr0334761|FBtr0100125	12403268|12403268|12403268|12403268|12403268	12403580|12403580|12403580|12403580|12403580	CCAAAGA	7mer-A1	dme-miR-9b-5p,dme-miR-9c-5p
0.01	dme-miR-1003-3p	6mer2-7	TGTGAG	2L	12426966	12426971	-	2L_12426966_12426971_-	1	1	1	0	CG5446	FBtr0080388|FBtr0333093|FBtr0333094	12426898|12426898|12426629	12427225|12427225|12427225	2L	-	12426938	12426988	3'utr	CG5446	FlyBase	G10266.1	AAGTAAAGTAATTCTTTTGTGAGCAATGGCCAATAATTTTGAATTATTGCC	11	12426973	0.986215474	5	10	86	0.916666667	0.740362689	0	0.090909091	0.166666667	11	0	1	11	2L:12426938-12426988	6	CG5446	FBtr0333094|FBtr0080388|FBtr0333093	12426629|12426898|12426898	12427225|12427225|12427225	TGTGAG	6mer2-7	dme-miR-1003-3p
0.01	dme-miR-318-3p	6mer3-8	CCCAGT	2L	12427140	12427145	-	2L_12427140_12427145_-	1	1	1	0	CG5446	FBtr0080388|FBtr0333093|FBtr0333094	12426898|12426898|12426629	12427225|12427225|12427225	2L	-	12427059	12427203	3'utr	CG5446	FlyBase	G10267.2	ACGCCCATTCGGAAAGTGCATCCCAATACCATTAGATACATACATCGAACACCTGGCACCCAGTCACCCGTATCAAGTTTACAATTCCAGGTTCTCACATTCATTTAATCTCCTCCGCACCCAGCTGCTCCCCAAGAAATGAAGA	41	12427119	0.974603774	17	37	210	0.92	1.662757832	0.08	0.170731707	0.32	41	4	0	46	2L:12427059-12427203	6	CG5446	FBtr0333094|FBtr0080388|FBtr0333093	12426629|12426898|12426898	12427225|12427225|12427225	CCCAGT	6mer3-8	dme-miR-318-3p
0.01	dme-miR-277-3p	6mer3-8	TGCATT	2L	12439867	12439872	+	2L_12439867_12439872_+	1	1	1	0	Elf	FBtr0333089|FBtr0080369|FBtr0344859|FBtr0333090	12439563|12439563|12439563|12439563	12441279|12440602|12440602|12440602	2L	+	12439793	12439890	3'utr	Elf	FlyBase	G4233.1	CGGAACGGAACGGCAATGTAGGCAGGCGAAAAGTTAATTTACAACAAGGACGAGTTCGGAGATAGAAACAGAAATGCATTATATACGAATTATAAACT	42	12439871	0.958182844	9	40	195	0.978723404	1.662757832	0.085106383	0.119047619	0.212765957	42	1	0	46	2L:12439793-12439890	6	Elf	FBtr0344859|FBtr0333090|FBtr0333089|FBtr0080369	12439563|12439563|12439563|12439563	12440602|12440602|12441279|12440602	TGCATT	6mer3-8	dme-miR-277-3p
0.01	dme-miR-2b-2-5p	8mer-A1	TTGAAGAA	2L	12440009	12440016	+	2L_12440009_12440016_+	0.627007348	0.627007348	0.627007348	0	Elf	FBtr0333089|FBtr0080369|FBtr0344859|FBtr0333090	12439563|12439563|12439563|12439563	12441279|12440602|12440602|12440602	2L	+	12439984	12440026	3'utr	Elf	FlyBase	G4234.1	TATATATGCAAAGAGAGAGAAAGAGTTGAAGAAGAGGAGTTGC	14	12440009	0.848260403	4	12	29	0.85	1.230448921	0.45	0.285714286	0.5	14	3	0	17	2L:12439984-12440026	8	Elf	FBtr0344859|FBtr0333090|FBtr0333089|FBtr0080369	12439563|12439563|12439563|12439563	12440602|12440602|12441279|12440602	TTGAAGAA	8mer-A1	dme-miR-2b-2-5p
0.01	dme-miR-968-5p	7mer-A1	CTACTTA	2L	12440481	12440487	+	2L_12440481_12440487_+	0.82333965	0.823295115	0.823317382	3.15E-05	Elf	FBtr0333089|FBtr0080369|FBtr0344859|FBtr0333090	12439563|12439563|12439563|12439563	12441279|12440602|12440602|12440602	2L	+	12440460	12440491	3'utr	Elf	FlyBase	G4236.1	ATTTAAAACCATTTGATTTTGCTACTTAAAAC	6	12440479	0.956390759	3	6	51	1	0.903089987	0	0.166666667	0.375	6	0	0	8	2L:12440460-12440491	7	Elf	FBtr0344859|FBtr0333090|FBtr0333089|FBtr0080369	12439563|12439563|12439563|12439563	12440602|12440602|12441279|12440602	CTACTTA	7mer-A1	dme-miR-968-5p
0.01	dme-miR-970-3p	8mer-A1	TCTTATGA	2L	12452005	12452012	-	2L_12452005_12452012_-	0.630790218	0.630790218	0.630790218	0	CG5418	FBtr0080382	12451943	12452060	2L	-	12451966	12452021	3'utr	CG5418	FlyBase	G10276.1	TTTAATTGTTCTTATGATTTGTCTTGGCACATTGGATCGATCTTAAGTTTACGAAT	10	12452012	0.9944873	6	9	113	0.833333333	1	0.083333333	0.2	0.333333333	10	2	0	10	2L:12451966-12452021	8	CG5418	FBtr0080382	12451943	12452060	TCTTATGA	8mer-A1	dme-miR-970-3p
0.01	dme-miR-12-5p	6mer2-7	ATACTC	2L	12455886	12455891	-	2L_12455886_12455891_-	1	1	1	0	bun	FBtr0339528|FBtr0300523|FBtr0299652	12455538|12455538|12455538	12457755|12457755|12457755	2L	-	12455650	12455934	3'utr	bun	FlyBase	G10281.2	GAAAATTATCATCCAAAATGAAAAGGGATTAAAACCAAATATGATACTCCAACTCCAAGTGCCGAAAACTAGCTGTCTACAGGGCAAACACCAATGGACAGACAAATCAGATAGACGGACGGACAGGACAGACTAATGTCACATCCCCCGAACACAGTAATTCTGTTGAAAAGTATTTCCCTTTATGATTTTTGTATTCAATTCAGAGAACCATCTTCATGCGTTTCATGTTTAGTTCTTCTCCTATGAGTTTTACGACTTAAGCCTCTTTTTAAGCTAACTATT	150	12455893	0.986153183	28	145	814	0.966850829	2.243038049	0.082872928	0.173333333	0.314917127	150	6	0	175	2L:12455650-12455934	6	bun	FBtr0299652|FBtr0300523|FBtr0339528	12455538|12455538|12455538	12457755|12457755|12457755	ATACTC	6mer2-7	dme-miR-12-5p
0.01	dme-miR-2b-2-5p	6mer2-7	TGAAGA	2L	12456336	12456341	-	2L_12456336_12456341_-	1	1	1	0	bun	FBtr0339528|FBtr0300523|FBtr0299652	12455538|12455538|12455538	12457755|12457755|12457755	2L	-	12456312	12456468	3'utr	bun	FlyBase	G10284.2	AAATATTGTGTAAAACTAAAAACTAAAATTGAGAACAAACTTCGAAAGTCGCCGACGAGGAAGATACATTGCAACAAAAATTTAAATCACACAAAATCAACATGATGGAAAAGCTAAAATTGTAAGATGAAGACAAACTCGTCCTATTTTTTGTTAA	51	12456323	0.977286609	18	49	270	0.965517241	1.748188027	0.172413793	0.137254902	0.24137931	51	2	0	56	2L:12456312-12456468	6	bun	FBtr0299652|FBtr0300523|FBtr0339528	12455538|12455538|12455538	12457755|12457755|12457755	TGAAGA	6mer2-7	dme-miR-2b-2-5p
0.01	dme-miR-980-5p	7mer-m1	AAAAACT	2L	12456500	12456506	-	2L_12456500_12456506_-	0.765586663	0.765586663	0.765586663	0	bun	FBtr0339528|FBtr0300523|FBtr0299652	12455538|12455538|12455538	12457755|12457755|12457755	2L	-	12456494	12456538	3'utr	bun	FlyBase	G10285.1	AGAAAGCTTATCAAAATTGTTTGTTAAACTCTAAAAACTATCTGC	5	12456517	0.987093955	4	5	39	1	0.698970004	0	0	0	5	0	0	5	2L:12456494-12456538	7	bun	FBtr0299652|FBtr0300523|FBtr0339528	12455538|12455538|12455538	12457755|12457755|12457755	AAAAACT	7mer-m1	dme-miR-980-5p
0.01	dme-miR-988-3p	8mer-m1	ACAAGGGG	2L	12456705	12456712	-	2L_12456705_12456712_-	0.628235101	0.628235101	0.628235101	0	bun	FBtr0339528|FBtr0299658|FBtr0346622|FBtr0300523|FBtr0300522|FBtr0299652|FBtr0300524|FBtr0299656	12455538|12456575|12456575|12455538|12456575|12455538|12456575|12456575	12457755|12457755|12457755|12457755|12457755|12457755|12457755|12457755	2L	-	12456644	12456738	3'utr	bun	FlyBase	G10287.1	TTAATCCTAACTTTTATTGTAAAAATACAAGGGGAAATATTAACTACATCATAAATATGAATATGTTTCAAATTAAACAATGGATAACAAAAAAA	88	12456713	0.965473444	13	80	418	0.95412844	2.017033339	0.027522936	0.215909091	0.366972477	88	5	0	104	2L:12456644-12456738	8	bun	FBtr0300524|FBtr0299656|FBtr0300522|FBtr0299652|FBtr0346622|FBtr0300523|FBtr0339528|FBtr0299658	12456575|12456575|12456575|12455538|12456575|12455538|12455538|12456575	12457755|12457755|12457755|12457755|12457755|12457755|12457755|12457755	ACAAGGGG	8mer-m1	dme-miR-988-3p
0.01	dme-miR-14-3p	6mer2-7	AGACTG	2L	12457318	12457323	-	2L_12457318_12457323_-	1	1	1	0	bun	FBtr0339528|FBtr0299658|FBtr0299657|FBtr0346622|FBtr0300523|FBtr0300521|FBtr0300522|FBtr0299652|FBtr0300524|FBtr0299656	12455538|12456575|12457136|12456575|12455538|12456885|12456575|12455538|12456575|12456575	12457755|12457755|12457755|12457755|12457755|12457755|12457755|12457755|12457755|12457755	2L	-	12457211	12457561	5'utr	bun	FlyBase	G10290.1	AGCAATAGCAGCGCAGCGGCAGGCAGACTCACCCAAACATGTTAAGTTCGTGTTAGGTAGACTAGCCTGCTGTTAAGAATTGTTATGTTGTTGCTGGCTGTTAATCTGCTGCAGCCGCCGTTTTGTTAATTTCTCGATTGTGATATTTGTTTAACACACATACAGACCACCACACACACACACACTCATACGCATTTACACACACATCCATACGAAATACACACACAAACACACAGATAGACTGCACGCTAACAGCGGCTGCGGCTGGCGCTGTTAACGTCCGCTGTTAACTCGAAGCGAGTATAGGAGTTCTTTTAAATATCGCGCTGCTGCGCCTCCACATTTTTGTTT	3062	12457324	0.994606079	68	2920	18402	0.95735901	1.77815125	0.049793673	0.153494448	0.2869326	3062	98	57	3480	2L:12457211-12457561	6	bun	FBtr0300524|FBtr0299656|FBtr0300522|FBtr0299652|FBtr0299657|FBtr0346622|FBtr0300523|FBtr0300521|FBtr0339528|FBtr0299658	12456575|12456575|12456575|12455538|12457136|12456575|12455538|12456885|12455538|12456575	12457755|12457755|12457755|12457755|12457755|12457755|12457755|12457755|12457755|12457755	AGACTG	6mer2-7	dme-miR-14-3p
0.01	dme-miR-2a-3p,dme-miR-2b-3p	7mer-A1	TGTGATA	2L	12457417	12457423	-	2L_12457417_12457423_-	0.801970432	0.801162314	0.801566373	0.000571413	bun	FBtr0339528|FBtr0339528|FBtr0339528|FBtr0299658|FBtr0299658|FBtr0299658|FBtr0299657|FBtr0299657|FBtr0299657|FBtr0346622|FBtr0346622|FBtr0346622|FBtr0300523|FBtr0300523|FBtr0300523|FBtr0300521|FBtr0300521|FBtr0300521|FBtr0300522|FBtr0300522|FBtr0300522|FBtr0299652|FBtr0299652|FBtr0299652|FBtr0300524|FBtr0300524|FBtr0300524|FBtr0299656|FBtr0299656|FBtr0299656	12455538|12455538|12455538|12456575|12456575|12456575|12457136|12457136|12457136|12456575|12456575|12456575|12455538|12455538|12455538|12456885|12456885|12456885|12456575|12456575|12456575|12455538|12455538|12455538|12456575|12456575|12456575|12456575|12456575|12456575	12457755|12457755|12457755|12457755|12457755|12457755|12457755|12457755|12457755|12457755|12457755|12457755|12457755|12457755|12457755|12457755|12457755|12457755|12457755|12457755|12457755|12457755|12457755|12457755|12457755|12457755|12457755|12457755|12457755|12457755	2L	-	12457211	12457561	5'utr	bun	FlyBase	G10290.1	AGCAATAGCAGCGCAGCGGCAGGCAGACTCACCCAAACATGTTAAGTTCGTGTTAGGTAGACTAGCCTGCTGTTAAGAATTGTTATGTTGTTGCTGGCTGTTAATCTGCTGCAGCCGCCGTTTTGTTAATTTCTCGATTGTGATATTTGTTTAACACACATACAGACCACCACACACACACACACTCATACGCATTTACACACACATCCATACGAAATACACACACAAACACACAGATAGACTGCACGCTAACAGCGGCTGCGGCTGGCGCTGTTAACGTCCGCTGTTAACTCGAAGCGAGTATAGGAGTTCTTTTAAATATCGCGCTGCTGCGCCTCCACATTTTTGTTT	3062	12457424	0.994606079	68	2920	18402	0.95735901	1.77815125	0.049793673	0.153494448	0.2869326	3062	98	57	3480	2L:12457211-12457561	7	bun	FBtr0300524|FBtr0300524|FBtr0300524|FBtr0299656|FBtr0299656|FBtr0299656|FBtr0300522|FBtr0300522|FBtr0300522|FBtr0299652|FBtr0299652|FBtr0299652|FBtr0299657|FBtr0299657|FBtr0299657|FBtr0346622|FBtr0346622|FBtr0346622|FBtr0300523|FBtr0300523|FBtr0300523|FBtr0300521|FBtr0300521|FBtr0300521|FBtr0339528|FBtr0339528|FBtr0339528|FBtr0299658|FBtr0299658|FBtr0299658	12456575|12456575|12456575|12456575|12456575|12456575|12456575|12456575|12456575|12455538|12455538|12455538|12457136|12457136|12457136|12456575|12456575|12456575|12455538|12455538|12455538|12456885|12456885|12456885|12455538|12455538|12455538|12456575|12456575|12456575	12457755|12457755|12457755|12457755|12457755|12457755|12457755|12457755|12457755|12457755|12457755|12457755|12457755|12457755|12457755|12457755|12457755|12457755|12457755|12457755|12457755|12457755|12457755|12457755|12457755|12457755|12457755|12457755|12457755|12457755	TGTGATA	7mer-A1	dme-miR-2a-3p,dme-miR-2b-3p
0.01	dme-miR-999-3p	6mer2-7	GTTAAC	2L	12457642	12457647	-	2L_12457642_12457647_-	1	1	1	0	bun	FBtr0339528|FBtr0299658|FBtr0299657|FBtr0346622|FBtr0300523|FBtr0300521|FBtr0300522|FBtr0299652|FBtr0300524|FBtr0299656	12455538|12456575|12457136|12456575|12455538|12456885|12456575|12455538|12456575|12456575	12457755|12457755|12457755|12457755|12457755|12457755|12457755|12457755|12457755|12457755	2L	-	12457620	12457996	stop_codon	bun	FlyBase	G10291.1	TGCTCCAGCTGCCGCGGGTCAGGCAGTTCAGCAGCAGGCCGCTGGAGCGGTAGCGGTAACGGGTGTGGCCACCAGTCCAGCGTCCGCGGTGGTACCCACGAGCATTCCCAACGGCAGCGCCGAGAACGGCAGCAGTGCAGTCGAGTCAGCAGCGGTATCGGTGGAGCAGCAGGTGCAGCAGGTGACATCAGCAGCGGCAGCAGCAGCATCGGTAGTCACAGCCAATGGTCCCATGTCCTAAACAGTTGCTGCTGTGGCCCGAACACACAGTGTTTGTTTTTTTTAAGGCGCCCACGCACCGTGGTGTGTGTGGGGGGAAATGAACGTTTTTAAGAATGAAAACCGTAATGTTAACTCAGCCGCAGTCTCTTTCTTAG	216	12457666	0.963967427	46	197	1025	0.924	1.761551989	0.244	0.143518519	0.26	216	16	3	231	2L:12457620-12457996	6	bun	FBtr0300524|FBtr0299656|FBtr0300522|FBtr0299652|FBtr0299657|FBtr0346622|FBtr0300523|FBtr0300521|FBtr0339528|FBtr0299658	12456575|12456575|12456575|12455538|12457136|12456575|12455538|12456885|12455538|12456575	12457755|12457755|12457755|12457755|12457755|12457755|12457755|12457755|12457755|12457755	GTTAAC	6mer2-7	dme-miR-999-3p
0.01	dme-miR-970-3p	7mer-m8	TCTTATG	2L	12690454	12690460	-	2L_12690454_12690460_-	0.658999343	0.658999343	0.658999343	0	CG5525	FBtr0080411	12690334	12690537	2L	-	12690457	12690512	3'utr	CG5525	FlyBase	G10308.1	GTCTGCCTCTGATCAAGATCAATCTTCACGCAAATTCATCTAAAGTCTCACATCTT	12	12690472	0.806102959	5	11	88	0.916666667	0.740362689	0.333333333	0	0	12	0	1	11	2L:12690457-12690512	3	CG5525	FBtr0080411	12690334	12690537	TCTTATG	7mer-m8	dme-miR-970-3p
0.01	dme-miR-2a-3p,dme-miR-2b-3p	6mer3-8	CTGTGA	2L	12708635	12708640	+	2L_12708635_12708640_+	1	1	1	0	CG6180	FBtr0080398|FBtr0080398|FBtr0080398	12708543|12708543|12708543	12708680|12708680|12708680	2L	+	12708558	12708658	3'utr	CG6180	FlyBase	G4258.1	AACCATGCTTATATAAGCCAGTCTGAATTGGATTCAAATCTATTGTAACCTAGAAATTAAAGACACCTATGAACACTCTGTGAAACCCTCTGTTGCTGGCA	130	12708634	0.763928041	15	117	729	0.896774194	1.540954809	0.24516129	0.184615385	0.316129032	130	13	3	139	2L:12708558-12708658	6	CG6180	FBtr0080398|FBtr0080398|FBtr0080398	12708543|12708543|12708543	12708680|12708680|12708680	CTGTGA	6mer3-8	dme-miR-2a-3p,dme-miR-2b-3p
0.01	dme-miR-1008-3p	7mer-A1	GCTGTGA	2L	12713308	12713314	-	2L_12713308_12713314_-	0.822971461	0.821378717	0.822175089	0.00112628	Pih1D1	FBtr0089908	12713274	12713339	2L	-	12713276	12713327	3'utr	Pih1D1	FlyBase	G10347.1	ATGAATAATGCCCGCTGTGATAATGTTAATAAAGGCGCAAATTTTACAATTT	35	12713319	0.977756556	6	33	220	0.959183673	1.672097858	0.204081633	0.285714286	0.489795918	35	2	0	47	2L:12713276-12713327	7	Pih1D1	FBtr0089908	12713274	12713339	GCTGTGA	7mer-A1	dme-miR-1008-3p
0.01	dme-miR-999-3p	6mer2-7	GTTAAC	2L	12744183	12744188	+	2L_12744183_12744188_+	1	1	1	0	MRP	FBtr0090014|FBtr0090013|FBtr0090027|FBtr0090022|FBtr0090024|FBtr0090028|FBtr0090017|FBtr0090026|FBtr0090020|FBtr0090016|FBtr0090021|FBtr0090029|FBtr0090015|FBtr0090023|FBtr0090025|FBtr0090019|FBtr0090018	12744170|12744170|12744170|12744170|12744170|12744170|12744170|12744170|12744170|12744170|12744170|12744170|12744170|12744170|12744170|12744170|12744170	12744806|12744807|12744807|12744807|12744807|12744807|12744807|12744807|12744807|12744807|12744807|12744807|12744807|12744807|12744807|12744807|12744807	2L	+	12744160	12744201	stop_codon	MRP	FlyBase	G4268.1	AATCTAGTTTAAGATCCATGAATGTTAACTTGAAACTCCACG	5	12744182	0.975687607	3	5	35	1	0.84509804	0.142857143	0.2	0.428571429	5	0	0	7	2L:12744160-12744201	6	MRP	FBtr0090015|FBtr0090023|FBtr0090026|FBtr0090019|FBtr0090018|FBtr0090016|FBtr0090020|FBtr0090029|FBtr0090021|FBtr0090025|FBtr0090014|FBtr0090028|FBtr0090027|FBtr0090017|FBtr0090024|FBtr0090013|FBtr0090022	12744170|12744170|12744170|12744170|12744170|12744170|12744170|12744170|12744170|12744170|12744170|12744170|12744170|12744170|12744170|12744170|12744170	12744807|12744807|12744807|12744807|12744807|12744807|12744807|12744807|12744807|12744807|12744806|12744807|12744807|12744807|12744807|12744807|12744807	GTTAAC	6mer2-7	dme-miR-999-3p
0.01	dme-miR-252-5p	8mer-A1	GTACTTAA	2L	12744636	12744643	+	2L_12744636_12744643_+	0.500120318	0.500120318	0.500120318	0	MRP	FBtr0090014|FBtr0090013|FBtr0090027|FBtr0090022|FBtr0090024|FBtr0090028|FBtr0090017|FBtr0090026|FBtr0090020|FBtr0090016|FBtr0090021|FBtr0090029|FBtr0090015|FBtr0090023|FBtr0090025|FBtr0090019|FBtr0090018	12744170|12744170|12744170|12744170|12744170|12744170|12744170|12744170|12744170|12744170|12744170|12744170|12744170|12744170|12744170|12744170|12744170	12744806|12744807|12744807|12744807|12744807|12744807|12744807|12744807|12744807|12744807|12744807|12744807|12744807|12744807|12744807|12744807|12744807	2L	+	12744614	12744771	3'utr	MRP	FlyBase	G4271.1	CTTATGTATGCCACATATTTATGTACTTAAATTAACAAATCAGAAGATTGAGATACTACTTAAACTCCCTCAAGAATTTTTGCCTTCAACTGATAAGATCAGTACGAAAAACGGTCAATGTAGTTAAATCAATTTATTGAAACTTTTGTAGATTGTAT	56	12744635	0.854623124	15	52	464	0.935483871	1.462397998	0.064516129	0.107142857	0.193548387	56	3	1	58	2L:12744614-12744771	8	MRP	FBtr0090015|FBtr0090023|FBtr0090026|FBtr0090019|FBtr0090018|FBtr0090016|FBtr0090020|FBtr0090029|FBtr0090021|FBtr0090025|FBtr0090014|FBtr0090028|FBtr0090027|FBtr0090017|FBtr0090024|FBtr0090013|FBtr0090022	12744170|12744170|12744170|12744170|12744170|12744170|12744170|12744170|12744170|12744170|12744170|12744170|12744170|12744170|12744170|12744170|12744170	12744807|12744807|12744807|12744807|12744807|12744807|12744807|12744807|12744807|12744807|12744806|12744807|12744807|12744807|12744807|12744807|12744807	GTACTTAA	8mer-A1	dme-miR-252-5p
0.01	dme-miR-33-5p	6mer2-7	AATGCA	2L	12817079	12817084	-	2L_12817079_12817084_-	1	1	1	0	kek1	FBtr0332210	12816998	12819017	2L	-	12817051	12817098	3'utr	kek1	FlyBase	G10356.1	AAAGGCGGGCATTGAATGCATGAAAGCAACTGAATGAACAACAAAGCA	7	12817085	0.914460605	5	6	20	0.857142857	0.77815125	0	0	0	7	1	0	6	2L:12817051-12817098	6	kek1	FBtr0332210	12816998	12819017	AATGCA	6mer2-7	dme-miR-33-5p
0.01	dme-miR-277-3p	7mer-A1	GCATTTA	2L	12817260	12817266	-	2L_12817260_12817266_-	0.823349562	0.823349562	0.823349562	0	kek1	FBtr0332210	12816998	12819017	2L	-	12817247	12817290	3'utr	kek1	FlyBase	G10358.1	AAAAAAGAGCAAGAAAAAACCGTAGCATTTAAGTTGAACTTATG	6	12817268	0.962192479	3	5	24	0.833333333	0.698970004	0.166666667	0	0	6	1	0	5	2L:12817247-12817290	7	kek1	FBtr0332210	12816998	12819017	GCATTTA	7mer-A1	dme-miR-277-3p
0.01	dme-miR-14-3p	6mer3-8	AAGACT	2L	12817405	12817410	-	2L_12817405_12817410_-	1	1	1	0	kek1	FBtr0332210	12816998	12819017	2L	-	12817374	12817433	3'utr	kek1	FlyBase	G10359.1	AATAATATTTTTAAGGTAAACCAAAGACTTTTTTCTTTGCATCTAAATGAGCGCAGGAGT	76	12817403	0.911117367	11	72	541	0.956989247	1.949390007	0.096774194	0.197368421	0.344086022	76	4	0	89	2L:12817374-12817433	6	kek1	FBtr0332210	12816998	12819017	AAGACT	6mer3-8	dme-miR-14-3p
0.01	dme-miR-2a-3p,dme-miR-2b-3p	7mer-A1	TGTGATA	2L	12818801	12818807	-	2L_12818801_12818807_-	0.801970437	0.801970437	0.801970437	0	kek1	FBtr0332210|FBtr0332210|FBtr0332210	12816998|12816998|12816998	12819017|12819017|12819017	2L	-	12818785	12818864	3'utr	kek1	FlyBase	G10362.1	CTGATAGATAGCTCCGGGGTCCTAGGCGAGCAGCGATTATTGTGCAAGCGAACTGTTTGTGATAGTGTCTGACAAAAAGA	53	12818809	0.96985266	9	49	356	0.972972973	1.380211242	0.216216216	0.301886792	0.5	53	0	2	72	2L:12818785-12818864	7	kek1	FBtr0332210|FBtr0332210|FBtr0332210	12816998|12816998|12816998	12819017|12819017|12819017	TGTGATA	7mer-A1	dme-miR-2a-3p,dme-miR-2b-3p
0.01	dme-miR-1012-3p	7mer-A1	TGACTAA	2L	12818962	12818968	-	2L_12818962_12818968_-	0.823349562	0.823349562	0.823349562	0	kek1	FBtr0332210	12816998	12819017	2L	-	12818935	12819074	stop_codon	kek1	FlyBase	G10363.1	AGCAGCCGGAATTCGCCGGACGAGGGATACCAGGAAGGATGCGGCACGGATGTGTAAGCGCAGCGCTTCTCGGCGGAAGGAACGGCGAGGAAACCAAACCAAGAACTGACTAAACTTAACACAACTAAACAAGAGATATA	50	12818964	0.870300491	9	48	124	0.967741935	1.477121255	0.096774194	0.18	0.338709677	50	1	1	60	2L:12818935-12819074	7	kek1	FBtr0332210	12816998	12819017	TGACTAA	7mer-A1	dme-miR-1012-3p
0.01	dme-miR-277-3p	6mer3-8	TGCATT	2L	12978190	12978195	+	2L_12978190_12978195_+	1	1	1	0	Vha68-2	FBtr0080420|FBtr0080419|FBtr0336613|FBtr0305551|FBtr0336614|FBtr0080418	12978068|12978068|12978068|12978068|12978068|12978068	12978607|12978607|12978607|12978607|12978607|12978607	2L	+	12978169	12978202	3'utr	Vha68-2	FlyBase	G4282.1	CAAACACCAACAATTCCGTGCTGCATTCGATGAA	6	12978182	0.931333273	2	6	24	1	0.77815125	0.166666667	0	0	6	0	0	6	2L:12978169-12978202	6	Vha68-2	FBtr0305551|FBtr0336613|FBtr0080419|FBtr0080420|FBtr0080418|FBtr0336614	12978068|12978068|12978068|12978068|12978068|12978068	12978607|12978607|12978607|12978607|12978607|12978607	TGCATT	6mer3-8	dme-miR-277-3p
0.01	dme-miR-996-3p,dme-miR-279-3p	8mer-A1	TCTAGTCA	2L	13001290	13001297	-	2L_13001290_13001297_-	0.63113665	0.63113665	0.63113665	0	Vha68-1	FBtr0080429|FBtr0336618	13000768|13000963	13001411|13001411	2L	-	13001280	13001347	3'utr	Vha68-1	FlyBase	G10383.1	AAACGAAATAAGAAACCAAAGCTAGGTTATTATTCGAATTCCCCATTCAATCTAGTCATATTTACATA	15	13001299	0.990715221	5	13	131	0.866666667	0.812913357	0.133333333	0	0	15	1	1	13	2L:13001280-13001347	8	Vha68-1	FBtr0336618|FBtr0080429	13000963|13000768	13001411|13001411	TCTAGTCA	8mer-A1	dme-miR-996-3p,dme-miR-279-3p
0.01	dme-miR-1012-3p	6mer3-8	TTGACT	2L	13012973	13012978	+	2L_13012973_13012978_+	0.999789034	1	0.999894517	0.0001492	Tor	FBtr0080422|FBtr0336615	13012931|13012931	13013197|13013197	2L	+	13012918	13013002	stop_codon	Tor	FlyBase	G4303.1	TGTCCGTTTTGGTAGGTCAACCGATCCGGCATAGATCCCGTGCGACAACCGGCAATTGACTGAGCGAGATTACGAACTTACGATT	17	13012973	0.890689766	6	17	58	1	1.255272505	0.388888889	0.058823529	0.111111111	17	0	0	18	2L:13012918-13013002	6	Tor	FBtr0080422|FBtr0336615	13012931|13012931	13013197|13013197	TTGACT	6mer3-8	dme-miR-1012-3p
0.01	dme-miR-307a-3p	6mer2-7	GTTGTG	2L	13013330	13013335	-	2L_13013330_13013335_-	1	1	1	0	CG9934	FBtr0080428	13013274	13013614	2L	-	13013304	13013357	3'utr	CG9934	FlyBase	G10385.1	GAAAAAAACGACACAATACCGAGTTGTGCGGGTAATTTGGTGATTTAAAAAATT	15	13013321	0.981231346	6	14	99	1	1.230448921	0.529411765	0.133333333	0.235294118	15	0	0	17	2L:13013304-13013357	6	CG9934	FBtr0080428	13013274	13013614	GTTGTG	6mer2-7	dme-miR-307a-3p
0.01	dme-miR-252-5p	7mer-m1	TACTTAG	2L	13013580	13013586	-	2L_13013580_13013586_-	0.702971752	0.702971752	0.702971752	0	CG9934	FBtr0080428|FBtr0301247	13013274|13013386	13013614|13013614	2L	-	13013544	13013606	3'utr	CG9934	FlyBase	G10387.1	CCCTTTAACCCATACTGCTATACTTAGGACTAGTTTAATGTGCAGTTTTAGTGTCTACCTATC	11	13013583	0.98895868	8	10	92	0.928571429	1.113943352	0.071428571	0.181818182	0.357142857	11	1	0	13	2L:13013544-13013606	7	CG9934	FBtr0080428	13013274	13013614	TACTTAG	7mer-m1	dme-miR-252-5p
0.01	dme-miR-33-5p	7mer-A1	AATGCAA	2L	13022236	13022242	-	2L_13022236_13022242_-	0.782911824	0.782911824	0.782911824	0	CG9932	FBtr0310277|FBtr0336617	13021866|13021866	13023322|13023322	2L	-	13022194	13022421	3'utr	CG9932	FlyBase	G10413.1	TTAGTTTCTACTACGGATTAGTTATGTTCTCATCATTAGTGCGAATGTTTTCCAGCAAACGGCGTCTTTGTAGCACAGTGTAGGCGTTAACACTACAAACAAAATGTTATCATTAAACTATAAGCAAACAAAAAGAACACATGTGGAATAGCGGGGCCATATTTAAATAGTTTAAACTTAATGCAAGGAAACATTTGAAAACAAAGCAAATCAAAACCAGAAGATATA	81	13022240	0.974564496	24	79	486	0.966292135	1.934498451	0.056179775	0.098765432	0.179775281	81	3	0	86	2L:13022194-13022421	7	CG9932	FBtr0336617|FBtr0310277	13021866|13021866	13023322|13023322	AATGCAA	7mer-A1	dme-miR-33-5p
0.01	dme-miR-92b-3p	6mer2-7	TGCAAT	2L	13022627	13022632	-	2L_13022627_13022632_-	1	1	1	0	CG9932	FBtr0310277|FBtr0336617	13021866|13021866	13023322|13023322	2L	-	13022604	13022654	3'utr	CG9932	FlyBase	G10414.1	AAGAAAGTGAGCGCGTATATCATGCAATGAATATGGTACTATATACATACT	24	13022636	0.66228318	6	23	124	0.965517241	1.447158031	0.344827586	0.166666667	0.310344828	24	1	0	28	2L:13022604-13022654	6	CG9932	FBtr0336617|FBtr0310277	13021866|13021866	13023322|13023322	TGCAAT	6mer2-7	dme-miR-92b-3p
0.01	dme-miR-980-5p	6mer3-8	GAAAAA	2L	13022756	13022761	-	2L_13022756_13022761_-	1	1	1	0	CG9932	FBtr0310277|FBtr0336616|FBtr0089956|FBtr0336617	13021866|13022669|13022669|13021866	13023322|13023322|13023322|13023322	2L	-	13022729	13022801	3'utr	CG9932	FlyBase	G10416.1	AGATCCAAAAGCGTTTCAAGGAAATCAACTTTGTACAGGAGAAAAAGAGATAAATTCAAAATTATGTCTTGCT	41	13022751	0.931965765	8	38	192	0.955555556	1.633468456	0.155555556	0.097560976	0.177777778	41	2	0	43	2L:13022729-13022801	6	CG9932	FBtr0089956|FBtr0336617|FBtr0310277|FBtr0336616	13022669|13021866|13021866|13022669	13023322|13023322|13023322|13023322	GAAAAA	6mer3-8	dme-miR-980-5p
0.01	dme-miR-277-3p	6mer2-7	GCATTT	2L	13022876	13022881	-	2L_13022876_13022881_-	1	1	1	0	CG9932	FBtr0310277|FBtr0336616|FBtr0089956|FBtr0336617	13021866|13022669|13022669|13021866	13023322|13023322|13023322|13023322	2L	-	13022865	13022997	3'utr	CG9932	FlyBase	G10417.1	CGAATACTTTGCAAATGGGATAAGCCGGAATTCTTAATGTAATTACTTGCTAGAACGGTGCAAAATGTAATTTAAACTAATCGTATTGTAACTTATCAAAGAGATAACTATAGAAGGCATTTTAATATAGAAC	32	13022876	0.967776255	15	29	202	0.891891892	1.041392685	0.108108108	0.15625	0.27027027	32	2	2	33	2L:13022865-13022997	6	CG9932	FBtr0089956|FBtr0336617|FBtr0310277|FBtr0336616	13022669|13021866|13021866|13022669	13023322|13023322|13023322|13023322	GCATTT	6mer2-7	dme-miR-277-3p
0.01	dme-miR-276a-3p	6mer2-7	GTTCCT	2L	13023079	13023084	-	2L_13023079_13023084_-	1	1	1	0	CG9932	FBtr0310277|FBtr0336616|FBtr0089956|FBtr0336617	13021866|13022669|13022669|13021866	13023322|13023322|13023322|13023322	2L	-	13023048	13023102	3'utr	CG9932	FlyBase	G10418.1	CACACCTAGTTGGAACATGTTCCTGCACTTTTACGTTTTTTCTAGAACCTAAGGT	21	13023085	0.975201836	5	19	162	0.916666667	1.342422681	0.125	0.142857143	0.25	21	2	0	22	2L:13023048-13023102	6	CG9932	FBtr0089956|FBtr0336617|FBtr0310277|FBtr0336616	13022669|13021866|13021866|13022669	13023322|13023322|13023322|13023322	GTTCCT	6mer2-7	dme-miR-276a-3p
0.01	dme-miR-282-5p	6mer2-7	GAGGCT	2L	13168888	13168893	+	2L_13168888_13168893_+	0.999999999	0.999999156	0.999999578	5.66E-07	Sir2	FBtr0080434	13168640	13169551	2L	+	13168864	13168964	3'utr	Sir2	FlyBase	G4323.1	CGGATCCACTAGTTTACTCAATTCGAGGCTTTAGAGATCTGACCCTCGTTGCTTTACCACCAACCCCTTATGCCCAATCCCGTTTTGATATTTTTGAAAAA	49	13168894	0.981189427	15	47	343	0.95	1.45484486	0.216666667	0.224489796	0.366666667	49	2	1	57	2L:13168864-13168964	6	Sir2	FBtr0080434	13168640	13169551	GAGGCT	6mer2-7	dme-miR-282-5p
0.01	dme-miR-8-3p	6mer2-7	AGTATT	2L	13169017	13169022	+	2L_13169017_13169022_+	1	0.999279997	0.999639999	0.000509117	Sir2	FBtr0080434	13168640	13169551	2L	+	13169002	13169057	3'utr	Sir2	FlyBase	G4324.1	AACGCTGTAAATGTTAGTATTTTATTATATTAAGTTGTTATTGAGGCCTTTTTAGA	16	13169043	0.845895814	6	16	190	1	1.301029996	0.15	0.1875	0.35	16	0	0	20	2L:13169002-13169057	6	Sir2	FBtr0080434	13168640	13169551	AGTATT	6mer2-7	dme-miR-8-3p
0.01	dme-miR-33-5p	7mer-A1	AATGCAA	2L	13169181	13169187	+	2L_13169181_13169187_+	0.782911824	0.782911824	0.782911824	0	Sir2	FBtr0080434	13168640	13169551	2L	+	13169160	13169277	3'utr	Sir2	FlyBase	G4325.1	TAACATATTCAAAACTATGCAAATGCAAACGGAAAAATACGTTAGTTTTAGTTAAAAACTAGACACAAACACTCTGTATATAAGCACTCGCCCCTAATTTGTATTGTACATGATTCTT	16	13169177	0.979437784	10	16	112	1	1.255272505	0.333333333	0.125	0.222222222	16	0	0	18	2L:13169160-13169277	7	Sir2	FBtr0080434	13168640	13169551	AATGCAA	7mer-A1	dme-miR-33-5p
0.01	dme-miR-2b-2-5p	8mer-A1	TTGAAGAA	2L	13169746	13169753	-	2L_13169746_13169753_-	0.627007348	0.627007348	0.627007348	0	Sfmbt	FBtr0080491|FBtr0333236|FBtr0289981|FBtr0080492	13169647|13169647|13169647|13169647	13170451|13170451|13170451|13170451	2L	-	13169728	13169806	3'utr	Sfmbt	FlyBase	G10449.1	TTCCGGTGTCACACATCTCTGCAAGGAGGGCATTATTGGTGTAAGGCAAACTTTTGAAGAAGGCAACCTTAATGATAAA	24	13169754	0.852733185	6	24	116	1	1.491361694	0.193548387	0.25	0.419354839	24	0	0	31	2L:13169728-13169806	8	Sfmbt	FBtr0080492|FBtr0289981|FBtr0333236|FBtr0080491	13169647|13169647|13169647|13169647	13170451|13170451|13170451|13170451	TTGAAGAA	8mer-A1	dme-miR-2b-2-5p
0.01	dme-miR-980-3p	6mer3-8	GGCAGC	2L	13169905	13169910	-	2L_13169905_13169910_-	1	1	1	0	Sfmbt	FBtr0080491|FBtr0333236|FBtr0289981|FBtr0080492	13169647|13169647|13169647|13169647	13170451|13170451|13170451|13170451	2L	-	13169873	13169929	3'utr	Sfmbt	FlyBase	G10450.1	AGCGCAAGCAAATAACCCAGGCAGCATGCCCTCAACTTTCAGTCGTAAACGGAGCGA	23	13169903	0.898305652	4	23	65	1	1.447158031	0.035714286	0.217391304	0.357142857	23	0	0	28	2L:13169873-13169929	6	Sfmbt	FBtr0080492|FBtr0289981|FBtr0333236|FBtr0080491	13169647|13169647|13169647|13169647	13170451|13170451|13170451|13170451	GGCAGC	6mer3-8	dme-miR-980-3p
0.01	dme-miR-283-5p	8mer-A1	TGATATTA	2L	13178947	13178954	+	2L_13178947_13178954_+	0.592192292	0.592192292	0.592192292	0	CG5439	FBtr0080435	13178812	13178978	2L	+	13178876	13178970	3'utr	CG5439	FlyBase	G4333.1	TTTATCTATTTCGTTGTAGATATCTTTATCTATATGTGTAATAACGGAGTTGGTCCAAGTGTTGTAATCATTGATATTAAATAAAGTTAAGCCTT	51	13178946	0.986672498	8	51	490	1	1.740362689	0.090909091	0.058823529	0.127272727	51	0	0	55	2L:13178876-13178970	8	CG5439	FBtr0080435	13178812	13178978	TGATATTA	8mer-A1	dme-miR-283-5p
0.01	dme-miR-980-5p	6mer3-8	GAAAAA	2L	13180601	13180606	-	2L_13180601_13180606_-	0.999833819	0.928104042	0.963968931	0.050720628	CG31849	FBtr0080490	13180396	13180988	2L	-	13180576	13180623	3'utr	CG31849	FlyBase	G10470.1	ACACACACGATCTGTATGAAAAAGCTTTTTAGACTTACTTTAAATATT	27	13180594	0.715521735	6	26	198	0.970588235	1.51851394	0.029411765	0.222222222	0.382352941	27	1	0	33	2L:13180576-13180623	6	CG31849	FBtr0080490	13180396	13180988	GAAAAA	6mer3-8	dme-miR-980-5p
0.01	dme-miR-2a-3p,dme-miR-2b-3p	8mer-A1	CTGTGATA	2L	13180752	13180759	-	2L_13180752_13180759_-	0.650171355	0.650171355	0.650171355	0	CG31849	FBtr0080490|FBtr0080490|FBtr0080490	13180396|13180396|13180396	13180988|13180988|13180988	2L	-	13180720	13180786	3'utr	CG31849	FlyBase	G10472.1	AGCAGACAGGACAGACAGACCCGCCATCTGTGATAAGAAAAACCAGAACTAAACAATGAATTTATGA	48	13180760	0.95162593	4	46	143	0.947368421	1.73239376	0.157894737	0.145833333	0.280701754	48	3	0	54	2L:13180720-13180786	8	CG31849	FBtr0080490|FBtr0080490|FBtr0080490	13180396|13180396|13180396	13180988|13180988|13180988	CTGTGATA	8mer-A1	dme-miR-2a-3p,dme-miR-2b-3p
0.01	dme-bantam-3p	7mer-m8	TGATCTC	2L	13183895	13183901	-	2L_13183895_13183901_-	0.661615243	0.661615243	0.661615243	0	CG16974	FBtr0305555	13183847	13185416	2L	-	13183856	13183930	3'utr	CG16974	FlyBase	G10475.1	GGCGACCCTTCCTGTAGTTCCCATCATACTGATCTCCGTTGGGCAGGATGGCCCAACCTCTACCTTGTCTCTGTC	32	13183901	0.999830633	7	30	220	0.973684211	1.267171728	0.078947368	0.15625	0.289473684	32	0	1	37	2L:13183856-13183930	7	CG16974	FBtr0305555	13183847	13185416	TGATCTC	7mer-m8	dme-bantam-3p
0.01	dme-miR-308-3p	7mer-m1	TGTGATT	2L	13185071	13185077	-	2L_13185071_13185077_-	0.521223855	0.521223855	0.521223855	0	CG16974	FBtr0305555|FBtr0080489	13183847|13184945	13185416|13185416	2L	-	13185059	13185097	3'utr	CG16974	FlyBase	G10477.1	TGAAAAGAGAGCCCCCCATTTGTGATTTCATTACTTAAC	15	13185078	0.981420804	4	15	110	1	1.361727836	0.304347826	0.333333333	0.565217391	15	0	0	23	2L:13185059-13185097	7	CG16974	FBtr0080489|FBtr0305555	13184945|13183847	13185416|13185416	TGTGATT	7mer-m1	dme-miR-308-3p
0.01	dme-miR-277-3p	7mer-m8	TGCATTT	2L	13196492	13196498	+	2L_13196492_13196498_+	0.620204266	0.620204266	0.620204266	0	Edem2	FBtr0080438|FBtr0333235	13196270|13196270	13197281|13197281	2L	+	13196457	13196539	3'utr	Edem2	FlyBase	G4347.1	ATGCCACGAGTTATGGAACTCAGTTTAGGGATCTTTGCATTTCGTGGTTGGTTCTCAGGCAGGCAATTGGCTTCCTAGTGGCT	20	13196491	0.989274348	8	18	169	0.92	1.361727836	0.4	0.2	0.36	20	2	0	23	2L:13196457-13196539	7	Edem2	FBtr0333235|FBtr0080438	13196270|13196270	13197281|13197281	TGCATTT	7mer-m8	dme-miR-277-3p
0.01	dme-miR-980-5p	7mer-m1	AAAAACT	2L	13196653	13196659	+	2L_13196653_13196659_+	0.765586663	0.765586663	0.765586663	0	Edem2	FBtr0080438|FBtr0333235	13196270|13196270	13197281|13197281	2L	+	13196627	13196712	3'utr	Edem2	FlyBase	G4348.1	TTGATGTAAGTAAAACTTCTGTATATAAAAACTTAGAACTTAGAGACTAACAAAATCGTAAATAATGATTAGTTTTAAGAAGTTAG	11	13196667	0.976328453	7	11	69	1	1.041392685	0.363636364	0	0	11	0	0	11	2L:13196627-13196712	7	Edem2	FBtr0333235|FBtr0080438	13196270|13196270	13197281|13197281	AAAAACT	7mer-m1	dme-miR-980-5p
0.01	dme-miR-2a-3p,dme-miR-2b-3p	6mer3-8	CTGTGA	2L	13197053	13197058	+	2L_13197053_13197058_+	0.999998706	1	0.999999353	9.19E-07	Edem2	FBtr0080438|FBtr0080438|FBtr0080438|FBtr0333235|FBtr0333235|FBtr0333235	13196270|13196270|13196270|13196270|13196270|13196270	13197281|13197281|13197281|13197281|13197281|13197281	2L	+	13197035	13197073	3'utr	Edem2	FlyBase	G4351.1	TTGTGGATGACAACATATCTGTGAATCGACTAGATGCAA	15	13197052	0.700675943	3	14	93	1	1.230448921	0.235294118	0.133333333	0.235294118	15	0	0	17	2L:13197035-13197073	6	Edem2	FBtr0333235|FBtr0333235|FBtr0333235|FBtr0080438|FBtr0080438|FBtr0080438	13196270|13196270|13196270|13196270|13196270|13196270	13197281|13197281|13197281|13197281|13197281|13197281	CTGTGA	6mer3-8	dme-miR-2a-3p,dme-miR-2b-3p
0.01	dme-miR-305-3p	6mer3-8	ATGTGC	2L	13197438	13197443	-	2L_13197438_13197443_-	1	1	1	0	CG16972	FBtr0080488	13197100	13197555	2L	-	13197358	13197474	3'utr	CG16972	FlyBase	G10502.1	TTGAATATCACCCAGAATACCCGATCTATAAATGTGCTTTTGGCTGTCTGCCCAAGTATAGTTCAAATATAGGAAACTATAATAAGTTGCGTGTTAAGCCCTGTAGTCCTAACAATC	25	13197457	0.925816835	11	22	158	0.896551724	1.414973348	0.275862069	0.16	0.275862069	25	3	0	26	2L:13197358-13197474	6	CG16972	FBtr0080488	13197100	13197555	ATGTGC	6mer3-8	dme-miR-305-3p
0.01	dme-miR-283-5p	6mer3-8	TGATAT	2L	13210453	13210458	+	2L_13210453_13210458_+	1	1	1	0	Pect	FBtr0334752|FBtr0080440|FBtr0080439|FBtr0080441	13210227|13210227|13210227|13210227	13210828|13210828|13210828|13210828	2L	+	13210313	13210469	3'utr	Pect	FlyBase	G4365.2	TCTTGTTTAGTATGTCGTCCCCTGATGATGGCGCTTTAATTTTTTGTTGCGTAAAAAGCGAAGCGACGCTGCCTGAGGATTCAGCGCACCGCTCTCTCGATTTCTAGTACAATTTTAGAATATCTGCACATGCGCCTTAATGATATAAGGTTATACA	604	13210443	0.937495122	37	580	4894	0.962264151	2.122543524	0.256894049	0.120860927	0.229317852	604	22	4	663	2L:13210313-13210469	6	Pect	FBtr0334752|FBtr0080440|FBtr0080439|FBtr0080441	13210227|13210227|13210227|13210227	13210828|13210828|13210828|13210828	TGATAT	6mer3-8	dme-miR-283-5p
0.01	dme-miR-33-5p	6mer2-7	AATGCA	2L	13210742	13210747	+	2L_13210742_13210747_+	1	1	1	0	Pect	FBtr0334752|FBtr0080440|FBtr0080439|FBtr0080441	13210227|13210227|13210227|13210227	13210828|13210828|13210828|13210828	2L	+	13210491	13210762	3'utr	Pect	FlyBase	G4366.1	CATTAACGTAGAATATTTAAAATCTAAATTTTATGTATGTAAGCTCAAAATTTGTAAATTCCCTTTAAAGTACGATGTAAGTGTGAGGAACAACAAAATTGTACGAATAGCATGTTATCCAAACTGTTGCCGAATTGAAAAGCCTTGTACGACTTGTATGTATATATATTCAGCAACGGAAGTAGGATGCCTGGATCAGGAAGTAGCTGCTTTTATCAAATGTAATCTCTGATACTTTGTCCTAATTTATTAATGCATATAGTAAGTGCGAG	211	13210712	0.985450504	44	201	1685	0.964980545	1.792391689	0.151750973	0.194312796	0.338521401	211	6	3	248	2L:13210491-13210762	6	Pect	FBtr0334752|FBtr0080440|FBtr0080439|FBtr0080441	13210227|13210227|13210227|13210227	13210828|13210828|13210828|13210828	AATGCA	6mer2-7	dme-miR-33-5p
0.01	dme-bantam-3p	6mer2-7	GATCTC	2L	13289481	13289486	+	2L_13289481_13289486_+	1	1	1	0	Uvrag	FBtr0080460|FBtr0334865	13289289|13289289	13289556|13289556	2L	+	13289438	13289492	3'utr	Uvrag	FlyBase	G4386.1	TGAACGGTAGTCCATTGCGATAATATTATTTTTAGTTGTTTAAGATCTCTGTGTA	19	13289487	0.991711212	6	19	200	1	1.414973348	0.730769231	0.210526316	0.423076923	19	0	0	26	2L:13289438-13289492	6	Uvrag	FBtr0334865|FBtr0080460	13289289|13289289	13289556|13289556	GATCTC	6mer2-7	dme-bantam-3p
0.01	dme-miR-1012-3p	6mer2-7	TGACTA	2L	13301106	13301111	+	2L_13301106_13301111_+	1	1	1	0	CG31729	FBtr0080462|FBtr0344140|FBtr0080461|FBtr0344851	13301064|13301064|13301064|13301064	13301668|13301668|13301516|13301516	2L	+	13301050	13301119	stop_codon	CG31729	FlyBase	G4407.1	CTTGAAGCTCTCTTAGATGGCGGCCTGGCAAATGAAATACAAATTACACATTATCCTGACTATAATTTCC	33	13301100	0.943179603	11	32	204	0.975609756	1.602059991	0.024390244	0.212121212	0.365853659	33	1	0	40	2L:13301050-13301119	6	CG31729	FBtr0344851|FBtr0080461|FBtr0344140|FBtr0080462	13301064|13301064|13301064|13301064	13301516|13301516|13301668|13301668	TGACTA	6mer2-7	dme-miR-1012-3p
0.01	dme-miR-283-5p	6mer3-8	TGATAT	2L	13301247	13301252	+	2L_13301247_13301252_+	1	1	1	0	CG31729	FBtr0080462|FBtr0344140|FBtr0080461|FBtr0344851	13301064|13301064|13301064|13301064	13301668|13301668|13301516|13301516	2L	+	13301201	13301303	3'utr	CG31729	FlyBase	G4409.1	AACTATTCTTTGTTTTGCCAATACCCGCACCAATCCCAAATATACGTGATATCAGGTTAAACTCCCCATCTTCGACACTACACTTTTCACTATGGTATTTTTG	91	13301242	0.886068369	16	86	597	0.953271028	2.008600172	0.102803738	0.142857143	0.271028037	91	5	0	102	2L:13301201-13301303	6	CG31729	FBtr0344851|FBtr0080461|FBtr0344140|FBtr0080462	13301064|13301064|13301064|13301064	13301516|13301516|13301668|13301668	TGATAT	6mer3-8	dme-miR-283-5p
0.01	dme-miR-277-3p	6mer3-8	TGCATT	2L	13301606	13301611	+	2L_13301606_13301611_+	1	1	1	0	CG31729	FBtr0080462|FBtr0344140	13301064|13301064	13301668|13301668	2L	+	13301505	13301634	3'utr	CG31729	FlyBase	G4412.1	AATGATAATTGTAACTATGACTAATAATGAAATCAATTACCATGGTATAAGAATTAAAATGTAAAACAAAAAATATAGATTTTGTATAAGGATTTAGAAATTGCATTGCATTGTGTAATAATAATAATAA	29	13301598	0.988315634	14	28	251	0.941176471	1.505149978	0.294117647	0.137931034	0.264705882	29	2	0	32	2L:13301505-13301634	6	CG31729	FBtr0344140|FBtr0080462	13301064|13301064	13301668|13301668	TGCATT	6mer3-8	dme-miR-277-3p
0.01	dme-miR-2a-2-5p	8mer-A1	TGATGAGA	2L	13376051	13376058	+	2L_13376051_13376058_+	0.601217767	0.601217767	0.601217767	0	CG6565	FBtr0080468|FBtr0346420|FBtr0342631	13375839|13375839|13375839	13376165|13376404|13376165	2L	+	13375998	13376072	3'utr	CG6565	FlyBase	G4433.1	TCAGAGCAAGTGTGCAATAGGTGGAAGTTTTGCTCTTAACATGAGTGCCACTTTGATGAGAAACTTAAAAATAAA	9	13376050	0.976265819	6	8	49	0.888888889	0.903089987	0.111111111	0	0	9	1	0	8	2L:13375998-13376072	8	CG6565	FBtr0342631|FBtr0080468|FBtr0346420	13375839|13375839|13375839	13376165|13376165|13376404	TGATGAGA	8mer-A1	dme-miR-2a-2-5p
0.01	dme-miR-317-5p	6mer2-7	TATCCC	2L	13376490	13376495	-	2L_13376490_13376495_-	1	1	1	0	CG9302	FBtr0080470	13376453	13376712	2L	-	13376482	13376515	3'utr	CG9302	FlyBase	G10581.1	AATTTCATTTTTACTGCGCTTATCCCTCTATAAT	9	13376501	0.833467586	3	9	101	1	1.079181246	0	0.333333333	0.5	9	0	0	12	2L:13376482-13376515	6	CG9302	FBtr0080470	13376453	13376712	TATCCC	6mer2-7	dme-miR-317-5p
0.01	dme-miR-986-5p	6mer2-7	TTCGAG	2L	13382259	13382264	+	2L_13382259_13382264_+	1	1	1	0	beta'COP	FBtr0080469	13382180	13382382	2L	+	13382246	13382296	3'utr	beta'COP	FlyBase	G4456.1	ACATTTCGTGCATTTCGAGCCACAGAATTCCGCGCATGCATTCACATTTGA	15	13382273	0.930221863	4	15	60	1	1.342422681	0.272727273	0.4	0.590909091	15	0	0	22	2L:13382246-13382296	6	beta'COP	FBtr0080469	13382180	13382382	TTCGAG	6mer2-7	dme-miR-986-5p
0.01	dme-miR-996-3p,dme-miR-279-3p	7mer-m8	TCTAGTC	2L	13385551	13385557	+	2L_13385551_13385557_+	0.661615511	0.661615511	0.661615511	0	loqs	FBtr0080497|FBtr0342633|FBtr0342632|FBtr0100220|FBtr0080498	13385231|13385231|13385231|13384666|13385231	13385671|13385671|13385671|13385671|13385671	2L	+	13385522	13385574	3'utr	loqs	FlyBase	G4461.1	AGACAAGCGTGTAATCGATATTGGAATCTTCTAGTCGCTTTCAAATTCTGAAA	64	13385550	0.987526409	6	64	568	1	1.944482672	0	0.28125	0.477272727	64	0	0	88	2L:13385522-13385574	7	loqs	FBtr0342633|FBtr0342632|FBtr0100220|FBtr0080498|FBtr0080497	13385231|13385231|13384666|13385231|13385231	13385671|13385671|13385671|13385671|13385671	TCTAGTC	7mer-m8	dme-miR-996-3p,dme-miR-279-3p
0.01	dme-miR-14-3p	7mer-A1	AGACTGA	2L	13394050	13394056	-	2L_13394050_13394056_-	0.823349562	0.823349562	0.823349562	0	RpL24	FBtr0342637	13393685	13394412	2L	-	13394034	13394074	3'utr	RpL24	FlyBase	G10595.1	AATTGAATATCCGAAGTTAGACTGAGAGTATAAAAATCGCA	15	13394058	0.801497233	2	15	75	1	1.361727836	0.086956522	0.266666667	0.52173913	15	0	0	23	2L:13394034-13394074	7	RpL24	FBtr0342637	13393685	13394412	AGACTGA	7mer-A1	dme-miR-14-3p
0.01	dme-miR-932-5p	7mer-A1	GAATTGA	2L	13394348	13394354	-	2L_13394348_13394354_-	0.823349562	0.823349562	0.823349562	0	RpL24	FBtr0342637	13393685	13394412	2L	-	13394339	13394449	stop_codon	RpL24	FlyBase	G10596.1	GCAGAAGGCTGCTCCCCGCGTCGGAGGCAAGCGGTAAACACCTTTCGCCGGTAGTGATGTGCTAAAGTTAGTCCAGGATTTAAGGAACCACTCGTGAATTGAAAATTAAAC	107	13394351	0.761265761	19	102	506	0.940740741	1.50174373	0.140740741	0.214953271	0.377777778	107	5	3	127	2L:13394339-13394449	7	RpL24	FBtr0342637	13393685	13394412	GAATTGA	7mer-A1	dme-miR-932-5p
0.01	dme-miR-275-3p,dme-miR-306-5p	6mer3-8	GTACCT	2L	134009	134014	+	2L_134009_134014_+	1	1	1	0	Gs1	FBtr0078115|FBtr0078114	133681|133681	134472|134472	2L	+	133997	134030	5'utr	Gs1	FlyBase	G475.1	CGTTAATTTTTTGTACCTTTTAGATCAAACAAAC	13	134016	0.70171495	3	13	147	1	1.204119983	0	0.153846154	0.3125	13	0	0	16	2L:133997-134030	6	Gs1	FBtr0078114|FBtr0078115	133681|133681	134472|134472	GTACCT	6mer3-8	dme-miR-275-3p,dme-miR-306-5p
0.01	dme-miR-1007-3p	6mer3-8	TGAGCT	2L	13410801	13410806	+	2L_13410801_13410806_+	1	1	1	0	CG7110	FBtr0080500|FBtr0345438	13410635|13410635	13411047|13410955	2L	+	13410765	13410857	3'utr	CG7110	FlyBase	G4481.1	ATTTTGTAAACAACTCATGTAGTTATAACTTTATAGTGAGCTGGTTCCAAGTGCTTCGGCTGTTTCATTCAGCGACTCTAATACATAAGGCAT	19	13410820	0.748782427	12	17	137	0.923076923	1.380211242	0.153846154	0.210526316	0.423076923	19	2	0	24	2L:13410765-13410857	6	CG7110	FBtr0080500|FBtr0345438	13410635|13410635	13411047|13410955	TGAGCT	6mer3-8	dme-miR-1007-3p
0.01	dme-miR-996-3p,dme-miR-279-3p	7mer-m8	TCTAGTC	2L	13502806	13502812	-	2L_13502806_13502812_-	0.661615511	0.661615511	0.661615511	0	B4	FBtr0332509|FBtr0080514|FBtr0080513	13500622|13502654|13502654	13504503|13504503|13504503	2L	-	13502752	13502841	3'utr	B4	FlyBase	G10603.1	AAGTAGAGTTTAGACACTAAGGTCCAGTTTCTAGTCTTAATTTGAAAACAAATATGAAGCCGTTTCGAAATGGAGACATGCCAAACTTTT	61	13502813	0.952635164	6	58	479	0.974025974	1.875061263	0.077922078	0.229508197	0.38961039	61	2	0	75	2L:13502752-13502841	7	B4	FBtr0080513|FBtr0332509|FBtr0080514	13502654|13500622|13502654	13504503|13504503|13504503	TCTAGTC	7mer-m8	dme-miR-996-3p,dme-miR-279-3p
0.01	dme-bantam-3p	6mer2-7	GATCTC	2L	13503093	13503098	-	2L_13503093_13503098_-	1	1	1	0	B4	FBtr0332509|FBtr0080514|FBtr0080513	13500622|13502654|13502654	13504503|13504503|13504503	2L	-	13503075	13503154	3'utr	B4	FlyBase	G10605.1	ATTGTATATTTGTAAAATAGCATAAACTTTTAGGGCAAAATGCCAAACTTTTACACGATCTCTCGTATTTTGTCGTTCTT	40	13503103	0.791648182	11	36	336	0.96	1.681241237	0.02	0.175	0.34	40	2	0	48	2L:13503075-13503154	6	B4	FBtr0080513|FBtr0332509|FBtr0080514	13502654|13500622|13502654	13504503|13504503|13504503	GATCTC	6mer2-7	dme-bantam-3p
0.01	dme-miR-996-3p,dme-miR-279-3p	7mer-A1	CTAGTCA	2L	13636744	13636750	+	2L_13636744_13636750_+	0.823349562	0.823349562	0.823349562	0	kuz	FBtr0080509|FBtr0080510|FBtr0342903	13636648|13636648|13636247	13638238|13639411|13636995	2L	+	13636728	13636757	3'utr	kuz	FlyBase	G4505.1	ATAGAATCGCCCGCTGCTAGTCATCGAACT	12	13636742	0.860059869	2	12	49	1	1.079181246	0.166666667	0	0	12	0	0	12	2L:13636728-13636757	7	kuz	FBtr0342903|FBtr0080509|FBtr0080510	13636247|13636648|13636648	13636995|13638238|13639411	CTAGTCA	7mer-A1	dme-miR-996-3p,dme-miR-279-3p
0.01	dme-miR-79-3p	7mer-A1	AGCTTTA	2L	13637314	13637320	+	2L_13637314_13637320_+	0.823349562	0.823349562	0.823349562	0	kuz	FBtr0080509|FBtr0080510	13636648|13636648	13638238|13639411	2L	+	13637289	13637339	stop_codon	kuz	FlyBase	G4507.1	CGTCGCGCCGCCTCCGCTACAAGTAAGCTTTAGTCGGCCGACATCGTTGCA	10	13637312	0.961517742	2	9	58	0.833333333	1	0.416666667	0.2	0.333333333	10	2	0	10	2L:13637289-13637339	7	kuz	FBtr0080509|FBtr0080510	13636648|13636648	13638238|13639411	AGCTTTA	7mer-A1	dme-miR-79-3p
0.01	dme-miR-283-5p	8mer-m1	TGATATTT	2L	13637779	13637786	+	2L_13637779_13637786_+	0.555593841	0.555593841	0.555593841	0	kuz	FBtr0100660|FBtr0080509|FBtr0080510|FBtr0301412	13637320|13636648|13636648|13637495	13639411|13638238|13639411|13638238	2L	+	13637747	13637786	3'utr	kuz	FlyBase	G4509.1	AATTTCGTAATACAGAAAAAGCTGAAAGTGAATGATATTT	9	13637778	0.873734376	4	9	38	1	1.113943352	0.153846154	0.333333333	0.538461538	9	0	0	13	2L:13637747-13637786	8	kuz	FBtr0301412|FBtr0080509|FBtr0080510|FBtr0100660	13637495|13636648|13636648|13637320	13638238|13638238|13639411|13639411	TGATATTT	8mer-m1	dme-miR-283-5p
0.01	dme-miR-968-5p	6mer3-8	ACTACT	2L	13638795	13638800	+	2L_13638795_13638800_+	1	1	1	0	kuz	FBtr0100660|FBtr0080510	13637320|13636648	13639411|13639411	2L	+	13638724	13638808	3'utr	kuz	FlyBase	G4511.3	TTTTGTCTGTGTTTCGTATTTGCATGCTCAAGAACTAATCGTGCAACTACTCACGGAGTCCCGACTGATGTACTACTCCAAGAAA	107	13638796	0.933798296	10	101	525	0.960629921	2.086359831	0.322834646	0.177570093	0.307086614	107	5	0	122	2L:13638724-13638808	6	kuz	FBtr0080510|FBtr0100660	13636648|13637320	13639411|13639411	ACTACT	6mer3-8	dme-miR-968-5p
0.01	dme-miR-92b-3p	7mer-A1	TGCAATA	2L	13773525	13773531	+	2L_13773525_13773531_+	0.782911824	0.782911824	0.782911824	0	TM9SF4	FBtr0343657|FBtr0080532	13773482|13773482	13773905|13773905	2L	+	13773453	13773550	stop_codon	TM9SF4	FlyBase	G4524.1	AAGAATCTACGGAGCTGTGAAGATCGACTAAGCTGTGTCACCCACTCGTCACGCTGTACACCAAACTATCCTTGCAATATCATTCGATCATAAATATA	27	13773524	0.98178056	12	26	189	0.96875	1.491361694	0.0625	0.185185185	0.3125	27	1	0	31	2L:13773453-13773550	7	TM9SF4	FBtr0343657|FBtr0080532	13773482|13773482	13773905|13773905	TGCAATA	7mer-A1	dme-miR-92b-3p
0.01	dme-miR-1007-3p	6mer3-8	TGAGCT	2L	13773642	13773647	+	2L_13773642_13773647_+	0.999301991	1	0.999650996	0.000493561	TM9SF4	FBtr0343657|FBtr0080532	13773482|13773482	13773905|13773905	2L	+	13773557	13773684	3'utr	TM9SF4	FlyBase	G4525.1	GAGCAACTGAACCCAGTCTCGTCCAGCTGCAGAAATCAATATAAACAAAACGGAAACTAAGCGAAAACTCGACGACTCAGCCATGTGAGCTAACTTCCCCTTCTTGTCCCCAGCTGCAGAAAGTCACC	22	13773657	0.949852624	12	21	89	1	1.414973348	0.269230769	0.238095238	0.384615385	21	0	0	26	2L:13773557-13773684	6	TM9SF4	FBtr0343657|FBtr0080532	13773482|13773482	13773905|13773905	TGAGCT	6mer3-8	dme-miR-1007-3p
0.01	dme-miR-1008-3p	7mer-A1	GCTGTGA	2L	13782423	13782429	-	2L_13782423_13782429_-	0.823342577	0.823349562	0.82334607	4.95E-06	CG16890	FBtr0343661|FBtr0329825	13782229|13782229	13782609|13782609	2L	-	13782411	13782462	3'utr	CG16890	FlyBase	G10642.1	GACACCAAATCTAAAGTTGAACTGGACATTAAGGCTGTGACTCTGATTGATT	21	13782440	0.743182755	7	20	134	0.966666667	1.462397998	0.233333333	0.333333333	0.533333333	21	1	0	29	2L:13782411-13782462	7	CG16890	FBtr0329825|FBtr0343661	13782229|13782229	13782609|13782609	GCTGTGA	7mer-A1	dme-miR-1008-3p
0.01	dme-miR-968-5p	7mer-A1	CTACTTA	2L	13790418	13790424	+	2L_13790418_13790424_+	0.823242564	0.82319958	0.823221072	3.04E-05	CG31731	FBtr0110941	13790300	13790562	2L	+	13790360	13790439	3'utr	CG31731	FlyBase	G4546.1	ATTTCATTATTTCCCTCAAATATGGAACTTTTATGAATCTCTATCCGGTGGGAATAATCTACTTAATGTATTTAGGGACT	81	13790393	0.988732859	11	76	714	0.9375	1.954242509	0.197916667	0.172839506	0.302083333	81	6	0	90	2L:13790360-13790439	7	CG31731	FBtr0110941	13790300	13790562	CTACTTA	7mer-A1	dme-miR-968-5p
0.01	dme-miR-980-5p	6mer3-8	GAAAAA	2L	1380381	1380386	-	2L_1380381_1380386_-	1	1	1	0	lea	FBtr0329985|FBtr0077941	1380084|1380084	1381443|1381611	2L	-	1380346	1380410	3'utr	lea	FlyBase	G6793.1	TAGAAATACCACCCAGGCATATATGAAAAAATCCTTCAATTTGAGCCAAGAAAAGCAAGAAGATC	62	1380370	0.741412192	7	58	320	0.959459459	1.851258349	0.013513514	0.14516129	0.283783784	62	3	0	71	2L:1380346-1380410	6	lea	FBtr0329985|FBtr0077941	1380084|1380084	1381443|1381611	GAAAAA	6mer3-8	dme-miR-980-5p
0.01	dme-miR-980-3p	6mer3-8	GGCAGC	2L	1380777	1380782	-	2L_1380777_1380782_-	0.99996957	0.999990546	0.999980058	1.48E-05	lea	FBtr0329985|FBtr0077941	1380084|1380084	1381443|1381611	2L	-	1380723	1380813	3'utr	lea	FlyBase	G6798.1	TAGTGTATACACCCACTTAGATAGATCGATGGGCAGCATTTTGTTTGTTACTTAAGGGGTTCGTAATTAGTCTAAGCGTCCAGGCAGATAT	31	1380774	0.704633136	12	30	190	0.972972973	1.556302501	0.135135135	0.161290323	0.297297297	31	1	0	36	2L:1380723-1380813	6	lea	FBtr0329985|FBtr0077941	1380084|1380084	1381443|1381611	GGCAGC	6mer3-8	dme-miR-980-3p
0.01	dme-miR-79-3p	8mer-A1	TAGCTTTA	2L	1380829	1380836	-	2L_1380829_1380836_-	0.625364009	0.625364009	0.625364009	0	lea	FBtr0329985|FBtr0077941	1380084|1380084	1381443|1381611	2L	-	1380816	1380880	3'utr	lea	FlyBase	G6799.1	AAGTTCCTCCAAGTATGCAGACGATGATAGCCAAAACGCTGCGTTAGCTTTAGAGTATACACATA	37	1380837	0.790261873	9	37	221	1	1.633468456	0.023255814	0.162162162	0.279069767	37	0	0	43	2L:1380816-1380880	8	lea	FBtr0329985|FBtr0077941	1380084|1380084	1381443|1381611	TAGCTTTA	8mer-A1	dme-miR-79-3p
0.01	dme-miR-14-3p	7mer-A1	AGACTGA	2L	1381143	1381149	-	2L_1381143_1381149_-	0.823349562	0.823349562	0.823349562	0	lea	FBtr0329985|FBtr0077941	1380084|1380084	1381443|1381611	2L	-	1381116	1381179	3'utr	lea	FlyBase	G6800.2	TGTCACAAATGAGAAATGTGACCAAGACTGAGACTGACAGAGTGCGAGATTCGTGTGAGGATTA	1386	1381151	0.978131239	10	1347	4095	0.975609756	2.369745808	0.387269482	0.164502165	0.311124331	1386	35	6	1640	2L:1381116-1381179	7	lea	FBtr0329985|FBtr0077941	1380084|1380084	1381443|1381611	AGACTGA	7mer-A1	dme-miR-14-3p
0.01	dme-miR-2a-3p,dme-miR-2b-3p	7mer-A1	TGTGATA	2L	13819396	13819402	+	2L_13819396_13819402_+	0.754178804	0.754178804	0.754178804	0	Sos	FBtr0080541|FBtr0080541|FBtr0080541	13819377|13819377|13819377	13819824|13819824|13819824	2L	+	13819333	13819416	lincRNA_intron-lincRNA_exon	Sos	FlyBase	G4579.1	AGATAAAGGTACGATGTTTCTTTACCCAAGTACAAACGAAGAATAATTTAAATTGCCTGGCGATGTGATAAGGACGAAAACTAC	33	13819387	0.974682324	9	29	191	0.868421053	1.041392685	0.368421053	0.151515152	0.263157895	33	3	2	33	2L:13819333-13819416	7	Sos	FBtr0080541|FBtr0080541|FBtr0080541	13819377|13819377|13819377	13819824|13819824|13819824	TGTGATA	7mer-A1	dme-miR-2a-3p,dme-miR-2b-3p
0.01	dme-miR-304-5p	6mer3-8	TGAGAT	2L	13819488	13819493	+	2L_13819488_13819493_+	1	0.999592505	0.999796253	0.000288146	Sos	FBtr0080541	13819377	13819824	2L	+	13819432	13819500	3'utr	Sos	FlyBase	G4580.1	GATTCAAAGTTGCGAGCACTGCTTGAGTGCAGATATATATATGAGAGAACGGAACGTGAGATATATATA	12	13819488	0.915053286	7	11	65	0.916666667	0.740362689	0.166666667	0	0	12	0	1	11	2L:13819432-13819500	6	Sos	FBtr0080541	13819377	13819824	TGAGAT	6mer3-8	dme-miR-304-5p
0.01	dme-miR-33-5p	6mer2-7	AATGCA	2L	13819663	13819668	+	2L_13819663_13819668_+	1	1	1	0	Sos	FBtr0080541	13819377	13819824	2L	+	13819608	13819722	3'utr	Sos	FlyBase	G4582.1	AGACAGACAAAATACGCTCTCATTTACACACAACAGGCACGCGCATATGGATAGGAATGCAGGACACACAAACCAAGCAAGCAACCAAGCAACCAACAAGAAATGCAAACAAGAA	24	13819665	0.876529361	7	22	56	0.928571429	1.414973348	0.071428571	0.125	0.25	24	2	0	26	2L:13819608-13819722	6	Sos	FBtr0080541	13819377	13819824	AATGCA	6mer2-7	dme-miR-33-5p
0.01	dme-miR-282-5p	6mer2-7	GAGGCT	2L	13824070	13824075	-	2L_13824070_13824075_-	1	1	1	0	tam	FBtr0080571	13823978	13824139	2L	-	13824042	13824098	3'utr	tam	FlyBase	G10648.1	ACTCAGGAAGTCAAGGAGACTTGGAGGCTGTTACTAGTTCCTCTTAAATTGTAAGGC	28	13824077	0.814754382	7	26	155	0.96875	1.491361694	0.125	0.107142857	0.21875	28	1	0	31	2L:13824042-13824098	6	tam	FBtr0080571	13823978	13824139	GAGGCT	6mer2-7	dme-miR-282-5p
0.01	dme-miR-12-5p	6mer3-8	AATACT	2L	13824128	13824133	-	2L_13824128_13824133_-	1	0.999999987	0.999999993	0	tam	FBtr0080571	13823978	13824139	2L	-	13824114	13824151	stop_codon	tam	FlyBase	G10649.1	AAGAAGAGTTAGCTGCCAAATACTAGAGATTAAATCAT	19	13824138	0.89744506	3	19	117	1	1.301029996	0.1	0.052631579	0.1	19	0	0	20	2L:13824114-13824151	6	tam	FBtr0080571	13823978	13824139	AATACT	6mer3-8	dme-miR-12-5p
0.01	dme-miR-317-3p	6mer3-8	TGTGTT	2L	13827997	13828002	-	2L_13827997_13828002_-	1	1	1	0	Arpc1	FBtr0080570|FBtr0080569	13827939|13827939	13828215|13828215	2L	-	13827965	13828031	3'utr	Arpc1	FlyBase	G10654.1	AACTTCCATAATGGTTCCGAAAGTGTGTGTGTGTTTTAAAGTGTTTCACCTTTATAGCAAACTGAAT	11	13828020	0.978799198	7	11	103	1	1.079181246	0	0.090909091	0.166666667	11	0	0	12	2L:13827965-13828031	6	Arpc1	FBtr0080569|FBtr0080570	13827939|13827939	13828215|13828215	TGTGTT	6mer3-8	dme-miR-317-3p
0.01	dme-miR-8-3p	6mer2-7	AGTATT	2L	13828140	13828145	-	2L_13828140_13828145_-	1	0.999999997	0.999999999	0	Arpc1	FBtr0080570|FBtr0080569	13827939|13827939	13828215|13828215	2L	-	13828081	13828243	stop_codon	Arpc1	FlyBase	G10656.1	TGGCGGCATGCGCAACCTGCAGATCTAGTGCGGCCCGGAACGGACCAGCGTTACGTGTTATTGTCTGTTAGCGAGTGTGTTGGCCTGGCCAGGAGCGAAGTATTTGCCAAAATGTTTTCCAAAATCGCTTTTCCCATTGTTCTGTACCGTGCGAAAGCCTTTT	56	13828131	0.966847073	18	50	381	0.888888889	1.748188027	0.238095238	0.125	0.222222222	56	7	0	56	2L:13828081-13828243	6	Arpc1	FBtr0080569|FBtr0080570	13827939|13827939	13828215|13828215	AGTATT	6mer2-7	dme-miR-8-3p
0.01	dme-miR-2a-3p,dme-miR-2b-3p	7mer-m8	CTGTGAT	2L	13831861	13831867	-	2L_13831861_13831867_-	0.383034805	0.494985708	0.439010256	0.079161241	CG33649	FBtr0091626|FBtr0091626|FBtr0091626	13831480|13831480|13831480	13832624|13832624|13832624	2L	-	13831830	13831884	intron-3'utr	CG33649	FlyBase	G10670.1	GCTCTGCTTCTGGATGGCTGTGATCATGGCCGGGACTCGCAATCCCTGCTCTTAC	45	13831858	0.841147265	5	44	281	0.981132075	1.716003344	0.698113208	0.155555556	0.283018868	45	1	0	52	2L:13831830-13831884	7	CG33649	FBtr0091626|FBtr0091626|FBtr0091626	13831480|13831480|13831480	13832624|13832624|13832624	CTGTGAT	7mer-m8	dme-miR-2a-3p,dme-miR-2b-3p
0.01	dme-miR-2a-3p,dme-miR-2b-3p	8mer-A1	CTGTGATA	2L	13831960	13831967	-	2L_13831960_13831967_-	0.650171355	0.650171355	0.650171355	0	CG33649	FBtr0091626|FBtr0091626|FBtr0091626	13831480|13831480|13831480	13832624|13832624|13832624	2L	-	13831945	13831991	5'utr	CG33649	FlyBase	G10671.1	TTGTGCAACCGACTGTCATAAGGTCTGTGATAGAGCTGGAAACTACC	41	13831968	0.738875031	8	35	257	0.85106383	1.124938737	0.468085106	0.146341463	0.255319149	41	5	2	40	2L:13831945-13831991	8	CG33649	FBtr0091626|FBtr0091626|FBtr0091626	13831480|13831480|13831480	13832624|13832624|13832624	CTGTGATA	8mer-A1	dme-miR-2a-3p,dme-miR-2b-3p
0.01	dme-miR-190-5p	6mer3-8	ACATAT	2L	13899027	13899032	-	2L_13899027_13899032_-	1	1	1	0	Smg5	FBtr0080562	13898826	13899821	2L	-	13899020	13899087	3'utr	Smg5	FlyBase	G10676.1	GCTTCTGACTAGGCAATCCGCGTGATCCTCTTCGCAAGAACAAAGTATATGGTATACATATATATATA	16	13899062	0.788678145	5	15	102	0.95	1.278753601	0.2	0.1875	0.35	16	1	0	19	2L:13899020-13899087	6	Smg5	FBtr0080562	13898826	13899821	ACATAT	6mer3-8	dme-miR-190-5p
0.01	dme-bantam-3p	6mer3-8	TGATCT	2L	13899145	13899150	-	2L_13899145_13899150_-	1	1	1	0	Smg5	FBtr0080562	13898826	13899821	2L	-	13899133	13899216	3'utr	Smg5	FlyBase	G10677.1	TGTACCATGTCGTATTCAAGATTTCGCATTTCCTGTGTCGGGCTGGACTATGGATCCAAAAACTCTTGATCTTTCCTGCAGTTG	20	13899150	0.787885031	11	20	153	1	1.342422681	0.136363636	0.1	0.181818182	20	0	0	22	2L:13899133-13899216	6	Smg5	FBtr0080562	13898826	13899821	TGATCT	6mer3-8	dme-bantam-3p
0.01	dme-miR-1008-3p	6mer2-7	GCTGTG	2L	14048793	14048798	+	2L_14048793_14048798_+	0.999997071	0.99834022	0.999168645	0.001171605	NimC4	FBtr0080592	14048763	14048863	2L	+	14048771	14048818	3'utr	NimC4	FlyBase	G4599.1	CAGGTTCATCCCTTGGCGTTGGGCTGTGTTATATCAACATTGATTGTT	44	14048799	0.978310372	8	43	408	0.957446809	1.653212514	0	0.068181818	0.127659574	44	2	0	45	2L:14048771-14048818	6	NimC4	FBtr0080592	14048763	14048863	GCTGTG	6mer2-7	dme-miR-1008-3p
0.01	dme-miR-14-3p	6mer2-7	AGACTG	2L	14184939	14184944	-	2L_14184939_14184944_-	0.999999999	1	1	0	Dyrk2	FBtr0089290|FBtr0089289|FBtr0329933|FBtr0100448|FBtr0100447	14184476|14184476|14184476|14184476|14184476	14186137|14186137|14186065|14186137|14186137	2L	-	14184927	14185000	3'utr	Dyrk2	FlyBase	G10700.1	AAGACGGCAGACAGTTTGATATGAACTTGAGCTGGGTAAGATTGCTTACCAAATCCAGACTGTAATTTGAACGA	9	14184947	0.97246596	6	9	57	1	1.041392685	0.545454545	0.222222222	0.363636364	9	0	0	11	2L:14184927-14185000	6	Dyrk2	FBtr0100447|FBtr0100448|FBtr0329933|FBtr0089289|FBtr0089290	14184476|14184476|14184476|14184476|14184476	14186137|14186137|14186065|14186137|14186137	AGACTG	6mer2-7	dme-miR-14-3p
0.01	dme-miR-33-5p	8mer-A1	CAATGCAA	2L	14185290	14185297	-	2L_14185290_14185297_-	0.634552243	0.634552243	0.634552243	0	Dyrk2	FBtr0089288|FBtr0089290|FBtr0089289|FBtr0329933|FBtr0100448|FBtr0100447	14185024|14184476|14184476|14184476|14184476|14184476	14186137|14186137|14186137|14186065|14186137|14186137	2L	-	14185195	14185325	3'utr	Dyrk2	FlyBase	G10702.1	ACTACAGGAAATCAACTCTGTAGCCTGCCAATGCAAGATAAATTTGAATTCCGCTTGGATACATATACTTGATCCCATTAAACCAATCCATACGGAATACATGTCATAATTTAATGAAAACACATATTTAA	63	14185294	0.977292234	16	61	387	0.972222222	1.544068044	0.097222222	0.142857143	0.25	63	1	1	70	2L:14185195-14185325	8	Dyrk2	FBtr0100447|FBtr0100448|FBtr0329933|FBtr0089289|FBtr0089290|FBtr0089288	14184476|14184476|14184476|14184476|14184476|14185024	14186137|14186137|14186065|14186137|14186137|14186137	CAATGCAA	8mer-A1	dme-miR-33-5p
0.01	dme-miR-7-5p	6mer2-7	TCTTCC	2L	14185712	14185717	-	2L_14185712_14185717_-	1	1	1	0	Dyrk2	FBtr0089288|FBtr0089290|FBtr0089289|FBtr0329933|FBtr0100448|FBtr0336949|FBtr0100447	14185024|14184476|14184476|14184476|14184476|14185660|14184476	14186137|14186137|14186137|14186065|14186137|14186137|14186137	2L	-	14185664	14185790	3'utr	Dyrk2	FlyBase	G10704.1	TATTTCGCTACTGCCATAGCTAAAGGTATTCAAAATCGTATTCACACCCACAAACCCTTCCTGAAAAGTATTCTCTTCCCTCCAACTCCCTCCATCCTTTTACACTGTATTCAAAATGAACAAACCA	467	14185715	0.984860647	17	458	3806	0.979890311	2.428134794	0.142595978	0.139186296	0.265082267	467	10	1	536	2L:14185664-14185790	6	Dyrk2	FBtr0100447|FBtr0336949|FBtr0100448|FBtr0329933|FBtr0089289|FBtr0089290|FBtr0089288	14184476|14185660|14184476|14184476|14184476|14184476|14185024	14186137|14186137|14186137|14186065|14186137|14186137|14186137	TCTTCC	6mer2-7	dme-miR-7-5p
0.01	dme-miR-79-3p	8mer-A1	TAGCTTTA	2L	14325959	14325966	+	2L_14325959_14325966_+	0.625364009	0.625364009	0.625364009	0	wb	FBtr0305063	14325709	14326280	2L	+	14325937	14326000	3'utr	wb	FlyBase	G4600.1	CACTCTCATGGGCAGACTGATTTAGCTTTAAGCTAGCGCATCTTGATCCTCAGATAACCGAAAC	27	14325980	0.755398847	5	26	185	0.967741935	1.477121255	0.161290323	0.148148148	0.258064516	27	1	0	30	2L:14325937-14326000	8	wb	FBtr0305063	14325709	14326280	TAGCTTTA	8mer-A1	dme-miR-79-3p
0.01	dme-miR-2a-3p,dme-miR-2b-3p	6mer2-7	TGTGAT	2L	14327834	14327839	+	2L_14327834_14327839_+	1	1	1	0	wb	FBtr0302732|FBtr0302732|FBtr0302732|FBtr0302734|FBtr0302734|FBtr0302734|FBtr0302731|FBtr0302731|FBtr0302731|FBtr0302733|FBtr0302733|FBtr0302733|FBtr0302735|FBtr0302735|FBtr0302735	14327750|14327750|14327750|14327750|14327750|14327750|14327750|14327750|14327750|14327750|14327750|14327750|14327750|14327750|14327750	14328262|14328262|14328262|14328262|14328262|14328262|14328262|14328262|14328262|14328262|14328262|14328262|14328262|14328262|14328262	2L	+	14327814	14327918	3'utr	wb	FlyBase	G4602.2	AAAACTTTTTCCAAATGTATTGTGATCAATAACGAGTTTAGAGCCACCTATTTATAGCCCTTCACTGCCATATAAGTTAGGTTACTGTAGGATTAGCTTTGAATG	113	14327833	0.861015229	16	103	969	0.916030534	1.602059991	0.083969466	0.123893805	0.244274809	113	9	2	120	2L:14327814-14327918	6	wb	FBtr0302731|FBtr0302731|FBtr0302731|FBtr0302732|FBtr0302732|FBtr0302732|FBtr0302734|FBtr0302734|FBtr0302734|FBtr0302733|FBtr0302733|FBtr0302733|FBtr0302735|FBtr0302735|FBtr0302735	14327750|14327750|14327750|14327750|14327750|14327750|14327750|14327750|14327750|14327750|14327750|14327750|14327750|14327750|14327750	14328262|14328262|14328262|14328262|14328262|14328262|14328262|14328262|14328262|14328262|14328262|14328262|14328262|14328262|14328262	TGTGAT	6mer2-7	dme-miR-2a-3p,dme-miR-2b-3p
0.01	dme-miR-34-5p	8mer-A1	CACTGCCA	2L	14327876	14327883	+	2L_14327876_14327883_+	0.678407974	0.678407969	0.678407972	0	wb	FBtr0302732|FBtr0302734|FBtr0302731|FBtr0302733|FBtr0302735	14327750|14327750|14327750|14327750|14327750	14328262|14328262|14328262|14328262|14328262	2L	+	14327814	14327918	3'utr	wb	FlyBase	G4602.2	AAAACTTTTTCCAAATGTATTGTGATCAATAACGAGTTTAGAGCCACCTATTTATAGCCCTTCACTGCCATATAAGTTAGGTTACTGTAGGATTAGCTTTGAATG	113	14327874	0.861015229	16	103	969	0.916030534	1.602059991	0.083969466	0.123893805	0.244274809	113	9	2	120	2L:14327814-14327918	8	wb	FBtr0302731|FBtr0302732|FBtr0302734|FBtr0302733|FBtr0302735	14327750|14327750|14327750|14327750|14327750	14328262|14328262|14328262|14328262|14328262	CACTGCCA	8mer-A1	dme-miR-34-5p
0.01	dme-miR-317-3p	6mer3-8	TGTGTT	2L	14328085	14328090	+	2L_14328085_14328090_+	1	1	1	0	wb	FBtr0302732|FBtr0302734|FBtr0302731|FBtr0302733|FBtr0302735	14327750|14327750|14327750|14327750|14327750	14328262|14328262|14328262|14328262|14328262	2L	+	14328069	14328105	3'utr	wb	FlyBase	G4605.1	ACGGCTTATCAAAAATTGTGTTTATCGAATCTCCAGT	15	14328084	0.802460095	4	13	125	0.944444444	1.230448921	0.222222222	0.2	0.333333333	15	1	0	17	2L:14328069-14328105	6	wb	FBtr0302731|FBtr0302732|FBtr0302734|FBtr0302733|FBtr0302735	14327750|14327750|14327750|14327750|14327750	14328262|14328262|14328262|14328262|14328262	TGTGTT	6mer3-8	dme-miR-317-3p
0.01	dme-miR-282-5p	6mer2-7	GAGGCT	2L	14345435	14345440	+	2L_14345435_14345440_+	1	1	1	0	CG33090	FBtr0343673|FBtr0343675|FBtr0080624|FBtr0343674	14345339|14345339|14345339|14345339	14345795|14345795|14345790|14345790	2L	+	14345416	14345485	3'utr	CG33090	FlyBase	G4608.1	TTAGTTCGATTCTTCTTTTGAGGCTGAATGTGTAACGAGCTTATCGAGATGGTGCGAGTCGAGGAAGATG	33	14345434	0.911428974	3	33	274	1	1.591064607	0.512820513	0.181818182	0.307692308	33	0	0	39	2L:14345416-14345485	6	CG33090	FBtr0343674|FBtr0080624|FBtr0343675|FBtr0343673	14345339|14345339|14345339|14345339	14345790|14345790|14345795|14345795	GAGGCT	6mer2-7	dme-miR-282-5p
0.01	dme-miR-1008-3p	7mer-m8	AGCTGTG	2L	14345533	14345539	+	2L_14345533_14345539_+	0.671795832	0.671795832	0.671795832	0	CG33090	FBtr0343673|FBtr0343675|FBtr0080624|FBtr0343674	14345339|14345339|14345339|14345339	14345795|14345795|14345790|14345790	2L	+	14345496	14345560	3'utr	CG33090	FlyBase	G4609.1	AGTGGTTTTCAAATTTATAGCTTTATCTGTACTTTTAAGCTGTGGAATCTGTTGGCGCTTACTCC	14	14345547	0.726806581	8	14	125	1	1.255272505	0.388888889	0.142857143	0.333333333	14	0	0	18	2L:14345496-14345560	7	CG33090	FBtr0343674|FBtr0080624|FBtr0343675|FBtr0343673	14345339|14345339|14345339|14345339	14345790|14345790|14345795|14345795	AGCTGTG	7mer-m8	dme-miR-1008-3p
0.01	dme-miR-305-5p	7mer-m8	AGTACAA	2L	14345615	14345621	+	2L_14345615_14345621_+	0.643265917	0.643267551	0.643266734	1.20E-06	CG33090	FBtr0343673|FBtr0343675|FBtr0080624|FBtr0343674	14345339|14345339|14345339|14345339	14345795|14345795|14345790|14345790	2L	+	14345575	14345676	3'utr	CG33090	FlyBase	G4610.1	TTTAAAGCCAGTCACAAATCAAACTGCTACTCTCTGTTGAAGTACAACTACGCAATGGTATTCAAATGGAGCACAAGTCGTATTTAGATGTTAGCTAAGAGA	18	14345612	0.973984384	10	18	113	1	1.342422681	0.272727273	0.166666667	0.318181818	18	0	0	22	2L:14345575-14345676	7	CG33090	FBtr0343674|FBtr0080624|FBtr0343675|FBtr0343673	14345339|14345339|14345339|14345339	14345790|14345790|14345795|14345795	AGTACAA	7mer-m8	dme-miR-305-5p
0.01	dme-miR-2a-2-5p	6mer3-8	TGATGA	2L	14358579	14358584	+	2L_14358579_14358584_+	1	1	1	0	Rab14	FBtr0080627	14358182	14358764	2L	+	14358560	14358592	3'utr	Rab14	FlyBase	G4622.1	AGATCATGTTTTTGTTGGCTGATGAATCCCTGT	12	14358575	0.748451684	2	11	113	0.923076923	1.079181246	0	0.083333333	0.153846154	12	1	0	12	2L:14358560-14358592	6	Rab14	FBtr0080627	14358182	14358764	TGATGA	6mer3-8	dme-miR-2a-2-5p
0.01	dme-miR-988-3p	6mer3-8	ACAAGG	2L	14365390	14365395	+	2L_14365390_14365395_+	1	1	1	0	spel1	FBtr0309281|FBtr0080630	14365229|14365229	14366840|14365568	2L	+	14365340	14365416	5'utr	spel1	FlyBase	G4638.1	ACTGAATATTGCTCATCCATGGTTACAAACCATATTCTCCTGATTTGATTACAAGGCTACATCGAAAATGTTGTTTA	22	14365374	0.83156888	9	20	174	0.92	1.361727836	0.28	0.136363636	0.24	22	2	0	23	2L:14365340-14365416	6	spel1	FBtr0080630|FBtr0309281	14365229|14365229	14365568|14366840	ACAAGG	6mer3-8	dme-miR-988-3p
0.01	dme-miR-980-5p	7mer-A1	AAAAACA	2L	15011367	15011373	+	2L_15011367_15011373_+	0.782911821	0.782911824	0.782911823	0	l(2)35Bd	FBtr0080696	15011357	15011764	2L	+	15011326	15011418	stop_codon	l(2)35Bd	FlyBase	G4655.1	AATGGCAAACCATTGTTCGAATTTGACGACTGATTATTGCCAAAAACATTCACGTTATAGACTATTATTCTGTACCCGTGGCTTAGCACTTTT	36	15011396	0.949183914	12	35	312	0.956521739	1.166331422	0.086956522	0.277777778	0.434782609	36	0	2	44	2L:15011326-15011418	7	l(2)35Bd	FBtr0080696	15011357	15011764	AAAAACA	7mer-A1	dme-miR-980-5p
0.01	dme-miR-317-3p	8mer-A1	TGTGTTCA	2L	15011511	15011518	+	2L_15011511_15011518_+	0.631136783	0.631136783	0.631136783	0	l(2)35Bd	FBtr0080696	15011357	15011764	2L	+	15011502	15011532	3'utr	l(2)35Bd	FlyBase	G4656.1	ATGTTTGTTTGTGTTCATAGGTTTCAATTCA	45	15011510	0.73910665	3	45	557	1	1.698970004	0.08	0.111111111	0.2	45	0	0	50	2L:15011502-15011532	8	l(2)35Bd	FBtr0080696	15011357	15011764	TGTGTTCA	8mer-A1	dme-miR-317-3p
0.01	dme-miR-14-3p	6mer3-8	AAGACT	2L	15036518	15036520	-	2L_15036518_15036520_-	1	1	1	0	CIAPIN1	FBtr0080725	15036291	15036520	2L	-	15036494	15036532	intron-3'utr	CIAPIN1	FlyBase	G10734.2	TTTACATTTCAGACTTGTTTAGTTACTAATTACATTTAA	13	15036514	0.619005118	6	10	127	0.722222222	1.113943352	0.333333333	0.307692308	0.5	13	5	0	13	2L:15036494-15036532	3	CIAPIN1	FBtr0080725	15036291	15036520	AAGACT	6mer3-8	dme-miR-14-3p
0.01	dme-miR-2a-2-5p	6mer3-8	TGATGA	2L	15045019	15045024	-	2L_15045019_15045024_-	1	1	1	0	ck	FBtr0080724|FBtr0080723|FBtr0343687	15044961|15044961|15044961	15045413|15045413|15045413	2L	-	15045016	15045043	3'utr	ck	FlyBase	G10744.1	CCTAACTGCATATCTGTACTGATGACGT	8	15045021	0.925497486	2	8	51	1	1.041392685	0	0.375	0.545454545	8	0	0	11	2L:15045016-15045043	6	ck	FBtr0080723|FBtr0343687|FBtr0080724	15044961|15044961|15044961	15045413|15045413|15045413	TGATGA	6mer3-8	dme-miR-2a-2-5p
0.01	dme-miR-996-3p,dme-miR-279-3p	7mer-A1	CTAGTCA	2L	15064064	15064070	-	2L_15064064_15064070_-	0.823349562	0.823349562	0.823349562	0	vig	FBtr0080718|FBtr0080721	15062929|15062929	15064433|15064433	2L	-	15064044	15064091	3'utr	vig	FlyBase	G10763.1	AAGCAAGTGACCTCGTGTAAACTAGTCAGTGTCAGGCTAAGTTATCCT	10	15064069	0.795443369	5	10	62	1	1.079181246	0	0.2	0.333333333	10	0	0	12	2L:15064044-15064091	7	vig	FBtr0080721|FBtr0080718	15062929|15062929	15064433|15064433	CTAGTCA	7mer-A1	dme-miR-996-3p,dme-miR-279-3p
0.01	dme-miR-14-3p	6mer3-8	AAGACT	2L	15117761	15117766	+	2L_15117761_15117766_+	1	1	1	0	stc	FBtr0080705|FBtr0332474|FBtr0332473|FBtr0080706	15117654|15117654|15117654|15117654	15118069|15118069|15118069|15118069	2L	+	15117738	15117794	3'utr	stc	FlyBase	G4678.1	TGCAAATGGAAGCCTGGATGTGGAAGACTTATTGATTGAACCTAAATGAGGAAAATT	19	15117758	0.979937767	6	18	128	1	1.301029996	0.3	0.052631579	0.1	19	0	0	20	2L:15117738-15117794	6	stc	FBtr0332473|FBtr0080706|FBtr0080705|FBtr0332474	15117654|15117654|15117654|15117654	15118069|15118069|15118069|15118069	AAGACT	6mer3-8	dme-miR-14-3p
0.01	dme-miR-1012-3p	7mer-A1	TGACTAA	2L	15504068	15504074	+	2L_15504068_15504074_+	0.823349562	0.823349562	0.823349562	0	lace	FBtr0343735|FBtr0080738	15503914|15503914	15504591|15505018	2L	+	15503931	15504149	3'utr	lace	FlyBase	G4694.1	CATAGAAGTTAAGCTTGGGGAAATGGTAACCTCCCCGATTGGTAAACCAAAACTACAACACAGTCCAGATAGTGCTAAATCAATCACGAACGGTGGCTTACATTGACCAAGTTTCAGTTGCACTGGGCTTCTATTTATGACTAATTCTCTGGTTATATGCCTTAAAAGGGAAGATCACTACAGCAACAGAAACAAAACACTACAGCACATAGCTTAAAT	64	15504080	0.98263667	26	61	453	0.961038961	1.568201724	0.155844156	0.171875	0.311688312	64	2	1	74	2L:15503931-15504149	7	lace	FBtr0343735|FBtr0080738	15503914|15503914	15504591|15505018	TGACTAA	7mer-A1	dme-miR-1012-3p
0.01	dme-miR-7-5p	6mer3-8	GTCTTC	2L	15504218	15504223	+	2L_15504218_15504223_+	1	1	1	0	lace	FBtr0343735|FBtr0080738	15503914|15503914	15504591|15505018	2L	+	15504161	15504321	3'utr	lace	FlyBase	G4695.1	ATTAATTATTTAGCATTTACCTCTACGTAGTTGTTATTGTATATGTAAAATCCAATCGTCTTCTTTGGTCGGCTGCTGCATTTTAAGTATTTATAGAAGAGAAAATGACAGCGCAATGTATTGGGCAAATCAGGGTTTGGTTACTTTTATAGCTAAGCTAA	77	15504226	0.843882716	21	71	628	0.936170213	1.245512668	0.308510638	0.168831169	0.319148936	77	2	4	88	2L:15504161-15504321	6	lace	FBtr0343735|FBtr0080738	15503914|15503914	15504591|15505018	GTCTTC	6mer3-8	dme-miR-7-5p
0.01	dme-miR-2a-3p,dme-miR-2b-3p	6mer3-8	CTGTGA	2L	15646806	15646811	-	2L_15646806_15646811_-	0.755363009	0.755363009	0.755363009	0	CG4587	FBtr0344778|FBtr0344778|FBtr0344778|FBtr0344775|FBtr0344775|FBtr0344775|FBtr0344773|FBtr0344773|FBtr0344773|FBtr0344774|FBtr0344774|FBtr0344774|FBtr0344776|FBtr0344776|FBtr0344776|FBtr0344777|FBtr0344777|FBtr0344777|FBtr0344779|FBtr0344779|FBtr0344779|FBtr0344780|FBtr0344780|FBtr0344780	15644181|15644181|15644181|15646334|15646334|15646334|15646334|15646334|15646334|15646334|15646334|15646334|15646334|15646334|15646334|15644181|15644181|15644181|15646334|15646334|15646334|15646334|15646334|15646334	15647834|15647834|15647834|15647834|15647834|15647834|15647834|15647834|15647834|15647834|15647834|15647834|15647834|15647834|15647834|15647834|15647834|15647834|15647834|15647834|15647834|15647834|15647834|15647834	2L	-	15646799	15646840	3'utr	CG4587	FlyBase	G10811.1	TGTAATCGTTCTAATTATTTTAGACTATACTGTGAGTTCTTT	10	15646804	0.985825752	2	9	85	1	1.041392685	0.090909091	0.1	0.181818182	10	0	0	11	2L:15646799-15646840	6	CG4587	FBtr0344779|FBtr0344779|FBtr0344779|FBtr0344780|FBtr0344780|FBtr0344780|FBtr0344776|FBtr0344776|FBtr0344776|FBtr0344777|FBtr0344777|FBtr0344777|FBtr0344773|FBtr0344773|FBtr0344773|FBtr0344774|FBtr0344774|FBtr0344774|FBtr0344778|FBtr0344778|FBtr0344778|FBtr0344775|FBtr0344775|FBtr0344775	15646334|15646334|15646334|15646334|15646334|15646334|15646334|15646334|15646334|15644181|15644181|15644181|15646334|15646334|15646334|15646334|15646334|15646334|15644181|15644181|15644181|15646334|15646334|15646334	15647834|15647834|15647834|15647834|15647834|15647834|15647834|15647834|15647834|15647834|15647834|15647834|15647834|15647834|15647834|15647834|15647834|15647834|15647834|15647834|15647834|15647834|15647834|15647834	CTGTGA	6mer3-8	dme-miR-2a-3p,dme-miR-2b-3p
0.01	dme-miR-14-3p	6mer3-8	AAGACT	2L	15647128	15647133	-	2L_15647128_15647133_-	1	1	1	0	CG4587	FBtr0344778|FBtr0344775|FBtr0344773|FBtr0344774|FBtr0344776|FBtr0344777|FBtr0344779|FBtr0344780	15644181|15646334|15646334|15646334|15646334|15644181|15646334|15646334	15647834|15647834|15647834|15647834|15647834|15647834|15647834|15647834	2L	-	15647112	15647146	3'utr	CG4587	FlyBase	G10812.1	ACTGAACAAATGGAAGACTTGAAATACCCGACAGC	5	15647122	0.903427731	2	4	20	1	0.77815125	0	0.2	0.333333333	5	0	0	6	2L:15647112-15647146	6	CG4587	FBtr0344779|FBtr0344780|FBtr0344776|FBtr0344777|FBtr0344773|FBtr0344774|FBtr0344778|FBtr0344775	15646334|15646334|15646334|15644181|15646334|15646334|15644181|15646334	15647834|15647834|15647834|15647834|15647834|15647834|15647834|15647834	AAGACT	6mer3-8	dme-miR-14-3p
0.01	dme-miR-965-3p	8mer-A1	TACGCTTA	2L	15727656	15727663	-	2L_15727656_15727663_-	0.625364919	0.625364919	0.625364919	0	CycE	FBtr0080777|FBtr0080776|FBtr0080773	15727579|15727579|15727579	15728880|15728880|15728880	2L	-	15727607	15727688	3'utr	CycE	FlyBase	G10821.1	ATTTAATTTTAAATAATTTCAGAACTACGCTTATATCCATGATTTGATGTTAATAAATAAACGATCGCAAAATCGTAAACTA	23	15727663	0.975729288	8	23	158	1	1.544068044	0.028571429	0.391304348	0.6	23	0	0	35	2L:15727607-15727688	8	CycE	FBtr0080776|FBtr0080773|FBtr0080777	15727579|15727579|15727579	15728880|15728880|15728880	TACGCTTA	8mer-A1	dme-miR-965-3p
0.01	dme-miR-317-3p	7mer-A1	GTGTTCA	2L	15727818	15727824	-	2L_15727818_15727824_-	0.823349562	0.823349562	0.823349562	0	CycE	FBtr0080775|FBtr0080777|FBtr0080774|FBtr0080776|FBtr0305561|FBtr0080773	15727782|15727579|15727782|15727579|15727782|15727579	15728880|15728880|15728880|15728880|15728880|15728880	2L	-	15727797	15727852	3'utr	CycE	FlyBase	G10822.1	CGTTAGCTTAGGCATAAATAACATGTAAGTGTTCATACGATTAAGGCTGGATTGAA	14	15727813	0.67459831	7	11	88	0.8125	0.812913357	0.0625	0.142857143	0.25	14	2	1	13	2L:15727797-15727852	7	CycE	FBtr0080774|FBtr0080776|FBtr0305561|FBtr0080773|FBtr0080775|FBtr0080777	15727782|15727579|15727782|15727579|15727782|15727579	15728880|15728880|15728880|15728880|15728880|15728880	GTGTTCA	7mer-A1	dme-miR-317-3p
0.01	dme-miR-275-3p,dme-miR-306-5p	6mer2-7	TACCTG	2L	15728514	15728519	-	2L_15728514_15728519_-	1	1	1	0	CycE	FBtr0080775|FBtr0080777|FBtr0080774|FBtr0080776|FBtr0305561|FBtr0080773	15727782|15727579|15727782|15727579|15727782|15727579	15728880|15728880|15728880|15728880|15728880|15728880	2L	-	15728499	15728582	3'utr	CycE	FlyBase	G10825.1	TATATATACACATACACTTATAGTATAGCAGACCAGACAAAACTGAATTAACCATTAGACTAATACCTGCTGAAAAGGAGCACA	60	15728528	0.893784426	9	59	381	0.985294118	1.826074803	0.220588235	0.116666667	0.220588235	60	1	0	67	2L:15728499-15728582	6	CycE	FBtr0080774|FBtr0080776|FBtr0305561|FBtr0080773|FBtr0080775|FBtr0080777	15727782|15727579|15727782|15727579|15727782|15727579	15728880|15728880|15728880|15728880|15728880|15728880	TACCTG	6mer2-7	dme-miR-275-3p,dme-miR-306-5p
0.01	dme-bantam-3p	6mer3-8	TGATCT	2L	15765909	15765914	+	2L_15765909_15765914_+	1	1	1	0	CG3793	FBtr0080761|FBtr0305560	15765710|15765710	15766123|15766267	2L	+	15765881	15765936	3'utr	CG3793	FlyBase	G4713.1	TTATCCTACACAGAGACCCACTCACAAATGATCTAATTTGTATTAATTTAGTTGTT	72	15765909	0.982706057	6	70	523	0.976470588	1.618048097	0.235294118	0.152777778	0.282352941	72	1	1	83	2L:15765881-15765936	6	CG3793	FBtr0080761|FBtr0305560	15765710|15765710	15766123|15766267	TGATCT	6mer3-8	dme-bantam-3p
0.01	dme-miR-995-3p,dme-miR-998-3p	8mer-A1	TGGTGCTA	2L	1594849	1594856	-	2L_1594849_1594856_-	0.625364009	0.625364009	0.625364009	0	CG31935	FBtr0077916	1594820	1595042	2L	-	1594845	1594882	3'utr	CG31935	FlyBase	G6814.1	AATCATGCTACTCAAATTGGTGTTATTGGTGCTATGCA	48	1594857	0.784968798	6	47	417	0.982758621	1.755874856	0.224137931	0.145833333	0.293103448	48	1	0	57	2L:1594845-1594882	8	CG31935	FBtr0077916	1594820	1595042	TGGTGCTA	8mer-A1	dme-miR-995-3p,dme-miR-998-3p
0.01	dme-miR-252-5p	8mer-m1	GTACTTAG	2L	16040344	16040351	+	2L_16040344_16040351_+	0.636789085	0.636789085	0.636789085	0	beat-Ic	FBtr0343727|FBtr0080801|FBtr0343726	16039529|16039529|16039529	16041703|16040407|16041703	2L	+	16040319	16040374	3'utr	beat-Ic	FlyBase	G4730.1	GTGCTCAGTCACTGAAAATCAAAATGTACTTAGAATAAATACTATGTACTTCAAAC	11	16040343	0.96332242	3	10	64	1	1.041392685	0	0	0	11	0	0	11	2L:16040319-16040374	8	beat-Ic	FBtr0343726|FBtr0080801|FBtr0343727	16039529|16039529|16039529	16041703|16040407|16041703	GTACTTAG	8mer-m1	dme-miR-252-5p
0.01	dme-miR-307a-3p	7mer-A1	GTTGTGA	2L	16041276	16041282	+	2L_16041276_16041282_+	0.823332726	0.823349562	0.823341144	1.20E-05	beat-Ic	FBtr0343727|FBtr0343726	16039529|16039529	16041703|16041703	2L	+	16041240	16041305	3'utr	beat-Ic	FlyBase	G4732.1	AAACTGCATGCCGCCAGATTTTTGTAATCAAATCGTGTTGTGAAAGTTGTCTTCCCTAATTTATGC	6	16041286	0.991820514	5	5	59	1	0.84509804	0	0.166666667	0.285714286	6	0	0	7	2L:16041240-16041305	7	beat-Ic	FBtr0343726|FBtr0343727	16039529|16039529	16041703|16041703	GTTGTGA	7mer-A1	dme-miR-307a-3p
0.01	dme-bantam-3p	6mer3-8	TGATCT	2L	16245846	16245851	-	2L_16245846_16245851_-	1	1	1	0	PRL-1	FBtr0332358|FBtr0080856|FBtr0080857|FBtr0332357	16245833|16245833|16245833|16245833	16247074|16247074|16247074|16247074	2L	-	16245829	16245885	3'utr	PRL-1	FlyBase	G10852.1	TTTTAAAATGTTAGTCATTACAAGGAAATAAAAATGATCTATATTAAAATTAACCAA	108	16245851	0.839246314	10	107	690	0.992	2.093421685	0.024	0.148148148	0.264	108	1	0	124	2L:16245829-16245885	6	PRL-1	FBtr0332357|FBtr0080857|FBtr0080856|FBtr0332358	16245833|16245833|16245833|16245833	16247074|16247074|16247074|16247074	TGATCT	6mer3-8	dme-bantam-3p
0.01	dme-miR-252-5p	8mer-A1	GTACTTAA	2L	16246491	16246498	-	2L_16246491_16246498_-	0.500120318	0.500120318	0.500120318	0	PRL-1	FBtr0332358|FBtr0080856|FBtr0080857|FBtr0332357	16245833|16245833|16245833|16245833	16247074|16247074|16247074|16247074	2L	-	16246386	16246523	3'utr	PRL-1	FlyBase	G10854.1	CATCTATATTCTAAAACTGTAAAATGTACTTAATCGCATATTAGTTTGAAGCTCAGCCCTCAAAAATTTGCATTATTTATATTTTGTTTTTTATCTTCTTTTCACTTCGTCCACTTTTCGCTATCAATGGGTGAAGGC	216	16246499	0.982459859	10	214	1606	0.988549618	2.413299764	0.053435115	0.171296296	0.316793893	216	3	0	259	2L:16246386-16246523	8	PRL-1	FBtr0332357|FBtr0080857|FBtr0080856|FBtr0332358	16245833|16245833|16245833|16245833	16247074|16247074|16247074|16247074	GTACTTAA	8mer-A1	dme-miR-252-5p
0.01	dme-miR-278-3p	6mer3-8	CCCACC	2L	16247046	16247051	-	2L_16247046_16247051_-	1	1	1	0	PRL-1	FBtr0332358|FBtr0080856|FBtr0080857|FBtr0332357	16245833|16245833|16245833|16245833	16247074|16247074|16247074|16247074	2L	-	16246892	16247134	stop_codon	PRL-1	FlyBase	G10856.1	AAGCCAAAGGCGAGACTAAAGCACAAAAATGGTCATAAGAATTCATGTTCTGTGCAATAGATTTCCAACACCATATGTATATTCCCACCAGACAAAAAGTGTTCATTTTTTCAAAAACAAAAAAAAAAAATGCAAGCGGATAGAAAAGCGCATACACAAATATGAATTGATAGGCAGCAATCCGTAAAATTGAACTAACCACAGAGAGCCCAAAAATATGGAAGGAGAAATTGAGTTACAGCC	175	16247053	0.98599814	31	153	1335	0.874371859	1.939519253	0.08040201	0.125714286	0.231155779	175	24	1	174	2L:16246892-16247134	6	PRL-1	FBtr0332357|FBtr0080857|FBtr0080856|FBtr0332358	16245833|16245833|16245833|16245833	16247074|16247074|16247074|16247074	CCCACC	6mer3-8	dme-miR-278-3p
0.01	dme-miR-307a-3p	7mer-A1	GTTGTGA	2L	16260057	16260063	-	2L_16260057_16260063_-	0.823349562	0.823349562	0.823349562	0	twe	FBtr0331445|FBtr0331444|FBtr0080855|FBtr0331446	16259412|16259875|16259412|16259875	16260224|16260224|16260224|16260224	2L	-	16260045	16260091	3'utr	twe	FlyBase	G10871.1	GGTTCATTTCTTGTTGCGTTGTTCAAATGTTGTGAAAGCACTTTATA	19	16260062	0.984895325	4	19	164	1	1.361727836	0.652173913	0.210526316	0.347826087	19	0	0	23	2L:16260045-16260091	7	twe	FBtr0080855|FBtr0331446|FBtr0331445|FBtr0331444	16259412|16259875|16259412|16259875	16260224|16260224|16260224|16260224	GTTGTGA	7mer-A1	dme-miR-307a-3p
0.01	dme-bantam-3p	7mer-A1	GATCTCA	2L	16260161	16260167	-	2L_16260161_16260167_-	0.823349562	0.823349562	0.823349562	0	twe	FBtr0331445|FBtr0331444|FBtr0080855|FBtr0331446	16259412|16259875|16259412|16259875	16260224|16260224|16260224|16260224	2L	-	16260116	16260201	3'utr	twe	FlyBase	G10872.1	TCTCGAATCGATCCACCTGCCATAAGCTCACAGAGATCTCAATGAGAAACGATGGCTGCCCAATTTTACTCATAGAATTATTTTGT	71	16260159	0.904819227	9	67	276	0.945054945	1.33243846	0.241758242	0.23943662	0.406593407	71	2	3	86	2L:16260116-16260201	7	twe	FBtr0080855|FBtr0331446|FBtr0331445|FBtr0331444	16259412|16259875|16259412|16259875	16260224|16260224|16260224|16260224	GATCTCA	7mer-A1	dme-bantam-3p
0.01	dme-miR-2a-2-5p	6mer3-8	TGATGA	2L	16263763	16263768	-	2L_16263763_16263768_-	1	1	1	0	crp	FBtr0343814	16263554	16265520	2L	-	16263603	16263891	3'utr	crp	FlyBase	G10876.1	AAGTGTCCCTGCTCGGACGCCACTGTTGAGACCCGGATTTGAATTGAAGAAACTCTTCTTCGCTCAGCGCTGCCCCGCGGCTAGGCGTACCGCATTTTCCCACAAGGAGAGAGACTATGAGAATGATGAAGGATACAGCCAATGCATGCAAGGCAGCTACATTGTGTCAACCACGCCTGCTCGCCTGCTCGCCGCTCGTCCGCATTCGAAATATTTGATTAAGGAAACATTATGCAGGCCGTTCATAGTTAAAGGAAAAGAATCGTGAAGAATATATAAGCCAGATCAT	1543	16263774	0.869475913	49	1484	5951	0.960442118	2.314657086	0.038394415	0.103694102	0.195462478	1543	61	7	1651	2L:16263603-16263891	6	crp	FBtr0343814	16263554	16265520	TGATGA	6mer3-8	dme-miR-2a-2-5p
0.01	dme-miR-1012-3p	6mer3-8	TTGACT	2L	16263929	16263934	-	2L_16263929_16263934_-	1	1	1	0	crp	FBtr0343814	16263554	16265520	2L	-	16263892	16264032	3'utr	crp	FlyBase	G10877.1	CTTTCAACAAAAGAATGCGCACGTTTGAGCTAGAGGTCAATGCTGCAGCTGTCTGCCTTCGCCAAGCTGCGTCTGCGCTGTGCAATTTCAGTTTCTTCTTGACTTTGTTCAACACGTCTCATAGCTGCCAGCTAGGACACC	147	16263927	0.786876637	24	136	1139	0.951351351	1.643452676	0.064864865	0.19047619	0.356756757	147	6	3	176	2L:16263892-16264032	6	crp	FBtr0343814	16263554	16265520	TTGACT	6mer3-8	dme-miR-1012-3p
0.01	dme-miR-2a-2-5p	7mer-m8	TGATGAG	2L	16264470	16264476	-	2L_16264470_16264476_-	0.658999343	0.658999343	0.658999343	0	crp	FBtr0343814|FBtr0080854	16263554|16264419	16265520|16265520	2L	-	16264445	16264573	3'utr	crp	FlyBase	G10878.1	GTTCATAGGCGTACATTATATACTTTTGAATGGAACTTATTGAGTTTTTGTTGATATATTTGTGTAAAAAAATTTTAAGTCTAATTATGTAAGCGAGTGATGAGCGTAGGTGGTAAACATTAAACAAAG	56	16264473	0.988091356	21	52	484	0.939393939	1.491361694	0.454545455	0.160714286	0.287878788	56	3	1	62	2L:16264445-16264573	7	crp	FBtr0343814|FBtr0080854	16263554|16264419	16265520|16265520	TGATGAG	7mer-m8	dme-miR-2a-2-5p
0.01	dme-miR-283-5p	6mer3-8	TGATAT	2L	16264517	16264522	-	2L_16264517_16264522_-	1	1	1	0	crp	FBtr0343814|FBtr0080854	16263554|16264419	16265520|16265520	2L	-	16264445	16264573	3'utr	crp	FlyBase	G10878.1	GTTCATAGGCGTACATTATATACTTTTGAATGGAACTTATTGAGTTTTTGTTGATATATTTGTGTAAAAAAATTTTAAGTCTAATTATGTAAGCGAGTGATGAGCGTAGGTGGTAAACATTAAACAAAG	56	16264525	0.988091356	21	52	484	0.939393939	1.491361694	0.454545455	0.160714286	0.287878788	56	3	1	62	2L:16264445-16264573	6	crp	FBtr0343814|FBtr0080854	16263554|16264419	16265520|16265520	TGATAT	6mer3-8	dme-miR-283-5p
0.01	dme-miR-2a-2-5p	6mer3-8	TGATGA	2L	16264651	16264656	-	2L_16264651_16264656_-	0.993491771	0.999938349	0.99671506	0.004558364	crp	FBtr0343814|FBtr0080854	16263554|16264419	16265520|16265520	2L	-	16264597	16264701	3'utr	crp	FlyBase	G10879.1	TTTGAACGTTGAACGAGATGCCGAAATTGTTTAAGCATGTTTAATTGATGATTCCTTGAACTCTATAAAAACCATCGCATTAATTTTTACCTTTTTTTAAATTAT	26	16264646	0.981888561	11	26	196	1	1.51851394	0.454545455	0.115384615	0.303030303	26	0	0	33	2L:16264597-16264701	6	crp	FBtr0343814|FBtr0080854	16263554|16264419	16265520|16265520	TGATGA	6mer3-8	dme-miR-2a-2-5p
0.01	dme-miR-9b-5p,dme-miR-9c-5p	6mer3-8	ACCAAA	2L	16265188	16265193	-	2L_16265188_16265193_-	1	1	1	0	crp	FBtr0343814|FBtr0080854	16263554|16264419	16265520|16265520	2L	-	16265152	16265242	3'utr	crp	FlyBase	G10884.1	TAGTAGCATCATCAGCAGCAGCAGCCACAGAAATGTTAAAGAGACTGTTACCAAACAGAGGCAGAGGCAAAAGAATGTAAATTAGTAAGAG	54	16265195	0.865602634	10	53	219	0.985294118	1.525044807	0.117647059	0.203703704	0.367647059	54	0	1	67	2L:16265152-16265242	6	crp	FBtr0343814|FBtr0080854	16263554|16264419	16265520|16265520	ACCAAA	6mer3-8	dme-miR-9b-5p,dme-miR-9c-5p
0.01	dme-miR-305-5p	7mer-A1	GTACAAA	2L	16290916	16290922	+	2L_16290916_16290922_+	0.782911824	0.782911824	0.782911824	0	pkaap	FBtr0080826	16290778	16291195	2L	+	16290875	16290957	3'utr	pkaap	FlyBase	G4749.1	AGAAGTCGCAACAGAAGCTCTCTCTAGTACCCTCTCCTTATGTACAAATTGTGTTGAACAAATCAAATACTTTACTTTAACTT	30	16290914	0.98682668	10	29	249	0.972972973	1.255272505	0.081081081	0.166666667	0.324324324	30	0	1	36	2L:16290875-16290957	7	pkaap	FBtr0080826	16290778	16291195	GTACAAA	7mer-A1	dme-miR-305-5p
0.01	dme-miR-932-5p	6mer2-7	GAATTG	2L	16296080	16296085	-	2L_16296080_16296085_-	0.989222759	1	0.994611379	0.007620631	heix	FBtr0080852	16296049	16297554	2L	-	16296060	16296202	3'utr	heix	FlyBase	G10900.1	TAACCGAGTGGAATTGAACTAAGTGAAAACTTCGTAGACTACAAATCAACAACCAGATGAACAATAATAATTATAATGCTATTGATAATTAAATGTTTAATTAGACAATGTAAACGAGAATTGTGTAATATAAACTGATTTAT	35	16296081	0.994806867	13	34	196	0.975609756	1.301029996	0.12195122	0.171428571	0.292682927	35	0	1	40	2L:16296060-16296202	6	heix	FBtr0080852	16296049	16297554	GAATTG	6mer2-7	dme-miR-932-5p
0.01	dme-miR-79-3p	8mer-A1	TAGCTTTA	2L	16296371	16296378	-	2L_16296371_16296378_-	0.625364009	0.625364009	0.625364009	0	heix	FBtr0080852	16296049	16297554	2L	-	16296364	16296398	3'utr	heix	FlyBase	G10902.1	AGCGTATGCATATAAACAAATAGCTTTAAATAACA	8	16296378	0.865181327	2	6	49	0.75	0.77815125	0	0	0	8	2	0	6	2L:16296364-16296398	8	heix	FBtr0080852	16296049	16297554	TAGCTTTA	8mer-A1	dme-miR-79-3p
0.01	dme-miR-33-5p	6mer2-7	AATGCA	2L	16296725	16296730	-	2L_16296725_16296730_-	1	1	1	0	heix	FBtr0080852	16296049	16297554	2L	-	16296717	16296746	3'utr	heix	FlyBase	G10904.1	AAGTTTCGCGAATCAAAATGCAGATTTACT	5	16296742	0.786109469	4	5	32	1	0.77815125	0.5	0.2	0.333333333	5	0	0	6	2L:16296717-16296746	6	heix	FBtr0080852	16296049	16297554	AATGCA	6mer2-7	dme-miR-33-5p
0.01	dme-miR-190-5p	7mer-m8	ACATATC	2L	16297344	16297350	-	2L_16297344_16297350_-	0.674514898	0.674514898	0.674514898	0	heix	FBtr0080852	16296049	16297554	2L	-	16297328	16297398	3'utr	heix	FlyBase	G10905.1	ATTTCGAATGCTGCTAGTCGCCCGTTTGATTCTAAACTTTTGAACTGAACATATCCTAGCCCTAATGGGTC	15	16297342	0.864212075	6	15	92	1	1.278753601	0.052631579	0.266666667	0.421052632	15	0	0	19	2L:16297328-16297398	7	heix	FBtr0080852	16296049	16297554	ACATATC	7mer-m8	dme-miR-190-5p
0.01	dme-miR-31a-5p	7mer-A1	CTTGCCA	2L	16301756	16301762	-	2L_16301756_16301762_-	0.823349562	0.598584094	0.710966828	0.158933209	CG5869	FBtr0080851	16301654	16302076	2L	-	16301720	16301781	3'utr	CG5869	FlyBase	G10913.1	AATCTTAATAGAAGCTGTGCTTGCCAAATTTCTACATGTATTTATTGTAAAGATATAAAAGC	16	16301760	0.723374332	9	16	117	1	1.397940009	0.04	0.375	0.6	16	0	0	25	2L:16301720-16301781	7	CG5869	FBtr0080851	16301654	16302076	CTTGCCA	7mer-A1	dme-miR-31a-5p
0.01	dme-bantam-3p	6mer2-7	GATCTC	2L	16302062	16302067	-	2L_16302062_16302067_-	1	1	1	0	CG5869	FBtr0080851	16301654	16302076	2L	-	16302032	16302133	stop_codon	CG5869	FlyBase	G10914.2	GAGATACGCGAACTAGACGAACTCACCGAGGAGTGGCTGAAAGCCAAGCTCAAGTAGAGAGGTTTCGATCTCTGGGATCAATCAATCCGGGCCGTTGTCAAA	92	16302061	0.948172567	10	87	525	0.939130435	1.556302501	0.4	0.239130435	0.391304348	92	5	2	108	2L:16302032-16302133	6	CG5869	FBtr0080851	16301654	16302076	GATCTC	6mer2-7	dme-bantam-3p
0.01	dme-miR-304-5p	7mer-m8	TGAGATT	2L	16305881	16305887	-	2L_16305881_16305887_-	0.620203442	0.620203442	0.620203442	0	CG5861	FBtr0080850	16305799	16305958	2L	-	16305848	16305907	3'utr	CG5861	FlyBase	G10918.1	TTTGGTGTTGTCAGAGAAATTGAGATTTTGTAACAAAGACAACAATTACGGTTTAGAGAA	19	16305887	0.826703406	6	18	135	1	1.431363764	0.37037037	0.315789474	0.518518519	19	0	0	27	2L:16305848-16305907	7	CG5861	FBtr0080850	16305799	16305958	TGAGATT	7mer-m8	dme-miR-304-5p
0.01	dme-miR-275-3p,dme-miR-306-5p	6mer3-8	GTACCT	2L	16309163	16309168	+	2L_16309163_16309168_+	1	1	1	0	Syx5	FBtr0080832|FBtr0080831	16309130|16309130	16309274|16309274	2L	+	16309123	16309197	stop_codon	Syx5	FlyBase	G4760.1	ATGTCGTAATCAAACGCCAGTTGCCCATTAAAAGCCCCATGTACCTATCCATGTATACAGCTTTTTATTTTAATC	22	16309162	0.960240976	6	22	110	1	1.414973348	0	0.181818182	0.307692308	22	0	0	26	2L:16309123-16309197	6	Syx5	FBtr0080832|FBtr0080831	16309130|16309130	16309274|16309274	GTACCT	6mer3-8	dme-miR-275-3p,dme-miR-306-5p
0.01	dme-miR-996-3p,dme-miR-279-3p	6mer3-8	TCTAGT	2L	16309761	16309766	-	2L_16309761_16309766_-	1	1	1	0	cni	FBtr0080848|FBtr0080849|FBtr0337082	16309594|16309594|16309290	16309902|16309902|16309902	2L	-	16309728	16309781	3'utr	cni	FlyBase	G10925.1	ACTTCACTTGTAAATTCTAGTGTAAATCCATAAAGACATCTTGAAGCTTTGTTT	14	16309767	0.986721575	4	14	120	1	1.255272505	0	0.285714286	0.444444444	14	0	0	18	2L:16309728-16309781	6	cni	FBtr0080849|FBtr0337082|FBtr0080848	16309594|16309290|16309594	16309902|16309902|16309902	TCTAGT	6mer3-8	dme-miR-996-3p,dme-miR-279-3p
0.01	dme-bantam-3p	7mer-A1	GATCTCA	2L	16309879	16309885	-	2L_16309879_16309885_-	0.823349562	0.823349562	0.823349562	0	cni	FBtr0080848|FBtr0080849|FBtr0337082	16309594|16309594|16309290	16309902|16309902|16309902	2L	-	16309857	16309924	stop_codon	cni	FlyBase	G10926.1	TTATTCGCTCATCTCGACATAGGCAAGCTCTTGCCTGGGGATCTCAGTGTTGGCGCCAACGCATCAGC	32	16309877	0.98253826	7	29	219	0.891891892	1.51851394	0.081081081	0.15625	0.27027027	32	4	0	33	2L:16309857-16309924	7	cni	FBtr0080849|FBtr0337082|FBtr0080848	16309594|16309290|16309594	16309902|16309902|16309902	GATCTCA	7mer-A1	dme-bantam-3p
0.01	dme-miR-305-3p	7mer-m8	ATGTGCC	2L	16312998	16313004	+	2L_16312998_16313004_+	0.674515655	0.674515655	0.674515655	0	fzy	FBtr0080833	16312826	16313097	2L	+	16312976	16313019	3'utr	fzy	FlyBase	G4772.1	AATTACGGATAAATCTCTGATTATGTGCCCCCGCCGACGATATA	7	16312992	0.979340395	4	6	46	0.888888889	0.903089987	0.222222222	0.142857143	0.333333333	7	1	0	8	2L:16312976-16313019	7	fzy	FBtr0080833	16312826	16313097	ATGTGCC	7mer-m8	dme-miR-305-3p
0.01	dme-miR-252-5p	7mer-m8	GTACTTA	2L	16313186	16313192	-	2L_16313186_16313192_-	0.588299917	0.588299917	0.588299917	0	cact	FBtr0337081|FBtr0080844|FBtr0080845|FBtr0080847	16313095|16313095|16313034|16313095	16313378|16313378|16313378|16313378	2L	-	16313141	16313216	3'utr	cact	FlyBase	G10928.1	TGCATCCAGGAAATGGAACCTTATGTACTTACTGTCCCGGCACGTGGGAATCCGAAACGAATAGAATTCCTTGTGT	120	16313193	0.983688937	6	118	919	0.985815603	2.1430148	0.14893617	0.166666667	0.290780142	120	2	0	139	2L:16313141-16313216	7	cact	FBtr0080847|FBtr0337081|FBtr0080844|FBtr0080845	16313095|16313095|16313095|16313034	16313378|16313378|16313378|16313378	GTACTTA	7mer-m8	dme-miR-252-5p
0.01	dme-miR-980-5p	7mer-m1	AAAAACT	2L	16314340	16314346	-	2L_16314340_16314346_-	0.765586663	0.765586663	0.765586663	0	cact	FBtr0080846	16313683	16314432	2L	-	16314306	16314434	stop_codon	cact	FlyBase	G10931.1	AAGAACATGTACCAAGAAAAGATCACTGCGATCGCGTAGAGCGTAAGACACAATTTGAAATGGGCCACCACCAGCTTCCAAAATGTTCAAAAACTAAGTAAGAGAGGAGAAGAGAAGTACCCAGCTGAA	57	16314359	0.961071341	14	52	252	0.919354839	1.45484486	0.241935484	0.052631579	0.129032258	57	4	1	57	2L:16314306-16314434	7	cact	FBtr0080846	16313683	16314432	AAAAACT	7mer-m1	dme-miR-980-5p
0.01	dme-miR-986-5p	6mer3-8	ATTCGA	2L	16342555	16342560	-	2L_16342555_16342560_-	1	1	1	0	CG42231	FBtr0273183	16342428	16342605	2L	-	16342492	16342565	3'utr	CG42231	FlyBase	G10942.1	ACTTCATTCGATTCCGCTGAACTGCAGTGATTACTCACACTTATTTATACTTGTATCCATTCTTAACTCATCAT	33	16342535	0.978404747	10	32	220	0.931818182	1.612783857	0.25	0.242424242	0.431818182	33	3	0	41	2L:16342492-16342565	6	CG42231	FBtr0273183	16342428	16342605	ATTCGA	6mer3-8	dme-miR-986-5p
0.01	dme-miR-14-3p	6mer3-8	AAGACT	2L	16353615	16353620	+	2L_16353615_16353620_+	1	1	1	0	CG4455	FBtr0080836	16353552	16354539	2L	+	16353567	16353678	3'utr	CG4455	FlyBase	G4780.2	CACCTGGAGGATAGTGGTTTAGTAGTACTTCAATTTAGTAACGCGAAAAAGACTTAAATGCCAGCCAGAAACGAAAACCCATTAGTATGACTACAGATTTAGGTCCTAAGTT	43	16353625	0.976963338	12	42	167	1	1.73239376	0.148148148	0.209302326	0.37037037	43	0	0	54	2L:16353567-16353678	6	CG4455	FBtr0080836	16353552	16354539	AAGACT	6mer3-8	dme-miR-14-3p
0.01	dme-miR-184-3p	6mer2-7	CCGTCC	2L	16354263	16354268	+	2L_16354263_16354268_+	1	1	1	0	CG4455	FBtr0080836	16353552	16354539	2L	+	16354168	16354436	3'utr	CG4455	FlyBase	G4781.1	ACGCAACCCAATTTGCATTAAGAATCCGAATCGTACTAACAGACGAACTCTTCGTGATGCCTCGAATTTTGCACTACATTTTAAAACGCCGATTCCCGTCCCTTTATATACACAGGTTGTACTTAAATCGAAACCAAGTACTTAATAATTGTACCATGCCAATCATAGTTTAAGCGCCAATCTGCCGCCACGAATACATTTAAGAAATCTTCAGTTTGTGCATTTAGACCAGCATGAGTATCCTTCTATATATTGTGTCAAAAAAAACG	505	16354260	0.976422367	41	484	3115	0.953895072	1.93305321	0.06200318	0.194059406	0.352941176	505	23	6	600	2L:16354168-16354436	6	CG4455	FBtr0080836	16353552	16354539	CCGTCC	6mer2-7	dme-miR-184-3p
0.01	dme-miR-14-3p	6mer3-8	AAGACT	2L	16400240	16400245	-	2L_16400240_16400245_-	1	1	1	0	CG5888	FBtr0340234|FBtr0080880	16400173|16400173	16400500|16400500	2L	-	16400198	16400378	3'utr	CG5888	FlyBase	G10973.1	CTTAAAATTAATACTCCCATATATGTTCACCTGCTAAGTATCTTTTGAAATATAACACGATTTGTATCTTTAGTGTAAAAGTTTTGAAATAGTTGCTATCATTAAAGACTATAATTTTATGTTTGCTGATTGTAAGACTATAAAATCGAAAAGTTGGAAATATTACTGTATCAATAAACTT	80	16400248	0.988673082	27	74	699	0.91	1.959041392	0.2	0.2	0.36	80	9	0	91	2L:16400198-16400378	6	CG5888	FBtr0340234|FBtr0080880	16400173|16400173	16400500|16400500	AAGACT	6mer3-8	dme-miR-14-3p
0.01	dme-miR-304-5p	8mer-A1	TGAGATTA	2L	16400411	16400418	-	2L_16400411_16400418_-	0.625363359	0.625363359	0.625363359	0	CG5888	FBtr0340234|FBtr0080880	16400173|16400173	16400500|16400500	2L	-	16400395	16400440	3'utr	CG5888	FlyBase	G10974.1	TAGCTTATTTCTGAGACTATAATGAGATTAAAATAGGCTGAAGCTA	102	16400407	0.811007327	10	90	550	0.889830508	1.176091259	0.355932203	0.12745098	0.245762712	102	7	6	105	2L:16400395-16400440	8	CG5888	FBtr0340234|FBtr0080880	16400173|16400173	16400500|16400500	TGAGATTA	8mer-A1	dme-miR-304-5p
0.01	dme-miR-2a-2-5p	6mer3-8	TGATGA	2L	16508405	16508410	-	2L_16508405_16508410_-	1	0.999995237	0.999997618	3.39E-06	CG5953	FBtr0337091	16508076	16510135	2L	-	16508374	16508457	3'utr	CG5953	FlyBase	G10983.1	TAGTTAGTCACATAAACGAGAGAAAGAGATAGCTGGTTAGTTGAGGATGATGAAATGCAGTTCGGCTTTTGCTGCTGCGTTTTT	56	16508424	0.746316233	13	55	259	0.986111111	1.851258349	0.069444444	0.214285714	0.388888889	56	1	0	71	2L:16508374-16508457	6	CG5953	FBtr0337091	16508076	16510135	TGATGA	6mer3-8	dme-miR-2a-2-5p
0.01	dme-miR-275-3p,dme-miR-306-5p	6mer3-8	GTACCT	2L	16508867	16508872	-	2L_16508867_16508872_-	1	1	1	0	CG5953	FBtr0337091	16508076	16510135	2L	-	16508848	16508895	3'utr	CG5953	FlyBase	G10985.1	AAAAATATATAATATATATCATTGTACCTTATTTTGAAACAGAGATGT	37	16508873	0.93267216	6	35	410	0.957446809	1.352182518	0	0.216216216	0.382978723	37	1	1	45	2L:16508848-16508895	6	CG5953	FBtr0337091	16508076	16510135	GTACCT	6mer3-8	dme-miR-275-3p,dme-miR-306-5p
0.01	dme-miR-8-3p	8mer-A1	CAGTATTA	2L	16509284	16509291	-	2L_16509284_16509291_-	0.671698124	0.671698124	0.671698124	0	CG5953	FBtr0337091|FBtr0301144|FBtr0080874|FBtr0080873	16508076|16509118|16509118|16509118	16510135|16510135|16510135|16510135	2L	-	16509203	16509310	3'utr	CG5953	FlyBase	G10987.1	CGTCTAACTAGCAGAATCTCAGTATTAACTATAAAATACACTTTACATAGGGATCCAAGCATTTGCCATAGATCGTTTCCTTTGGGGCCCGATCGTCCACTTCTGGGT	29	16509292	0.986117033	8	24	210	0.833333333	1.397940009	0.2	0.034482759	0.066666667	29	5	0	25	2L:16509203-16509310	8	CG5953	FBtr0080874|FBtr0080873|FBtr0337091|FBtr0301144	16509118|16509118|16508076|16509118	16510135|16510135|16510135|16510135	CAGTATTA	8mer-A1	dme-miR-8-3p
0.01	dme-miR-9b-5p,dme-miR-9c-5p	7mer-m8	ACCAAAG	2L	16509468	16509474	-	2L_16509468_16509474_-	0.671796082	0.671796082	0.671796082	0	CG5953	FBtr0337091|FBtr0301144|FBtr0080874|FBtr0080873	16508076|16509118|16509118|16509118	16510135|16510135|16510135|16510135	2L	-	16509440	16509503	3'utr	CG5953	FlyBase	G10988.2	AAACACAAAAACCACAATATAGAACACAAACCAAAGTTACTTTCTATTCTGTTCGAAGGGCTGC	51	16509467	0.972894093	4	48	267	0.983333333	1.770852012	0.033333333	0.156862745	0.283333333	51	1	0	59	2L:16509440-16509503	7	CG5953	FBtr0080874|FBtr0080873|FBtr0337091|FBtr0301144	16509118|16509118|16508076|16509118	16510135|16510135|16510135|16510135	ACCAAAG	7mer-m8	dme-miR-9b-5p,dme-miR-9c-5p
0.01	dme-miR-305-5p	7mer-A1	GTACAAA	2L	16509900	16509906	-	2L_16509900_16509906_-	0.782911824	0.782911824	0.782911824	0	CG5953	FBtr0337091|FBtr0301144|FBtr0080874|FBtr0080873	16508076|16509118|16509118|16509118	16510135|16510135|16510135|16510135	2L	-	16509865	16510035	3'utr	CG5953	FlyBase	G10990.1	GGAGCCTTCTCGCCCCGCAGCATGGCAAGTGAATTCCATTTGATGAAATAGTCGACAGAGAGTAGTAGGCAAATACAGAGAACACAGTACAACTTATTTTTAGTTTGGCCAGGATCGGGGTCACCACTTGTACAAAGCTTGGCTTGAACGGGGGCAGTGTTACTTAGCCGG	95	16509908	0.970790249	16	86	518	0.880733945	1.681241237	0.330275229	0.126315789	0.23853211	95	12	1	96	2L:16509865-16510035	7	CG5953	FBtr0080874|FBtr0080873|FBtr0337091|FBtr0301144	16509118|16509118|16508076|16509118	16510135|16510135|16510135|16510135	GTACAAA	7mer-A1	dme-miR-305-5p
0.01	dme-miR-2a-2-5p	7mer-A1	GATGAGA	2L	16662062	16662068	+	2L_16662062_16662068_+	0.782911824	0.782911824	0.782911824	0	CG42389	FBtr0335497	16661777	16663218	2L	+	16662039	16662083	3'utr	CG42389	FlyBase	G4872.1	GGAAAGTGGAATAGAGAAGGAGAGATGAGAAGGCAAAACCCCATT	18	16662064	0.713627686	3	16	11	0.818181818	1.255272505	0.045454545	0.166666667	0.318181818	18	4	0	18	2L:16662039-16662083	7	CG42389	FBtr0335497	16661777	16663218	GATGAGA	7mer-A1	dme-miR-2a-2-5p
0.01	dme-miR-965-3p	6mer2-7	ACGCTT	2L	16662724	16662729	+	2L_16662724_16662729_+	1	1	1	0	CG42389	FBtr0335497	16661777	16663218	2L	+	16662710	16662741	3'utr	CG42389	FlyBase	G4879.1	ATGTAAAACAGCAGACGCTTCTTTCATTCTCA	20	16662731	0.620196093	2	20	110	1	1.397940009	0	0.2	0.36	20	0	0	25	2L:16662710-16662741	6	CG42389	FBtr0335497	16661777	16663218	ACGCTT	6mer2-7	dme-miR-965-3p
0.01	dme-miR-277-3p	7mer-m8	TGCATTT	2L	16662861	16662867	+	2L_16662861_16662867_+	0.620204266	0.620204266	0.620204266	0	CG42389	FBtr0335497	16661777	16663218	2L	+	16662828	16662873	3'utr	CG42389	FlyBase	G4880.1	GGGGGCTGCTATATTCGCTGGCAATCCAACTGTTGCATTTCACAAC	10	16662860	0.689674502	5	9	59	0.923076923	1.079181246	0.307692308	0.3	0.461538462	10	1	0	12	2L:16662828-16662873	7	CG42389	FBtr0335497	16661777	16663218	TGCATTT	7mer-m8	dme-miR-277-3p
0.01	dme-miR-277-3p	7mer-A1	GCATTTA	2L	16663031	16663037	+	2L_16663031_16663037_+	0.823349562	0.452885092	0.638117327	0.26195796	CG42389	FBtr0335497	16661777	16663218	2L	+	16663009	16663078	3'utr	CG42389	FlyBase	G4882.1	AATGTAATTGTTTCTTTCCATAGCATTTAATGTGAATTATACAAAACGGATTCTTATCTAAAAAACCAAG	32	16663021	0.860041263	9	30	305	0.947368421	1.255272505	0.289473684	0.125	0.263157895	32	1	1	36	2L:16663009-16663078	7	CG42389	FBtr0335497	16661777	16663218	GCATTTA	7mer-A1	dme-miR-277-3p
0.01	dme-miR-970-3p	6mer3-8	TCTTAT	2L	16663060	16663065	+	2L_16663060_16663065_+	1	1	1	0	CG42389	FBtr0335497	16661777	16663218	2L	+	16663009	16663078	3'utr	CG42389	FlyBase	G4882.1	AATGTAATTGTTTCTTTCCATAGCATTTAATGTGAATTATACAAAACGGATTCTTATCTAAAAAACCAAG	32	16663059	0.860041263	9	30	305	0.947368421	1.255272505	0.289473684	0.125	0.263157895	32	1	1	36	2L:16663009-16663078	6	CG42389	FBtr0335497	16661777	16663218	TCTTAT	6mer3-8	dme-miR-970-3p
0.01	dme-miR-283-5p	6mer3-8	TGATAT	2L	16681598	16681603	+	2L_16681598_16681603_+	1	1	1	0	squ	FBtr0335140|FBtr0305565|FBtr0080887	16681443|16681443|16681443	16681653|16681653|16681653	2L	+	16681583	16681620	3'utr	squ	FlyBase	G4898.1	AGAAAGAAAAATACTTGATATCATAGGGTAAACAAAAT	107	16681597	0.697261625	5	105	636	0.975206612	1.594760753	0.024793388	0.112149533	0.214876033	107	1	2	118	2L:16681583-16681620	6	squ	FBtr0080887|FBtr0335140|FBtr0305565	16681443|16681443|16681443	16681653|16681653|16681653	TGATAT	6mer3-8	dme-miR-283-5p
0.01	dme-miR-305-3p	6mer3-8	ATGTGC	2L	16699762	16699767	+	2L_16699762_16699767_+	1	1	1	0	grp	FBtr0080886|FBtr0100459|FBtr0080884|FBtr0339514|FBtr0080885	16699640|16699640|16699640|16699640|16699640	16699926|16699926|16699926|16699926|16699926	2L	+	16699750	16699773	3'utr	grp	FlyBase	G4915.1	CTAAAATTCTCAATGTGCTAACTT	5	16699757	0.769838117	2	4	37	0.8	0.602059991	0	0	0	5	1	0	4	2L:16699750-16699773	6	grp	FBtr0080885|FBtr0080884|FBtr0339514|FBtr0080886|FBtr0100459	16699640|16699640|16699640|16699640|16699640	16699926|16699926|16699926|16699926|16699926	ATGTGC	6mer3-8	dme-miR-305-3p
0.01	dme-miR-275-3p,dme-miR-306-5p	6mer3-8	GTACCT	2L	16705113	16705118	-	2L_16705113_16705118_-	1	1	1	0	CG31808	FBtr0303445	16704284	16705521	2L	-	16705095	16705140	3'utr	CG31808	FlyBase	G11015.1	AACGGAATTTCTCGCGCCTTTCGTACCTTTTGTATTGTAATAAGTC	23	16705111	0.707252985	6	21	227	0.903225806	1.447158031	0.064516129	0.304347826	0.483870968	23	3	0	28	2L:16705095-16705140	6	CG31808	FBtr0303445	16704284	16705521	GTACCT	6mer3-8	dme-miR-275-3p,dme-miR-306-5p
0.01	dme-miR-317-3p	7mer-m8	TGTGTTC	2L	16723429	16723435	-	2L_16723429_16723435_-	0.661615645	0.661615645	0.661615645	0	VhaSFD	FBtr0080942|FBtr0335143|FBtr0080941|FBtr0080940	16723230|16722881|16723230|16723230	16723992|16723818|16723818|16723818	2L	-	16723356	16723576	3'utr	VhaSFD	FlyBase	G11016.1	AAGTATTGAGAGAAAAATTCGATTTTTTGTTGGCATTCCAAAAAGCAATTCACTGTAATGGCAGAACAAATACAAGCAACTATCCTCTACAAATTGTTCCATTCAATTCGATTGTTTATATATTTTGTTGTTATTATTATTTGTGTTCTTAATTTTATGAGTGCGCCGCTGTACAGAGTTTTTCTAAACCAGATGATATGCGCTTCTTACGTTTATATAGT	35	16723436	0.991898932	15	34	375	0.953488372	1.612783857	0.209302326	0.171428571	0.325581395	35	2	0	41	2L:16723356-16723576	7	VhaSFD	FBtr0080941|FBtr0080940|FBtr0080942|FBtr0335143	16723230|16723230|16723230|16722881	16723818|16723818|16723992|16723818	TGTGTTC	7mer-m8	dme-miR-317-3p
0.01	dme-miR-988-3p	6mer3-8	ACAAGG	2L	16723847	16723852	-	2L_16723847_16723852_-	1	1	1	0	VhaSFD	FBtr0080942	16723230	16723992	2L	-	16723781	16723856	stop_codon	VhaSFD	FlyBase	G11019.1	AGAAACAAGGTGCCGCCCCCATCGCTGGCAAGGCCTAGGTGGTCTAATCAACAAGTCATCCATGCACAGGCACACA	11	16723846	0.999198389	6	10	24	0.916666667	1.041392685	0.083333333	0.090909091	0.166666667	11	1	0	11	2L:16723781-16723856	6	VhaSFD	FBtr0080942	16723230	16723992	ACAAGG	6mer3-8	dme-miR-988-3p
0.01	dme-miR-317-3p	6mer3-8	TGTGTT	2L	16730963	16730968	+	2L_16730963_16730968_+	1	1	1	0	CG31812	FBtr0290062	16730532	16731199	2L	+	16730914	16730974	3'utr	CG31812	FlyBase	G4920.1	CCATGGGGATTGTGGGGATCCACGGCTGGCTGTTGTTCAAGGCTCATATTGTGTTAAAAAT	9	16730962	0.985866227	4	9	74	1	1	0	0.111111111	0.2	9	0	0	10	2L:16730914-16730974	6	CG31812	FBtr0290062	16730532	16731199	TGTGTT	6mer3-8	dme-miR-317-3p
0.01	dme-miR-14-3p	6mer3-8	AAGACT	2L	16746943	16746948	+	2L_16746943_16746948_+	1	1	1	0	CG17912	FBtr0343767	16746627	16748781	2L	+	16746918	16746956	3'utr	CG17912	FlyBase	G4935.1	ATGGTTAACCGAAACGCACACTCATAAGACTAATCTGAA	13	16746942	0.941258907	4	12	50	0.928571429	1.113943352	0.214285714	0.076923077	0.142857143	13	1	0	13	2L:16746918-16746956	6	CG17912	FBtr0343767	16746627	16748781	AAGACT	6mer3-8	dme-miR-14-3p
0.01	dme-miR-318-3p	6mer3-8	CCCAGT	2L	16821224	16821229	-	2L_16821224_16821229_-	1	1	1	0	Cas	FBtr0080930	16821154	16821323	2L	-	16821183	16821249	3'utr	Cas	FlyBase	G11060.1	ACTCGATCACTCATTGCATGCCCAGTTTATTGTCATTTAAAAATTGTATCTAATATATGTAAGTTTT	16	16821205	0.788820971	8	16	142	1	1.301029996	0	0.1875	0.35	16	0	0	20	2L:16821183-16821249	6	Cas	FBtr0080930	16821154	16821323	CCCAGT	6mer3-8	dme-miR-318-3p
0.01	dme-miR-996-3p,dme-miR-279-3p	7mer-A1	CTAGTCA	2L	16835168	16835174	-	2L_16835168_16835174_-	0.823349562	0.823349562	0.823349562	0	CG13283	FBtr0080928	16835134	16835259	2L	-	16835142	16835202	3'utr	CG13283	FlyBase	G11085.1	AAAAAATAAAATGTATTGTTATATTTACCTAGTCATTGGAAATATACTTGTTATCAACATT	15	16835181	0.989186626	8	15	142	1	1.230448921	0.058823529	0.133333333	0.235294118	15	0	0	17	2L:16835142-16835202	7	CG13283	FBtr0080928	16835134	16835259	CTAGTCA	7mer-A1	dme-miR-996-3p,dme-miR-279-3p
0.01	dme-miR-308-3p	7mer-m1	TGTGATT	2L	16886094	16886100	+	2L_16886094_16886100_+	0.521223855	0.521223855	0.521223855	0	CG31743	FBtr0080947|FBtr0340171	16886024|16886024	16886319|16886319	2L	+	16885959	16886149	stop_codon	CG31743	FlyBase	G4977.1	ATATGAGGATGACTTTCGACTCTTTGACTACGCACTGGACGAGGTACTCGGCTTTGAGTTTGGCTAATTGTGAATGAAAAGCTGCTCTCTCAATATCCCCAAGTCACCACCATAACGCTTTCCACTGGAAAAGATTGTGATTTTAGGCTAGGACTTGTAGATTTAGGTGCACTCCCATGCGAATATTATTT	581	16886093	0.933615634	31	559	4781	0.963358779	1.896939372	0.116030534	0.111876076	0.21221374	581	17	7	631	2L:16885959-16886149	7	CG31743	FBtr0340171|FBtr0080947	16886024|16886024	16886319|16886319	TGTGATT	7mer-m1	dme-miR-308-3p
0.01	dme-miR-1012-3p	6mer3-8	TTGACT	2L	16886197	16886202	+	2L_16886197_16886202_+	0.91214997	0.827141313	0.869645641	0.060110228	CG31743	FBtr0080947|FBtr0340171	16886024|16886024	16886319|16886319	2L	+	16886177	16886224	3'utr	CG31743	FlyBase	G4978.1	ACAAATGTTTCCAAGGGTTTTTGACTGTAAAACTTAGTTATAATCATT	104	16886197	0.708366811	9	94	983	0.898305085	1.72427587	0.008474576	0.125	0.228813559	104	11	1	106	2L:16886177-16886224	6	CG31743	FBtr0340171|FBtr0080947	16886024|16886024	16886319|16886319	TTGACT	6mer3-8	dme-miR-1012-3p
0.01	dme-miR-33-5p	6mer2-7	AATGCA	2L	16887270	16887275	-	2L_16887270_16887275_-	1	1	1	0	CG6115	FBtr0345447|FBtr0080959	16887107|16887123	16887461|16887461	2L	-	16887235	16887296	3'utr	CG6115	FlyBase	G11091.1	AAAAAAATATATACATACTGAAATGCATATTGTTCGGCCAAAAGAAACGTAACCCAAAACAC	11	16887265	0.942020656	7	11	53	1	1.079181246	0.166666667	0.090909091	0.166666667	11	0	0	12	2L:16887235-16887296	6	CG6115	FBtr0345447|FBtr0080959	16887107|16887123	16887461|16887461	AATGCA	6mer2-7	dme-miR-33-5p
0.01	dme-miR-1008-3p	6mer2-7	GCTGTG	2L	16887381	16887386	-	2L_16887381_16887386_-	1	1	1	0	CG6115	FBtr0345447|FBtr0080959	16887107|16887123	16887461|16887461	2L	-	16887358	16887417	3'utr	CG6115	FlyBase	G11093.1	CGGAAATCGCTGCAAAAACTCAAGGACTGATGCTGTGGATCGGGGGGAGCACGAAGAAGG	320	16887387	0.953226922	7	316	1427	0.983651226	2.256477206	0.049046322	0.125	0.237057221	320	5	1	361	2L:16887358-16887417	6	CG6115	FBtr0345447|FBtr0080959	16887107|16887123	16887461|16887461	GCTGTG	6mer2-7	dme-miR-1008-3p
0.01	dme-miR-9b-5p,dme-miR-9c-5p	6mer2-7	CCAAAG	2L	16916602	16916607	+	2L_16916602_16916607_+	1	1	1	0	tweek	FBtr0304930|FBtr0304927|FBtr0304929|FBtr0340173|FBtr0304928|FBtr0340172	16916563|16916563|16916563|16916563|16916563|16916563	16917052|16917052|16917052|16917052|16917052|16917052	2L	+	16916550	16916630	stop_codon	tweek	FlyBase	G5006.1	CCCCCAACGAATTAGCCATGGCAGAGTAGCATCTATGACAGTTGACAATTACCCAAAGTCCTTCGATTTAGTCTAAGTAGC	21	16916617	0.930556028	11	18	129	0.807692308	1.322219295	0.307692308	0.142857143	0.307692308	21	5	0	21	2L:16916550-16916630	6	tweek	FBtr0340172|FBtr0304928|FBtr0340173|FBtr0304929|FBtr0304927|FBtr0304930	16916563|16916563|16916563|16916563|16916563|16916563	16917052|16917052|16917052|16917052|16917052|16917052	CCAAAG	6mer2-7	dme-miR-9b-5p,dme-miR-9c-5p
0.01	dme-miR-980-3p	7mer-m8	GGCAGCT	2L	16916732	16916738	+	2L_16916732_16916738_+	0.658999527	0.658999527	0.658999527	0	tweek	FBtr0304930|FBtr0304927|FBtr0304929|FBtr0340173|FBtr0304928|FBtr0340172	16916563|16916563|16916563|16916563|16916563|16916563	16917052|16917052|16917052|16917052|16917052|16917052	2L	+	16916659	16916803	3'utr	tweek	FlyBase	G5007.1	TTTTTATTATTTATTACCCTGGTTGACCTAGCATGCTTTAAGATTGAAACTGGCGGTATTATGTGGCCAGTATGGCAGCTTCATATATAATGTAAATGGTTTGCTCTCGTTCCCCTTCTTTTTAAGCGTATCTGTATACTCTTTC	349	16916731	0.863210858	24	343	2201	0.986516854	2.341434525	0.042696629	0.220630372	0.388764045	349	5	1	439	2L:16916659-16916803	7	tweek	FBtr0340172|FBtr0304928|FBtr0340173|FBtr0304929|FBtr0304927|FBtr0304930	16916563|16916563|16916563|16916563|16916563|16916563	16917052|16917052|16917052|16917052|16917052|16917052	GGCAGCT	7mer-m8	dme-miR-980-3p
0.01	dme-miR-9b-5p,dme-miR-9c-5p	7mer-A1	CCAAAGA	2L	1696897	1696903	+	2L_1696897_1696903_+	0.823349562	0.823349562	0.823349562	0	chinmo	FBtr0303933|FBtr0077878|FBtr0303934|FBtr0307047|FBtr0077877|FBtr0303935	1696856|1696148|1696856|1696148|1696148|1696148	1698617|1697837|1698617|1704682|1698617|1698617	2L	+	1696831	1697056	stop_codon	chinmo	FlyBase	G1044.2	ACGCCCAAGGTCAATGTGGAGCAATAGGATGAGGAGAAACGAGGAGATGCCCCCAGAGGATGCCCCCCAAAGAAGCTGCTTAGATTTAGGCTAAGAATCGATGAAACGACGGAGTGAAAGATAGACGAGTGATTTACGCGCGCGCAAAGAAGATGAAACATGACTACTGATGCAACTGCTGTTGCCCTCGGAGACCACCTACGACCAAGCTGGACAAGAAGCCCCA	130	1696891	0.99997418	23	124	515	0.95862069	1.841984805	0.296551724	0.069230769	0.165517241	130	5	1	139	2L:1696831-1697056	7	chinmo	FBtr0077877|FBtr0303935|FBtr0303934|FBtr0307047|FBtr0303933|FBtr0077878	1696148|1696148|1696856|1696148|1696856|1696148	1698617|1698617|1698617|1704682|1698617|1697837	CCAAAGA	7mer-A1	dme-miR-9b-5p,dme-miR-9c-5p
0.01	dme-miR-184-5p	8mer-A1	TGATAAGA	2L	1697109	1697116	+	2L_1697109_1697116_+	0.601217767	0.601217767	0.601217767	0	chinmo	FBtr0303933|FBtr0077878|FBtr0303934|FBtr0307047|FBtr0077877|FBtr0303935	1696856|1696148|1696856|1696148|1696148|1696148	1698617|1697837|1698617|1704682|1698617|1698617	2L	+	1697090	1697126	3'utr	chinmo	FlyBase	G1045.1	AAGGAAACAAGGAACCTAATGATAAGATGTACCACAC	8	1697108	0.916825403	3	7	22	0.9	0.954242509	0.3	0.125	0.3	8	1	0	9	2L:1697090-1697126	8	chinmo	FBtr0077877|FBtr0303935|FBtr0303934|FBtr0307047|FBtr0303933|FBtr0077878	1696148|1696148|1696856|1696148|1696856|1696148	1698617|1698617|1698617|1704682|1698617|1697837	TGATAAGA	8mer-A1	dme-miR-184-5p
0.01	dme-miR-8-3p	6mer3-8	CAGTAT	2L	1697332	1697337	+	2L_1697332_1697337_+	1	1	1	0	chinmo	FBtr0303933|FBtr0077878|FBtr0303934|FBtr0307047|FBtr0077877|FBtr0303935	1696856|1696148|1696856|1696148|1696148|1696148	1698617|1697837|1698617|1704682|1698617|1698617	2L	+	1697312	1697342	3'utr	chinmo	FlyBase	G1046.1	CAAACCAAACCAATTAATGGCAGTATGAAAC	5	1697328	0.951202363	2	4	18	0.833333333	0.698970004	0	0.2	0.333333333	5	1	0	5	2L:1697312-1697342	6	chinmo	FBtr0077877|FBtr0303935|FBtr0303934|FBtr0307047|FBtr0303933|FBtr0077878	1696148|1696148|1696856|1696148|1696856|1696148	1698617|1698617|1698617|1704682|1698617|1697837	CAGTAT	6mer3-8	dme-miR-8-3p
0.01	dme-miR-92b-3p	6mer2-7	TGCAAT	2L	1698806	1698811	+	2L_1698806_1698811_+	0.999977848	0.999999999	0.999988923	1.57E-05	chinmo	FBtr0307047	1696148	1704682	2L	+	1698791	1698857	3'utr	chinmo	FlyBase	G1051.1	ATCTAAGATCCAAAATGCAATGGAAAATATTGAGAAAATCTGCCAAGGCTAGCAAGTTCTTGGCCTG	11	1698806	0.963622621	7	10	54	0.923076923	1.079181246	0.384615385	0.181818182	0.307692308	11	1	0	12	2L:1698791-1698857	6	chinmo	FBtr0307047	1696148	1704682	TGCAAT	6mer2-7	dme-miR-92b-3p
0.01	dme-miR-275-3p,dme-miR-306-5p	6mer2-7	TACCTG	2L	1698964	1698969	+	2L_1698964_1698969_+	0.999999999	0.999999999	0.999999999	0	chinmo	FBtr0307047	1696148	1704682	2L	+	1698894	1699064	3'utr	chinmo	FlyBase	G1052.1	ATCGATAGCATGTGTGTATGCGTGGCCTCAGTTGTATAATGATAGAACCTAGATATAATATGTATTCGTATACCTGTAAACCTATACCTAAAAACTACTAAGCGCATATGTAGGAACACACTAGGCTCGCCAACGGAGAGGAGAGGAGAGAAGAGTTGAGATGGGTTTTAT	176	1698962	0.932441431	19	170	1206	0.965346535	2.290034611	0.069306931	0.142045455	0.252475248	176	7	0	195	2L:1698894-1699064	6	chinmo	FBtr0307047	1696148	1704682	TACCTG	6mer2-7	dme-miR-275-3p,dme-miR-306-5p
0.01	dme-miR-304-5p	6mer3-8	TGAGAT	2L	1699050	1699055	+	2L_1699050_1699055_+	0.999999999	0.999999999	0.999999999	0	chinmo	FBtr0307047	1696148	1704682	2L	+	1698894	1699064	3'utr	chinmo	FlyBase	G1052.1	ATCGATAGCATGTGTGTATGCGTGGCCTCAGTTGTATAATGATAGAACCTAGATATAATATGTATTCGTATACCTGTAAACCTATACCTAAAAACTACTAAGCGCATATGTAGGAACACACTAGGCTCGCCAACGGAGAGGAGAGGAGAGAAGAGTTGAGATGGGTTTTAT	176	1699050	0.932441431	19	170	1206	0.965346535	2.290034611	0.069306931	0.142045455	0.252475248	176	7	0	195	2L:1698894-1699064	6	chinmo	FBtr0307047	1696148	1704682	TGAGAT	6mer3-8	dme-miR-304-5p
0.01	dme-miR-2a-3p,dme-miR-2b-3p	8mer-A1	CTGTGATA	2L	1699298	1699305	+	2L_1699298_1699305_+	0.650171354	0.650171354	0.650171354	0	chinmo	FBtr0307047|FBtr0307047|FBtr0307047	1696148|1696148|1696148	1704682|1704682|1704682	2L	+	1699255	1699336	3'utr	chinmo	FlyBase	G1054.1	ATGCAGATGCAGACTACCAGTGTCACCCGATCCCCAGTTTGTTCTGTGATATCGTTTTCAAGTTGCAAGAACGAGTGGCGTT	87	1699296	0.989004859	13	76	838	0.834951456	1.457377197	0.223300971	0.149425287	0.281553398	87	15	2	86	2L:1699255-1699336	8	chinmo	FBtr0307047|FBtr0307047|FBtr0307047	1696148|1696148|1696148	1704682|1704682|1704682	CTGTGATA	8mer-A1	dme-miR-2a-3p,dme-miR-2b-3p
0.01	dme-miR-79-3p	7mer-A1	AGCTTTA	2L	1700007	1700013	+	2L_1700007_1700013_+	0.823349561	0.823349561	0.823349561	0	chinmo	FBtr0307047	1696148	1704682	2L	+	1699969	1700139	3'utr	chinmo	FlyBase	G1057.2	ACCGAATGTTTCGCTGTAATCGAAGATGCTATCAAGAAAGCTTTAGTTCTTAGTTCGATTATCGGTTAGCTAGCTAGCTAGTGGCTAAGTGGCACCTAAGTTTAGTAGGAGGATTTAATTTTAAATGCAAAAGACACAATCACACACAATGAACACACAATAGCAATAATA	43	1700011	0.918129811	23	37	286	0.882352941	1.176091259	0.235294118	0.186046512	0.31372549	43	4	2	45	2L:1699969-1700139	7	chinmo	FBtr0307047	1696148	1704682	AGCTTTA	7mer-A1	dme-miR-79-3p
0.01	dme-miR-14-3p	6mer2-7	AGACTG	2L	1700200	1700205	+	2L_1700200_1700205_+	0.999999999	0.999999999	0.999999999	0	chinmo	FBtr0307047	1696148	1704682	2L	+	1700191	1700246	3'utr	chinmo	FlyBase	G1058.1	TTTAGCCATAGACTGCGCAGTGACGAGATGAGCATGATACCACCACATAAACTTAT	25	1700199	0.904818819	4	25	116	1	1.431363764	0.444444444	0.08	0.148148148	25	0	0	27	2L:1700191-1700246	6	chinmo	FBtr0307047	1696148	1704682	AGACTG	6mer2-7	dme-miR-14-3p
0.01	dme-miR-9b-5p,dme-miR-9c-5p	6mer3-8	ACCAAA	2L	1700628	1700633	+	2L_1700628_1700633_+	0.999999999	0.999999999	0.999999999	0	chinmo	FBtr0307047	1696148	1704682	2L	+	1700589	1700643	3'utr	chinmo	FlyBase	G1062.1	TGTATACATCAATTTCGGCAAAGCAACTGAATGAGGCAAACCAAACAAAAAAAAA	826	1700620	0.976523064	5	816	1900	0.988974642	2.475671188	0.002205072	0.090799031	0.17199559	826	8	2	897	2L:1700589-1700643	6	chinmo	FBtr0307047	1696148	1704682	ACCAAA	6mer3-8	dme-miR-9b-5p,dme-miR-9c-5p
0.01	dme-miR-252-5p	7mer-m8	GTACTTA	2L	1701697	1701703	+	2L_1701697_1701703_+	0.588299916	0.588299916	0.588299916	0	chinmo	FBtr0307047	1696148	1704682	2L	+	1701675	1701712	3'utr	chinmo	FlyBase	G1068.1	AAAGCCCCTCAACAAGCCAATTGTACTTACGATTACTT	32	1701696	0.771457759	2	32	191	1	1.602059991	0	0.21875	0.375	32	0	0	40	2L:1701675-1701712	7	chinmo	FBtr0307047	1696148	1704682	GTACTTA	7mer-m8	dme-miR-252-5p
0.01	dme-miR-8-3p	6mer2-7	AGTATT	2L	1706674	1706679	+	2L_1706674_1706679_+	0.99998907	0.99999291	0.99999099	2.69E-06	cpb	FBtr0077881|FBtr0331630	1706226|1706226	1706777|1706962	2L	+	1706580	1706696	3'utr	cpb	FlyBase	G1081.1	AACTGTCCTCCCACATTGTTGCCGTTTGGAGTCGCGCTTCATCCAGAGTTCAGCCGAAAATGCCAACTTCGCCGCCCTCAAGACAGTATCCATAAGTATTTGTATCTTATTTGTAAT	35	1706680	0.98478382	12	33	237	0.956521739	1.342422681	0.108695652	0.285714286	0.456521739	35	1	1	44	2L:1706580-1706696	6	cpb	FBtr0077881|FBtr0331630	1706226|1706226	1706777|1706962	AGTATT	6mer2-7	dme-miR-8-3p
0.01	dme-miR-317-3p	6mer3-8	TGTGTT	2L	1706762	1706767	+	2L_1706762_1706767_+	1	1	1	0	cpb	FBtr0077881|FBtr0331630	1706226|1706226	1706777|1706962	2L	+	1706705	1706795	3'utr	cpb	FlyBase	G1081.2	TTTGCACCGAAGTCGAGGCACTTGCGTTTCGTTCTTAATCCTTCCGCGAATAAATATTGTGTTTATTAATTGTAACTTTGTGTTTGTGTGT	29	1706761	0.984897192	13	27	253	0.9375	1.176091259	0.15625	0.103448276	0.1875	29	1	1	30	2L:1706705-1706795	6	cpb	FBtr0077881|FBtr0331630	1706226|1706226	1706777|1706962	TGTGTT	6mer3-8	dme-miR-317-3p
0.01	dme-miR-308-3p	7mer-m1	TGTGATT	2L	1706843	1706849	+	2L_1706843_1706849_+	0.521223855	0.521223855	0.521223855	0	cpb	FBtr0331630	1706226	1706962	2L	+	1706817	1706869	3'utr	cpb	FlyBase	G1082.1	AAGCAAAATATTAACTGAAATCGCTTTGTGATTGTATTATCTGAGGAAATGCA	20	1706848	0.931265133	7	20	168	1	1.414973348	0.038461538	0.2	0.384615385	20	0	0	26	2L:1706817-1706869	7	cpb	FBtr0331630	1706226	1706962	TGTGATT	7mer-m1	dme-miR-308-3p
0.01	dme-miR-190-5p	6mer3-8	ACATAT	2L	1707198	1707203	-	2L_1707198_1707203_-	0.999999952	1	0.999999976	0	CG17660	FBtr0077912	1707130	1707771	2L	-	1707162	1707437	3'utr	CG17660	FlyBase	G6826.1	CGACTTGAATTCTTGTGCTGCTGCCCCTAACTACACTCGCAAAGGTGTATGAGTGAGCTGTTGGTGGTCGCCTCATTGTATGTATATAGCTGGTAACACAAGACGAAACGATCTATATAAATCTACGAGTATATTCTGTAATAACTATGATAAAACGCGACTATGCAAAGATTAAAAGTAATTGTCTAAGTAAGCACACAATCGTTTGCGTCACACACCTCAAGGTATTTAATTACATATTTTTAATCAAACGGTCTCCGATTTTCATAAATAAAT	213	1707176	0.824466227	44	193	1575	0.908745247	1.533299861	0.155893536	0.183098592	0.338403042	213	18	6	239	2L:1707162-1707437	6	CG17660	FBtr0077912	1707130	1707771	ACATAT	6mer3-8	dme-miR-190-5p
0.01	dme-miR-184-5p	6mer3-8	TGATAA	2L	1707285	1707290	-	2L_1707285_1707290_-	1	1	1	0	CG17660	FBtr0077912	1707130	1707771	2L	-	1707162	1707437	3'utr	CG17660	FlyBase	G6826.1	CGACTTGAATTCTTGTGCTGCTGCCCCTAACTACACTCGCAAAGGTGTATGAGTGAGCTGTTGGTGGTCGCCTCATTGTATGTATATAGCTGGTAACACAAGACGAAACGATCTATATAAATCTACGAGTATATTCTGTAATAACTATGATAAAACGCGACTATGCAAAGATTAAAAGTAATTGTCTAAGTAAGCACACAATCGTTTGCGTCACACACCTCAAGGTATTTAATTACATATTTTTAATCAAACGGTCTCCGATTTTCATAAATAAAT	213	1707303	0.824466227	44	193	1575	0.908745247	1.533299861	0.155893536	0.183098592	0.338403042	213	18	6	239	2L:1707162-1707437	6	CG17660	FBtr0077912	1707130	1707771	TGATAA	6mer3-8	dme-miR-184-5p
0.01	dme-miR-7-5p	7mer-A1	TCTTCCA	2L	1707615	1707621	-	2L_1707615_1707621_-	0.803592491	0.81447288	0.809032685	0.007693605	CG17660	FBtr0077912	1707130	1707771	2L	-	1707542	1707679	3'utr	CG17660	FlyBase	G6828.2	TAGTTCTATCCGCCATTGAGGAGGAAAACCCCTTATTGCTGCGCTGCGCTGACACTGATCTTCCAATTTCGAGAACCGTCTGTCCGGCCACGCCTTCTGAGCCCGTGTAAAATAATGTATGTAATCGTAGTTCCTTCT	180	1707631	0.801228029	29	162	1080	0.887892377	1.092545208	0.197309417	0.194444444	0.349775785	180	10	15	198	2L:1707542-1707679	7	CG17660	FBtr0077912	1707130	1707771	TCTTCCA	7mer-A1	dme-miR-7-5p
0.01	dme-miR-184-3p	6mer2-7	CCGTCC	2L	1711399	1711404	-	2L_1711399_1711404_-	0.99999985	0.999999907	0.999999878	0	frtz	FBtr0333545|FBtr0077911	1711300|1711300	1711751|1711751	2L	-	1711337	1711412	3'utr	frtz	FlyBase	G6837.1	AACTATTGCCGTCCCAGTTAGTGCAAAGCTTTAAATAGGAAAGTTTTACTCATAGGTTCTCTATACTCTTTACACA	57	1711406	0.982518515	9	46	376	0.830985915	1.770852012	0.028169014	0.210526316	0.366197183	57	12	0	59	2L:1711337-1711412	6	frtz	FBtr0333545|FBtr0077911	1711300|1711300	1711751|1711751	CCGTCC	6mer2-7	dme-miR-184-3p
0.01	dme-miR-7-5p	8mer-A1	GTCTTCCA	2L	1711693	1711700	-	2L_1711693_1711700_-	0.675381664	0.675381664	0.675381664	0	frtz	FBtr0333545|FBtr0077911|FBtr0333544	1711300|1711300|1711598	1711751|1711751|1711751	2L	-	1711678	1711714	3'utr	frtz	FlyBase	G6838.1	CGGTTAAGCGCTGCGTCTTCCAATCGTTTGTAACTAT	19	1711697	0.630435661	6	16	133	0.80952381	0.929418926	0.380952381	0.105263158	0.19047619	19	3	1	17	2L:1711678-1711714	8	frtz	FBtr0333545|FBtr0077911|FBtr0333544	1711300|1711300|1711598	1711751|1711751|1711751	GTCTTCCA	8mer-A1	dme-miR-7-5p
0.01	dme-miR-92b-3p	8mer-m1	GTGCAATT	2L	1711735	1711742	-	2L_1711735_1711742_-	0.596698356	0.596698356	0.596698356	0	frtz	FBtr0333545|FBtr0077911|FBtr0333544	1711300|1711300|1711598	1711751|1711751|1711751	2L	-	1711717	1711763	stop_codon	frtz	FlyBase	G6839.1	GGCGTGGTCTAATAATTCATAGTGCAATTCCCAGGCGTACACCACAC	25	1711744	0.684334359	4	21	148	0.892857143	1.397940009	0.285714286	0.12	0.214285714	25	3	0	25	2L:1711717-1711763	8	frtz	FBtr0333545|FBtr0077911|FBtr0333544	1711300|1711300|1711598	1711751|1711751|1711751	GTGCAATT	8mer-m1	dme-miR-92b-3p
0.01	dme-miR-2a-3p,dme-miR-2b-3p	6mer3-8	CTGTGA	2L	1716306	1716311	-	2L_1716306_1716311_-	0.999999997	0.999999974	0.999999985	0	Rim2	FBtr0305618|FBtr0305618|FBtr0305618|FBtr0306167|FBtr0306167|FBtr0306167	1716242|1716242|1716242|1716242|1716242|1716242	1717102|1717102|1717102|1717102|1717102|1717102	2L	-	1716247	1716354	3'utr	Rim2	FlyBase	G6844.1	AAAACGTATTTCACTGATAATGAGCAAAGAACTAAGGAAACCACTGTGAATAATTGATTGCAATCCGATTTGATGGTGAAATCAATAAATACAACAATTTTGTTTAAA	191	1716304	0.959861953	16	174	855	0.909465021	1.742332282	0.230452675	0.219895288	0.386831276	191	19	3	221	2L:1716247-1716354	6	Rim2	FBtr0305618|FBtr0305618|FBtr0305618|FBtr0306167|FBtr0306167|FBtr0306167	1716242|1716242|1716242|1716242|1716242|1716242	1717102|1717102|1717102|1717102|1717102|1717102	CTGTGA	6mer3-8	dme-miR-2a-3p,dme-miR-2b-3p
0.01	dme-miR-999-3p	6mer3-8	AGTTAA	2L	1716730	1716735	-	2L_1716730_1716735_-	1	1	1	0	Rim2	FBtr0305618|FBtr0306167	1716242|1716242	1717102|1717102	2L	-	1716444	1716877	3'utr	Rim2	FlyBase	G6845.2	AAGAAAAAACCAATAATGGGAAACACGCACCAGGATCGAAGTGCACCATCCACACCCTAAACCCACTTGCTGCATGCCACAGAAGGATGTGGTATGCCACCGCAGGGCGAAACGTTATCAAAATTTGAAAAGGCTGCTATTTAGTTAAAGTTACAATATATATTGAGTGTATAAATGTGGTTGATACTTGGATAATATAGTGTACATAGGACTCGATTCGCTCAGAGTGCATTGTAAATAGTTAAAGAGTGAGTTCGCTGGCGTAGTTTTCTTAGTTGTAAGCACAAAATGTTGAATCGGCCGCAGTTGCCAGTAGATGCCGCTAAATATATATATATATAGATATAAAGCCGACCGATCCGATTCGTAAACTGTAAAAGTTTCCGTTAAGTTTCCTCA…	656	1716739	0.997252881	77	585	5290	0.888020833	1.833784375	0.203125	0.149390244	0.2734375	656	77	9	682	2L:1716444-1716877	6	Rim2	FBtr0305618|FBtr0306167	1716242|1716242	1717102|1717102	AGTTAA	6mer3-8	dme-miR-999-3p
0.01	dme-miR-190-5p	6mer3-8	ACATAT	2L	17367730	17367735	-	2L_17367730_17367735_-	1	1	1	0	Lrch	FBtr0080968|FBtr0080969	17367509|17367509	17368196|17368196	2L	-	17367698	17367814	3'utr	Lrch	FlyBase	G11109.1	CACCCATACGAGCGAAATATCGGGCCAAAATTACGACTAGCGATTAGTTGCATATTGAATACTGTTTTAAGTATGAATCACATATGAACATCCAAATATTTAGATATTTATCGAATT	15	17367731	0.970578688	11	14	85	0.9375	0.875061263	0.125	0.066666667	0.125	15	0	1	15	2L:17367698-17367814	6	Lrch	FBtr0080968|FBtr0080969	17367509|17367509	17368196|17368196	ACATAT	6mer3-8	dme-miR-190-5p
0.01	dme-miR-980-3p	7mer-m8	GGCAGCT	2L	17368997	17369003	-	2L_17368997_17369003_-	0.658999527	0.658999527	0.658999527	0	Lrch	FBtr0339797	17368740	17370818	2L	-	17368970	17369027	3'utr	Lrch	FlyBase	G11113.1	ATTGAAGGGAAGACAAAGCATTGAGGCAGCTGTAATCAGTCATACATTTTTTATGAAA	156	17369007	0.90037982	5	156	522	1	2.240549248	0.327586207	0.096153846	0.189655172	156	0	0	174	2L:17368970-17369027	7	Lrch	FBtr0339797	17368740	17370818	GGCAGCT	7mer-m8	dme-miR-980-3p
0.01	dme-miR-252-5p	8mer-A1	GTACTTAA	2L	17369156	17369163	-	2L_17369156_17369163_-	0.500120318	0.500120318	0.500120318	0	Lrch	FBtr0339797	17368740	17370818	2L	-	17369149	17369183	3'utr	Lrch	FlyBase	G11114.1	ATTAATTTAGGCATACTATTGTACTTAAACGATGA	14	17369164	0.732390734	2	14	116	1	1.146128036	0	0	0	14	0	0	14	2L:17369149-17369183	8	Lrch	FBtr0339797	17368740	17370818	GTACTTAA	8mer-A1	dme-miR-252-5p
0.01	dme-miR-275-3p,dme-miR-306-5p	6mer2-7	TACCTG	2L	17370113	17370118	-	2L_17370113_17370118_-	1	1	1	0	Lrch	FBtr0339797	17368740	17370818	2L	-	17370110	17370168	3'utr	Lrch	FlyBase	G11118.1	ATATAACTCGACTATAAGCAAAGCTACCTTTCAACGACTTCGATTGTGCATACCTGTAG	16	17370139	0.729741522	8	14	102	0.894736842	1.230448921	0.105263158	0.1875	0.315789474	16	2	0	17	2L:17370110-17370168	6	Lrch	FBtr0339797	17368740	17370818	TACCTG	6mer2-7	dme-miR-275-3p,dme-miR-306-5p
0.01	dme-miR-1012-3p	7mer-A1	TGACTAA	2L	17370316	17370322	-	2L_17370316_17370322_-	0.823349562	0.813086788	0.818218175	0.007256895	Lrch	FBtr0339797	17368740	17370818	2L	-	17370262	17370339	3'utr	Lrch	FlyBase	G11119.1	TATGACTATGATGACTATGACTAATAATGACTGTTTTAATTTAATAGATTTTATAATAATCTCCGGACTAAACATTAA	27	17370306	0.865440668	10	27	230	1	1.602059991	0.1	0.333333333	0.55	27	0	0	40	2L:17370262-17370339	7	Lrch	FBtr0339797	17368740	17370818	TGACTAA	7mer-A1	dme-miR-1012-3p
0.01	dme-miR-277-3p	7mer-A1	GCATTTA	2L	17370582	17370588	-	2L_17370582_17370588_-	0.823349562	0.823349562	0.823349562	0	Lrch	FBtr0339797	17368740	17370818	2L	-	17370561	17370621	3'utr	Lrch	FlyBase	G11122.1	AAATTCCCCAAAAGACAAGCAGAACACATTGAGGCATTTAATGAGAGGAAACGCAAAGACT	108	17370592	0.760599074	6	99	433	0.949152542	2.049218023	0.025423729	0.074074074	0.152542373	108	6	0	112	2L:17370561-17370621	7	Lrch	FBtr0339797	17368740	17370818	GCATTTA	7mer-A1	dme-miR-277-3p
0.01	dme-miR-282-5p	6mer2-7	GAGGCT	2L	17370697	17370702	-	2L_17370697_17370702_-	1	1	1	0	Lrch	FBtr0339797	17368740	17370818	2L	-	17370662	17370755	3'utr	Lrch	FlyBase	G11123.2	CAATAGAGTTAAGAGAGCTGCTTTTGCGCTTTTCCACTGGGTAGTGAGTTCTTGAGGCTGCTTTTGTTTACTGCTTAGGATTACGTCCCATATT	232	17370703	0.807255448	19	224	2219	0.971119134	1.65160103	0.472924188	0.159482759	0.296028881	232	3	5	269	2L:17370662-17370755	6	Lrch	FBtr0339797	17368740	17370818	GAGGCT	6mer2-7	dme-miR-282-5p
0.01	dme-miR-8-3p	7mer-A1	AGTATTA	2L	17413196	17413202	+	2L_17413196_17413202_+	0.823349562	0.820747074	0.822048318	0.001840245	CG15141	FBtr0080979	17413170	17413499	2L	+	17413130	17413230	stop_codon	CG15141	FlyBase	G5019.1	GAGAACAATGCCAACCTGGGTCAGCCCTATTTCTGTCGCTAAACAGTTAGCACTCTATATTACTCTAGTATTACCCACATTCCCCCATGAAAGCGAAACAT	13	17413209	0.982462454	6	10	73	0.875	1.146128036	0.1875	0.153846154	0.3125	13	2	0	14	2L:17413130-17413230	7	CG15141	FBtr0080979	17413170	17413499	AGTATTA	7mer-A1	dme-miR-8-3p
0.01	dme-miR-932-5p	7mer-A1	GAATTGA	2L	17413287	17413293	-	2L_17413287_17413293_-	0.823349562	0.823349562	0.823349562	0	Dif	FBtr0081009|FBtr0081008|FBtr0301578	17413246|17413246|17413246	17413514|17413514|17413514	2L	-	17413266	17413379	3'utr	Dif	FlyBase	G11138.1	TTACCGCAATGTACATAAATTTAATGAGGGAAATGCGAATCTCATTGCCCGATGCCTTGTTACGACTTTTCGTTATTGACAAAAGTGAATTGAAAATGATTATTGTTTAAATAA	26	17413290	0.979002354	14	25	172	0.966666667	1.462397998	0.4	0.153846154	0.266666667	26	1	0	29	2L:17413266-17413379	7	Dif	FBtr0081008|FBtr0301578|FBtr0081009	17413246|17413246|17413246	17413514|17413514|17413514	GAATTGA	7mer-A1	dme-miR-932-5p
0.01	dme-miR-304-5p	7mer-m8	TGAGATT	2L	17413336	17413342	+	2L_17413336_17413342_+	0.62020343	0.620203428	0.620203429	0	CG15141	FBtr0080979	17413170	17413499	2L	+	17413245	17413396	3'utr	CG15141	FlyBase	G5019.2	TGTAAATTCTAAAGTTATATTTTATTTAAACAATAATCATTTTCAATTCACTTTTGTCAATAACGAAAAGTCGTAACAAGGCATCGGGCAATGAGATTCGCATTTCCCTCATTAAATTTATGTACATTGCGGTAAAATAGAATTATATAAGA	33	17413328	0.982462453	15	28	199	0.880952381	1.091080469	0.095238095	0.212121212	0.380952381	33	3	2	37	2L:17413245-17413396	7	CG15141	FBtr0080979	17413170	17413499	TGAGATT	7mer-m8	dme-miR-304-5p
0.01	dme-miR-1012-3p	7mer-m8	TTGACTA	2L	17415132	17415138	-	2L_17415132_17415138_-	0.631525976	0.631525999	0.631525988	0	Dif	FBtr0301577	17414905	17415684	2L	-	17415065	17415170	5'utr	Dif	FlyBase	G11142.2	CACAAACTCATCACTCGATGGTGTTATTTATATTGACTAGCAAAAATGTTTGCTGAAAATTCACTATTGATAGTACAGGATTGAATACCTTGTGGACCAATGGATA	7	17415153	0.96188691	5	6	43	1	0.903089987	0	0.142857143	0.25	7	0	0	8	2L:17415065-17415170	7	Dif	FBtr0301577	17414905	17415684	TTGACTA	7mer-m8	dme-miR-1012-3p
0.01	dme-miR-996-3p,dme-miR-279-3p	7mer-m8	TCTAGTC	2L	17415522	17415528	-	2L_17415522_17415528_-	0.661615511	0.661615511	0.661615511	0	Dif	FBtr0301577	17414905	17415684	2L	-	17415441	17415566	5'utr	Dif	FlyBase	G11145.1	ACAGCAAAACACACAACTGCACCAACAAATTAAACTTTTCTAGTCGTCTTTTTGTTTCAGTATTAATTATAATGATTACACAAATTTCTAGCTAAGAACCCCTGAGATCGATCGCTCACCAAATTC	218	17415529	0.992561497	18	210	2415	0.955172414	2.141449773	0.044827586	0.252293578	0.437931034	218	12	1	277	2L:17415441-17415566	7	Dif	FBtr0301577	17414905	17415684	TCTAGTC	7mer-m8	dme-miR-996-3p,dme-miR-279-3p
0.01	dme-miR-2b-2-5p	7mer-m8	TTGAAGA	2L	17415653	17415659	-	2L_17415653_17415659_-	0.631525999	0.631525999	0.631525999	0	Dif	FBtr0301577	17414905	17415684	2L	-	17415635	17415681	5'utr	Dif	FlyBase	G11146.1	AATTGGGTTACGGATAACTGATTTGAAGACAAAATGGGATAACGAGA	5	17415658	0.985592211	3	4	30	0.8	0.602059991	0	0	0	5	1	0	4	2L:17415635-17415681	7	Dif	FBtr0301577	17414905	17415684	TTGAAGA	7mer-m8	dme-miR-2b-2-5p
0.01	dme-miR-996-3p,dme-miR-279-3p	6mer2-7	CTAGTC	2L	17436913	17436918	-	2L_17436913_17436918_-	1	0.999562028	0.999781014	0.000309713	dl	FBtr0081005|FBtr0301384|FBtr0301383|FBtr0081006	17436828|17436828|17436828|17436828	17437047|17437047|17437047|17437047	2L	-	17436875	17436971	3'utr	dl	FlyBase	G11160.1	TTAAATCTAACCGACCTGGTCGTCGTCTAAATGATTGTTTAGTGCTGTAATAACTAGTCTTAAGGCGAAATGTAATGTGTTTTTGTAGGAAGTAAGG	29	17436912	0.841383862	14	26	255	0.90625	1.161368002	0.34375	0.103448276	0.1875	29	2	1	29	2L:17436875-17436971	6	dl	FBtr0301384|FBtr0081005|FBtr0301383|FBtr0081006	17436828|17436828|17436828|17436828	17437047|17437047|17437047|17437047	CTAGTC	6mer2-7	dme-miR-996-3p,dme-miR-279-3p
0.01	dme-miR-304-5p	6mer2-7	GAGATT	2L	17438779	17438784	-	2L_17438779_17438784_-	0.953752178	0.999999851	0.976876014	0.032702062	dl	FBtr0081007|FBtr0340250	17438644|17438644	17439788|17439788	2L	-	17438734	17438816	3'utr	dl	FlyBase	G11164.1	ATGATTAGTCGAAATTATAGTCAAGAAAATGAGAGATTGATTCGAAATCAATATGAAATTTTTGTCGCTTTTCTACTCGTTTA	18	17438780	0.969136251	9	18	106	1	1.322219295	0.142857143	0.111111111	0.238095238	18	0	0	21	2L:17438734-17438816	6	dl	FBtr0340250|FBtr0081007	17438644|17438644	17439788|17439788	GAGATT	6mer2-7	dme-miR-304-5p
0.01	dme-miR-33-5p	8mer-m1	CAATGCAC	2L	17438894	17438901	-	2L_17438894_17438901_-	0.662435351	0.662435351	0.662435351	0	dl	FBtr0081007|FBtr0340250	17438644|17438644	17439788|17439788	2L	-	17438877	17439067	3'utr	dl	FlyBase	G11165.1	TGTTTTGAGATGGATGCTAGACATCTAACTGAATCCTACCTAGTCAAATAGCATCATATATATTTGATGTTTTCTTCGGTATACCAAAGACTACTTAACAAATCATCGCCCCCGATGACGTATTACTCGAATAGACTCTTTTAGAAACTATTAGAAAGCACTCAATCAATGCACAAATCCACTCACCCAGA	281	17438902	0.916373081	31	263	1689	0.949704142	1.904445041	0.159763314	0.170818505	0.310650888	281	14	3	321	2L:17438877-17439067	8	dl	FBtr0340250|FBtr0081007	17438644|17438644	17439788|17439788	CAATGCAC	8mer-m1	dme-miR-33-5p
0.01	dme-miR-275-3p,dme-miR-306-5p	6mer3-8	GTACCT	2L	17439328	17439333	-	2L_17439328_17439333_-	1	1	1	0	dl	FBtr0081007|FBtr0340250	17438644|17438644	17439788|17439788	2L	-	17439248	17439360	3'utr	dl	FlyBase	G11167.1	AAATTGAAACCGAAAACCCGATCATATGTACCTACAACACGGTGTGTATATTTTGTCTTATAGATCCAGCGCACTTGAGGCGGAAACGTCAGAAGACTGGCGGTGATCCCATG	84	17439334	0.953880843	10	80	370	0.95959596	1.977723605	0.303030303	0.154761905	0.282828283	84	4	0	95	2L:17439248-17439360	6	dl	FBtr0340250|FBtr0081007	17438644|17438644	17439788|17439788	GTACCT	6mer3-8	dme-miR-275-3p,dme-miR-306-5p
0.01	dme-miR-970-3p	6mer3-8	TCTTAT	2L	17460903	17460908	-	2L_17460903_17460908_-	0.966958464	1	0.983479232	0.023363869	BicD	FBtr0081002|FBtr0330225|FBtr0330226	17460815|17459603|17460815	17461725|17461725|17461665	2L	-	17460816	17460921	3'utr	BicD	FlyBase	G11186.1	CTAAGTTTTTGCGTCTTATTTAGCATTAATTGCAAACATAACTTATGATTTGTGCATTATTATTTAATACAATTAATAAATTGCAACGCAACAAAATTGAGCAAGA	13	17460914	0.994048428	9	10	127	0.846153846	0.740362689	0.384615385	0	0	13	1	1	11	2L:17460816-17460921	6	BicD	FBtr0081002|FBtr0330225|FBtr0330226	17460815|17459603|17460815	17461725|17461725|17461665	TCTTAT	6mer3-8	dme-miR-970-3p
0.01	dme-miR-283-5p	7mer-m8	TGATATT	2L	17461215	17461221	-	2L_17461215_17461221_-	0.620203677	0.620203677	0.620203677	0	BicD	FBtr0081002|FBtr0330225|FBtr0330226	17460815|17459603|17460815	17461725|17461725|17461665	2L	-	17461198	17461240	3'utr	BicD	FlyBase	G11189.1	GATGTTGAACAGATGGTATTGATATTGGCAACTGAAACATGCA	9	17461215	0.836989282	4	9	57	1	1.041392685	0.272727273	0.222222222	0.363636364	9	0	0	11	2L:17461198-17461240	7	BicD	FBtr0081002|FBtr0330225|FBtr0330226	17460815|17459603|17460815	17461725|17461725|17461665	TGATATT	7mer-m8	dme-miR-283-5p
0.01	dme-miR-317-3p	6mer3-8	TGTGTT	2L	17461499	17461504	-	2L_17461499_17461504_-	1	1	1	0	BicD	FBtr0081002|FBtr0330225|FBtr0305688|FBtr0330226	17460815|17459603|17461396|17460815	17461725|17461725|17462145|17461665	2L	-	17461430	17461674	stop_codon	BicD	FlyBase	G11191.1	AAGTTGTAAAGTCGTTGGAGTTCCTGCGGAAATGAGAGATTCCCAAAACCACATGATATACTGCGAACGTATTTGAGAACGAAGCTATATCCCAGCTGTATCCAACTACTATAACTATGTTTGTTTGTATTGTACTTGTATTTATTGAAAGTTTAGTTAGATGAAAGTTTTGTGTTAGGCAAGGGAGCAACAAACGGTTATTAACGGTTAGTTACTTAAACGTCCATTTAATTTAATTAAAAACA	159	17461505	0.943649442	31	154	1175	0.972677596	1.949390007	0.169398907	0.144654088	0.256830601	159	4	1	178	2L:17461430-17461674	6	BicD	FBtr0081002|FBtr0330225|FBtr0305688|FBtr0330226	17460815|17459603|17461396|17460815	17461725|17461725|17462145|17461665	TGTGTT	6mer3-8	dme-miR-317-3p
0.01	dme-miR-283-5p	6mer3-8	TGATAT	2L	17461616	17461621	-	2L_17461616_17461621_-	1	1	1	0	BicD	FBtr0081002|FBtr0330225|FBtr0305688|FBtr0330226	17460815|17459603|17461396|17460815	17461725|17461725|17462145|17461665	2L	-	17461430	17461674	stop_codon	BicD	FlyBase	G11191.1	AAGTTGTAAAGTCGTTGGAGTTCCTGCGGAAATGAGAGATTCCCAAAACCACATGATATACTGCGAACGTATTTGAGAACGAAGCTATATCCCAGCTGTATCCAACTACTATAACTATGTTTGTTTGTATTGTACTTGTATTTATTGAAAGTTTAGTTAGATGAAAGTTTTGTGTTAGGCAAGGGAGCAACAAACGGTTATTAACGGTTAGTTACTTAAACGTCCATTTAATTTAATTAAAAACA	159	17461621	0.943649442	31	154	1175	0.972677596	1.949390007	0.169398907	0.144654088	0.256830601	159	4	1	178	2L:17461430-17461674	6	BicD	FBtr0081002|FBtr0330225|FBtr0305688|FBtr0330226	17460815|17459603|17461396|17460815	17461725|17461725|17462145|17461665	TGATAT	6mer3-8	dme-miR-283-5p
0.01	dme-miR-996-3p,dme-miR-279-3p	6mer2-7	CTAGTC	2L	17475521	17475526	-	2L_17475521_17475526_-	1	1	1	0	Aac11	FBtr0081001	17474910	17475587	2L	-	17475510	17475548	3'utr	Aac11	FlyBase	G11207.1	ACTTCACTTGAATGGTTTGTCCCTAGTCCGTAGACATAC	7	17475518	0.975400187	5	7	52	1	0.954242509	0.444444444	0.142857143	0.333333333	7	0	0	9	2L:17475510-17475548	6	Aac11	FBtr0081001	17474910	17475587	CTAGTC	6mer2-7	dme-miR-996-3p,dme-miR-279-3p
0.01	dme-bantam-3p	8mer-A1	TGATCTCA	2L	17481931	17481938	+	2L_17481931_17481938_+	0.631136385	0.631136385	0.631136385	0	CG5110	FBtr0306162	17481785	17482037	2L	+	17481886	17481965	3'utr	CG5110	FlyBase	G5034.1	CACCATTGTACTATTCCGGGAATTTATTTCATATCCTGCGAAGGGTGATCTCAAAGATGAACAAAGTTCCGAGTCCTCCG	38	17481931	0.978760997	7	34	229	0.931818182	1.311753861	0.454545455	0.157894737	0.272727273	38	2	1	41	2L:17481886-17481965	8	CG5110	FBtr0306162	17481785	17482037	TGATCTCA	8mer-A1	dme-bantam-3p
0.01	dme-miR-304-5p	6mer2-7	GAGATT	2L	17482375	17482380	-	2L_17482375_17482380_-	1	1	1	0	CG6453	FBtr0080998|FBtr0305684	17481986|17482196	17482446|17482446	2L	-	17482251	17482433	3'utr	CG6453	FlyBase	G11232.2	CGACGATGAGGATGAGCCGCAGAGAAATGTGAATGCTTGGCATGCGTAGACCAGAGATTTGGGGATTGTATTTTAGTTTTAAAGGAGAATATCAATTTTGTCGAGATCATTCCCAAACTGCAGCAGGAAAACCATCAAGAATTGTAGCTAATTAACTCAGTATATGCATTTAAGCAAAAAGTA	120	17482398	0.92162616	27	116	811	0.964788732	1.835690571	0.295774648	0.175	0.302816901	120	4	1	137	2L:17482251-17482433	6	CG6453	FBtr0080998|FBtr0305684	17481986|17482196	17482446|17482446	GAGATT	6mer2-7	dme-miR-304-5p
0.01	dme-miR-307a-3p	7mer-A1	GTTGTGA	2L	17973474	17973480	+	2L_17973474_17973480_+	0.823349306	0.741633631	0.782491468	0.057781726	CG5674	FBtr0290267|FBtr0081021|FBtr0340182|FBtr0081022	17973392|17973392|17973392|17972122	17974868|17974868|17974868|17974868	2L	+	17973453	17973502	3'utr	CG5674	FlyBase	G5043.1	TTGAGGGCACACACACCTGGAGTTGTGATCGAATTAGCTATGTGATTTAC	9	17973470	0.980914636	3	9	64	1	0.954242509	0	0	0	9	0	0	9	2L:17973453-17973502	7	CG5674	FBtr0340182|FBtr0081022|FBtr0290267|FBtr0081021	17973392|17972122|17973392|17973392	17974868|17974868|17974868|17974868	GTTGTGA	7mer-A1	dme-miR-307a-3p
0.01	dme-miR-308-3p	7mer-m1	TGTGATT	2L	17973493	17973499	+	2L_17973493_17973499_+	0.441363537	0.443131016	0.442247276	0.001249811	CG5674	FBtr0290267|FBtr0081021|FBtr0340182|FBtr0081022	17973392|17973392|17973392|17972122	17974868|17974868|17974868|17974868	2L	+	17973453	17973502	3'utr	CG5674	FlyBase	G5043.1	TTGAGGGCACACACACCTGGAGTTGTGATCGAATTAGCTATGTGATTTAC	9	17973470	0.980914636	3	9	64	1	0.954242509	0	0	0	9	0	0	9	2L:17973453-17973502	7	CG5674	FBtr0340182|FBtr0081022|FBtr0290267|FBtr0081021	17973392|17972122|17973392|17973392	17974868|17974868|17974868|17974868	TGTGATT	7mer-m1	dme-miR-308-3p
0.01	dme-miR-995-3p,dme-miR-998-3p	7mer-m8	TGGTGCT	2L	17973602	17973608	+	2L_17973602_17973608_+	0.620204031	0.620204031	0.620204031	0	CG5674	FBtr0290267|FBtr0081021|FBtr0340182|FBtr0081022	17973392|17973392|17973392|17972122	17974868|17974868|17974868|17974868	2L	+	17973591	17973619	3'utr	CG5674	FlyBase	G5044.1	AGAGAGCTATGTGGTGCTGAAAATGCAAT	6	17973602	0.682697517	2	6	28	1	0.903089987	0	0.333333333	0.5	6	0	0	8	2L:17973591-17973619	7	CG5674	FBtr0340182|FBtr0081022|FBtr0290267|FBtr0081021	17973392|17972122|17973392|17973392	17974868|17974868|17974868|17974868	TGGTGCT	7mer-m8	dme-miR-995-3p,dme-miR-998-3p
0.01	dme-miR-2a-3p,dme-miR-2b-3p	7mer-A1	TGTGATA	2L	17974325	17974331	+	2L_17974325_17974331_+	0.801970437	0.801970437	0.801970437	0	CG5674	FBtr0290267|FBtr0290267|FBtr0290267|FBtr0081021|FBtr0081021|FBtr0081021|FBtr0340182|FBtr0340182|FBtr0340182|FBtr0081022|FBtr0081022|FBtr0081022	17973392|17973392|17973392|17973392|17973392|17973392|17973392|17973392|17973392|17972122|17972122|17972122	17974868|17974868|17974868|17974868|17974868|17974868|17974868|17974868|17974868|17974868|17974868|17974868	2L	+	17974295	17974344	3'utr	CG5674	FlyBase	G5045.1	TTATTTTGTATCTTTGGACTAAAAACACATTGTGATAAAATGCACCATGA	101	17974324	0.830697806	5	93	569	0.93495935	1.28254659	0.154471545	0.188118812	0.333333333	101	3	5	115	2L:17974295-17974344	7	CG5674	FBtr0340182|FBtr0340182|FBtr0340182|FBtr0081022|FBtr0081022|FBtr0081022|FBtr0290267|FBtr0290267|FBtr0290267|FBtr0081021|FBtr0081021|FBtr0081021	17973392|17973392|17973392|17972122|17972122|17972122|17973392|17973392|17973392|17973392|17973392|17973392	17974868|17974868|17974868|17974868|17974868|17974868|17974868|17974868|17974868|17974868|17974868|17974868	TGTGATA	7mer-A1	dme-miR-2a-3p,dme-miR-2b-3p
0.01	dme-miR-277-3p	6mer2-7	GCATTT	2L	17974650	17974655	+	2L_17974650_17974655_+	1	1	1	0	CG5674	FBtr0290267|FBtr0081021|FBtr0340182|FBtr0081022	17973392|17973392|17973392|17972122	17974868|17974868|17974868|17974868	2L	+	17974633	17974680	3'utr	CG5674	FlyBase	G5048.1	TGTCGTCATCGTTTCAAGCATTTCTCTGTTTTTTAGATATGTACGTAT	28	17974665	0.903990638	7	26	332	0.944444444	1.531478917	0.083333333	0.178571429	0.361111111	28	2	0	34	2L:17974633-17974680	6	CG5674	FBtr0340182|FBtr0081022|FBtr0290267|FBtr0081021	17973392|17972122|17973392|17973392	17974868|17974868|17974868|17974868	GCATTT	6mer2-7	dme-miR-277-3p
0.01	dme-miR-12-5p	6mer3-8	AATACT	2L	17974708	17974713	+	2L_17974708_17974713_+	1	1	1	0	CG5674	FBtr0290267|FBtr0081021|FBtr0340182|FBtr0081022	17973392|17973392|17973392|17972122	17974868|17974868|17974868|17974868	2L	+	17974683	17974741	3'utr	CG5674	FlyBase	G5049.1	TGTTTAGCTAAGTGATAGGAGACACAATACTTGCAAGTTTAGGATGATACGATCTACAA	17	17974710	0.963778407	5	17	91	1	1.301029996	0.1	0.176470588	0.3	17	0	0	20	2L:17974683-17974741	6	CG5674	FBtr0340182|FBtr0081022|FBtr0290267|FBtr0081021	17973392|17972122|17973392|17973392	17974868|17974868|17974868|17974868	AATACT	6mer3-8	dme-miR-12-5p
0.01	dme-miR-304-5p	7mer-m8	TGAGATT	2L	18129026	18129032	+	2L_18129026_18129032_+	0.620203442	0.620203442	0.620203442	0	CG5758	FBtr0081037|FBtr0340577|FBtr0340575|FBtr0081036|FBtr0081035|FBtr0340576	18128943|18128943|18128943|18128943|18128943|18128943	18129862|18129862|18129862|18129862|18129862|18129862	2L	+	18128986	18129128	3'utr	CG5758	FlyBase	G5059.1	TATCGCGATGGTAAATGCGAAAATAACACAGGCGGCACTTTGAGATTGTTTTTGGGATCCCTCAATCGGCCTTCGAGTCTTGTATCAGTCTATTTCCGAAGTAGGAGACATTCCAGGCCCTTCGACAATTAGTCTATTGTCGC	39	18129025	0.978304154	14	39	258	1	1.681241237	0.0625	0.179487179	0.333333333	39	0	0	48	2L:18128986-18129128	7	CG5758	FBtr0081035|FBtr0340576|FBtr0340575|FBtr0081036|FBtr0081037|FBtr0340577	18128943|18128943|18128943|18128943|18128943|18128943	18129862|18129862|18129862|18129862|18129862|18129862	TGAGATT	7mer-m8	dme-miR-304-5p
0.01	dme-bantam-3p	6mer3-8	TGATCT	2L	18129181	18129186	+	2L_18129181_18129186_+	1	1	1	0	CG5758	FBtr0081037|FBtr0340577|FBtr0340575|FBtr0081036|FBtr0081035|FBtr0340576	18128943|18128943|18128943|18128943|18128943|18128943	18129862|18129862|18129862|18129862|18129862|18129862	2L	+	18129136	18129353	3'utr	CG5758	FlyBase	G5060.1	TATTTTGGCAATTAATTAGCAGTATGTACAATATTTTTTTGCAATTGATCTGCGTTAGAGGAACGAATGTGAGAGGGAGGCGAGCGCTAAAAGCGTTTTTGTATAGTTCTGGGCTAATTTTGTAACGAATTTTTCTAGTTTAGTTCTTAGTTTTTCATGTATGTTTTAAGTTTAGCATTGAACGAGGCGGTGAAACGAAGTATACTACAAAGTCAACA	213	18129182	0.98306767	26	209	1617	0.984063745	2.392696953	0.470119522	0.145539906	0.274900398	213	4	0	247	2L:18129136-18129353	6	CG5758	FBtr0081035|FBtr0340576|FBtr0340575|FBtr0081036|FBtr0081037|FBtr0340577	18128943|18128943|18128943|18128943|18128943|18128943	18129862|18129862|18129862|18129862|18129862|18129862	TGATCT	6mer3-8	dme-bantam-3p
0.01	dme-miR-190-5p	7mer-m8	ACATATC	2L	18129633	18129639	+	2L_18129633_18129639_+	0.672777889	0.674514898	0.673646394	0.001228244	CG5758	FBtr0081037|FBtr0340577|FBtr0340575|FBtr0081036|FBtr0081035|FBtr0340576	18128943|18128943|18128943|18128943|18128943|18128943	18129862|18129862|18129862|18129862|18129862|18129862	2L	+	18129558	18129813	3'utr	CG5758	FlyBase	G5063.1	ACGTATACTATGCACATTAGCGCTCATCAGTGTTTATGCTTTTTTGAGTCTATCCATATGAGGGAGCATAGGAAAACATATCGGCTAAATCGGCGAATCGAGCCTAGAGCGACCAAAATTCAAACGCAAAAATCCCTGGCATGATATATCTATAGAACGAGTATATTACGAACAGATATTGTATTTTTTAATTTACGGTATTGATATTTAATGTATCTGTGTATATGAACAACAAAGCAATGAGAACGGAGCATCC	51	18129603	0.99998262	26	49	395	0.96875	1.491361694	0.046875	0.235294118	0.390625	51	1	1	62	2L:18129558-18129813	7	CG5758	FBtr0081035|FBtr0340576|FBtr0340575|FBtr0081036|FBtr0081037|FBtr0340577	18128943|18128943|18128943|18128943|18128943|18128943	18129862|18129862|18129862|18129862|18129862|18129862	ACATATC	7mer-m8	dme-miR-190-5p
0.01	dme-miR-305-5p	6mer2-7	GTACAA	2L	18130050	18130055	-	2L_18130050_18130055_-	1	1	1	0	kel	FBtr0081043|FBtr0081042	18129882|18129882	18130773|18133613	2L	-	18130035	18130158	3'utr	kel	FlyBase	G11245.1	ACTCAAATTTCCATTACCCCATGGCATTTGGCACATGGACCGCTTCGTTTCAGTATGTTAAGTTATGGCTTTAAACCGGAACAATAATATTTAGCCAACTATTGTACAAGCTCTCCACTAGAAT	48	18130057	0.975265359	11	47	299	1	1.716003344	0.057692308	0.083333333	0.153846154	48	0	0	52	2L:18130035-18130158	6	kel	FBtr0081043|FBtr0081042	18129882|18129882	18130773|18133613	GTACAA	6mer2-7	dme-miR-305-5p
0.01	dme-bantam-3p	7mer-A1	GATCTCA	2L	18130470	18130476	-	2L_18130470_18130476_-	0.823349562	0.823349562	0.823349562	0	kel	FBtr0081043|FBtr0081042	18129882|18129882	18130773|18133613	2L	-	18130442	18130507	3'utr	kel	FlyBase	G11247.1	TTTCTAATTACAACGCTGCTCTACAAAATTGGATCTCAAAACAATACAAGCATAACGAATCGACCA	383	18130478	0.984834489	5	375	3033	0.976905312	2.325310372	0.018475751	0.104438642	0.207852194	383	9	1	423	2L:18130442-18130507	7	kel	FBtr0081043|FBtr0081042	18129882|18129882	18130773|18133613	GATCTCA	7mer-A1	dme-bantam-3p
0.01	dme-miR-999-3p	6mer3-8	AGTTAA	2L	18130728	18130733	-	2L_18130728_18130733_-	1	0.999999937	0.999999968	7.07E-08	kel	FBtr0081043|FBtr0081042	18129882|18129882	18130773|18133613	2L	-	18130709	18130792	stop_codon	kel	FlyBase	G11248.1	GAACGAGCACAATGATTAAATGTGGATAAAATAAGTTGCTTCTGGTAGATCAGCGTTGTAGTTAAAATATTTAAGTATGGAGTT	54	18130751	0.989501366	13	49	476	0.895522388	1.77815125	0.208955224	0.240740741	0.388059701	54	7	0	60	2L:18130709-18130792	6	kel	FBtr0081043|FBtr0081042	18129882|18129882	18130773|18133613	AGTTAA	6mer3-8	dme-miR-999-3p
0.01	dme-miR-184-5p	6mer3-8	TGATAA	2L	18130853	18130858	-	2L_18130853_18130858_-	1	1	1	0	kel	FBtr0081042	18129882	18133613	2L	-	18130798	18130877	3'utr	kel	FlyBase	G11249.1	TAGATCCTGTCAGCTTAAGTGATAACGAGACTGAGACAACCAGCAGTCAAAACAACCTTCCAAGCACTACCAACAGCAAT	28	18130861	0.931365828	7	25	126	0.911764706	1.190331698	0.029411765	0.214285714	0.352941176	28	2	1	31	2L:18130798-18130877	6	kel	FBtr0081042	18129882	18133613	TGATAA	6mer3-8	dme-miR-184-5p
0.01	dme-miR-252-5p	6mer3-8	GTACTT	2L	18532142	18532147	-	2L_18532142_18532147_-	0.999843659	0.852583718	0.926213689	0.104128545	Pde11	FBtr0303163|FBtr0343830	18532023|18532023	18534130|18533334	2L	-	18532120	18532171	3'utr	Pde11	FlyBase	G11321.1	TGTAATCCTTCTTTAGACTAGATTGTACTTTGTGAGTTTTGTTATTTATTGT	8	18532159	0.795966705	4	8	101	1	1	0	0.25	0.4	8	0	0	10	2L:18532120-18532171	6	Pde11	FBtr0343830|FBtr0303163	18532023|18532023	18533334|18534130	GTACTT	6mer3-8	dme-miR-252-5p
0.01	dme-miR-2a-2-5p	6mer3-8	TGATGA	2L	18532523	18532528	-	2L_18532523_18532528_-	1	1	1	0	Pde11	FBtr0303163|FBtr0343830	18532023|18532023	18534130|18533334	2L	-	18532494	18532582	3'utr	Pde11	FlyBase	G11323.1	TTATCTCTATGGGTACCAAAAGTCTAACTTTAGTAGCATTAACCAACCGCTTAGTGATGATGTTAGCTGTCAAGTAACGAGAAACCGAT	30	18532532	0.980472453	8	30	212	1	1.612783857	0.073170732	0.266666667	0.463414634	30	0	0	41	2L:18532494-18532582	6	Pde11	FBtr0343830|FBtr0303163	18532023|18532023	18533334|18534130	TGATGA	6mer3-8	dme-miR-2a-2-5p
0.01	dme-bantam-3p	6mer3-8	TGATCT	2L	18532881	18532886	-	2L_18532881_18532886_-	1	1	1	0	Pde11	FBtr0303162|FBtr0303163|FBtr0343830|FBtr0112544|FBtr0343831|FBtr0112545	18532726|18532023|18532023|18532726|18532726|18532726	18534130|18534130|18533334|18533334|18533334|18533334	2L	-	18532857	18532899	3'utr	Pde11	FlyBase	G11326.1	TATGTGTATATTCTGATCTGTGTGTGTTTGTAACTTAAATTTT	14	18532886	0.735108972	5	10	164	0.6875	0.740362689	0.5	0.142857143	0.25	14	4	1	11	2L:18532857-18532899	6	Pde11	FBtr0112545|FBtr0343831|FBtr0112544|FBtr0343830|FBtr0303163|FBtr0303162	18532726|18532726|18532726|18532023|18532023|18532726	18533334|18533334|18533334|18533334|18534130|18534130	TGATCT	6mer3-8	dme-bantam-3p
0.01	dme-miR-11-3p	7mer-m1	TGTGATG	2L	18533243	18533249	-	2L_18533243_18533249_-	0.535000064	0.535593435	0.535296749	0.000419526	Pde11	FBtr0303162|FBtr0303163|FBtr0343830|FBtr0112544|FBtr0343831|FBtr0112545	18532726|18532023|18532023|18532726|18532726|18532726	18534130|18534130|18533334|18533334|18533334|18533334	2L	-	18533222	18533277	3'utr	Pde11	FlyBase	G11329.1	TTTAACATGATAACTCTTAAACCACATATGTGATGCCTAAAAGTATGCAAGAAATC	11	18533251	0.977564917	3	10	60	0.857142857	1.079181246	0.071428571	0.272727273	0.428571429	11	2	0	12	2L:18533222-18533277	7	Pde11	FBtr0112545|FBtr0343831|FBtr0112544|FBtr0343830|FBtr0303163|FBtr0303162	18532726|18532726|18532726|18532023|18532023|18532726	18533334|18533334|18533334|18533334|18534130|18534130	TGTGATG	7mer-m1	dme-miR-11-3p
0.01	dme-miR-317-3p	7mer-m8	TGTGTTC	2L	18533312	18533318	-	2L_18533312_18533318_-	0.650741965	0.661615645	0.656178805	0.007688796	Pde11	FBtr0303162|FBtr0303163|FBtr0343830|FBtr0112544|FBtr0343831|FBtr0112545	18532726|18532023|18532023|18532726|18532726|18532726	18534130|18534130|18533334|18533334|18533334|18533334	2L	-	18533300	18533331	3'utr	Pde11	FlyBase	G11330.1	CATCCCAATCTGGTGTGTTCCTAGAAACTCGG	7	18533320	0.65789402	3	5	50	0.777777778	0.84509804	0	0.285714286	0.444444444	7	2	0	7	2L:18533300-18533331	7	Pde11	FBtr0112545|FBtr0343831|FBtr0112544|FBtr0343830|FBtr0303163|FBtr0303162	18532726|18532726|18532726|18532023|18532023|18532726	18533334|18533334|18533334|18533334|18534130|18534130	TGTGTTC	7mer-m8	dme-miR-317-3p
0.01	dme-miR-980-3p	8mer-A1	GGCAGCTA	2L	18533435	18533442	-	2L_18533435_18533442_-	0.668734122	0.668734347	0.668734234	1.41E-07	Pde11	FBtr0303162|FBtr0303163	18532726|18532023	18534130|18534130	2L	-	18533411	18533624	3'utr	Pde11	FlyBase	G11332.1	AGCACGGAATCGGGATTGGCAGTGCCAGCATCGGTGGTAGTGGGCTAATCAGCCTGACCACACCACTGCTGGCTATGGACAGTGATAGGATACCAAAAATCGTAGGCAAAATTGGAAATCTCGATGGCCTGCCCTTCGCCAATGGCATTGGAGGTCCACAAAATGGTCATGGGTTGCCCTTCGGCAGCTATCAGCATCATCATCATCACCAGCA	169	18533450	0.946060564	20	164	940	0.969387755	1.67669361	0.285714286	0.142011834	0.260204082	169	3	3	190	2L:18533411-18533624	8	Pde11	FBtr0303163|FBtr0303162	18532023|18532726	18534130|18534130	GGCAGCTA	8mer-A1	dme-miR-980-3p
0.01	dme-miR-9b-5p,dme-miR-9c-5p	6mer3-8	ACCAAA	2L	18533528	18533533	-	2L_18533528_18533533_-	1	1	1	0	Pde11	FBtr0303162|FBtr0303163	18532726|18532023	18534130|18534130	2L	-	18533411	18533624	3'utr	Pde11	FlyBase	G11332.1	AGCACGGAATCGGGATTGGCAGTGCCAGCATCGGTGGTAGTGGGCTAATCAGCCTGACCACACCACTGCTGGCTATGGACAGTGATAGGATACCAAAAATCGTAGGCAAAATTGGAAATCTCGATGGCCTGCCCTTCGCCAATGGCATTGGAGGTCCACAAAATGGTCATGGGTTGCCCTTCGGCAGCTATCAGCATCATCATCATCACCAGCA	169	18533512	0.946060564	20	164	940	0.969387755	1.67669361	0.285714286	0.142011834	0.260204082	169	3	3	190	2L:18533411-18533624	6	Pde11	FBtr0303163|FBtr0303162	18532023|18532726	18534130|18534130	ACCAAA	6mer3-8	dme-miR-9b-5p,dme-miR-9c-5p
0.01	dme-miR-14-3p	6mer3-8	AAGACT	2L	18594640	18594645	+	2L_18594640_18594645_+	1	1	1	0	CG15160	FBtr0343825|FBtr0081070	18594208|18594208	18595429|18595429	2L	+	18594612	18594666	3'utr	CG15160	FlyBase	G5077.1	TCAAGGGGAATCTAGGACAACACGTGCAAAGACTTTACACTTACACCCTCGACTT	8	18594647	0.978755523	2	6	45	1	1	0.3	0.25	0.4	8	0	0	10	2L:18594612-18594666	6	CG15160	FBtr0081070|FBtr0343825	18594208|18594208	18595429|18595429	AAGACT	6mer3-8	dme-miR-14-3p
0.01	dme-miR-14-3p	6mer3-8	AAGACT	2L	18599774	18599779	-	2L_18599774_18599779_-	1	1	1	0	CG10413	FBtr0081080|FBtr0343829	18599753|18599753	18600609|18600609	2L	-	18599754	18599910	3'utr	CG10413	FlyBase	G11351.1	GGACGGACATTGATCGATTGTCGTAGACAAGTGTTTTGTGTGTGTAAACTTTATGGAACTGTGACCTAGCTAATAATATAATAATTGATCACAGCATTCATTGTAATCGGTTCTTTCCAATATTTTAAATAAAGACTTAGCGATATGTATTTATGTA	32	18599774	0.966256522	15	31	251	0.974358974	1.579783597	0.051282051	0.15625	0.307692308	32	1	0	38	2L:18599754-18599910	6	CG10413	FBtr0343829|FBtr0081080	18599753|18599753	18600609|18600609	AAGACT	6mer3-8	dme-miR-14-3p
0.01	dme-miR-2a-2-5p	6mer3-8	TGATGA	2L	18599962	18599967	-	2L_18599962_18599967_-	1	1	1	0	CG10413	FBtr0081080|FBtr0343829	18599753|18599753	18600609|18600609	2L	-	18599921	18599982	3'utr	CG10413	FlyBase	G11352.1	TTGTGGTTGTAAAATTGATGATTTCATATTGCACTTAGTTTGTAATCCATTTTTGGAAGACC	13	18599943	0.991598997	8	12	138	0.928571429	1.113943352	0.071428571	0.076923077	0.142857143	13	1	0	13	2L:18599921-18599982	6	CG10413	FBtr0343829|FBtr0081080	18599753|18599753	18600609|18600609	TGATGA	6mer3-8	dme-miR-2a-2-5p
0.01	dme-miR-308-3p	7mer-m1	TGTGATT	2L	18600059	18600065	-	2L_18600059_18600065_-	0.521223855	0.521223855	0.521223855	0	CG10413	FBtr0081080|FBtr0343829	18599753|18599753	18600609|18600609	2L	-	18600045	18600080	3'utr	CG10413	FlyBase	G11353.1	CGATATTAACCTCTTTGTGATTGATTATGAATATCT	24	18600066	0.621603319	4	22	235	0.911764706	0.889301703	0.058823529	0.291666667	0.5	24	0	3	31	2L:18600045-18600080	7	CG10413	FBtr0343829|FBtr0081080	18599753|18599753	18600609|18600609	TGTGATT	7mer-m1	dme-miR-308-3p
0.01	dme-miR-184-5p	6mer3-8	TGATAA	2L	18600571	18600576	-	2L_18600571_18600576_-	1	1	1	0	CG10413	FBtr0081080|FBtr0343829	18599753|18599753	18600609|18600609	2L	-	18600560	18600662	stop_codon	CG10413	FlyBase	G11356.1	CGCCCACCATTCTCGTCCATGGTGTCAGCACGGTGACCTCCACAACGCTCTAGACTTCGAATTGGAGATATTCGCGTTTCCATGAGTGATAAAATCCGGAGTG	53	18600580	0.808499054	8	50	331	0.936507937	1.469822016	0.587301587	0.188679245	0.317460317	53	3	1	59	2L:18600560-18600662	6	CG10413	FBtr0343829|FBtr0081080	18599753|18599753	18600609|18600609	TGATAA	6mer3-8	dme-miR-184-5p
0.01	dme-miR-2a-3p,dme-miR-2b-3p	8mer-A1	CTGTGATA	2L	18661256	18661263	+	2L_18661256_18661263_+	0.650171355	0.650171355	0.650171355	0	MESR3	FBtr0343808|FBtr0343808|FBtr0343808|FBtr0329971|FBtr0329971|FBtr0329971|FBtr0329972|FBtr0329972|FBtr0329972|FBtr0081073|FBtr0081073|FBtr0081073	18661050|18661050|18661050|18661104|18661104|18661104|18661050|18661050|18661050|18661050|18661050|18661050	18661776|18661776|18661776|18661776|18661776|18661776|18661776|18661776|18661776|18661776|18661776|18661776	2L	+	18661020	18661494	stop_codon	MESR3	FlyBase	G5088.1	TCGGACCCCCCAATCCCCAGCAGCATCGTTGAGTAGGGTCGGGCGCGTGGATCTGGAACACGAGCGCCCTATGGTGGCAGAACTGAATCTGCCTCGAAGCCACAACCCAACACAACCACGAAGAAATCCAGGAAAAACCAACCCTTAGTTCGTATGGCTAGTTATAGATCCATTTGTTATAGGCCTAAGTTATGCCAATGTGCGATCCGAGTGCGGAACTCGGCCAACACATTTATCTGTGATACGATTTAGGCGTCTTTACTTTAGAGAGGGATACTGATAACACAATTTGATAAAGAACATTTTTAAACGAAGAACATAGCAAATGAAGCGAGAGTTTTTGCAAGTTATTAAAACATATTAAGCGATTAACGTTTGTCGATAAGCAAGTTTTTTGTA…	1283	18661255	0.98555517	81	1160	9566	0.906088083	1.730844367	0.305051813	0.163678878	0.305051813	1283	120	25	1399	2L:18661020-18661494	8	MESR3	FBtr0081073|FBtr0081073|FBtr0081073|FBtr0329972|FBtr0329972|FBtr0329972|FBtr0329971|FBtr0329971|FBtr0329971|FBtr0343808|FBtr0343808|FBtr0343808	18661050|18661050|18661050|18661050|18661050|18661050|18661104|18661104|18661104|18661050|18661050|18661050	18661776|18661776|18661776|18661776|18661776|18661776|18661776|18661776|18661776|18661776|18661776|18661776	CTGTGATA	8mer-A1	dme-miR-2a-3p,dme-miR-2b-3p
0.01	dme-miR-92b-3p	6mer3-8	GTGCAA	2L	18661728	18661733	+	2L_18661728_18661733_+	1	1	1	0	MESR3	FBtr0343808|FBtr0329971|FBtr0329972|FBtr0081073	18661050|18661104|18661050|18661050	18661776|18661776|18661776|18661776	2L	+	18661629	18661772	3'utr	MESR3	FlyBase	G5090.1	ACATAAATATATATGCTATATTACACCTATCTATATATTATATATAGCTCTAAGCATTACATCATAGCCACTTGTCTGTATGAACTTCATATTTTGCCTGTGCAAAACAATCGCGAGAATCAAATAAAGCTGACAAAGAGAGCC	39	18661701	0.983022018	21	33	287	0.860465116	1.091080469	0.069767442	0.102564103	0.186046512	39	4	2	37	2L:18661629-18661772	6	MESR3	FBtr0081073|FBtr0329972|FBtr0329971|FBtr0343808	18661050|18661050|18661104|18661050	18661776|18661776|18661776|18661776	GTGCAA	6mer3-8	dme-miR-92b-3p
0.01	dme-miR-995-5p	6mer3-8	AATTCG	2L	18684523	18684528	-	2L_18684523_18684528_-	1	1	1	0	msl-1	FBtr0081130	18683718	18685245	2L	-	18684499	18684547	3'utr	msl-1	FlyBase	G11387.1	TTTTGGAGAAAAACAATGAAATTCGTAGACTTATATTTTTAAATATTTT	60	18684522	0.796462289	7	58	577	0.985074627	1.819543936	0.044776119	0.1	0.194029851	60	1	0	66	2L:18684499-18684547	6	msl-1	FBtr0081130	18683718	18685245	AATTCG	6mer3-8	dme-miR-995-5p
0.01	dme-miR-79-3p	7mer-A1	AGCTTTA	2L	18684620	18684626	-	2L_18684620_18684626_-	0.823349562	0.823349562	0.823349562	0	msl-1	FBtr0081130	18683718	18685245	2L	-	18684561	18684647	3'utr	msl-1	FlyBase	G11388.1	TTAGATTGGTTAACTCATCTCAGCTTTATCACCTTTAAAATCGCCCGCACTAAAGTGATAAGAACACGAAAGATATTCACATAAGTT	35	18684628	0.991579344	4	30	316	0.780487805	1.204119983	0.073170732	0.085714286	0.219512195	35	8	1	32	2L:18684561-18684647	7	msl-1	FBtr0081130	18683718	18685245	AGCTTTA	7mer-A1	dme-miR-79-3p
0.01	dme-miR-2a-2-5p	7mer-A1	GATGAGA	2L	18684905	18684911	-	2L_18684905_18684911_-	0.782911824	0.782911824	0.782911824	0	msl-1	FBtr0081130	18683718	18685245	2L	-	18684860	18684924	3'utr	msl-1	FlyBase	G11390.1	TCGTTTCTTATGCGATGAGAGATCTTAAAAGGCAAGTAAATTGAGCTGTCCTATTCAAACATTTT	7	18684914	0.988381823	5	6	51	1	0.954242509	0	0.285714286	0.444444444	7	0	0	9	2L:18684860-18684924	7	msl-1	FBtr0081130	18683718	18685245	GATGAGA	7mer-A1	dme-miR-2a-2-5p
0.01	dme-miR-14-3p	7mer-m8	AAGACTG	2L	18685199	18685205	-	2L_18685199_18685205_-	0.671795832	0.671795832	0.671795832	0	msl-1	FBtr0081130|FBtr0343118	18683718|18684982	18685245|18685245	2L	-	18685175	18685243	3'utr	msl-1	FlyBase	G11392.1	AGGAAACGCCTGGGGGATCTGATACTGGAGCTAAGCAGAAGACTGTCGGTTGGGGGAAGTCGTTGCGTT	20	18685195	0.714050345	7	16	96	0.772727273	0.753327667	0.136363636	0.1	0.181818182	20	3	2	17	2L:18685175-18685243	7	msl-1	FBtr0343118|FBtr0081130	18684982|18683718	18685245|18685245	AAGACTG	7mer-m8	dme-miR-14-3p
0.01	dme-miR-13b-2-5p	6mer3-8	TTTGAC	2L	18697931	18697936	+	2L_18697931_18697936_+	1	1	1	0	CG10338	FBtr0343108|FBtr0081096	18697884|18697884	18698571|18698571	2L	+	18697874	18697946	stop_codon	CG10338	FlyBase	G5102.1	TGGAAGGTGTAGGAGAATGGTGACTTTGATTGCTAGATTTTGACCTTAGTTGCTTGCTTTGACCTGAAGAATT	53	18697931	0.713999041	6	50	395	0.949152542	1.447158031	0.13559322	0.094339623	0.186440678	53	2	1	56	2L:18697874-18697946	6	CG10338	FBtr0081096|FBtr0343108	18697884|18697884	18698571|18698571	TTTGAC	6mer3-8	dme-miR-13b-2-5p
0.01	dme-miR-283-5p	8mer-A1	TGATATTA	2L	18698010	18698017	+	2L_18698010_18698017_+	0.592192292	0.592192292	0.592192292	0	CG10338	FBtr0343108|FBtr0081096	18697884|18697884	18698571|18698571	2L	+	18697947	18698031	3'utr	CG10338	FlyBase	G5103.1	AATTTCATTAGACTTCATTATCATTCTCACATATCTCACATGGCTACCATAGAGCGAAAACATTGATATTAACTAAGTGCTATTG	16	18698009	0.897352355	4	16	108	1	1.255272505	0.222222222	0.125	0.222222222	16	0	0	18	2L:18697947-18698031	8	CG10338	FBtr0081096|FBtr0343108	18697884|18697884	18698571|18698571	TGATATTA	8mer-A1	dme-miR-283-5p
0.01	dme-miR-79-3p	7mer-m8	TAGCTTT	2L	18698047	18698053	+	2L_18698047_18698053_+	0.620204031	0.620204031	0.620204031	0	CG10338	FBtr0343108|FBtr0081096	18697884|18697884	18698571|18698571	2L	+	18698034	18698104	3'utr	CG10338	FlyBase	G5104.1	ATTTACCTAGATTTAGCTTTGTGAATCTCGTTCGCACTTGAACATCTTCCAACTAACTCTGCCTTAGCACA	26	18698055	0.870797669	5	25	237	0.965517241	1.447158031	0.172413793	0.115384615	0.206896552	26	1	0	28	2L:18698034-18698104	7	CG10338	FBtr0081096|FBtr0343108	18697884|18697884	18698571|18698571	TAGCTTT	7mer-m8	dme-miR-79-3p
0.01	dme-miR-275-3p,dme-miR-306-5p	6mer3-8	GTACCT	2L	18700725	18700730	-	2L_18700725_18700730_-	1	1	1	0	CG10376	FBtr0081128	18700604	18701626	2L	-	18700690	18700747	3'utr	CG10376	FlyBase	G11429.1	GATCCCACACAGATTAAGTACCTTTTTATACAAATCCAACGAACCTTTCATGCATTTT	13	18700723	0.983208014	3	12	92	1	1.255272505	0.166666667	0.307692308	0.5	13	0	0	18	2L:18700690-18700747	6	CG10376	FBtr0081128	18700604	18701626	GTACCT	6mer3-8	dme-miR-275-3p,dme-miR-306-5p
0.01	dme-miR-2a-3p,dme-miR-2b-3p	7mer-A1	TGTGATA	2L	18701315	18701321	-	2L_18701315_18701321_-	0.754178804	0.754178804	0.754178804	0	CG10376	FBtr0081128|FBtr0081128|FBtr0081128	18700604|18700604|18700604	18701626|18701626|18701626	2L	-	18701307	18701334	3'utr	CG10376	FlyBase	G11433.1	CGCAATCGTTTAATGTGATACAACGAAA	6	18701322	0.680065494	5	6	35	1	0.84509804	0	0.166666667	0.285714286	6	0	0	7	2L:18701307-18701334	7	CG10376	FBtr0081128|FBtr0081128|FBtr0081128	18700604|18700604|18700604	18701626|18701626|18701626	TGTGATA	7mer-A1	dme-miR-2a-3p,dme-miR-2b-3p
0.01	dme-miR-305-5p	7mer-A1	GTACAAA	2L	18701559	18701565	-	2L_18701559_18701565_-	0.782911824	0.782911824	0.782911824	0	CG10376	FBtr0081128	18700604	18701626	2L	-	18701546	18701587	3'utr	CG10376	FlyBase	G11434.1	CGCCTTGGGATGGGTTAATTTTGTACAAATTCAAAGCAACTT	10	18701568	0.925135535	5	8	87	0.923076923	0.77815125	0.076923077	0.2	0.384615385	10	0	1	12	2L:18701546-18701587	7	CG10376	FBtr0081128	18700604	18701626	GTACAAA	7mer-A1	dme-miR-305-5p
0.01	dme-miR-2a-3p,dme-miR-2b-3p	7mer-A1	TGTGATA	2L	18704413	18704419	+	2L_18704413_18704419_+	0.754178804	0.754178804	0.754178804	0	CG10343	FBtr0081098|FBtr0081098|FBtr0081098	18704335|18704335|18704335	18704454|18704454|18704454	2L	+	18704368	18704427	3'utr	CG10343	FlyBase	G5115.1	CATCGAGGAAACCTTAAATTGAAATCAAAAGCCAATACTATTTTATGTGATAGAATAAAC	13	18704409	0.975584137	4	11	100	0.857142857	1.079181246	0.142857143	0.076923077	0.142857143	13	2	0	12	2L:18704368-18704427	7	CG10343	FBtr0081098|FBtr0081098|FBtr0081098	18704335|18704335|18704335	18704454|18704454|18704454	TGTGATA	7mer-A1	dme-miR-2a-3p,dme-miR-2b-3p
0.01	dme-miR-184-3p	6mer3-8	TCCGTC	2L	18706203	18706208	-	2L_18706203_18706208_-	1	1	1	0	Faf	FBtr0343115	18706008	18706532	2L	-	18706175	18706235	3'utr	Faf	FlyBase	G11451.1	CGTTGTTATGTTAGCTGTACTTATACTTCCGTCTATTTAACGAATAATAGAGGCACATTCT	12	18706209	0.990508639	6	12	124	1	1.230448921	0.058823529	0.333333333	0.529411765	12	0	0	17	2L:18706175-18706235	6	Faf	FBtr0343115	18706008	18706532	TCCGTC	6mer3-8	dme-miR-184-3p
0.01	dme-bantam-3p	6mer3-8	TGATCT	2L	18706342	18706347	-	2L_18706342_18706347_-	1	1	1	0	Faf	FBtr0343115	18706008	18706532	2L	-	18706325	18706360	3'utr	Faf	FlyBase	G11452.1	TAGGTTGATTCTCTGATCTGCCCAACACCATCAACC	6	18706344	0.727158865	3	6	36	1	0.84509804	0	0.166666667	0.285714286	6	0	0	7	2L:18706325-18706360	6	Faf	FBtr0343115	18706008	18706532	TGATCT	6mer3-8	dme-bantam-3p
0.01	dme-miR-980-3p	6mer3-8	GGCAGC	2L	18711278	18711283	-	2L_18711278_18711283_-	1	1	1	0	Irk3	FBtr0081125|FBtr0343114	18711069|18711069	18711336|18711336	2L	-	18711248	18711297	3'utr	Irk3	FlyBase	G11464.1	CGCATTACACTTTTGGCAGCACTATATTAATAACGAATTCAAAAACATTT	8	18711284	0.988187978	3	7	62	1	0.954242509	0	0.125	0.222222222	8	0	0	9	2L:18711248-18711297	6	Irk3	FBtr0081125|FBtr0343114	18711069|18711069	18711336|18711336	GGCAGC	6mer3-8	dme-miR-980-3p
0.01	dme-miR-184-5p	6mer3-8	TGATAA	2L	18833776	18833781	-	2L_18833776_18833781_-	1	1	1	0	CG10600	FBtr0273228|FBtr0081120|FBtr0331194	18833708|18833708|18833708	18834497|18834497|18834497	2L	-	18833687	18833801	3'utr	CG10600	FlyBase	G11472.1	GCGTAGAACAATACACACATTGATAATTACTATATATATATATACCATATATAACTTTAGGACTAAGACAGCTTACACGTTGAAGAAACAATAAAGATTCGGATCGTACAAAATT	20	18833781	0.984725234	10	18	146	0.851851852	1.361727836	0.074074074	0.25	0.444444444	20	4	0	23	2L:18833687-18833801	6	CG10600	FBtr0331194|FBtr0081120|FBtr0273228	18833708|18833708|18833708	18834497|18834497|18834497	TGATAA	6mer3-8	dme-miR-184-5p
0.01	dme-miR-318-3p	6mer3-8	CCCAGT	2L	18833846	18833851	-	2L_18833846_18833851_-	1	1	1	0	CG10600	FBtr0273228|FBtr0081120|FBtr0331194	18833708|18833708|18833708	18834497|18834497|18834497	2L	-	18833826	18833851	3'utr	CG10600	FlyBase	G11473.1	CCCAGTTTGATTTCCTTCTCAACAAC	8	18833840	0.64628406	3	8	63	1	0.954242509	0.444444444	0.125	0.222222222	8	0	0	9	2L:18833826-18833851	6	CG10600	FBtr0331194|FBtr0081120|FBtr0273228	18833708|18833708|18833708	18834497|18834497|18834497	CCCAGT	6mer3-8	dme-miR-318-3p
0.01	dme-miR-1008-3p	6mer3-8	AGCTGT	2L	18833929	18833934	-	2L_18833929_18833934_-	0.999998255	0.844417637	0.922207946	0.110012168	CG10600	FBtr0273228|FBtr0081120|FBtr0331194	18833708|18833708|18833708	18834497|18834497|18834497	2L	-	18833915	18833962	3'utr	CG10600	FlyBase	G11474.1	AAGTTTTTTAATGCAGGCTGGTACACTGAGCTGTTATAGTGTGTATTT	5	18833936	0.9850188	3	4	39	0.8	0.602059991	0.2	0	0	5	1	0	4	2L:18833915-18833962	6	CG10600	FBtr0331194|FBtr0081120|FBtr0273228	18833708|18833708|18833708	18834497|18834497|18834497	AGCTGT	6mer3-8	dme-miR-1008-3p
0.01	dme-miR-283-5p	6mer2-7	GATATT	2L	18834198	18834203	-	2L_18834198_18834203_-	1	1	1	0	CG10600	FBtr0273228|FBtr0081120|FBtr0331194	18833708|18833708|18833708	18834497|18834497|18834497	2L	-	18834178	18834256	3'utr	CG10600	FlyBase	G11476.1	GCAGGAGTCGCTATTATACCATTTATTTTGAAAATTGTTATTCCTTGTTCTGCGATATTGAGCAGCCACAGTTTTGTGC	23	18834208	0.990206449	8	22	221	0.962962963	1.414973348	0.296296296	0.173913043	0.296296296	23	1	0	26	2L:18834178-18834256	6	CG10600	FBtr0331194|FBtr0081120|FBtr0273228	18833708|18833708|18833708	18834497|18834497|18834497	GATATT	6mer2-7	dme-miR-283-5p
0.01	dme-bantam-3p	7mer-A1	GATCTCA	2L	18834354	18834360	-	2L_18834354_18834360_-	0.823349562	0.823349562	0.823349562	0	CG10600	FBtr0273228|FBtr0081120|FBtr0331194	18833708|18833708|18833708	18834497|18834497|18834497	2L	-	18834334	18834394	3'utr	CG10600	FlyBase	G11477.1	AACGGATTTCGAGTAGCTGAATCCTTTAAAGGAAGATCTCAACTCTGAAAGGGATTTCAAT	25	18834371	0.670145898	10	25	145	1	1.477121255	0.066666667	0.16	0.3	25	0	0	30	2L:18834334-18834394	7	CG10600	FBtr0331194|FBtr0081120|FBtr0273228	18833708|18833708|18833708	18834497|18834497|18834497	GATCTCA	7mer-A1	dme-bantam-3p
0.01	dme-miR-282-5p	7mer-m8	AGAGGCT	2L	18834458	18834464	-	2L_18834458_18834464_-	0.631524569	0.631524569	0.631524569	0	CG10600	FBtr0273228|FBtr0081120|FBtr0331194	18833708|18833708|18833708	18834497|18834497|18834497	2L	-	18834425	18834570	stop_codon	CG10600	FlyBase	G11478.1	CTCATCATCGACATCCTCGGCAACAACGAATAGTTCGCTCTCCTCTTACGCCGGTTCCAACAATAGCTTTTGAAACTGGGAAAAGAAATGGACGGAAAGCGAGAGTAGAGGCTCCTATTTGGACTTTATGTGAAACTATATATTTT	271	18834465	0.97438594	18	269	1661	0.993865031	2.51054501	0.457055215	0.162361624	0.303680982	271	2	0	324	2L:18834425-18834570	7	CG10600	FBtr0331194|FBtr0081120|FBtr0273228	18833708|18833708|18833708	18834497|18834497|18834497	AGAGGCT	7mer-m8	dme-miR-282-5p
0.01	dme-miR-317-3p	7mer-A1	GTGTTCA	2L	18951229	18951235	-	2L_18951229_18951235_-	0.823349562	0.823349562	0.823349562	0	Nedd8	FBtr0342928|FBtr0081192	18951004|18951145	18951240|18951240	2L	-	18951217	18951300	stop_codon	Nedd8	FlyBase	G11525.1	GTTCTTCACTTGGTATTGGCTCTGCGAGGAGGTGATTCAATCCTAACACCTTGTGTGTAACTAGCGTGTTCATAAGTGGAAAAC	10	18951228	0.988259449	6	8	75	0.916666667	0.740362689	0.416666667	0.2	0.333333333	10	0	1	11	2L:18951217-18951300	7	Nedd8	FBtr0342928	18951004	18951240	GTGTTCA	7mer-A1	dme-miR-317-3p
0.01	dme-miR-308-3p	7mer-m1	TGTGATT	2L	18957924	18957930	-	2L_18957924_18957930_-	0.443131018	0.443131018	0.443131018	0	Nak	FBtr0340325|FBtr0081187	18957730|18957898	18958299|18958299	2L	-	18957907	18957952	3'utr	Nak	FlyBase	G11531.1	ATTATATATTTATACAAAACTATGTGATTATACACCCACACCCAAT	28	18957923	0.971102071	3	28	172	1	1.556302501	0	0.285714286	0.444444444	28	0	0	36	2L:18957907-18957952	7	Nak	FBtr0081187|FBtr0340325	18957898|18957730	18958299|18958299	TGTGATT	7mer-m1	dme-miR-308-3p
0.01	dme-miR-92b-3p	6mer3-8	GTGCAA	2L	18958064	18958069	-	2L_18958064_18958069_-	1	1	1	0	Nak	FBtr0340325|FBtr0081187	18957730|18957898	18958299|18958299	2L	-	18957985	18958090	3'utr	Nak	FlyBase	G11532.1	AATACCTATAACTGTTATTTAGTGCAAAAATTTAAACTAGTTTTAGAAGCGAAACATGTTTTAGAATTTATACAGTGCGTAAGTTTACCAAAGTTACATTTATTTT	21	18958072	0.985143957	8	20	171	0.96	1.380211242	0.04	0.19047619	0.32	21	1	0	24	2L:18957985-18958090	6	Nak	FBtr0081187|FBtr0340325	18957898|18957730	18958299|18958299	GTGCAA	6mer3-8	dme-miR-92b-3p
0.01	dme-miR-14-3p	7mer-A1	AGACTGA	2L	18958258	18958264	-	2L_18958258_18958264_-	0.823349562	0.823349562	0.823349562	0	Nak	FBtr0340325|FBtr0081187	18957730|18957898	18958299|18958299	2L	-	18958245	18958292	3'utr	Nak	FlyBase	G11533.2	AGTGGGGCGAGACCATCAAGGAGACCTGAGACTGAGTGTTTCAAATTA	165	18958266	0.966311253	6	159	540	0.961904762	2.305351369	0.138095238	0.224242424	0.39047619	165	8	0	202	2L:18958245-18958292	7	Nak	FBtr0081187|FBtr0340325	18957898|18957730	18958299|18958299	AGACTGA	7mer-A1	dme-miR-14-3p
0.01	dme-miR-79-3p	8mer-A1	TAGCTTTA	2L	18961469	18961476	-	2L_18961469_18961476_-	0.625364009	0.625364009	0.625364009	0	Nak	FBtr0340326|FBtr0081189	18960925|18961114	18962750|18962873	2L	-	18961463	18961492	3'utr	Nak	FlyBase	G11544.1	AATTGAAATGTTCAATTAGCTTTAATTACT	12	18961477	0.785599795	2	12	109	1	1.204119983	0.25	0.166666667	0.375	12	0	0	16	2L:18961463-18961492	8	Nak	FBtr0081189|FBtr0340326	18961114|18960925	18962873|18962750	TAGCTTTA	8mer-A1	dme-miR-79-3p
0.01	dme-miR-8-3p	7mer-m8	CAGTATT	2L	18977655	18977661	-	2L_18977655_18977661_-	0.661615243	0.661615243	0.661615243	0	Swip-1	FBtr0340322	18977517	18978354	2L	-	18977634	18977685	3'utr	Swip-1	FlyBase	G11555.2	AAAGTAAAACAATAAGTTTCGATTCAGTATTTCACGTTTAAAGTTAGCGATT	72	18977663	0.780386058	7	64	605	0.875	1.886490725	0.056818182	0.208333333	0.352272727	72	11	0	77	2L:18977634-18977685	7	Swip-1	FBtr0340322	18977517	18978354	CAGTATT	7mer-m8	dme-miR-8-3p
0.01	dme-miR-965-3p	7mer-m8	TACGCTT	2L	18978265	18978271	-	2L_18978265_18978271_-	0.620204855	0.620204855	0.620204855	0	Swip-1	FBtr0340322	18977517	18978354	2L	-	18978156	18978317	3'utr	Swip-1	FlyBase	G11557.2	CTGGCGTAGGTTAATCGAATGTGGAACTAATCCCGGGAGAAGAGGATACGCTTCGTACAAGCATTTTTCAAGCATCACATACTCTAATTATATTCATACTTATCGCCCCATACATATAAAAACTCGATTTGCTGGCAAAAACATCTTGGGAATTGAATGTTA	752	18978287	0.85864425	31	706	2827	0.953810624	2.01389006	0.282909931	0.123670213	0.239030023	752	33	7	826	2L:18978156-18978317	7	Swip-1	FBtr0340322	18977517	18978354	TACGCTT	7mer-m8	dme-miR-965-3p
0.01	dme-miR-252-5p	8mer-A1	GTACTTAA	2L	19008169	19008176	+	2L_19008169_19008176_+	0.500120318	0.500120318	0.500120318	0	CG31793	FBtr0340318|FBtr0081138	19008052|19008052	19008234|19008234	2L	+	19008129	19008187	3'utr	CG31793	FlyBase	G5156.1	TCGTGGTCATAGATTCAGTTTTATAGAATACAAAACGTTTGTACTTAAGGGAGTAAAGC	19	19008168	0.797798843	3	19	146	1	1.342422681	0.045454545	0.157894737	0.272727273	19	0	0	22	2L:19008129-19008187	8	CG31793	FBtr0081138|FBtr0340318	19008052|19008052	19008234|19008234	GTACTTAA	8mer-A1	dme-miR-252-5p
0.01	dme-miR-9b-5p,dme-miR-9c-5p	7mer-m8	ACCAAAG	2L	19041185	19041191	+	2L_19041185_19041191_+	0.671796082	0.671796082	0.671796082	0	mib2	FBtr0336840|FBtr0336841|FBtr0081142	19041121|19041121|19041121	19041473|19041541|19041541	2L	+	19041148	19041201	3'utr	mib2	FlyBase	G5180.1	AGCAAAGGCGGCAGGATCAGCAGCAATTCAAACAGCAACCAAAGTGGCTTGTAT	9	19041194	0.924647342	3	9	30	1	1	0	0.111111111	0.2	9	0	0	10	2L:19041148-19041201	7	mib2	FBtr0336840|FBtr0336841|FBtr0081142	19041121|19041121|19041121	19041473|19041541|19041541	ACCAAAG	7mer-m8	dme-miR-9b-5p,dme-miR-9c-5p
0.01	dme-miR-305-3p	6mer3-8	ATGTGC	2L	19041244	19041249	+	2L_19041244_19041249_+	1	0.999999999	1	0	mib2	FBtr0336840|FBtr0336841|FBtr0081142	19041121|19041121|19041121	19041473|19041541|19041541	2L	+	19041211	19041257	3'utr	mib2	FlyBase	G5181.1	CACAAAACAAACACACACTCACATTGCCGTGTCATGTGCAAATCGAA	6	19041235	0.959420325	4	6	30	1	0.84509804	0.285714286	0.166666667	0.285714286	6	0	0	7	2L:19041211-19041257	6	mib2	FBtr0336840|FBtr0336841|FBtr0081142	19041121|19041121|19041121	19041473|19041541|19041541	ATGTGC	6mer3-8	dme-miR-305-3p
0.01	dme-miR-305-3p	7mer-m1	TGTGCCG	2L	19043405	19043411	+	2L_19043405_19043411_+	0.570458338	0.825582373	0.698020355	0.180399981	Catsup	FBtr0081143	19043349	19043614	2L	+	19043308	19043409	stop_codon	Catsup	FlyBase	G5188.1	AACCGGCGTAGCCCTAATGATCGTTATCGCCAAGTTCGAGTAATATCAAAATTGTGGAAAGTTAACACAAAAAAGATCTAATTGCATGTACTGAAAGTGTGC	35	19043389	0.937414963	8	34	185	0.933333333	1.021189299	0.266666667	0.2	0.377777778	35	0	3	42	2L:19043308-19043409	5	Catsup	FBtr0081143	19043349	19043614	TGTGCCG	7mer-m1	dme-miR-305-3p
0.01	dme-miR-1006-3p	6mer3-8	CGAATT	2L	19057607	19057612	+	2L_19057607_19057612_+	1	1	1	0	CG10492	FBtr0113043|FBtr0081148	19057519|19057519	19058410|19058821	2L	+	19057544	19057642	3'utr	CG10492	FlyBase	G5229.1	TACATATATGGAAATATTATTACTGCTATATTAATGATTATGCATAATCCTTACCTACTTATACGAATTACCATTTATTATGATTGTGTAGTGCGGAAA	13	19057629	0.988927074	11	12	112	0.941176471	1.204119983	0.470588235	0.307692308	0.470588235	13	1	0	16	2L:19057544-19057642	6	CG10492	FBtr0081148|FBtr0113043	19057519|19057519	19058821|19058410	CGAATT	6mer3-8	dme-miR-1006-3p
0.01	dme-bantam-3p	6mer3-8	TGATCT	2L	19058231	19058236	+	2L_19058231_19058236_+	1	0.88299254	0.94149627	0.082736797	CG10492	FBtr0113043|FBtr0081148	19057519|19057519	19058410|19058821	2L	+	19058177	19058270	3'utr	CG10492	FlyBase	G5233.1	GTGTAGCAGCACAGTGTGCATAGTTAACCGACTTCTGATTCCAACCGAGCCCTCTGATCTACTAACACCCTGTACTCTAGTTACTCCGCCATCT	20	19058215	0.966465711	8	19	98	0.958333333	1.361727836	0.166666667	0.15	0.291666667	20	1	0	23	2L:19058177-19058270	6	CG10492	FBtr0081148|FBtr0113043	19057519|19057519	19058821|19058410	TGATCT	6mer3-8	dme-bantam-3p
0.01	dme-miR-970-3p	7mer-m8	TCTTATG	2L	19058620	19058626	+	2L_19058620_19058626_+	0.423880853	0.658999343	0.541440098	0.166253815	CG10492	FBtr0081148	19057519	19058821	2L	+	19058569	19058634	3'utr	CG10492	FlyBase	G5236.1	CGCCAAAACCGCCCACGGTTGACCACAAAATACAATTGCCTGCCCTTAGTTTCTTATGTATAGACG	24	19058605	0.988329383	5	23	213	0.96	1.380211242	0.08	0.041666667	0.08	24	1	0	24	2L:19058569-19058634	7	CG10492	FBtr0081148	19057519	19058821	TCTTATG	7mer-m8	dme-miR-970-3p
0.01	dme-miR-932-5p	6mer3-8	GGAATT	2L	19069445	19069450	+	2L_19069445_19069450_+	1	1	1	0	CG17343	FBtr0081151	19065246	19069673	2L	+	19069444	19069501	3'utr	CG17343	FlyBase	G5241.1	GGGAATTAACACTTTGATCGTCACTACCTCAATGGATGAAGCACTTAGTTTTTAAGAA	32	19069457	0.76503057	9	31	222	0.974358974	1.579783597	0.076923077	0.15625	0.307692308	32	1	0	38	2L:19069444-19069501	6	CG17343	FBtr0081151	19065246	19069673	GGAATT	6mer3-8	dme-miR-932-5p
0.01	dme-miR-932-5p	7mer-A1	GAATTGA	2L	19069567	19069573	+	2L_19069567_19069573_+	0.823349562	0.823349562	0.823349562	0	CG17343	FBtr0081151	19065246	19069673	2L	+	19069535	19069593	3'utr	CG17343	FlyBase	G5242.1	TTGTGCTTTTTCGCGCACTGCAAGCGAAATTAGAATTGATCGTCGTAGTTCACTAATAT	37	19069570	0.7690261	7	33	303	0.886363636	1.290034611	0.068181818	0.162162162	0.295454545	37	4	1	39	2L:19069535-19069593	7	CG17343	FBtr0081151	19065246	19069673	GAATTGA	7mer-A1	dme-miR-932-5p
0.01	dme-miR-14-3p	6mer2-7	AGACTG	2L	19069642	19069647	+	2L_19069642_19069647_+	1	1	1	0	CG17343	FBtr0081151	19065246	19069673	2L	+	19069615	19069663	3'utr	CG17343	FlyBase	G5243.1	ACCTCAATTAGTTGGTGCCAAACAGCCAGACTGTTAAATATAAGAATTC	84	19069648	0.668437311	4	82	375	0.970588235	1.995635195	0.029411765	0.19047619	0.333333333	84	3	0	99	2L:19069615-19069663	6	CG17343	FBtr0081151	19065246	19069673	AGACTG	6mer2-7	dme-miR-14-3p
0.01	dme-miR-1002-5p	6mer3-8	CTACTT	2L	19171327	19171332	+	2L_19171327_19171332_+	0.999222427	0.999155671	0.999189049	4.72E-05	brat	FBtr0081158|FBtr0081159|FBtr0344846|FBtr0081160	19171258|19171258|19171258|19171258	19171852|19172567|19172567|19179758	2L	+	19171255	19171544	stop_codon	brat	FlyBase	G5274.1	TGTAAACACACAGACACACACACTCCATGGATGTGAGTCCGGAAAGGAGGAGGATCTGTGGTCCGGCACTCACTACTTCTATAGGCTAAGTTCTCAATAGTCTGACTTGCTCGGTCTCTCCAGCTCTAATTCTAAATCTACACAATCGAAGTTGAAATCGAAATCTATAAGATCCCTACTATCTCCCCCGATCTGTCATCTCTCATAGCCTTAGACTTTGCTCGCTATGTAATAACACACACGCACACTGTTGGAATGATTTTTATTATCTTTTAAATTATTGTTGAATT	377	19171352	0.986517778	48	347	2969	0.920993228	1.531478917	0.198645598	0.148541114	0.275395034	377	24	11	408	2L:19171255-19171544	6	brat	FBtr0081159|FBtr0344846|FBtr0081160|FBtr0081158	19171258|19171258|19171258|19171258	19172567|19172567|19179758|19171852	CTACTT	6mer3-8	dme-miR-1002-5p
0.01	dme-miR-252-5p	6mer3-8	GTACTT	2L	19171600	19171605	+	2L_19171600_19171605_+	1	1	1	0	brat	FBtr0081158|FBtr0081159|FBtr0344846|FBtr0081160	19171258|19171258|19171258|19171258	19171852|19172567|19172567|19179758	2L	+	19171567	19171724	5'utr	brat	FlyBase	G5275.1	ATTTACACTGTTAAGCTTAGTTTTTATTTGTGCGTACTTGTTTATGATAAATATATATTATGTGTATTCATGTTCATGTTCAAATCGGATAGTGCCGCCGCCTCTCTATATCTTTGCACACTTCTCACTTCAAACCCTCGTATCTCTATCTCGCGTGC	75	19171605	0.846700112	27	64	715	0.833333333	1.176091259	0.155555556	0.186666667	0.322222222	75	11	4	75	2L:19171567-19171724	6	brat	FBtr0081159|FBtr0344846|FBtr0081160|FBtr0081158	19171258|19171258|19171258|19171258	19172567|19172567|19179758|19171852	GTACTT	6mer3-8	dme-miR-252-5p
0.01	dme-miR-980-5p	6mer3-8	GAAAAA	2L	19171852	19171857	+	2L_19171852_19171857_+	1	1	1	0	brat	FBtr0081159|FBtr0344846|FBtr0081160	19171258|19171258|19171258	19172567|19172567|19179758	2L	+	19171764	19171874	5'utr	brat	FlyBase	G5276.1	AAACAAAAAAAATGACACTTTTTAACTATATATAGTAGATACCAGAAGAAATCCCTCCACTTTTTTTATGTTCGTTGCCGACTGCAAGGAAAAAAAAGGAAAAAAATTATG	93	19171825	0.979053321	20	81	549	0.875	1.322219295	0.075	0.204301075	0.383333333	93	11	4	105	2L:19171764-19171874	6	brat	FBtr0081159|FBtr0344846|FBtr0081160	19171258|19171258|19171258	19172567|19172567|19179758	GAAAAA	6mer3-8	dme-miR-980-5p
0.01	dme-miR-1008-3p	6mer3-8	AGCTGT	2L	19172049	19172054	+	2L_19172049_19172054_+	1	1	1	0	brat	FBtr0081159|FBtr0344846|FBtr0081160	19171258|19171258|19171258	19172567|19172567|19179758	2L	+	19171911	19172183	5'utr	brat	FlyBase	G5277.1	AACCGCCAACAAAATGGAGCCGCGTATCGAGCATTAATTAATTAATAATTGATTGTAATTTTTAGATATATGATTGCGCAAATTGTTTGTTATTATTATTTTTGATTGCATAAACATTTGATACATTATATATTATATAGCTGTTTTTTACGTTTATAAATTATTTTTGATTATACCACTTATTGATTACTGATTATTTATATTTATATACATTAATTAATTATCCTCTAAGACATGTTTGCTACTTTTATACGAAATCAACCGAACCCAAAA	121	19172058	0.999927854	45	112	1283	0.917808219	1.649983544	0.095890411	0.173553719	0.315068493	121	10	2	134	2L:19171911-19172183	6	brat	FBtr0081159|FBtr0344846|FBtr0081160	19171258|19171258|19171258	19172567|19172567|19179758	AGCTGT	6mer3-8	dme-miR-1008-3p
0.01	dme-miR-980-5p	7mer-A1	AAAAACA	2L	19172355	19172361	+	2L_19172355_19172361_+	0.782911824	0.782911824	0.782911824	0	brat	FBtr0081159|FBtr0344846|FBtr0081160	19171258|19171258|19171258	19172567|19172567|19179758	2L	+	19172212	19172393	5'utr	brat	FlyBase	G5278.1	AATTTTTATACTCGCTTAGAATTTATGTTTTCCATTGTTTTATTGTAACCACGACAGCGGAAAGAAAAGATGGAATTACCTACCTACACCGTAATAATAATGCAGACAAAAACCCACTGGCGATTCTTTAATTTAATTTAAACAAAAACAACTGAACGCACTGAGAATAGTTGAAATTTTTG	49	19172364	0.965859315	16	40	231	0.857142857	1.380211242	0.071428571	0.12244898	0.232142857	49	7	1	48	2L:19172212-19172393	7	brat	FBtr0081159|FBtr0344846|FBtr0081160	19171258|19171258|19171258	19172567|19172567|19179758	AAAAACA	7mer-A1	dme-miR-980-5p
0.01	dme-miR-8-3p	6mer2-7	AGTATT	2L	19172669	19172674	+	2L_19172669_19172674_+	0.999999998	0.999999998	0.999999998	0	brat	FBtr0081160	19171258	19179758	2L	+	19172635	19172683	3'utr	brat	FlyBase	G5280.1	GTATCTTGAGGATGTGTGTGCATAGATCTAATTGAGTATTTAAAAGTAA	12	19172666	0.798441665	7	12	98	1	1.255272505	0.111111111	0.25	0.5	12	0	0	18	2L:19172635-19172683	6	brat	FBtr0081160	19171258	19179758	AGTATT	6mer2-7	dme-miR-8-3p
0.01	dme-miR-14-3p	6mer3-8	AAGACT	2L	19172714	19172719	+	2L_19172714_19172719_+	0.999999998	0.999999998	0.999999998	0	brat	FBtr0081160	19171258	19179758	2L	+	19172688	19172735	3'utr	brat	FlyBase	G5281.1	TAACTAAAAGTTGGCAATCAGCGCAGAAGACTTGAAACATTTATAACT	56	19172705	0.896557466	5	47	194	0.885245902	1.431363764	0.049180328	0.089285714	0.163934426	56	6	1	54	2L:19172688-19172735	6	brat	FBtr0081160	19171258	19179758	AAGACT	6mer3-8	dme-miR-14-3p
0.01	dme-miR-970-3p	6mer2-7	CTTATG	2L	19172881	19172886	+	2L_19172881_19172886_+	0.999999998	0.999999998	0.999999998	0	brat	FBtr0081160	19171258	19179758	2L	+	19172884	19172942	3'utr	brat	FlyBase	G5283.1	ATGTTTACTTCCTTGACAGAAATAGGGACTAAATACGAAAGCCACACGGTGGGCAACAA	16	19172896	0.961923938	5	14	71	0.952380952	1.301029996	0.047619048	0.25	0.428571429	16	1	0	20	2L:19172884-19172942	2	brat	FBtr0081160	19171258	19179758	CTTATG	6mer2-7	dme-miR-970-3p
0.01	dme-miR-92b-3p	6mer2-7	TGCAAT	2L	19173019	19173024	+	2L_19173019_19173024_+	0.999999998	0.999999998	0.999999998	0	brat	FBtr0081160	19171258	19179758	2L	+	19172967	19173041	3'utr	brat	FlyBase	G5284.1	CGTCACATATCCTCTTGATCTGTTGCGCACCGTGTGCACATGGACTTCTAATTGCAATGATTTAGTTAAAGCATT	813	19173007	0.926654495	11	804	6655	0.990131579	2.95568775	0.060307018	0.108241082	0.20504386	813	9	0	903	2L:19172967-19173041	6	brat	FBtr0081160	19171258	19179758	TGCAAT	6mer2-7	dme-miR-92b-3p
0.01	dme-miR-980-5p	6mer2-7	AAAAAC	2L	19173437	19173442	+	2L_19173437_19173442_+	0.996637079	0.999996696	0.998316887	0.002375596	brat	FBtr0081160	19171258	19179758	2L	+	19173391	19173485	3'utr	brat	FlyBase	G5287.1	GTTTCCCCCCTTCCTCATCCTCTTTATATTCCCTTGTTTGTTTTGAAAAAACGCCTTGCTCTGTGTAATTTCTGATTTGCTTGACCTATTATTTT	31	19173450	0.910840651	17	31	304	1	1.612783857	0.146341463	0.258064516	0.43902439	31	0	0	41	2L:19173391-19173485	6	brat	FBtr0081160	19171258	19179758	AAAAAC	6mer2-7	dme-miR-980-5p
0.01	dme-miR-304-5p	8mer-A1	TGAGATTA	2L	19173529	19173536	+	2L_19173529_19173536_+	0.625363358	0.523139895	0.574251626	0.07228293	brat	FBtr0081160	19171258	19179758	2L	+	19173494	19173548	3'utr	brat	FlyBase	G5288.1	GATAATTACCTATGTTTTGTGTGTATCTACTTAAGTGAGATTATTAAATATACGA	23	19173528	0.969755715	8	21	212	0.923076923	1.380211242	0.038461538	0.086956522	0.192307692	23	2	0	24	2L:19173494-19173548	8	brat	FBtr0081160	19171258	19179758	TGAGATTA	8mer-A1	dme-miR-304-5p
0.01	dme-miR-2b-2-5p	7mer-m8	TTGAAGA	2L	19173609	19173615	+	2L_19173609_19173615_+	0.631525998	0.631525854	0.631525926	7.07E-08	brat	FBtr0081160	19171258	19179758	2L	+	19173562	19173707	3'utr	brat	FlyBase	G5289.1	AGTTCTTTCTTGTTGTAATCTTAATTGACTTTAATCGACCTATTGTATTGAAGATTAATGTATCGATGTAATGGTAGCTGTAATAACGACAAAGGGTTTAAACAAAGTATTGTACGTTTTCTGTGTGAGAAACACTTTTTACTTGA	85	19173633	0.985533348	20	80	657	0.932692308	1.986771734	0.298076923	0.211764706	0.355769231	85	7	0	97	2L:19173562-19173707	7	brat	FBtr0081160	19171258	19179758	TTGAAGA	7mer-m8	dme-miR-2b-2-5p
0.01	dme-miR-92b-3p	6mer3-8	GTGCAA	2L	19174103	19174108	+	2L_19174103_19174108_+	0.999999998	0.999999998	0.999999998	0	brat	FBtr0081160	19171258	19179758	2L	+	19174077	19174115	3'utr	brat	FlyBase	G5292.1	AGACAGCAAATGTACATCTGTGCTCTGTGCAAAAATGTT	5	19174087	0.979101796	2	5	33	1	0.698970004	0	0	0	5	0	0	5	2L:19174077-19174115	6	brat	FBtr0081160	19171258	19179758	GTGCAA	6mer3-8	dme-miR-92b-3p
0.01	dme-miR-14-3p	6mer2-7	AGACTG	2L	19174483	19174488	+	2L_19174483_19174488_+	0.999999977	0.998645862	0.99932292	0.000957493	brat	FBtr0081160	19171258	19179758	2L	+	19174464	19174502	3'utr	brat	FlyBase	G5294.1	GATGAATTGAGAATCTAATAGACTGTGCAACCACAAAAA	46	19174482	0.891133762	5	44	235	0.96	1.380211242	0	0.086956522	0.16	46	1	1	48	2L:19174464-19174502	6	brat	FBtr0081160	19171258	19179758	AGACTG	6mer2-7	dme-miR-14-3p
0.01	dme-miR-996-3p,dme-miR-279-3p	8mer-A1	TCTAGTCA	2L	19177915	19177922	+	2L_19177915_19177922_+	0.63113665	0.63113665	0.63113665	0	brat	FBtr0336627|FBtr0081160	19177522|19171258	19179758|19179758	2L	+	19177881	19177935	3'utr	brat	FlyBase	G5295.1	ATATAGTGCAACTAAGCCGATCATGGTATCATCATCTAGTCATCATGCATACATA	17	19177912	0.980899443	7	17	122	1	1.380211242	0.041666667	0.352941176	0.541666667	17	0	0	24	2L:19177881-19177935	8	brat	FBtr0336627|FBtr0081160	19177522|19171258	19179758|19179758	TCTAGTCA	8mer-A1	dme-miR-996-3p,dme-miR-279-3p
0.01	dme-miR-92b-3p	7mer-m8	GTGCAAT	2L	19179882	19179888	-	2L_19179882_19179888_-	0.657411152	0.659000076	0.658205614	0.001123522	CG17568	FBtr0081233	19179747	19179946	2L	-	19179873	19179901	3'utr	CG17568	FlyBase	G11636.1	ATCAGATAGGAATGTGCAATCTCAAATTT	13	19179888	0.799746802	2	11	70	0.933333333	0.84509804	0.133333333	0.153846154	0.266666667	13	0	1	14	2L:19179873-19179901	7	CG17568	FBtr0081233	19179747	19179946	GTGCAAT	7mer-m8	dme-miR-92b-3p
0.01	dme-miR-9b-5p,dme-miR-9c-5p	7mer-A1	CCAAAGA	2L	19189662	19189668	+	2L_19189662_19189668_+	0.823349562	0.823349562	0.823349562	0	pigeon	FBtr0302561|FBtr0081194	19189305|19189584	19189938|19189938	2L	+	19189596	19189861	3'utr	pigeon	FlyBase	G5309.1	AAGAGTAACTAATGAAGTATTGTGTCAAATTATCAAGTACTTAGCCAAGGCCAGTTTGCAAATATTCCAAAGATTTGATTTGTCAAATGTATTAGTTAAGATTCTTCTCGTGCAGCTTTGATTTTTGTTAGGGTTCTTCTGTGTGCTTTTAGTATTAATTTTCTGTTCCTATTATTTGTGTAACGACTGATACACATTCCAAGTCTGTAATTATAAATTATTTATGTTGTTAATTGATGTACCTAAAATCATGTACGTATTTATAT	326	19189660	0.837831772	58	307	3172	0.950904393	1.611605309	0.124031008	0.165644172	0.297157623	326	11	8	368	2L:19189596-19189861	7	pigeon	FBtr0302561|FBtr0081194	19189305|19189584	19189938|19189938	CCAAAGA	7mer-A1	dme-miR-9b-5p,dme-miR-9c-5p
0.01	dme-miR-283-5p	6mer3-8	TGATAT	2L	19338722	19338727	-	2L_19338722_19338727_-	1	1	1	0	dnt	FBtr0336820|FBtr0081224	19338667|19338676	19339164|19339164	2L	-	19338708	19338756	3'utr	dnt	FlyBase	G11640.1	AATTTACCGTTTATACGAGAGATCAAACATGATATACAAATATATACAC	30	19338734	0.971582474	4	29	191	0.96875	1.491361694	0.1875	0.066666667	0.125	30	1	0	31	2L:19338708-19338756	6	dnt	FBtr0336820|FBtr0081224	19338667|19338676	19339164|19339164	TGATAT	6mer3-8	dme-miR-283-5p
0.01	dme-miR-283-5p	8mer-m1	TGATATTT	2L	19338842	19338849	-	2L_19338842_19338849_-	0.555593841	0.555593841	0.555593841	0	dnt	FBtr0336820|FBtr0081224	19338667|19338676	19339164|19339164	2L	-	19338827	19338881	3'utr	dnt	FlyBase	G11641.1	CTAGCTAAAACAAAGGCCGAAATCAAATATAGTGATATTTATAAATAGAGATAGC	26	19338853	0.824696096	8	22	194	0.866666667	1.414973348	0.133333333	0.153846154	0.266666667	26	4	0	26	2L:19338827-19338881	8	dnt	FBtr0336820|FBtr0081224	19338667|19338676	19339164|19339164	TGATATTT	8mer-m1	dme-miR-283-5p
0.01	dme-miR-318-3p	8mer-A1	CCCAGTGA	2L	19390517	19390524	-	2L_19390517_19390524_-	0.678004647	0.678004647	0.678004647	0	CG17544	FBtr0081216|FBtr0300822|FBtr0081218|FBtr0081217	19390368|19390368|19390368|19390368	19390668|19390668|19390668|19390668	2L	-	19390510	19390542	3'utr	CG17544	FlyBase	G11650.1	ATGGCCAACTACATTGATCCCAGTGAAAGGTTT	12	19390529	0.694743677	2	12	61	1	1.113943352	0.153846154	0.083333333	0.153846154	12	0	0	13	2L:19390510-19390542	8	CG17544	FBtr0081217|FBtr0081218|FBtr0300822|FBtr0081216	19390368|19390368|19390368|19390368	19390668|19390668|19390668|19390668	CCCAGTGA	8mer-A1	dme-miR-318-3p
0.01	dme-miR-31a-5p	8mer-A1	TCTTGCCA	2L	19429101	19429108	+	2L_19429101_19429108_+	0.631136385	0.631136385	0.631136385	0	CG16771	FBtr0334164|FBtr0302874|FBtr0302938|FBtr0334165|FBtr0081204	19429037|19429037|19429037|19429037|19429037	19429224|19429224|19429224|19429224|19429224	2L	+	19429057	19429161	3'utr	CG16771	FlyBase	G5315.1	AGCCAACAAAACACTTTGATATATGTAGTTATAATGAAAACTGTTCTTGCCAAGCTTACAAATTAGATATAAGTCAAAGATTGGGTCACCGAAATAGGACATGAG	42	19429100	0.974806979	13	40	272	0.97826087	1.653212514	0.260869565	0.095238095	0.173913043	42	1	0	45	2L:19429057-19429161	8	CG16771	FBtr0334165|FBtr0302938|FBtr0302874|FBtr0334164|FBtr0081204	19429037|19429037|19429037|19429037|19429037	19429224|19429224|19429224|19429224|19429224	TCTTGCCA	8mer-A1	dme-miR-31a-5p
0.01	dme-miR-79-3p	6mer3-8	TAGCTT	2L	1943248	1943253	+	2L_1943248_1943253_+	1	1	1	0	CG7337	FBtr0309828|FBtr0333006|FBtr0110882|FBtr0113011|FBtr0113012|FBtr0077811|FBtr0110883|FBtr0333007	1942964|1942964|1942964|1942964|1942964|1942964|1942964|1942964	1943818|1943818|1943939|1944289|1943461|1943818|1943947|1943461	2L	+	1943220	1943357	3'utr	CG7337	FlyBase	G1109.1	AATAATTTATATGTCAACCGATTGCGTTTAGCTTGAATTAAATTCTGTAAATGTTAAGTTTAATAAGCTTAATAGATTTATGTACGTGTTAAGTGTTATTTGAGTTTAAGGCGGAATGATACGGAATGACCGGACCGG	113	1943241	0.986544894	11	113	960	1	2.120573931	0.234848485	0.159292035	0.28030303	113	0	0	132	2L:1943220-1943357	6	CG7337	FBtr0110883|FBtr0333007|FBtr0113012|FBtr0077811|FBtr0110882|FBtr0113011|FBtr0309828|FBtr0333006	1942964|1942964|1942964|1942964|1942964|1942964|1942964|1942964	1943947|1943461|1943461|1943818|1943939|1944289|1943818|1943818	TAGCTT	6mer3-8	dme-miR-79-3p
0.01	dme-miR-965-3p	8mer-A1	TACGCTTA	2L	19435335	19435342	+	2L_19435335_19435342_+	0.625364919	0.625364919	0.625364919	0	Rab9	FBtr0081206	19435305	19435841	2L	+	19435278	19435396	stop_codon	Rab9	FlyBase	G5327.1	AGGCGCCAGCCACCAATTATCGGCTATGAGCAGACAGACAGGAGCTGTCAGGAAACTTACGCTTAATTTAACCACTCACCCCGCCGGGTTGACCTTCAGATTCAATGCATTCCAGTCCG	230	19435334	0.980366963	11	226	1628	0.985185185	1.947760382	0.022222222	0.12173913	0.251851852	230	2	2	266	2L:19435278-19435396	8	Rab9	FBtr0081206	19435305	19435841	TACGCTTA	8mer-A1	dme-miR-965-3p
0.01	dme-miR-283-5p	7mer-m8	TGATATT	2L	19435480	19435486	+	2L_19435480_19435486_+	0.421230102	0.594364338	0.50779722	0.122424367	Rab9	FBtr0081206	19435305	19435841	2L	+	19435422	19435515	3'utr	Rab9	FlyBase	G5328.1	AAGGCAACCCATCCACCCAATGTTGATGGCTGTAGAGAGTGGATTGCCTCGTTGTGGTTGATATTCTAAGGGAACTATGCTTCACAGCGAGCTA	28	19435450	0.955997867	9	26	211	0.939393939	1.491361694	0.333333333	0.142857143	0.272727273	28	2	0	31	2L:19435422-19435515	7	Rab9	FBtr0081206	19435305	19435841	TGATATT	7mer-m8	dme-miR-283-5p
0.01	dme-bantam-3p	6mer2-7	GATCTC	2L	19435546	19435551	+	2L_19435546_19435551_+	1	1	1	0	Rab9	FBtr0081206	19435305	19435841	2L	+	19435521	19435580	3'utr	Rab9	FlyBase	G5329.1	GAGCTAGCTTCTATGTCAAGAATAGGATCTCCATTTTTACTTGCTATGCTTTAATATTAT	26	19435555	0.692278769	9	24	201	0.894736842	1.531478917	0.078947368	0.346153846	0.552631579	26	4	0	34	2L:19435521-19435580	6	Rab9	FBtr0081206	19435305	19435841	GATCTC	6mer2-7	dme-bantam-3p
0.01	dme-miR-252-5p	8mer-A1	GTACTTAA	2L	19443179	19443186	-	2L_19443179_19443186_-	0.495592321	0.500120305	0.497856313	0.00320178	Hs2st	FBtr0081288	19442831	19443303	2L	-	19443105	19443229	3'utr	Hs2st	FlyBase	G11682.1	TTGTATTGTAAATACGTAATTCTCCTTCGCATAGATTTGATCTGTACTTAAGAGTAACTCATCCGTACACTTAAGCGCTACCTAAGACTTTAGCATTGAATATCGTTGACATATTACTAACCCAA	139	19443187	0.717122147	23	133	1097	0.975	1.892094603	0.225	0.122302158	0.2375	139	3	1	156	2L:19443105-19443229	8	Hs2st	FBtr0081288	19442831	19443303	GTACTTAA	8mer-A1	dme-miR-252-5p
0.01	dme-bantam-3p	6mer3-8	TGATCT	2L	19443249	19443254	-	2L_19443249_19443254_-	1	1	1	0	Hs2st	FBtr0081288	19442831	19443303	2L	-	19443231	19443329	stop_codon	Hs2st	FlyBase	G11682.2	TGTACGAGAAGATTCGGCCCAAATGATTGCAGAGGAGGCGACGGAGTCGCAGAGCGAGGATTCGGCCGACTCCAGTGATCTAACCAGGAGTCTCCGACA	72	19443254	0.913667648	5	69	345	0.977011494	1.929418926	0.103448276	0.152777778	0.298850575	72	2	0	85	2L:19443231-19443329	6	Hs2st	FBtr0081288	19442831	19443303	TGATCT	6mer3-8	dme-bantam-3p
0.01	dme-miR-276a-3p	6mer3-8	AGTTCC	2L	19497418	19497423	+	2L_19497418_19497423_+	1	1	1	0	swm	FBtr0081245|FBtr0331326|FBtr0081244|FBtr0331325	19497383|19497383|19497383|19497383	19497978|19497835|19497835|19497978	2L	+	19497382	19497484	stop_codon	swm	FlyBase	G5373.1	TGATCCATCGCCCTCCGCTGTTGAGGCGGCCGGGAAAGTTCCGTGGGGCTCACAAGTGTTAGGAAACCCTTAACATGTATTTGTTGTTATTCTATATCTAACT	27	19497424	0.966080544	12	27	167	1	1.491361694	0.096774194	0.074074074	0.193548387	27	0	0	31	2L:19497382-19497484	6	swm	FBtr0081244|FBtr0331325|FBtr0081245|FBtr0331326	19497383|19497383|19497383|19497383	19497835|19497978|19497978|19497835	AGTTCC	6mer3-8	dme-miR-276a-3p
0.01	dme-miR-33-5p	7mer-A1	AATGCAA	2L	19497920	19497926	+	2L_19497920_19497926_+	0.782911824	0.782911824	0.782911824	0	swm	FBtr0081245|FBtr0331325	19497383|19497383	19497978|19497978	2L	+	19497901	19497944	3'utr	swm	FlyBase	G5376.1	AAAAAATCGTAGCAACGTGAATGCAAAACAGCAAGTTATATAGA	13	19497919	0.841590246	2	12	40	0.928571429	1.113943352	0.214285714	0.076923077	0.142857143	13	1	0	13	2L:19497901-19497944	7	swm	FBtr0331325|FBtr0081245	19497383|19497383	19497978|19497978	AATGCAA	7mer-A1	dme-miR-33-5p
0.01	dme-miR-275-3p,dme-miR-306-5p	6mer3-8	GTACCT	2L	19502970	19502975	-	2L_19502970_19502975_-	1	1	1	0	CG10188	FBtr0329963|FBtr0081283|FBtr0081282	19502333|19502333|19502333	19503098|19503128|19503128	2L	-	19502956	19502999	3'utr	CG10188	FlyBase	G11737.1	ATGTACTTCCATACCTGTTGAACTGTACCTATACCATTCGAAAA	32	19502976	0.739775857	5	32	232	1	1.591064607	0.256410256	0.1875	0.333333333	32	0	0	39	2L:19502956-19502999	6	CG10188	FBtr0081282|FBtr0081283|FBtr0329963	19502333|19502333|19502333	19503128|19503128|19503098	GTACCT	6mer3-8	dme-miR-275-3p,dme-miR-306-5p
0.01	dme-bantam-3p	6mer3-8	TGATCT	2L	19503022	19503027	-	2L_19503022_19503027_-	1	1	1	0	CG10188	FBtr0329963|FBtr0081283|FBtr0081282	19502333|19502333|19502333	19503098|19503128|19503128	2L	-	19503002	19503063	3'utr	CG10188	FlyBase	G11738.1	GATATAAAAACCTTCTTGAAGTCATAACCGGAAGCCTGATCTTGGGCAATGAGGGGAACTGG	17	19503022	0.999722823	6	14	74	0.869565217	1	0.173913043	0.235294118	0.434782609	17	2	1	20	2L:19503002-19503063	6	CG10188	FBtr0081282|FBtr0081283|FBtr0329963	19502333|19502333|19502333	19503128|19503128|19503098	TGATCT	6mer3-8	dme-bantam-3p
0.01	dme-miR-996-3p,dme-miR-279-3p	8mer-A1	TCTAGTCA	2L	19532732	19532739	+	2L_19532732_19532739_+	0.63113665	0.63113665	0.63113665	0	CG10137	FBtr0081248	19532669	19532985	2L	+	19532716	19532751	3'utr	CG10137	FlyBase	G5389.1	TTATTAGAGCAACTATTCTAGTCAGGATACCTACTC	87	19532731	0.691852162	7	84	505	0.970588235	1.995635195	0.078431373	0.126436782	0.254901961	87	3	0	99	2L:19532716-19532751	8	CG10137	FBtr0081248	19532669	19532985	TCTAGTCA	8mer-A1	dme-miR-996-3p,dme-miR-279-3p
0.01	dme-miR-1006-3p	6mer2-7	GAATTT	2L	19532930	19532935	+	2L_19532930_19532935_+	0.999999967	0.999999999	0.999999983	0	CG10137	FBtr0081248	19532669	19532985	2L	+	19532893	19532950	3'utr	CG10137	FlyBase	G5390.1	ATTTTTTGTACGCAATGTGATTTGTTAAATGTAACGAGAATTTTTGAAACGTCCTTAC	8	19532947	0.983916022	4	8	66	1	1.041392685	0.090909091	0.375	0.545454545	8	0	0	11	2L:19532893-19532950	6	CG10137	FBtr0081248	19532669	19532985	GAATTT	6mer2-7	dme-miR-1006-3p
0.01	dme-miR-999-3p	6mer3-8	AGTTAA	2L	19536540	19536545	+	2L_19536540_19536545_+	0.999979691	1	0.999989845	1.44E-05	CG33116	FBtr0081249	19536464	19537363	2L	+	19536510	19536575	3'utr	CG33116	FlyBase	G5399.2	AAGTTTTTCTGTATATCAAGGAGGCTGTTTAGTTAAACAATTCTTGTGAGATTATGTATAATTTGT	103	19536539	0.612808769	16	89	921	0.884297521	1.330413773	0.099173554	0.165048544	0.289256198	103	10	4	107	2L:19536510-19536575	6	CG33116	FBtr0081249	19536464	19537363	AGTTAA	6mer3-8	dme-miR-999-3p
0.01	dme-miR-7-5p	7mer-A1	TCTTCCA	2L	19536674	19536680	+	2L_19536674_19536680_+	0.823349562	0.823349562	0.823349562	0	CG33116	FBtr0081249	19536464	19537363	2L	+	19536652	19536708	3'utr	CG33116	FlyBase	G5400.1	AATGACTATTCACGTAATGCTCTCTTCCAATGATAATTTTTAAACTCGGTTTACGGT	59	19536676	0.781261388	4	57	583	0.970149254	1.812913357	0.059701493	0.101694915	0.208955224	59	2	0	65	2L:19536652-19536708	7	CG33116	FBtr0081249	19536464	19537363	TCTTCCA	7mer-A1	dme-miR-7-5p
0.01	dme-bantam-3p	6mer3-8	TGATCT	2L	19536803	19536808	+	2L_19536803_19536808_+	1	1	1	0	CG33116	FBtr0081249	19536464	19537363	2L	+	19536718	19536866	3'utr	CG33116	FlyBase	G5401.1	ACTTGACGTTATCTGTAATCCGTATTGTATCCAAACTTCAAAGACCCCTTGTAGATCGATTGAATTTACGAGTAATCATGACAAGTGATCTAATCTGCTGCTAAGATATCCAATAAGTATTAGGTAGTAGGCTAAAGTAGCGGCCAGGC	43	19536803	0.978171313	14	43	294	1	1.748188027	0.25	0.279069767	0.446428571	43	0	0	56	2L:19536718-19536866	6	CG33116	FBtr0081249	19536464	19537363	TGATCT	6mer3-8	dme-bantam-3p
0.01	dme-miR-79-3p	7mer-m8	TAGCTTT	2L	19536934	19536940	+	2L_19536934_19536940_+	0.620204031	0.620204031	0.620204031	0	CG33116	FBtr0081249	19536464	19537363	2L	+	19536890	19536960	3'utr	CG33116	FlyBase	G5402.1	TTAACTTTGCAACTACAGAGCAGCTAACTACTTGTTCTAGCCTTTAGCTTTCCAACTTCATTGCTACGGTT	11	19536933	0.989966537	4	11	112	1	1.079181246	0	0.090909091	0.166666667	11	0	0	12	2L:19536890-19536960	7	CG33116	FBtr0081249	19536464	19537363	TAGCTTT	7mer-m8	dme-miR-79-3p
0.01	dme-miR-283-5p	7mer-m1	GATATTT	2L	19580661	19580667	-	2L_19580661_19580667_-	0.765586655	0.765586663	0.765586659	0	Hakai	FBtr0081263|FBtr0331245|FBtr0331246|FBtr0081264	19580610|19580610|19580610|19580610	19581331|19580775|19580775|19581331	2L	-	19580660	19580695	3'utr	Hakai	FlyBase	G11776.1	ATGTTAAGCTGAACTGAACACTATTAAAGATATTTT	11	19580681	0.918781589	2	11	62	1	1.176091259	0	0.363636364	0.533333333	11	0	0	15	2L:19580660-19580695	7	Hakai	FBtr0081264|FBtr0331246|FBtr0331245|FBtr0081263	19580610|19580610|19580610|19580610	19581331|19580775|19580775|19581331	GATATTT	7mer-m1	dme-miR-283-5p
0.01	dme-miR-965-3p	6mer2-7	ACGCTT	2L	19580736	19580741	-	2L_19580736_19580741_-	1	1	1	0	Hakai	FBtr0081263|FBtr0331245|FBtr0331246|FBtr0081264	19580610|19580610|19580610|19580610	19581331|19580775|19580775|19581331	2L	-	19580702	19580813	3'utr	Hakai	FlyBase	G11777.1	CGAGTGGCAACTGGCAGCAGTCGCAATACTACAGATAGGGGGACGAAAGCGAGGGGCTAGTAACCAGGGTAGACGCTTTAACGCAGGCACGCAGGCTTTTAATTAAGTGAAC	24	19580715	0.984079867	8	22	86	0.923076923	1.079181246	0.192307692	0.083333333	0.153846154	24	1	1	24	2L:19580702-19580813	6	Hakai	FBtr0081264|FBtr0331246|FBtr0331245|FBtr0081263	19580610|19580610|19580610|19580610	19581331|19580775|19580775|19581331	ACGCTT	6mer2-7	dme-miR-965-3p
0.01	dme-miR-282-5p	6mer2-7	GAGGCT	2L	19580838	19580843	-	2L_19580838_19580843_-	1	1	1	0	Hakai	FBtr0081263|FBtr0081264	19580610|19580610	19581331|19581331	2L	-	19580830	19580869	3'utr	Hakai	FlyBase	G11778.1	CGCTGTTGGCCCAGGTGCCCTGATTGGAGGCTCCACCGAC	6	19580845	0.759629189	2	5	29	1	0.77815125	0.333333333	0	0	6	0	0	6	2L:19580830-19580869	6	Hakai	FBtr0081264|FBtr0081263	19580610|19580610	19581331|19581331	GAGGCT	6mer2-7	dme-miR-282-5p
0.01	dme-miR-184-3p	6mer2-7	CCGTCC	2L	19581228	19581233	-	2L_19581228_19581233_-	1	1	1	0	Hakai	FBtr0081263|FBtr0081264	19580610|19580610	19581331|19581331	2L	-	19581210	19581360	stop_codon	Hakai	FlyBase	G11779.1	GCAAGGCGAGTGGTAGCTATGGCTCCTAAACTAAGCTGTCCTGTCTATAAAAAAACAACCGCTTGCCCCTTGCAGCTCTCCGAGTCGTCTGTCCCCATATCCGTTTCCGCCTCCATTGCGTCCCGTCCCGTCCTGTCGCGGCTGCCACTGA	51	19581235	0.976629298	13	47	315	0.950819672	1.763427994	0.295081967	0.176470588	0.31147541	51	3	0	58	2L:19581210-19581360	6	Hakai	FBtr0081264|FBtr0081263	19580610|19580610	19581331|19581331	CCGTCC	6mer2-7	dme-miR-184-3p
0.01	dme-miR-304-5p	7mer-m8	TGAGATT	2L	19586325	19586331	+	2L_19586325_19586331_+	0.620203442	0.620203442	0.620203442	0	CG10366	FBtr0081259	19586225	19586440	2L	+	19586274	19586345	3'utr	CG10366	FlyBase	G5446.1	GTTTCCAAATTCGCCGTATGTTGTGTATTTATAGCTGTTTAAAGATATAGTTGAGATTGTTTTGCATACACT	14	19586324	0.990378153	4	13	138	0.944444444	0.929418926	0.055555556	0.214285714	0.388888889	14	0	1	17	2L:19586274-19586345	7	CG10366	FBtr0081259	19586225	19586440	TGAGATT	7mer-m8	dme-miR-304-5p
0.01	dme-miR-8-3p	7mer-A1	AGTATTA	2L	19730291	19730297	+	2L_19730291_19730297_+	0.759630976	0.823349557	0.791490267	0.045055854	Lar	FBtr0331242|FBtr0112800|FBtr0331239|FBtr0331240|FBtr0081260|FBtr0331241|FBtr0305950	19730161|19730161|19730161|19730161|19730161|19730161|19730161	19732069|19732069|19731561|19731561|19731561|19731561|19731561	2L	+	19730162	19730375	3'utr	Lar	FlyBase	G5452.1	AGTGCATTTCTCAATGGGATTGCCAGGTCCACAGAGCTAAAATCTCATCGACCCTGCGTTCGTTGCATACTTATTTCGAACTCTACGCATAATACGCATTTACGATATACACGGATATCATAACTCTAAAGTATTATAGCCAGCTACTGCCCACACTTACTTAATACACCTATACTTATATACGTGGATATGTTTAGTTGATAAGCGCACCCCC	55	19730297	0.978948744	28	48	331	0.876923077	1.755874856	0.230769231	0.181818182	0.307692308	55	8	0	57	2L:19730162-19730375	7	Lar	FBtr0305950|FBtr0081260|FBtr0331241|FBtr0331239|FBtr0331240|FBtr0331242|FBtr0112800	19730161|19730161|19730161|19730161|19730161|19730161|19730161	19731561|19731561|19731561|19731561|19731561|19732069|19732069	AGTATTA	7mer-A1	dme-miR-8-3p
0.01	dme-miR-14-3p	7mer-m8	AAGACTG	2L	19730462	19730468	+	2L_19730462_19730468_+	0.671795832	0.671795832	0.671795832	0	Lar	FBtr0331242|FBtr0112800|FBtr0331239|FBtr0331240|FBtr0081260|FBtr0331241|FBtr0305950	19730161|19730161|19730161|19730161|19730161|19730161|19730161	19732069|19732069|19731561|19731561|19731561|19731561|19731561	2L	+	19730392	19730506	3'utr	Lar	FlyBase	G5453.1	ACCATTACGATTCTTTGGGGGACTCGATCTTATATATTGCGTTCTATTTTATTGATAATGTAAACTAAAGAAGACTGTTACACGTTTAATTATCAAAACCTTATATATCAACCCA	143	19730469	0.957709914	11	138	658	0.968253968	1.961421094	0.015873016	0.244755245	0.428571429	143	5	1	183	2L:19730392-19730506	7	Lar	FBtr0305950|FBtr0081260|FBtr0331241|FBtr0331239|FBtr0331240|FBtr0331242|FBtr0112800	19730161|19730161|19730161|19730161|19730161|19730161|19730161	19731561|19731561|19731561|19731561|19731561|19732069|19732069	AAGACTG	7mer-m8	dme-miR-14-3p
0.01	dme-bantam-3p	7mer-m8	TGATCTC	2L	19730947	19730953	+	2L_19730947_19730953_+	0.661615243	0.661615218	0.661615231	0	Lar	FBtr0331242|FBtr0112800|FBtr0331239|FBtr0331240|FBtr0081260|FBtr0331241|FBtr0305950	19730161|19730161|19730161|19730161|19730161|19730161|19730161	19732069|19732069|19731561|19731561|19731561|19731561|19731561	2L	+	19730880	19730995	3'utr	Lar	FlyBase	G5456.2	CTTGCATAGCGCATATTTTATAAGGCAGCTAGATTCTAAAATTAGTTTTCAAACACAACTTACGTTTTGATCTCCCCGCAAAAGATGACGAACCTTATGGACTGATCGATGTCTTG	150	19730976	0.762559265	19	140	961	0.93989071	1.934498451	0.207650273	0.193333333	0.338797814	150	10	1	172	2L:19730880-19730995	7	Lar	FBtr0305950|FBtr0081260|FBtr0331241|FBtr0331239|FBtr0331240|FBtr0331242|FBtr0112800	19730161|19730161|19730161|19730161|19730161|19730161|19730161	19731561|19731561|19731561|19731561|19731561|19732069|19732069	TGATCTC	7mer-m8	dme-bantam-3p
0.01	dme-miR-970-3p	6mer2-7	CTTATG	2L	19730973	19730978	+	2L_19730973_19730978_+	1	1	1	0	Lar	FBtr0331242|FBtr0112800|FBtr0331239|FBtr0331240|FBtr0081260|FBtr0331241|FBtr0305950	19730161|19730161|19730161|19730161|19730161|19730161|19730161	19732069|19732069|19731561|19731561|19731561|19731561|19731561	2L	+	19730880	19730995	3'utr	Lar	FlyBase	G5456.2	CTTGCATAGCGCATATTTTATAAGGCAGCTAGATTCTAAAATTAGTTTTCAAACACAACTTACGTTTTGATCTCCCCGCAAAAGATGACGAACCTTATGGACTGATCGATGTCTTG	150	19730977	0.762559265	19	140	961	0.93989071	1.934498451	0.207650273	0.193333333	0.338797814	150	10	1	172	2L:19730880-19730995	6	Lar	FBtr0305950|FBtr0081260|FBtr0331241|FBtr0331239|FBtr0331240|FBtr0331242|FBtr0112800	19730161|19730161|19730161|19730161|19730161|19730161|19730161	19731561|19731561|19731561|19731561|19731561|19732069|19732069	CTTATG	6mer2-7	dme-miR-970-3p
0.01	dme-miR-275-3p,dme-miR-306-5p	6mer3-8	GTACCT	2L	19731199	19731204	+	2L_19731199_19731204_+	1	1	1	0	Lar	FBtr0331242|FBtr0112800|FBtr0331239|FBtr0331240|FBtr0081260|FBtr0331241|FBtr0305950	19730161|19730161|19730161|19730161|19730161|19730161|19730161	19732069|19732069|19731561|19731561|19731561|19731561|19731561	2L	+	19731117	19731223	3'utr	Lar	FlyBase	G5458.1	ATTCCTGTATATACCACAGTCGATACCCGAGCTAGCCACTTATGTATGTGTAATTTAGATTGAAAAGCTATGAAAAGTTATTGTACCTAAGGTGTATGAAGACATAG	35	19731198	0.898902249	8	33	235	0.95	1.278753601	0.425	0.142857143	0.25	35	1	1	38	2L:19731117-19731223	6	Lar	FBtr0305950|FBtr0081260|FBtr0331241|FBtr0331239|FBtr0331240|FBtr0331242|FBtr0112800	19730161|19730161|19730161|19730161|19730161|19730161|19730161	19731561|19731561|19731561|19731561|19731561|19732069|19732069	GTACCT	6mer3-8	dme-miR-275-3p,dme-miR-306-5p
0.01	dme-miR-184-5p	6mer3-8	TGATAA	2L	19731250	19731255	+	2L_19731250_19731255_+	1	1	1	0	Lar	FBtr0331242|FBtr0112800|FBtr0331239|FBtr0331240|FBtr0081260|FBtr0331241|FBtr0305950	19730161|19730161|19730161|19730161|19730161|19730161|19730161	19732069|19732069|19731561|19731561|19731561|19731561|19731561	2L	+	19731235	19731307	3'utr	Lar	FlyBase	G5459.1	GCGAACAGATTAGAATGATAACTGTAGATATGTACTGTAGCATATAATTTTTACCATAAAATAGAGCGACACA	8	19731265	0.994101684	5	6	65	0.75	0.77815125	0.125	0	0	8	2	0	6	2L:19731235-19731307	6	Lar	FBtr0305950|FBtr0081260|FBtr0331241|FBtr0331239|FBtr0331240|FBtr0331242|FBtr0112800	19730161|19730161|19730161|19730161|19730161|19730161|19730161	19731561|19731561|19731561|19731561|19731561|19732069|19732069	TGATAA	6mer3-8	dme-miR-184-5p
0.01	dme-miR-2535b-3p	6mer3-8	CCGTGA	2L	19732471	19732476	-	2L_19732471_19732476_-	1	1	1	0	CG10462	FBtr0305952|FBtr0100351|FBtr0331244|FBtr0331243|FBtr0100352|FBtr0081325	19732078|19732078|19732078|19732078|19732078|19732078	19732650|19732650|19732650|19732650|19732650|19732650	2L	-	19732423	19732613	3'utr	CG10462	FlyBase	G11785.1	AAAGTCTGGAGAGGTATTCCCACGGAATAGTGCAGGAAAGGGTCTGGCTACTCATTGTATTAAGATTCAAATGAATTAATTAATAATGGCAATTACTTTTGAAATACATTCTATTCAAATGTGGACGTGTATGTTGACCGTGAAGGAAGATGGCTATGTTTATTGTTAGCTTGAATACCAAACGAGACCAT	46	19732463	0.986060815	18	44	366	0.964912281	1.740362689	0.385964912	0.195652174	0.350877193	46	2	0	55	2L:19732423-19732613	6	CG10462	FBtr0331243|FBtr0331244|FBtr0100351|FBtr0305952|FBtr0081325|FBtr0100352	19732078|19732078|19732078|19732078|19732078|19732078	19732650|19732650|19732650|19732650|19732650|19732650	CCGTGA	6mer3-8	dme-miR-2535b-3p
0.01	dme-miR-1002-5p,dme-miR-252-5p	6mer2-7	TACTTA	2L	19736733	19736738	+	2L_19736733_19736738_+	0.99999999	1	0.999999995	0	Nf-YB	FBtr0081289|FBtr0081289|FBtr0343854|FBtr0343854	19736722|19736722|19736722|19736722	19737088|19737088|19736956|19736956	2L	+	19736720	19736771	stop_codon	Nf-YB	FlyBase	G5465.1	GTAACCCCTTTCTTACTTACCCTGTTAGTTAAGGTTCTTTTGACATTAAGGA	11	19736736	0.984569941	4	11	124	1	1.176091259	0.066666667	0.363636364	0.533333333	11	0	0	15	2L:19736720-19736771	6	Nf-YB	FBtr0343854|FBtr0343854|FBtr0081289|FBtr0081289	19736722|19736722|19736722|19736722	19736956|19736956|19737088|19737088	TACTTA	6mer2-7	dme-miR-1002-5p,dme-miR-252-5p
0.01	dme-miR-1012-3p	7mer-m8	TTGACTA	2L	19736823	19736829	+	2L_19736823_19736829_+	0.631525999	0.631525999	0.631525999	0	Nf-YB	FBtr0081289|FBtr0343854	19736722|19736722	19737088|19736956	2L	+	19736806	19736837	3'utr	Nf-YB	FlyBase	G5466.1	CTAACAGTACACCTTGATTGACTATTTAAGTT	6	19736823	0.874956832	4	6	39	1	0.903089987	0	0.333333333	0.5	6	0	0	8	2L:19736806-19736837	7	Nf-YB	FBtr0343854|FBtr0081289	19736722|19736722	19736956|19737088	TTGACTA	7mer-m8	dme-miR-1012-3p
0.01	dme-miR-276a-3p	6mer2-7	GTTCCT	2L	19743020	19743025	-	2L_19743020_19743025_-	1	1	1	0	CG10631	FBtr0081324	19742815	19743219	2L	-	19742965	19743079	3'utr	CG10631	FlyBase	G11803.1	TCATAAGTGGCTTGTGAAGAAAAGATATGCCATACAAAGAAACAAACACAAAATGTTCCTTAAGTTTTTGTTTTTACTTATTATACATACGTACTTTAACTGTGAGATAAATGTG	20	19743026	0.963390161	9	19	110	0.964285714	1.130333768	0.035714286	0.25	0.464285714	20	0	1	27	2L:19742965-19743079	6	CG10631	FBtr0081324	19742815	19743219	GTTCCT	6mer2-7	dme-miR-276a-3p
0.01	dme-miR-980-3p	7mer-m8	GGCAGCT	2L	1976171	1976177	-	2L_1976171_1976177_-	0.658999527	0.658999527	0.658999527	0	CG15356	FBtr0077869	1975461	1976541	2L	-	1976108	1976217	3'utr	CG15356	FlyBase	G6882.1	CCTGGGAGCCCGGAGTCGATCACCTCCCTCCTGTAAATAGGGCAGCTGCCTCTGCGGACTACCTTAATTTGTATAGCTTGTAAATAGATTCCACACTTCGCCCAGAAACC	17	1976192	0.971213245	6	15	94	0.952380952	1	0.333333333	0.176470588	0.333333333	17	0	1	20	2L:1976108-1976217	7	CG15356	FBtr0077869	1975461	1976541	GGCAGCT	7mer-m8	dme-miR-980-3p
0.01	dme-miR-932-5p	6mer3-8	GGAATT	2L	1976265	1976270	-	2L_1976265_1976270_-	1	1	1	0	CG15356	FBtr0077869	1975461	1976541	2L	-	1976235	1976299	3'utr	CG15356	FlyBase	G6883.1	ATAGTATCGTTTAGTGAAAAGTATACCCTGGAATTCGTGTTAGTTTTAGTTTAGTTAAGCGCCCA	43	1976276	0.852619947	5	40	271	0.946428571	1.72427587	0.25	0.209302326	0.392857143	43	3	0	53	2L:1976235-1976299	6	CG15356	FBtr0077869	1975461	1976541	GGAATT	6mer3-8	dme-miR-932-5p
0.01	dme-miR-79-3p	6mer3-8	TAGCTT	2L	1976453	1976458	-	2L_1976453_1976458_-	1	1	1	0	CG15356	FBtr0077869	1975461	1976541	2L	-	1976393	1976511	3'utr	CG15356	FlyBase	G6884.1	AGAACGCACACACACACAGCAGACCCGGTTTGAATTAGATTTAGTTGGTAGTTTAGCTTGAATGTCGAAGGTTTTCCCACTAATTTCCAATTATCGCAACCCGCAGCCTTGGAGCAAAG	63	1976459	0.987509438	10	57	511	0.901408451	1.505149978	0.14084507	0.095238095	0.197183099	63	6	1	64	2L:1976393-1976511	6	CG15356	FBtr0077869	1975461	1976541	TAGCTT	6mer3-8	dme-miR-79-3p
0.01	dme-miR-980-5p	6mer3-8	GAAAAA	2L	19776906	19776911	-	2L_19776906_19776911_-	1	1	1	0	CdGAPr	FBtr0300966|FBtr0081318|FBtr0332179|FBtr0300967	19776255|19775102|19774872|19776255	19776941|19776941|19776941|19776941	2L	-	19776852	19777019	stop_codon	CdGAPr	FlyBase	G11831.1	AACAGAGAAAAGATCTCACCACAATTCTCAATACGCGACGTGACAGCGATGTTCGAATCTCGTTCACAAAATCAATAGGCTAAGGCAACTTTAGCAACTAATTACATCGAAAAAATGAGACCGCTACCTACATATAATCACAGTTCTGGAGCAGCGTGTATATATGCC	84	19776904	0.980423884	17	80	370	0.946808511	1.648360011	0.117021277	0.119047619	0.212765957	84	4	1	89	2L:19776852-19777019	6	CdGAPr	FBtr0332179|FBtr0300967|FBtr0300966|FBtr0081318	19774872|19776255|19776255|19775102	19776941|19776941|19776941|19776941	GAAAAA	6mer3-8	dme-miR-980-5p
0.01	dme-miR-970-3p	6mer2-7	CTTATG	2L	19793783	19793788	-	2L_19793783_19793788_-	1	1	1	0	fs(2)ltoPP43	FBtr0332246|FBtr0081317	19793609|19793484	19794265|19794524	2L	-	19793737	19793831	3'utr	fs(2)ltoPP43	FlyBase	G11855.1	AGTGTACTATTTGGAATCGTTTTAGGCAAATGTCTCTCATTACCTTATGTTCATAGAATTAATTAGCTATTAGATTAGAATAATTTACCCCCACA	23	19793801	0.990687535	11	20	204	0.884615385	1.06069784	0.192307692	0.130434783	0.230769231	23	2	1	23	2L:19793737-19793831	6	fs(2)ltoPP43	FBtr0081317|FBtr0332246	19793484|19793609	19794524|19794265	CTTATG	6mer2-7	dme-miR-970-3p
0.01	dme-miR-995-3p,dme-miR-998-3p	7mer-A1	GGTGCTA	2L	19794454	19794460	-	2L_19794454_19794460_-	0.823349562	0.823349562	0.823349562	0	fs(2)ltoPP43	FBtr0081317	19793484	19794524	2L	-	19794446	19794483	5'utr	fs(2)ltoPP43	FlyBase	G11858.1	TCTAAGCGGTGTGTCTGTGTGTCGGTGCTATGGGCGTA	9	19794453	0.82185157	5	8	70	0.909090909	1	0.363636364	0.222222222	0.363636364	9	1	0	10	2L:19794446-19794483	7	fs(2)ltoPP43	FBtr0081317	19793484	19794524	GGTGCTA	7mer-A1	dme-miR-995-3p,dme-miR-998-3p
0.01	dme-bantam-3p	6mer3-8	TGATCT	2L	1984546	1984551	-	2L_1984546_1984551_-	1	1	1	0	Got2	FBtr0077867|FBtr0077868	1984510|1984510	1984705|1984705	2L	-	1984520	1984617	3'utr	Got2	FlyBase	G6898.1	TGCGAAGTCTAGATAAGCCAATGCATTTTGCACACTCTCTATCCATATCTCTGTATATAAGCTAAATGATCTGCCTTTTAAAAAATAAAGCATTTAAA	290	1984551	0.780995854	17	275	2269	0.953168044	1.693978059	0.060606061	0.196551724	0.358126722	290	11	6	346	2L:1984520-1984617	6	Got2	FBtr0077867|FBtr0077868	1984510|1984510	1984705|1984705	TGATCT	6mer3-8	dme-bantam-3p
0.01	dme-miR-8-3p	7mer-m8	CAGTATT	2L	20058264	20058270	-	2L_20058264_20058270_-	0.661615243	0.661615243	0.661615243	0	barr	FBtr0081348|FBtr0343850|FBtr0081349	20058161|20058161|20058161	20058384|20058384|20058384	2L	-	20058234	20058365	3'utr	barr	FlyBase	G11864.2	AATTCATAGTTCTAGTTGCCCTTAAATGCTGTTACAATTTATTTTCACGGCTACTCCTTAATCTCTTACCTCTATTTTTAACTCCCAATTCGTATCAGTATTCTGAAACAGATATCCTCACCCCAGTCGAAT	86	20058271	0.74930785	14	80	686	0.940594059	1.977723605	0.00990099	0.151162791	0.277227723	86	6	0	95	2L:20058234-20058365	7	barr	FBtr0081348|FBtr0343850|FBtr0081349	20058161|20058161|20058161	20058384|20058384|20058384	CAGTATT	7mer-m8	dme-miR-8-3p
0.01	dme-miR-2a-2-5p	6mer3-8	TGATGA	2L	20063902	20063907	+	2L_20063902_20063907_+	1	1	1	0	lok	FBtr0306234	20063184	20064378	2L	+	20063840	20063953	3'utr	lok	FlyBase	G5496.1	CGACGACGTTTTGCAGAGCAGCTGGCTGCGCGATGCGCCCATGCTGCAGAAGGCGAAGAGGCTGATGAAGCTCGATGGCATGGAAATCGAGGAGGAGAACTTCCTTGAGCCACC	15	20063905	0.981906363	6	14	38	0.947368421	1.255272505	0.473684211	0.266666667	0.421052632	15	1	0	18	2L:20063840-20063953	6	lok	FBtr0306234	20063184	20064378	TGATGA	6mer3-8	dme-miR-2a-2-5p
0.01	dme-miR-317-3p	6mer3-8	TGTGTT	2L	20063986	20063991	+	2L_20063986_20063991_+	1	1	1	0	lok	FBtr0081330|FBtr0306234|FBtr0081328|FBtr0081329	20063974|20063184|20063974|20063974	20064378|20064378|20064381|20064381	2L	+	20063966	20064021	stop_codon	lok	FlyBase	G5497.1	GCGACGCTAGGTTTCGTTTCTGTGTTTCCATCGTTAATACGTGAGGGTCGAGGCGC	49	20063984	0.73622517	10	24	381	0.545454545	1.176091259	0.327272727	0.12244898	0.218181818	49	24	1	30	2L:20063966-20064021	6	lok	FBtr0081328|FBtr0081329|FBtr0081330|FBtr0306234	20063974|20063974|20063974|20063184	20064381|20064381|20064378|20064378	TGTGTT	6mer3-8	dme-miR-317-3p
0.01	dme-miR-276a-3p	7mer-A1	GTTCCTA	2L	20073147	20073153	+	2L_20073147_20073153_+	0.823349562	0.823349562	0.823349562	0	bwa	FBtr0081331	20072671	20073719	2L	+	20073118	20073170	3'utr	bwa	FlyBase	G5504.1	AATTCATCCCATGACTTCCAGAACAAATGGTTCCTACGCTTTCCCAAAGAGAC	16	20073145	0.966319387	3	16	85	1	1.255272505	0.055555556	0.125	0.222222222	16	0	0	18	2L:20073118-20073170	7	bwa	FBtr0081331	20072671	20073719	GTTCCTA	7mer-A1	dme-miR-276a-3p
0.01	dme-miR-283-5p	6mer3-8	TGATAT	2L	20073504	20073509	+	2L_20073504_20073509_+	1	1	1	0	bwa	FBtr0331184|FBtr0081331	20073453|20072671	20073719|20073719	2L	+	20073484	20073521	3'utr	bwa	FlyBase	G5505.1	AAACAGAGACATACACAGCGTGATATAAGTTAGAGTTG	15	20073510	0.906964008	3	11	80	0.65	1.113943352	0.25	0.266666667	0.45	15	7	0	13	2L:20073484-20073521	6	bwa	FBtr0331184|FBtr0081331	20073453|20072671	20073719|20073719	TGATAT	6mer3-8	dme-miR-283-5p
0.01	dme-miR-277-3p	6mer3-8	TGCATT	2L	20081774	20081779	-	2L_20081774_20081779_-	1	1	1	0	fok	FBtr0310559	20081604	20082782	2L	-	20081761	20081790	3'utr	fok	FlyBase	G11884.1	GATTTAACAATTGCATTAGTCATTTAAGTA	6	20081775	0.743476026	3	6	50	1	0.84509804	0.142857143	0.166666667	0.285714286	6	0	0	7	2L:20081761-20081790	6	fok	FBtr0310559	20081604	20082782	TGCATT	6mer3-8	dme-miR-277-3p
0.01	dme-miR-999-3p	6mer2-7	GTTAAC	2L	20081881	20081886	-	2L_20081881_20081886_-	1	1	1	0	fok	FBtr0310559	20081604	20082782	2L	-	20081853	20081926	3'utr	fok	FlyBase	G11885.1	AAGTTGAAATTGTTCAAAAGTTTATGCCTGGTTACATTTTGTTAACTCAACTTGTCGTTACAGAACAGAAATTG	22	20081875	0.982490947	4	21	162	1	1.380211242	0.125	0.090909091	0.166666667	22	0	0	24	2L:20081853-20081926	6	fok	FBtr0310559	20081604	20082782	GTTAAC	6mer2-7	dme-miR-999-3p
0.01	dme-miR-980-3p	7mer-A1	GCAGCTA	2L	20082577	20082583	-	2L_20082577_20082583_-	0.823349562	0.823349562	0.823349562	0	fok	FBtr0310558|FBtr0310559	20082302|20081604	20082782|20082782	2L	-	20082571	20082613	3'utr	fok	FlyBase	G11891.1	AGATTGCGCGAGAGAGCGAGACAGCAGCCTGCAGCTACAATAA	13	20082584	0.747986033	4	11	19	0.857142857	0.77815125	0.214285714	0.076923077	0.142857143	13	1	1	12	2L:20082571-20082613	7	fok	FBtr0310558|FBtr0310559	20082302|20081604	20082782|20082782	GCAGCTA	7mer-A1	dme-miR-980-3p
0.01	dme-miR-252-5p	6mer3-8	GTACTT	2L	20089976	20089981	-	2L_20089976_20089981_-	1	1	1	0	CG10747	FBtr0331618|FBtr0081341	20089634|20089634	20090028|20090028	2L	-	20089977	20090014	3'utr	CG10747	FlyBase	G11901.1	AAGGCAGAGGGAACACATGGTTATTAGCCTGCGGTACT	10	20089993	0.970938425	4	10	59	1	1.079181246	0.416666667	0.2	0.333333333	10	0	0	12	2L:20089977-20090014	4	CG10747	FBtr0081341|FBtr0331618	20089634|20089634	20090028|20090028	GTACTT	6mer3-8	dme-miR-252-5p
0.01	dme-miR-1006-3p	6mer3-8	CGAATT	2L	20093153	20093158	-	2L_20093153_20093158_-	1	1	1	0	Taf13	FBtr0081340	20093086	20093223	2L	-	20093124	20093196	3'utr	Taf13	FlyBase	G11903.1	CCAGGTATAAGCCAAACCTAGCAGTTAGCTCCAAGATGCGAATTATTTTTAATGTCTTTAATACTCTAAGCTA	18	20093188	0.967328873	8	18	99	1	1.322219295	0.095238095	0.166666667	0.285714286	18	0	0	21	2L:20093124-20093196	6	Taf13	FBtr0081340	20093086	20093223	CGAATT	6mer3-8	dme-miR-1006-3p
0.01	dme-miR-965-3p	6mer3-8	TACGCT	2L	201533	201538	+	2L_201533_201538_+	1	1	1	0	spen	FBtr0330652|FBtr0332336|FBtr0078122|FBtr0330653|FBtr0078123|FBtr0078121|FBtr0306341|FBtr0332337	201413|201413|201413|201413|201413|201413|201413|201413	201588|203250|201588|203250|203250|203397|201588|201588	2L	+	201461	201586	3'utr	spen	FlyBase	G617.1	CCAGATGTTAAACTTCACAGGCTTACACGACAACATAAGAGGAACCAGATAAAGAAACCAACAAAAACATGTTACGCTCTTCTAGTATTTTAAGTAATTTTAAATAGCGATTAAACAAGCAAAAGT	693	201532	0.947549737	23	669	7251	0.9625323	2.173186268	0.025839793	0.098124098	0.19250646	693	25	4	745	2L:201461-201586	6	spen	FBtr0078123|FBtr0078121|FBtr0332336|FBtr0330653	201413|201413|201413|201413	203250|203397|203250|203250	TACGCT	6mer3-8	dme-miR-965-3p
0.01	dme-bantam-3p	8mer-A1	TGATCTCA	2L	201860	201867	+	2L_201860_201867_+	0.631136385	0.631136385	0.631136385	0	spen	FBtr0332336|FBtr0330653|FBtr0078123|FBtr0078121	201413|201413|201413|201413	203250|203250|203250|203397	2L	+	201800	201890	3'utr	spen	FlyBase	G618.3	TTATATAACTCTCCGTAATTAAAAACCTTAAAGAAAAAGCTTGCAAAGTATCGTTAAGTTTGATCTCAAGAAAGAATGTTTTATTTTTGCT	1179	201859	0.786842431	15	1148	9915	0.973856209	2.086036093	0.328976035	0.146734521	0.269426289	1179	26	10	1341	2L:201800-201890	8	spen	FBtr0078123|FBtr0078121|FBtr0332336|FBtr0330653	201413|201413|201413|201413	203250|203397|203250|203250	TGATCTCA	8mer-A1	dme-bantam-3p
0.01	dme-miR-282-5p	7mer-m8	AGAGGCT	2L	202284	202290	+	2L_202284_202290_+	0.631524569	0.631524569	0.631524569	0	spen	FBtr0332336|FBtr0330653|FBtr0078123|FBtr0078121	201413|201413|201413|201413	203250|203250|203250|203397	2L	+	201907	202413	3'utr	spen	FlyBase	G619.1	AACAAACAGAAAAACCTACACATACAAATTGAATTGAAAGAAATGTTACAGAAAGCTTACAACATATTAACTGTTTACTGTACTATGCATACTACTACCCATACATAATATTAATATTCGATCCTAATCCTAAAACGATTAAGTTTTTATTGGTGAATAACTTTCGACTACTTCGATAGAAACGTAACTACACCACGTTATACAAAGTTTCCGCCTTCGAACAACCGACCATTTTTTTTGACAGATCGGTTCCTTGGCTCTATGGAATGCCTGCATATAAAACTAGTATACAGGGCCTAGCATAGACCCAAAGAACTTAAGATGAGTCCGGACTGTCACCCACGCTGTTAAGCACAATTAGGTTTAAAGTTGCGCCCAGAGGCTTTTCCTACGATAACA…	497	202291	0.982279671	84	457	3689	0.922535211	2.020361283	0.107394366	0.116700201	0.227112676	497	40	4	524	2L:201907-202413	7	spen	FBtr0078123|FBtr0078121|FBtr0332336|FBtr0330653	201413|201413|201413|201413	203250|203397|203250|203250	AGAGGCT	7mer-m8	dme-miR-282-5p
0.01	dme-miR-968-5p	6mer3-8	ACTACT	2L	202757	202762	+	2L_202757_202762_+	1	1	1	0	spen	FBtr0332336|FBtr0330653|FBtr0078123|FBtr0078121	201413|201413|201413|201413	203250|203250|203250|203397	2L	+	202745	202841	3'utr	spen	FlyBase	G621.1	AAAAATCTATATACTACTCTCCTTGAACACTCCCTAAACTTAAACGTAATTTTTTACACAACTTGTAAATTATGTAACCGGAATAATATAGAAAGCA	38	202768	0.967660967	9	35	229	0.909090909	1.602059991	0.045454545	0.131578947	0.25	38	4	0	40	2L:202745-202841	6	spen	FBtr0078123|FBtr0078121|FBtr0332336|FBtr0330653	201413|201413|201413|201413	203250|203397|203250|203250	ACTACT	6mer3-8	dme-miR-968-5p
0.01	dme-miR-1003-3p	6mer3-8	ATGTGA	2L	20344937	20344942	+	2L_20344937_20344942_+	1	1	1	0	spir	FBtr0339234	20344661	20348386	2L	+	20344911	20344986	5'utr	spir	FlyBase	G5541.1	AATCTCGAAATATTTTGTAAAAACAAATGTGAATGTAGAAATAAAAGAAAGTCTACTGCAATTCGCCCCTAGTATT	23	20344944	0.755527657	8	23	139	1	1.477121255	0.233333333	0.260869565	0.433333333	23	0	0	30	2L:20344911-20344986	6	spir	FBtr0339234	20344661	20348386	ATGTGA	6mer3-8	dme-miR-1003-3p
0.01	dme-miR-965-3p	8mer-A1	TACGCTTA	2L	20345095	20345102	+	2L_20345095_20345102_+	0.625364919	0.625364919	0.625364919	0	spir	FBtr0339234	20344661	20348386	2L	+	20345071	20345114	3'utr	spir	FlyBase	G5542.1	TGTATTTTTAACTTGACAAAAAATTACGCTTACAAACAAAATAA	84	20345094	0.833271381	4	81	387	0.98019802	1.995635195	0	0.166666667	0.306930693	84	2	0	99	2L:20345071-20345114	8	spir	FBtr0339234	20344661	20348386	TACGCTTA	8mer-A1	dme-miR-965-3p
0.01	dme-miR-305-3p	6mer2-7	TGTGCC	2L	20346153	20346158	+	2L_20346153_20346158_+	1	1	1	0	spir	FBtr0339234	20344661	20348386	2L	+	20346135	20346169	3'utr	spir	FlyBase	G5543.1	AGCGTCGCGTCTGCTTCCTGTGCCTGCGCACTCGG	7	20346153	0.813906897	2	7	51	1	0.903089987	0.25	0.142857143	0.25	7	0	0	8	2L:20346135-20346169	6	spir	FBtr0339234	20344661	20348386	TGTGCC	6mer2-7	dme-miR-305-3p
0.01	dme-bantam-3p	7mer-m8	TGATCTC	2L	20346351	20346357	+	2L_20346351_20346357_+	0.661615243	0.661615243	0.661615243	0	spir	FBtr0339234	20344661	20348386	2L	+	20346335	20346375	3'utr	spir	FlyBase	G5544.1	AACGTGCCCCTCGTGCTGATCTCGCCATCGCTGCTGTCCAG	15	20346351	0.773587931	2	14	98	0.933333333	1.146128036	0.266666667	0	0	15	1	0	14	2L:20346335-20346375	7	spir	FBtr0339234	20344661	20348386	TGATCTC	7mer-m8	dme-bantam-3p
0.01	dme-miR-79-3p	6mer2-7	AGCTTT	2L	20347554	20347559	+	2L_20347554_20347559_+	1	1	1	0	spir	FBtr0339234|FBtr0306556|FBtr0081353|FBtr0081355|FBtr0301884|FBtr0081352	20344661|20347168|20347168|20347168|20347168|20347168	20348386|20348386|20348386|20348386|20348386|20348386	2L	+	20347501	20347566	3'utr	spir	FlyBase	G5548.1	ATCGTGTTAGTCTAGTGAATAAGCAGAGGAGAATACCGAGAATTCCTGGCTGAAGCTTTGTACATT	63	20347544	0.884710222	6	58	287	0.932432432	1.838849091	0.081081081	0.142857143	0.27027027	63	5	0	69	2L:20347501-20347566	6	spir	FBtr0301884|FBtr0081352|FBtr0339234|FBtr0306556|FBtr0081353|FBtr0081355	20347168|20347168|20344661|20347168|20347168|20347168	20348386|20348386|20348386|20348386|20348386|20348386	AGCTTT	6mer2-7	dme-miR-79-3p
0.01	dme-miR-995-3p,dme-miR-998-3p	8mer-A1	TGGTGCTA	2L	20361281	20361288	+	2L_20361281_20361288_+	0.625363704	0.625364009	0.625363856	2.12E-07	RtGEF	FBtr0302106	20360849	20361429	2L	+	20361255	20361314	3'utr	RtGEF	FlyBase	G5562.1	AAGATCAACAAACTCAACTCTGCAATTGGTGCTAAGCAGCGAACAAAGGAATCCAAAGTT	151	20361280	0.765162728	4	146	773	0.981707317	2.206825876	0.237804878	0.079470199	0.152439024	151	3	0	161	2L:20361255-20361314	8	RtGEF	FBtr0302106	20360849	20361429	TGGTGCTA	8mer-A1	dme-miR-995-3p,dme-miR-998-3p
0.01	dme-miR-190-5p	6mer3-8	ACATAT	2L	20364642	20364647	+	2L_20364642_20364647_+	1	1	1	0	RtGEF	FBtr0081357|FBtr0112885|FBtr0336747|FBtr0081356	20364489|20364489|20360566|20364489	20365254|20365254|20365254|20365254	2L	+	20364581	20364687	3'utr	RtGEF	FlyBase	G5566.1	TCTTAGACACTTTTACTTTGCATCTTCGGGGGGCAGTGGGTCAATTACCAAAAAATTATCTACATATGGACTTTGTAATCGTATATGGATTGTATTTACCGAGTACT	178	20364647	0.892882906	16	178	1550	1	2.33243846	0.106976744	0.202247191	0.339534884	178	0	0	215	2L:20364581-20364687	6	RtGEF	FBtr0081356|FBtr0336747|FBtr0112885|FBtr0081357	20364489|20360566|20364489|20364489	20365254|20365254|20365254|20365254	ACATAT	6mer3-8	dme-miR-190-5p
0.01	dme-miR-190-5p	6mer3-8	ACATAT	2L	20364991	20364996	+	2L_20364991_20364996_+	1	1	1	0	RtGEF	FBtr0081357|FBtr0112885|FBtr0336747|FBtr0081356	20364489|20364489|20360566|20364489	20365254|20365254|20365254|20365254	2L	+	20364957	20365019	3'utr	RtGEF	FlyBase	G5568.1	CACAACATGCATATTTTACTGGCATAGATTCTACACATATTAGACTTATTGTATTTTACCTAT	14	20364996	0.988941344	5	14	130	1	1.176091259	0.466666667	0.071428571	0.133333333	14	0	0	15	2L:20364957-20365019	6	RtGEF	FBtr0081356|FBtr0336747|FBtr0112885|FBtr0081357	20364489|20360566|20364489|20364489	20365254|20365254|20365254|20365254	ACATAT	6mer3-8	dme-miR-190-5p
0.01	dme-bantam-3p	6mer3-8	TGATCT	2L	20365091	20365096	+	2L_20365091_20365096_+	1	0.999999768	0.999999884	1.41E-07	RtGEF	FBtr0081357|FBtr0112885|FBtr0336747|FBtr0081356	20364489|20364489|20360566|20364489	20365254|20365254|20365254|20365254	2L	+	20365029	20365170	3'utr	RtGEF	FlyBase	G5569.1	TTGCCACCATGCAACTTTTGAGAGCTGCTTGTGTAAGTTATACGAATAGATAGACCCAGTTTTGATCTTAACTTTGACGATGATTTCAAATGGACAATGCAAAATTATTAAAAATGTGCCAATACTTTAGTAAGATGCAGCA	69	20365090	0.828118523	17	64	571	0.901234568	1.562292864	0.259259259	0.15942029	0.283950617	69	7	1	73	2L:20365029-20365170	6	RtGEF	FBtr0081356|FBtr0336747|FBtr0112885|FBtr0081357	20364489|20360566|20364489|20364489	20365254|20365254|20365254|20365254	TGATCT	6mer3-8	dme-bantam-3p
0.01	dme-miR-8-3p	6mer3-8	CAGTAT	2L	20422503	20422508	+	2L_20422503_20422508_+	1	1	1	0	Arpc2	FBtr0346418|FBtr0081358	20422495|20422495	20423027|20423027	2L	+	20422469	20422519	stop_codon	Arpc2	FlyBase	G5582.1	GGGGAGAACTTTCAAGCGCATCGATTGATGTGTTCAGTATATTTAGTTGTT	35	20422497	0.990742771	6	34	358	0.977272727	1.633468456	0.386363636	0.228571429	0.386363636	35	1	0	43	2L:20422469-20422519	6	Arpc2	FBtr0081358|FBtr0346418	20422495|20422495	20423027|20423027	CAGTAT	6mer3-8	dme-miR-8-3p
0.01	dme-miR-995-5p	6mer3-8	AATTCG	2L	20422554	20422559	+	2L_20422554_20422559_+	0.998972926	0.999999932	0.999486429	0.000726199	Arpc2	FBtr0346418|FBtr0081358	20422495|20422495	20423027|20423027	2L	+	20422533	20422573	3'utr	Arpc2	FlyBase	G5583.1	AAAAAATAAATTGTGTATTAAAATTCGATATCCGAATGGTG	7	20422544	0.919751115	5	7	56	1	0.84509804	0.142857143	0	0	7	0	0	7	2L:20422533-20422573	6	Arpc2	FBtr0081358|FBtr0346418	20422495|20422495	20423027|20423027	AATTCG	6mer3-8	dme-miR-995-5p
0.01	dme-miR-92b-3p	6mer3-8	GTGCAA	2L	20422815	20422820	+	2L_20422815_20422820_+	1	1	1	0	Arpc2	FBtr0346418|FBtr0081358	20422495|20422495	20423027|20423027	2L	+	20422801	20422844	3'utr	Arpc2	FlyBase	G5587.1	AAACGTAGACTTAAGTGCAACATGAGAACTAAAACTACCATGTC	18	20422823	0.930038024	4	17	70	0.954545455	1.021189299	0.045454545	0.222222222	0.363636364	18	0	1	21	2L:20422801-20422844	6	Arpc2	FBtr0081358|FBtr0346418	20422495|20422495	20423027|20423027	GTGCAA	6mer3-8	dme-miR-92b-3p
0.01	dme-miR-92b-3p	6mer2-7	TGCAAT	2L	20423015	20423020	+	2L_20423015_20423020_+	1	1	1	0	Arpc2	FBtr0346418|FBtr0081358	20422495|20422495	20423027|20423027	2L	+	20422983	20423032	3'utr	Arpc2	FlyBase	G5589.1	AATCGGAATTAATAAAAACGAGAAAATCAAACTGCAATGTAAAATAAAAA	8	20423020	0.938144659	3	8	31	1	0.954242509	0	0.125	0.222222222	8	0	0	9	2L:20422983-20423032	6	Arpc2	FBtr0081358|FBtr0346418	20422495|20422495	20423027|20423027	TGCAAT	6mer2-7	dme-miR-92b-3p
0.01	dme-miR-184-3p	6mer2-7	CCGTCC	2L	2043247	2043252	+	2L_2043247_2043252_+	1	1	1	0	Su(dx)	FBtr0339529|FBtr0077823|FBtr0077822|FBtr0077824|FBtr0334778	2043182|2043182|2043182|2043182|2043182	2043677|2044372|2044372|2044372|2043677	2L	+	2043182	2043412	stop_codon	Su(dx)	FlyBase	G1147.1	GAGTGGCAGTCGATTTGTGGTCGGTTTGTTGATTAATGTTTAATTCCAGTTAAGCGCCTGCTTTACCGTCCCCTCCCCCTTTCCATTTGACGACCACGTTGCGTTAAATAGTTACTGTTATTATTATTATTACATACGTATGTATTACTACTGTATACTGTAAACACGAAACACACACTTCTGTCTGTCTATTCCTATGTTCGCAACCGATATCACACGAGATATTTGTTA	522	2043245	0.978794256	37	507	3452	0.972580645	2.081347308	0.022580645	0.155172414	0.288709677	522	13	4	603	2L:2043182-2043412	6	Su(dx)	FBtr0077824|FBtr0334778|FBtr0077823|FBtr0077822|FBtr0339529	2043182|2043182|2043182|2043182|2043182	2044372|2043677|2044372|2044372|2043677	CCGTCC	6mer2-7	dme-miR-184-3p
0.01	dme-miR-283-5p	8mer-m1	TGATATTT	2L	2043558	2043565	+	2L_2043558_2043565_+	0.555593841	0.555593841	0.555593841	0	Su(dx)	FBtr0339529|FBtr0077823|FBtr0077822|FBtr0077824|FBtr0334778	2043182|2043182|2043182|2043182|2043182	2043677|2044372|2044372|2044372|2043677	2L	+	2043486	2043576	3'utr	Su(dx)	FlyBase	G1148.1	TTAGGCATAATTTATCCACTGCATAACTCTCCTGTGTAAATTTAAGACAAAGTTTGATTGATTCGCTTCTGTTGATATTTCTTACGACCAT	50	2043552	0.729324422	15	47	489	0.926470588	1.799340549	0.132352941	0.28	0.470588235	50	5	0	63	2L:2043486-2043576	8	Su(dx)	FBtr0077824|FBtr0334778|FBtr0077823|FBtr0077822|FBtr0339529	2043182|2043182|2043182|2043182|2043182	2044372|2043677|2044372|2044372|2043677	TGATATTT	8mer-m1	dme-miR-283-5p
0.01	dme-miR-263a-5p	6mer2-7	TGCCAT	2L	20443003	20443008	+	2L_20443003_20443008_+	0.999996154	0.999957577	0.999976866	2.73E-05	CG31688	FBtr0330661|FBtr0330203|FBtr0330204|FBtr0308895|FBtr0273378	20441856|20441889|20441889|20441856|20441856	20447905|20443944|20443944|20444823|20443944	2L	+	20442982	20443028	3'utr	CG31688	FlyBase	G5593.1	CTTTGCCGCCACATACCGCACTGCCATGGTCGAGAGCAGCTCGCACG	21	20443008	0.887047371	2	19	56	0.956521739	1.342422681	0.130434783	0.095238095	0.173913043	21	1	0	22	2L:20442982-20443028	6	CG31688	FBtr0308895|FBtr0330204|FBtr0330203|FBtr0330661|FBtr0273378	20441856|20441889|20441889|20441856|20441856	20444823|20443944|20443944|20447905|20443944	TGCCAT	6mer2-7	dme-miR-263a-5p
0.01	dme-miR-92b-3p	6mer2-7	TGCAAT	2L	2044324	2044329	+	2L_2044324_2044329_+	0.999998255	0.999973368	0.999985811	1.76E-05	Su(dx)	FBtr0077823|FBtr0077822|FBtr0077824	2043182|2043182|2043182	2044372|2044372|2044372	2L	+	2044298	2044382	3'utr	Su(dx)	FlyBase	G1151.1	TATTAAATAGATTTTATTTAGTTTAATGCAATGTGTACTGTATTATATAAAATAAATGCAAAATTATTTAGTGATACACGGCCGA	23	2044331	0.976351797	11	20	237	0.928571429	1.414973348	0.285714286	0.217391304	0.357142857	23	2	0	26	2L:2044298-2044382	6	Su(dx)	FBtr0077824|FBtr0077823|FBtr0077822	2043182|2043182|2043182	2044372|2044372|2044372	TGCAAT	6mer2-7	dme-miR-92b-3p
0.01	dme-miR-263a-5p	6mer2-7	TGCCAT	2L	20452121	20452126	+	2L_20452121_20452126_+	0.99999872	1	0.99999936	9.19E-07	CG31687	FBtr0332968|FBtr0302224	20451413|20451413	20456978|20453935	2L	+	20452088	20452143	3'utr	CG31687	FlyBase	G5603.1	GGAGACAAACTACTTTGCCGCCACATACCGCACTGCCATGGTCGAGAGCAGCTCGC	23	20452126	0.759484322	3	22	71	0.964285714	1.431363764	0.25	0.173913043	0.321428571	23	1	0	27	2L:20452088-20452143	6	CG31687	FBtr0302224|FBtr0332968	20451413|20451413	20453935|20456978	TGCCAT	6mer2-7	dme-miR-263a-5p
0.01	dme-miR-263a-5p	6mer2-7	TGCCAT	2L	20647248	20647253	+	2L_20647248_20647253_+	0.570826529	0.595995769	0.583411149	0.017797383	CG2608	FBtr0081384	20646861	20647381	2L	+	20647182	20647267	3'utr	CG2608	FlyBase	G5619.1	TGACAGCCTTGTATCGAGTGAGATTAGTTTTGTTGATTCAGATTAGTCACATGAAAGGTCTCTGACTGCCATGTAAATCATAAGTA	14	20647244	0.984343313	6	12	101	0.882352941	0.875061263	0.176470588	0.214285714	0.352941176	14	1	1	15	2L:20647182-20647267	6	CG2608	FBtr0081384	20646861	20647381	TGCCAT	6mer2-7	dme-miR-263a-5p
0.01	dme-miR-9b-5p,dme-miR-9c-5p	6mer3-8	ACCAAA	2L	20650744	20650749	+	2L_20650744_20650749_+	1	1	1	0	CG2611	FBtr0081387	20650724	20650898	2L	+	20650736	20650765	3'utr	CG2611	FlyBase	G5625.1	CCAAAGACACCAAATGTTTCGTCAAATAGA	8	20650750	0.971450825	3	7	40	0.9	0.954242509	0	0.25	0.4	8	1	0	9	2L:20650736-20650765	6	CG2611	FBtr0081387	20650724	20650898	ACCAAA	6mer3-8	dme-miR-9b-5p,dme-miR-9c-5p
0.01	dme-miR-308-3p	7mer-m1	TGTGATT	2L	20730913	20730919	-	2L_20730913_20730919_-	0.521223855	0.521223855	0.521223855	0	CG9318	FBtr0081393|FBtr0335149	20730643|20730414	20730999|20730999	2L	-	20730809	20730974	3'utr	CG9318	FlyBase	G12008.1	TGCGAATGTATTTTTGTATGTGTAGCCACAAATTTACACTTAAGCCTAATGTGTGTGTGATTTCTGCGCTGTGCGCCCGGCACAGACAGTTTTCTGTTTACTATAATTACGATTGATATGTGTATAATAACATATGTTTGTATCAGGCAAGGAACAGTGGAGTAAC	93	20730913	0.985962272	25	92	775	0.990740741	2.029383778	0.231481481	0.139784946	0.259259259	93	1	0	107	2L:20730809-20730974	7	CG9318	FBtr0081393|FBtr0335149	20730643|20730414	20730999|20730999	TGTGATT	7mer-m1	dme-miR-308-3p
0.01	dme-miR-278-3p	6mer3-8	CCCACC	2L	20738935	20738940	+	2L_20738935_20738940_+	1	1	1	0	Fs(2)Ket	FBtr0305587|FBtr0305586|FBtr0305585|FBtr0081392|FBtr0305584	20738901|20738901|20738901|20738901|20738901	20750941|20750941|20750941|20739764|20739764	2L	+	20738895	20738969	stop_codon	Fs(2)Ket	FlyBase	G5668.1	CGCAGTAGGCCACCTGCTAGAGGTTAATGTTTCTTCGCTTCCCACCAGACCCTCAAGATTGTGTGTAATGCAGTG	34	20738953	0.920342401	8	33	254	0.975609756	1.602059991	0.463414634	0.176470588	0.317073171	34	1	0	40	2L:20738895-20738969	6	Fs(2)Ket	FBtr0305584|FBtr0081392|FBtr0305585|FBtr0305586|FBtr0305587	20738901|20738901|20738901|20738901|20738901	20739764|20739764|20750941|20750941|20750941	CCCACC	6mer3-8	dme-miR-278-3p
0.01	dme-miR-9b-5p,dme-miR-9c-5p	6mer3-8	ACCAAA	2L	20739566	20739571	+	2L_20739566_20739571_+	1	1	1	0	Fs(2)Ket	FBtr0305586|FBtr0305585|FBtr0081392|FBtr0305584	20738901|20738901|20738901|20738901	20750941|20750941|20739764|20739764	2L	+	20739516	20739601	3'utr	Fs(2)Ket	FlyBase	G5670.1	AGGCTACGGCAACCAGCGCTTTGTTAACCCGATTTTAAGCATTACCAAAAACCAAACGTTGCTGTTACTCAAATTATGTAAAATTC	33	20739575	0.965016189	7	33	180	1	1.653212514	0	0.242424242	0.444444444	33	0	0	45	2L:20739516-20739601	6	Fs(2)Ket	FBtr0305584|FBtr0081392|FBtr0305585|FBtr0305586	20738901|20738901|20738901|20738901	20739764|20739764|20750941|20750941	ACCAAA	6mer3-8	dme-miR-9b-5p,dme-miR-9c-5p
0.01	dme-miR-2a-3p,dme-miR-2b-3p	7mer-A1	TGTGATA	2L	20740044	20740050	+	2L_20740044_20740050_+	0.801965702	0.801943558	0.80195463	1.56E-05	Fs(2)Ket	FBtr0305586|FBtr0305586|FBtr0305586|FBtr0305585|FBtr0305585|FBtr0305585	20738901|20738901|20738901|20738901|20738901|20738901	20750941|20750941|20750941|20750941|20750941|20750941	2L	+	20739947	20740111	5'utr-coding	Fs(2)Ket	FlyBase	G5673.1	TATGTACGTGGTATTTTGATTGCGACAAACCCCCGAAATGTTTGGAAACGGATGAGGATTCCCCCTTTCTGTGGCGCGCGTGTGCATCGGCGTGTTGTGTGATATTATGGATTAAGCGTAAGAACTTTTCTAGTGAAACGAATGATTTTAGACCTAAGCAAAACC	244	20740042	0.777988656	33	226	1966	0.929078014	2.117271296	0.460992908	0.118852459	0.237588652	244	19	1	262	2L:20739947-20740111	7	Fs(2)Ket	FBtr0305585|FBtr0305585|FBtr0305585|FBtr0305586|FBtr0305586|FBtr0305586	20738901|20738901|20738901|20738901|20738901|20738901	20750941|20750941|20750941|20750941|20750941|20750941	TGTGATA	7mer-A1	dme-miR-2a-3p,dme-miR-2b-3p
0.01	dme-miR-932-5p	6mer3-8	GGAATT	2L	20749193	20749198	+	2L_20749193_20749198_+	0.591720885	0.591720885	0.591720885	0	Fs(2)Ket	FBtr0305586	20738901	20750941	2L	+	20749151	20749217	3'utr	Fs(2)Ket	FlyBase	G5679.1	AAGGGAACATTTGTTTTATCAGATTCGAACATATCAGAAATTGGAATTTGAAATGGCAACTTGGAGC	6	20749196	0.974645763	5	6	42	1	0.903089987	0.625	0.166666667	0.375	6	0	0	8	2L:20749151-20749217	6	Fs(2)Ket	FBtr0305586	20738901	20750941	GGAATT	6mer3-8	dme-miR-932-5p
0.01	dme-miR-2a-3p,dme-miR-2b-3p	6mer3-8	CTGTGA	2L	20749805	20749810	+	2L_20749805_20749810_+	1	1	1	0	Fs(2)Ket	FBtr0305587|FBtr0305587|FBtr0305587|FBtr0305586|FBtr0305586|FBtr0305586|FBtr0305585|FBtr0305585|FBtr0305585	20738901|20738901|20738901|20738901|20738901|20738901|20738901|20738901|20738901	20750941|20750941|20750941|20750941|20750941|20750941|20750941|20750941|20750941	2L	+	20749786	20749818	3'utr	Fs(2)Ket	FlyBase	G5682.1	AAGAGTAGTGTGTTTGGAACTGTGACTGAGTAA	8	20749807	0.708485111	4	7	57	0.909090909	1	0	0.25	0.454545455	8	1	0	10	2L:20749786-20749818	6	Fs(2)Ket	FBtr0305585|FBtr0305585|FBtr0305585|FBtr0305586|FBtr0305586|FBtr0305586|FBtr0305587|FBtr0305587|FBtr0305587	20738901|20738901|20738901|20738901|20738901|20738901|20738901|20738901|20738901	20750941|20750941|20750941|20750941|20750941|20750941|20750941|20750941|20750941	CTGTGA	6mer3-8	dme-miR-2a-3p,dme-miR-2b-3p
0.01	dme-miR-308-3p	8mer-m1	CTGTGATT	2L	20750127	20750134	+	2L_20750127_20750134_+	0.385560641	0.385560641	0.385560641	0	Fs(2)Ket	FBtr0305587|FBtr0305586|FBtr0305585	20738901|20738901|20738901	20750941|20750941|20750941	2L	+	20750104	20750186	3'utr	Fs(2)Ket	FlyBase	G5683.1	TAAAAACACAACTGTAACATTGCCTGTGATTCATTCGATCATCTGTGTGTGGAGTGTACGCTGTGTGAAAGACTTGTGTGGAT	58	20750124	0.98960313	8	51	500	0.848484848	1.271066772	0.03030303	0.120689655	0.227272727	58	8	2	56	2L:20750104-20750186	8	Fs(2)Ket	FBtr0305585|FBtr0305586|FBtr0305587	20738901|20738901|20738901	20750941|20750941|20750941	CTGTGATT	8mer-m1	dme-miR-308-3p
0.01	dme-miR-190-5p	6mer3-8	ACATAT	2L	20750332	20750337	+	2L_20750332_20750337_+	1	1	1	0	Fs(2)Ket	FBtr0305587|FBtr0305586|FBtr0305585	20738901|20738901|20738901	20750941|20750941|20750941	2L	+	20750322	20750384	3'utr	Fs(2)Ket	FlyBase	G5684.1	GAGAAACGTAACATATGGTACTGATTTTTATACTGAGAACTGAGACTTACTATATATACATAC	41	20750361	0.936290411	10	41	332	1	1.633468456	0	0.024390244	0.069767442	41	0	0	43	2L:20750322-20750384	6	Fs(2)Ket	FBtr0305585|FBtr0305586|FBtr0305587	20738901|20738901|20738901	20750941|20750941|20750941	ACATAT	6mer3-8	dme-miR-190-5p
0.01	dme-miR-995-3p,dme-miR-998-3p	6mer3-8	TGGTGC	2L	20788624	20788629	+	2L_20788624_20788629_+	1	1	1	0	Pomp	FBtr0081414	20788537	20789098	2L	+	20788551	20788666	3'utr	Pomp	FlyBase	G5710.1	GAAGTTGCTAAATGCCTGGCATTCAGCCTTTAAACTCTAAGACACTCTTAAGATCAGCAAATAAAATATATTTTGGTGCGACCAGCTAGAGGTAAACAAAATTCACCATTTCTTTG	42	20788623	0.706173228	19	39	254	0.886792453	1.070037867	0.113207547	0.238095238	0.396226415	42	3	3	47	2L:20788551-20788666	6	Pomp	FBtr0081414	20788537	20789098	TGGTGC	6mer3-8	dme-miR-995-3p,dme-miR-998-3p
0.01	dme-miR-999-3p	6mer2-7	GTTAAC	2L	20813823	20813828	+	2L_20813823_20813828_+	1	0.999976445	0.999988222	1.67E-05	CG9328	FBtr0081416	20813711	20814331	2L	+	20813656	20814022	stop_codon	CG9328	FlyBase	G5718.1	AATCCCGAGTATCTGAACGTGCGGGCCAAGCTGCGCACGGCGCACGCCAACAATTAAGGAGCAGCCCACTCGGATACCCCTCATCCTGTAATCCTCAGCCTATTTAATGTTTAGTTTTAGTAAGAGACCTAACCAAATTATGTGTAAGGAAACCATGTGTTTTATATGTTAACTTTGTGAGCGGTTTTCATTTTGATATTATGCAAAACTAGAGTTGATTATTATAATTAAAAATGTACACCTAGACTAAGCCATTTACTTGTTTAGTTTGTTAGTCCTTATCTCTAATCTAAGTTGAAGCTTTCTTGCGCTAAATTCGTTGTGTATAAACCAAGTGTATAAAGTTTTAGTTTCTAAAAGGACCCCA	257	20813817	0.987709092	60	244	2185	0.950331126	1.980760642	0.086092715	0.147859922	0.274834437	257	13	2	287	2L:20813656-20814022	6	CG9328	FBtr0081415|FBtr0081416	20813711|20813711	20814030|20814331	GTTAAC	6mer2-7	dme-miR-999-3p
0.01	dme-miR-31a-5p	6mer3-8	TCTTGC	2L	20813959	20813964	+	2L_20813959_20813964_+	1	0.997361755	0.998680878	0.001865489	CG9328	FBtr0081416	20813711	20814331	2L	+	20813656	20814022	stop_codon	CG9328	FlyBase	G5718.1	AATCCCGAGTATCTGAACGTGCGGGCCAAGCTGCGCACGGCGCACGCCAACAATTAAGGAGCAGCCCACTCGGATACCCCTCATCCTGTAATCCTCAGCCTATTTAATGTTTAGTTTTAGTAAGAGACCTAACCAAATTATGTGTAAGGAAACCATGTGTTTTATATGTTAACTTTGTGAGCGGTTTTCATTTTGATATTATGCAAAACTAGAGTTGATTATTATAATTAAAAATGTACACCTAGACTAAGCCATTTACTTGTTTAGTTTGTTAGTCCTTATCTCTAATCTAAGTTGAAGCTTTCTTGCGCTAAATTCGTTGTGTATAAACCAAGTGTATAAAGTTTTAGTTTCTAAAAGGACCCCA	257	20813961	0.987709092	60	244	2185	0.950331126	1.980760642	0.086092715	0.147859922	0.274834437	257	13	2	287	2L:20813656-20814022	6	CG9328	FBtr0081415|FBtr0081416	20813711|20813711	20814030|20814331	TCTTGC	6mer3-8	dme-miR-31a-5p
0.01	dme-miR-283-5p	7mer-m1	GATATTT	2L	20814189	20814195	+	2L_20814189_20814195_+	0.765586663	0.765586663	0.765586663	0	CG9328	FBtr0081416	20813711	20814331	2L	+	20814089	20814216	3'utr	CG9328	FlyBase	G5719.2	ATTGTATATGTATATCTAAAGATTAGTGAGACCGAAAATGCTGTAAACAGGGCAATGTGTTAGAAAATAAGACAGAGAGACAGACAGAACTTGGGCGGAAGATATTTGATCTACATAGAACAACTATT	891	20814179	0.847840071	22	859	2683	0.969756098	2.152288344	0.269268293	0.126823793	0.24097561	891	25	6	994	2L:20814089-20814216	7	CG9328	FBtr0081416	20813711	20814331	GATATTT	7mer-m1	dme-miR-283-5p
0.01	dme-miR-283-5p	6mer2-7	GATATT	2L	20871592	20871597	-	2L_20871592_20871597_-	1	1	1	0	sky	FBtr0081443|FBtr0330257|FBtr0301961|FBtr0330255|FBtr0081440|FBtr0081447|FBtr0081444|FBtr0330256|FBtr0081441|FBtr0081442|FBtr0081446	20871333|20871333|20871333|20871333|20871333|20871333|20871333|20871333|20871333|20871333|20871333	20873748|20873748|20873748|20873748|20873748|20873748|20873748|20873748|20873748|20873748|20873748	2L	-	20871578	20871626	3'utr	sky	FlyBase	G12035.1	TGTTTGACGATCAAGAAATCAATGGACTAGATATTGAAACAGAAATTGT	77	20871604	0.884704138	3	77	307	1	1.977723605	0.115789474	0.181818182	0.336842105	77	0	0	95	2L:20871578-20871626	6	sky	FBtr0081442|FBtr0081447|FBtr0081446|FBtr0330256|FBtr0081444|FBtr0081441|FBtr0301961|FBtr0330255|FBtr0081440|FBtr0081443|FBtr0330257	20871333|20871333|20871333|20871333|20871333|20871333|20871333|20871333|20871333|20871333|20871333	20873748|20873748|20873748|20873748|20873748|20873748|20873748|20873748|20873748|20873748|20873748	GATATT	6mer2-7	dme-miR-283-5p
0.01	dme-miR-932-5p	6mer2-7	GAATTG	2L	20871824	20871829	-	2L_20871824_20871829_-	1	1	1	0	sky	FBtr0081443|FBtr0330257|FBtr0301961|FBtr0330255|FBtr0081440|FBtr0081447|FBtr0081444|FBtr0330256|FBtr0081441|FBtr0081442|FBtr0081446	20871333|20871333|20871333|20871333|20871333|20871333|20871333|20871333|20871333|20871333|20871333	20873748|20873748|20873748|20873748|20873748|20873748|20873748|20873748|20873748|20873748|20873748	2L	-	20871789	20871845	3'utr	sky	FlyBase	G12037.1	AAATTGTTTTCTATCTGAATTGTTCTCAATGTGTAGTTTATATACAATATCTTGATA	58	20871826	0.98340103	9	57	639	0.987179487	1.886490725	0.115384615	0.293103448	0.474358974	58	1	0	77	2L:20871789-20871845	6	sky	FBtr0081442|FBtr0081447|FBtr0081446|FBtr0330256|FBtr0081444|FBtr0081441|FBtr0301961|FBtr0330255|FBtr0081440|FBtr0081443|FBtr0330257	20871333|20871333|20871333|20871333|20871333|20871333|20871333|20871333|20871333|20871333|20871333	20873748|20873748|20873748|20873748|20873748|20873748|20873748|20873748|20873748|20873748|20873748	GAATTG	6mer2-7	dme-miR-932-5p
0.01	dme-miR-996-3p,dme-miR-279-3p	8mer-A1	TCTAGTCA	2L	20872586	20872593	-	2L_20872586_20872593_-	0.63113665	0.63113665	0.63113665	0	sky	FBtr0081443|FBtr0330257|FBtr0301961|FBtr0330255|FBtr0081440|FBtr0081447|FBtr0081444|FBtr0330256|FBtr0081441|FBtr0081442|FBtr0081446	20871333|20871333|20871333|20871333|20871333|20871333|20871333|20871333|20871333|20871333|20871333	20873748|20873748|20873748|20873748|20873748|20873748|20873748|20873748|20873748|20873748|20873748	2L	-	20872530	20872667	3'utr	sky	FlyBase	G12041.1	ATTTTCAATACCAACGAAATTCTTTGCTCACCTCCACCTAAAAACTGCACGTACACAAAATTTTTGCACACTTTTCTAGTCAATTTTTATGTTTTACAAAAATAACATGGTGTGTCTCCTCCCATTTCCCTCTGGACG	186	20872594	0.914851519	22	176	1855	0.948717949	1.86923172	0.11965812	0.188172043	0.354700855	186	10	2	222	2L:20872530-20872667	8	sky	FBtr0081442|FBtr0081447|FBtr0081446|FBtr0330256|FBtr0081444|FBtr0081441|FBtr0301961|FBtr0330255|FBtr0081440|FBtr0081443|FBtr0330257	20871333|20871333|20871333|20871333|20871333|20871333|20871333|20871333|20871333|20871333|20871333	20873748|20873748|20873748|20873748|20873748|20873748|20873748|20873748|20873748|20873748|20873748	TCTAGTCA	8mer-A1	dme-miR-996-3p,dme-miR-279-3p
0.01	dme-bantam-3p	8mer-A1	TGATCTCA	2L	20872779	20872786	-	2L_20872779_20872786_-	0.631136385	0.631136385	0.631136385	0	sky	FBtr0081443|FBtr0330257|FBtr0301961|FBtr0330255|FBtr0081440|FBtr0081447|FBtr0081444|FBtr0330256|FBtr0081441|FBtr0081442|FBtr0081446	20871333|20871333|20871333|20871333|20871333|20871333|20871333|20871333|20871333|20871333|20871333	20873748|20873748|20873748|20873748|20873748|20873748|20873748|20873748|20873748|20873748|20873748	2L	-	20872764	20872844	3'utr	sky	FlyBase	G12043.1	AAATAAGTTGAAGGAACGATTGGGCAGTGGAGAGCTGCCATGTGCCACCATGTGCAATTGATCTCAAAACGAAAAACGAAA	1074	20872787	0.830645749	11	1049	5578	0.979405034	1.932473765	0.439359268	0.175977654	0.324942792	1074	13	14	1284	2L:20872764-20872844	8	sky	FBtr0081442|FBtr0081447|FBtr0081446|FBtr0330256|FBtr0081444|FBtr0081441|FBtr0301961|FBtr0330255|FBtr0081440|FBtr0081443|FBtr0330257	20871333|20871333|20871333|20871333|20871333|20871333|20871333|20871333|20871333|20871333|20871333	20873748|20873748|20873748|20873748|20873748|20873748|20873748|20873748|20873748|20873748|20873748	TGATCTCA	8mer-A1	dme-bantam-3p
0.01	dme-miR-1012-3p	6mer3-8	TTGACT	2L	20873124	20873129	-	2L_20873124_20873129_-	1	1	1	0	sky	FBtr0081443|FBtr0330257|FBtr0301961|FBtr0330255|FBtr0081440|FBtr0081445|FBtr0081447|FBtr0081444|FBtr0330256|FBtr0081441|FBtr0081442|FBtr0081446	20871333|20871333|20871333|20871333|20871333|20872993|20871333|20871333|20871333|20871333|20871333|20871333	20873748|20873748|20873748|20873748|20873748|20873748|20873748|20873748|20873748|20873748|20873748|20873748	2L	-	20873090	20873159	3'utr	sky	FlyBase	G12045.1	TTTTTCTTTCTGTAAACCAAATTTACTGACTTGACTGAATTCGTTATTAATGTTATTAATATTATTATTG	97	20873132	0.983889909	10	91	844	0.933333333	1.748188027	0.041666667	0.18556701	0.341666667	97	7	1	112	2L:20873090-20873159	6	sky	FBtr0081442|FBtr0081447|FBtr0081446|FBtr0330256|FBtr0081444|FBtr0081441|FBtr0301961|FBtr0330255|FBtr0081440|FBtr0081445|FBtr0081443|FBtr0330257	20871333|20871333|20871333|20871333|20871333|20871333|20871333|20871333|20871333|20872993|20871333|20871333	20873748|20873748|20873748|20873748|20873748|20873748|20873748|20873748|20873748|20873748|20873748|20873748	TTGACT	6mer3-8	dme-miR-1012-3p
0.01	dme-miR-2a-3p,dme-miR-2b-3p	6mer3-8	CTGTGA	2L	20873435	20873440	-	2L_20873435_20873440_-	0.755363009	0.755363009	0.755363009	0	sky	FBtr0081443|FBtr0081443|FBtr0081443|FBtr0330257|FBtr0330257|FBtr0330257|FBtr0301961|FBtr0301961|FBtr0301961|FBtr0330255|FBtr0330255|FBtr0330255|FBtr0081440|FBtr0081440|FBtr0081440|FBtr0081445|FBtr0081445|FBtr0081445|FBtr0081447|FBtr0081447|FBtr0081447|FBtr0081444|FBtr0081444|FBtr0081444|FBtr0330256|FBtr0330256|FBtr0330256|FBtr0081441|FBtr0081441|FBtr0081441|FBtr0081442|FBtr0081442|FBtr0081442|FBt…	20871333|20871333|20871333|20871333|20871333|20871333|20871333|20871333|20871333|20871333|20871333|20871333|20871333|20871333|20871333|20872993|20872993|20872993|20871333|20871333|20871333|20871333|20871333|20871333|20871333|20871333|20871333|20871333|20871333|20871333|20871333|20871333|20871333|20871333|20871333|20871333	20873748|20873748|20873748|20873748|20873748|20873748|20873748|20873748|20873748|20873748|20873748|20873748|20873748|20873748|20873748|20873748|20873748|20873748|20873748|20873748|20873748|20873748|20873748|20873748|20873748|20873748|20873748|20873748|20873748|20873748|20873748|20873748|20873748|20873748|20873748|20873748	2L	-	20873407	20873569	3'utr	sky	FlyBase	G12049.1	AAGCTTATTTATAAAAATGTATCGAAAGTGGCCAAGCAGCAGTAAATGCTGCCGTCGTCGTGTTAATGTTAAATGTTAATGAAAAAATGCAAAGCTAAAACAAATTATATATTATATAATGGAAATACTCTGTGAGTTCATGTTTCAAAACGCAAAGCTTTGA	76	20873433	0.988552082	15	67	538	0.869047619	1.562292864	0.083333333	0.105263158	0.19047619	76	10	1	73	2L:20873407-20873569	6	sky	FBtr0081442|FBtr0081442|FBtr0081442|FBtr0081447|FBtr0081447|FBtr0081447|FBtr0081446|FBtr0081446|FBtr0081446|FBtr0330256|FBtr0330256|FBtr0330256|FBtr0081444|FBtr0081444|FBtr0081444|FBtr0081441|FBtr0081441|FBtr0081441|FBtr0301961|FBtr0301961|FBtr0301961|FBtr0330255|FBtr0330255|FBtr0330255|FBtr0081440|FBtr0081440|FBtr0081440|FBtr0081445|FBtr0081445|FBtr0081445|FBtr0081443|FBtr0081443|FBtr0081443|FBt…	20871333|20871333|20871333|20871333|20871333|20871333|20871333|20871333|20871333|20871333|20871333|20871333|20871333|20871333|20871333|20871333|20871333|20871333|20871333|20871333|20871333|20871333|20871333|20871333|20871333|20871333|20871333|20872993|20872993|20872993|20871333|20871333|20871333|20871333|20871333|20871333	20873748|20873748|20873748|20873748|20873748|20873748|20873748|20873748|20873748|20873748|20873748|20873748|20873748|20873748|20873748|20873748|20873748|20873748|20873748|20873748|20873748|20873748|20873748|20873748|20873748|20873748|20873748|20873748|20873748|20873748|20873748|20873748|20873748|20873748|20873748|20873748	CTGTGA	6mer3-8	dme-miR-2a-3p,dme-miR-2b-3p
0.01	dme-miR-283-5p	6mer2-7	GATATT	2L	20873720	20873725	-	2L_20873720_20873725_-	1	1	1	0	sky	FBtr0081443|FBtr0330257|FBtr0301961|FBtr0330255|FBtr0081440|FBtr0081445|FBtr0081447|FBtr0081444|FBtr0330256|FBtr0081441|FBtr0081442|FBtr0081446	20871333|20871333|20871333|20871333|20871333|20872993|20871333|20871333|20871333|20871333|20871333|20871333	20873748|20873748|20873748|20873748|20873748|20873748|20873748|20873748|20873748|20873748|20873748|20873748	2L	-	20873676	20873778	stop_codon	sky	FlyBase	G12050.1	CTGGAAGTCTACGGATTCGTGGGCATCTAAAAACCTTCTTTCTTAGTCTGACCGATATTGCCCGCCGATGATCAAGTGCTCAGCAAAACTGCTCGACGTTCCC	25	20873736	0.978455624	13	25	169	1	1.505149978	0.03125	0.24	0.40625	25	0	0	32	2L:20873676-20873778	6	sky	FBtr0081442|FBtr0081447|FBtr0081446|FBtr0330256|FBtr0081444|FBtr0081441|FBtr0301961|FBtr0330255|FBtr0081440|FBtr0081445|FBtr0081443|FBtr0330257	20871333|20871333|20871333|20871333|20871333|20871333|20871333|20871333|20871333|20872993|20871333|20871333	20873748|20873748|20873748|20873748|20873748|20873748|20873748|20873748|20873748|20873748|20873748|20873748	GATATT	6mer2-7	dme-miR-283-5p
0.01	dme-miR-14-3p	6mer3-8	AAGACT	2L	20919164	20919169	-	2L_20919164_20919169_-	1	1	1	0	Mtp	FBtr0081439	20919092	20919238	2L	-	20919125	20919222	3'utr	Mtp	FlyBase	G12065.1	TATTGGAGATTCCTTGCATAAAAACTATATTTCTATGTGAAAACTCAGAGATTAAGACTCGATATAGTTGTAAACTTAAACGAACAAAGACCATTTAA	50	20919171	0.982220912	9	46	337	0.93220339	1.439332694	0.271186441	0.18	0.305084746	50	3	1	55	2L:20919125-20919222	6	Mtp	FBtr0081439	20919092	20919238	AAGACT	6mer3-8	dme-miR-14-3p
0.01	dme-miR-184-3p	7mer-m8	TCCGTCC	2L	20965583	20965589	-	2L_20965583_20965589_-	0.661615243	0.661615243	0.661615243	0	CG42238	FBtr0290305|FBtr0331200|FBtr0331199|FBtr0290306	20965518|20965518|20965518|20965518	20967385|20967385|20967385|20967385	2L	-	20965555	20965607	3'utr	CG42238	FlyBase	G12079.1	TACAAATTATTAACTGATTCCGTCCGCACCCTGACAACTGTGTTAACTAACTT	444	20965590	0.741900509	9	440	2489	0.99255121	2.425697213	0.009310987	0.177927928	0.320297952	444	3	1	533	2L:20965555-20965607	7	CG42238	FBtr0290306|FBtr0331199|FBtr0331200|FBtr0290305	20965518|20965518|20965518|20965518	20967385|20967385|20967385|20967385	TCCGTCC	7mer-m8	dme-miR-184-3p
0.01	dme-miR-14-3p	6mer2-7	AGACTG	2L	20965825	20965830	-	2L_20965825_20965830_-	1	1	1	0	CG42238	FBtr0290305|FBtr0331200|FBtr0331199|FBtr0290306	20965518|20965518|20965518|20965518	20967385|20967385|20967385|20967385	2L	-	20965803	20965843	3'utr	CG42238	FlyBase	G12080.1	TCAAATCGCCTATAGACTGTAGCACTATAGCTAAAAGGTAT	10	20965832	0.955877721	2	10	51	1	1.113943352	0	0.3	0.461538462	10	0	0	13	2L:20965803-20965843	6	CG42238	FBtr0290306|FBtr0331199|FBtr0331200|FBtr0290305	20965518|20965518|20965518|20965518	20967385|20967385|20967385|20967385	AGACTG	6mer2-7	dme-miR-14-3p
0.01	dme-miR-965-3p	6mer3-8	TACGCT	2L	209931	209936	+	2L_209931_209936_+	1	1	1	0	Tbc1d15-17	FBtr0332339|FBtr0332338|FBtr0078125	209857|209857|209857	210725|210506|210506	2L	+	209878	209971	3'utr	Tbc1d15-17	FlyBase	G639.1	ATGGACACCTGGAAAAAACAAAGCCAATAGCCCACAGAAAAGTATGCGCAAATTACGCTGCCCTTCAAGATGGTTGCCTAACTAGATTATATTT	18	209922	0.976205898	9	16	98	0.95	1.278753601	0.15	0.111111111	0.2	18	1	0	19	2L:209878-209971	6	Tbc1d15-17	FBtr0332338|FBtr0332339|FBtr0078125	209857|209857|209857	210506|210725|210506	TACGCT	6mer3-8	dme-miR-965-3p
0.01	dme-miR-2a-3p,dme-miR-2b-3p	6mer3-8	CTGTGA	2L	210344	210349	+	2L_210344_210349_+	1	1	1	0	Tbc1d15-17	FBtr0332339|FBtr0332339|FBtr0332339|FBtr0332338|FBtr0332338|FBtr0332338|FBtr0078125|FBtr0078125|FBtr0078125	209857|209857|209857|209857|209857|209857|209857|209857|209857	210725|210725|210725|210506|210506|210506|210506|210506|210506	2L	+	210324	210408	3'utr	Tbc1d15-17	FlyBase	G642.1	AAAGAAATTAGTTCTCGTGCCTGTGAACTCAAAACATTTTAGGTATCACTTTGCTTTATCGGACTTCAACACGCCTGTCTTTTTT	35	210341	0.987792847	9	35	312	1	1.612783857	0.097560976	0.171428571	0.292682927	35	0	0	41	2L:210324-210408	6	Tbc1d15-17	FBtr0332338|FBtr0332338|FBtr0332338|FBtr0332339|FBtr0332339|FBtr0332339|FBtr0078125|FBtr0078125|FBtr0078125	209857|209857|209857|209857|209857|209857|209857|209857|209857	210506|210506|210506|210725|210725|210725|210506|210506|210506	CTGTGA	6mer3-8	dme-miR-2a-3p,dme-miR-2b-3p
0.01	dme-miR-2a-3p,dme-miR-2b-3p	6mer3-8	CTGTGA	2L	210427	210432	+	2L_210427_210432_+	1	1	1	0	Tbc1d15-17	FBtr0332339|FBtr0332339|FBtr0332339|FBtr0332338|FBtr0332338|FBtr0332338|FBtr0078125|FBtr0078125|FBtr0078125	209857|209857|209857|209857|209857|209857|209857|209857|209857	210725|210725|210725|210506|210506|210506|210506|210506|210506	2L	+	210410	210448	3'utr	Tbc1d15-17	FlyBase	G643.1	TTAAGTTTAGTCAATTACTGTGAATATACATCCGTATAC	16	210434	0.732856639	4	12	143	0.705882353	1.079181246	0.058823529	0.0625	0.117647059	16	5	0	12	2L:210410-210448	6	Tbc1d15-17	FBtr0332338|FBtr0332338|FBtr0332338|FBtr0332339|FBtr0332339|FBtr0332339|FBtr0078125|FBtr0078125|FBtr0078125	209857|209857|209857|209857|209857|209857|209857|209857|209857	210506|210506|210506|210725|210725|210725|210506|210506|210506	CTGTGA	6mer3-8	dme-miR-2a-3p,dme-miR-2b-3p
0.01	dme-miR-34-5p	7mer-A1	ACTGCCA	2L	21136321	21136327	-	2L_21136321_21136327_-	0.823349562	0.823349562	0.823349562	0	Dap160	FBtr0333087|FBtr0333086	21135274|21135274	21137095|21137095	2L	-	21136307	21136359	3'utr	Dap160	FlyBase	G12107.1	TGATTTATTGACTAAGTTAAGCGCTTATCTGAACTGCCATAACTGTATTAATT	49	21136330	0.795762379	7	47	358	0.962962963	1.238882089	0.111111111	0.040816327	0.12962963	49	0	2	52	2L:21136307-21136359	7	Dap160	FBtr0333086|FBtr0333087	21135274|21135274	21137095|21137095	ACTGCCA	7mer-A1	dme-miR-34-5p
0.01	dme-miR-308-3p	7mer-m1	TGTGATT	2L	21137286	21137292	-	2L_21137286_21137292_-	0.521223855	0.521223855	0.521223855	0	Dap160	FBtr0081504|FBtr0081503|FBtr0301276	21137129|21137129|21137129	21137476|21137476|21137476	2L	-	21137180	21137376	5'utr	Dap160	FlyBase	G12110.1	AAGTTCTCGCCTATTCTCGCTATTGAAACCCCCACTTTAGTGTTTATTTGTTGCAATATTTCCAAGATGTATCTAATTGTTAATTGTGATTATTTAGTTTTTAGATTTACTCCTAAGCTTATCACTAGCGACCTCTCTATTTTCGCTTAGCTAATTTCTAGTGTTATTTCATTTATGTATTTATTTAGTCGGCATAA	81	21137293	0.995423466	30	71	1049	0.87628866	1.62838893	0.164948454	0.172839506	0.309278351	81	11	1	85	2L:21137180-21137376	7	Dap160	FBtr0301276|FBtr0081503|FBtr0081504	21137129|21137129|21137129	21137476|21137476|21137476	TGTGATT	7mer-m1	dme-miR-308-3p
0.01	dme-miR-190-5p	6mer3-8	ACATAT	2L	21137423	21137428	-	2L_21137423_21137428_-	1	1	1	0	Dap160	FBtr0081504|FBtr0081503|FBtr0301276	21137129|21137129|21137129	21137476|21137476|21137476	2L	-	21137410	21137541	lincRNA_exon-lincRNA_intron	Dap160	FlyBase	G12111.1	ACTATGTGGGGCCCTTCGTGACGTCCGGTAAGCCAGCAAAAGCAAATGGCACCACCAAGAAGTGAATCTCACATACCGATCCAGCTTAGCTCTCTAGTTACCACATTCCGTACACATATTGTTATGTTTACT	155	21137436	0.946183089	12	154	1016	0.994565217	2.26245109	0.086956522	0.148387097	0.282608696	155	1	0	183	2L:21137410-21137541	6	Dap160	FBtr0301276|FBtr0081503|FBtr0081504	21137129|21137129|21137129	21137476|21137476|21137476	ACATAT	6mer3-8	dme-miR-190-5p
0.01	dme-miR-276a-3p	7mer-A1	GTTCCTA	2L	21145189	21145195	-	2L_21145189_21145195_-	0.823349562	0.823349562	0.823349562	0	del	FBtr0333085|FBtr0333084|FBtr0081502	21145135|21145135|21145135	21145298|21145298|21145298	2L	-	21145177	21145216	3'utr	del	FlyBase	G12127.1	AAATTAAGTTATCAAATTATTGTTCCTATTTGATTATTAC	47	21145197	0.729575614	9	46	557	0.963636364	1.72427587	0.036363636	0.170212766	0.290909091	47	2	0	53	2L:21145177-21145216	7	del	FBtr0333084|FBtr0081502|FBtr0333085	21145135|21145135|21145135	21145298|21145298|21145298	GTTCCTA	7mer-A1	dme-miR-276a-3p
0.01	dme-miR-1003-3p	6mer3-8	ATGTGA	2L	21160797	21160802	-	2L_21160797_21160802_-	1	1	1	0	Nbr	FBtr0081499	21160634	21161011	2L	-	21160764	21160816	3'utr	Nbr	FlyBase	G12152.1	ATCAGAAGGAAACTATGTGACTGCGAGCAGGATATGAAAGAATGAATTTTATT	55	21160801	0.715927094	7	55	225	1	1.785329835	0.213114754	0.109090909	0.196721311	55	0	0	61	2L:21160764-21160816	6	Nbr	FBtr0081499	21160634	21161011	ATGTGA	6mer3-8	dme-miR-1003-3p
0.01	dme-miR-277-3p	6mer2-7	GCATTT	2L	21166652	21166657	-	2L_21166652_21166657_-	0.999996705	1	0.999998352	2.33E-06	CG43345	FBtr0346589|FBtr0306974	21166044|21166044	21166678|21166678	2L	-	21166614	21166687	stop_codon	CG43345	FlyBase	G12168.1	CGAATTTGAATTACGCTTTTAAACCTGCCGGCATTTTGCAACACCGCCACCAGCTGTTCATGTCATAACAAACG	36	21166677	0.775732219	9	34	236	0.930232558	1	0.162790698	0.194444444	0.325581395	36	0	3	40	2L:21166614-21166687	6	CG43345	FBtr0306974|FBtr0346589	21166044|21166044	21166678|21166678	GCATTT	6mer2-7	dme-miR-277-3p
0.01	dme-miR-7-5p	6mer2-7	TCTTCC	2L	21172700	21172705	+	2L_21172700_21172705_+	1	1	1	0	Acon	FBtr0300425|FBtr0346587|FBtr0343871	21172647|21172647|21172647	21173017|21173184|21173185	2L	+	21172631	21172761	stop_codon	Acon	FlyBase	G5785.1	AAGGAGCTGGCCCAGTAAATGGTCCTGGACCTACTTAAGACACCCAGTCAAGAAGCCTGATCCCAACCTTCTTCCTGTAGGTGAACACACTCAAATTCACAACGGAAGCAATCGAATTATGGTATTGTTAT	21	21172701	0.967201718	14	19	103	0.964285714	1.431363764	0.071428571	0.285714286	0.464285714	21	1	0	27	2L:21172631-21172761	6	Acon	FBtr0081473|FBtr0346587|FBtr0343871|FBtr0300425	21172647|21172647|21172647|21172647	21172895|21173184|21173185|21173017	TCTTCC	6mer2-7	dme-miR-7-5p
0.01	dme-miR-317-5p	6mer3-8	GTATCC	2L	21212752	21212757	-	2L_21212752_21212757_-	1	1	1	0	Atg18b	FBtr0081487|FBtr0331678	21212691|21212320	21213065|21213065	2L	-	21212730	21212767	3'utr	Atg18b	FlyBase	G12187.1	ATCAAACTCTGTATCCTTTAGAAACGTAGGTATAAGTG	6	21212750	0.773786343	2	6	49	1	0.903089987	0	0.166666667	0.375	6	0	0	8	2L:21212730-21212767	6	Atg18b	FBtr0081487|FBtr0331678	21212691|21212320	21213065|21213065	GTATCC	6mer3-8	dme-miR-317-5p
0.01	dme-miR-275-3p,dme-miR-306-5p	6mer3-8	GTACCT	2L	21212838	21212843	-	2L_21212838_21212843_-	1	1	1	0	Atg18b	FBtr0081487|FBtr0331678	21212691|21212320	21213065|21213065	2L	-	21212824	21212868	3'utr	Atg18b	FlyBase	G12188.1	TGGATGTATGTATGTATATAGAAATGTACCTAAAAGAATTTCACA	127	21212844	0.830497384	2	126	624	0.993939394	2.214843848	0.060606061	0.220472441	0.4	127	1	0	164	2L:21212824-21212868	6	Atg18b	FBtr0081487|FBtr0331678	21212691|21212320	21213065|21213065	GTACCT	6mer3-8	dme-miR-275-3p,dme-miR-306-5p
0.01	dme-miR-986-5p	7mer-A1	TTCGAGA	2L	21213031	21213037	-	2L_21213031_21213037_-	0.823349562	0.823306908	0.823328235	3.02E-05	Atg18b	FBtr0081487|FBtr0331678	21212691|21212320	21213065|21213065	2L	-	21213007	21213080	stop_codon	Atg18b	FlyBase	G12189.1	ACCGCTAAGGATTGACTACGTAACCGTAACATCAAGGATATGGTTCGAGATAATAGACAGCAGAATTTTTAAGC	34	21213027	0.945303711	6	34	154	1	1.579783597	0.289473684	0.117647059	0.210526316	34	0	0	38	2L:21213007-21213080	7	Atg18b	FBtr0081487|FBtr0331678	21212691|21212320	21213065|21213065	TTCGAGA	7mer-A1	dme-miR-986-5p
0.01	dme-miR-999-3p	6mer3-8	AGTTAA	2L	21231161	21231166	+	2L_21231161_21231166_+	1	1	1	0	CG8677	FBtr0346586|FBtr0331677	21231107|21231107	21232059|21231692	2L	+	21231129	21231171	3'utr	CG8677	FlyBase	G5817.1	ATTTAAATTTGTATATATCGATCTGCTTGTAAAGTTAAAAAAC	26	21231155	0.70602144	7	26	224	1	1.505149978	0.21875	0.230769231	0.375	26	0	0	32	2L:21231129-21231171	6	CG8677	FBtr0346586|FBtr0331677	21231107|21231107	21232059|21231692	AGTTAA	6mer3-8	dme-miR-999-3p
0.01	dme-miR-305-3p	6mer3-8	ATGTGC	2L	21231411	21231416	+	2L_21231411_21231416_+	1	0.999999999	1	0	CG8677	FBtr0346586|FBtr0331677	21231107|21231107	21232059|21231692	2L	+	21231401	21231488	3'utr	CG8677	FlyBase	G5819.2	AGTTCCCTTTATGTGCTGTTACAGTTTAGCTAAATCAAGCATCAACTACTTTTAGTATTTTAATTTAGCTCTATATGATTTGAGCCCT	14	21231412	0.879832397	7	13	137	0.944444444	1.230448921	0.166666667	0.142857143	0.333333333	14	1	0	17	2L:21231401-21231488	6	CG8677	FBtr0346586|FBtr0331677	21231107|21231107	21232059|21231692	ATGTGC	6mer3-8	dme-miR-305-3p
0.01	dme-miR-8-3p	6mer2-7	AGTATT	2L	21231454	21231459	+	2L_21231454_21231459_+	1	1	1	0	CG8677	FBtr0346586|FBtr0331677	21231107|21231107	21232059|21231692	2L	+	21231401	21231488	3'utr	CG8677	FlyBase	G5819.2	AGTTCCCTTTATGTGCTGTTACAGTTTAGCTAAATCAAGCATCAACTACTTTTAGTATTTTAATTTAGCTCTATATGATTTGAGCCCT	14	21231452	0.879832397	7	13	137	0.944444444	1.230448921	0.166666667	0.142857143	0.333333333	14	1	0	17	2L:21231401-21231488	6	CG8677	FBtr0346586|FBtr0331677	21231107|21231107	21232059|21231692	AGTATT	6mer2-7	dme-miR-8-3p
0.01	dme-miR-305-3p	7mer-m8	ATGTGCC	2L	21257941	21257947	+	2L_21257941_21257947_+	0.674515655	0.674515655	0.674515655	0	Hr39	FBtr0081479|FBtr0081481	21257828|21257828	21259675|21259675	2L	+	21257904	21257984	3'utr	Hr39	FlyBase	G5836.2	TTCTATAGATAAGATCCTTACTGTAAGTTCTGAAAACATGTGCCTAAAAACCAAAGCCACGATAGCAGTCACATCAGGCCC	21	21257942	0.906102357	8	19	101	0.913043478	1.322219295	0	0.095238095	0.173913043	21	2	0	21	2L:21257904-21257984	7	Hr39	FBtr0081480|FBtr0081481|FBtr0081479	21257828|21257828|21257828	21258196|21259675|21259675	ATGTGCC	7mer-m8	dme-miR-305-3p
0.01	dme-miR-33-5p	8mer-A1	CAATGCAA	2L	21259641	21259648	+	2L_21259641_21259648_+	0.634552243	0.634551471	0.634551857	4.95E-07	Hr39	FBtr0081479|FBtr0081481	21257828|21257828	21259675|21259675	2L	+	21259575	21259663	3'utr	Hr39	FlyBase	G5842.1	AAAACTCAATTTTGCTTTTAAATAAATTTAATAAGTAAAATTCAACAATAATTGATATACAATTGTCAATGCAATATTTTGTAATAAAA	13	21259640	0.991411029	3	13	135	1	1.146128036	0.142857143	0.076923077	0.142857143	13	0	0	14	2L:21259575-21259663	8	Hr39	FBtr0081481|FBtr0081479	21257828|21257828	21259675|21259675	CAATGCAA	8mer-A1	dme-miR-33-5p
0.01	dme-miR-965-3p	6mer3-8	TACGCT	2L	21281651	21281656	+	2L_21281651_21281656_+	1	1	1	0	CG8671	FBtr0330680|FBtr0081484|FBtr0330678|FBtr0114602|FBtr0346464|FBtr0081483|FBtr0330679	21281513|21281513|21281513|21281513|21281513|21281513|21281513	21282037|21282037|21282514|21282037|21282790|21282037|21282514	2L	+	21281411	21281713	stop_codon	CG8671	FlyBase	G5870.1	TGTACATCGCTCGCGATGGAACCGCCTCCCTGGGCGGACATGAGGTTAAATCAAGCGTACGAGCGGGCGCCCTAAAGCAGGTGGTAATGCAGGATAGAAGATAGTAGTATCCGAGACTCACAACTCCTTTTTAAAATTAATTAGAAGACTTATTGATCAATTAAAATGGAGTATTGAACTAAAAGAAATAGTTTAGGTAATACAAACATGTTTACTCTCAAACAAAAGTGAGAATGCAAATACGCTATATAAGAGTATATAAAATGTTTGTCGGAACTACACTGCTATGAATGTAATTAGCTA	143	21281651	0.967535235	30	141	772	0.989130435	1.959041392	0.10326087	0.258741259	0.423913043	143	1	1	182	2L:21281411-21281713	6	CG8671	FBtr0081483|FBtr0330679|FBtr0114602|FBtr0346464|FBtr0330678|FBtr0330680|FBtr0081484	21281513|21281513|21281513|21281513|21281513|21281513|21281513	21282037|21282514|21282037|21282790|21282514|21282037|21282037	TACGCT	6mer3-8	dme-miR-965-3p
0.01	dme-miR-999-3p	7mer-A1	GTTAACA	2L	21281764	21281770	+	2L_21281764_21281770_+	0.823349562	0.823349562	0.823349562	0	CG8671	FBtr0330680|FBtr0081484|FBtr0330678|FBtr0114602|FBtr0346464|FBtr0081483|FBtr0330679	21281513|21281513|21281513|21281513|21281513|21281513|21281513	21282037|21282037|21282514|21282037|21282790|21282037|21282514	2L	+	21281728	21281866	3'utr	CG8671	FlyBase	G5871.1	TGTTTATAGACAAATACGCATGTATATTATAGATTTGTTAACAGGCATAACTTGTCTAGTTGTATTTGCAAGTGTTGTGAATCAGGTAAACAACCGTTAACAATTAGGAAAACCAAAAATGAAATTCATAAAGCTGCAC	25	21281748	0.987085319	10	21	190	0.866666667	1.414973348	0.166666667	0.2	0.333333333	25	4	0	26	2L:21281728-21281866	7	CG8671	FBtr0081483|FBtr0330679|FBtr0114602|FBtr0346464|FBtr0330678|FBtr0330680|FBtr0081484	21281513|21281513|21281513|21281513|21281513|21281513|21281513	21282037|21282514|21282037|21282790|21282514|21282037|21282037	GTTAACA	7mer-A1	dme-miR-999-3p
0.01	dme-miR-307a-3p	7mer-A1	GTTGTGA	2L	21281801	21281807	+	2L_21281801_21281807_+	0.823349562	0.823348357	0.823348959	8.49E-07	CG8671	FBtr0330680|FBtr0081484|FBtr0330678|FBtr0114602|FBtr0346464|FBtr0081483|FBtr0330679	21281513|21281513|21281513|21281513|21281513|21281513|21281513	21282037|21282037|21282514|21282037|21282790|21282037|21282514	2L	+	21281728	21281866	3'utr	CG8671	FlyBase	G5871.1	TGTTTATAGACAAATACGCATGTATATTATAGATTTGTTAACAGGCATAACTTGTCTAGTTGTATTTGCAAGTGTTGTGAATCAGGTAAACAACCGTTAACAATTAGGAAAACCAAAAATGAAATTCATAAAGCTGCAC	25	21281809	0.987085319	10	21	190	0.866666667	1.414973348	0.166666667	0.2	0.333333333	25	4	0	26	2L:21281728-21281866	7	CG8671	FBtr0081483|FBtr0330679|FBtr0114602|FBtr0346464|FBtr0330678|FBtr0330680|FBtr0081484	21281513|21281513|21281513|21281513|21281513|21281513|21281513	21282037|21282514|21282037|21282790|21282514|21282037|21282037	GTTGTGA	7mer-A1	dme-miR-307a-3p
0.01	dme-miR-305-5p	7mer-A1	GTACAAA	2L	21286198	21286204	-	2L_21286198_21286204_-	0.782911824	0.782911824	0.782911824	0	Mio	FBtr0301461|FBtr0301459|FBtr0301457|FBtr0301460|FBtr0301464|FBtr0081524|FBtr0301458|FBtr0081525|FBtr0301462|FBtr0081527|FBtr0301463	21286076|21286076|21286079|21286076|21286076|21286076|21286076|21286076|21286076|21286076|21286076	21286291|21286291|21286291|21286291|21286291|21286291|21286291|21286291|21286291|21286291|21286291	2L	-	21286182	21286236	3'utr	Mio	FlyBase	G12195.2	AAATAATTTTTGCTAACTGCTCAGCACTAATTGTACAAAATGCCTGATGAGCATA	31	21286206	0.971763703	6	28	169	0.921052632	1.544068044	0.368421053	0.193548387	0.342105263	31	3	0	35	2L:21286182-21286236	7	Mio	FBtr0081525|FBtr0301462|FBtr0081527|FBtr0301463|FBtr0081524|FBtr0301458|FBtr0301460|FBtr0301459|FBtr0301464|FBtr0301461|FBtr0301457	21286076|21286076|21286076|21286076|21286076|21286076|21286076|21286076|21286076|21286076|21286079	21286291|21286291|21286291|21286291|21286291|21286291|21286291|21286291|21286291|21286291|21286291	GTACAAA	7mer-A1	dme-miR-305-5p
0.01	dme-miR-283-5p	6mer3-8	TGATAT	2L	21286267	21286272	-	2L_21286267_21286272_-	1	1	1	0	Mio	FBtr0301461|FBtr0301459|FBtr0301457|FBtr0301460|FBtr0301464|FBtr0081524|FBtr0301458|FBtr0081525|FBtr0301462|FBtr0081527|FBtr0301463	21286076|21286076|21286079|21286076|21286076|21286076|21286076|21286076|21286076|21286076|21286076	21286291|21286291|21286291|21286291|21286291|21286291|21286291|21286291|21286291|21286291|21286291	2L	-	21286257	21286322	stop_codon	Mio	FlyBase	G12196.1	TGGCCAGCATCCAAATCTGCATGGACCCTAACCGTTGATGCTGATGTCCTTGATATGAATTTATTT	12	21286272	0.980147276	6	11	87	1	1.176091259	0.2	0.25	0.4	12	0	0	15	2L:21286257-21286322	6	Mio	FBtr0081525|FBtr0301462|FBtr0081527|FBtr0301463|FBtr0081524|FBtr0301458|FBtr0301460|FBtr0301459|FBtr0301464|FBtr0301461|FBtr0301457	21286076|21286076|21286076|21286076|21286076|21286076|21286076|21286076|21286076|21286076|21286079	21286291|21286291|21286291|21286291|21286291|21286291|21286291|21286291|21286291|21286291|21286291	TGATAT	6mer3-8	dme-miR-283-5p
0.01	dme-miR-999-3p	6mer3-8	AGTTAA	2L	21319110	21319115	+	2L_21319110_21319115_+	0.99999987	0.999999972	0.999999921	7.07E-08	crc	FBtr0081512|FBtr0332001|FBtr0081513|FBtr0332002	21319056|21319056|21319056|21319056	21319527|21319527|21319527|21319527	2L	+	21319086	21319133	3'utr	crc	FlyBase	G5894.1	CGTCGTTTGCAAAGTTATTGTTATAGTTAAACCCAAGCCTCTTCCATA	7	21319103	0.930633238	4	6	58	0.888888889	0.602059991	0.222222222	0.285714286	0.444444444	7	0	1	8	2L:21319086-21319133	6	crc	FBtr0081513|FBtr0332002|FBtr0081512|FBtr0332001	21319056|21319056|21319056|21319056	21319527|21319527|21319527|21319527	AGTTAA	6mer3-8	dme-miR-999-3p
0.01	dme-miR-318-3p	6mer2-7	CCAGTG	2L	21319285	21319290	+	2L_21319285_21319290_+	1	1	1	0	crc	FBtr0081512|FBtr0332001|FBtr0081513|FBtr0332002	21319056|21319056|21319056|21319056	21319527|21319527|21319527|21319527	2L	+	21319146	21319340	3'utr	crc	FlyBase	G5895.1	TCATAATGTTTCAATGTAATACTATCAATAACAATCTCCGGGTTGCCCAAAATCTACAAATCACCAAAGTACGCAGCCTGTCCTTTGTCCTACATTTTTGGCACTAATGACGAGTCTCTGAATTCGGAAATATTTGTTGCCAGTGGGGCCTAAAGGCGACCCCATATCCCAAGCAGCACGGTCCAATGTAAAAAC	62	21319280	0.97814563	23	57	379	0.927536232	1.505149978	0.202898551	0.112903226	0.202898551	62	4	1	64	2L:21319146-21319340	6	crc	FBtr0081513|FBtr0332002|FBtr0081512|FBtr0332001	21319056|21319056|21319056|21319056	21319527|21319527|21319527|21319527	CCAGTG	6mer2-7	dme-miR-318-3p
0.01	dme-miR-2b-2-5p	6mer3-8	TTGAAG	2L	21356913	21356918	+	2L_21356913_21356918_+	0.999999893	1	0.999999947	7.07E-08	Tsp39D	FBtr0273404	21356804	21358271	2L	+	21356898	21356965	3'utr	Tsp39D	FlyBase	G5903.1	TATTTTACATGCCCATTGAAGGCTGATTATCTTATTTATAACTAGATATATTATATTAATTTAATTTA	68	21356914	0.811831203	14	63	602	0.933333333	1.367976785	0.026666667	0.102941176	0.186666667	68	3	2	70	2L:21356898-21356965	6	Tsp39D	FBtr0273404	21356804	21358271	TTGAAG	6mer3-8	dme-miR-2b-2-5p
0.01	dme-miR-305-3p	6mer3-8	ATGTGC	2L	21357313	21357318	+	2L_21357313_21357318_+	1	1	1	0	Tsp39D	FBtr0273404	21356804	21358271	2L	+	21357125	21357336	3'utr	Tsp39D	FlyBase	G5905.1	TTTTAATGTTTGCTTGAATTTGTATGCCATATACAAATTTAAGTACGTTTTATTAAGGCTGTCACTTTGGTTCGATTTCCATTCATTCGTACTTCAATATTTCATATTATAATAAAGTGACCTTGTAGCGTTTATCTATGTACTACCTTTATTCACATAAAGAATGTTCGAAGGTATGTAGAGTGACGATGTGCATCTCTTTACAGTAAAAA	49	21357316	0.89632265	21	46	457	0.928571429	1.716003344	0.142857143	0.142857143	0.25	49	4	0	52	2L:21357125-21357336	6	Tsp39D	FBtr0273404	21356804	21358271	ATGTGC	6mer3-8	dme-miR-305-3p
0.01	dme-bantam-3p	6mer3-8	TGATCT	2L	21357585	21357590	+	2L_21357585_21357590_+	1	1	1	0	Tsp39D	FBtr0273404	21356804	21358271	2L	+	21357555	21357606	3'utr	Tsp39D	FlyBase	G5908.1	CGGAACCAAAACATTATCAAATAAAACTAATGATCTGTAAAAATATTTGTAT	24	21357585	0.962892583	4	24	125	1	1.505149978	0	0.25	0.4375	24	0	0	32	2L:21357555-21357606	6	Tsp39D	FBtr0273404	21356804	21358271	TGATCT	6mer3-8	dme-bantam-3p
0.01	dme-miR-282-5p	6mer2-7	GAGGCT	2L	21358089	21358094	+	2L_21358089_21358094_+	1	1	1	0	Tsp39D	FBtr0273404	21356804	21358271	2L	+	21358030	21358108	3'utr	Tsp39D	FlyBase	G5912.1	ATATACCTAAATATATCGAATTTACAATTTTCATATCGACTTATATGTAGATTAACTTCGAGGCTTTACAATAAAACAA	43	21358095	0.985229093	6	41	339	0.960784314	1.389166084	0.019607843	0.11627907	0.254901961	43	1	1	49	2L:21358030-21358108	6	Tsp39D	FBtr0273404	21356804	21358271	GAGGCT	6mer2-7	dme-miR-282-5p
0.01	dme-miR-1006-3p	6mer2-7	GAATTT	2L	2137598	2137603	-	2L_2137598_2137603_-	1	1	1	0	tho2	FBtr0077853|FBtr0334814|FBtr0301660	2137348|2137348|2137348	2137668|2137668|2137668	2L	-	2137564	2137662	3'utr	tho2	FlyBase	G6924.1	TCCGGGCTTTTGCTTGCCCGTTCCGTGCATTGTGAAGCGCATTTTGTTTAACTTTTAAAGAATTTGGAATGGCCTTTCCATCCATTGTAGCAAAGAACG	13	2137587	0.986611339	6	13	116	1	1.113943352	0	0	0	13	0	0	13	2L:2137564-2137662	6	tho2	FBtr0077853|FBtr0334814|FBtr0301660	2137348|2137348|2137348	2137668|2137668|2137668	GAATTT	6mer2-7	dme-miR-1006-3p
0.01	dme-miR-7-5p	7mer-A1	TCTTCCA	2L	2156563	2156569	-	2L_2156563_2156569_-	0.823349562	0.823349562	0.823349562	0	aop	FBtr0077850|FBtr0330658|FBtr0077851	2156482|2156482|2156482	2158164|2158164|2158164	2L	-	2156518	2156786	3'utr	aop	FlyBase	G6954.1	TTGAAGCACTTTATTAATTACATTAAACGGAATGAACAGAGTTAGGAGAAGATATCATCGCTGCACGTTCATACAATTAGCCTGTAGTGCAACTGTAATTATTAATTATTGTGTAGATCTACGCTAAAGTTAATTTTCTATTTGTTTTTCGTACGCCTTAAGTTTAAACACCGCCAATAGCTAATAATTAGCACTCTAGTGTCGCCACAATACCTGTTCTTCCATTGAAAACGTTATCTTTCGATCAATACATAATTTATATATGTATA	166	2156570	0.986510365	32	163	1204	0.984615385	1.982271233	0.179487179	0.138554217	0.266666667	166	2	1	192	2L:2156518-2156786	7	aop	FBtr0077851|FBtr0330658|FBtr0077850	2156482|2156482|2156482	2158164|2158164|2158164	TCTTCCA	7mer-A1	dme-miR-7-5p
0.01	dme-miR-980-5p	8mer-A1	GAAAAACA	2L	2157057	2157064	-	2L_2157057_2157064_-	0.639886926	0.639886926	0.639886926	0	aop	FBtr0077850|FBtr0330658|FBtr0330659|FBtr0077851	2156482|2156482|2156790|2156482	2158164|2158164|2158164|2158164	2L	-	2156970	2157134	5'utr	aop	FlyBase	G6955.2	AAAGAGCTTTCAAAATTCAATTTCAATTGAGCCCCTAGCCCTAGATACACTGCAACAAGAAACACGGATAGAAAAACATTGGCTTCCATTTTAATATAGCAATGATGATACACACAAGCATATATGTATACACATTAGTTTTCTATTGCTCTTAATTTTATTTTT	110	2157056	0.983029803	15	107	858	0.976377953	2.093421685	0.165354331	0.127272727	0.244094488	110	3	0	124	2L:2156970-2157134	8	aop	FBtr0330659|FBtr0077851|FBtr0330658|FBtr0077850	2156790|2156482|2156482|2156482	2158164|2158164|2158164|2158164	GAAAAACA	8mer-A1	dme-miR-980-5p
0.01	dme-miR-2a-3p,dme-miR-2b-3p	7mer-A1	TGTGATA	2L	2157269	2157275	-	2L_2157269_2157275_-	0.801970437	0.801970437	0.801970437	0	aop	FBtr0077850|FBtr0077850|FBtr0077850|FBtr0330658|FBtr0330658|FBtr0330658|FBtr0330659|FBtr0330659|FBtr0330659|FBtr0077851|FBtr0077851|FBtr0077851	2156482|2156482|2156482|2156482|2156482|2156482|2156790|2156790|2156790|2156482|2156482|2156482	2158164|2158164|2158164|2158164|2158164|2158164|2158164|2158164|2158164|2158164|2158164|2158164	2L	-	2157214	2157287	5'utr	aop	FlyBase	G6956.1	AAATTGATTTCGTGTGATAACAACAGAATTATCTTTGATTCACATTGGCTGAATGCTAACGAAACCAGAGCAGT	12	2157282	0.977306607	11	12	78	1	1.255272505	0.055555556	0.333333333	0.555555556	12	0	0	18	2L:2157214-2157287	7	aop	FBtr0330659|FBtr0330659|FBtr0330659|FBtr0077851|FBtr0077851|FBtr0077851|FBtr0330658|FBtr0330658|FBtr0330658|FBtr0077850|FBtr0077850|FBtr0077850	2156790|2156790|2156790|2156482|2156482|2156482|2156482|2156482|2156482|2156482|2156482|2156482	2158164|2158164|2158164|2158164|2158164|2158164|2158164|2158164|2158164|2158164|2158164|2158164	TGTGATA	7mer-A1	dme-miR-2a-3p,dme-miR-2b-3p
0.01	dme-miR-305-3p	8mer-A1	ATGTGCCA	2L	2157603	2157610	-	2L_2157603_2157610_-	0.61264775	0.612817969	0.612732859	0.00012042	aop	FBtr0077850|FBtr0330660|FBtr0330658|FBtr0330659|FBtr0077851	2156482|2157425|2156482|2156790|2156482	2158164|2158164|2158164|2158164|2158164	2L	-	2157588	2157859	3'utr	aop	FlyBase	G6958.1	AATTCAATTCTTGATCAAAGGCTTCTTCTAACCATTGCTGCTTTATACTTTCTTTGCGGCTGTCAAACGACCTTTCCGACTTTCTGTACATAGAAATCACATCTGCATAAACCAACAAACAATCATACATAAATACATTTATTTTATACATCAAGCGTATTTATTAAGCTAAGCTAAGCAAGAGCAGAGTGCATGTAATTTCGTTGTTGTAAGTAGATTTCTTGAGCCGGCGCAGCGCAGCCTTCGATTATGTGCCAATTTCTACATTTATC	54	2157611	0.985471234	31	49	409	0.869565217	1.477121255	0.202898551	0.148148148	0.333333333	54	8	1	60	2L:2157588-2157859	8	aop	FBtr0330659|FBtr0077851|FBtr0330660|FBtr0330658|FBtr0077850	2156790|2156482|2157425|2156482|2156482	2158164|2158164|2158164|2158164|2158164	ATGTGCCA	8mer-A1	dme-miR-305-3p
0.01	dme-miR-275-3p,dme-miR-306-5p	7mer-A1	TACCTGA	2L	2158088	2158094	-	2L_2158088_2158094_-	0.823349562	0.823349562	0.823349562	0	aop	FBtr0077850|FBtr0330660|FBtr0330658|FBtr0330659|FBtr0077851	2156482|2157425|2156482|2156790|2156482	2158164|2158164|2158164|2158164|2158164	2L	-	2157949	2158132	3'utr	aop	FlyBase	G6959.1	ACATCCATCTTCCACTCCCTCCTGAACACACACAACATTACCTGAGCTAAATAATGTGGGACCAGCACAACAAGCGCACAGACACATAGACAGACACTCTGCTGGATAAAATTCTGGATGCCTTTCGGTTAGGATGGGTCGCTTAGAATGCAATCGAAACGGAAAACTCATTATTGAAGATTGT	415	2158095	0.99054615	24	393	1572	0.943248532	1.382017043	0.113502935	0.180722892	0.334637965	415	10	19	482	2L:2157949-2158132	7	aop	FBtr0330659|FBtr0077851|FBtr0330660|FBtr0330658|FBtr0077850	2156790|2156482|2157425|2156482|2156482	2158164|2158164|2158164|2158164|2158164	TACCTGA	7mer-A1	dme-miR-275-3p,dme-miR-306-5p
0.01	dme-miR-14-3p	6mer3-8	AAGACT	2L	21614804	21614809	-	2L_21614804_21614809_-	1	1	1	0	CG2201	FBtr0305503|FBtr0085922|FBtr0085921|FBtr0345685|FBtr0085923	21614230|21614764|21614764|21614764|21614764	21614977|21614977|21614977|21614977|21614977	2L	-	21614790	21614823	3'utr	CG2201	FlyBase	G12226.1	TCGAACTACTTTAAAAGACTATTAAAATTTGTAA	12	21614802	0.679622164	4	11	80	0.947368421	1.255272505	0.263157895	0.333333333	0.578947368	12	1	0	18	2L:21614790-21614823	6	CG2201	FBtr0085923|FBtr0085921|FBtr0345685|FBtr0305503|FBtr0085922	21614764|21614764|21614764|21614230|21614764	21614977|21614977|21614977|21614977|21614977	AAGACT	6mer3-8	dme-miR-14-3p
0.01	dme-bantam-3p	6mer2-7	GATCTC	2L	21616746	21616751	-	2L_21616746_21616751_-	1	1	1	0	CG2201	FBtr0100511	21616669	21617273	2L	-	21616737	21616771	3'utr	CG2201	FlyBase	G12232.1	CAGAATATACGTTTCAAAAAGATCTCTTTTCAAAA	10	21616745	0.878922512	4	10	80	1	1.204119983	0.0625	0.4	0.625	10	0	0	16	2L:21616737-21616771	6	CG2201	FBtr0100511	21616669	21617273	GATCTC	6mer2-7	dme-bantam-3p
0.01	dme-miR-275-3p,dme-miR-306-5p	6mer3-8	GTACCT	2L	21647061	21647066	+	2L_21647061_21647066_+	1	1	1	0	Ac3	FBtr0085897	21646824	21647964	2L	+	21647045	21647071	3'utr	Ac3	FlyBase	G5932.1	TGCTTTTGTAAACTGTGTACCTAAAAC	12	21647060	0.753637546	3	11	85	0.933333333	0.84509804	0	0.25	0.4	12	0	1	14	2L:21647045-21647071	6	Ac3	FBtr0085897	21646824	21647964	GTACCT	6mer3-8	dme-miR-275-3p,dme-miR-306-5p
0.01	dme-miR-980-3p	7mer-A1	GCAGCTA	2L	21647196	21647202	+	2L_21647196_21647202_+	0.823349562	0.823349562	0.823349562	0	Ac3	FBtr0085897	21646824	21647964	2L	+	21647167	21647216	3'utr	Ac3	FlyBase	G5933.1	AGCTCTGTAATATTTAAGTGATTCGCTTTGCAGCTAATTGATGTGCAGAT	62	21647194	0.78478928	6	59	620	0.955882353	1.511883361	0.352941176	0.080645161	0.161764706	62	2	1	65	2L:21647167-21647216	7	Ac3	FBtr0085897	21646824	21647964	GCAGCTA	7mer-A1	dme-miR-980-3p
0.01	dme-miR-8-3p	6mer2-7	AGTATT	2L	21663973	21663978	-	2L_21663973_21663978_-	1	0.999999967	0.999999983	0	CG2225	FBtr0085917|FBtr0304885|FBtr0085915|FBtr0085914|FBtr0332967|FBtr0100618|FBtr0085918	21663804|21663804|21663804|21663804|21663804|21663804|21663804	21665461|21665461|21665461|21665461|21665461|21665461|21665461	2L	-	21663921	21663991	3'utr	CG2225	FlyBase	G12239.1	TCAGCGACTTAAAAGTATTTTTTATTTATTCCGTTCAATGAACTAGTGTTATTTGATATAGGAAGTTAATA	28	21663963	0.782821586	8	26	320	0.972222222	1.544068044	0.055555556	0.178571429	0.361111111	28	1	0	35	2L:21663921-21663991	6	CG2225	FBtr0100618|FBtr0085918|FBtr0085914|FBtr0332967|FBtr0304885|FBtr0085915|FBtr0085917	21663804|21663804|21663804|21663804|21663804|21663804|21663804	21665461|21665461|21665461|21665461|21665461|21665461|21665461	AGTATT	6mer2-7	dme-miR-8-3p
0.01	dme-miR-996-3p,dme-miR-279-3p	7mer-A1	CTAGTCA	2L	21664320	21664326	-	2L_21664320_21664326_-	0.823349562	0.823349562	0.823349562	0	CG2225	FBtr0085917|FBtr0304885|FBtr0085915|FBtr0085914|FBtr0332967|FBtr0100618|FBtr0085918	21663804|21663804|21663804|21663804|21663804|21663804|21663804	21665461|21665461|21665461|21665461|21665461|21665461|21665461	2L	-	21664178	21664371	3'utr	CG2225	FlyBase	G12241.1	GAAGTTGAGTGGTTGGAAAGGAAAATTGCAATATGTAAACGTTTACTAGTCATTAAATATAAAAAATGAACCATAAAAAATGTATAAGAAAGATAACATATTTTTTATTAACACTCAGTGGATGCCAAAAACATAAATATTGGAATCATTTTATCAGCGGGAGCTGTGGCACTCAAAAACAAGATAAAATTATT	108	21664328	0.983677919	21	99	767	0.9375	1.77815125	0.2578125	0.157407407	0.2890625	108	7	1	120	2L:21664178-21664371	7	CG2225	FBtr0100618|FBtr0085918|FBtr0085914|FBtr0332967|FBtr0304885|FBtr0085915|FBtr0085917	21663804|21663804|21663804|21663804|21663804|21663804|21663804	21665461|21665461|21665461|21665461|21665461|21665461|21665461	CTAGTCA	7mer-A1	dme-miR-996-3p,dme-miR-279-3p
0.01	dme-miR-304-5p	8mer-A1	TGAGATTA	2L	21664568	21664575	-	2L_21664568_21664575_-	0.625363359	0.625363359	0.625363359	0	CG2225	FBtr0085917|FBtr0304885|FBtr0085915|FBtr0085914|FBtr0332967|FBtr0100618|FBtr0085918	21663804|21663804|21663804|21663804|21663804|21663804|21663804	21665461|21665461|21665461|21665461|21665461|21665461|21665461	2L	-	21664480	21664599	3'utr	CG2225	FlyBase	G12242.1	GAGTGCAACACAGGAAAATCAAGTTGAGATTATAAAAAAATTCTTAAAACTGATACGTATAGAATTTCCAAAAACTGAAACAGAATGAAGTTAAACCCTCCACATTTTAACGAATGTTTG	39	21664576	0.968466409	6	39	217	1	1.643452676	0.090909091	0.128205128	0.227272727	39	0	0	44	2L:21664480-21664599	8	CG2225	FBtr0100618|FBtr0085918|FBtr0085914|FBtr0332967|FBtr0304885|FBtr0085915|FBtr0085917	21663804|21663804|21663804|21663804|21663804|21663804|21663804	21665461|21665461|21665461|21665461|21665461|21665461|21665461	TGAGATTA	8mer-A1	dme-miR-304-5p
0.01	dme-miR-14-3p	8mer-A1	AAGACTGA	2L	21665191	21665198	-	2L_21665191_21665198_-	0.643565469	0.643565469	0.643565469	0	CG2225	FBtr0085917|FBtr0304885|FBtr0085915|FBtr0085914|FBtr0332967|FBtr0100618|FBtr0085918	21663804|21663804|21663804|21663804|21663804|21663804|21663804	21665461|21665461|21665461|21665461|21665461|21665461|21665461	2L	-	21665183	21665242	3'utr	CG2225	FlyBase	G12245.1	GAAGACAATTGGAAAATTCAAATGCACAAAAGCCGTGAATCGTAAAGACTGACAATGAAA	21	21665200	0.940429867	3	20	79	0.958333333	1.361727836	0.375	0.142857143	0.25	21	1	0	23	2L:21665183-21665242	8	CG2225	FBtr0100618|FBtr0085918|FBtr0085914|FBtr0332967|FBtr0304885|FBtr0085915|FBtr0085917	21663804|21663804|21663804|21663804|21663804|21663804|21663804	21665461|21665461|21665461|21665461|21665461|21665461|21665461	AAGACTGA	8mer-A1	dme-miR-14-3p
0.01	dme-miR-317-3p	7mer-m8	TGTGTTC	2L	21665290	21665296	-	2L_21665290_21665296_-	0.661615645	0.661615645	0.661615645	0	CG2225	FBtr0085917|FBtr0304885|FBtr0085915|FBtr0085914|FBtr0332967|FBtr0100618|FBtr0085918	21663804|21663804|21663804|21663804|21663804|21663804|21663804	21665461|21665461|21665461|21665461|21665461|21665461|21665461	2L	-	21665274	21665347	3'utr	CG2225	FlyBase	G12246.1	ATCTTTGCACTCACCTAGTCACTCACCTGCTCATTCGATCAGCAAAGCGCTTGTGTTCGTTCGCCTTGAAAAAA	34	21665297	0.894278006	8	32	241	0.951219512	1.290034611	0.146341463	0.176470588	0.317073171	34	1	1	39	2L:21665274-21665347	7	CG2225	FBtr0100618|FBtr0085918|FBtr0085914|FBtr0332967|FBtr0304885|FBtr0085915|FBtr0085917	21663804|21663804|21663804|21663804|21663804|21663804|21663804	21665461|21665461|21665461|21665461|21665461|21665461|21665461	TGTGTTC	7mer-m8	dme-miR-317-3p
0.01	dme-miR-1003-3p	6mer3-8	ATGTGA	2L	21678058	21678063	-	2L_21678058_21678063_-	1	1	1	0	EF2	FBtr0332966	21677911	21678310	2L	-	21678049	21678079	3'utr	EF2	FlyBase	G12261.1	AAATCAGAGCGCCGCTATGTGACTGACACGA	6	21678061	0.579204898	3	5	21	0.833333333	0.698970004	0.166666667	0	0	6	1	0	5	2L:21678049-21678079	6	EF2	FBtr0332966	21677911	21678310	ATGTGA	6mer3-8	dme-miR-1003-3p
0.01	dme-miR-79-3p	6mer3-8	TAGCTT	2L	21728586	21728591	+	2L_21728586_21728591_+	1	1	1	0	CG31619	FBtr0085901|FBtr0339131|FBtr0110959|FBtr0339132|FBtr0307497|FBtr0301000	21728172|21728122|21728172|21728172|21728172|21728172	21729051|21729051|21729051|21729051|21729051|21729051	2L	+	21728554	21728605	3'utr	CG31619	FlyBase	G5974.1	TGACATCCATTGTCGGTTCATAGCACTGAAATTAGCTTCGATTACCACTTAG	29	21728574	0.71678821	5	28	215	0.970588235	1.217483944	0.147058824	0.137931034	0.264705882	29	0	1	33	2L:21728554-21728605	6	CG31619	FBtr0339132|FBtr0110959|FBtr0339131|FBtr0085901|FBtr0301000|FBtr0307497	21728172|21728172|21728122|21728172|21728172|21728172	21729051|21729051|21729051|21729051|21729051|21729051	TAGCTT	6mer3-8	dme-miR-79-3p
0.01	dme-miR-305-5p	7mer-A1	GTACAAA	2L	21729007	21729013	+	2L_21729007_21729013_+	0.782911824	0.782911824	0.782911824	0	CG31619	FBtr0085901|FBtr0339131|FBtr0110959|FBtr0339132|FBtr0307497|FBtr0301000	21728172|21728122|21728172|21728172|21728172|21728172	21729051|21729051|21729051|21729051|21729051|21729051	2L	+	21728991	21729019	3'utr	CG31619	FlyBase	G5977.1	AAATTTGAGATGCATTGTACAAAAATTGG	12	21729005	0.712881828	2	11	64	1	1.113943352	0.307692308	0.083333333	0.153846154	12	0	0	13	2L:21728991-21729019	7	CG31619	FBtr0339132|FBtr0110959|FBtr0339131|FBtr0085901|FBtr0301000|FBtr0307497	21728172|21728172|21728122|21728172|21728172|21728172	21729051|21729051|21729051|21729051|21729051|21729051	GTACAAA	7mer-A1	dme-miR-305-5p
0.01	dme-miR-252-5p	6mer3-8	GTACTT	2L	21740122	21740127	-	2L_21740122_21740127_-	1	1	1	0	step	FBtr0332471	21740039	21741582	2L	-	21740098	21740195	3'utr	step	FlyBase	G12273.1	AGAAATAAAAAATGTTTATGTATCGTGATGTTGAATATAAAGGACGGCGGTAAATATAGTGTAGATTAGTACTTTGTATACTTTGCTTTAAAACTAAT	37	21740113	0.928595853	13	34	339	0.869565217	1.602059991	0.195652174	0.189189189	0.347826087	37	6	0	40	2L:21740098-21740195	6	step	FBtr0332471	21740039	21741582	GTACTT	6mer3-8	dme-miR-252-5p
0.01	dme-miR-1008-3p	6mer2-7	GCTGTG	2L	21740333	21740338	-	2L_21740333_21740338_-	0.999998228	0.999517886	0.999758057	0.000339623	step	FBtr0332471	21740039	21741582	2L	-	21740316	21740384	3'utr	step	FlyBase	G12275.1	AATTGCAATATTATAAATACTTTAGTTTGATTTGTACATATACACTGCTGTGCACTATCCATTTCGTAT	8	21740338	0.979079289	6	8	66	1	1.113943352	0.153846154	0.5	0.692307692	8	0	0	13	2L:21740316-21740384	6	step	FBtr0332471	21740039	21741582	GCTGTG	6mer2-7	dme-miR-1008-3p
0.01	dme-miR-14-3p	7mer-A1	AGACTGA	2L	21740514	21740520	-	2L_21740514_21740520_-	0.823080187	0.823272126	0.823176157	0.000135694	step	FBtr0332471	21740039	21741582	2L	-	21740505	21740702	3'utr	step	FlyBase	G12276.2	AAGAATGTATAAATTGCCCGTTGATGTGTAAGCAAAAAACTATAAGTCAAAAAATCATCAAACAAGAACTCTGTTGCCAGCACTGATTTTATAGTAGCCTAAAGATGCTATTAGAAAATAGTTATAGTAAATTGTGTGTCGTGGCGCTGTGATATCATTGATAGGAAAGAGCTTCTGTGTTGAGACTGAAAAAACATT	859	21740523	0.81204467	35	833	5454	0.968335036	2.374748346	0.233912155	0.124563446	0.231869254	859	28	3	948	2L:21740505-21740702	7	step	FBtr0332471	21740039	21741582	AGACTGA	7mer-A1	dme-miR-14-3p
0.01	dme-miR-1006-3p	6mer2-7	GAATTT	2L	21740913	21740918	-	2L_21740913_21740918_-	1	1	1	0	step	FBtr0332471	21740039	21741582	2L	-	21740825	21740971	3'utr	step	FlyBase	G12277.1	TTAATAAATGCAATTCTTAAATTAGTTTAGACGGCAAATTATGTTCTTTCTGAGAATTTGGACTACGTGACATAGTTTTTATTGAACCAAAGATCGAATTTAAACTATTATTACTATCAATACCAACTTTCACCACAATACACACTT	731	21740913	0.985530995	25	717	5952	0.976640712	2.244524512	0.071190211	0.191518468	0.342602892	731	17	4	878	2L:21740825-21740971	6	step	FBtr0332471	21740039	21741582	GAATTT	6mer2-7	dme-miR-1006-3p
0.01	dme-miR-996-3p,dme-miR-279-3p	6mer3-8	TCTAGT	2L	21760633	21760638	+	2L_21760633_21760638_+	1	1	1	0	CG1416	FBtr0085903|FBtr0085904|FBtr0085905	21760622|21760622|21760622	21761000|21760915|21760915	2L	+	21760610	21760755	stop_codon	CG1416	FlyBase	G5988.1	CTGATGCCTTATAAGAGGACGCTTCTAGTGCGGATTGCACTGAATGATTGAGGGCTTGGTGTATGGCGGATTATCGAAGGATTATTATTTGTATTCAACCTAGAGTACTGCGAGAATTTCATTTCCAATCATAACTGTAATTTCTG	33	21760658	0.987203881	14	28	245	0.9	1.556302501	0.3	0.181818182	0.325	33	4	0	36	2L:21760610-21760755	6	CG1416	FBtr0085905|FBtr0085903|FBtr0085904	21760622|21760622|21760622	21760915|21761000|21760915	TCTAGT	6mer3-8	dme-miR-996-3p,dme-miR-279-3p
0.01	dme-miR-2a-3p,dme-miR-2b-3p	6mer2-7	TGTGAT	2L	21836980	21836985	+	2L_21836980_21836985_+	1	1	1	0	tsh	FBtr0085906|FBtr0085906|FBtr0085906	21836181|21836181|21836181	21837011|21837011|21837011	2L	+	21836939	21837002	3'utr	tsh	FlyBase	G6008.1	CATGCCAAGGCGAAAAGATATAAAATTGGATAAGAAAACATTGTGATCAAATACAAGATAAAAG	249	21836979	0.954628108	5	238	1092	0.96039604	1.50965048	0.00660066	0.176706827	0.323432343	249	4	8	291	2L:21836939-21837002	6	tsh	FBtr0085906|FBtr0085906|FBtr0085906	21836181|21836181|21836181	21837011|21837011|21837011	TGTGAT	6mer2-7	dme-miR-2a-3p,dme-miR-2b-3p
0.01	dme-miR-190-5p	8mer-A1	ACATATCA	2L	2210047	2210054	-	2L_2210047_2210054_-	0.612817321	0.612817321	0.612817321	0	CG15385	FBtr0077845|FBtr0331649	2209572|2209944	2210248|2210248	2L	-	2210020	2210070	3'utr	CG15385	FlyBase	G6989.1	ACAAATCGAAAACGATACATATCAATGGAGCACTTGTTAGACTATAAGAAC	25	2210055	0.948275306	5	20	120	0.8125	1.414973348	0.15625	0.24	0.40625	25	6	0	26	2L:2210020-2210070	8	CG15385	FBtr0331649|FBtr0077845	2209944|2209572	2210248|2210248	ACATATCA	8mer-A1	dme-miR-190-5p
0.01	dme-miR-2535b-3p	6mer3-8	CCGTGA	2L	22125077	22125082	+	2L_22125077_22125082_+	1	1	1	0	CG3651	FBtr0331655|FBtr0331656|FBtr0331657	22124938|22124938|22124938	22125151|22125120|22126614	2L	+	22125048	22125096	3'utr	CG3651	FlyBase	G6025.2	CTTCCATATTAAATCAGGTGATCGCATGGCCGTGACCCACCGCTTAAGT	194	22125074	0.884127704	9	193	704	0.99543379	2.338456494	0.155251142	0.097938144	0.200913242	194	1	0	218	2L:22125048-22125096	6	CG3651	FBtr0331657|FBtr0331655|FBtr0331656	22124938|22124938|22124938	22126614|22125151|22125120	CCGTGA	6mer3-8	dme-miR-2535b-3p
0.01	dme-miR-1008-3p	6mer2-7	GCTGTG	2L	22125633	22125638	+	2L_22125633_22125638_+	0.999404442	0.993662811	0.996533626	0.004059924	CG3651	FBtr0331657	22124938	22126614	2L	+	22125606	22125664	3'utr	CG3651	FlyBase	G6026.1	AGTGCTTAAACTTTTCTCATAAGGCTGGCTGTGTTCTGCACGTCGTTCAAGGGCCGTGA	46	22125629	0.898311189	6	44	432	0.964285714	1.431363764	0.375	0.152173913	0.303571429	46	1	1	54	2L:22125606-22125664	6	CG3651	FBtr0331657	22124938	22126614	GCTGTG	6mer2-7	dme-miR-1008-3p
0.01	dme-miR-9b-5p,dme-miR-9c-5p	6mer2-7	CCAAAG	2L	2212809	2212814	-	2L_2212809_2212814_-	1	1	1	0	Uch	FBtr0303459|FBtr0077844|FBtr0330676	2212736|2212736|2212736	2212969|2212969|2212969	2L	-	2212758	2212862	3'utr	Uch	FlyBase	G6991.1	CCGCCTTTCAGCCGGTCAATAGTTTACGCATATTTATTCCGCATTGAGCCAAAGCCGCATATGTATTGGGAACACCATGATTGTTATTAAAGAGTGCACTCTAGC	19	2212785	0.976178799	12	18	119	0.95	1.278753601	0.2	0.052631579	0.1	19	1	0	19	2L:2212758-2212862	6	Uch	FBtr0330676|FBtr0303459|FBtr0077844	2212736|2212736|2212736	2212969|2212969|2212969	CCAAAG	6mer2-7	dme-miR-9b-5p,dme-miR-9c-5p
0.01	dme-miR-1012-3p	7mer-A1	TGACTAA	2L	22128505	22128511	-	2L_22128505_22128511_-	0.823349562	0.823349562	0.823349562	0	CycK	FBtr0085941|FBtr0085942|FBtr0344022	22128262|22128262|22124283	22128520|22128520|22128520	2L	-	22128493	22128653	stop_codon	CycK	FlyBase	G12315.1	GGGAGTCCAGCAGACAGTGGTCGGACACTATAGCGGGAGCGCTGCACCACCACCACCAATGCCGCCTAGCTTGCCTCCAGGAGCCAGTGGATACTACAACGCCGGTGGGCGTCCATCGCAGCAGCGCTACTAGTAGATGCAATGACTAATAAACAAGTAAA	26	22128516	0.94457109	11	25	102	1	1.505149978	0.375	0.115384615	0.28125	26	0	0	32	2L:22128493-22128653	7	CycK	FBtr0085941|FBtr0085942|FBtr0344022	22128262|22128262|22124283	22128520|22128520|22128520	TGACTAA	7mer-A1	dme-miR-1012-3p
0.01	dme-miR-995-3p,dme-miR-998-3p	6mer3-8	TGGTGC	2L	22158795	22158800	+	2L_22158795_22158800_+	1	0.999999992	0.999999996	0	CG42748	FBtr0333745|FBtr0303274|FBtr0303272|FBtr0333742|FBtr0303273|FBtr0303271	22157031|22158743|22158743|22158743|22156833|22158743	22159611|22161348|22159611|22159611|22159611|22159611	2L	+	22158754	22158811	5'utr	CG42748	FlyBase	G6049.1	AGAGTAGAAATACTGGTAACCGGCAGTTTATGCTTTTTGTTTGGTGCACGGCATTTTT	8	22158795	0.991179188	3	6	69	0.888888889	0.903089987	0.111111111	0.125	0.222222222	8	1	0	8	2L:22158754-22158811	6	CG42748	FBtr0303274|FBtr0333745|FBtr0303271|FBtr0303273|FBtr0333742|FBtr0303272	22158743|22157031|22158743|22156833|22158743|22158743	22161348|22159611|22159611|22159611|22159611|22159611	TGGTGC	6mer3-8	dme-miR-995-3p,dme-miR-998-3p
0.01	dme-miR-184-5p	6mer2-7	GATAAG	2L	22166277	22166282	-	2L_22166277_22166282_-	1	1	1	0	Clamp	FBtr0100407|FBtr0085964	22165718|22165964	22166551|22166551	2L	-	22166226	22166411	3'utr	Clamp	FlyBase	G12338.1	ATATATCACCACAATGATATTAAAGAATAGAAAACGATGTTCCATCGTTAACACTTCAGCTGCATATGTCCTTTCTCCACTTTCATGTGGGATCTTCAAAAATGGGCGAAACCCAAAAACGCTTTTTACGATAAGCATACAAATGAACCTAATTTATTTGATAGCTTGTATAATATACTTAAACAT	207	22166286	0.931790669	28	198	1369	0.948207171	1.899455702	0.131474104	0.178743961	0.322709163	207	11	2	238	2L:22166226-22166411	6	Clamp	FBtr0085964|FBtr0100407	22165964|22165718	22166551|22166551	GATAAG	6mer2-7	dme-miR-184-5p
0.01	dme-miR-980-3p	7mer-m8	GGCAGCT	2L	22166522	22166528	-	2L_22166522_22166528_-	0.656727722	0.658999465	0.657863593	0.001606405	Clamp	FBtr0100407|FBtr0085964	22165718|22165964	22166551|22166551	2L	-	22166476	22166668	stop_codon	Clamp	FlyBase	G12340.1	AAGTACGGCCAAACTGCTCCTCGCCAGACCAGCAGCGATGGGATGATAGTGCATAAGCAGGAGATTCCTGACATGGAGGATGAGGCCCAACAGGAAGTGATTATCGGTGGGTTATAGATAGTTTAAATGCAGAGGTGACAGGCAGCTTAATGAAGTCACAGACACTGGAGTCCACCCTGCTTAGCTTCAGTTT	47	22166521	0.934894167	19	45	176	0.967213115	1.469822016	0.180327869	0.234042553	0.409836066	47	1	1	59	2L:22166476-22166668	7	Clamp	FBtr0085964|FBtr0100407	22165964|22165718	22166551|22166551	GGCAGCT	7mer-m8	dme-miR-980-3p
0.01	dme-miR-278-3p	6mer3-8	CCCACC	2L	2220423	2220428	+	2L_2220423_2220428_+	1	1	1	0	mio	FBtr0077835	2220409	2220625	2L	+	2220394	2220454	stop_codon	mio	FlyBase	G1197.1	TGAGAGACATTTCCTAGCTGTCCGGAGCACCCACCATACACAGCCCTTACTCGCCCAGGCC	6	2220442	0.932306984	5	6	22	1	0.77815125	0.166666667	0	0	6	0	0	6	2L:2220394-2220454	6	mio	FBtr0077835	2220409	2220625	CCCACC	6mer3-8	dme-miR-278-3p
0.01	dme-miR-252-5p	8mer-m1	GTACTTAG	2L	2220526	2220533	+	2L_2220526_2220533_+	0.636789085	0.636789085	0.636789085	0	mio	FBtr0077835	2220409	2220625	2L	+	2220463	2220553	3'utr	mio	FlyBase	G1198.1	ATGCATTAAGTTGTTGATTTGTTCCAAACGCGTGCGCCTTAAACAAACTCAGAAGTGTTCATTGTACTTAGACAAGGGATGTGCCCGTAGC	29	2220524	0.757774811	7	26	191	0.948717949	1.267171728	0.153846154	0.172413793	0.384615385	29	1	1	37	2L:2220463-2220553	8	mio	FBtr0077835	2220409	2220625	GTACTTAG	8mer-m1	dme-miR-252-5p
0.01	dme-miR-9b-5p,dme-miR-9c-5p	6mer3-8	ACCAAA	2L	2225589	2225594	-	2L_2225589_2225594_-	1	1	1	0	CG15387	FBtr0113015	2225543	2225797	2L	-	2225546	2225607	3'utr	CG15387	FlyBase	G6997.1	TCTGAAACAGGCCACCAAAATAGACTTAAGCTTGATATTCTTATAAAATGCATTTCTTTTGA	25	2225587	0.972255682	5	25	101	1	1.491361694	0.193548387	0.2	0.35483871	25	0	0	31	2L:2225546-2225607	6	CG15387	FBtr0113015	2225543	2225797	ACCAAA	6mer3-8	dme-miR-9b-5p,dme-miR-9c-5p
0.01	dme-miR-1008-3p	7mer-A1	GCTGTGA	2L	2230248	2230254	+	2L_2230248_2230254_+	0.823349562	0.823349562	0.823349562	0	sau	FBtr0100673|FBtr0077840	2230125|2230125	2231099|2231088	2L	+	2230223	2230279	3'utr	sau	FlyBase	G1218.2	TTGCTGCTTTTGTTTTAGAAACTTTGCTGTGAGTGGAACCGAATCGGGCGATAGGAT	393	2230246	0.736067226	8	377	2570	0.972457627	1.883661435	0.527542373	0.152671756	0.294491525	393	8	5	459	2L:2230223-2230279	7	sau	FBtr0100674|FBtr0077840|FBtr0100673	2230125|2230125|2230125	2230413|2231088|2231099	GCTGTGA	7mer-A1	dme-miR-1008-3p
0.01	dme-miR-184-5p	6mer3-8	TGATAA	2L	2230630	2230635	+	2L_2230630_2230635_+	1	1	1	0	sau	FBtr0100673|FBtr0077840	2230125|2230125	2231099|2231088	2L	+	2230620	2230661	3'utr	sau	FlyBase	G1219.1	AAGAAAACTTTGATAAAGTCTGGGCAAGCTGCGTGCGATTGT	8	2230633	0.949137054	3	8	44	1	0.903089987	0.125	0	0	8	0	0	8	2L:2230620-2230661	6	sau	FBtr0077840|FBtr0100673	2230125|2230125	2231088|2231099	TGATAA	6mer3-8	dme-miR-184-5p
0.01	dme-miR-1003-3p	7mer-A1	TGTGAGA	2L	2231425	2231431	-	2L_2231425_2231431_-	0.823349562	0.823349562	0.823349562	0	Sec24CD	FBtr0329964	2231104	2232047	2L	-	2231394	2231434	3'utr	Sec24CD	FlyBase	G7001.1	TCGTGTGAGAATTACTCGACTTATATGGTATATTGCCCCTT	5	2231411	0.976544323	3	4	42	1	0.84509804	0.142857143	0.2	0.428571429	5	0	0	7	2L:2231394-2231434	7	Sec24CD	FBtr0329964	2231104	2232047	TGTGAGA	7mer-A1	dme-miR-1003-3p
0.01	dme-miR-1008-3p	6mer3-8	AGCTGT	2L	2231884	2231889	-	2L_2231884_2231889_-	1	1	1	0	Sec24CD	FBtr0329964|FBtr0077810	2231104|2231776	2232047|2232047	2L	-	2231861	2232023	5'utr	Sec24CD	FlyBase	G7002.1	AAGCCCGAGCAGCGATGGGCGGACAGTTATTCCCAAAACAGGGCTCGGATGCGTCGTCTGTCGTCCATGCGCAGTCGCCTCGGAAAATAAGAAATGCAAAGGGTTTAGGATCAGAAGCAGAAACTGGCGCTGAAAGCTGTTGGAACTTCAATTATATTTACAT	30	2231919	0.964289039	12	28	144	0.921052632	1.544068044	0.184210526	0.166666667	0.342105263	30	3	0	35	2L:2231861-2232023	6	Sec24CD	FBtr0077810|FBtr0329964	2231776|2231104	2232047|2232047	AGCTGT	6mer3-8	dme-miR-1008-3p
0.01	dme-miR-263a-5p	6mer3-8	GTGCCA	2L	22368702	22368707	+	2L_22368702_22368707_+	1	1	1	0	CG17018	FBtr0085956|FBtr0306235|FBtr0306236|FBtr0085957|FBtr0085958	22368442|22368442|22368442|22368442|22368442	22368776|22368796|22368776|22368776|22368776	2L	+	22368628	22368757	3'utr	CG17018	FlyBase	G6130.1	ATATAAATGTTTTATAATGTCGAAGTATTGATTGTAAAGAAAATCAGGGATAGCAACTGGATCGGCCGTACTCAGTGCCAAAAGTTCTTACAAATCCACAAAATGTGTCGAATATATCTCTTTAAGGTCC	47	22368703	0.998130145	12	44	241	0.962962963	1.716003344	0.166666667	0.14893617	0.259259259	47	2	0	52	2L:22368628-22368757	6	CG17018	FBtr0085956|FBtr0085958|FBtr0085957|FBtr0306236|FBtr0306235	22368442|22368442|22368442|22368442|22368442	22368776|22368776|22368776|22368776|22368796	GTGCCA	6mer3-8	dme-miR-263a-5p
0.01	dme-bantam-3p	7mer-m8	TGATCTC	2L	22533675	22533681	-	2L_22533675_22533681_-	0.661615243	0.661615243	0.661615243	0	RpL5	FBtr0344793	22532277	22534868	2L	-	22533592	22533705	3'utr	RpL5	FlyBase	G12384.1	ATCTAAACCTCTAATCGTGCAAACTGATCTCTTTCTGTACTATAAAGTTTAATTTTAATTTTGCGTAGCTAGAGATAGTTTTCGTTGAGCTGATGATCTCCTTTCTGTGCTAGA	43	22533673	0.817529416	13	41	376	0.958333333	1.662757832	0.375	0.11627907	0.208333333	43	2	0	46	2L:22533592-22533705	7	RpL5	FBtr0344793	22532277	22534868	TGATCTC	7mer-m8	dme-bantam-3p
0.01	dme-miR-252-5p	8mer-A1	GTACTTAA	2L	22534570	22534577	-	2L_22534570_22534577_-	0.500120318	0.500120318	0.500120318	0	RpL5	FBtr0344793|FBtr0332633	22532277|22533915	22534868|22534868	2L	-	22534553	22534596	3'utr	RpL5	FlyBase	G12386.1	TGGTAAGATGGGAACTTGTGTACTTAATTCGGTTTCGGCCGCAG	33	22534578	0.740691695	6	31	310	0.972972973	1.556302501	0.432432432	0.121212121	0.216216216	33	1	0	36	2L:22534553-22534596	8	RpL5	FBtr0344793|FBtr0332633	22532277|22533915	22534868|22534868	GTACTTAA	8mer-A1	dme-miR-252-5p
0.01	dme-miR-1002-5p	6mer3-8	CTACTT	2L	22551445	22551450	+	2L_22551445_22551450_+	0.999993908	0.999993193	0.99999355	4.95E-07	CG17493	FBtr0332631|FBtr0332632|FBtr0332630	22551106|22551106|22551106	22551662|22556295|22551785	2L	+	22551401	22551473	3'utr	CG17493	FlyBase	G6151.1	GGGAACTAATTATTGGTATATGTTACTTGAATTAGGTCACAACGCTACTTTTTACAGCTTATTGTCTAAATCT	22	22551452	0.953891445	7	21	194	0.892857143	0.795880017	0.142857143	0.181818182	0.357142857	22	0	3	25	2L:22551401-22551473	6	CG17493	FBtr0332630|FBtr0332632|FBtr0332631	22551106|22551106|22551106	22551785|22556295|22551662	CTACTT	6mer3-8	dme-miR-1002-5p
0.01	dme-bantam-3p	6mer2-7	GATCTC	2L	22849162	22849167	+	2L_22849162_22849167_+	1	1	1	0	CG17715	FBtr0111244|FBtr0111248	22849099|22849099	22850310|22850310	2L	+	22849138	22849185	3'utr	CG17715	FlyBase	G6179.1	TATTACAGCAGCCGGACCATCATCGATCTCTTGTCGCAATGAAGGTAT	36	22849168	0.649552912	4	36	222	1	1.633468456	0.186046512	0.166666667	0.302325581	36	0	0	43	2L:22849138-22849185	6	CG17715	FBtr0111248|FBtr0111244	22849099|22849099	22850310|22850310	GATCTC	6mer2-7	dme-bantam-3p
0.01	dme-miR-999-3p	7mer-A1	GTTAACA	2L	22849976	22849982	+	2L_22849976_22849982_+	0.823349562	0.823349562	0.823349562	0	CG17715	FBtr0306550|FBtr0111245|FBtr0111246|FBtr0111244|FBtr0111248|FBtr0111247|FBtr0111249	22849802|22849802|22849802|22849099|22849099|22849802|22849802	22850310|22850310|22850310|22850310|22850310|22854208|22853034	2L	+	22849915	22850003	3'utr	CG17715	FlyBase	G6181.1	AATTTGAATATGTATCAAATGTTTGTTAGGCAACTTAAAAAACGTACCAAAAGTATCTGAGGTTAACATATGCTCATCGGCGGTAATTT	17	22849972	0.957168219	8	17	109	1	1.342422681	0.136363636	0.294117647	0.454545455	17	0	0	22	2L:22849915-22850003	7	CG17715	FBtr0111246|FBtr0111245|FBtr0306550|FBtr0111249|FBtr0111247|FBtr0111248|FBtr0111244	22849802|22849802|22849802|22849802|22849802|22849099|22849099	22850310|22850310|22850310|22853034|22854208|22850310|22850310	GTTAACA	7mer-A1	dme-miR-999-3p
0.01	dme-miR-2535b-3p	7mer-A1	CGTGAGA	2L	22992024	22992030	+	2L_22992024_22992030_+	0.770553199	0.528266616	0.649409908	0.171322498	cta	FBtr0111126|FBtr0334157	22991942|22991942	22992343|22992951	2L	+	22991932	22992138	stop_codon	cta	FlyBase	G6221.1	ATGCTTCAGTAGTAACCACCATTCTTATAAACAAAAATGAAGAGTAAGAACTTGCAGTTATTTTAAACGACCCATGAACAGAATTTTACAATCGTGAGACTGACCCTTGCTGAAGCTATTTGCAATTCAAAGGGAAATGCACATGGTTTTCAATGCCTTAGACACGTGAAGTTAAGCTACAGTGAAATCCTTCGGTAACTATGATAA	279	22992026	0.860956752	29	262	1598	0.946107784	2.022565828	0.371257485	0.17562724	0.311377246	279	16	2	316	2L:22991932-22992138	7	cta	FBtr0111126|FBtr0334157	22991942|22991942	22992343|22992951	CGTGAGA	7mer-A1	dme-miR-2535b-3p
0.01	dme-miR-2a-3p,dme-miR-2b-3p	7mer-A1	TGTGATA	2L	22992234	22992240	+	2L_22992234_22992240_+	0.801970431	0.801969948	0.80197019	3.54E-07	cta	FBtr0111126|FBtr0111126|FBtr0111126|FBtr0334157|FBtr0334157|FBtr0334157	22991942|22991942|22991942|22991942|22991942|22991942	22992343|22992343|22992343|22992951|22992951|22992951	2L	+	22992147	22992259	3'utr	cta	FlyBase	G6222.1	ATATAATGATAAAAACCGAGACTACAGCATTTTAATATGCATATAGACTTATTTAAACCCATCGGCAAACTTAGTTATCGTGGTATTTGTGATATAATAATATTAATAACAAC	289	22992232	0.906334045	23	265	3111	0.928774929	1.399274248	0.017094017	0.173010381	0.319088319	289	13	12	326	2L:22992147-22992259	7	cta	FBtr0111126|FBtr0111126|FBtr0111126|FBtr0334157|FBtr0334157|FBtr0334157	22991942|22991942|22991942|22991942|22991942|22991942	22992343|22992343|22992343|22992951|22992951|22992951	TGTGATA	7mer-A1	dme-miR-2a-3p,dme-miR-2b-3p
0.01	dme-miR-1003-3p	8mer-A1	ATGTGAGA	2L	22992406	22992413	+	2L_22992406_22992413_+	0.643565034	0.643563417	0.643564226	1.13E-06	cta	FBtr0334157	22991942	22992951	2L	+	22992380	22992456	3'utr	cta	FlyBase	G6224.1	CGTTTTGAAAAGCCATTAACCAATTTATGTGAGATTTTAAAAGCAGCTGAAATATTTTTAAATGGTCGTTAAAAGTA	48	22992404	0.827311584	10	43	400	0.870967742	1.73239376	0.064516129	0.229166667	0.403225806	48	8	0	54	2L:22992380-22992456	8	cta	FBtr0334157	22991942	22992951	ATGTGAGA	8mer-A1	dme-miR-1003-3p
0.01	dme-miR-1008-3p	6mer2-7	GCTGTG	2L	22992592	22992597	+	2L_22992592_22992597_+	1	1	1	0	cta	FBtr0334157	22991942	22992951	2L	+	22992559	22992629	3'utr	cta	FlyBase	G6226.1	CGTAGGCGTTTTCGTTTTAAGAAGCTAATCACCGCTGTGCGTCAAATTTAAAAAGCAGCAGACACTTTTTT	46	22992594	0.972239392	3	46	275	1	1.707570176	0.058823529	0.108695652	0.196078431	46	0	0	51	2L:22992559-22992629	6	cta	FBtr0334157	22991942	22992951	GCTGTG	6mer2-7	dme-miR-1008-3p
0.01	dme-miR-1003-3p	6mer3-8	ATGTGA	2L	22992669	22992674	+	2L_22992669_22992674_+	1	1	1	0	cta	FBtr0334157	22991942	22992951	2L	+	22992652	22992719	3'utr	cta	FlyBase	G6227.1	CGACTTCTAATGGAATGATGTGACTGTATACCACACTTTAAAACGGATTTAAAATAAATTAAAAAATT	18	22992670	0.970685795	8	18	116	1	1.342422681	0.045454545	0.222222222	0.363636364	18	0	0	22	2L:22992652-22992719	6	cta	FBtr0334157	22991942	22992951	ATGTGA	6mer3-8	dme-miR-1003-3p
0.01	dme-miR-1006-3p	7mer-A1	GAATTTA	2L	22992850	22992856	+	2L_22992850_22992856_+	0.69984865	0.69984865	0.69984865	0	cta	FBtr0334157	22991942	22992951	2L	+	22992822	22992862	3'utr	cta	FlyBase	G6228.1	ATATCATGTGCAACACAGAAAATACACGGAATTTATACCTA	12	22992844	0.947224235	3	11	52	0.923076923	1.079181246	0.076923077	0.083333333	0.153846154	12	1	0	12	2L:22992822-22992862	7	cta	FBtr0334157	22991942	22992951	GAATTTA	7mer-A1	dme-miR-1006-3p
0.01	dme-miR-9b-5p,dme-miR-9c-5p	7mer-m8	ACCAAAG	2L	23161222	23161228	-	2L_23161222_23161228_-	0.671796082	0.671796082	0.671796082	0	CG12567	FBtr0300704|FBtr0113705|FBtr0300703|FBtr0300702|FBtr0344847|FBtr0113704	23161120|23161120|23161120|23161120|23161120|23161120	23161957|23162856|23162903|23161957|23161957|23161957	2L	-	23161167	23161246	3'utr	CG12567	FlyBase	G12434.1	CTTTTAATATATGTAGTAACCAAAGTGCTCAAAATTAAGAGATACATTATAGGTAGGATAATGTTACTTATGTACATTTT	14	23161221	0.985153247	7	14	110	1	1.176091259	0	0.071428571	0.133333333	14	0	0	15	2L:23161167-23161246	7	CG12567	FBtr0300702|FBtr0300703|FBtr0113705|FBtr0300704|FBtr0113704|FBtr0344847	23161120|23161120|23161120|23161120|23161120|23161120	23161957|23162903|23162856|23161957|23161957|23161957	ACCAAAG	7mer-m8	dme-miR-9b-5p,dme-miR-9c-5p
0.01	dme-miR-1008-3p	8mer-A1	AGCTGTGA	2L	23161633	23161640	-	2L_23161633_23161640_-	0.643559238	0.643565469	0.643562353	4.45E-06	CG12567	FBtr0300704|FBtr0113705|FBtr0300703|FBtr0300702|FBtr0344847|FBtr0113704	23161120|23161120|23161120|23161120|23161120|23161120	23161957|23162856|23162903|23161957|23161957|23161957	2L	-	23161532	23161677	3'utr	CG12567	FlyBase	G12436.2	AATTATCAAATATCACTTCATTGTGTAGTCTACTAACAGCTGTGAAGAGTTTGTAATGCACTTAGAATTTTAAAAGTAGTGTTGAGCTGGTTTGTATTTGAATAATGAACAAAATAATGACAAATTCTAAAATTCTGCTAAAAAAT	70	23161646	0.92462623	24	63	495	0.905882353	1.284430734	0.294117647	0.185714286	0.329411765	70	5	3	77	2L:23161532-23161677	8	CG12567	FBtr0300702|FBtr0300703|FBtr0113705|FBtr0300704|FBtr0113704|FBtr0344847	23161120|23161120|23161120|23161120|23161120|23161120	23161957|23162903|23162856|23161957|23161957|23161957	AGCTGTGA	8mer-A1	dme-miR-1008-3p
0.01	dme-miR-996-3p,dme-miR-279-3p	6mer2-7	CTAGTC	2L	23161834	23161839	-	2L_23161834_23161839_-	1	1	1	0	CG12567	FBtr0300704|FBtr0113705|FBtr0300703|FBtr0300702|FBtr0344847|FBtr0113704	23161120|23161120|23161120|23161120|23161120|23161120	23161957|23162856|23162903|23161957|23161957|23161957	2L	-	23161771	23161915	3'utr	CG12567	FlyBase	G12438.1	CTACAAAGAAATATTAATGCAAGCTCAAAACAAAATAAAAGTGATTGTAATTGAAGTGAACTTTCTGAAGCCCAGGCTAGTCTCCAAGAGGTAAACATTAATGGACGTATTGCCCTTCCCTAGAAGTCTGATTATAAAATGAAGT	167	23161869	0.799807763	28	153	1214	0.917525773	1.551449998	0.067010309	0.131736527	0.25257732	167	12	4	178	2L:23161771-23161915	6	CG12567	FBtr0300702|FBtr0300703|FBtr0113705|FBtr0300704|FBtr0113704|FBtr0344847	23161120|23161120|23161120|23161120|23161120|23161120	23161957|23162903|23162856|23161957|23161957|23161957	CTAGTC	6mer2-7	dme-miR-996-3p,dme-miR-279-3p
0.01	dme-miR-31a-5p	8mer-A1	TCTTGCCA	2L	23162033	23162040	-	2L_23162033_23162040_-	0.631136385	0.631136385	0.631136385	0	CG12567	FBtr0113705|FBtr0300703	23161120|23161120	23162856|23162903	2L	-	23161998	23162083	3'utr	CG12567	FlyBase	G12439.1	ACGTACAAGACACGCTTTGAGCAATCCATAAAACAACCTCAATTCTTGCCAGGTGATTCCAAAAACTGTAACTGTGCAATATTTCA	48	23162041	0.79079679	7	46	260	0.981481481	1.423245874	0.018518519	0.083333333	0.185185185	48	0	1	53	2L:23161998-23162083	8	CG12567	FBtr0300703|FBtr0113705	23161120|23161120	23162903|23162856	TCTTGCCA	8mer-A1	dme-miR-31a-5p
0.01	dme-miR-305-3p	6mer2-7	TGTGCC	2L	23162361	23162366	-	2L_23162361_23162366_-	0.999998715	1	0.999999357	9.19E-07	CG12567	FBtr0113705|FBtr0300703	23161120|23161120	23162856|23162903	2L	-	23162315	23162434	5'utr	CG12567	FlyBase	G12442.1	TTTGAAAGCCGACAAGGACTTTTTCCCAATACCGAATATGTTTTCGACTTAGAGCTACCACTTGACTTTGTGCCTCAAAACGCTGACGGGGAGGTCCAGGCCTTTGAGCTGCTAACAGCC	60	23162366	0.840406626	14	59	416	0.987012987	1.880813592	0.116883117	0.233333333	0.402597403	60	1	0	76	2L:23162315-23162434	6	CG12567	FBtr0300703|FBtr0113705	23161120|23161120	23162903|23162856	TGTGCC	6mer2-7	dme-miR-305-3p
0.01	dme-miR-184-5p	6mer3-8	TGATAA	2L	2360349	2360354	-	2L_2360349_2360354_-	1	1	1	0	Rab5	FBtr0330670|FBtr0077797|FBtr0077793|FBtr0077796|FBtr0330668|FBtr0077794|FBtr0077798|FBtr0077795|FBtr0330669	2359564|2359140|2359564|2359140|2359564|2359564|2359564|2359564|2359564	2360468|2360468|2360468|2360468|2360468|2360468|2360468|2360468|2360468	2L	-	2360332	2360395	intron-3'utr	Rab5	FlyBase	G7031.1	AGAAAATGAAATTTCCAACGAGAGATTTGAAAAGTTTATGCTGATAATTATAAATAAAAAAATT	69	2360358	0.705093441	9	67	590	0.974683544	1.886490725	0.17721519	0.101449275	0.215189873	69	2	0	77	2L:2360332-2360395	6	Rab5	FBtr0330668|FBtr0077794|FBtr0077795|FBtr0077798|FBtr0330669|FBtr0330670|FBtr0077797|FBtr0077793|FBtr0077796	2359564|2359564|2359564|2359564|2359564|2359564|2359140|2359564|2359140	2360468|2360468|2360468|2360468|2360468|2360468|2360468|2360468|2360468	TGATAA	6mer3-8	dme-miR-184-5p
0.01	dme-miR-14-3p	6mer3-8	AAGACT	2L	2369389	2369394	+	2L_2369389_2369394_+	1	1	1	0	Axud1	FBtr0077762|FBtr0330666|FBtr0330665|FBtr0077763	2368980|2368980|2368980|2368980	2370137|2370137|2370137|2370137	2L	+	2369332	2369422	3'utr	Axud1	FlyBase	G1227.1	CCGAGGAGGAGGCAGCTGAGAGCTGAGAATAGTTTTTATAGCAATTTTACACAGCAAAAGACTTCATTACGTTTAAGGCGGCGGCGGGCTT	48	2369398	0.97705049	12	44	282	0.924528302	1.69019608	0.377358491	0.0625	0.150943396	48	4	0	49	2L:2369332-2369422	6	Axud1	FBtr0077763|FBtr0330665|FBtr0330666|FBtr0077762	2368980|2368980|2368980|2368980	2370137|2370137|2370137|2370137	AAGACT	6mer3-8	dme-miR-14-3p
0.01	dme-miR-276a-3p	6mer3-8	AGTTCC	2L	2369659	2369664	+	2L_2369659_2369664_+	1	1	1	0	Axud1	FBtr0077762|FBtr0330666|FBtr0330665|FBtr0077763	2368980|2368980|2368980|2368980	2370137|2370137|2370137|2370137	2L	+	2369542	2369682	3'utr	Axud1	FlyBase	G1229.1	AATCGGACTCAAGTCGCCTTGTATAAATCATTTTATTGTTAAATTCGAGTTAGTCTCTAAGTACATACTGTAGTTTAGTTACTTTGTTGCTTAAGTTAAGTTCACTTCGCAAAATCAAGTTCCCTTCCTACTCAACTTTAA	20	2369661	0.990769375	10	16	170	0.833333333	1	0.041666667	0.15	0.291666667	20	3	1	20	2L:2369542-2369682	6	Axud1	FBtr0077763|FBtr0330665|FBtr0330666|FBtr0077762	2368980|2368980|2368980|2368980	2370137|2370137|2370137|2370137	AGTTCC	6mer3-8	dme-miR-276a-3p
0.01	dme-miR-79-3p	7mer-m8	TAGCTTT	2L	2422688	2422694	+	2L_2422688_2422694_+	0.620204031	0.620204031	0.620204031	0	CG9886	FBtr0077770|FBtr0335462	2422414|2422414	2422910|2424647	2L	+	2422668	2422706	3'utr	CG9886	FlyBase	G1242.1	TGACAGCATAAAACGGCAATTAGCTTTCGTCTCCGGTTA	6	2422687	0.980892215	2	6	46	1	0.84509804	0.142857143	0.166666667	0.285714286	6	0	0	7	2L:2422668-2422706	7	CG9886	FBtr0077770|FBtr0335462	2422414|2422414	2422910|2424647	TAGCTTT	7mer-m8	dme-miR-79-3p
0.01	dme-miR-965-3p	8mer-A1	TACGCTTA	2L	2497415	2497422	+	2L_2497415_2497422_+	0.625329815	0.623263726	0.62429677	0.001460953	oaf	FBtr0077777|FBtr0077780|FBtr0077778	2496696|2497161|2496696	2498846|2498846|2498454	2L	+	2497304	2497462	3'utr	oaf	FlyBase	G1249.1	TATACTACAGCAAAAAAGGAGTAAAACGAAATAAATGTAAAAAAGTGCTTCTGTATACTATGTATATATATGTATATTTAACGATGATTAGCTTTTAGCCAGCTTACGTTTTACGCTTATGCCGGATTTAAGTTTAGACCTAGATTAGGTGTCCTTATT	46	2497391	0.989282309	15	44	412	0.962962963	1.716003344	0.240740741	0.152173913	0.277777778	46	2	0	52	2L:2497304-2497462	8	oaf	FBtr0077780|FBtr0077778|FBtr0077777	2497161|2496696|2496696	2498846|2498454|2498846	TACGCTTA	8mer-A1	dme-miR-965-3p
0.01	dme-miR-2a-3p,dme-miR-2b-3p	6mer2-7	TGTGAT	2L	2497550	2497555	+	2L_2497550_2497555_+	0.999999869	0.99999727	0.999998569	1.84E-06	oaf	FBtr0077777|FBtr0077777|FBtr0077777|FBtr0077780|FBtr0077780|FBtr0077780|FBtr0077778|FBtr0077778|FBtr0077778	2496696|2496696|2496696|2497161|2497161|2497161|2496696|2496696|2496696	2498846|2498846|2498846|2498846|2498846|2498846|2498454|2498454|2498454	2L	+	2497534	2497563	3'utr	oaf	FlyBase	G1250.1	TCCTTTCCTACTACAGTGTGATCTTTTATC	10	2497545	0.769796121	5	10	88	1	1.176091259	0	0.3	0.533333333	10	0	0	15	2L:2497534-2497563	6	oaf	FBtr0077780|FBtr0077780|FBtr0077780|FBtr0077778|FBtr0077778|FBtr0077778|FBtr0077777|FBtr0077777|FBtr0077777	2497161|2497161|2497161|2496696|2496696|2496696|2496696|2496696|2496696	2498846|2498846|2498846|2498454|2498454|2498454|2498846|2498846|2498846	TGTGAT	6mer2-7	dme-miR-2a-3p,dme-miR-2b-3p
0.01	dme-miR-932-5p	6mer3-8	GGAATT	2L	2498090	2498095	+	2L_2498090_2498095_+	1	1	1	0	oaf	FBtr0077777|FBtr0077780|FBtr0077778	2496696|2497161|2496696	2498846|2498846|2498454	2L	+	2498041	2498111	3'utr	oaf	FlyBase	G1253.1	ATTCATTGAACTAAGGAATATGTATGTATGTCAGGCGTTGGCAAAACTCGGAATTAATTGTGCTCATAATA	6	2498098	0.973158993	5	6	40	1	0.84509804	0.142857143	0.166666667	0.285714286	6	0	0	7	2L:2498041-2498111	6	oaf	FBtr0077780|FBtr0077778|FBtr0077777	2497161|2496696|2496696	2498846|2498454|2498846	GGAATT	6mer3-8	dme-miR-932-5p
0.01	dme-bantam-3p	6mer3-8	TGATCT	2L	2498712	2498717	+	2L_2498712_2498717_+	1	1	1	0	oaf	FBtr0077777|FBtr0077780	2496696|2497161	2498846|2498846	2L	+	2498692	2498754	3'utr	oaf	FlyBase	G1256.1	TTAAAACTGGTAAGACTCGATGATCTGAATTGTGTGAATAGCATTTGCCAATATTAACGATTA	104	2498712	0.812186062	7	102	642	0.991935484	2.089905111	0.290322581	0.163461538	0.298387097	104	1	0	123	2L:2498692-2498754	6	oaf	FBtr0077780|FBtr0077777	2497161|2496696	2498846|2498846	TGATCT	6mer3-8	dme-bantam-3p
0.01	dme-miR-2a-3p,dme-miR-2b-3p	7mer-A1	TGTGATA	2L	2739622	2739628	+	2L_2739622_2739628_+	0.801970437	0.801970437	0.801970437	0	CG31689	FBtr0077707|FBtr0077707|FBtr0077707|FBtr0334158|FBtr0334158|FBtr0334158|FBtr0077708|FBtr0077708|FBtr0077708|FBtr0077705|FBtr0077705|FBtr0077705|FBtr0077706|FBtr0077706|FBtr0077706|FBtr0334160|FBtr0334160|FBtr0334160|FBtr0334159|FBtr0334159|FBtr0334159|FBtr0334161|FBtr0334161|FBtr0334161	2739499|2739499|2739499|2739499|2739499|2739499|2739499|2739499|2739499|2739499|2739499|2739499|2739499|2739499|2739499|2739499|2739499|2739499|2739499|2739499|2739499|2739499|2739499|2739499	2739830|2739830|2739830|2739830|2739830|2739830|2739830|2739830|2739830|2739830|2739830|2739830|2739830|2739830|2739830|2739830|2739830|2739830|2739830|2739830|2739830|2739830|2739830|2739830	2L	+	2739581	2739647	3'utr	CG31689	FlyBase	G1277.1	TCGCTTAGTTGCAAGTAAACCCAATCTTTTATATACCGGCGTGTGATACTTTAACAAATGCAACGGA	44	2739624	0.985105863	10	41	334	0.905660377	1.681241237	0	0.204545455	0.339622642	44	5	0	48	2L:2739581-2739647	7	CG31689	FBtr0077705|FBtr0077705|FBtr0077705|FBtr0077708|FBtr0077708|FBtr0077708|FBtr0334158|FBtr0334158|FBtr0334158|FBtr0077707|FBtr0077707|FBtr0077707|FBtr0334161|FBtr0334161|FBtr0334161|FBtr0334159|FBtr0334159|FBtr0334159|FBtr0334160|FBtr0334160|FBtr0334160|FBtr0077706|FBtr0077706|FBtr0077706	2739499|2739499|2739499|2739499|2739499|2739499|2739499|2739499|2739499|2739499|2739499|2739499|2739499|2739499|2739499|2739499|2739499|2739499|2739499|2739499|2739499|2739499|2739499|2739499	2739830|2739830|2739830|2739830|2739830|2739830|2739830|2739830|2739830|2739830|2739830|2739830|2739830|2739830|2739830|2739830|2739830|2739830|2739830|2739830|2739830|2739830|2739830|2739830	TGTGATA	7mer-A1	dme-miR-2a-3p,dme-miR-2b-3p
0.01	dme-miR-2b-2-5p	6mer3-8	TTGAAG	2L	2756584	2756589	+	2L_2756584_2756589_+	1	0.999999986	0.999999993	0	Bacc	FBtr0307080|FBtr0335125	2756293|2756293	2757975|2757920	2L	+	2756543	2756774	5'utr-coding	Bacc	FlyBase	G1300.2	ACTTTTTTTATAAAAAACTACAAAACAAACAAAAATTGTAATTGAAGGCATTTTCGTATAAACGCAACCTATACGGAATCCAACAAAAAGTAAACATCCCCACTATATACAAGAACAAAACAAAACCAAAATCTTTCTTTCCTTTATCTCATAAGTCCTAATTTAAACGCCCAGTTGATGCGTAAACCAAGATATACAAAGATTTCAAATGTAGCGTAAACGAAGCCCGCGA	111	2756578	0.970383919	30	99	603	0.911764706	1.61630043	0.147058824	0.216216216	0.360294118	111	10	2	124	2L:2756543-2756774	6	Bacc	FBtr0307080|FBtr0335125	2756293|2756293	2757975|2757920	TTGAAG	6mer3-8	dme-miR-2b-2-5p
0.01	dme-miR-8-3p	8mer-A1	CAGTATTA	2L	2757260	2757267	+	2L_2757260_2757267_+	0.671698124	0.671698124	0.671698124	0	Bacc	FBtr0307080|FBtr0335125	2756293|2756293	2757975|2757920	2L	+	2757236	2757330	5'utr	Bacc	FlyBase	G1304.1	ATGACTAATCTTAAGTACTTATGTCAGTATTAAAGCGAGGGCTTTATTATTCTGTTGATAAGTTGTGCGAGCGAGTCGTTGATAAGCCTAATTCA	217	2757257	0.858738949	9	214	1930	0.987234043	2.365487985	0.370212766	0.069124424	0.140425532	217	3	0	232	2L:2757236-2757330	8	Bacc	FBtr0307080|FBtr0335125	2756293|2756293	2757975|2757920	CAGTATTA	8mer-A1	dme-miR-8-3p
0.01	dme-miR-277-3p	6mer2-7	GCATTT	2L	2758590	2758595	-	2L_2758590_2758595_-	1	1	1	0	Snapin	FBtr0077737	2758425	2759242	2L	-	2758551	2758638	3'utr	Snapin	FlyBase	G7079.1	AGTTCCGGGCTGTTAAGTTCATGGAGCGACGCATTCCTGGCGAGCATTTGTGCATACTGAAGGTCACCAGGTACTTGGCATCATCATG	9	2758591	0.977234402	5	8	59	0.9	0.954242509	0	0.111111111	0.2	9	1	0	9	2L:2758551-2758638	6	Snapin	FBtr0077737	2758425	2759242	GCATTT	6mer2-7	dme-miR-277-3p
0.01	dme-miR-308-3p	7mer-m1	TGTGATT	2L	2763587	2763593	-	2L_2763587_2763593_-	0.521223855	0.521223855	0.521223855	0	CG3077	FBtr0335129	2763414	2764305	2L	-	2763565	2763609	3'utr	CG3077	FlyBase	G7083.1	TTCCAGCCCAATGTCTTGTGATTGCTTTTTCAATAAATAAATATT	58	2763594	0.601201452	6	54	474	0.941176471	1.329058719	0.029411765	0.155172414	0.279411765	58	2	2	64	2L:2763565-2763609	7	CG3077	FBtr0335129	2763414	2764305	TGTGATT	7mer-m1	dme-miR-308-3p
0.01	dme-miR-283-5p	6mer3-8	TGATAT	2L	2763811	2763816	-	2L_2763811_2763816_-	1	1	1	0	CG3077	FBtr0335129	2763414	2764305	2L	-	2763784	2763838	3'utr	CG3077	FlyBase	G7084.1	ATGTTTCATGTTACGTATTGTTTGATATCTCTTCAATCGTCTAGTTTGTAGTTTG	11	2763828	0.816704759	5	9	122	0.769230769	1	0.076923077	0.181818182	0.307692308	11	3	0	10	2L:2763784-2763838	6	CG3077	FBtr0335129	2763414	2764305	TGATAT	6mer3-8	dme-miR-283-5p
0.01	dme-miR-252-5p	8mer-A1	GTACTTAA	2L	2811983	2811990	+	2L_2811983_2811990_+	0.500120318	0.500120318	0.500120318	0	daw	FBtr0077720|FBtr0077721|FBtr0335151	2811758|2811758|2811758	2812145|2812145|2812376	2L	+	2811906	2812042	3'utr	daw	FlyBase	G1341.1	ATTAGCGTTGTCATTTAATCGTAGTTACCTGTAGTGCCTGAGCTGCCACTAGTTGATAGTTAAAAGCTAAAGTCAATGTACTTAAGCTCTCGAAGTATGTAGGTAGTTAGCCAATGGCTTCAATTAATTTAATAGCT	1340	2811982	0.830240232	34	1281	9622	0.956386293	2.072165028	0.251713396	0.163432836	0.301557632	1340	58	12	1535	2L:2811906-2812042	8	daw	FBtr0335151|FBtr0077720|FBtr0077721	2811758|2811758|2811758	2812376|2812145|2812145	GTACTTAA	8mer-A1	dme-miR-252-5p
0.01	dme-miR-12-5p	8mer-A1	AATACTCA	2L	281843	281850	+	2L_281843_281850_+	0.643927113	0.643927113	0.643927113	0	smo	FBtr0078129	281513	282167	2L	+	281799	281872	3'utr	smo	FlyBase	G662.1	CGATTACTGGAACAGACTGAGCGAAACTAGAACTACGAATTACGAATACTCATAGTCATTAGGCTGCAACTTTA	26	281857	0.726756547	10	24	165	0.84375	1.431363764	0.125	0.153846154	0.3125	26	5	0	27	2L:281799-281872	8	smo	FBtr0078129	281513	282167	AATACTCA	8mer-A1	dme-miR-12-5p
0.01	dme-miR-986-5p	6mer3-8	ATTCGA	2L	281908	281913	+	2L_281908_281913_+	1	1	1	0	smo	FBtr0078129	281513	282167	2L	+	281883	281986	3'utr	smo	FlyBase	G663.1	TCATCACCCCATCTAGCTTGTAAGCATTCGAATCTCTGTGTACGTTTGTGAATGACTGTTTCCTTAATCCTGGTACTCACGCCAAAGTAAATGCCAAAGAGGAT	94	281919	0.973217608	17	86	746	0.918181818	2.004321374	0.254545455	0.14893617	0.272727273	94	9	0	101	2L:281883-281986	6	smo	FBtr0078129	281513	282167	ATTCGA	6mer3-8	dme-miR-986-5p
0.01	dme-miR-14-3p	6mer3-8	AAGACT	2L	2856844	2856849	+	2L_2856844_2856849_+	1	1	1	0	RpS21	FBtr0335131|FBtr0077623	2856639|2856639	2857029|2857029	2L	+	2856828	2856891	3'utr	RpS21	FlyBase	G1348.1	TATTCTGACTTCCAATAAGACTTTTCAGCCACTAAGAATTTACGGGTGCTTTCAGGAACCAATT	45	2856851	0.899704603	4	42	321	0.980769231	1.707570176	0.076923077	0.155555556	0.269230769	45	1	0	51	2L:2856828-2856891	6	RpS21	FBtr0077623|FBtr0335131	2856639|2856639	2857029|2857029	AAGACT	6mer3-8	dme-miR-14-3p
0.01	dme-miR-2b-2-5p	6mer2-7	TGAAGA	2L	2868070	2868075	+	2L_2868070_2868075_+	1	1	1	0	CG2991	FBtr0077626|FBtr0077627|FBtr0077625	2867666|2867666|2867666	2868548|2868548|2868548	2L	+	2867900	2868125	3'utr	CG2991	FlyBase	G1366.1	TTTCGTCTCTCAAATTATCATGCAGATTTCCAGAAGCAAAGTGTATTACAAGAAGCCAAATATTACGTAGAATAAGTGTAGGTCAGTATCAATTGCGAAAGCGAAACGGAAACGGAAACAGAAACGAGAACATCCTGAGATTATGATTACGAACGCGTTGCCAAGTAGCCTGAAGAGCGAATAAGCGAGAAGATAGTGCTTAGATGCGCCAGTGAGTCAGTCCCCA	138	2868065	0.969029327	32	122	632	0.894409938	2.158362492	0.322981366	0.139705882	0.273291925	136	17	0	144	2L:2867900-2868125	6	CG2991	FBtr0077627|FBtr0077625|FBtr0077626	2867666|2867666|2867666	2868548|2868548|2868548	TGAAGA	6mer2-7	dme-miR-2b-2-5p
0.01	dme-miR-2a-3p,dme-miR-2b-3p	7mer-A1	TGTGATA	2L	2868509	2868515	+	2L_2868509_2868515_+	0.801970437	0.801970437	0.801970437	0	CG2991	FBtr0077626|FBtr0077626|FBtr0077626|FBtr0077627|FBtr0077627|FBtr0077627|FBtr0077625|FBtr0077625|FBtr0077625	2867666|2867666|2867666|2867666|2867666|2867666|2867666|2867666|2867666	2868548|2868548|2868548|2868548|2868548|2868548|2868548|2868548|2868548	2L	+	2868322	2868534	3'utr	CG2991	FlyBase	G1368.1	AAGTTTACTCCTTAAGAAACTGATTTGTATAAGCTGCGCCCATATATACATACACACGAACATATATAATATATATATATAAATTTTATTGTAGTTACTACACAAAATTTGTCAAAGCAAAGAAAAACAAAACAAAATCCACAAAAGGAAAGAATCCAACATACAATTTAAGTTACCATACAATTTTTGTGATAAAACTAACAAATAAAATAC	236	2868507	0.999997792	26	221	1812	0.940972222	1.65481804	0.038194444	0.177966102	0.326388889	236	12	5	271	2L:2868322-2868534	7	CG2991	FBtr0077627|FBtr0077627|FBtr0077627|FBtr0077625|FBtr0077625|FBtr0077625|FBtr0077626|FBtr0077626|FBtr0077626	2867666|2867666|2867666|2867666|2867666|2867666|2867666|2867666|2867666	2868548|2868548|2868548|2868548|2868548|2868548|2868548|2868548|2868548	TGTGATA	7mer-A1	dme-miR-2a-3p,dme-miR-2b-3p
0.01	dme-miR-190-5p	6mer3-8	ACATAT	2L	2868670	2868675	-	2L_2868670_2868675_-	1	1	1	0	CG31694	FBtr0077685	2868625	2869170	2L	-	2868648	2868724	3'utr	CG31694	FlyBase	G7116.1	TCATAACTTGACATGGCTTTTAATACGCATAATAAGCGGCTCTATGAATACATATATTTTGTAGTAAATAAGTGTAA	14	2868702	0.900111063	7	12	126	0.75	1.079181246	0.0625	0.071428571	0.1875	14	4	0	12	2L:2868648-2868724	6	CG31694	FBtr0077685	2868625	2869170	ACATAT	6mer3-8	dme-miR-190-5p
0.01	dme-miR-965-3p	7mer-m8	TACGCTT	2L	2868815	2868821	-	2L_2868815_2868821_-	0.620191648	0.620204842	0.620198245	9.33E-06	CG31694	FBtr0077685	2868625	2869170	2L	-	2868733	2868859	3'utr	CG31694	FlyBase	G7117.1	GAATTTAAATTAACACTGCGATTGTTACGACTGGCATTTACGCTTTGCGATTTGGGTTAACCTCTTTTGTTGTTGATCTTTTTAAATTACAAGCGTAGGAAAACATAGTCTGCTTTAATGCTGCGAA	128	2868837	0.747326193	32	126	1043	0.9875	2.198657087	0.2375	0.1875	0.35	128	2	0	158	2L:2868733-2868859	7	CG31694	FBtr0077685	2868625	2869170	TACGCTT	7mer-m8	dme-miR-965-3p
0.01	dme-miR-79-3p	7mer-m8	TAGCTTT	2L	2876816	2876822	+	2L_2876816_2876822_+	0.620204031	0.620204031	0.620204031	0	CG8814	FBtr0077629	2876361	2877168	2L	+	2876787	2876841	3'utr	CG8814	FlyBase	G1379.1	TCTTCGGTTACGGGCACGAGCTTGGTCTTTAGCTTTCTTCTATCCTAGAAAGCGC	27	2876810	0.732747655	7	27	259	1	1.505149978	0	0.148148148	0.28125	27	0	0	32	2L:2876787-2876841	7	CG8814	FBtr0077629	2876361	2877168	TAGCTTT	7mer-m8	dme-miR-79-3p
0.01	dme-miR-965-3p	8mer-A1	TACGCTTA	2L	2877098	2877105	-	2L_2877098_2877105_-	0.625364919	0.625364919	0.625364919	0	Prx6005	FBtr0077684	2877089	2877187	2L	-	2877090	2877115	3'utr	Prx6005	FlyBase	G7126.1	CAATAAAGTATACGCTTACAACCGTA	8	2877105	0.758865998	2	6	28	0.916666667	1.041392685	0	0.25	0.5	8	1	0	11	2L:2877090-2877115	8	Prx6005	FBtr0077684	2877089	2877187	TACGCTTA	8mer-A1	dme-miR-965-3p
0.01	dme-bantam-3p	6mer3-8	TGATCT	2L	2880714	2880719	-	2L_2880714_2880719_-	1	1	1	0	NTPase	FBtr0332459|FBtr0332460|FBtr0077683|FBtr0077682|FBtr0077680	2880702|2880702|2880703|2880702|2880702	2881227|2881227|2881227|2881227|2881227	2L	-	2880701	2880737	5'utr-coding	NTPase	FlyBase	G7128.1	AATAAATCAAATGTTAACTGATCTGAATTAAAGTAAA	9	2880710	0.701303948	5	8	69	0.888888889	0.903089987	0.111111111	0	0	9	1	0	8	2L:2880701-2880737	6	NTPase	FBtr0077682|FBtr0077680|FBtr0332460|FBtr0077683|FBtr0332459	2880702|2880702|2880702|2880703|2880702	2881227|2881227|2881227|2881227|2881227	TGATCT	6mer3-8	dme-bantam-3p
0.01	dme-miR-283-5p	6mer3-8	TGATAT	2L	2880833	2880838	-	2L_2880833_2880838_-	1	1	1	0	NTPase	FBtr0332459|FBtr0332460|FBtr0077683|FBtr0077682|FBtr0077680	2880702|2880702|2880703|2880702|2880702	2881227|2881227|2881227|2881227|2881227	2L	-	2880789	2880844	5'utr	NTPase	FlyBase	G7129.1	ACACAATGATATGTATTTACCTAATATGTATAACGACCTAGACTACTAGCCGCAAA	14	2880829	0.740140529	5	14	115	1	1.255272505	0.166666667	0.214285714	0.388888889	14	0	0	18	2L:2880789-2880844	6	NTPase	FBtr0077682|FBtr0077680|FBtr0332460|FBtr0077683|FBtr0332459	2880702|2880702|2880702|2880703|2880702	2881227|2881227|2881227|2881227|2881227	TGATAT	6mer3-8	dme-miR-283-5p
0.01	dme-miR-308-3p	7mer-m1	TGTGATT	2L	2880929	2880935	-	2L_2880929_2880935_-	0.521223855	0.521223855	0.521223855	0	NTPase	FBtr0332459|FBtr0332460|FBtr0077683|FBtr0077682|FBtr0077680	2880702|2880702|2880703|2880702|2880702	2881227|2881227|2881227|2881227|2881227	2L	-	2880912	2881012	5'utr	NTPase	FlyBase	G7130.1	TCGTTTCAATTGCCTCTAATTGAGCTAACCCATACACGGTGACTACACTTAGCGTTTAGTTTGTAATTCCAATTTTGTGTGATTCGCCATATTTGTAATGC	50	2880938	0.946440731	18	48	332	0.964285714	1.73239376	0.321428571	0.12	0.214285714	50	2	0	54	2L:2880912-2881012	7	NTPase	FBtr0077682|FBtr0077680|FBtr0332460|FBtr0077683|FBtr0332459	2880702|2880702|2880702|2880703|2880702	2881227|2881227|2881227|2881227|2881227	TGTGATT	7mer-m1	dme-miR-308-3p
0.01	dme-miR-1012-3p	6mer2-7	TGACTA	2L	2880968	2880973	-	2L_2880968_2880973_-	1	0.99999869	0.999999345	9.19E-07	NTPase	FBtr0332459|FBtr0332460|FBtr0077683|FBtr0077682|FBtr0077680	2880702|2880702|2880703|2880702|2880702	2881227|2881227|2881227|2881227|2881227	2L	-	2880912	2881012	5'utr	NTPase	FlyBase	G7130.1	TCGTTTCAATTGCCTCTAATTGAGCTAACCCATACACGGTGACTACACTTAGCGTTTAGTTTGTAATTCCAATTTTGTGTGATTCGCCATATTTGTAATGC	50	2880980	0.946440731	18	48	332	0.964285714	1.73239376	0.321428571	0.12	0.214285714	50	2	0	54	2L:2880912-2881012	6	NTPase	FBtr0077682|FBtr0077680|FBtr0332460|FBtr0077683|FBtr0332459	2880702|2880702|2880702|2880703|2880702	2881227|2881227|2881227|2881227|2881227	TGACTA	6mer2-7	dme-miR-1012-3p
0.01	dme-miR-932-5p	6mer2-7	GAATTG	2L	293397	293402	-	2L_293397_293402_-	1	1	1	0	U2af38	FBtr0078133|FBtr0333408	293351|292957	293621|293621	2L	-	293390	293438	3'utr	U2af38	FlyBase	G6509.1	AAACCCCCCGCGAAATATTTTACCGAGCGCCCATTAGAATTGTAATTTA	18	293419	0.976038361	5	18	119	1	1.301029996	0.25	0.111111111	0.2	18	0	0	20	2L:293390-293438	6	U2af38	FBtr0078133|FBtr0333408	293351|292957	293621|293621	GAATTG	6mer2-7	dme-miR-932-5p
0.01	dme-miR-999-3p	6mer2-7	GTTAAC	2L	297163	297168	+	2L_297163_297168_+	1	1	1	0	Hop	FBtr0078131	297048	297449	2L	+	297095	297289	3'utr	Hop	FlyBase	G678.2	ACACACAAACCCCATTGATAAACATTCAGGAGAGAACCATTACGCATTATTATGGCGTCTCTAAGCTGGTTAACCAATATATCGTTTTTGATGAAACGGGCCACAATTAATGCTAAACGTAATTACCTAAGAAATCACATCGCCTATTCGCAGAACGACGATAACTACCATTAACAGAAATTTAAACTAAAAGGA	74	297164	0.948156903	25	67	352	0.886597938	1.633468456	0.113402062	0.243243243	0.422680412	74	10	1	86	2L:297095-297289	6	Hop	FBtr0078131	297048	297449	GTTAAC	6mer2-7	dme-miR-999-3p
0.01	dme-miR-2a-2-5p	6mer3-8	TGATGA	2L	297183	297188	+	2L_297183_297188_+	1	1	1	0	Hop	FBtr0078131	297048	297449	2L	+	297095	297289	3'utr	Hop	FlyBase	G678.2	ACACACAAACCCCATTGATAAACATTCAGGAGAGAACCATTACGCATTATTATGGCGTCTCTAAGCTGGTTAACCAATATATCGTTTTTGATGAAACGGGCCACAATTAATGCTAAACGTAATTACCTAAGAAATCACATCGCCTATTCGCAGAACGACGATAACTACCATTAACAGAAATTTAAACTAAAAGGA	74	297201	0.948156903	25	67	352	0.886597938	1.633468456	0.113402062	0.243243243	0.422680412	74	10	1	86	2L:297095-297289	6	Hop	FBtr0078131	297048	297449	TGATGA	6mer3-8	dme-miR-2a-2-5p
0.01	dme-miR-79-3p	6mer3-8	TAGCTT	2L	297395	297400	+	2L_297395_297400_+	1	1	1	0	Hop	FBtr0078131	297048	297449	2L	+	297302	297415	3'utr	Hop	FlyBase	G679.1	ATTGATAAATGTCTGCCTAATTGATTTACGCAGACGGGTGGAGTAGGCTCCAAACGTCATGGTCCTTATTTTCTTACTACAATAAATATGCTGTAGCTTAGCTCTAAAATAAGT	35	297390	0.807157538	11	32	257	0.928571429	0.989004616	0.166666667	0.142857143	0.285714286	35	0	3	39	2L:297302-297415	6	Hop	FBtr0078131	297048	297449	TAGCTT	6mer3-8	dme-miR-79-3p
0.01	dme-miR-184-5p	8mer-A1	TGATAAGA	2L	2974707	2974714	+	2L_2974707_2974714_+	0.601217767	0.601217767	0.601217767	0	gammaTub23C	FBtr0077641	2974603	2974858	2L	+	2974692	2974733	3'utr	gammaTub23C	FlyBase	G1415.1	ATCCTTAAGTAGTAGTGATAAGACGATTGTTGGTATGACTCG	6	2974722	0.678962101	4	6	38	1	0.77815125	0.666666667	0	0	6	0	0	6	2L:2974692-2974733	8	gammaTub23C	FBtr0077641	2974603	2974858	TGATAAGA	8mer-A1	dme-miR-184-5p
0.01	dme-miR-980-3p	6mer2-7	GCAGCT	2L	2974991	2974996	-	2L_2974991_2974996_-	1	1	1	0	CG9641	FBtr0077677|FBtr0077676	2974857|2974857	2975177|2975177	2L	-	2974978	2975024	3'utr	CG9641	FlyBase	G7155.1	GACAACGGAACAAGGACAGCAGTATCGTGCAGCTTCACAAGTGAATT	6	2974997	0.937676622	3	5	21	1	0.903089987	0.625	0.333333333	0.5	6	0	0	8	2L:2974978-2975024	6	CG9641	FBtr0077677|FBtr0077676	2974857|2974857	2975177|2975177	GCAGCT	6mer2-7	dme-miR-980-3p
0.01	dme-miR-305-5p	6mer2-7	GTACAA	2L	2980026	2980031	-	2L_2980026_2980031_-	0.999999999	1	1	0	Chd1	FBtr0331654|FBtr0305980|FBtr0077674	2979560|2979697|2979697	2980175|2980175|2980175	2L	-	2979964	2980069	3'utr	Chd1	FlyBase	G7171.1	ACCCGCATACAGTACGTTAAGCGTAGCTCCATACACCTGTACAAGTAATTCCTAGCAGCTAACTATACTTCTATAAATGACTATACATCCGATCGCACAGAGGGCC	21	2980038	0.965034444	14	21	120	1	1.380211242	0	0.142857143	0.25	21	0	0	24	2L:2979964-2980069	6	Chd1	FBtr0331654|FBtr0305980|FBtr0077674	2979560|2979697|2979697	2980175|2980175|2980175	GTACAA	6mer2-7	dme-miR-305-5p
0.01	dme-miR-317-3p	6mer3-8	TGTGTT	2L	2989540	2989545	+	2L_2989540_2989545_+	0.999997299	0.999682475	0.999839887	0.000222597	Bem46	FBtr0077643	2989510	2990075	2L	+	2989522	2989560	3'utr	Bem46	FlyBase	G1427.1	ATCAAGTGTTCAATTGACTGTGTTAACACTGCGAATGGT	21	2989536	0.723940947	6	21	174	1	1.397940009	0.16	0.142857143	0.28	21	0	0	25	2L:2989522-2989560	6	Bem46	FBtr0077643	2989510	2990075	TGTGTT	6mer3-8	dme-miR-317-3p
0.01	dme-miR-190-5p	6mer3-8	ACATAT	2L	2998275	2998280	+	2L_2998275_2998280_+	1	1	1	0	CG3558	FBtr0331653|FBtr0077644|FBtr0273230|FBtr0077645	2998247|2998247|2998247|2998247	2998726|2998726|2998726|2998726	2L	+	2998125	2998284	stop_codon	CG3558	FlyBase	G1444.1	TGGCACCGAGCGATCACGCGATCTGGCCCTATGTGCTGTGCTCATGGACGAGTGGCTTAAGGAGCTGGCTGCCATTGCGCAGGAGCAGAGCGTTGTGCTGGTCACGGAGCAGGGGTCTTTATGATCGCTTGGAACGGAAAGCTTGTGTATACATATTTTA	61	2998267	0.976727293	16	57	375	0.947368421	1.255272505	0.118421053	0.196721311	0.355263158	61	1	3	72	2L:2998125-2998284	6	CG3558	FBtr0273230|FBtr0077645|FBtr0331653|FBtr0077644	2998247|2998247|2998247|2998247	2998726|2998726|2998726|2998726	ACATAT	6mer3-8	dme-miR-190-5p
0.01	dme-miR-33-5p	7mer-m1	AATGCAC	2L	2998420	2998426	+	2L_2998420_2998426_+	0.829692068	0.829691826	0.829691947	2.12E-07	CG3558	FBtr0331653|FBtr0077644|FBtr0273230|FBtr0077645	2998247|2998247|2998247|2998247	2998726|2998726|2998726|2998726	2L	+	2998407	2998443	3'utr	CG3558	FlyBase	G1447.1	AGATTTACAAGTTAATGCACACGGACTCAACTAAAAA	6	2998422	0.877258049	3	6	24	1	0.77815125	0	0	0	6	0	0	6	2L:2998407-2998443	7	CG3558	FBtr0273230|FBtr0077645|FBtr0331653|FBtr0077644	2998247|2998247|2998247|2998247	2998726|2998726|2998726|2998726	AATGCAC	7mer-m1	dme-miR-33-5p
[truncated: 23,856 more rows]
[truncated: 38 more columns]
