# Supplementary material for: Global identification of functional microRNA-mRNA interactions in Drosophila
Source: Nat Commun. 2019 Apr 9;10:1626. doi: 10.1038/s41467-019-09586-z (PMC6456604; doi:10.1038/s41467-019-09586-z)
Supplement: Supplementary file 13 — Supplementary Data 10 [file 41467_2019_9586_MOESM13_ESM.txt]

#High Confidence miRNA target set: Reproducible miRNA binding sites for the top30 CLIP-detected miRNAs. Called: using microMUMMIE on PARalyzer-derived cluster for AGO1 PARCLIP replicates 1 and 2 separately and restricted to 3'UTR cooridnates
#microMUMMIE variance levels indicate stringency levels ( most 0.5 > 0.25 > 0.2 > 0.15 > 0.1 > 0.01 least)
#Results shown in Figure 4 are based on predictions at microMUMMIE var 0.01 (n=5026)
microMUMMIE_var	miRNA_R1	type_R1	seq_R1	Chr	start	end	strand	info	porbability_R1	porbability_R2	porbability_mean	porbability_sd	gene_R1	transcriptid_R1	utr_start_R1	utr_end_R1	Chr_cluster_R1	Strand_cluster_R1	Start_cluster_R1	End_cluster_R1	Aligned_to_cluster_R1	GeneName_cluster_R1	AnnotationSource_R1	ClusterID_R1	ClusterSequence_R1	ReadCount_cluster_R1	ModeLocation_R1	ModeScore_R1	ConversionLocationCount_R1	ConversionEventCount_R1	NonConversionEventCount_R1	T2Cfraction_R1	ConversionSpecificity_R1	endG_fraction_R1	RedundantSeqFraction_R1	RedundantCopyFraction_R1	UniqueReads_R1	None_R1	Other_1_R1	T2C_1_R1	Link_R1	overlap_mirTOcluster_R1	gene_R2	transcriptid_R2	utr_start_R2	utr_end_R2	seq_R2	type_R2	miRNA_R2
0.01	dme-miR-33-5p	7mer-A1	AATGCAA	2L	10008037	10008043	+	2L_10008037_10008043_+	0.782911824	0.782911824	0.782911824	0	CG4747	FBtr0303902|FBtr0079930	10007765|10007765	10008889|10008889	2L	+	10007994	10008097	3'utr	CG4747	FlyBase	G3638.1	AACCTTCTGCATCTTCCCCAATCGCCCCATATGCAAAGCGTTTAATGCAATATGTCTACGATTCGCCGGGAATCGCAGAACCGTGTCGTCCTGCTTTCAACGCA	13	10008036	0.855021413	10	12	71	0.941176471	1.204119983	0.117647059	0.307692308	0.470588235	13	1	0	16	2L:10007994-10008097	7	CG4747	FBtr0079930|FBtr0303902	10007765|10007765	10008889|10008889	AATGCAA	7mer-A1	dme-miR-33-5p
0.01	dme-miR-2b-2-5p	6mer2-7	TGAAGA	2L	10008145	10008150	+	2L_10008145_10008150_+	1	0.926156207	0.963078103	0.052215452	CG4747	FBtr0303902|FBtr0079930	10007765|10007765	10008889|10008889	2L	+	10008106	10008174	3'utr	CG4747	FlyBase	G3639.1	TGAAGAGCGCTTGGGTGAGTGTGTTCAACAGCTGGCGGATGAAGAGCACAATCTTTCCGGGATCACTTC	15	10008160	0.746611998	8	14	86	0.947368421	1.255272505	0.052631579	0.133333333	0.315789474	15	1	0	18	2L:10008106-10008174	6	CG4747	FBtr0079930|FBtr0303902	10007765|10007765	10008889|10008889	TGAAGA	6mer2-7	dme-miR-2b-2-5p
0.01	dme-miR-305-5p	7mer-A1	GTACAAA	2L	10008362	10008368	+	2L_10008362_10008368_+	0.782911824	0.782911824	0.782911824	0	CG4747	FBtr0303902|FBtr0079930	10007765|10007765	10008889|10008889	2L	+	10008342	10008391	3'utr	CG4747	FlyBase	G3640.1	ATACTGCATCCGAATAAAATGTACAAAGCATACTTGTGAAAGACAACGCC	10	10008361	0.930338526	4	9	35	0.916666667	0.740362689	0.083333333	0.2	0.333333333	10	0	1	11	2L:10008342-10008391	7	CG4747	FBtr0079930|FBtr0303902	10007765|10007765	10008889|10008889	GTACAAA	7mer-A1	dme-miR-305-5p
0.01	dme-miR-184-3p	6mer3-8	TCCGTC	2L	10011984	10011989	+	2L_10011984_10011989_+	1	1	1	0	Trp1	FBtr0343741|FBtr0305986	10011911|10011911	10012118|10012118	2L	+	10011956	10012010	3'utr	Trp1	FlyBase	G3649.1	CGAATTTGTATTTATAATTTCTTTTATTTCCGTCGAACTTTTGGTTGTATGTTTT	220	10011983	0.748555056	9	220	2429	1	2.440909082	0.054347826	0.190909091	0.355072464	220	0	0	276	2L:10011956-10012010	6	Trp1	FBtr0343741|FBtr0305986	10011911|10011911	10012118|10012118	TCCGTC	6mer3-8	dme-miR-184-3p
0.01	dme-miR-276a-3p	6mer2-7	GTTCCT	2L	10012081	10012086	+	2L_10012081_10012086_+	1	1	1	0	Trp1	FBtr0343741|FBtr0305986	10011911|10011911	10012118|10012118	2L	+	10012025	10012102	3'utr	Trp1	FlyBase	G3650.1	ATATTGAATAGCGCAAAAGACATACATTAACTTTAGCTTTTAATTGTAAATCCTTTGTTCCTTAATAAATATTATTGT	26	10012079	0.993348097	9	26	317	1	1.505149978	0.125	0.230769231	0.375	26	0	0	32	2L:10012025-10012102	6	Trp1	FBtr0343741|FBtr0305986	10011911|10011911	10012118|10012118	GTTCCT	6mer2-7	dme-miR-276a-3p
0.01	dme-bantam-3p	6mer3-8	TGATCT	2L	10013099	10013104	+	2L_10013099_10013104_+	1	1	1	0	Trp1	FBtr0079932|FBtr0079931	10012492|10012492	10013170|10013170	2L	+	10013080	10013120	3'utr	Trp1	FlyBase	G3652.1	AAATAAAGCTAGGCAATTCTGATCTGATGTGAGAGATATTT	50	10013099	0.613291843	6	45	346	0.907692308	1.071882007	0.369230769	0.28	0.446153846	50	2	4	59	2L:10013080-10013120	6	Trp1	FBtr0079932|FBtr0079931	10012492|10012492	10013170|10013170	TGATCT	6mer3-8	dme-bantam-3p
0.01	dme-miR-277-3p	6mer3-8	TGCATT	2L	10059631	10059636	+	2L_10059631_10059636_+	1	1	1	0	Pen	FBtr0079937	10059466	10060095	2L	+	10059517	10059649	3'utr	Pen	FlyBase	G3662.1	TACACCTTCGACCGCGCTCACACACTATGCCATTGTCAAACATACGCATACTCATCATCACATCTTACAAACATTCCCAAACACTTTGGAGGTATGCATGGAAACACAGGCGAATGCATTAGCTTAAAGTCAT	36	10059635	0.754718326	13	34	177	0.977272727	1.633468456	0.227272727	0.194444444	0.340909091	36	1	0	43	2L:10059517-10059649	6	Pen	FBtr0079937	10059466	10060095	TGCATT	6mer3-8	dme-miR-277-3p
0.01	dme-miR-8-3p	6mer2-7	AGTATT	2L	10059923	10059928	+	2L_10059923_10059928_+	1	1	1	0	Pen	FBtr0079937	10059466	10060095	2L	+	10059771	10060089	3'utr	Pen	FlyBase	G3664.1	CGATGCAACCGCTCGGGCAGCTGCGCTGGCTGGGATCCGTGGATCATAGTATTTCCAGAATCCGTCTGTACAGGGGGCACCTTATGTTTGCGTGTACTAGGCTTTTTATTGGATACGTTTCGAGCTCATTTCGGATATATTTTAGGCTGTTTAGTATTTATTTATGTATACAGGAAACGCTTTTAATCCTCCACCTTCGCGCAAGCATTACAACAACAACAACAACAACAACAACTCATTCCCTTCACACCAGTGTCCTCATTCCCGAATCGCATGTTTATATTCAAAGTTGTCAATAAATAATGAATTGTTTGAATGA	200	10059912	0.991352418	49	185	1976	0.923728814	2.037426498	0.144067797	0.175	0.300847458	200	17	1	218	2L:10059771-10060089	6	Pen	FBtr0079937	10059466	10060095	AGTATT	6mer2-7	dme-miR-8-3p
0.01	dme-miR-252-5p	6mer3-8	GTACTT	2L	10121	10126	-	2L_10121_10126_-	0.999988786	0.999999999	0.999994392	7.92E-06	l(2)gl	FBtr0306590|FBtr0078170|FBtr0306589|FBtr0078167|FBtr0078169|FBtr0306591|FBtr0078168|FBtr0078166|FBtr0306592|FBtr0078171|FBtr0330655	9837|9837|9837|9837|9837|9837|9837|9837|9837|9837|9837	11214|11214|11214|11214|11214|11214|11214|11214|11214|11214|11309	2L	-	10108	10152	3'utr	l(2)gl	FlyBase	G6257.1	TGAGAAGTAAGTTAATGAGCCTTCAAGTACTTTAGTACATAATGT	25	10137	0.747475541	5	23	187	0.961538462	1.096910013	0.269230769	0.04	0.076923077	25	0	1	25	2L:10108-10152	6	l(2)gl	FBtr0306592|FBtr0078166|FBtr0330655|FBtr0078171|FBtr0078167|FBtr0078169|FBtr0078170|FBtr0306589|FBtr0306590|FBtr0078168|FBtr0306591	9837|9837|9837|9837|9837|9837|9837|9837|9837|9837|9837	11214|11214|11309|11214|11214|11214|11214|11214|11214|11214|11214	GTACTT	6mer3-8	dme-miR-252-5p
0.01	dme-miR-283-5p	7mer-m8	TGATATT	2L	10199632	10199638	-	2L_10199632_10199638_-	0.620203088	0.620203088	0.620203088	0	Ripalpha	FBtr0079962	10199399	10199831	2L	-	10199604	10199659	3'utr	Ripalpha	FlyBase	G9501.2	AATTTTTGAAACAGTGATACATGATATTCCCCCCCTAATTAATCTAAATCCAAAGA	79	10199633	0.791341577	7	76	563	0.989361702	1.968482949	0.276595745	0.189873418	0.319148936	79	1	0	93	2L:10199604-10199659	7	Ripalpha	FBtr0079962	10199399	10199831	TGATATT	7mer-m8	dme-miR-283-5p
0.01	dme-bantam-3p	6mer2-7	GATCTC	2L	102021	102026	+	2L_102021_102026_+	1	1	1	0	Zir	FBtr0078103	101917	102086	2L	+	101952	102079	3'utr	Zir	FlyBase	G440.1	ATCATACTTTTGGTCTTTCATGTCTAGCGTATCGGATTATTTTAAGTAAATCTTACATTTTAAATTATCGATCTCTATAATTGCTAATGTAATAGCATAACTTTTTTATGCATCTAATAGATTAAGCA	152	102029	0.990765267	18	144	1487	0.952380952	1.954242509	0.259259259	0.171052632	0.333333333	152	8	1	180	2L:101952-102079	6	Zir	FBtr0078103	101917	102086	GATCTC	6mer2-7	dme-bantam-3p
0.01	dme-miR-34-5p	8mer-A1	CACTGCCA	2L	10202680	10202687	-	2L_10202680_10202687_-	0.678407454	0.678407454	0.678407454	0	CG34159	FBtr0112350	10202518	10202882	2L	-	10202635	10202704	3'utr	CG34159	FlyBase	G9506.1	AAAAAACGATTTAAATCCACTGCCAGCTGAAAGGCAAACCATGATTCAATAAAGTGTACATTGGCAAACG	41	10202689	0.9615275	7	39	196	0.957446809	1.653212514	0.319148936	0.146341463	0.255319149	41	2	0	45	2L:10202635-10202704	8	CG34159	FBtr0112350	10202518	10202882	CACTGCCA	8mer-A1	dme-miR-34-5p
0.01	dme-bantam-3p	6mer3-8	TGATCT	2L	10205018	10205023	-	2L_10205018_10205023_-	1	1	1	0	CG5734	FBtr0079960	10204755	10205368	2L	-	10204970	10205034	3'utr	CG5734	FlyBase	G9510.1	ACTATTGTAAATGATCTGTAAATGGATGCTCGACGGATACTTTTATCTCTTTTATCATTTCTTGT	17	10205023	0.7975538	8	16	164	0.947368421	0.954242509	0	0.117647059	0.210526316	17	0	1	18	2L:10204970-10205034	6	CG5734	FBtr0079960	10204755	10205368	TGATCT	6mer3-8	dme-bantam-3p
0.01	dme-bantam-3p	6mer2-7	GATCTC	2L	10257077	10257082	-	2L_10257077_10257082_-	1	1	1	0	Pten	FBtr0089901|FBtr0089905	10256317|10256317	10257117|10257117	2L	-	10257060	10257119	stop_codon	Pten	FlyBase	G9594.1	AATCACCCGAGACGATTTAAAAGACTTCTGGCTGAACGATCTCTTAATTTTGATGTATAA	180	10257075	0.658411447	12	175	1275	0.972972973	2.033423755	0.238738739	0.211111111	0.36036036	180	5	1	216	2L:10257060-10257119	6	Pten	FBtr0089901|FBtr0089905	10256317|10256317	10257117|10257117	GATCTC	6mer2-7	dme-bantam-3p
0.01	dme-miR-33-5p	6mer3-8	CAATGC	2L	10262064	10262069	-	2L_10262064_10262069_-	1	1	1	0	Rsf1	FBtr0333411	10261793	10262815	2L	-	10262056	10262085	3'utr	Rsf1	FlyBase	G9605.1	ACGGCAAAAATCTAGCCAATGCTGCAAGCA	7	10262066	0.726989354	2	7	20	1	1.041392685	0	0.571428571	0.727272727	7	0	0	11	2L:10262056-10262085	6	Rsf1	FBtr0333411	10261793	10262815	CAATGC	6mer3-8	dme-miR-33-5p
0.01	dme-miR-970-3p	6mer2-7	CTTATG	2L	10317344	10317349	+	2L_10317344_10317349_+	1	1	1	0	CG4972	FBtr0079988	10317296	10317569	2L	+	10317295	10317367	stop_codon	CG4972	FlyBase	G3754.1	TAGTAACAAAATGGTATTGAGTATAATATTGCGATTGCGAGTAGGGAAACTTATGTTCAAAATTATTTTTCAA	18	10317346	0.982012978	8	17	123	0.952380952	1.301029996	0	0.111111111	0.238095238	18	1	0	20	2L:10317295-10317367	6	CG4972	FBtr0079988	10317296	10317569	CTTATG	6mer2-7	dme-miR-970-3p
0.01	dme-miR-252-5p	7mer-m1	TACTTAG	2L	10333024	10333030	+	2L_10333024_10333030_+	0.825582373	0.825582373	0.825582373	0	CG5037	FBtr0079992	10332970	10333129	2L	+	10332992	10333032	3'utr	CG5037	FlyBase	G3762.1	TAAAATGTTAAGTATCGTGTGAAATTTAAATATACTTAGTG	13	10333017	0.721435231	5	13	107	1	1.255272505	0.055555556	0.230769231	0.444444444	13	0	0	18	2L:10332992-10333032	7	CG5037	FBtr0079992	10332970	10333129	TACTTAG	7mer-m1	dme-miR-252-5p
0.01	dme-miR-33-5p	7mer-A1	AATGCAA	2L	10338708	10338714	+	2L_10338708_10338714_+	0.548459884	0.78291179	0.665685837	0.165782528	GATAd	FBtr0333098	10338407	10339185	2L	+	10338633	10338733	3'utr	GATAd	FlyBase	G3782.1	AAATTGAACCAGTATGTCAAAACTTTTAAATAATATCACACTAAATATAGACCTTAAGAGAGGACATCAATACTTAATGCAATTAAATTAAAAATAAAATT	53	10338705	0.974643649	10	51	344	0.970588235	1.819543936	0.014705882	0.226415094	0.397058824	53	2	0	66	2L:10338633-10338733	7	GATAd	FBtr0333098	10338407	10339185	AATGCAA	7mer-A1	dme-miR-33-5p
0.01	dme-miR-8-3p	7mer-m8	CAGTATT	2L	10338765	10338771	+	2L_10338765_10338771_+	0.661615423	0.661615423	0.661615423	0	GATAd	FBtr0333098	10338407	10339185	2L	+	10338740	10338788	3'utr	GATAd	FlyBase	G3783.1	ATTTATATTTATTAAAACCATTTTACAGTATTTTTAATTTTTTAATAAC	17	10338762	0.770127933	7	15	206	0.952380952	1.301029996	0	0.176470588	0.333333333	17	1	0	20	2L:10338740-10338788	7	GATAd	FBtr0333098	10338407	10339185	CAGTATT	7mer-m8	dme-miR-8-3p
0.01	dme-miR-11-3p,dme-miR-308-3p	7mer-A1	TGTGATA	2L	10338915	10338921	+	2L_10338915_10338921_+	0.782911824	0.782911824	0.782911824	0	GATAd	FBtr0333098|FBtr0333098	10338407|10338407	10339185|10339185	2L	+	10338870	10338942	3'utr	GATAd	FlyBase	G3784.1	CTAAAAAATAATAATGTTTTAAATCTCTTGCCTATACGAAAATCATGTGATAATATAATAATCTCCACAAAAC	49	10338912	0.909228285	10	46	316	0.954545455	1.799340549	0	0.265306122	0.454545455	49	3	0	63	2L:10338870-10338942	7	GATAd	FBtr0333098|FBtr0333098	10338407|10338407	10339185|10339185	TGTGATA	7mer-A1	dme-miR-11-3p,dme-miR-308-3p
0.01	dme-miR-33-5p	8mer-A1	CAATGCAA	2L	10338981	10338988	+	2L_10338981_10338988_+	0.634551982	0.634551982	0.634551982	0	GATAd	FBtr0333098	10338407	10339185	2L	+	10338954	10339014	3'utr	GATAd	FlyBase	G3785.1	AAAACTATGCAAAAAGCAATAATCACGCAATGCAAACTTTTCAAGGAAATATTTAAATTAT	12	10338993	0.97277845	3	12	71	1	1.204119983	0	0.25	0.4375	12	0	0	16	2L:10338954-10339014	8	GATAd	FBtr0333098	10338407	10339185	CAATGCAA	8mer-A1	dme-miR-33-5p
0.01	dme-miR-275-3p,dme-miR-306-5p	6mer3-8	GTACCT	2L	10364060	10364065	+	2L_10364060_10364065_+	1	1	1	0	pim	FBtr0332190	10363823	10364092	2L	+	10364038	10364103	3'utr	pim	FlyBase	G3808.1	CAGGCAATTATATGTGTACGATGTACCTCGTTTGGAAGTGATTTTGAATTAAAGCAACTATAAAAA	170	10364080	0.682176502	10	166	1475	0.98206278	2.039414119	0.452914798	0.229411765	0.412556054	170	3	1	219	2L:10364038-10364103	6	pim	FBtr0332190	10363823	10364092	GTACCT	6mer3-8	dme-miR-275-3p,dme-miR-306-5p
0.01	dme-miR-2b-2-5p	6mer3-8	TTGAAG	2L	10392262	10392267	+	2L_10392262_10392267_+	0.999990174	1	0.999995087	6.93E-06	da	FBtr0332196|FBtr0332195|FBtr0080008	10392193|10392193|10392193	10392728|10393228|10392787	2L	+	10392218	10392278	3'utr	da	FlyBase	G3839.1	CTGGAAATCGTCGTCGTCCCTCTCTTCCATAAAAACCGAATGTATTGAAGGCTCCGCGGCC	11	10392258	0.854687359	7	9	56	0.933333333	1.146128036	0.066666667	0.181818182	0.4	11	1	0	14	2L:10392218-10392278	6	da	FBtr0332196|FBtr0332195|FBtr0080008	10392193|10392193|10392193	10392728|10393228|10392787	TTGAAG	6mer3-8	dme-miR-2b-2-5p
0.01	dme-miR-275-3p,dme-miR-306-5p	6mer2-7	TACCTG	2L	10402800	10402805	+	2L_10402800_10402805_+	1	1	1	0	Cnot4	FBtr0304112|FBtr0331638	10402769|10402769	10403206|10403206	2L	+	10402746	10402832	stop_codon	Cnot4	FlyBase	G3859.1	TTTAAAAAGCCGTCAATTCGTTTAGCTACAATACATATAAATAATACATTTGTTTACCTGTACTCTTTATTAAATATTTCTTAAAGT	25	10402806	0.974140162	8	24	271	1	1.531478917	0	0.32	0.5	25	0	0	34	2L:10402746-10402832	6	Cnot4	FBtr0331638|FBtr0080014|FBtr0304112|FBtr0080013|FBtr0304113|FBtr0080010|FBtr0080012|FBtr0331639|FBtr0331637|FBtr0080009|FBtr0080011	10402769|10402769|10402769|10402769|10402769|10402769|10402769|10402769|10402769|10402769|10402769	10403206|10402882|10403206|10402882|10402882|10402882|10402882|10402882|10402882|10402882|10402882	TACCTG	6mer2-7	dme-miR-275-3p,dme-miR-306-5p
0.01	dme-miR-14-3p	6mer2-7	AGACTG	2L	10403152	10403157	+	2L_10403152_10403157_+	1	1	1	0	Cnot4	FBtr0304112|FBtr0331638	10402769|10402769	10403206|10403206	2L	+	10403120	10403161	3'utr	Cnot4	FlyBase	G3861.1	AGCAAAGAAAACCTCGTGATGTGAAATTATCGAGACTGTGTA	8	10403141	0.952754272	5	8	37	1	1.041392685	0.181818182	0.375	0.545454545	8	0	0	11	2L:10403120-10403161	6	Cnot4	FBtr0331638|FBtr0304112	10402769|10402769	10403206|10403206	AGACTG	6mer2-7	dme-miR-14-3p
0.01	dme-miR-308-3p	7mer-m1	TGTGATT	2L	104098	104104	-	2L_104098_104104_-	0.620202887	0.620202887	0.620202887	0	Nhe1	FBtr0301452	103960	104472	2L	-	104079	104166	3'utr	Nhe1	FlyBase	G6295.1	AAAGCACACTACGTCAGTAATTTTAGTTAAAAATATTTATTCATACGAATATATGCTGTATTTGTGATTTTATACATTTTTGAAACCA	191	104105	0.992929741	16	182	2151	0.960869565	1.742332282	0.126086957	0.183246073	0.32173913	191	6	3	221	2L:104079-104166	7	Nhe1	FBtr0301452	103960	104472	TGTGATT	7mer-m1	dme-miR-308-3p
0.01	dme-miR-7-5p	6mer3-8	GTCTTC	2L	104190	104195	-	2L_104190_104195_-	1	1	1	0	Nhe1	FBtr0301452	103960	104472	2L	-	104169	104258	3'utr	Nhe1	FlyBase	G6296.1	TCGTATCACTGTAGCTCCTTTATTAATCCGCTTAAAGCAGTATTACATTGCACACGACAGATGGTCTTCAAAATGAAAATTTGGACGTCA	12	104197	0.985675634	8	11	81	0.875	1.146128036	0	0.333333333	0.5	12	2	0	14	2L:104169-104258	6	Nhe1	FBtr0301452	103960	104472	GTCTTC	6mer3-8	dme-miR-7-5p
0.01	dme-miR-2b-2-5p	6mer3-8	TTGAAG	2L	10420	10425	-	2L_10420_10425_-	1	1	1	0	l(2)gl	FBtr0306590|FBtr0078170|FBtr0306589|FBtr0078167|FBtr0078169|FBtr0306591|FBtr0078168|FBtr0078166|FBtr0306592|FBtr0078171|FBtr0330655	9837|9837|9837|9837|9837|9837|9837|9837|9837|9837|9837	11214|11214|11214|11214|11214|11214|11214|11214|11214|11214|11309	2L	-	10403	10480	3'utr	l(2)gl	FlyBase	G6259.2	AACAAATTAGGAGTACAAAAAATAGCCTGATGCAAGGATGGGGAGAAAAAAGACCTTGAAGTTCAAAAGAATTTGTTG	69	10424	0.923055201	8	68	224	0.987341772	1.892094603	0.113924051	0.144927536	0.253164557	69	1	0	78	2L:10403-10480	6	l(2)gl	FBtr0306592|FBtr0078166|FBtr0330655|FBtr0078171|FBtr0078167|FBtr0078169|FBtr0078170|FBtr0306589|FBtr0306590|FBtr0078168|FBtr0306591	9837|9837|9837|9837|9837|9837|9837|9837|9837|9837|9837	11214|11214|11309|11214|11214|11214|11214|11214|11214|11214|11214	TTGAAG	6mer3-8	dme-miR-2b-2-5p
0.01	dme-miR-996-3p,dme-miR-279-3p	7mer-m8	TCTAGTC	2L	10420744	10420750	-	2L_10420744_10420750_-	0.661615645	0.661615645	0.661615645	0	pie	FBtr0080046|FBtr0333490	10420709|10420623	10420827|10420827	2L	-	10420726	10420774	3'utr	pie	FlyBase	G9792.1	GTGGGAATTAATTCGTCATAGAATTCTAGTCTCTTTATGCATATATTGT	81	10420751	0.823378966	6	80	765	1	1.991226076	0.112244898	0.185185185	0.326530612	81	0	0	98	2L:10420726-10420774	7	pie	FBtr0333490|FBtr0080046	10420623|10420709	10420827|10420827	TCTAGTC	7mer-m8	dme-miR-996-3p,dme-miR-279-3p
0.01	dme-miR-283-5p	7mer-A1	GATATTA	2L	10428606	10428612	+	2L_10428606_10428612_+	0.782911824	0.782911824	0.782911824	0	KdelR	FBtr0080023	10427808	10428632	2L	+	10428585	10428622	3'utr	KdelR	FlyBase	G3894.1	AATATTTTAAACACTTTTGCAGATATTATATTATAAAC	14	10428601	0.755408105	4	13	142	0.944444444	1.230448921	0	0.214285714	0.388888889	14	1	0	17	2L:10428585-10428622	7	KdelR	FBtr0080023	10427808	10428632	GATATTA	7mer-A1	dme-miR-283-5p
0.01	dme-miR-305-5p	8mer-A1	AGTACAAA	2L	10462	10469	-	2L_10462_10469_-	0.605652665	0.605652665	0.605652665	0	l(2)gl	FBtr0306590|FBtr0078170|FBtr0306589|FBtr0078167|FBtr0078169|FBtr0306591|FBtr0078168|FBtr0078166|FBtr0306592|FBtr0078171|FBtr0330655	9837|9837|9837|9837|9837|9837|9837|9837|9837|9837|9837	11214|11214|11214|11214|11214|11214|11214|11214|11214|11214|11309	2L	-	10403	10480	3'utr	l(2)gl	FlyBase	G6259.2	AACAAATTAGGAGTACAAAAAATAGCCTGATGCAAGGATGGGGAGAAAAAAGACCTTGAAGTTCAAAAGAATTTGTTG	69	10458	0.923055201	8	68	224	0.987341772	1.892094603	0.113924051	0.144927536	0.253164557	69	1	0	78	2L:10403-10480	8	l(2)gl	FBtr0306592|FBtr0078166|FBtr0330655|FBtr0078171|FBtr0078167|FBtr0078169|FBtr0078170|FBtr0306589|FBtr0306590|FBtr0078168|FBtr0306591	9837|9837|9837|9837|9837|9837|9837|9837|9837|9837|9837	11214|11214|11309|11214|11214|11214|11214|11214|11214|11214|11214	AGTACAAA	8mer-A1	dme-miR-305-5p
0.01	dme-miR-184-3p	6mer3-8	TCCGTC	2L	1050415	1050420	-	2L_1050415_1050420_-	1	1	1	0	S	FBtr0077993	1049672	1052037	2L	-	1050339	1050438	3'utr	S	FlyBase	G6716.1	TCAGTTACCACACTCGAATCCGTCACAAGAAGAACTATAGAATCGCGACTAAATCACAAACATCACCTTAGTCTAAGTACAGTGCTAATGTCTGTTTTTT	14	1050420	0.957748288	5	11	56	0.894736842	1.230448921	0	0.285714286	0.473684211	14	2	0	17	2L:1050339-1050438	6	S	FBtr0077993	1049672	1052037	TCCGTC	6mer3-8	dme-miR-184-3p
0.01	dme-miR-11-3p,dme-miR-308-3p	8mer-A1	CTGTGATA	2L	10507952	10507959	-	2L_10507952_10507959_-	0.631420864	0.631420864	0.631420864	0	CG7384	FBtr0080135|FBtr0080135	10507857|10507857	10508086|10508086	2L	-	10507919	10507969	3'utr	CG7384	FlyBase	G9821.1	CGTACAGAATCTGTGATAGTGCTAACCTGCAATGGCGTCCATAGCATAGTT	8	10507960	0.973488317	3	8	48	1	1.079181246	0.083333333	0.25	0.5	8	0	0	12	2L:10507919-10507969	8	CG7384	FBtr0080135|FBtr0080135	10507857|10507857	10508086|10508086	CTGTGATA	8mer-A1	dme-miR-11-3p,dme-miR-308-3p
0.01	dme-miR-33-5p	8mer-m1	CAATGCAC	2L	10511504	10511511	-	2L_10511504_10511511_-	0.662435025	0.662435025	0.662435025	0	Fatp	FBtr0337006|FBtr0080133|FBtr0080134|FBtr0337007	10511251|10511251|10510670|10511251	10511666|10511666|10511666|10511666	2L	-	10511486	10511560	3'utr	Fatp	FlyBase	G9823.1	AGATCATTCAGCCTAGGAGAGATGCATCCGAAGCACATTTCCATGTCAACAATGCACTTTTGTATATCGTAAGCA	16	10511504	0.764814363	9	16	102	1	1.230448921	0	0.0625	0.117647059	16	0	0	17	2L:10511486-10511560	8	Fatp	FBtr0337006|FBtr0080133|FBtr0080134|FBtr0337007	10511251|10511251|10510670|10511251	10511666|10511666|10511666|10511666	CAATGCAC	8mer-m1	dme-miR-33-5p
0.01	dme-miR-11-3p,dme-miR-308-3p	7mer-A1	TGTGATA	2L	10534	10540	-	2L_10534_10540_-	0.782911824	0.782911824	0.782911824	0	l(2)gl	FBtr0306590|FBtr0306590|FBtr0078170|FBtr0078170|FBtr0306589|FBtr0306589|FBtr0078167|FBtr0078167|FBtr0078169|FBtr0078169|FBtr0306591|FBtr0306591|FBtr0078168|FBtr0078168|FBtr0078166|FBtr0078166|FBtr0306592|FBtr0306592|FBtr0078171|FBtr0078171|FBtr0330655|FBtr0330655	9837|9837|9837|9837|9837|9837|9837|9837|9837|9837|9837|9837|9837|9837|9837|9837|9837|9837|9837|9837|9837|9837	11214|11214|11214|11214|11214|11214|11214|11214|11214|11214|11214|11214|11214|11214|11214|11214|11214|11214|11214|11214|11309|11309	2L	-	10484	10562	3'utr	l(2)gl	FlyBase	G6260.1	CTTTTATTTTCGGTTAAAATATTGTGATACAAAAAAATGCCCTTACAAAATTAGGACAACAACAATTTGCTTTATTATG	220	10541	0.852784174	12	203	1415	0.926199262	1.195553739	0.520295203	0.195454545	0.346863469	220	5	15	251	2L:10484-10562	7	l(2)gl	FBtr0306592|FBtr0306592|FBtr0078166|FBtr0078166|FBtr0330655|FBtr0330655|FBtr0078171|FBtr0078171|FBtr0078167|FBtr0078167|FBtr0078169|FBtr0078169|FBtr0078170|FBtr0078170|FBtr0306589|FBtr0306589|FBtr0306590|FBtr0306590|FBtr0078168|FBtr0078168|FBtr0306591|FBtr0306591	9837|9837|9837|9837|9837|9837|9837|9837|9837|9837|9837|9837|9837|9837|9837|9837|9837|9837|9837|9837|9837|9837	11214|11214|11214|11214|11309|11309|11214|11214|11214|11214|11214|11214|11214|11214|11214|11214|11214|11214|11214|11214|11214|11214	TGTGATA	7mer-A1	dme-miR-11-3p,dme-miR-308-3p
0.01	dme-miR-11-3p,dme-miR-308-3p	6mer3-8	CTGTGA	2L	10686409	10686414	-	2L_10686409_10686414_-	1	1	1	0	CG7296	FBtr0080129|FBtr0080129|FBtr0336850|FBtr0336850	10686389|10686389|10686122|10686122	10686461|10686461|10686461|10686461	2L	-	10686390	10686438	3'utr	CG7296	FlyBase	G9830.1	TTGGAGTTAAGCGATAAGAAATGACTGTGAATAAAACCTAAATAAATTA	71	10686417	0.875728737	5	71	317	1	1.886490725	0.272727273	0.056338028	0.12987013	71	0	0	77	2L:10686390-10686438	6	CG7296	FBtr0336850|FBtr0336850|FBtr0080129|FBtr0080129	10686122|10686122|10686389|10686389	10686461|10686461|10686461|10686461	CTGTGA	6mer3-8	dme-miR-11-3p,dme-miR-308-3p
0.01	dme-miR-190-5p	7mer-A1	CATATCA	2L	10740523	10740529	+	2L_10740523_10740529_+	0.782911824	0.782911824	0.782911824	0	CG12299	FBtr0080113	10740097	10740762	2L	+	10740472	10740587	3'utr	CG12299	FlyBase	G3949.1	AACTTGTGGCACATTTTGGGCAACCGAAAGCGAAATTCCAGTTTTGTATCTCATATCACACGAAGCCCACACGACTAAAGAAGATTGTCCAGGAAATGGACGTATTGTATTTGCAT	9	10740515	0.98653024	7	9	73	1	0.954242509	0.111111111	0	0	9	0	0	9	2L:10740472-10740587	7	CG12299	FBtr0080113	10740097	10740762	CATATCA	7mer-A1	dme-miR-190-5p
0.01	dme-miR-33-5p	7mer-A1	AATGCAA	2L	1082999	1083005	+	2L_1082999_1083005_+	0.782911824	0.782911824	0.782911824	0	Atg4a	FBtr0077953|FBtr0332569	1082870|1082870	1083378|1085380	2L	+	1082920	1083064	3'utr	Atg4a	FlyBase	G955.1	AGCCCAGCCAGGCGAAAGTGGAGCACCCAATGAGGAGAAAGAGAGTGGGCCGGGAGGTCGAGCCCCTGCGGATGCTGCGAATGCAATAAACTAAGGCTAAAGTGCATAATTAGACGAGTGGTTGAGATTTAGATTTTAGTATGTT	70	1083011	0.962291889	14	68	345	0.975609756	1.602059991	0.268292683	0.157142857	0.280487805	70	1	1	80	2L:1082920-1083064	7	Atg4a	FBtr0077953|FBtr0332569	1082870|1082870	1083378|1085380	AATGCAA	7mer-A1	dme-miR-33-5p
0.01	dme-miR-308-3p	7mer-m1	TGTGATT	2L	10837965	10837971	-	2L_10837965_10837971_-	0.620202887	0.620202887	0.620202887	0	CG6700	FBtr0080187|FBtr0301710	10837730|10837858	10839315|10839315	2L	-	10837942	10837983	3'utr	CG6700	FlyBase	G9857.1	TATTAGAGGGAGTGTGATTAGAATCCTAACTATTATATTAAA	35	10837965	0.769002304	4	32	261	0.928571429	1.290034611	0.142857143	0.2	0.333333333	35	2	1	39	2L:10837942-10837983	7	CG6700	FBtr0301710|FBtr0080187	10837858|10837730	10839315|10839315	TGTGATT	7mer-m1	dme-miR-308-3p
0.01	dme-miR-7-5p	7mer-m8	GTCTTCC	2L	10838165	10838171	-	2L_10838165_10838171_-	0.705950524	0.705950524	0.705950524	0	CG6700	FBtr0080187|FBtr0301710	10837730|10837858	10839315|10839315	2L	-	10838145	10838225	3'utr	CG6700	FlyBase	G9859.1	CAAAATTATCGGAAGTTCAAACTCAACGTTTTGGAGTATGGCAAATTCAACCTGGTCTTCCCCGTCGCCACTAAACATCCG	14	10838168	0.695837135	6	13	83	0.875	1.146128036	0.0625	0.142857143	0.25	14	2	0	14	2L:10838145-10838225	7	CG6700	FBtr0301710|FBtr0080187	10837858|10837730	10839315|10839315	GTCTTCC	7mer-m8	dme-miR-7-5p
0.01	dme-miR-275-3p,dme-miR-306-5p	8mer-A1	GTACCTGA	2L	10839257	10839264	-	2L_10839257_10839264_-	0.674982274	0.674982274	0.674982274	0	CG6700	FBtr0080187|FBtr0301710	10837730|10837858	10839315|10839315	2L	-	10839045	10839288	3'utr	CG6700	FlyBase	G9865.1	TGGCATGAAGCCCTATTCGATTTTGTACCTGATTTCCGAGCTTTTCGGATGTTAGTGTCCTTTTTCGGACTGCGGATGCAACTCTCTTGGCCCTGTTTAAAAATTTGTGTATATATTTCTCTAGATCGCGATTCCCTTTCGTTACAAAGTTAGGACTTGAATTACTCCCATTCTTAGGCTGAAGTCTTCGCTTATTTAGGACCAACTGTTCTTCGTAGGGTTTAAAGTTTTTAGATGGAAAATA	304	10839265	0.988364088	32	297	2794	0.980874317	2.254064453	0.163934426	0.174342105	0.31420765	304	6	1	359	2L:10839045-10839288	8	CG6700	FBtr0301710|FBtr0080187	10837858|10837730	10839315|10839315	GTACCTGA	8mer-A1	dme-miR-275-3p,dme-miR-306-5p
0.01	dme-miR-275-3p,dme-miR-306-5p	7mer-A1	TACCTGA	2L	10847247	10847253	-	2L_10847247_10847253_-	0.8229981	0.788941434	0.805969767	0.024081724	porin	FBtr0305260|FBtr0080183	10847225|10847225	10847867|10847867	2L	-	10847237	10847272	3'utr	porin	FlyBase	G9878.1	TACCTTTTCGTTGTGCATTTACCTGAGAAATAAATC	26	10847255	0.730343129	3	26	191	1	1.602059991	0.275	0.346153846	0.575	26	0	0	40	2L:10847237-10847272	7	porin	FBtr0305260|FBtr0080183	10847225|10847225	10847867|10847867	TACCTGA	7mer-A1	dme-miR-275-3p,dme-miR-306-5p
0.01	dme-miR-9b-5p,dme-miR-9c-5p	6mer3-8	ACCAAA	2L	10854658	10854663	-	2L_10854658_10854663_-	1	1	1	0	Dnz1	FBtr0080181	10854433	10855186	2L	-	10854620	10854746	3'utr	Dnz1	FlyBase	G9890.1	AATACTACATAGCAATATGTACCGAGCTAGAAACTAAGTCCTTATCAAAAGCATTTACGATATACCCGAAGAATGACGCATATACCAAAAAGGAAATAAAACGGAGATTAAACACTCAAATAGAAAA	31	10854664	0.952298384	10	30	99	0.974358974	1.579783597	0.230769231	0.225806452	0.384615385	31	1	0	38	2L:10854620-10854746	6	Dnz1	FBtr0080181	10854433	10855186	ACCAAA	6mer3-8	dme-miR-9b-5p,dme-miR-9c-5p
0.01	dme-miR-308-3p	7mer-m1	TGTGATT	2L	10855091	10855097	-	2L_10855091_10855097_-	0.620202887	0.620202887	0.620202887	0	Dnz1	FBtr0080181	10854433	10855186	2L	-	10855047	10855165	3'utr	Dnz1	FlyBase	G9892.1	TTTTGTCCTTGCGTTTGCTGTGCGGCTAAAAGAGCCCCCGAGTGTTTTTAGTTTTTAATCAATGTGTGTGTGATTATTTTTAAACGACCTATCCCCCTGCCCGCAGCCAGTCAAATTGA	26	10855100	0.988266237	12	25	231	0.965517241	1.447158031	0.103448276	0.076923077	0.172413793	26	1	0	28	2L:10855047-10855165	7	Dnz1	FBtr0080181	10854433	10855186	TGTGATT	7mer-m1	dme-miR-308-3p
0.01	dme-miR-277-3p	6mer3-8	TGCATT	2L	10856854	10856859	-	2L_10856854_10856859_-	1	1	1	0	aurB	FBtr0080180	10856795	10856872	2L	-	10856827	10856865	3'utr	aurB	FlyBase	G9895.1	CGAGTTTGCATTGTGTAACGACTTATTTCAGATTTTACT	15	10856852	0.681237911	6	14	134	0.944444444	1.230448921	0.833333333	0.133333333	0.277777778	15	1	0	17	2L:10856827-10856865	6	aurB	FBtr0080180	10856795	10856872	TGCATT	6mer3-8	dme-miR-277-3p
0.01	dme-miR-980-3p	6mer2-7	GCAGCT	2L	10965554	10965559	-	2L_10965554_10965559_-	1	1	1	0	CG33129	FBtr0080171|FBtr0340551|FBtr0080172|FBtr0080169|FBtr0340552|FBtr0080170|FBtr0340550	10964903|10964903|10964903|10965138|10964903|10964903|10964903	10965604|10965604|10965604|10965604|10965604|10965604|10965604	2L	-	10965507	10965676	stop_codon	CG33129	FlyBase	G9910.1	ACGCGTAACGCCGCCCTGGAGTACTACAACCAGTTTCACAAAAAGGTCGACGCATACGCCAAGCTCAAATGATTTTAAGCGTCAGGAACGCTTACTTCTCGAACAGCAACATCATCAGCAGCTGCAGCAGATGCAAACAGAATACGCGTCATAGTAAATAGTGAAGGAAG	30	10965562	0.943828422	13	28	112	0.947368421	1.079181246	0.184210526	0.266666667	0.421052632	30	0	2	36	2L:10965507-10965676	6	CG33129	FBtr0340552|FBtr0080169|FBtr0340550|FBtr0080170|FBtr0340551|FBtr0080171|FBtr0080172	10964903|10965138|10964903|10964903|10964903|10964903|10964903	10965604|10965604|10965604|10965604|10965604|10965604|10965604	GCAGCT	6mer2-7	dme-miR-980-3p
0.01	dme-miR-9b-5p,dme-miR-9c-5p	7mer-A1	CCAAAGA	2L	10981725	10981731	+	2L_10981725_10981731_+	0.823349562	0.823349562	0.823349562	0	SCAR	FBtr0305255|FBtr0080148|FBtr0340223|FBtr0329949|FBtr0305256	10981664|10981664|10981664|10981664|10981664	10982293|10981854|10982395|10982395|10982395	2L	+	10981708	10981770	stop_codon	SCAR	FlyBase	G3987.1	AAAAAGAAGAAGTAATTCCAAAGAGAATTAATCCATACGATGGTCGAAACCAAGCGTGGTATG	64	10981723	0.685091898	4	63	203	0.987654321	1.903089987	0.086419753	0.203125	0.37037037	64	1	0	80	2L:10981708-10981770	7	SCAR	FBtr0305256|FBtr0340223|FBtr0305255|FBtr0329949	10981664|10981664|10981664|10981664	10982395|10982395|10982293|10982395	CCAAAGA	7mer-A1	dme-miR-9b-5p,dme-miR-9c-5p
0.01	dme-miR-277-3p	7mer-m8	TGCATTT	2L	10981930	10981936	+	2L_10981930_10981936_+	0.620203442	0.620203442	0.620203442	0	SCAR	FBtr0329950|FBtr0305255|FBtr0340223|FBtr0329949|FBtr0305256	10981721|10981664|10981664|10981664|10981664	10982395|10982293|10982395|10982395|10982395	2L	+	10981849	10982118	3'utr	SCAR	FlyBase	G3988.2	AAAATCAAAAGTTTCATTGAATTGTATATACACCAACGAGTAATTATCGTTAAATTAATCGCTATAGTGAACGAACGCATTTGCATTTTAAGCCTAGACGACAATCCAAGGAAAGCGATTTAAAAGACTTGCTAATTTTGTTCGCTTCTTTGGAGTCAAGGTCTGAGTAGATATGGGCTTCTGTATCATAGTAGTCGGTGTTTGGATATTAAATTATAAATAATCGATATTATCACTGAACTCAATCCTACCCCAACTTGCAATCGATAC	112	10981929	0.983048478	24	105	795	0.939393939	1.394451681	0.21969697	0.151785714	0.28030303	112	4	4	124	2L:10981849-10982118	7	SCAR	FBtr0305256|FBtr0340223|FBtr0305255|FBtr0329949|FBtr0329950	10981664|10981664|10981664|10981664|10981721	10982395|10982395|10982293|10982395|10982395	TGCATTT	7mer-m8	dme-miR-277-3p
0.01	dme-miR-8-3p	6mer3-8	CAGTAT	2L	10982205	10982210	+	2L_10982205_10982210_+	0.999997736	0.999406562	0.999702149	0.000417971	SCAR	FBtr0329950|FBtr0305255|FBtr0340223|FBtr0329949|FBtr0305256	10981721|10981664|10981664|10981664|10981664	10982395|10982293|10982395|10982395|10982395	2L	+	10982176	10982221	3'utr	SCAR	FlyBase	G3989.1	ATTAAAATATATCGAACTCCGTAGCATTTCAGTATACTCAACAAGC	12	10982203	0.672943577	5	12	79	1	1.146128036	0.142857143	0.166666667	0.285714286	12	0	0	14	2L:10982176-10982221	6	SCAR	FBtr0305256|FBtr0340223|FBtr0305255|FBtr0329949|FBtr0329950	10981664|10981664|10981664|10981664|10981721	10982395|10982395|10982293|10982395|10982395	CAGTAT	6mer3-8	dme-miR-8-3p
0.01	dme-miR-8-3p	8mer-A1	CAGTATTA	2L	10989220	10989227	+	2L_10989220_10989227_+	0.671698328	0.671698328	0.671698328	0	CG12253	FBtr0080149	10989166	10989241	2L	+	10989204	10989232	3'utr	CG12253	FlyBase	G3994.1	TACAATTTGTAACTTTCAGTATTAAAATT	10	10989218	0.713310949	5	10	97	1	1.079181246	0	0.2	0.333333333	10	0	0	12	2L:10989204-10989232	8	CG12253	FBtr0080149	10989166	10989241	CAGTATTA	8mer-A1	dme-miR-8-3p
0.01	dme-miR-7-5p	8mer-A1	GTCTTCCA	2L	11013949	11013956	-	2L_11013949_11013956_-	0.675381876	0.675381876	0.675381876	0	Samuel	FBtr0331197|FBtr0080161	11013204|11013204	11014199|11014199	2L	-	11013943	11013978	3'utr	Samuel	FlyBase	G9966.1	GAGAAACAACAATAATCGCAAAGTCTTCCATTTGCA	5	11013948	0.963936234	3	5	30	1	0.698970004	0.2	0	0	5	0	0	5	2L:11013943-11013978	8	Samuel	FBtr0080161|FBtr0331197	11013204|11013204	11014199|11014199	GTCTTCCA	8mer-A1	dme-miR-7-5p
0.01	dme-miR-9b-5p,dme-miR-9c-5p	6mer3-8	ACCAAA	2L	11014126	11014131	-	2L_11014126_11014131_-	1	1	1	0	Samuel	FBtr0331197|FBtr0080161	11013204|11013204	11014199|11014199	2L	-	11014100	11014150	3'utr	Samuel	FlyBase	G9968.1	TCACCTGCTAAAATGCTGAACCAAATGAGCTTTCAACACAATTAAGAAAGG	131	11014125	0.946624692	5	130	563	1	2.195899652	0.420382166	0.167938931	0.305732484	131	0	0	157	2L:11014100-11014150	6	Samuel	FBtr0080161|FBtr0331197	11013204|11013204	11014199|11014199	ACCAAA	6mer3-8	dme-miR-9b-5p,dme-miR-9c-5p
0.01	dme-miR-9b-5p,dme-miR-9c-5p	6mer3-8	ACCAAA	2L	1103593	1103598	-	2L_1103593_1103598_-	1	1	1	0	mtRNApol	FBtr0332273|FBtr0077989	1103252|1103481	1103690|1103690	2L	-	1103574	1103618	3'utr	mtRNApol	FlyBase	G6728.1	TGAACAATTCGGCTTTCGATACCAAAAAACACGAAGGAAGACAGA	54	1103599	0.977377824	4	54	209	1	1.785329835	0.147540984	0.111111111	0.213114754	54	0	0	61	2L:1103574-1103618	6	mtRNApol	FBtr0332273|FBtr0077989	1103252|1103481	1103690|1103690	ACCAAA	6mer3-8	dme-miR-9b-5p,dme-miR-9c-5p
0.01	dme-miR-965-3p	6mer2-7	ACGCTT	2L	11095578	11095583	-	2L_11095578_11095583_-	1	1	1	0	Ge-1	FBtr0080231|FBtr0080232	11095351|11095148	11095687|11095687	2L	-	11095563	11095603	3'utr	Ge-1	FlyBase	G9972.1	ACAAACACATTTATAAATACACGCTTGTAGTTAAGTCCAAA	9	11095586	0.849635666	3	8	73	0.888888889	0.903089987	0	0	0	9	1	0	8	2L:11095563-11095603	6	Ge-1	FBtr0080231|FBtr0080232	11095351|11095148	11095687|11095687	ACGCTT	6mer2-7	dme-miR-965-3p
0.01	dme-miR-277-3p	6mer3-8	TGCATT	2L	11101954	11101959	-	2L_11101954_11101959_-	0.999695922	1	0.999847961	0.000215031	Reps	FBtr0080230|FBtr0306139	11100961|11100961	11102626|11102626	2L	-	11101914	11101997	3'utr	Reps	FlyBase	G9992.1	AGAAACACCAGCGATGGATCTGATAGCTCGTCCGTTTATGCATTGAAGTTGCTAATTTAATTTGTAGGCTAGTTAAATCTCAAG	16	11101983	0.976135704	8	16	101	1	1.230448921	0.058823529	0.0625	0.117647059	16	0	0	17	2L:11101914-11101997	6	Reps	FBtr0080230|FBtr0306139	11100961|11100961	11102626|11102626	TGCATT	6mer3-8	dme-miR-277-3p
0.01	dme-miR-965-3p	7mer-m8	TACGCTT	2L	11110556	11110562	+	2L_11110556_11110562_+	0.620203206	0.620203206	0.620203206	0	l(2)gd1	FBtr0306138|FBtr0080197	11110434|11110434	11110851|11110851	2L	+	11110512	11110605	3'utr	l(2)gd1	FlyBase	G4062.1	GTTTGTAAATATCCCTCACAGAAAATTCAATTTATCTAAGTATGTACGCTTTTGCCGATTCCTTCGCAGGAAGAAGGCATTTATATATTACGAA	155	11110563	0.989691289	10	145	1420	0.936507937	1.645913275	0.264550265	0.167741935	0.317460317	155	9	3	177	2L:11110512-11110605	7	l(2)gd1	FBtr0080197|FBtr0306138	11110434|11110434	11110851|11110851	TACGCTT	7mer-m8	dme-miR-965-3p
0.01	dme-miR-283-5p	7mer-m8	TGATATT	2L	11110662	11110668	+	2L_11110662_11110668_+	0.620203088	0.620203088	0.620203088	0	l(2)gd1	FBtr0306138|FBtr0080197	11110434|11110434	11110851|11110851	2L	+	11110653	11110715	3'utr	l(2)gd1	FlyBase	G4064.1	ATGTATATATGATATTGCCGGCGTTAAGGCGAAGGCGCAAGTCCAGAAGATTGTGCCGGTGAA	10	11110667	0.747844062	7	8	49	0.916666667	1.041392685	0.083333333	0.2	0.333333333	10	1	0	11	2L:11110653-11110715	7	l(2)gd1	FBtr0080197|FBtr0306138	11110434|11110434	11110851|11110851	TGATATT	7mer-m8	dme-miR-283-5p
0.01	dme-miR-996-3p,dme-miR-279-3p	6mer2-7	CTAGTC	2L	11144	11149	-	2L_11144_11149_-	1	1	1	0	l(2)gl	FBtr0306590|FBtr0078170|FBtr0306589|FBtr0078167|FBtr0078169|FBtr0306591|FBtr0078168|FBtr0078166|FBtr0306592|FBtr0078171|FBtr0330655	9837|9837|9837|9837|9837|9837|9837|9837|9837|9837|9837	11214|11214|11214|11214|11214|11214|11214|11214|11214|11214|11309	2L	-	11126	11211	3'utr	l(2)gl	FlyBase	G6264.1	TGACAGAAGCCGTAACCTACTAATTATTTTATACCTTTACAGAAATACGACGCAAACGAGTACTAGTCCTGATGTAATTTAATCTA	132	11150	0.942780601	10	126	653	0.956521739	1.710399466	0.167701863	0.174242424	0.322981366	132	5	2	154	2L:11126-11211	6	l(2)gl	FBtr0306592|FBtr0078166|FBtr0330655|FBtr0078171|FBtr0078167|FBtr0078169|FBtr0078170|FBtr0306589|FBtr0306590|FBtr0078168|FBtr0306591	9837|9837|9837|9837|9837|9837|9837|9837|9837|9837|9837	11214|11214|11309|11214|11214|11214|11214|11214|11214|11214|11214	CTAGTC	6mer2-7	dme-miR-996-3p,dme-miR-279-3p
0.01	dme-miR-995-3p	6mer3-8	TGGTGC	2L	1115025	1115030	-	2L_1115025_1115030_-	1	1	1	0	Pino	FBtr0077987|FBtr0332272|FBtr0077988	1114652|1114652|1114652	1115733|1115733|1115733	2L	-	1114991	1115038	3'utr	Pino	FlyBase	G6742.1	AGCTGCGATGGTGCCGGCGGAGGGTTCAGTGAGCGAAGAAAGAAGAAT	9	1115011	0.900475457	4	9	24	1	1.113943352	0.384615385	0.333333333	0.538461538	9	0	0	13	2L:1114991-1115038	6	Pino	FBtr0077987|FBtr0332272|FBtr0077988	1114652|1114652|1114652	1115733|1115733|1115733	TGGTGC	6mer3-8	dme-miR-995-3p
0.01	dme-miR-33-5p	7mer-m8	CAATGCA	2L	1115285	1115291	-	2L_1115285_1115291_-	0.669765243	0.351060031	0.510412637	0.225358608	Pino	FBtr0077987|FBtr0332272|FBtr0077988	1114652|1114652|1114652	1115733|1115733|1115733	2L	-	1115161	1115466	3'utr	Pino	FlyBase	G6744.1	GTTTTATGATTTCACCGGTATCGTTTTCGTTCCGATTCGTTGTGTGACAGTGCAAATATTTAGCAACTAAGTTAGTTCCTTTGTTTACCTTCCAATGGCACCATTTGGTTTGCGCACATTACCTGTTCTATCCAGGAGAAGACTTCTTTCTGCCTAGACTTAAGCCGAGTTTAGGCAATGCAGTGATAACGGTGATATTAGCCAGAAAGAATCGTGAGCAAATAGTGAATTTACATGATGTAGCAAATGTCTAACGATAGCTATAGATCGACATGAGATGATCATTTTTGTATAACCCCACACGCA	443	1115288	0.971095918	61	427	2948	0.965973535	2.106360909	0.228733459	0.162528217	0.298676749	443	15	3	511	2L:1115161-1115466	7	Pino	FBtr0077987|FBtr0332272|FBtr0077988	1114652|1114652|1114652	1115733|1115733|1115733	CAATGCA	7mer-m8	dme-miR-33-5p
0.01	dme-miR-965-3p	6mer2-7	ACGCTT	2L	11180036	11180041	+	2L_11180036_11180041_+	1	1	1	0	CG4788	FBtr0080202	11179989	11180430	2L	+	11180009	11180088	3'utr	CG4788	FlyBase	G4102.2	CGGAGGAATACTTTAGTTAAGCCAAAAACGCTTGGGTCAACTACTACAGCGACCTACCCTAAATATAGTTAATCTAGGCC	86	11180041	0.773992348	8	80	287	0.957264957	1.572096768	0.017094017	0.244186047	0.444444444	86	3	2	112	2L:11180009-11180088	6	CG4788	FBtr0080202	11179989	11180430	ACGCTT	6mer2-7	dme-miR-965-3p
0.01	dme-miR-14-3p	7mer-m8	AAGACTG	2L	11180259	11180265	+	2L_11180259_11180265_+	0.671795582	0.671795582	0.671795582	0	CG4788	FBtr0080202	11179989	11180430	2L	+	11180237	11180278	3'utr	CG4788	FlyBase	G4104.1	ACATAGATGTTTTCAAACAATTAAGACTGGAAAAATACAAAA	11	11180257	0.95103807	2	10	47	1	1.146128036	0.071428571	0.090909091	0.285714286	11	0	0	14	2L:11180237-11180278	7	CG4788	FBtr0080202	11179989	11180430	AAGACTG	7mer-m8	dme-miR-14-3p
0.01	dme-miR-2b-2-5p	7mer-A1	TGAAGAA	2L	11227	11233	-	2L_11227_11233_-	0.823349562	0.823349562	0.823349562	0	l(2)gl	FBtr0330655	9837	11309	2L	-	11216	11295	stop_codon	l(2)gl	FlyBase	G6265.1	ACAAACATTTCTCATGAAAAAACGAACGGAGACAACAAAATAGGAACGCCAAAAACAGCGCCTGAAGAAAGCCAATTTTA	12	11233	0.934810111	4	11	11	0.928571429	1.113943352	0.142857143	0.166666667	0.285714286	12	1	0	13	2L:11216-11295	7	l(2)gl	FBtr0330655	9837	11309	TGAAGAA	7mer-A1	dme-miR-2b-2-5p
0.01	dme-miR-14-3p	8mer-A1	AAGACTGA	2L	11277478	11277485	+	2L_11277478_11277485_+	0.643565219	0.643565219	0.643565219	0	cana	FBtr0344016|FBtr0091678|FBtr0344017	11277334|11277334|11277334	11277846|11277846|11277846	2L	+	11277439	11277526	intron-3'utr	cana	FlyBase	G4113.1	AGGTGGCAATTGCCACTGCGAGCAGCGGAGCTGCAAACAAAGACTGAGTTCGGACTGGAGGCAAAACGTTGAGTTCAACGATGATAAA	54	11277493	0.945825481	7	48	189	0.916666667	1.439332694	0.316666667	0.092592593	0.183333333	54	4	1	55	2L:11277439-11277526	8	cana	FBtr0344016|FBtr0091678|FBtr0344017	11277334|11277334|11277334	11277846|11277846|11277846	AAGACTGA	8mer-A1	dme-miR-14-3p
0.01	dme-miR-317-3p	7mer-m8	TGTGTTC	2L	112797	112803	+	2L_112797_112803_+	0.661614037	0.661614037	0.661614037	0	Sam-S	FBtr0089428|FBtr0330656	112740|112780	114210|114432	2L	+	112764	112818	stop_codon	Sam-S	FlyBase	G455.2	AAACGAAAAGATTGCTGAGCTGCGTCGCTCAGATGTGTTCTGGTGGGCTCGCCCC	14	112804	0.976396693	4	13	82	0.894736842	1.230448921	0.315789474	0.285714286	0.473684211	14	2	0	17	2L:112764-112818	7	Sam-S	FBtr0089428|FBtr0330656	112740|112780	114210|114432	TGTGTTC	7mer-m8	dme-miR-317-3p
0.01	dme-miR-11-3p,dme-miR-308-3p	7mer-m8	CTGTGAT	2L	11281714	11281720	+	2L_11281714_11281720_+	0.661615423	0.661615423	0.661615423	0	Ppt2	FBtr0080212|FBtr0080212	11281669|11281669	11281920|11281920	2L	+	11281593	11281750	stop_codon	Ppt2	FlyBase	G4121.1	AAACCCCATGTTCATCATCTTGCCTGGCACACGCGAAGGGATGTCATCCACGAAGTGATATTTCCATATCTGGACTGAATAAGAAACCAAAACTACTGAACTATACTGAGCGATCAAACGGCTGTGATCGGAAAGGCGGACAAAGGCTCACTCTCATC	86	11281698	0.969928004	18	70	398	0.83	1.317018101	0.25	0.127906977	0.25	86	14	3	83	2L:11281593-11281750	7	Ppt2	FBtr0080212|FBtr0080212	11281669|11281669	11281920|11281920	CTGTGAT	7mer-m8	dme-miR-11-3p,dme-miR-308-3p
0.01	dme-miR-33-5p	6mer3-8	CAATGC	2L	1132056	1132061	+	2L_1132056_1132061_+	1	1	1	0	CG4552	FBtr0077956	1131952	1132411	2L	+	1132041	1132130	3'utr	CG4552	FlyBase	G972.1	CAGAGACACAAAGTGCAATGCGCCGCTGCGAGCGGTGTAATAGTTTGTAATTGGCATTGTTTTCCTTGTATTAGCTGAAATAGTATAGTT	34	1132059	0.973325131	10	32	237	0.95	1.278753601	0.3	0.147058824	0.275	34	1	1	38	2L:1132041-1132130	6	CG4552	FBtr0077956	1131952	1132411	CAATGC	6mer3-8	dme-miR-33-5p
0.01	dme-miR-2b-2-5p	8mer-A1	TTGAAGAA	2L	1132193	1132200	+	2L_1132193_1132200_+	0.627005387	0.627005387	0.627005387	0	CG4552	FBtr0077956	1131952	1132411	2L	+	1132133	1132223	3'utr	CG4552	FlyBase	G973.1	TATTGTAAACGAAGCGCTGGCTGCAATTGTAACATAGTGCACTCGGTGCAGAGACCGGATTTGAAGAAAATAGTCGAACGTAGTCCCAGAT	32	1132192	0.962180837	7	30	156	0.951219512	1.113943352	0.243902439	0.25	0.414634146	32	0	2	39	2L:1132133-1132223	8	CG4552	FBtr0077956	1131952	1132411	TTGAAGAA	8mer-A1	dme-miR-2b-2-5p
0.01	dme-miR-184-3p	6mer3-8	TCCGTC	2L	113330	113335	+	2L_113330_113335_+	1	1	1	0	Sam-S	FBtr0089428|FBtr0330656	112740|112780	114210|114432	2L	+	113296	113368	5'utr	Sam-S	FlyBase	G458.2	TCTCACAAGTCACAAAAAGAACTTCTGGATATCATCCGTCGAAACTTTGACCTCAGGCCCGGCAAGATTGTCA	250	113342	0.685262887	9	243	1015	0.982698962	2.152288344	0.342560554	0.14	0.256055363	250	4	1	284	2L:113296-113368	6	Sam-S	FBtr0089428|FBtr0330656	112740|112780	114210|114432	TCCGTC	6mer3-8	dme-miR-184-3p
0.01	dme-miR-970-3p	6mer2-7	CTTATG	2L	113729	113734	+	2L_113729_113734_+	1	1	1	0	Sam-S	FBtr0089433|FBtr0089432|FBtr0089437|FBtr0089435|FBtr0089434|FBtr0089436|FBtr0089428|FBtr0089430|FBtr0089431|FBtr0089429|FBtr0330656	113541|113541|113541|113541|113541|113541|112740|113541|113541|113541|112780	114432|114210|114432|114432|114432|114210|114210|114432|114432|114432|114432	2L	+	113694	113904	3'utr	Sam-S	FlyBase	G461.2	TAGGCTTGCCAACTCTTATGGGCTTTCTTCTCTAACTTATGCTGTGCTCTTCGCTATATAATTTAAACCATTCTGATGTGTGTAGTCTTCTCACACGGAACTAGTTTTAGTCGTCTTAATACCCGCATATATACCTAATAGAGAGCTCCAAAAGAATTGATGAGCTTTAGTTATGCATATACATAGTATAGTGTCGGTCAGTTCAGTAAAA	148	113733	0.951739125	30	141	1345	0.947674419	1.610127613	0.13372093	0.162162162	0.279069767	148	6	3	163	2L:113694-113904	6	Sam-S	FBtr0089433|FBtr0089428|FBtr0089432|FBtr0089437|FBtr0089435|FBtr0089434|FBtr0089436|FBtr0089430|FBtr0089431|FBtr0089429|FBtr0330656	113541|112740|113541|113541|113541|113541|113541|113541|113541|113541|112780	114432|114210|114210|114432|114432|114432|114210|114432|114432|114432|114432	CTTATG	6mer2-7	dme-miR-970-3p
0.01	dme-miR-275-3p,dme-miR-306-5p	6mer2-7	TACCTG	2L	11509100	11509105	-	2L_11509100_11509105_-	1	1	1	0	CG6509	FBtr0336631|FBtr0080246|FBtr0080247|FBtr0336630	11508397|11508772|11508397|11508397	11509299|11509299|11509299|11511170	2L	-	11509002	11509110	3'utr	CG6509	FlyBase	G10061.1	ATTTCTACCTGTTTCTTGTCTCTGTCACCTAATTAATGTCTATAGACTTACTCTTTATTTGCGGTTAGTCCGACCGCTCTGACGGCAAAATATGGTCAGCTTTAATCAC	15	11509098	0.965186762	11	15	128	1	1.278753601	0	0.266666667	0.421052632	15	0	0	19	2L:11509002-11509110	6	CG6509	FBtr0080246|FBtr0336631|FBtr0336630|FBtr0080247	11508772|11508397|11508397|11508397	11509299|11509299|11511170|11509299	TACCTG	6mer2-7	dme-miR-275-3p,dme-miR-306-5p
0.01	dme-miR-11-3p,dme-miR-308-3p	8mer-A1	CTGTGATA	2L	11510219	11510226	-	2L_11510219_11510226_-	0.631420864	0.631420864	0.631420864	0	CG6509	FBtr0336630|FBtr0336630	11508397|11508397	11511170|11511170	2L	-	11510184	11510250	5'utr	CG6509	FlyBase	G10068.1	ACTGCGTTCGGGTGAGGTGGTCGACTGTGATACGGGAACGGCCAGACGCGGCAGCACTTCGGCCAGA	6	11510233	0.979863718	4	4	27	0.714285714	0.698970004	0.428571429	0.166666667	0.285714286	6	2	0	5	2L:11510184-11510250	8	CG6509	FBtr0336630|FBtr0336630	11508397|11508397	11511170|11511170	CTGTGATA	8mer-A1	dme-miR-11-3p,dme-miR-308-3p
0.01	dme-miR-11-3p,dme-miR-308-3p	7mer-A1	TGTGATA	2L	11523071	11523077	-	2L_11523071_11523077_-	0.782911824	0.782911824	0.782911824	0	CG31705	FBtr0345719|FBtr0345719	11523019|11523019	11523549|11523549	2L	-	11523054	11523094	3'utr	CG31705	FlyBase	G10102.1	CAGACCACTATAACATTTGTGATACAATAACAATTGGAAAA	11	11523079	0.970156949	3	11	79	1	1.041392685	0	0	0	11	0	0	11	2L:11523054-11523094	7	CG31705	FBtr0345719|FBtr0345719	11523019|11523019	11523549|11523549	TGTGATA	7mer-A1	dme-miR-11-3p,dme-miR-308-3p
0.01	dme-miR-14-3p	7mer-m8	AAGACTG	2L	1166384	1166390	+	2L_1166384_1166390_+	0.671795582	0.671778856	0.671787219	1.18E-05	IntS14	FBtr0077962	1166360	1166425	2L	+	1166372	1166405	3'utr	IntS14	FlyBase	G990.1	TGTCCTTACTTTAAGACTGTGTTTACTTTGTAAT	6	1166381	0.895502368	5	6	63	1	0.903089987	0	0.166666667	0.375	6	0	0	8	2L:1166372-1166405	7	IntS14	FBtr0077962	1166360	1166425	AAGACTG	7mer-m8	dme-miR-14-3p
0.01	dme-miR-283-5p	7mer-m8	TGATATT	2L	117202	117208	-	2L_117202_117208_-	0.620203088	0.620203088	0.620203088	0	CG4822	FBtr0330646|FBtr0100310|FBtr0100309	117077|117172|117077	119201|119426|119269	2L	-	117100	117791	lincRNA_intron-lincRNA_exon	CG4822	FlyBase	G6309.1	AATATATCCTGATTAGTTCACTTATACTTTAGAATGCAATGTTCATGGGGCCAGTTCTCGCCGTGCCGCTGATCCTGCTTTCCATTTACGGCATTGGGTATGGCGGAGGAACATACATATCCCCTCTTATGAGGTTTCTCATGCATCTTAGCTACCTTCGCCATAGTATGGAAGGCCTAGTCGCATCCTTGTACGACTACGGACGCGCCGACACAATTTGCGAAGACACGGAAATCTTTTGCTCATTTAAAAAGTCGAAAGTTTTGTTAGCCTTTTTAGGATTCGAAAACATGCACTATTTGTGGTCTCTATCTTGCTTGATGAGTTTTTATTTGCTGTTCACCGTAGCAGCATACTTTATGATTAGACTGCGACTGAAACACTCCGAGGTCAGCCCCA…	1262	117203	0.938729087	153	1181	9042	0.936821953	2.052782703	0.128908743	0.198098257	0.354179962	1262	87	12	1468	2L:117100-117791	7	CG4822	FBtr0100310|FBtr0330646|FBtr0100309	117172|117077|117077	119426|119201|119269	TGATATT	7mer-m8	dme-miR-283-5p
0.01	dme-miR-14-3p	6mer2-7	AGACTG	2L	117421	117426	-	2L_117421_117426_-	1	1	1	0	CG4822	FBtr0330646|FBtr0100310|FBtr0100309	117077|117172|117077	119201|119426|119269	2L	-	117100	117791	lincRNA_intron-lincRNA_exon	CG4822	FlyBase	G6309.1	AATATATCCTGATTAGTTCACTTATACTTTAGAATGCAATGTTCATGGGGCCAGTTCTCGCCGTGCCGCTGATCCTGCTTTCCATTTACGGCATTGGGTATGGCGGAGGAACATACATATCCCCTCTTATGAGGTTTCTCATGCATCTTAGCTACCTTCGCCATAGTATGGAAGGCCTAGTCGCATCCTTGTACGACTACGGACGCGCCGACACAATTTGCGAAGACACGGAAATCTTTTGCTCATTTAAAAAGTCGAAAGTTTTGTTAGCCTTTTTAGGATTCGAAAACATGCACTATTTGTGGTCTCTATCTTGCTTGATGAGTTTTTATTTGCTGTTCACCGTAGCAGCATACTTTATGATTAGACTGCGACTGAAACACTCCGAGGTCAGCCCCA…	1262	117425	0.938729087	153	1181	9042	0.936821953	2.052782703	0.128908743	0.198098257	0.354179962	1262	87	12	1468	2L:117100-117791	6	CG4822	FBtr0100310|FBtr0330646|FBtr0100309	117172|117077|117077	119426|119201|119269	AGACTG	6mer2-7	dme-miR-14-3p
0.01	dme-bantam-3p	7mer-m8	TGATCTC	2L	117839	117845	-	2L_117839_117845_-	0.661614573	0.661614573	0.661614573	0	CG4822	FBtr0330646|FBtr0100310|FBtr0100309	117077|117172|117077	119201|119426|119269	2L	-	117809	118068	3'utr-intron	CG4822	FlyBase	G6310.1	GAAATCAATCTGTTAAAAAGGGAGTACAACAACCAGTGGTACCGTCTGAGCTCCTACTACGCAGCAATGGTTACCTCAAAGCTACCATCTATGTTTATTTTGGCCGTTATTTATCTATCCATTGTGTACTTAATGTCCAGCCAACCACTTGAATGGTTCCGCTTTGCCATGCTATTTACAATAGCTTTCGTAACGGCCCTAACTTCCGACAGTTTTGGCTTGTTGATCTCCAGTAGACTGAGCTTAGTGGTAAGCGATTT	4416	117846	0.849819808	65	4268	40796	0.967397521	2.290377115	0.186081983	0.154211957	0.287893232	4416	146	25	5074	2L:117809-118068	7	CG4822	FBtr0100310|FBtr0330646|FBtr0100309	117172|117077|117077	119426|119201|119269	TGATCTC	7mer-m8	dme-bantam-3p
0.01	dme-miR-8-3p	6mer3-8	CAGTAT	2L	11794900	11794905	-	2L_11794900_11794905_-	1	1	1	0	crol	FBtr0335475|FBtr0335474|FBtr0080260|FBtr0335473	11794325|11794325|11794325|11794325	11797124|11797124|11797124|11797124	2L	-	11794885	11794935	3'utr	crol	FlyBase	G10116.1	TTTTGGATTTTTGGTGATGTGTATAGAGCGCAGTATATAGAATGCATATAG	5	11794925	0.984223369	5	5	42	1	1	0.3	0.6	0.8	5	0	0	10	2L:11794885-11794935	6	crol	FBtr0080260|FBtr0335473|FBtr0335475|FBtr0335474	11794325|11794325|11794325|11794325	11797124|11797124|11797124|11797124	CAGTAT	6mer3-8	dme-miR-8-3p
0.01	dme-miR-276a-3p	6mer3-8	AGTTCC	2L	11795755	11795760	-	2L_11795755_11795760_-	0.99938083	1	0.999690415	0.000437841	crol	FBtr0080263|FBtr0335475|FBtr0080262|FBtr0335474|FBtr0080260|FBtr0335476|FBtr0080261|FBtr0335473|FBtr0305262	11795170|11794325|11795170|11794325|11794325|11795167|11795494|11794325|11795170	11797124|11797124|11797124|11797124|11797124|11797124|11797124|11797124|11797124	2L	-	11795620	11796051	3'utr	crol	FlyBase	G10119.2	GCATTTTCCAAGGAGGAACATTAATAACGAGCTAACGCGCGAAAACTTTCACATATATTGGCCAAGTGTAGTCCTTAACCCAGTTTACAATATATCGAGCCCTGAAAGTGGGGCTGTGATGATTATGAGATATATATACAATTATATGACAGTGGAAACAGAAGCAGCATAACGGCAGACCCAACTAACGAGATAATGAAAAGGGATTAAACAAACAAGTTATTATATTTAATGTTAGTTGAACTACTAAAAGTAATGATTGAAAGCACGGATCGAAGGAATGGAGATAGGAGTTCCCGCGTGGGAGTGCGAGTAGTTTTTAGTTGGGCGCGTCGCCCAATCATTATGATTACAATTACAATTACGATTATGATATATGGAATACTAAACCTATAACAA…	149	11795731	0.954818023	61	138	840	0.93902439	1.886490725	0.286585366	0.100671141	0.182926829	149	9	1	154	2L:11795620-11796051	6	crol	FBtr0080260|FBtr0335476|FBtr0335473|FBtr0080261|FBtr0305262|FBtr0080263|FBtr0335475|FBtr0080262|FBtr0335474	11794325|11795167|11794325|11795494|11795170|11795170|11794325|11795170|11794325	11797124|11797124|11797124|11797124|11797124|11797124|11797124|11797124|11797124	AGTTCC	6mer3-8	dme-miR-276a-3p
0.01	dme-miR-11-3p	8mer-m1	CTGTGATG	2L	11795931	11795938	-	2L_11795931_11795938_-	0.542328005	0.30863455	0.425481278	0.165246188	crol	FBtr0080263|FBtr0335475|FBtr0080262|FBtr0335474|FBtr0080260|FBtr0335476|FBtr0080261|FBtr0335473|FBtr0305262	11795170|11794325|11795170|11794325|11794325|11795167|11795494|11794325|11795170	11797124|11797124|11797124|11797124|11797124|11797124|11797124|11797124|11797124	2L	-	11795620	11796051	3'utr	crol	FlyBase	G10119.2	GCATTTTCCAAGGAGGAACATTAATAACGAGCTAACGCGCGAAAACTTTCACATATATTGGCCAAGTGTAGTCCTTAACCCAGTTTACAATATATCGAGCCCTGAAAGTGGGGCTGTGATGATTATGAGATATATATACAATTATATGACAGTGGAAACAGAAGCAGCATAACGGCAGACCCAACTAACGAGATAATGAAAAGGGATTAAACAAACAAGTTATTATATTTAATGTTAGTTGAACTACTAAAAGTAATGATTGAAAGCACGGATCGAAGGAATGGAGATAGGAGTTCCCGCGTGGGAGTGCGAGTAGTTTTTAGTTGGGCGCGTCGCCCAATCATTATGATTACAATTACAATTACGATTATGATATATGGAATACTAAACCTATAACAA…	149	11795948	0.954818023	61	138	840	0.93902439	1.886490725	0.286585366	0.100671141	0.182926829	149	9	1	154	2L:11795620-11796051	8	crol	FBtr0080260|FBtr0335476|FBtr0335473|FBtr0080261|FBtr0305262|FBtr0080263|FBtr0335475|FBtr0080262|FBtr0335474	11794325|11795167|11794325|11795494|11795170|11795170|11794325|11795170|11794325	11797124|11797124|11797124|11797124|11797124|11797124|11797124|11797124|11797124	CTGTGATG	8mer-m1	dme-miR-11-3p
0.01	dme-miR-980-3p	7mer-A1	GCAGCTA	2L	11796912	11796918	-	2L_11796912_11796918_-	0.823349562	0.823349562	0.823349562	0	crol	FBtr0080263|FBtr0335475|FBtr0080262|FBtr0335474|FBtr0080260|FBtr0335476|FBtr0080261|FBtr0335473|FBtr0305262	11795170|11794325|11795170|11794325|11794325|11795167|11795494|11794325|11795170	11797124|11797124|11797124|11797124|11797124|11797124|11797124|11797124|11797124	2L	-	11796907	11797013	3'utr	crol	FlyBase	G10122.2	AGGCATGCGTGCCACCAGTGAGCCAGTGCTAGTGAGCCGAGCTGACGCGACTTCTCTAGATAGGACACACATCATAACAAGCGCACCCCATATAAGCAGCTAGTTGT	119	11796921	0.855509757	14	115	513	0.964285714	1.528273777	0.3	0.176470588	0.3	119	2	3	135	2L:11796907-11797013	7	crol	FBtr0080260|FBtr0335476|FBtr0335473|FBtr0080261|FBtr0305262|FBtr0080263|FBtr0335475|FBtr0080262|FBtr0335474	11794325|11795167|11794325|11795494|11795170|11795170|11794325|11795170|11794325	11797124|11797124|11797124|11797124|11797124|11797124|11797124|11797124|11797124	GCAGCTA	7mer-A1	dme-miR-980-3p
0.01	dme-miR-11-3p,dme-miR-308-3p	7mer-A1	TGTGATA	2L	118176	118182	-	2L_118176_118182_-	0.782911824	0.782911824	0.782911824	0	CG4822	FBtr0330646|FBtr0330646|FBtr0100310|FBtr0100310|FBtr0100309|FBtr0100309	117077|117077|117172|117172|117077|117077	119201|119201|119426|119426|119269|119269	2L	-	118136	118303	3'utr	CG4822	FlyBase	G6311.1	CGTACATCAAGCTTAAGTTCTACATGAACATCGTTCTTGCTTTACTGGTGGGTTCGCTCTACTTTGGTATGGGAACCTCGGCCTCTAAAGCGCTTTTTAACTTCGGTTTCATGTTCACCATTGTGATAGCATACCTCTACCTTCCTATGATGCCTGTGCTCTTATATT	677	118183	0.799572564	41	607	5604	0.90295858	1.174954362	0.146745562	0.209748892	0.366863905	677	32	50	763	2L:118136-118303	7	CG4822	FBtr0100310|FBtr0100310|FBtr0330646|FBtr0330646|FBtr0100309|FBtr0100309	117172|117172|117077|117077|117077|117077	119426|119426|119201|119201|119269|119269	TGTGATA	7mer-A1	dme-miR-11-3p,dme-miR-308-3p
0.01	dme-miR-282-5p	6mer2-7	GAGGCT	2L	1181768	1181773	+	2L_1181768_1181773_+	1	1	1	0	CG4896	FBtr0308698|FBtr0335395|FBtr0335394	1179230|1179230|1179902	1182454|1182454|1182454	2L	+	1181722	1181790	3'utr	CG4896	FlyBase	G1010.1	TCTACACAAGGAGAATCTGGACAAGCTTAAACGGAATCCCGCAGTTGAGGCTGGCACGGATGAGGGTCT	51	1181767	0.918268572	5	49	173	0.966101695	1.45484486	0.372881356	0.098039216	0.220338983	51	1	1	57	2L:1181722-1181790	6	CG4896	FBtr0308698|FBtr0335394|FBtr0335395	1179230|1179902|1179230	1182454|1182454|1182454	GAGGCT	6mer2-7	dme-miR-282-5p
0.01	dme-miR-14-3p	6mer3-8	AAGACT	2L	1181949	1181954	+	2L_1181949_1181954_+	1	1	1	0	CG4896	FBtr0308698|FBtr0335395|FBtr0335394	1179230|1179230|1179902	1182454|1182454|1182454	2L	+	1181872	1182078	3'utr	CG4896	FlyBase	G1011.1	AGGAACGCAGGCTGAAGTACGGTGAGAGCGATCCTCCTCCACCAAATAGGAGCCGGGAGCGTTTCGAGCAAGAGATAAAGACTTTGCAGTCGCGCCAGAAGGATTCTTTTGGCGCCACTGCAGCCATGCCCATCAGTTCGACCAACGTGGGCAGCCGCCTGATGCAGAAGATGGGCTGGTCGGAGGGCCAGGGACTGGGCAAAAAGA	461	1181956	0.949576558	19	438	1900	0.952198853	1.998259338	0.544933078	0.114967462	0.219885277	461	21	4	498	2L:1181872-1182078	6	CG4896	FBtr0308698|FBtr0335394|FBtr0335395	1179230|1179902|1179230	1182454|1182454|1182454	AAGACT	6mer3-8	dme-miR-14-3p
0.01	dme-miR-277-3p	7mer-A1	GCATTTA	2L	1182331	1182337	+	2L_1182331_1182337_+	0.823349495	0.823349562	0.823349529	7.07E-08	CG4896	FBtr0308698|FBtr0335395|FBtr0335394	1179230|1179230|1179902	1182454|1182454|1182454	2L	+	1182267	1182344	stop_codon	CG4896	FlyBase	G1013.1	AGCGTTATGAGAACGCCTGAGACTCTTCTTAAAGTGTATGATTTTATTCCGCTTGAATATAGGGGCATTTAAGCATTG	17	1182313	0.98025318	6	16	112	0.947368421	1.255272505	0.105263158	0.117647059	0.210526316	17	1	0	18	2L:1182267-1182344	7	CG4896	FBtr0344790|FBtr0308698|FBtr0335394|FBtr0335395|FBtr0077968	1182285|1179230|1179902|1179230|1182285	1182454|1182454|1182454|1182454|1182454	GCATTTA	7mer-A1	dme-miR-277-3p
0.01	dme-miR-276a-3p	8mer-A1	AGTTCCTA	2L	11827385	11827392	-	2L_11827385_11827392_-	0.637906	0.637906	0.637906	0	esc	FBtr0080325	11827202	11827459	2L	-	11827335	11827448	5'utr	esc	FlyBase	G10163.1	GGCGCAACCACAAACCAAATCTCACGTGGCCAAAACTTACAACATTTCCCTCAATTAGTTCCTAGTTGGTTAGCATTAAGATATAGAATTACGCTCCTGTGCTGTTCCAAATTA	83	11827403	0.988596207	15	76	710	0.911111111	1.612783857	0.044444444	0.084337349	0.155555556	83	7	1	82	2L:11827335-11827448	8	esc	FBtr0080325	11827202	11827459	AGTTCCTA	8mer-A1	dme-miR-276a-3p
0.01	dme-miR-305-5p	7mer-m8	AGTACAA	2L	118404	118410	-	2L_118404_118410_-	0.643265977	0.643265977	0.643265977	0	CG4822	FBtr0330646|FBtr0100310|FBtr0100309	117077|117172|117077	119201|119426|119269	2L	-	118363	118476	3'utr	CG4822	FlyBase	G6312.1	AAAGGGATCAGTTTGACGAAGAGATTAGCCCAAAACTTTTGGAGGCCAAATGTAGCTGGTGGCTACAGTACAAGCTATTGCTTGTGCGTATGCTAATCCAAATGTGGAGAGATA	77	118437	0.84617316	16	75	432	0.978021978	1.949390007	0.087912088	0.155844156	0.285714286	77	2	0	89	2L:118363-118476	7	CG4822	FBtr0100310|FBtr0330646|FBtr0100309	117172|117077|117077	119426|119201|119269	AGTACAA	7mer-m8	dme-miR-305-5p
0.01	dme-bantam-3p	6mer3-8	TGATCT	2L	118798	118803	-	2L_118798_118803_-	1	1	1	0	CG4822	FBtr0330646|FBtr0100310|FBtr0100309	117077|117172|117077	119201|119426|119269	2L	-	118514	118873	3'utr	CG4822	FlyBase	G6313.1	GGTTTAGACGATTTATCGAGTTCACAATGCATTGCCCTACTCAAAGTTTTGGCCGCCGGGGGGCGCACTGTGATCTGCTCCATCCATACGCCATCTGCCAAGATCTTCGAGATGCTCGATGCAGTCTACGTTCTAGCCGAAGGCCAGTGCGTCTACCAAGGAAAGGGGTCCAACATTGTACCTTTCTTGAAGAACTTTGGGCTTTGTTGTCCAATAACCTACAACCCGGCTGACTTCATTATCGAAGTTGCTTGCCTTGAGTATGGCGGGTCCTATCACGAGCCAATGGTAGAAGCCGTGGGCAACGGCAAAGTTGCGCGATGGAGTCCTCCAGCAGTGGAAGGTGAAACAACAACAACC	356	118798	0.969903548	64	339	2197	0.956416465	1.897627091	0.341404358	0.137640449	0.256658596	356	14	4	395	2L:118514-118873	6	CG4822	FBtr0100310|FBtr0330646|FBtr0100309	117172|117077|117077	119426|119201|119269	TGATCT	6mer3-8	dme-bantam-3p
0.01	dme-miR-277-3p	6mer3-8	TGCATT	2L	118984	118989	-	2L_118984_118989_-	1	1	1	0	CG4822	FBtr0330646|FBtr0100310|FBtr0100309	117077|117172|117077	119201|119426|119269	2L	-	118935	119065	3'utr	CG4822	FlyBase	G6314.1	TTTGGGAATGTTGCGCCTAAAAGACACCCTAAACACCATGGCTCAAAAGCTATCTGGGGGTGAGCGAAAGCGTTTATGCATTGCCCTTGAGCTGGTCAACAACCCACCTGTCATCTTTCTAGATGAACCTA	50	118984	0.748559659	20	49	277	0.984375	1.799340549	0.125	0.26	0.421875	50	1	0	63	2L:118935-119065	6	CG4822	FBtr0100310|FBtr0330646|FBtr0100309	117172|117077|117077	119426|119201|119269	TGCATT	6mer3-8	dme-miR-277-3p
0.01	dme-miR-14-3p	7mer-A1	AGACTGA	2L	119231	119237	-	2L_119231_119237_-	0.823349562	0.823349562	0.823349562	0	CG4822	FBtr0100309	117077	119269	2L	-	119140	119282	lincRNA_intron-lincRNA_exon	CG4822	FlyBase	G6315.1	AGTGGATTACTGAATTGCGTTCCCATAAATATTGGTGTAATTCATAGACTGATGTCCTGGACTCACAGTTTACCGTACTAGAAATGATGATTTTGGCGGCAAACTTGAAGTTGGGAAAAGAACTAAATTTAAAACAAAAGCTA	189	119238	0.984613655	23	179	1440	0.947136564	1.48734042	0.348017621	0.169312169	0.308370044	189	6	6	215	2L:119140-119282	7	CG4822	FBtr0100309	117077	119269	AGACTGA	7mer-A1	dme-miR-14-3p
0.01	dme-miR-988-3p	6mer3-8	ACAAGG	2L	11984883	11984888	-	2L_11984883_11984888_-	1	1	1	0	CG6686	FBtr0301171	11984325	11987330	2L	-	11984876	11984920	5'utr	CG6686	FlyBase	G10171.1	CTTCCACTTTGGACCGATTACAGACTTTAAGGACAAGGAGACCTT	29	11984893	0.967807585	3	27	153	0.9375	1	0.15625	0.142857143	0.25	28	0	2	30	2L:11984876-11984920	6	CG6686	FBtr0301171	11984325	11987330	ACAAGG	6mer3-8	dme-miR-988-3p
0.01	dme-miR-308-3p	7mer-m1	TGTGATT	2L	11985976	11985982	-	2L_11985976_11985982_-	0.620202887	0.620202887	0.620202887	0	CG6686	FBtr0301171	11984325	11987330	2L	-	11985857	11986018	5'utr	CG6686	FlyBase	G10176.1	TGAAATGGAAGGTCAGCCGAAAAAGCGCAAGAACTTTGTGATTGGTGAGAATATGGATGAGGAGCGGGAGCACAGACGCAAGCTCCTGGAGATTAAGACCAAATTAGCCGGCAAGCGTTTGGAAACCTTGGAGGACACCAATCTGCAGCTAGCATCGGACAC	302	11985976	0.765601636	18	295	1655	0.979591837	2.049218023	0.131195335	0.11589404	0.221574344	302	5	2	336	2L:11985857-11986018	7	CG6686	FBtr0301171	11984325	11987330	TGTGATT	7mer-m1	dme-miR-308-3p
0.01	dme-miR-996-3p,dme-miR-279-3p	8mer-A1	TCTAGTCA	2L	11986167	11986174	-	2L_11986167_11986174_-	0.631136783	0.631136783	0.631136783	0	CG6686	FBtr0301171	11984325	11987330	2L	-	11986098	11986222	5'utr	CG6686	FlyBase	G10177.1	TCTAACTCTTAAGGATCAAGATGTGCTTAACGAGGAGGAAGGCGACACTCTAGTCAATGTTAACATGGTCGACGAAGAGCGCTATAAGAAGAATGTGGCCAACAAGAAGCAGAATCCGCTCAGTT	52	11986174	0.971986572	12	43	254	0.826086957	1.278753601	0.217391304	0.25	0.434782609	52	10	2	57	2L:11986098-11986222	8	CG6686	FBtr0301171	11984325	11987330	TCTAGTCA	8mer-A1	dme-miR-996-3p,dme-miR-279-3p
0.01	dme-miR-988-3p	6mer3-8	ACAAGG	2L	11987298	11987303	-	2L_11987298_11987303_-	1	0.999983056	0.999991528	1.20E-05	CG6686	FBtr0301171	11984325	11987330	2L	-	11987273	11987307	5'utr	CG6686	FlyBase	G10180.1	CGTGACAAGGAGCGGGATTCTGGACGCGATCGTGA	6	11987289	0.891892238	3	6	19	1	0.77815125	0.333333333	0	0	6	0	0	6	2L:11987273-11987307	6	CG6686	FBtr0301171	11984325	11987330	ACAAGG	6mer3-8	dme-miR-988-3p
0.01	dme-bantam-3p	6mer3-8	TGATCT	2L	11988947	11988952	-	2L_11988947_11988952_-	0.948675513	1	0.974337756	0.036291902	zuc	FBtr0080316	11988733	11989062	2L	-	11988928	11988978	3'utr	zuc	FlyBase	G10182.1	TTAAACTAAAACTTTTTAAGGCAGCTTGATCTTCACACACAAAGGAGTGCC	41	11988953	0.970892376	5	41	240	1	1.716003344	0.057692308	0.195121951	0.365384615	41	0	0	52	2L:11988928-11988978	6	zuc	FBtr0080316	11988733	11989062	TGATCT	6mer3-8	dme-bantam-3p
0.01	dme-miR-275-3p,dme-miR-306-5p	6mer2-7	TACCTG	2L	12036163	12036168	-	2L_12036163_12036168_-	1	1	1	0	Tom70	FBtr0080310|FBtr0080309|FBtr0080311	12035982|12036001|12036001	12036270|12036270|12036270	2L	-	12036144	12036184	3'utr	Tom70	FlyBase	G10197.1	AAGTTAATATCGACCATACCTGTTATTTATATATATATATA	43	12036162	0.728928565	6	41	406	0.96	1.204119983	0	0.162790698	0.28	43	0	2	48	2L:12036144-12036184	6	Tom70	FBtr0080310|FBtr0080309|FBtr0080311	12035982|12036001|12036001	12036270|12036270|12036270	TACCTG	6mer2-7	dme-miR-275-3p,dme-miR-306-5p
0.01	dme-miR-9b-5p,dme-miR-9c-5p	6mer3-8	ACCAAA	2L	12052070	12052075	-	2L_12052070_12052075_-	1	1	1	0	JhI-21	FBtr0089655|FBtr0346427|FBtr0342608|FBtr0305089|FBtr0089656	12051753|12051753|12051753|12051753|12051753	12052229|12052229|12052229|12052229|12052229	2L	-	12052035	12052445	stop_codon	JhI-21	FlyBase	G10217.1	AGCTGCGTGACACTCGTACTGCTGCCCAATTTGGAGGAGCCACAAAATCTGCTCATTGGCATCGGCATAACCCTGGCTGGCATTCCGTTCTACTACGCCTTCATCGCCCGAAAAAAGAAGCCCAAGTGCTACGGCCGATTGTCCAATTCCGTAGTGGAGATTTGCCGGGCCATCTTCAATACCACCATTATCGAATCGAATGAGGCTATTAACTAGGCCTACATATATGTGTGTACCACAACCGTAGAATTTATGCATTTAGTTAAAAAAAAACACTCGTAATTGATATTCGAAAAACGTGAAACTGAAAACTTGTTAAATTTGAAACCGTTTTAAGTGCCGTTTGTATGATATTTTAGCATTGCTCATCACCAAAATTGGCGTCGATTAGAATTTAGT…	1432	12052068	0.979666652	71	1383	9932	0.965075669	2.178191841	0.120488941	0.172486034	0.31024447	1432	50	10	1658	2L:12052035-12052445	6	JhI-21	FBtr0089656|FBtr0346427|FBtr0089655|FBtr0305089|FBtr0342608	12051753|12051753|12051753|12051753|12051753	12052229|12052229|12052229|12052229|12052229	ACCAAA	6mer3-8	dme-miR-9b-5p,dme-miR-9c-5p
0.01	dme-miR-9b-5p,dme-miR-9c-5p	6mer2-7	CCAAAG	2L	12100612	12100617	+	2L_12100612_12100617_+	1	1	1	0	Ced-12	FBtr0080330	12100540	12100839	2L	+	12100575	12100622	3'utr	Ced-12	FlyBase	G4188.1	GATTCATTCTAGACTCCCCCATCACCCAAGATACATGCCAAAGTGTAC	12	12100618	0.935264128	4	11	43	0.944444444	1.230448921	0	0.5	0.666666667	12	1	0	17	2L:12100575-12100622	6	Ced-12	FBtr0080330	12100540	12100839	CCAAAG	6mer2-7	dme-miR-9b-5p,dme-miR-9c-5p
0.01	dme-bantam-3p	6mer3-8	TGATCT	2L	12100649	12100654	+	2L_12100649_12100654_+	1	0.999999999	0.999999999	0	Ced-12	FBtr0080330	12100540	12100839	2L	+	12100627	12100697	3'utr	Ced-12	FlyBase	G4189.1	AACATAATCGTATTCTCCGATCTGATCTTCTACTAGTATTACTTGTGCAATTCCCCGAACACAAAATGAAC	38	12100649	0.989470837	11	37	354	0.977777778	1.643452676	0.2	0.184210526	0.311111111	38	1	0	44	2L:12100627-12100697	6	Ced-12	FBtr0080330	12100540	12100839	TGATCT	6mer3-8	dme-bantam-3p
0.01	dme-bantam-3p	7mer-m8	TGATCTC	2L	12100792	12100798	-	2L_12100792_12100798_-	0.661614573	0.661614573	0.661614573	0	Patsas	FBtr0080362	12100763	12101247	2L	-	12100777	12100819	3'utr	Patsas	FlyBase	G10238.1	TGTATAAAATGTGTTATTTAATGATCTCTATATATTATATACC	15	12100798	0.929621022	6	13	180	0.894736842	1.230448921	0.684210526	0.266666667	0.421052632	15	2	0	17	2L:12100777-12100819	7	Patsas	FBtr0080362	12100763	12101247	TGATCTC	7mer-m8	dme-bantam-3p
0.01	dme-miR-970-3p	8mer-A1	TCTTATGA	2L	12107479	12107486	-	2L_12107479_12107486_-	0.630790616	0.630790616	0.630790616	0	Rab6	FBtr0080361|FBtr0346437	12107285|12107219	12108172|12108172	2L	-	12107475	12107540	3'utr	Rab6	FlyBase	G10239.1	GCGAACGCGACTGCTAACTGGAACTGTGGATGGCATAGGACTTGGCCACGTGCATCTTATGAATAA	10	12107498	0.938815867	6	9	54	0.9	0.954242509	0.4	0	0	10	1	0	9	2L:12107475-12107540	8	Rab6	FBtr0080361|FBtr0346437	12107285|12107219	12108172|12108172	TCTTATGA	8mer-A1	dme-miR-970-3p
0.01	dme-miR-317-3p	8mer-A1	TGTGTTCA	2L	12107651	12107658	-	2L_12107651_12107658_-	0.631135192	0.631135192	0.631135192	0	Rab6	FBtr0080361|FBtr0346437	12107285|12107219	12108172|12108172	2L	-	12107636	12107688	3'utr	Rab6	FlyBase	G10240.1	CCAGCAGTCGTAGATACCACGCAGCCAGTCTGTGTTCAATGATTCCACCAGCC	63	12107659	0.828854345	9	58	416	0.943661972	1.826074803	0.183098592	0.111111111	0.211267606	63	4	0	67	2L:12107636-12107688	8	Rab6	FBtr0080361|FBtr0346437	12107285|12107219	12108172|12108172	TGTGTTCA	8mer-A1	dme-miR-317-3p
0.01	dme-miR-252-5p	7mer-m8	GTACTTA	2L	12107740	12107746	-	2L_12107740_12107746_-	0.671521286	0.671795722	0.671658504	0.00019403	Rab6	FBtr0080361|FBtr0346437	12107285|12107219	12108172|12108172	2L	-	12107713	12107763	3'utr	Rab6	FlyBase	G10241.1	AAAAAACCCAAGACCATGTACTTATGTCAGGCCAGGCGGTCCCAGGATCCT	18	12107747	0.958349405	3	17	84	1	1.255272505	0.055555556	0	0	18	0	0	18	2L:12107713-12107763	7	Rab6	FBtr0080361|FBtr0346437	12107285|12107219	12108172|12108172	GTACTTA	7mer-m8	dme-miR-252-5p
0.01	dme-miR-275-3p,dme-miR-306-5p	6mer2-7	TACCTG	2L	12171289	12171294	-	2L_12171289_12171294_-	1	1	1	0	CG6583	FBtr0080358	12171202	12171697	2L	-	12171234	12171333	3'utr	CG6583	FlyBase	G10249.1	CCGAAAATGCTTACGTTTGACATATTTATTACTAGTATTTACCTGCCATATCCGAATAACCACTACCATATCGAAAAACCAGTAAATTGTACACACAGAA	20	12171295	0.986393499	6	17	144	0.923076923	1.079181246	0.038461538	0.3	0.461538462	20	1	1	24	2L:12171234-12171333	6	CG6583	FBtr0080358	12171202	12171697	TACCTG	6mer2-7	dme-miR-275-3p,dme-miR-306-5p
0.01	dme-miR-184-3p	8mer-A1	TCCGTCCA	2L	12173897	12173904	+	2L_12173897_12173904_+	0.631137048	0.631137048	0.631137048	0	crok	FBtr0080342	12173602	12174091	2L	+	12173829	12173970	3'utr	crok	FlyBase	G4207.1	GAGCGATGTGTAATCAAGTGCCTTTTCTGTAACGGACTCGTATTGTAACTTAAGCCTGGAATACTATTTCCGTCCAAAAAATATCTTACGCCTATGACATTCCATCTCGTAAACTGAATCTTGTAATACTTTCTATTTTCTA	765	12173896	0.979153126	20	743	5110	0.973952435	2.633468456	0.005662514	0.130718954	0.246885617	765	22	1	860	2L:12173829-12173970	8	crok	FBtr0080342	12173602	12174091	TCCGTCCA	8mer-A1	dme-miR-184-3p
0.01	dme-miR-8-3p	7mer-A1	AGTATTA	2L	12403424	12403430	-	2L_12403424_12403430_-	0.823349562	0.823349562	0.823349562	0	vir-1	FBtr0305263|FBtr0080389|FBtr0080390|FBtr0334761|FBtr0100125	12403268|12403268|12403268|12403268|12403268	12403580|12403580|12403580|12403580|12403580	2L	-	12403414	12403444	3'utr	vir-1	FlyBase	G10253.1	TTTCACAGACAACGAGTATTATGTATGCAAG	6	12403423	0.956170905	3	6	29	1	0.954242509	0.222222222	0.5	0.666666667	6	0	0	9	2L:12403414-12403444	7	vir-1	FBtr0305263|FBtr0080389|FBtr0080390|FBtr0334761|FBtr0100125	12403268|12403268|12403268|12403268|12403268	12403580|12403580|12403580|12403580|12403580	AGTATTA	7mer-A1	dme-miR-8-3p
0.01	dme-miR-9b-5p,dme-miR-9c-5p	7mer-A1	CCAAAGA	2L	12403483	12403489	-	2L_12403483_12403489_-	0.823349562	0.823349562	0.823349562	0	vir-1	FBtr0305263|FBtr0080389|FBtr0080390|FBtr0334761|FBtr0100125	12403268|12403268|12403268|12403268|12403268	12403580|12403580|12403580|12403580|12403580	2L	-	12403453	12403525	3'utr	vir-1	FlyBase	G10254.1	GCTTGTAAACATAAAACGAGGATATCTCTGAGAGATCCAAAGAAATCGGCGCTCATTTCATCCGTAATTTATC	24	12403497	0.817183334	5	22	114	0.933333333	1.447158031	0.1	0.208333333	0.366666667	24	2	0	28	2L:12403453-12403525	7	vir-1	FBtr0305263|FBtr0080389|FBtr0080390|FBtr0334761|FBtr0100125	12403268|12403268|12403268|12403268|12403268	12403580|12403580|12403580|12403580|12403580	CCAAAGA	7mer-A1	dme-miR-9b-5p,dme-miR-9c-5p
0.01	dme-miR-277-3p	6mer3-8	TGCATT	2L	12439867	12439872	+	2L_12439867_12439872_+	1	1	1	0	Elf	FBtr0344859|FBtr0333090|FBtr0333089|FBtr0080369	12439563|12439563|12439563|12439563	12440602|12440602|12441279|12440602	2L	+	12439793	12439890	3'utr	Elf	FlyBase	G4233.1	CGGAACGGAACGGCAATGTAGGCAGGCGAAAAGTTAATTTACAACAAGGACGAGTTCGGAGATAGAAACAGAAATGCATTATATACGAATTATAAACT	42	12439871	0.958182844	9	40	195	0.978723404	1.662757832	0.085106383	0.119047619	0.212765957	42	1	0	46	2L:12439793-12439890	6	Elf	FBtr0080369|FBtr0333089|FBtr0333090|FBtr0344859	12439563|12439563|12439563|12439563	12440602|12441279|12440602|12440602	TGCATT	6mer3-8	dme-miR-277-3p
0.01	dme-miR-2b-2-5p	8mer-A1	TTGAAGAA	2L	12440009	12440016	+	2L_12440009_12440016_+	0.627005387	0.627005387	0.627005387	0	Elf	FBtr0344859|FBtr0333090|FBtr0333089|FBtr0080369	12439563|12439563|12439563|12439563	12440602|12440602|12441279|12440602	2L	+	12439984	12440026	3'utr	Elf	FlyBase	G4234.1	TATATATGCAAAGAGAGAGAAAGAGTTGAAGAAGAGGAGTTGC	14	12440009	0.848260403	4	12	29	0.85	1.230448921	0.45	0.285714286	0.5	14	3	0	17	2L:12439984-12440026	8	Elf	FBtr0080369|FBtr0333089|FBtr0333090|FBtr0344859	12439563|12439563|12439563|12439563	12440602|12441279|12440602|12440602	TTGAAGAA	8mer-A1	dme-miR-2b-2-5p
0.01	dme-miR-252-5p	7mer-A1	TACTTAA	2L	12440482	12440488	+	2L_12440482_12440488_+	0.782911824	0.782911824	0.782911824	0	Elf	FBtr0344859|FBtr0333090|FBtr0333089|FBtr0080369	12439563|12439563|12439563|12439563	12440602|12440602|12441279|12440602	2L	+	12440460	12440491	3'utr	Elf	FlyBase	G4236.1	ATTTAAAACCATTTGATTTTGCTACTTAAAAC	6	12440479	0.956390759	3	6	51	1	0.903089987	0	0.166666667	0.375	6	0	0	8	2L:12440460-12440491	7	Elf	FBtr0080369|FBtr0333089|FBtr0333090|FBtr0344859	12439563|12439563|12439563|12439563	12440602|12441279|12440602|12440602	TACTTAA	7mer-A1	dme-miR-252-5p
0.01	dme-miR-970-3p	8mer-A1	TCTTATGA	2L	12452005	12452012	-	2L_12452005_12452012_-	0.630790616	0.630790616	0.630790616	0	CG5418	FBtr0080382	12451943	12452060	2L	-	12451966	12452021	3'utr	CG5418	FlyBase	G10276.1	TTTAATTGTTCTTATGATTTGTCTTGGCACATTGGATCGATCTTAAGTTTACGAAT	10	12452012	0.9944873	6	9	113	0.833333333	1	0.083333333	0.2	0.333333333	10	2	0	10	2L:12451966-12452021	8	CG5418	FBtr0080382	12451943	12452060	TCTTATGA	8mer-A1	dme-miR-970-3p
0.01	dme-miR-9b-5p,dme-miR-9c-5p	6mer3-8	ACCAAA	2L	12455896	12455901	-	2L_12455896_12455901_-	1	1	1	0	bun	FBtr0299652|FBtr0300523|FBtr0339528	12455538|12455538|12455538	12457755|12457755|12457755	2L	-	12455650	12455934	3'utr	bun	FlyBase	G10281.2	GAAAATTATCATCCAAAATGAAAAGGGATTAAAACCAAATATGATACTCCAACTCCAAGTGCCGAAAACTAGCTGTCTACAGGGCAAACACCAATGGACAGACAAATCAGATAGACGGACGGACAGGACAGACTAATGTCACATCCCCCGAACACAGTAATTCTGTTGAAAAGTATTTCCCTTTATGATTTTTGTATTCAATTCAGAGAACCATCTTCATGCGTTTCATGTTTAGTTCTTCTCCTATGAGTTTTACGACTTAAGCCTCTTTTTAAGCTAACTATT	150	12455893	0.986153183	28	145	814	0.966850829	2.243038049	0.082872928	0.173333333	0.314917127	150	6	0	175	2L:12455650-12455934	6	bun	FBtr0339528|FBtr0300523|FBtr0299652	12455538|12455538|12455538	12457755|12457755|12457755	ACCAAA	6mer3-8	dme-miR-9b-5p,dme-miR-9c-5p
0.01	dme-miR-2b-2-5p	6mer2-7	TGAAGA	2L	12456336	12456341	-	2L_12456336_12456341_-	1	1	1	0	bun	FBtr0299652|FBtr0300523|FBtr0339528	12455538|12455538|12455538	12457755|12457755|12457755	2L	-	12456312	12456468	3'utr	bun	FlyBase	G10284.2	AAATATTGTGTAAAACTAAAAACTAAAATTGAGAACAAACTTCGAAAGTCGCCGACGAGGAAGATACATTGCAACAAAAATTTAAATCACACAAAATCAACATGATGGAAAAGCTAAAATTGTAAGATGAAGACAAACTCGTCCTATTTTTTGTTAA	51	12456323	0.977286609	18	49	270	0.965517241	1.748188027	0.172413793	0.137254902	0.24137931	51	2	0	56	2L:12456312-12456468	6	bun	FBtr0339528|FBtr0300523|FBtr0299652	12455538|12455538|12455538	12457755|12457755|12457755	TGAAGA	6mer2-7	dme-miR-2b-2-5p
0.01	dme-miR-988-3p	8mer-m1	ACAAGGGG	2L	12456705	12456712	-	2L_12456705_12456712_-	0.628234306	0.628234306	0.628234306	0	bun	FBtr0300524|FBtr0299656|FBtr0300522|FBtr0299652|FBtr0346622|FBtr0300523|FBtr0339528|FBtr0299658	12456575|12456575|12456575|12455538|12456575|12455538|12455538|12456575	12457755|12457755|12457755|12457755|12457755|12457755|12457755|12457755	2L	-	12456644	12456738	3'utr	bun	FlyBase	G10287.1	TTAATCCTAACTTTTATTGTAAAAATACAAGGGGAAATATTAACTACATCATAAATATGAATATGTTTCAAATTAAACAATGGATAACAAAAAAA	88	12456713	0.965473444	13	80	418	0.95412844	2.017033339	0.027522936	0.215909091	0.366972477	88	5	0	104	2L:12456644-12456738	8	bun	FBtr0299658|FBtr0339528|FBtr0300523|FBtr0346622|FBtr0299652|FBtr0300522|FBtr0299656|FBtr0300524	12456575|12455538|12455538|12456575|12455538|12456575|12456575|12456575	12457755|12457755|12457755|12457755|12457755|12457755|12457755|12457755	ACAAGGGG	8mer-m1	dme-miR-988-3p
0.01	dme-miR-14-3p	6mer2-7	AGACTG	2L	12457318	12457323	-	2L_12457318_12457323_-	1	1	1	0	bun	FBtr0300524|FBtr0299656|FBtr0300522|FBtr0299652|FBtr0299657|FBtr0346622|FBtr0300523|FBtr0300521|FBtr0339528|FBtr0299658	12456575|12456575|12456575|12455538|12457136|12456575|12455538|12456885|12455538|12456575	12457755|12457755|12457755|12457755|12457755|12457755|12457755|12457755|12457755|12457755	2L	-	12457211	12457561	5'utr	bun	FlyBase	G10290.1	AGCAATAGCAGCGCAGCGGCAGGCAGACTCACCCAAACATGTTAAGTTCGTGTTAGGTAGACTAGCCTGCTGTTAAGAATTGTTATGTTGTTGCTGGCTGTTAATCTGCTGCAGCCGCCGTTTTGTTAATTTCTCGATTGTGATATTTGTTTAACACACATACAGACCACCACACACACACACACTCATACGCATTTACACACACATCCATACGAAATACACACACAAACACACAGATAGACTGCACGCTAACAGCGGCTGCGGCTGGCGCTGTTAACGTCCGCTGTTAACTCGAAGCGAGTATAGGAGTTCTTTTAAATATCGCGCTGCTGCGCCTCCACATTTTTGTTT	3062	12457324	0.994606079	68	2920	18402	0.95735901	1.77815125	0.049793673	0.153494448	0.2869326	3062	98	57	3480	2L:12457211-12457561	6	bun	FBtr0299658|FBtr0339528|FBtr0300521|FBtr0300523|FBtr0346622|FBtr0299657|FBtr0299652|FBtr0300522|FBtr0299656|FBtr0300524	12456575|12455538|12456885|12455538|12456575|12457136|12455538|12456575|12456575|12456575	12457755|12457755|12457755|12457755|12457755|12457755|12457755|12457755|12457755|12457755	AGACTG	6mer2-7	dme-miR-14-3p
0.01	dme-miR-11-3p,dme-miR-308-3p	7mer-A1	TGTGATA	2L	12457417	12457423	-	2L_12457417_12457423_-	0.782911819	0.781420963	0.782166391	0.001054155	bun	FBtr0300524|FBtr0300524|FBtr0299656|FBtr0299656|FBtr0300522|FBtr0300522|FBtr0299652|FBtr0299652|FBtr0299657|FBtr0299657|FBtr0346622|FBtr0346622|FBtr0300523|FBtr0300523|FBtr0300521|FBtr0300521|FBtr0339528|FBtr0339528|FBtr0299658|FBtr0299658	12456575|12456575|12456575|12456575|12456575|12456575|12455538|12455538|12457136|12457136|12456575|12456575|12455538|12455538|12456885|12456885|12455538|12455538|12456575|12456575	12457755|12457755|12457755|12457755|12457755|12457755|12457755|12457755|12457755|12457755|12457755|12457755|12457755|12457755|12457755|12457755|12457755|12457755|12457755|12457755	2L	-	12457211	12457561	5'utr	bun	FlyBase	G10290.1	AGCAATAGCAGCGCAGCGGCAGGCAGACTCACCCAAACATGTTAAGTTCGTGTTAGGTAGACTAGCCTGCTGTTAAGAATTGTTATGTTGTTGCTGGCTGTTAATCTGCTGCAGCCGCCGTTTTGTTAATTTCTCGATTGTGATATTTGTTTAACACACATACAGACCACCACACACACACACACTCATACGCATTTACACACACATCCATACGAAATACACACACAAACACACAGATAGACTGCACGCTAACAGCGGCTGCGGCTGGCGCTGTTAACGTCCGCTGTTAACTCGAAGCGAGTATAGGAGTTCTTTTAAATATCGCGCTGCTGCGCCTCCACATTTTTGTTT	3062	12457424	0.994606079	68	2920	18402	0.95735901	1.77815125	0.049793673	0.153494448	0.2869326	3062	98	57	3480	2L:12457211-12457561	7	bun	FBtr0299658|FBtr0299658|FBtr0339528|FBtr0339528|FBtr0300521|FBtr0300521|FBtr0300523|FBtr0300523|FBtr0346622|FBtr0346622|FBtr0299657|FBtr0299657|FBtr0299652|FBtr0299652|FBtr0300522|FBtr0300522|FBtr0299656|FBtr0299656|FBtr0300524|FBtr0300524	12456575|12456575|12455538|12455538|12456885|12456885|12455538|12455538|12456575|12456575|12457136|12457136|12455538|12455538|12456575|12456575|12456575|12456575|12456575|12456575	12457755|12457755|12457755|12457755|12457755|12457755|12457755|12457755|12457755|12457755|12457755|12457755|12457755|12457755|12457755|12457755|12457755|12457755|12457755|12457755	TGTGATA	7mer-A1	dme-miR-11-3p,dme-miR-308-3p
0.01	dme-miR-970-3p	7mer-m8	TCTTATG	2L	12690454	12690460	-	2L_12690454_12690460_-	0.658999742	0.658999742	0.658999742	0	CG5525	FBtr0080411	12690334	12690537	2L	-	12690457	12690512	3'utr	CG5525	FlyBase	G10308.1	GTCTGCCTCTGATCAAGATCAATCTTCACGCAAATTCATCTAAAGTCTCACATCTT	12	12690472	0.806102959	5	11	88	0.916666667	0.740362689	0.333333333	0	0	12	0	1	11	2L:12690457-12690512	3	CG5525	FBtr0080411	12690334	12690537	TCTTATG	7mer-m8	dme-miR-970-3p
0.01	dme-miR-11-3p,dme-miR-308-3p	6mer3-8	CTGTGA	2L	12708635	12708640	+	2L_12708635_12708640_+	1	1	1	0	CG6180	FBtr0080398|FBtr0080398	12708543|12708543	12708680|12708680	2L	+	12708558	12708658	3'utr	CG6180	FlyBase	G4258.1	AACCATGCTTATATAAGCCAGTCTGAATTGGATTCAAATCTATTGTAACCTAGAAATTAAAGACACCTATGAACACTCTGTGAAACCCTCTGTTGCTGGCA	130	12708634	0.763928041	15	117	729	0.896774194	1.540954809	0.24516129	0.184615385	0.316129032	130	13	3	139	2L:12708558-12708658	6	CG6180	FBtr0080398|FBtr0080398	12708543|12708543	12708680|12708680	CTGTGA	6mer3-8	dme-miR-11-3p,dme-miR-308-3p
0.01	dme-miR-11-3p,dme-miR-308-3p	8mer-A1	CTGTGATA	2L	12713306	12713313	-	2L_12713306_12713313_-	0.631420864	0.631420864	0.631420864	0	Pih1D1	FBtr0089908|FBtr0089908	12713274|12713274	12713339|12713339	2L	-	12713276	12713327	3'utr	Pih1D1	FlyBase	G10347.1	ATGAATAATGCCCGCTGTGATAATGTTAATAAAGGCGCAAATTTTACAATTT	35	12713319	0.977756556	6	33	220	0.959183673	1.672097858	0.204081633	0.285714286	0.489795918	35	2	0	47	2L:12713276-12713327	8	Pih1D1	FBtr0089908|FBtr0089908	12713274|12713274	12713339|12713339	CTGTGATA	8mer-A1	dme-miR-11-3p,dme-miR-308-3p
0.01	dme-miR-252-5p	8mer-A1	GTACTTAA	2L	12744636	12744643	+	2L_12744636_12744643_+	0.632019044	0.632019044	0.632019044	0	MRP	FBtr0090015|FBtr0090023|FBtr0090024|FBtr0090019|FBtr0090018|FBtr0090027|FBtr0090020|FBtr0090014|FBtr0090021|FBtr0090025|FBtr0090028|FBtr0090029|FBtr0090017|FBtr0090016|FBtr0090013|FBtr0090026|FBtr0090022	12744170|12744170|12744170|12744170|12744170|12744170|12744170|12744170|12744170|12744170|12744170|12744170|12744170|12744170|12744170|12744170|12744170	12744807|12744807|12744807|12744807|12744807|12744807|12744807|12744806|12744807|12744807|12744807|12744807|12744807|12744807|12744807|12744807|12744807	2L	+	12744614	12744771	3'utr	MRP	FlyBase	G4271.1	CTTATGTATGCCACATATTTATGTACTTAAATTAACAAATCAGAAGATTGAGATACTACTTAAACTCCCTCAAGAATTTTTGCCTTCAACTGATAAGATCAGTACGAAAAACGGTCAATGTAGTTAAATCAATTTATTGAAACTTTTGTAGATTGTAT	56	12744635	0.854623124	15	52	464	0.935483871	1.462397998	0.064516129	0.107142857	0.193548387	56	3	1	58	2L:12744614-12744771	8	MRP	FBtr0090022|FBtr0090025|FBtr0090013|FBtr0090029|FBtr0090017|FBtr0090016|FBtr0090028|FBtr0090026|FBtr0090021|FBtr0090024|FBtr0090020|FBtr0090027|FBtr0090018|FBtr0090019|FBtr0090014|FBtr0090023|FBtr0090015	12744170|12744170|12744170|12744170|12744170|12744170|12744170|12744170|12744170|12744170|12744170|12744170|12744170|12744170|12744170|12744170|12744170	12744807|12744807|12744807|12744807|12744807|12744807|12744807|12744807|12744807|12744807|12744807|12744807|12744807|12744807|12744806|12744807|12744807	GTACTTAA	8mer-A1	dme-miR-252-5p
0.01	dme-miR-33-5p	6mer2-7	AATGCA	2L	12817079	12817084	-	2L_12817079_12817084_-	1	1	1	0	kek1	FBtr0332210	12816998	12819017	2L	-	12817051	12817098	3'utr	kek1	FlyBase	G10356.1	AAAGGCGGGCATTGAATGCATGAAAGCAACTGAATGAACAACAAAGCA	7	12817085	0.914460605	5	6	20	0.857142857	0.77815125	0	0	0	7	1	0	6	2L:12817051-12817098	6	kek1	FBtr0332210	12816998	12819017	AATGCA	6mer2-7	dme-miR-33-5p
0.01	dme-miR-277-3p	7mer-A1	GCATTTA	2L	12817260	12817266	-	2L_12817260_12817266_-	0.823349562	0.823349562	0.823349562	0	kek1	FBtr0332210	12816998	12819017	2L	-	12817247	12817290	3'utr	kek1	FlyBase	G10358.1	AAAAAAGAGCAAGAAAAAACCGTAGCATTTAAGTTGAACTTATG	6	12817268	0.962192479	3	5	24	0.833333333	0.698970004	0.166666667	0	0	6	1	0	5	2L:12817247-12817290	7	kek1	FBtr0332210	12816998	12819017	GCATTTA	7mer-A1	dme-miR-277-3p
0.01	dme-miR-14-3p	6mer3-8	AAGACT	2L	12817405	12817410	-	2L_12817405_12817410_-	1	1	1	0	kek1	FBtr0332210	12816998	12819017	2L	-	12817374	12817433	3'utr	kek1	FlyBase	G10359.1	AATAATATTTTTAAGGTAAACCAAAGACTTTTTTCTTTGCATCTAAATGAGCGCAGGAGT	76	12817403	0.911117367	11	72	541	0.956989247	1.949390007	0.096774194	0.197368421	0.344086022	76	4	0	89	2L:12817374-12817433	6	kek1	FBtr0332210	12816998	12819017	AAGACT	6mer3-8	dme-miR-14-3p
0.01	dme-miR-11-3p,dme-miR-308-3p	7mer-A1	TGTGATA	2L	12818801	12818807	-	2L_12818801_12818807_-	0.782911824	0.782911824	0.782911824	0	kek1	FBtr0332210|FBtr0332210	12816998|12816998	12819017|12819017	2L	-	12818785	12818864	3'utr	kek1	FlyBase	G10362.1	CTGATAGATAGCTCCGGGGTCCTAGGCGAGCAGCGATTATTGTGCAAGCGAACTGTTTGTGATAGTGTCTGACAAAAAGA	53	12818809	0.96985266	9	49	356	0.972972973	1.380211242	0.216216216	0.301886792	0.5	53	0	2	72	2L:12818785-12818864	7	kek1	FBtr0332210|FBtr0332210	12816998|12816998	12819017|12819017	TGTGATA	7mer-A1	dme-miR-11-3p,dme-miR-308-3p
0.01	dme-miR-9b-5p,dme-miR-9c-5p	6mer3-8	ACCAAA	2L	12818977	12818982	-	2L_12818977_12818982_-	0.999932268	1	0.999966134	4.79E-05	kek1	FBtr0332210	12816998	12819017	2L	-	12818935	12819074	stop_codon	kek1	FlyBase	G10363.1	AGCAGCCGGAATTCGCCGGACGAGGGATACCAGGAAGGATGCGGCACGGATGTGTAAGCGCAGCGCTTCTCGGCGGAAGGAACGGCGAGGAAACCAAACCAAGAACTGACTAAACTTAACACAACTAAACAAGAGATATA	50	12818964	0.870300491	9	48	124	0.967741935	1.477121255	0.096774194	0.18	0.338709677	50	1	1	60	2L:12818935-12819074	6	kek1	FBtr0332210	12816998	12819017	ACCAAA	6mer3-8	dme-miR-9b-5p,dme-miR-9c-5p
0.01	dme-miR-277-3p	6mer3-8	TGCATT	2L	12978190	12978195	+	2L_12978190_12978195_+	1	1	1	0	Vha68-2	FBtr0305551|FBtr0336613|FBtr0080419|FBtr0080420|FBtr0080418|FBtr0336614	12978068|12978068|12978068|12978068|12978068|12978068	12978607|12978607|12978607|12978607|12978607|12978607	2L	+	12978169	12978202	3'utr	Vha68-2	FlyBase	G4282.1	CAAACACCAACAATTCCGTGCTGCATTCGATGAA	6	12978182	0.931333273	2	6	24	1	0.77815125	0.166666667	0	0	6	0	0	6	2L:12978169-12978202	6	Vha68-2	FBtr0336614|FBtr0080418|FBtr0336613|FBtr0305551|FBtr0080420|FBtr0080419	12978068|12978068|12978068|12978068|12978068|12978068	12978607|12978607|12978607|12978607|12978607|12978607	TGCATT	6mer3-8	dme-miR-277-3p
0.01	dme-miR-996-3p,dme-miR-279-3p	8mer-A1	TCTAGTCA	2L	13001290	13001297	-	2L_13001290_13001297_-	0.631136783	0.631136783	0.631136783	0	Vha68-1	FBtr0336618|FBtr0080429	13000963|13000768	13001411|13001411	2L	-	13001280	13001347	3'utr	Vha68-1	FlyBase	G10383.1	AAACGAAATAAGAAACCAAAGCTAGGTTATTATTCGAATTCCCCATTCAATCTAGTCATATTTACATA	15	13001299	0.990715221	5	13	131	0.866666667	0.812913357	0.133333333	0	0	15	1	1	13	2L:13001280-13001347	8	Vha68-1	FBtr0080429|FBtr0336618	13000768|13000963	13001411|13001411	TCTAGTCA	8mer-A1	dme-miR-996-3p,dme-miR-279-3p
0.01	dme-miR-252-5p	7mer-m1	TACTTAG	2L	13013580	13013586	-	2L_13013580_13013586_-	0.825582373	0.825582373	0.825582373	0	CG9934	FBtr0301247|FBtr0080428	13013386|13013274	13013614|13013614	2L	-	13013544	13013606	3'utr	CG9934	FlyBase	G10387.1	CCCTTTAACCCATACTGCTATACTTAGGACTAGTTTAATGTGCAGTTTTAGTGTCTACCTATC	11	13013583	0.98895868	8	10	92	0.928571429	1.113943352	0.071428571	0.181818182	0.357142857	11	1	0	13	2L:13013544-13013606	7	CG9934	FBtr0080428	13013274	13013614	TACTTAG	7mer-m1	dme-miR-252-5p
0.01	dme-miR-33-5p	7mer-A1	AATGCAA	2L	13022236	13022242	-	2L_13022236_13022242_-	0.782911824	0.782911824	0.782911824	0	CG9932	FBtr0336617|FBtr0310277	13021866|13021866	13023322|13023322	2L	-	13022194	13022421	3'utr	CG9932	FlyBase	G10413.1	TTAGTTTCTACTACGGATTAGTTATGTTCTCATCATTAGTGCGAATGTTTTCCAGCAAACGGCGTCTTTGTAGCACAGTGTAGGCGTTAACACTACAAACAAAATGTTATCATTAAACTATAAGCAAACAAAAAGAACACATGTGGAATAGCGGGGCCATATTTAAATAGTTTAAACTTAATGCAAGGAAACATTTGAAAACAAAGCAAATCAAAACCAGAAGATATA	81	13022240	0.974564496	24	79	486	0.966292135	1.934498451	0.056179775	0.098765432	0.179775281	81	3	0	86	2L:13022194-13022421	7	CG9932	FBtr0336617|FBtr0310277	13021866|13021866	13023322|13023322	AATGCAA	7mer-A1	dme-miR-33-5p
0.01	dme-miR-277-3p	6mer2-7	GCATTT	2L	13022876	13022881	-	2L_13022876_13022881_-	1	1	1	0	CG9932	FBtr0336617|FBtr0089956|FBtr0336616|FBtr0310277	13021866|13022669|13022669|13021866	13023322|13023322|13023322|13023322	2L	-	13022865	13022997	3'utr	CG9932	FlyBase	G10417.1	CGAATACTTTGCAAATGGGATAAGCCGGAATTCTTAATGTAATTACTTGCTAGAACGGTGCAAAATGTAATTTAAACTAATCGTATTGTAACTTATCAAAGAGATAACTATAGAAGGCATTTTAATATAGAAC	32	13022876	0.967776255	15	29	202	0.891891892	1.041392685	0.108108108	0.15625	0.27027027	32	2	2	33	2L:13022865-13022997	6	CG9932	FBtr0089956|FBtr0336617|FBtr0310277|FBtr0336616	13022669|13021866|13021866|13022669	13023322|13023322|13023322|13023322	GCATTT	6mer2-7	dme-miR-277-3p
0.01	dme-miR-276a-3p	6mer2-7	GTTCCT	2L	13023079	13023084	-	2L_13023079_13023084_-	1	1	1	0	CG9932	FBtr0336617|FBtr0089956|FBtr0336616|FBtr0310277	13021866|13022669|13022669|13021866	13023322|13023322|13023322|13023322	2L	-	13023048	13023102	3'utr	CG9932	FlyBase	G10418.1	CACACCTAGTTGGAACATGTTCCTGCACTTTTACGTTTTTTCTAGAACCTAAGGT	21	13023085	0.975201836	5	19	162	0.916666667	1.342422681	0.125	0.142857143	0.25	21	2	0	22	2L:13023048-13023102	6	CG9932	FBtr0089956|FBtr0336617|FBtr0310277|FBtr0336616	13022669|13021866|13021866|13022669	13023322|13023322|13023322|13023322	GTTCCT	6mer2-7	dme-miR-276a-3p
0.01	dme-miR-282-5p	6mer2-7	GAGGCT	2L	13168888	13168893	+	2L_13168888_13168893_+	1	1	1	0	Sir2	FBtr0080434	13168640	13169551	2L	+	13168864	13168964	3'utr	Sir2	FlyBase	G4323.1	CGGATCCACTAGTTTACTCAATTCGAGGCTTTAGAGATCTGACCCTCGTTGCTTTACCACCAACCCCTTATGCCCAATCCCGTTTTGATATTTTTGAAAAA	49	13168894	0.981189427	15	47	343	0.95	1.45484486	0.216666667	0.224489796	0.366666667	49	2	1	57	2L:13168864-13168964	6	Sir2	FBtr0080434	13168640	13169551	GAGGCT	6mer2-7	dme-miR-282-5p
0.01	dme-miR-8-3p	6mer2-7	AGTATT	2L	13169017	13169022	+	2L_13169017_13169022_+	1	0.999639867	0.999819934	0.000254629	Sir2	FBtr0080434	13168640	13169551	2L	+	13169002	13169057	3'utr	Sir2	FlyBase	G4324.1	AACGCTGTAAATGTTAGTATTTTATTATATTAAGTTGTTATTGAGGCCTTTTTAGA	16	13169043	0.845895814	6	16	190	1	1.301029996	0.15	0.1875	0.35	16	0	0	20	2L:13169002-13169057	6	Sir2	FBtr0080434	13168640	13169551	AGTATT	6mer2-7	dme-miR-8-3p
0.01	dme-miR-33-5p	7mer-A1	AATGCAA	2L	13169181	13169187	+	2L_13169181_13169187_+	0.782911824	0.782911824	0.782911824	0	Sir2	FBtr0080434	13168640	13169551	2L	+	13169160	13169277	3'utr	Sir2	FlyBase	G4325.1	TAACATATTCAAAACTATGCAAATGCAAACGGAAAAATACGTTAGTTTTAGTTAAAAACTAGACACAAACACTCTGTATATAAGCACTCGCCCCTAATTTGTATTGTACATGATTCTT	16	13169177	0.979437784	10	16	112	1	1.255272505	0.333333333	0.125	0.222222222	16	0	0	18	2L:13169160-13169277	7	Sir2	FBtr0080434	13168640	13169551	AATGCAA	7mer-A1	dme-miR-33-5p
0.01	dme-miR-2b-2-5p	8mer-A1	TTGAAGAA	2L	13169746	13169753	-	2L_13169746_13169753_-	0.627005387	0.627005387	0.627005387	0	Sfmbt	FBtr0080492|FBtr0289981|FBtr0333236|FBtr0080491	13169647|13169647|13169647|13169647	13170451|13170451|13170451|13170451	2L	-	13169728	13169806	3'utr	Sfmbt	FlyBase	G10449.1	TTCCGGTGTCACACATCTCTGCAAGGAGGGCATTATTGGTGTAAGGCAAACTTTTGAAGAAGGCAACCTTAATGATAAA	24	13169754	0.852733185	6	24	116	1	1.491361694	0.193548387	0.25	0.419354839	24	0	0	31	2L:13169728-13169806	8	Sfmbt	FBtr0080492|FBtr0289981|FBtr0333236|FBtr0080491	13169647|13169647|13169647|13169647	13170451|13170451|13170451|13170451	TTGAAGAA	8mer-A1	dme-miR-2b-2-5p
0.01	dme-miR-980-3p	6mer3-8	GGCAGC	2L	13169905	13169910	-	2L_13169905_13169910_-	1	1	1	0	Sfmbt	FBtr0080492|FBtr0289981|FBtr0333236|FBtr0080491	13169647|13169647|13169647|13169647	13170451|13170451|13170451|13170451	2L	-	13169873	13169929	3'utr	Sfmbt	FlyBase	G10450.1	AGCGCAAGCAAATAACCCAGGCAGCATGCCCTCAACTTTCAGTCGTAAACGGAGCGA	23	13169903	0.898305652	4	23	65	1	1.447158031	0.035714286	0.217391304	0.357142857	23	0	0	28	2L:13169873-13169929	6	Sfmbt	FBtr0080492|FBtr0289981|FBtr0333236|FBtr0080491	13169647|13169647|13169647|13169647	13170451|13170451|13170451|13170451	GGCAGC	6mer3-8	dme-miR-980-3p
0.01	dme-miR-283-5p	8mer-A1	TGATATTA	2L	13178947	13178954	+	2L_13178947_13178954_+	0.592191741	0.592191741	0.592191741	0	CG5439	FBtr0080435	13178812	13178978	2L	+	13178876	13178970	3'utr	CG5439	FlyBase	G4333.1	TTTATCTATTTCGTTGTAGATATCTTTATCTATATGTGTAATAACGGAGTTGGTCCAAGTGTTGTAATCATTGATATTAAATAAAGTTAAGCCTT	51	13178946	0.986672498	8	51	490	1	1.740362689	0.090909091	0.058823529	0.127272727	51	0	0	55	2L:13178876-13178970	8	CG5439	FBtr0080435	13178812	13178978	TGATATTA	8mer-A1	dme-miR-283-5p
0.01	dme-miR-11-3p,dme-miR-308-3p	8mer-A1	CTGTGATA	2L	13180752	13180759	-	2L_13180752_13180759_-	0.631420864	0.631420864	0.631420864	0	CG31849	FBtr0080490|FBtr0080490	13180396|13180396	13180988|13180988	2L	-	13180720	13180786	3'utr	CG31849	FlyBase	G10472.1	AGCAGACAGGACAGACAGACCCGCCATCTGTGATAAGAAAAACCAGAACTAAACAATGAATTTATGA	48	13180760	0.95162593	4	46	143	0.947368421	1.73239376	0.157894737	0.145833333	0.280701754	48	3	0	54	2L:13180720-13180786	8	CG31849	FBtr0080490|FBtr0080490	13180396|13180396	13180988|13180988	CTGTGATA	8mer-A1	dme-miR-11-3p,dme-miR-308-3p
0.01	dme-bantam-3p	7mer-m8	TGATCTC	2L	13183895	13183901	-	2L_13183895_13183901_-	0.661614573	0.661614573	0.661614573	0	CG16974	FBtr0305555	13183847	13185416	2L	-	13183856	13183930	3'utr	CG16974	FlyBase	G10475.1	GGCGACCCTTCCTGTAGTTCCCATCATACTGATCTCCGTTGGGCAGGATGGCCCAACCTCTACCTTGTCTCTGTC	32	13183901	0.999830633	7	30	220	0.973684211	1.267171728	0.078947368	0.15625	0.289473684	32	0	1	37	2L:13183856-13183930	7	CG16974	FBtr0305555	13183847	13185416	TGATCTC	7mer-m8	dme-bantam-3p
0.01	dme-miR-308-3p	7mer-m1	TGTGATT	2L	13185071	13185077	-	2L_13185071_13185077_-	0.620202887	0.620202887	0.620202887	0	CG16974	FBtr0080489|FBtr0305555	13184945|13183847	13185416|13185416	2L	-	13185059	13185097	3'utr	CG16974	FlyBase	G10477.1	TGAAAAGAGAGCCCCCCATTTGTGATTTCATTACTTAAC	15	13185078	0.981420804	4	15	110	1	1.361727836	0.304347826	0.333333333	0.565217391	15	0	0	23	2L:13185059-13185097	7	CG16974	FBtr0305555|FBtr0080489	13183847|13184945	13185416|13185416	TGTGATT	7mer-m1	dme-miR-308-3p
0.01	dme-miR-277-3p	7mer-m8	TGCATTT	2L	13196492	13196498	+	2L_13196492_13196498_+	0.620203442	0.620203442	0.620203442	0	Edem2	FBtr0333235|FBtr0080438	13196270|13196270	13197281|13197281	2L	+	13196457	13196539	3'utr	Edem2	FlyBase	G4347.1	ATGCCACGAGTTATGGAACTCAGTTTAGGGATCTTTGCATTTCGTGGTTGGTTCTCAGGCAGGCAATTGGCTTCCTAGTGGCT	20	13196491	0.989274348	8	18	169	0.92	1.361727836	0.4	0.2	0.36	20	2	0	23	2L:13196457-13196539	7	Edem2	FBtr0333235|FBtr0080438	13196270|13196270	13197281|13197281	TGCATTT	7mer-m8	dme-miR-277-3p
0.01	dme-miR-11-3p,dme-miR-308-3p	6mer3-8	CTGTGA	2L	13197053	13197058	+	2L_13197053_13197058_+	0.999998058	1	0.999999029	1.34E-06	Edem2	FBtr0333235|FBtr0333235|FBtr0080438|FBtr0080438	13196270|13196270|13196270|13196270	13197281|13197281|13197281|13197281	2L	+	13197035	13197073	3'utr	Edem2	FlyBase	G4351.1	TTGTGGATGACAACATATCTGTGAATCGACTAGATGCAA	15	13197052	0.700675943	3	14	93	1	1.230448921	0.235294118	0.133333333	0.235294118	15	0	0	17	2L:13197035-13197073	6	Edem2	FBtr0333235|FBtr0333235|FBtr0080438|FBtr0080438	13196270|13196270|13196270|13196270	13197281|13197281|13197281|13197281	CTGTGA	6mer3-8	dme-miR-11-3p,dme-miR-308-3p
0.01	dme-miR-283-5p	6mer3-8	TGATAT	2L	13210453	13210458	+	2L_13210453_13210458_+	1	1	1	0	Pect	FBtr0080441|FBtr0080439|FBtr0080440|FBtr0334752	13210227|13210227|13210227|13210227	13210828|13210828|13210828|13210828	2L	+	13210313	13210469	3'utr	Pect	FlyBase	G4365.2	TCTTGTTTAGTATGTCGTCCCCTGATGATGGCGCTTTAATTTTTTGTTGCGTAAAAAGCGAAGCGACGCTGCCTGAGGATTCAGCGCACCGCTCTCTCGATTTCTAGTACAATTTTAGAATATCTGCACATGCGCCTTAATGATATAAGGTTATACA	604	13210443	0.937495122	37	580	4894	0.962264151	2.122543524	0.256894049	0.120860927	0.229317852	604	22	4	663	2L:13210313-13210469	6	Pect	FBtr0080441|FBtr0080439|FBtr0080440|FBtr0334752	13210227|13210227|13210227|13210227	13210828|13210828|13210828|13210828	TGATAT	6mer3-8	dme-miR-283-5p
0.01	dme-miR-33-5p	6mer2-7	AATGCA	2L	13210742	13210747	+	2L_13210742_13210747_+	1	1	1	0	Pect	FBtr0080441|FBtr0080439|FBtr0080440|FBtr0334752	13210227|13210227|13210227|13210227	13210828|13210828|13210828|13210828	2L	+	13210491	13210762	3'utr	Pect	FlyBase	G4366.1	CATTAACGTAGAATATTTAAAATCTAAATTTTATGTATGTAAGCTCAAAATTTGTAAATTCCCTTTAAAGTACGATGTAAGTGTGAGGAACAACAAAATTGTACGAATAGCATGTTATCCAAACTGTTGCCGAATTGAAAAGCCTTGTACGACTTGTATGTATATATATTCAGCAACGGAAGTAGGATGCCTGGATCAGGAAGTAGCTGCTTTTATCAAATGTAATCTCTGATACTTTGTCCTAATTTATTAATGCATATAGTAAGTGCGAG	211	13210712	0.985450504	44	201	1685	0.964980545	1.792391689	0.151750973	0.194312796	0.338521401	211	6	3	248	2L:13210491-13210762	6	Pect	FBtr0080441|FBtr0080439|FBtr0080440|FBtr0334752	13210227|13210227|13210227|13210227	13210828|13210828|13210828|13210828	AATGCA	6mer2-7	dme-miR-33-5p
0.01	dme-bantam-3p	6mer2-7	GATCTC	2L	13289481	13289486	+	2L_13289481_13289486_+	1	1	1	0	Uvrag	FBtr0334865|FBtr0080460	13289289|13289289	13289556|13289556	2L	+	13289438	13289492	3'utr	Uvrag	FlyBase	G4386.1	TGAACGGTAGTCCATTGCGATAATATTATTTTTAGTTGTTTAAGATCTCTGTGTA	19	13289487	0.991711212	6	19	200	1	1.414973348	0.730769231	0.210526316	0.423076923	19	0	0	26	2L:13289438-13289492	6	Uvrag	FBtr0334865|FBtr0080460	13289289|13289289	13289556|13289556	GATCTC	6mer2-7	dme-bantam-3p
0.01	dme-miR-283-5p	6mer3-8	TGATAT	2L	13301247	13301252	+	2L_13301247_13301252_+	1	1	1	0	CG31729	FBtr0344851|FBtr0080461|FBtr0344140|FBtr0080462	13301064|13301064|13301064|13301064	13301516|13301516|13301668|13301668	2L	+	13301201	13301303	3'utr	CG31729	FlyBase	G4409.1	AACTATTCTTTGTTTTGCCAATACCCGCACCAATCCCAAATATACGTGATATCAGGTTAAACTCCCCATCTTCGACACTACACTTTTCACTATGGTATTTTTG	91	13301242	0.886068369	16	86	597	0.953271028	2.008600172	0.102803738	0.142857143	0.271028037	91	5	0	102	2L:13301201-13301303	6	CG31729	FBtr0080461|FBtr0344851|FBtr0080462|FBtr0344140	13301064|13301064|13301064|13301064	13301516|13301516|13301668|13301668	TGATAT	6mer3-8	dme-miR-283-5p
0.01	dme-miR-277-3p	6mer3-8	TGCATT	2L	13301606	13301611	+	2L_13301606_13301611_+	1	1	1	0	CG31729	FBtr0344140|FBtr0080462	13301064|13301064	13301668|13301668	2L	+	13301505	13301634	3'utr	CG31729	FlyBase	G4412.1	AATGATAATTGTAACTATGACTAATAATGAAATCAATTACCATGGTATAAGAATTAAAATGTAAAACAAAAAATATAGATTTTGTATAAGGATTTAGAAATTGCATTGCATTGTGTAATAATAATAATAA	29	13301598	0.988315634	14	28	251	0.941176471	1.505149978	0.294117647	0.137931034	0.264705882	29	2	0	32	2L:13301505-13301634	6	CG31729	FBtr0080462|FBtr0344140	13301064|13301064	13301668|13301668	TGCATT	6mer3-8	dme-miR-277-3p
0.01	dme-miR-263a-5p	6mer3-8	GTGCCA	2L	13376042	13376047	+	2L_13376042_13376047_+	1	1	1	0	CG6565	FBtr0342631|FBtr0346420|FBtr0080468	13375839|13375839|13375839	13376165|13376404|13376165	2L	+	13375998	13376072	3'utr	CG6565	FlyBase	G4433.1	TCAGAGCAAGTGTGCAATAGGTGGAAGTTTTGCTCTTAACATGAGTGCCACTTTGATGAGAAACTTAAAAATAAA	9	13376050	0.976265819	6	8	49	0.888888889	0.903089987	0.111111111	0	0	9	1	0	8	2L:13375998-13376072	6	CG6565	FBtr0342631|FBtr0080468|FBtr0346420	13375839|13375839|13375839	13376165|13376165|13376404	GTGCCA	6mer3-8	dme-miR-263a-5p
0.01	dme-miR-277-3p	7mer-m8	TGCATTT	2L	13382254	13382260	+	2L_13382254_13382260_+	0.620203442	0.620203442	0.620203442	0	beta'COP	FBtr0080469	13382180	13382382	2L	+	13382246	13382296	3'utr	beta'COP	FlyBase	G4456.1	ACATTTCGTGCATTTCGAGCCACAGAATTCCGCGCATGCATTCACATTTGA	15	13382273	0.930221863	4	15	60	1	1.342422681	0.272727273	0.4	0.590909091	15	0	0	22	2L:13382246-13382296	7	beta'COP	FBtr0080469	13382180	13382382	TGCATTT	7mer-m8	dme-miR-277-3p
0.01	dme-miR-996-3p,dme-miR-279-3p	7mer-m8	TCTAGTC	2L	13385551	13385557	+	2L_13385551_13385557_+	0.661615645	0.661615645	0.661615645	0	loqs	FBtr0080497|FBtr0080498|FBtr0100220|FBtr0342632|FBtr0342633	13385231|13385231|13384666|13385231|13385231	13385671|13385671|13385671|13385671|13385671	2L	+	13385522	13385574	3'utr	loqs	FlyBase	G4461.1	AGACAAGCGTGTAATCGATATTGGAATCTTCTAGTCGCTTTCAAATTCTGAAA	64	13385550	0.987526409	6	64	568	1	1.944482672	0	0.28125	0.477272727	64	0	0	88	2L:13385522-13385574	7	loqs	FBtr0080498|FBtr0100220|FBtr0342632|FBtr0342633|FBtr0080497	13385231|13384666|13385231|13385231|13385231	13385671|13385671|13385671|13385671|13385671	TCTAGTC	7mer-m8	dme-miR-996-3p,dme-miR-279-3p
0.01	dme-miR-14-3p	7mer-A1	AGACTGA	2L	13394050	13394056	-	2L_13394050_13394056_-	0.823349562	0.823349562	0.823349562	0	RpL24	FBtr0342637	13393685	13394412	2L	-	13394034	13394074	3'utr	RpL24	FlyBase	G10595.1	AATTGAATATCCGAAGTTAGACTGAGAGTATAAAAATCGCA	15	13394058	0.801497233	2	15	75	1	1.361727836	0.086956522	0.266666667	0.52173913	15	0	0	23	2L:13394034-13394074	7	RpL24	FBtr0342637	13393685	13394412	AGACTGA	7mer-A1	dme-miR-14-3p
0.01	dme-miR-275-3p,dme-miR-306-5p	6mer3-8	GTACCT	2L	134009	134014	+	2L_134009_134014_+	1	1	1	0	Gs1	FBtr0078114|FBtr0078115	133681|133681	134472|134472	2L	+	133997	134030	5'utr	Gs1	FlyBase	G475.1	CGTTAATTTTTTGTACCTTTTAGATCAAACAAAC	13	134016	0.70171495	3	13	147	1	1.204119983	0	0.153846154	0.3125	13	0	0	16	2L:133997-134030	6	Gs1	FBtr0078115|FBtr0078114	133681|133681	134472|134472	GTACCT	6mer3-8	dme-miR-275-3p,dme-miR-306-5p
0.01	dme-miR-996-3p,dme-miR-279-3p	7mer-m8	TCTAGTC	2L	13502806	13502812	-	2L_13502806_13502812_-	0.661615645	0.661615645	0.661615645	0	B4	FBtr0080514|FBtr0332509|FBtr0080513	13502654|13500622|13502654	13504503|13504503|13504503	2L	-	13502752	13502841	3'utr	B4	FlyBase	G10603.1	AAGTAGAGTTTAGACACTAAGGTCCAGTTTCTAGTCTTAATTTGAAAACAAATATGAAGCCGTTTCGAAATGGAGACATGCCAAACTTTT	61	13502813	0.952635164	6	58	479	0.974025974	1.875061263	0.077922078	0.229508197	0.38961039	61	2	0	75	2L:13502752-13502841	7	B4	FBtr0080514|FBtr0332509|FBtr0080513	13502654|13500622|13502654	13504503|13504503|13504503	TCTAGTC	7mer-m8	dme-miR-996-3p,dme-miR-279-3p
0.01	dme-bantam-3p	6mer2-7	GATCTC	2L	13503093	13503098	-	2L_13503093_13503098_-	1	1	1	0	B4	FBtr0080514|FBtr0332509|FBtr0080513	13502654|13500622|13502654	13504503|13504503|13504503	2L	-	13503075	13503154	3'utr	B4	FlyBase	G10605.1	ATTGTATATTTGTAAAATAGCATAAACTTTTAGGGCAAAATGCCAAACTTTTACACGATCTCTCGTATTTTGTCGTTCTT	40	13503103	0.791648182	11	36	336	0.96	1.681241237	0.02	0.175	0.34	40	2	0	48	2L:13503075-13503154	6	B4	FBtr0080514|FBtr0332509|FBtr0080513	13502654|13500622|13502654	13504503|13504503|13504503	GATCTC	6mer2-7	dme-bantam-3p
0.01	dme-miR-996-3p,dme-miR-279-3p	7mer-A1	CTAGTCA	2L	13636744	13636750	+	2L_13636744_13636750_+	0.823349562	0.823349562	0.823349562	0	kuz	FBtr0342903|FBtr0080509|FBtr0080510	13636247|13636648|13636648	13636995|13638238|13639411	2L	+	13636728	13636757	3'utr	kuz	FlyBase	G4505.1	ATAGAATCGCCCGCTGCTAGTCATCGAACT	12	13636742	0.860059869	2	12	49	1	1.079181246	0.166666667	0	0	12	0	0	12	2L:13636728-13636757	7	kuz	FBtr0080510|FBtr0080509|FBtr0342903	13636648|13636648|13636247	13639411|13638238|13636995	CTAGTCA	7mer-A1	dme-miR-996-3p,dme-miR-279-3p
0.01	dme-miR-283-5p	8mer-m1	TGATATTT	2L	13637779	13637786	+	2L_13637779_13637786_+	0.555593223	0.555593223	0.555593223	0	kuz	FBtr0301412|FBtr0080509|FBtr0080510|FBtr0100660	13637495|13636648|13636648|13637320	13638238|13638238|13639411|13639411	2L	+	13637747	13637786	3'utr	kuz	FlyBase	G4509.1	AATTTCGTAATACAGAAAAAGCTGAAAGTGAATGATATTT	9	13637778	0.873734376	4	9	38	1	1.113943352	0.153846154	0.333333333	0.538461538	9	0	0	13	2L:13637747-13637786	8	kuz	FBtr0100660|FBtr0080510|FBtr0080509|FBtr0301412	13637320|13636648|13636648|13637495	13639411|13639411|13638238|13638238	TGATATTT	8mer-m1	dme-miR-283-5p
0.01	dme-miR-9b-5p,dme-miR-9c-5p	6mer3-8	ACCAAA	2L	13773512	13773517	+	2L_13773512_13773517_+	1	1	1	0	TM9SF4	FBtr0080532|FBtr0343657	13773482|13773482	13773905|13773905	2L	+	13773453	13773550	stop_codon	TM9SF4	FlyBase	G4524.1	AAGAATCTACGGAGCTGTGAAGATCGACTAAGCTGTGTCACCCACTCGTCACGCTGTACACCAAACTATCCTTGCAATATCATTCGATCATAAATATA	27	13773524	0.98178056	12	26	189	0.96875	1.491361694	0.0625	0.185185185	0.3125	27	1	0	31	2L:13773453-13773550	6	TM9SF4	FBtr0343657|FBtr0080532	13773482|13773482	13773905|13773905	ACCAAA	6mer3-8	dme-miR-9b-5p,dme-miR-9c-5p
0.01	dme-miR-11-3p,dme-miR-308-3p	6mer3-8	CTGTGA	2L	13782423	13782428	-	2L_13782423_13782428_-	1	1	1	0	CG16890	FBtr0329825|FBtr0329825|FBtr0343661|FBtr0343661	13782229|13782229|13782229|13782229	13782609|13782609|13782609|13782609	2L	-	13782411	13782462	3'utr	CG16890	FlyBase	G10642.1	GACACCAAATCTAAAGTTGAACTGGACATTAAGGCTGTGACTCTGATTGATT	21	13782440	0.743182755	7	20	134	0.966666667	1.462397998	0.233333333	0.333333333	0.533333333	21	1	0	29	2L:13782411-13782462	6	CG16890	FBtr0343661|FBtr0343661|FBtr0329825|FBtr0329825	13782229|13782229|13782229|13782229	13782609|13782609|13782609|13782609	CTGTGA	6mer3-8	dme-miR-11-3p,dme-miR-308-3p
0.01	dme-miR-980-3p	6mer3-8	GGCAGC	2L	1380777	1380782	-	2L_1380777_1380782_-	0.999969569	0.999990546	0.999980058	1.48E-05	lea	FBtr0329985|FBtr0077941	1380084|1380084	1381443|1381611	2L	-	1380723	1380813	3'utr	lea	FlyBase	G6798.1	TAGTGTATACACCCACTTAGATAGATCGATGGGCAGCATTTTGTTTGTTACTTAAGGGGTTCGTAATTAGTCTAAGCGTCCAGGCAGATAT	31	1380774	0.704633136	12	30	190	0.972972973	1.556302501	0.135135135	0.161290323	0.297297297	31	1	0	36	2L:1380723-1380813	6	lea	FBtr0077941|FBtr0329985	1380084|1380084	1381611|1381443	GGCAGC	6mer3-8	dme-miR-980-3p
0.01	dme-miR-14-3p	7mer-A1	AGACTGA	2L	1381143	1381149	-	2L_1381143_1381149_-	0.823349562	0.823349562	0.823349562	0	lea	FBtr0329985|FBtr0077941	1380084|1380084	1381443|1381611	2L	-	1381116	1381179	3'utr	lea	FlyBase	G6800.2	TGTCACAAATGAGAAATGTGACCAAGACTGAGACTGACAGAGTGCGAGATTCGTGTGAGGATTA	1386	1381151	0.978131239	10	1347	4095	0.975609756	2.369745808	0.387269482	0.164502165	0.311124331	1386	35	6	1640	2L:1381116-1381179	7	lea	FBtr0077941|FBtr0329985	1380084|1380084	1381611|1381443	AGACTGA	7mer-A1	dme-miR-14-3p
0.01	dme-miR-11-3p,dme-miR-308-3p	7mer-A1	TGTGATA	2L	13819396	13819402	+	2L_13819396_13819402_+	0.782911824	0.782911824	0.782911824	0	Sos	FBtr0080541|FBtr0080541	13819377|13819377	13819824|13819824	2L	+	13819333	13819416	lincRNA_intron-lincRNA_exon	Sos	FlyBase	G4579.1	AGATAAAGGTACGATGTTTCTTTACCCAAGTACAAACGAAGAATAATTTAAATTGCCTGGCGATGTGATAAGGACGAAAACTAC	33	13819387	0.974682324	9	29	191	0.868421053	1.041392685	0.368421053	0.151515152	0.263157895	33	3	2	33	2L:13819333-13819416	7	Sos	FBtr0080541|FBtr0080541	13819377|13819377	13819824|13819824	TGTGATA	7mer-A1	dme-miR-11-3p,dme-miR-308-3p
0.01	dme-miR-33-5p	6mer2-7	AATGCA	2L	13819663	13819668	+	2L_13819663_13819668_+	1	1	1	0	Sos	FBtr0080541	13819377	13819824	2L	+	13819608	13819722	3'utr	Sos	FlyBase	G4582.1	AGACAGACAAAATACGCTCTCATTTACACACAACAGGCACGCGCATATGGATAGGAATGCAGGACACACAAACCAAGCAAGCAACCAAGCAACCAACAAGAAATGCAAACAAGAA	24	13819665	0.876529361	7	22	56	0.928571429	1.414973348	0.071428571	0.125	0.25	24	2	0	26	2L:13819608-13819722	6	Sos	FBtr0080541	13819377	13819824	AATGCA	6mer2-7	dme-miR-33-5p
0.01	dme-miR-282-5p	6mer2-7	GAGGCT	2L	13824070	13824075	-	2L_13824070_13824075_-	1	1	1	0	tam	FBtr0080571	13823978	13824139	2L	-	13824042	13824098	3'utr	tam	FlyBase	G10648.1	ACTCAGGAAGTCAAGGAGACTTGGAGGCTGTTACTAGTTCCTCTTAAATTGTAAGGC	28	13824077	0.814754382	7	26	155	0.96875	1.491361694	0.125	0.107142857	0.21875	28	1	0	31	2L:13824042-13824098	6	tam	FBtr0080571	13823978	13824139	GAGGCT	6mer2-7	dme-miR-282-5p
0.01	dme-miR-317-3p	6mer3-8	TGTGTT	2L	13827997	13828002	-	2L_13827997_13828002_-	1	1	1	0	Arpc1	FBtr0080569|FBtr0080570	13827939|13827939	13828215|13828215	2L	-	13827965	13828031	3'utr	Arpc1	FlyBase	G10654.1	AACTTCCATAATGGTTCCGAAAGTGTGTGTGTGTTTTAAAGTGTTTCACCTTTATAGCAAACTGAAT	11	13828020	0.978799198	7	11	103	1	1.079181246	0	0.090909091	0.166666667	11	0	0	12	2L:13827965-13828031	6	Arpc1	FBtr0080569|FBtr0080570	13827939|13827939	13828215|13828215	TGTGTT	6mer3-8	dme-miR-317-3p
0.01	dme-miR-8-3p	6mer2-7	AGTATT	2L	13828140	13828145	-	2L_13828140_13828145_-	1	0.999999999	0.999999999	0	Arpc1	FBtr0080569|FBtr0080570	13827939|13827939	13828215|13828215	2L	-	13828081	13828243	stop_codon	Arpc1	FlyBase	G10656.1	TGGCGGCATGCGCAACCTGCAGATCTAGTGCGGCCCGGAACGGACCAGCGTTACGTGTTATTGTCTGTTAGCGAGTGTGTTGGCCTGGCCAGGAGCGAAGTATTTGCCAAAATGTTTTCCAAAATCGCTTTTCCCATTGTTCTGTACCGTGCGAAAGCCTTTT	56	13828131	0.966847073	18	50	381	0.888888889	1.748188027	0.238095238	0.125	0.222222222	56	7	0	56	2L:13828081-13828243	6	Arpc1	FBtr0080569|FBtr0080570	13827939|13827939	13828215|13828215	AGTATT	6mer2-7	dme-miR-8-3p
0.01	dme-miR-11-3p,dme-miR-308-3p	7mer-m8	CTGTGAT	2L	13831861	13831867	-	2L_13831861_13831867_-	0.661615423	0.661615423	0.661615423	0	CG33649	FBtr0091626|FBtr0091626	13831480|13831480	13832624|13832624	2L	-	13831830	13831884	intron-3'utr	CG33649	FlyBase	G10670.1	GCTCTGCTTCTGGATGGCTGTGATCATGGCCGGGACTCGCAATCCCTGCTCTTAC	45	13831858	0.841147265	5	44	281	0.981132075	1.716003344	0.698113208	0.155555556	0.283018868	45	1	0	52	2L:13831830-13831884	7	CG33649	FBtr0091626|FBtr0091626	13831480|13831480	13832624|13832624	CTGTGAT	7mer-m8	dme-miR-11-3p,dme-miR-308-3p
0.01	dme-miR-11-3p,dme-miR-308-3p	8mer-A1	CTGTGATA	2L	13831960	13831967	-	2L_13831960_13831967_-	0.631420864	0.631420864	0.631420864	0	CG33649	FBtr0091626|FBtr0091626	13831480|13831480	13832624|13832624	2L	-	13831945	13831991	5'utr	CG33649	FlyBase	G10671.1	TTGTGCAACCGACTGTCATAAGGTCTGTGATAGAGCTGGAAACTACC	41	13831968	0.738875031	8	35	257	0.85106383	1.124938737	0.468085106	0.146341463	0.255319149	41	5	2	40	2L:13831945-13831991	8	CG33649	FBtr0091626|FBtr0091626	13831480|13831480	13832624|13832624	CTGTGATA	8mer-A1	dme-miR-11-3p,dme-miR-308-3p
0.01	dme-miR-190-5p	6mer3-8	ACATAT	2L	13899027	13899032	-	2L_13899027_13899032_-	1	1	1	0	Smg5	FBtr0080562	13898826	13899821	2L	-	13899020	13899087	3'utr	Smg5	FlyBase	G10676.1	GCTTCTGACTAGGCAATCCGCGTGATCCTCTTCGCAAGAACAAAGTATATGGTATACATATATATATA	16	13899062	0.788678145	5	15	102	0.95	1.278753601	0.2	0.1875	0.35	16	1	0	19	2L:13899020-13899087	6	Smg5	FBtr0080562	13898826	13899821	ACATAT	6mer3-8	dme-miR-190-5p
0.01	dme-bantam-3p	6mer3-8	TGATCT	2L	13899145	13899150	-	2L_13899145_13899150_-	1	1	1	0	Smg5	FBtr0080562	13898826	13899821	2L	-	13899133	13899216	3'utr	Smg5	FlyBase	G10677.1	TGTACCATGTCGTATTCAAGATTTCGCATTTCCTGTGTCGGGCTGGACTATGGATCCAAAAACTCTTGATCTTTCCTGCAGTTG	20	13899150	0.787885031	11	20	153	1	1.342422681	0.136363636	0.1	0.181818182	20	0	0	22	2L:13899133-13899216	6	Smg5	FBtr0080562	13898826	13899821	TGATCT	6mer3-8	dme-bantam-3p
0.01	dme-miR-317-3p	6mer3-8	TGTGTT	2L	14048795	14048800	+	2L_14048795_14048800_+	1	1	1	0	NimC4	FBtr0080592	14048763	14048863	2L	+	14048771	14048818	3'utr	NimC4	FlyBase	G4599.1	CAGGTTCATCCCTTGGCGTTGGGCTGTGTTATATCAACATTGATTGTT	44	14048799	0.978310372	8	43	408	0.957446809	1.653212514	0	0.068181818	0.127659574	44	2	0	45	2L:14048771-14048818	6	NimC4	FBtr0080592	14048763	14048863	TGTGTT	6mer3-8	dme-miR-317-3p
0.01	dme-miR-317-3p	7mer-m8	TGTGTTC	2L	14184655	14184661	-	2L_14184655_14184661_-	0.661614037	0.661614037	0.661614037	0	Dyrk2	FBtr0100447|FBtr0100448|FBtr0329933|FBtr0089289|FBtr0089290	14184476|14184476|14184476|14184476|14184476	14186137|14186137|14186065|14186137|14186137	2L	-	14184584	14184670	3'utr	Dyrk2	FlyBase	G10698.1	TTTACAAAGTGTGTTCGAATTTAACGTTTAGTATTAATTAAAAACAATGATAAACCTTTAATTATAAATATATACGTACGGATATAT	13	14184660	0.99276934	8	10	109	0.882352941	1.176091259	0.058823529	0.153846154	0.352941176	13	2	0	15	2L:14184584-14184670	7	Dyrk2	FBtr0100447|FBtr0100448|FBtr0329933|FBtr0089289|FBtr0089290	14184476|14184476|14184476|14184476|14184476	14186137|14186137|14186065|14186137|14186137	TGTGTTC	7mer-m8	dme-miR-317-3p
0.01	dme-miR-14-3p	6mer2-7	AGACTG	2L	14184939	14184944	-	2L_14184939_14184944_-	0.999999999	1	1	0	Dyrk2	FBtr0100447|FBtr0100448|FBtr0329933|FBtr0089289|FBtr0089290	14184476|14184476|14184476|14184476|14184476	14186137|14186137|14186065|14186137|14186137	2L	-	14184927	14185000	3'utr	Dyrk2	FlyBase	G10700.1	AAGACGGCAGACAGTTTGATATGAACTTGAGCTGGGTAAGATTGCTTACCAAATCCAGACTGTAATTTGAACGA	9	14184947	0.97246596	6	9	57	1	1.041392685	0.545454545	0.222222222	0.363636364	9	0	0	11	2L:14184927-14185000	6	Dyrk2	FBtr0100447|FBtr0100448|FBtr0329933|FBtr0089289|FBtr0089290	14184476|14184476|14184476|14184476|14184476	14186137|14186137|14186065|14186137|14186137	AGACTG	6mer2-7	dme-miR-14-3p
0.01	dme-miR-33-5p	8mer-A1	CAATGCAA	2L	14185290	14185297	-	2L_14185290_14185297_-	0.634551982	0.634551982	0.634551982	0	Dyrk2	FBtr0100447|FBtr0100448|FBtr0329933|FBtr0089289|FBtr0089290|FBtr0089288	14184476|14184476|14184476|14184476|14184476|14185024	14186137|14186137|14186065|14186137|14186137|14186137	2L	-	14185195	14185325	3'utr	Dyrk2	FlyBase	G10702.1	ACTACAGGAAATCAACTCTGTAGCCTGCCAATGCAAGATAAATTTGAATTCCGCTTGGATACATATACTTGATCCCATTAAACCAATCCATACGGAATACATGTCATAATTTAATGAAAACACATATTTAA	63	14185294	0.977292234	16	61	387	0.972222222	1.544068044	0.097222222	0.142857143	0.25	63	1	1	70	2L:14185195-14185325	8	Dyrk2	FBtr0100447|FBtr0100448|FBtr0329933|FBtr0089289|FBtr0089290|FBtr0089288	14184476|14184476|14184476|14184476|14184476|14185024	14186137|14186137|14186065|14186137|14186137|14186137	CAATGCAA	8mer-A1	dme-miR-33-5p
0.01	dme-miR-7-5p	6mer2-7	TCTTCC	2L	14185712	14185717	-	2L_14185712_14185717_-	1	1	1	0	Dyrk2	FBtr0100447|FBtr0336949|FBtr0100448|FBtr0329933|FBtr0089289|FBtr0089290|FBtr0089288	14184476|14185660|14184476|14184476|14184476|14184476|14185024	14186137|14186137|14186137|14186065|14186137|14186137|14186137	2L	-	14185664	14185790	3'utr	Dyrk2	FlyBase	G10704.1	TATTTCGCTACTGCCATAGCTAAAGGTATTCAAAATCGTATTCACACCCACAAACCCTTCCTGAAAAGTATTCTCTTCCCTCCAACTCCCTCCATCCTTTTACACTGTATTCAAAATGAACAAACCA	467	14185715	0.984860647	17	458	3806	0.979890311	2.428134794	0.142595978	0.139186296	0.265082267	467	10	1	536	2L:14185664-14185790	6	Dyrk2	FBtr0100447|FBtr0336949|FBtr0100448|FBtr0329933|FBtr0089289|FBtr0089290|FBtr0089288	14184476|14185660|14184476|14184476|14184476|14184476|14185024	14186137|14186137|14186137|14186065|14186137|14186137|14186137	TCTTCC	6mer2-7	dme-miR-7-5p
0.01	dme-miR-14-3p	7mer-A1	AGACTGA	2L	14325950	14325956	+	2L_14325950_14325956_+	0.823349562	0.823349562	0.823349562	0	wb	FBtr0305063	14325709	14326280	2L	+	14325937	14326000	3'utr	wb	FlyBase	G4600.1	CACTCTCATGGGCAGACTGATTTAGCTTTAAGCTAGCGCATCTTGATCCTCAGATAACCGAAAC	27	14325979	0.755398847	5	26	185	0.967741935	1.477121255	0.161290323	0.148148148	0.258064516	27	1	0	30	2L:14325937-14326000	7	wb	FBtr0305063	14325709	14326280	AGACTGA	7mer-A1	dme-miR-14-3p
0.01	dme-miR-11-3p,dme-miR-308-3p	6mer2-7	TGTGAT	2L	14327834	14327839	+	2L_14327834_14327839_+	1	1	1	0	wb	FBtr0302735|FBtr0302735|FBtr0302733|FBtr0302733|FBtr0302734|FBtr0302734|FBtr0302732|FBtr0302732|FBtr0302731|FBtr0302731	14327750|14327750|14327750|14327750|14327750|14327750|14327750|14327750|14327750|14327750	14328262|14328262|14328262|14328262|14328262|14328262|14328262|14328262|14328262|14328262	2L	+	14327814	14327918	3'utr	wb	FlyBase	G4602.2	AAAACTTTTTCCAAATGTATTGTGATCAATAACGAGTTTAGAGCCACCTATTTATAGCCCTTCACTGCCATATAAGTTAGGTTACTGTAGGATTAGCTTTGAATG	113	14327833	0.861015229	16	103	969	0.916030534	1.602059991	0.083969466	0.123893805	0.244274809	113	9	2	120	2L:14327814-14327918	6	wb	FBtr0302735|FBtr0302735|FBtr0302733|FBtr0302733|FBtr0302734|FBtr0302734|FBtr0302732|FBtr0302732|FBtr0302731|FBtr0302731	14327750|14327750|14327750|14327750|14327750|14327750|14327750|14327750|14327750|14327750	14328262|14328262|14328262|14328262|14328262|14328262|14328262|14328262|14328262|14328262	TGTGAT	6mer2-7	dme-miR-11-3p,dme-miR-308-3p
0.01	dme-miR-34-5p	8mer-A1	CACTGCCA	2L	14327876	14327883	+	2L_14327876_14327883_+	0.678407454	0.678407452	0.678407453	0	wb	FBtr0302735|FBtr0302733|FBtr0302734|FBtr0302732|FBtr0302731	14327750|14327750|14327750|14327750|14327750	14328262|14328262|14328262|14328262|14328262	2L	+	14327814	14327918	3'utr	wb	FlyBase	G4602.2	AAAACTTTTTCCAAATGTATTGTGATCAATAACGAGTTTAGAGCCACCTATTTATAGCCCTTCACTGCCATATAAGTTAGGTTACTGTAGGATTAGCTTTGAATG	113	14327874	0.861015229	16	103	969	0.916030534	1.602059991	0.083969466	0.123893805	0.244274809	113	9	2	120	2L:14327814-14327918	8	wb	FBtr0302735|FBtr0302733|FBtr0302734|FBtr0302732|FBtr0302731	14327750|14327750|14327750|14327750|14327750	14328262|14328262|14328262|14328262|14328262	CACTGCCA	8mer-A1	dme-miR-34-5p
0.01	dme-miR-317-3p	6mer3-8	TGTGTT	2L	14328085	14328090	+	2L_14328085_14328090_+	1	1	1	0	wb	FBtr0302735|FBtr0302733|FBtr0302734|FBtr0302732|FBtr0302731	14327750|14327750|14327750|14327750|14327750	14328262|14328262|14328262|14328262|14328262	2L	+	14328069	14328105	3'utr	wb	FlyBase	G4605.1	ACGGCTTATCAAAAATTGTGTTTATCGAATCTCCAGT	15	14328084	0.802460095	4	13	125	0.944444444	1.230448921	0.222222222	0.2	0.333333333	15	1	0	17	2L:14328069-14328105	6	wb	FBtr0302735|FBtr0302733|FBtr0302734|FBtr0302732|FBtr0302731	14327750|14327750|14327750|14327750|14327750	14328262|14328262|14328262|14328262|14328262	TGTGTT	6mer3-8	dme-miR-317-3p
0.01	dme-miR-282-5p	6mer2-7	GAGGCT	2L	14345435	14345440	+	2L_14345435_14345440_+	1	1	1	0	CG33090	FBtr0343674|FBtr0080624|FBtr0343675|FBtr0343673	14345339|14345339|14345339|14345339	14345790|14345790|14345795|14345795	2L	+	14345416	14345485	3'utr	CG33090	FlyBase	G4608.1	TTAGTTCGATTCTTCTTTTGAGGCTGAATGTGTAACGAGCTTATCGAGATGGTGCGAGTCGAGGAAGATG	33	14345434	0.911428974	3	33	274	1	1.591064607	0.512820513	0.181818182	0.307692308	33	0	0	39	2L:14345416-14345485	6	CG33090	FBtr0080624|FBtr0343674|FBtr0343673|FBtr0343675	14345339|14345339|14345339|14345339	14345790|14345790|14345795|14345795	GAGGCT	6mer2-7	dme-miR-282-5p
0.01	dme-miR-305-5p	7mer-m8	AGTACAA	2L	14345615	14345621	+	2L_14345615_14345621_+	0.64326431	0.643265945	0.643265127	1.13E-06	CG33090	FBtr0343674|FBtr0080624|FBtr0343675|FBtr0343673	14345339|14345339|14345339|14345339	14345790|14345790|14345795|14345795	2L	+	14345575	14345676	3'utr	CG33090	FlyBase	G4610.1	TTTAAAGCCAGTCACAAATCAAACTGCTACTCTCTGTTGAAGTACAACTACGCAATGGTATTCAAATGGAGCACAAGTCGTATTTAGATGTTAGCTAAGAGA	18	14345612	0.973984384	10	18	113	1	1.342422681	0.272727273	0.166666667	0.318181818	18	0	0	22	2L:14345575-14345676	7	CG33090	FBtr0080624|FBtr0343674|FBtr0343673|FBtr0343675	14345339|14345339|14345339|14345339	14345790|14345790|14345795|14345795	AGTACAA	7mer-m8	dme-miR-305-5p
0.01	dme-miR-988-3p	6mer3-8	ACAAGG	2L	14365390	14365395	+	2L_14365390_14365395_+	1	1	1	0	spel1	FBtr0080630|FBtr0309281	14365229|14365229	14365568|14366840	2L	+	14365340	14365416	5'utr	spel1	FlyBase	G4638.1	ACTGAATATTGCTCATCCATGGTTACAAACCATATTCTCCTGATTTGATTACAAGGCTACATCGAAAATGTTGTTTA	22	14365374	0.83156888	9	20	174	0.92	1.361727836	0.28	0.136363636	0.24	22	2	0	23	2L:14365340-14365416	6	spel1	FBtr0080630|FBtr0309281	14365229|14365229	14365568|14366840	ACAAGG	6mer3-8	dme-miR-988-3p
0.01	dme-miR-317-3p	8mer-A1	TGTGTTCA	2L	15011511	15011518	+	2L_15011511_15011518_+	0.631135192	0.631135192	0.631135192	0	l(2)35Bd	FBtr0080696	15011357	15011764	2L	+	15011502	15011532	3'utr	l(2)35Bd	FlyBase	G4656.1	ATGTTTGTTTGTGTTCATAGGTTTCAATTCA	45	15011510	0.73910665	3	45	557	1	1.698970004	0.08	0.111111111	0.2	45	0	0	50	2L:15011502-15011532	8	l(2)35Bd	FBtr0080696	15011357	15011764	TGTGTTCA	8mer-A1	dme-miR-317-3p
0.01	dme-miR-14-3p	6mer3-8	AAGACT	2L	15036518	15036520	-	2L_15036518_15036520_-	1	1	1	0	CIAPIN1	FBtr0080725	15036291	15036520	2L	-	15036494	15036532	intron-3'utr	CIAPIN1	FlyBase	G10734.2	TTTACATTTCAGACTTGTTTAGTTACTAATTACATTTAA	13	15036514	0.619005118	6	10	127	0.722222222	1.113943352	0.333333333	0.307692308	0.5	13	5	0	13	2L:15036494-15036532	3	CIAPIN1	FBtr0080725	15036291	15036520	AAGACT	6mer3-8	dme-miR-14-3p
0.01	dme-miR-190-5p	7mer-m1	CATATCT	2L	15045029	15045035	-	2L_15045029_15045035_-	0.765586663	0.765586663	0.765586663	0	ck	FBtr0080724|FBtr0343687|FBtr0080723	15044961|15044961|15044961	15045413|15045413|15045413	2L	-	15045016	15045043	3'utr	ck	FlyBase	G10744.1	CCTAACTGCATATCTGTACTGATGACGT	8	15045021	0.925497486	2	8	51	1	1.041392685	0	0.375	0.545454545	8	0	0	11	2L:15045016-15045043	7	ck	FBtr0080724|FBtr0343687|FBtr0080723	15044961|15044961|15044961	15045413|15045413|15045413	CATATCT	7mer-m1	dme-miR-190-5p
0.01	dme-miR-996-3p,dme-miR-279-3p	7mer-A1	CTAGTCA	2L	15064064	15064070	-	2L_15064064_15064070_-	0.823349562	0.823349562	0.823349562	0	vig	FBtr0080721|FBtr0080718	15062929|15062929	15064433|15064433	2L	-	15064044	15064091	3'utr	vig	FlyBase	G10763.1	AAGCAAGTGACCTCGTGTAAACTAGTCAGTGTCAGGCTAAGTTATCCT	10	15064069	0.795443369	5	10	62	1	1.079181246	0	0.2	0.333333333	10	0	0	12	2L:15064044-15064091	7	vig	FBtr0080718|FBtr0080721	15062929|15062929	15064433|15064433	CTAGTCA	7mer-A1	dme-miR-996-3p,dme-miR-279-3p
0.01	dme-miR-14-3p	6mer3-8	AAGACT	2L	15117761	15117766	+	2L_15117761_15117766_+	1	1	1	0	stc	FBtr0332473|FBtr0080706|FBtr0080705|FBtr0332474	15117654|15117654|15117654|15117654	15118069|15118069|15118069|15118069	2L	+	15117738	15117794	3'utr	stc	FlyBase	G4678.1	TGCAAATGGAAGCCTGGATGTGGAAGACTTATTGATTGAACCTAAATGAGGAAAATT	19	15117758	0.979937767	6	18	128	1	1.301029996	0.3	0.052631579	0.1	19	0	0	20	2L:15117738-15117794	6	stc	FBtr0332474|FBtr0080705|FBtr0080706|FBtr0332473	15117654|15117654|15117654|15117654	15118069|15118069|15118069|15118069	AAGACT	6mer3-8	dme-miR-14-3p
0.01	dme-miR-7-5p	6mer3-8	GTCTTC	2L	15504218	15504223	+	2L_15504218_15504223_+	1	1	1	0	lace	FBtr0080738|FBtr0343735	15503914|15503914	15505018|15504591	2L	+	15504161	15504321	3'utr	lace	FlyBase	G4695.1	ATTAATTATTTAGCATTTACCTCTACGTAGTTGTTATTGTATATGTAAAATCCAATCGTCTTCTTTGGTCGGCTGCTGCATTTTAAGTATTTATAGAAGAGAAAATGACAGCGCAATGTATTGGGCAAATCAGGGTTTGGTTACTTTTATAGCTAAGCTAA	77	15504226	0.843882716	21	71	628	0.936170213	1.245512668	0.308510638	0.168831169	0.319148936	77	2	4	88	2L:15504161-15504321	6	lace	FBtr0080738|FBtr0343735	15503914|15503914	15505018|15504591	GTCTTC	6mer3-8	dme-miR-7-5p
0.01	dme-miR-11-3p,dme-miR-308-3p	6mer3-8	CTGTGA	2L	15646806	15646811	-	2L_15646806_15646811_-	1	1	1	0	CG4587	FBtr0344774|FBtr0344774|FBtr0344773|FBtr0344773|FBtr0344775|FBtr0344775|FBtr0344778|FBtr0344778|FBtr0344780|FBtr0344780|FBtr0344779|FBtr0344779|FBtr0344777|FBtr0344777|FBtr0344776|FBtr0344776	15646334|15646334|15646334|15646334|15646334|15646334|15644181|15644181|15646334|15646334|15646334|15646334|15644181|15644181|15646334|15646334	15647834|15647834|15647834|15647834|15647834|15647834|15647834|15647834|15647834|15647834|15647834|15647834|15647834|15647834|15647834|15647834	2L	-	15646799	15646840	3'utr	CG4587	FlyBase	G10811.1	TGTAATCGTTCTAATTATTTTAGACTATACTGTGAGTTCTTT	10	15646804	0.985825752	2	9	85	1	1.041392685	0.090909091	0.1	0.181818182	10	0	0	11	2L:15646799-15646840	6	CG4587	FBtr0344779|FBtr0344779|FBtr0344780|FBtr0344780|FBtr0344776|FBtr0344776|FBtr0344777|FBtr0344777|FBtr0344773|FBtr0344773|FBtr0344774|FBtr0344774|FBtr0344778|FBtr0344778|FBtr0344775|FBtr0344775	15646334|15646334|15646334|15646334|15646334|15646334|15644181|15644181|15646334|15646334|15646334|15646334|15644181|15644181|15646334|15646334	15647834|15647834|15647834|15647834|15647834|15647834|15647834|15647834|15647834|15647834|15647834|15647834|15647834|15647834|15647834|15647834	CTGTGA	6mer3-8	dme-miR-11-3p,dme-miR-308-3p
0.01	dme-miR-14-3p	6mer3-8	AAGACT	2L	15647128	15647133	-	2L_15647128_15647133_-	1	1	1	0	CG4587	FBtr0344774|FBtr0344773|FBtr0344775|FBtr0344778|FBtr0344780|FBtr0344779|FBtr0344777|FBtr0344776	15646334|15646334|15646334|15644181|15646334|15646334|15644181|15646334	15647834|15647834|15647834|15647834|15647834|15647834|15647834|15647834	2L	-	15647112	15647146	3'utr	CG4587	FlyBase	G10812.1	ACTGAACAAATGGAAGACTTGAAATACCCGACAGC	5	15647122	0.903427731	2	4	20	1	0.77815125	0	0.2	0.333333333	5	0	0	6	2L:15647112-15647146	6	CG4587	FBtr0344779|FBtr0344780|FBtr0344776|FBtr0344777|FBtr0344773|FBtr0344774|FBtr0344778|FBtr0344775	15646334|15646334|15646334|15644181|15646334|15646334|15644181|15646334	15647834|15647834|15647834|15647834|15647834|15647834|15647834|15647834	AAGACT	6mer3-8	dme-miR-14-3p
0.01	dme-miR-965-3p	8mer-A1	TACGCTTA	2L	15727656	15727663	-	2L_15727656_15727663_-	0.625363099	0.625363099	0.625363099	0	CycE	FBtr0080777|FBtr0080773|FBtr0080776	15727579|15727579|15727579	15728880|15728880|15728880	2L	-	15727607	15727688	3'utr	CycE	FlyBase	G10821.1	ATTTAATTTTAAATAATTTCAGAACTACGCTTATATCCATGATTTGATGTTAATAAATAAACGATCGCAAAATCGTAAACTA	23	15727663	0.975729288	8	23	158	1	1.544068044	0.028571429	0.391304348	0.6	23	0	0	35	2L:15727607-15727688	8	CycE	FBtr0080773|FBtr0080776|FBtr0080777	15727579|15727579|15727579	15728880|15728880|15728880	TACGCTTA	8mer-A1	dme-miR-965-3p
0.01	dme-miR-317-3p	7mer-A1	GTGTTCA	2L	15727818	15727824	-	2L_15727818_15727824_-	0.823349562	0.823349562	0.823349562	0	CycE	FBtr0080777|FBtr0080775|FBtr0080773|FBtr0305561|FBtr0080776|FBtr0080774	15727579|15727782|15727579|15727782|15727579|15727782	15728880|15728880|15728880|15728880|15728880|15728880	2L	-	15727797	15727852	3'utr	CycE	FlyBase	G10822.1	CGTTAGCTTAGGCATAAATAACATGTAAGTGTTCATACGATTAAGGCTGGATTGAA	14	15727813	0.67459831	7	11	88	0.8125	0.812913357	0.0625	0.142857143	0.25	14	2	1	13	2L:15727797-15727852	7	CycE	FBtr0080773|FBtr0305561|FBtr0080776|FBtr0080774|FBtr0080777|FBtr0080775	15727579|15727782|15727579|15727782|15727579|15727782	15728880|15728880|15728880|15728880|15728880|15728880	GTGTTCA	7mer-A1	dme-miR-317-3p
0.01	dme-miR-275-3p,dme-miR-306-5p	6mer2-7	TACCTG	2L	15728514	15728519	-	2L_15728514_15728519_-	1	1	1	0	CycE	FBtr0080777|FBtr0080775|FBtr0080773|FBtr0305561|FBtr0080776|FBtr0080774	15727579|15727782|15727579|15727782|15727579|15727782	15728880|15728880|15728880|15728880|15728880|15728880	2L	-	15728499	15728582	3'utr	CycE	FlyBase	G10825.1	TATATATACACATACACTTATAGTATAGCAGACCAGACAAAACTGAATTAACCATTAGACTAATACCTGCTGAAAAGGAGCACA	60	15728528	0.893784426	9	59	381	0.985294118	1.826074803	0.220588235	0.116666667	0.220588235	60	1	0	67	2L:15728499-15728582	6	CycE	FBtr0080773|FBtr0305561|FBtr0080776|FBtr0080774|FBtr0080777|FBtr0080775	15727579|15727782|15727579|15727782|15727579|15727782	15728880|15728880|15728880|15728880|15728880|15728880	TACCTG	6mer2-7	dme-miR-275-3p,dme-miR-306-5p
0.01	dme-bantam-3p	6mer3-8	TGATCT	2L	15765909	15765914	+	2L_15765909_15765914_+	1	1	1	0	CG3793	FBtr0305560|FBtr0080761	15765710|15765710	15766267|15766123	2L	+	15765881	15765936	3'utr	CG3793	FlyBase	G4713.1	TTATCCTACACAGAGACCCACTCACAAATGATCTAATTTGTATTAATTTAGTTGTT	72	15765909	0.982706057	6	70	523	0.976470588	1.618048097	0.235294118	0.152777778	0.282352941	72	1	1	83	2L:15765881-15765936	6	CG3793	FBtr0080761|FBtr0305560	15765710|15765710	15766123|15766267	TGATCT	6mer3-8	dme-bantam-3p
0.01	dme-miR-995-3p	8mer-A1	TGGTGCTA	2L	1594849	1594856	-	2L_1594849_1594856_-	0.625362449	0.625362449	0.625362449	0	CG31935	FBtr0077916	1594820	1595042	2L	-	1594845	1594882	3'utr	CG31935	FlyBase	G6814.1	AATCATGCTACTCAAATTGGTGTTATTGGTGCTATGCA	48	1594857	0.784968798	6	47	417	0.982758621	1.755874856	0.224137931	0.145833333	0.293103448	48	1	0	57	2L:1594845-1594882	8	CG31935	FBtr0077916	1594820	1595042	TGGTGCTA	8mer-A1	dme-miR-995-3p
0.01	dme-miR-252-5p	8mer-m1	GTACTTAG	2L	16040344	16040351	+	2L_16040344_16040351_+	0.655417341	0.655417341	0.655417341	0	beat-Ic	FBtr0343726|FBtr0080801|FBtr0343727	16039529|16039529|16039529	16041703|16040407|16041703	2L	+	16040319	16040374	3'utr	beat-Ic	FlyBase	G4730.1	GTGCTCAGTCACTGAAAATCAAAATGTACTTAGAATAAATACTATGTACTTCAAAC	11	16040343	0.96332242	3	10	64	1	1.041392685	0	0	0	11	0	0	11	2L:16040319-16040374	8	beat-Ic	FBtr0343726|FBtr0343727|FBtr0080801	16039529|16039529|16039529	16041703|16041703|16040407	GTACTTAG	8mer-m1	dme-miR-252-5p
0.01	dme-miR-7-5p	7mer-m8	GTCTTCC	2L	16041288	16041294	+	2L_16041288_16041294_+	0.705950524	0.705950524	0.705950524	0	beat-Ic	FBtr0343726|FBtr0343727	16039529|16039529	16041703|16041703	2L	+	16041240	16041305	3'utr	beat-Ic	FlyBase	G4732.1	AAACTGCATGCCGCCAGATTTTTGTAATCAAATCGTGTTGTGAAAGTTGTCTTCCCTAATTTATGC	6	16041286	0.991820514	5	5	59	1	0.84509804	0	0.166666667	0.285714286	6	0	0	7	2L:16041240-16041305	7	beat-Ic	FBtr0343726|FBtr0343727	16039529|16039529	16041703|16041703	GTCTTCC	7mer-m8	dme-miR-7-5p
0.01	dme-bantam-3p	6mer3-8	TGATCT	2L	16245846	16245851	-	2L_16245846_16245851_-	1	1	1	0	PRL-1	FBtr0332357|FBtr0080857|FBtr0080856|FBtr0332358	16245833|16245833|16245833|16245833	16247074|16247074|16247074|16247074	2L	-	16245829	16245885	3'utr	PRL-1	FlyBase	G10852.1	TTTTAAAATGTTAGTCATTACAAGGAAATAAAAATGATCTATATTAAAATTAACCAA	108	16245851	0.839246314	10	107	690	0.992	2.093421685	0.024	0.148148148	0.264	108	1	0	124	2L:16245829-16245885	6	PRL-1	FBtr0332357|FBtr0080857|FBtr0080856|FBtr0332358	16245833|16245833|16245833|16245833	16247074|16247074|16247074|16247074	TGATCT	6mer3-8	dme-bantam-3p
0.01	dme-miR-252-5p	8mer-A1	GTACTTAA	2L	16246491	16246498	-	2L_16246491_16246498_-	0.632019044	0.632019044	0.632019044	0	PRL-1	FBtr0332357|FBtr0080857|FBtr0080856|FBtr0332358	16245833|16245833|16245833|16245833	16247074|16247074|16247074|16247074	2L	-	16246386	16246523	3'utr	PRL-1	FlyBase	G10854.1	CATCTATATTCTAAAACTGTAAAATGTACTTAATCGCATATTAGTTTGAAGCTCAGCCCTCAAAAATTTGCATTATTTATATTTTGTTTTTTATCTTCTTTTCACTTCGTCCACTTTTCGCTATCAATGGGTGAAGGC	216	16246499	0.982459859	10	214	1606	0.988549618	2.413299764	0.053435115	0.171296296	0.316793893	216	3	0	259	2L:16246386-16246523	8	PRL-1	FBtr0332357|FBtr0080857|FBtr0080856|FBtr0332358	16245833|16245833|16245833|16245833	16247074|16247074|16247074|16247074	GTACTTAA	8mer-A1	dme-miR-252-5p
0.01	dme-miR-317-3p	7mer-A1	GTGTTCA	2L	16247030	16247036	-	2L_16247030_16247036_-	0.823349562	0.823349562	0.823349562	0	PRL-1	FBtr0332357|FBtr0080857|FBtr0080856|FBtr0332358	16245833|16245833|16245833|16245833	16247074|16247074|16247074|16247074	2L	-	16246892	16247134	stop_codon	PRL-1	FlyBase	G10856.1	AAGCCAAAGGCGAGACTAAAGCACAAAAATGGTCATAAGAATTCATGTTCTGTGCAATAGATTTCCAACACCATATGTATATTCCCACCAGACAAAAAGTGTTCATTTTTTCAAAAACAAAAAAAAAAAATGCAAGCGGATAGAAAAGCGCATACACAAATATGAATTGATAGGCAGCAATCCGTAAAATTGAACTAACCACAGAGAGCCCAAAAATATGGAAGGAGAAATTGAGTTACAGCC	175	16247053	0.98599814	31	153	1335	0.874371859	1.939519253	0.08040201	0.125714286	0.231155779	175	24	1	174	2L:16246892-16247134	7	PRL-1	FBtr0332357|FBtr0080857|FBtr0080856|FBtr0332358	16245833|16245833|16245833|16245833	16247074|16247074|16247074|16247074	GTGTTCA	7mer-A1	dme-miR-317-3p
0.01	dme-bantam-3p	7mer-A1	GATCTCA	2L	16260161	16260167	-	2L_16260161_16260167_-	0.823349562	0.823349562	0.823349562	0	twe	FBtr0080855|FBtr0331446|FBtr0331445|FBtr0331444	16259412|16259875|16259412|16259875	16260224|16260224|16260224|16260224	2L	-	16260116	16260201	3'utr	twe	FlyBase	G10872.1	TCTCGAATCGATCCACCTGCCATAAGCTCACAGAGATCTCAATGAGAAACGATGGCTGCCCAATTTTACTCATAGAATTATTTTGT	71	16260159	0.904819227	9	67	276	0.945054945	1.33243846	0.241758242	0.23943662	0.406593407	71	2	3	86	2L:16260116-16260201	7	twe	FBtr0331444|FBtr0331445|FBtr0331446|FBtr0080855	16259875|16259412|16259875|16259412	16260224|16260224|16260224|16260224	GATCTCA	7mer-A1	dme-bantam-3p
0.01	dme-miR-988-3p	6mer3-8	ACAAGG	2L	16263785	16263790	-	2L_16263785_16263790_-	0.999967632	0.999999999	0.999983816	2.29E-05	crp	FBtr0343814	16263554	16265520	2L	-	16263603	16263891	3'utr	crp	FlyBase	G10876.1	AAGTGTCCCTGCTCGGACGCCACTGTTGAGACCCGGATTTGAATTGAAGAAACTCTTCTTCGCTCAGCGCTGCCCCGCGGCTAGGCGTACCGCATTTTCCCACAAGGAGAGAGACTATGAGAATGATGAAGGATACAGCCAATGCATGCAAGGCAGCTACATTGTGTCAACCACGCCTGCTCGCCTGCTCGCCGCTCGTCCGCATTCGAAATATTTGATTAAGGAAACATTATGCAGGCCGTTCATAGTTAAAGGAAAAGAATCGTGAAGAATATATAAGCCAGATCAT	1543	16263774	0.869475913	49	1484	5951	0.960442118	2.314657086	0.038394415	0.103694102	0.195462478	1543	61	7	1651	2L:16263603-16263891	6	crp	FBtr0343814	16263554	16265520	ACAAGG	6mer3-8	dme-miR-988-3p
0.01	dme-miR-980-3p	6mer2-7	GCAGCT	2L	16263983	16263988	-	2L_16263983_16263988_-	1	0.9988065	0.99940325	0.000843932	crp	FBtr0343814	16263554	16265520	2L	-	16263892	16264032	3'utr	crp	FlyBase	G10877.1	CTTTCAACAAAAGAATGCGCACGTTTGAGCTAGAGGTCAATGCTGCAGCTGTCTGCCTTCGCCAAGCTGCGTCTGCGCTGTGCAATTTCAGTTTCTTCTTGACTTTGTTCAACACGTCTCATAGCTGCCAGCTAGGACACC	147	16263979	0.786876637	24	136	1139	0.951351351	1.643452676	0.064864865	0.19047619	0.356756757	147	6	3	176	2L:16263892-16264032	6	crp	FBtr0343814	16263554	16265520	GCAGCT	6mer2-7	dme-miR-980-3p
0.01	dme-miR-283-5p	6mer3-8	TGATAT	2L	16264517	16264522	-	2L_16264517_16264522_-	1	1	1	0	crp	FBtr0343814|FBtr0080854	16263554|16264419	16265520|16265520	2L	-	16264445	16264573	3'utr	crp	FlyBase	G10878.1	GTTCATAGGCGTACATTATATACTTTTGAATGGAACTTATTGAGTTTTTGTTGATATATTTGTGTAAAAAAATTTTAAGTCTAATTATGTAAGCGAGTGATGAGCGTAGGTGGTAAACATTAAACAAAG	56	16264525	0.988091356	21	52	484	0.939393939	1.491361694	0.454545455	0.160714286	0.287878788	56	3	1	62	2L:16264445-16264573	6	crp	FBtr0080854|FBtr0343814	16264419|16263554	16265520|16265520	TGATAT	6mer3-8	dme-miR-283-5p
0.01	dme-miR-9b-5p,dme-miR-9c-5p	6mer3-8	ACCAAA	2L	16265188	16265193	-	2L_16265188_16265193_-	1	1	1	0	crp	FBtr0343814|FBtr0080854	16263554|16264419	16265520|16265520	2L	-	16265152	16265242	3'utr	crp	FlyBase	G10884.1	TAGTAGCATCATCAGCAGCAGCAGCCACAGAAATGTTAAAGAGACTGTTACCAAACAGAGGCAGAGGCAAAAGAATGTAAATTAGTAAGAG	54	16265195	0.865602634	10	53	219	0.985294118	1.525044807	0.117647059	0.203703704	0.367647059	54	0	1	67	2L:16265152-16265242	6	crp	FBtr0080854|FBtr0343814	16264419|16263554	16265520|16265520	ACCAAA	6mer3-8	dme-miR-9b-5p,dme-miR-9c-5p
0.01	dme-miR-305-5p	7mer-A1	GTACAAA	2L	16290916	16290922	+	2L_16290916_16290922_+	0.782911824	0.782911824	0.782911824	0	pkaap	FBtr0080826	16290778	16291195	2L	+	16290875	16290957	3'utr	pkaap	FlyBase	G4749.1	AGAAGTCGCAACAGAAGCTCTCTCTAGTACCCTCTCCTTATGTACAAATTGTGTTGAACAAATCAAATACTTTACTTTAACTT	30	16290914	0.98682668	10	29	249	0.972972973	1.255272505	0.081081081	0.166666667	0.324324324	30	0	1	36	2L:16290875-16290957	7	pkaap	FBtr0080826	16290778	16291195	GTACAAA	7mer-A1	dme-miR-305-5p
0.01	dme-miR-33-5p	6mer2-7	AATGCA	2L	16296725	16296730	-	2L_16296725_16296730_-	1	1	1	0	heix	FBtr0080852	16296049	16297554	2L	-	16296717	16296746	3'utr	heix	FlyBase	G10904.1	AAGTTTCGCGAATCAAAATGCAGATTTACT	5	16296742	0.786109469	4	5	32	1	0.77815125	0.5	0.2	0.333333333	5	0	0	6	2L:16296717-16296746	6	heix	FBtr0080852	16296049	16297554	AATGCA	6mer2-7	dme-miR-33-5p
0.01	dme-miR-190-5p	7mer-m8	ACATATC	2L	16297344	16297350	-	2L_16297344_16297350_-	0.674514141	0.674514141	0.674514141	0	heix	FBtr0080852	16296049	16297554	2L	-	16297328	16297398	3'utr	heix	FlyBase	G10905.1	ATTTCGAATGCTGCTAGTCGCCCGTTTGATTCTAAACTTTTGAACTGAACATATCCTAGCCCTAATGGGTC	15	16297342	0.864212075	6	15	92	1	1.278753601	0.052631579	0.266666667	0.421052632	15	0	0	19	2L:16297328-16297398	7	heix	FBtr0080852	16296049	16297554	ACATATC	7mer-m8	dme-miR-190-5p
0.01	dme-miR-995-3p	6mer3-8	TGGTGC	2L	16297498	16297503	-	2L_16297498_16297503_-	1	1	1	0	heix	FBtr0080852	16296049	16297554	2L	-	16297455	16297520	3'utr	heix	FlyBase	G10906.1	CTGAATCAGTGAGAACCTGGTGCAATGTTTTAGGGAATTTCATTAGGTTTTAGTCAATGTGAGTAA	12	16297502	0.980502958	7	10	76	0.833333333	0.698970004	0.333333333	0	0	12	1	1	10	2L:16297455-16297520	6	heix	FBtr0080852	16296049	16297554	TGGTGC	6mer3-8	dme-miR-995-3p
0.01	dme-bantam-3p	6mer2-7	GATCTC	2L	16302062	16302067	-	2L_16302062_16302067_-	1	1	1	0	CG5869	FBtr0080851	16301654	16302076	2L	-	16302032	16302133	stop_codon	CG5869	FlyBase	G10914.2	GAGATACGCGAACTAGACGAACTCACCGAGGAGTGGCTGAAAGCCAAGCTCAAGTAGAGAGGTTTCGATCTCTGGGATCAATCAATCCGGGCCGTTGTCAAA	92	16302061	0.948172567	10	87	525	0.939130435	1.556302501	0.4	0.239130435	0.391304348	92	5	2	108	2L:16302032-16302133	6	CG5869	FBtr0080851	16301654	16302076	GATCTC	6mer2-7	dme-bantam-3p
0.01	dme-miR-275-3p,dme-miR-306-5p	6mer3-8	GTACCT	2L	16309163	16309168	+	2L_16309163_16309168_+	1	1	1	0	Syx5	FBtr0080831|FBtr0080832	16309130|16309130	16309274|16309274	2L	+	16309123	16309197	stop_codon	Syx5	FlyBase	G4760.1	ATGTCGTAATCAAACGCCAGTTGCCCATTAAAAGCCCCATGTACCTATCCATGTATACAGCTTTTTATTTTAATC	22	16309162	0.960240976	6	22	110	1	1.414973348	0	0.181818182	0.307692308	22	0	0	26	2L:16309123-16309197	6	Syx5	FBtr0080831|FBtr0080832	16309130|16309130	16309274|16309274	GTACCT	6mer3-8	dme-miR-275-3p,dme-miR-306-5p
0.01	dme-miR-996-3p,dme-miR-279-3p	6mer3-8	TCTAGT	2L	16309761	16309766	-	2L_16309761_16309766_-	1	1	1	0	cni	FBtr0080849|FBtr0337082|FBtr0080848	16309594|16309290|16309594	16309902|16309902|16309902	2L	-	16309728	16309781	3'utr	cni	FlyBase	G10925.1	ACTTCACTTGTAAATTCTAGTGTAAATCCATAAAGACATCTTGAAGCTTTGTTT	14	16309767	0.986721575	4	14	120	1	1.255272505	0	0.285714286	0.444444444	14	0	0	18	2L:16309728-16309781	6	cni	FBtr0080848|FBtr0337082|FBtr0080849	16309594|16309290|16309594	16309902|16309902|16309902	TCTAGT	6mer3-8	dme-miR-996-3p,dme-miR-279-3p
0.01	dme-bantam-3p	7mer-A1	GATCTCA	2L	16309879	16309885	-	2L_16309879_16309885_-	0.823349562	0.823349562	0.823349562	0	cni	FBtr0080849|FBtr0337082|FBtr0080848	16309594|16309290|16309594	16309902|16309902|16309902	2L	-	16309857	16309924	stop_codon	cni	FlyBase	G10926.1	TTATTCGCTCATCTCGACATAGGCAAGCTCTTGCCTGGGGATCTCAGTGTTGGCGCCAACGCATCAGC	32	16309877	0.98253826	7	29	219	0.891891892	1.51851394	0.081081081	0.15625	0.27027027	32	4	0	33	2L:16309857-16309924	7	cni	FBtr0080848|FBtr0337082|FBtr0080849	16309594|16309290|16309594	16309902|16309902|16309902	GATCTCA	7mer-A1	dme-bantam-3p
0.01	dme-miR-252-5p	7mer-m8	GTACTTA	2L	16313186	16313192	-	2L_16313186_16313192_-	0.671795737	0.671795737	0.671795737	0	cact	FBtr0080845|FBtr0080844|FBtr0337081|FBtr0080847	16313034|16313095|16313095|16313095	16313378|16313378|16313378|16313378	2L	-	16313141	16313216	3'utr	cact	FlyBase	G10928.1	TGCATCCAGGAAATGGAACCTTATGTACTTACTGTCCCGGCACGTGGGAATCCGAAACGAATAGAATTCCTTGTGT	120	16313193	0.983688937	6	118	919	0.985815603	2.1430148	0.14893617	0.166666667	0.290780142	120	2	0	139	2L:16313141-16313216	7	cact	FBtr0080847|FBtr0080845|FBtr0080844|FBtr0337081	16313095|16313034|16313095|16313095	16313378|16313378|16313378|16313378	GTACTTA	7mer-m8	dme-miR-252-5p
0.01	dme-miR-14-3p	6mer3-8	AAGACT	2L	16353615	16353620	+	2L_16353615_16353620_+	1	1	1	0	CG4455	FBtr0080836	16353552	16354539	2L	+	16353567	16353678	3'utr	CG4455	FlyBase	G4780.2	CACCTGGAGGATAGTGGTTTAGTAGTACTTCAATTTAGTAACGCGAAAAAGACTTAAATGCCAGCCAGAAACGAAAACCCATTAGTATGACTACAGATTTAGGTCCTAAGTT	43	16353625	0.976963338	12	42	167	1	1.73239376	0.148148148	0.209302326	0.37037037	43	0	0	54	2L:16353567-16353678	6	CG4455	FBtr0080836	16353552	16354539	AAGACT	6mer3-8	dme-miR-14-3p
0.01	dme-miR-184-3p	6mer2-7	CCGTCC	2L	16354263	16354268	+	2L_16354263_16354268_+	1	1	1	0	CG4455	FBtr0080836	16353552	16354539	2L	+	16354168	16354436	3'utr	CG4455	FlyBase	G4781.1	ACGCAACCCAATTTGCATTAAGAATCCGAATCGTACTAACAGACGAACTCTTCGTGATGCCTCGAATTTTGCACTACATTTTAAAACGCCGATTCCCGTCCCTTTATATACACAGGTTGTACTTAAATCGAAACCAAGTACTTAATAATTGTACCATGCCAATCATAGTTTAAGCGCCAATCTGCCGCCACGAATACATTTAAGAAATCTTCAGTTTGTGCATTTAGACCAGCATGAGTATCCTTCTATATATTGTGTCAAAAAAAACG	505	16354260	0.976422367	41	484	3115	0.953895072	1.93305321	0.06200318	0.194059406	0.352941176	505	23	6	600	2L:16354168-16354436	6	CG4455	FBtr0080836	16353552	16354539	CCGTCC	6mer2-7	dme-miR-184-3p
0.01	dme-miR-14-3p	6mer3-8	AAGACT	2L	16400240	16400245	-	2L_16400240_16400245_-	1	1	1	0	CG5888	FBtr0080880|FBtr0340234	16400173|16400173	16400500|16400500	2L	-	16400198	16400378	3'utr	CG5888	FlyBase	G10973.1	CTTAAAATTAATACTCCCATATATGTTCACCTGCTAAGTATCTTTTGAAATATAACACGATTTGTATCTTTAGTGTAAAAGTTTTGAAATAGTTGCTATCATTAAAGACTATAATTTTATGTTTGCTGATTGTAAGACTATAAAATCGAAAAGTTGGAAATATTACTGTATCAATAAACTT	80	16400248	0.988673082	27	74	699	0.91	1.959041392	0.2	0.2	0.36	80	9	0	91	2L:16400198-16400378	6	CG5888	FBtr0340234|FBtr0080880	16400173|16400173	16400500|16400500	AAGACT	6mer3-8	dme-miR-14-3p
0.01	dme-miR-275-3p,dme-miR-306-5p	6mer3-8	GTACCT	2L	16508867	16508872	-	2L_16508867_16508872_-	1	1	1	0	CG5953	FBtr0337091	16508076	16510135	2L	-	16508848	16508895	3'utr	CG5953	FlyBase	G10985.1	AAAAATATATAATATATATCATTGTACCTTATTTTGAAACAGAGATGT	37	16508873	0.93267216	6	35	410	0.957446809	1.352182518	0	0.216216216	0.382978723	37	1	1	45	2L:16508848-16508895	6	CG5953	FBtr0337091	16508076	16510135	GTACCT	6mer3-8	dme-miR-275-3p,dme-miR-306-5p
0.01	dme-miR-8-3p	8mer-A1	CAGTATTA	2L	16509284	16509291	-	2L_16509284_16509291_-	0.671698328	0.671698328	0.671698328	0	CG5953	FBtr0080873|FBtr0080874|FBtr0301144|FBtr0337091	16509118|16509118|16509118|16508076	16510135|16510135|16510135|16510135	2L	-	16509203	16509310	3'utr	CG5953	FlyBase	G10987.1	CGTCTAACTAGCAGAATCTCAGTATTAACTATAAAATACACTTTACATAGGGATCCAAGCATTTGCCATAGATCGTTTCCTTTGGGGCCCGATCGTCCACTTCTGGGT	29	16509292	0.986117033	8	24	210	0.833333333	1.397940009	0.2	0.034482759	0.066666667	29	5	0	25	2L:16509203-16509310	8	CG5953	FBtr0080874|FBtr0080873|FBtr0337091|FBtr0301144	16509118|16509118|16508076|16509118	16510135|16510135|16510135|16510135	CAGTATTA	8mer-A1	dme-miR-8-3p
0.01	dme-miR-9b-5p,dme-miR-9c-5p	7mer-m8	ACCAAAG	2L	16509468	16509474	-	2L_16509468_16509474_-	0.671795707	0.671795707	0.671795707	0	CG5953	FBtr0080873|FBtr0080874|FBtr0301144|FBtr0337091	16509118|16509118|16509118|16508076	16510135|16510135|16510135|16510135	2L	-	16509440	16509503	3'utr	CG5953	FlyBase	G10988.2	AAACACAAAAACCACAATATAGAACACAAACCAAAGTTACTTTCTATTCTGTTCGAAGGGCTGC	51	16509467	0.972894093	4	48	267	0.983333333	1.770852012	0.033333333	0.156862745	0.283333333	51	1	0	59	2L:16509440-16509503	7	CG5953	FBtr0080874|FBtr0080873|FBtr0337091|FBtr0301144	16509118|16509118|16508076|16509118	16510135|16510135|16510135|16510135	ACCAAAG	7mer-m8	dme-miR-9b-5p,dme-miR-9c-5p
0.01	dme-miR-305-5p	7mer-A1	GTACAAA	2L	16509900	16509906	-	2L_16509900_16509906_-	0.782911824	0.782911824	0.782911824	0	CG5953	FBtr0080873|FBtr0080874|FBtr0301144|FBtr0337091	16509118|16509118|16509118|16508076	16510135|16510135|16510135|16510135	2L	-	16509865	16510035	3'utr	CG5953	FlyBase	G10990.1	GGAGCCTTCTCGCCCCGCAGCATGGCAAGTGAATTCCATTTGATGAAATAGTCGACAGAGAGTAGTAGGCAAATACAGAGAACACAGTACAACTTATTTTTAGTTTGGCCAGGATCGGGGTCACCACTTGTACAAAGCTTGGCTTGAACGGGGGCAGTGTTACTTAGCCGG	95	16509908	0.970790249	16	86	518	0.880733945	1.681241237	0.330275229	0.126315789	0.23853211	95	12	1	96	2L:16509865-16510035	7	CG5953	FBtr0080874|FBtr0080873|FBtr0337091|FBtr0301144	16509118|16509118|16508076|16509118	16510135|16510135|16510135|16510135	GTACAAA	7mer-A1	dme-miR-305-5p
0.01	dme-miR-965-3p	6mer2-7	ACGCTT	2L	16662724	16662729	+	2L_16662724_16662729_+	1	1	1	0	CG42389	FBtr0335497	16661777	16663218	2L	+	16662710	16662741	3'utr	CG42389	FlyBase	G4879.1	ATGTAAAACAGCAGACGCTTCTTTCATTCTCA	20	16662731	0.620196093	2	20	110	1	1.397940009	0	0.2	0.36	20	0	0	25	2L:16662710-16662741	6	CG42389	FBtr0335497	16661777	16663218	ACGCTT	6mer2-7	dme-miR-965-3p
0.01	dme-miR-277-3p	7mer-m8	TGCATTT	2L	16662861	16662867	+	2L_16662861_16662867_+	0.620203442	0.620203442	0.620203442	0	CG42389	FBtr0335497	16661777	16663218	2L	+	16662828	16662873	3'utr	CG42389	FlyBase	G4880.1	GGGGGCTGCTATATTCGCTGGCAATCCAACTGTTGCATTTCACAAC	10	16662860	0.689674502	5	9	59	0.923076923	1.079181246	0.307692308	0.3	0.461538462	10	1	0	12	2L:16662828-16662873	7	CG42389	FBtr0335497	16661777	16663218	TGCATTT	7mer-m8	dme-miR-277-3p
0.01	dme-miR-277-3p	7mer-A1	GCATTTA	2L	16663031	16663037	+	2L_16663031_16663037_+	0.823349562	0.823349562	0.823349562	0	CG42389	FBtr0335497	16661777	16663218	2L	+	16663009	16663078	3'utr	CG42389	FlyBase	G4882.1	AATGTAATTGTTTCTTTCCATAGCATTTAATGTGAATTATACAAAACGGATTCTTATCTAAAAAACCAAG	32	16663021	0.860041263	9	30	305	0.947368421	1.255272505	0.289473684	0.125	0.263157895	32	1	1	36	2L:16663009-16663078	7	CG42389	FBtr0335497	16661777	16663218	GCATTTA	7mer-A1	dme-miR-277-3p
0.01	dme-miR-970-3p	6mer3-8	TCTTAT	2L	16663060	16663065	+	2L_16663060_16663065_+	1	1	1	0	CG42389	FBtr0335497	16661777	16663218	2L	+	16663009	16663078	3'utr	CG42389	FlyBase	G4882.1	AATGTAATTGTTTCTTTCCATAGCATTTAATGTGAATTATACAAAACGGATTCTTATCTAAAAAACCAAG	32	16663059	0.860041263	9	30	305	0.947368421	1.255272505	0.289473684	0.125	0.263157895	32	1	1	36	2L:16663009-16663078	6	CG42389	FBtr0335497	16661777	16663218	TCTTAT	6mer3-8	dme-miR-970-3p
0.01	dme-miR-283-5p	6mer3-8	TGATAT	2L	16681598	16681603	+	2L_16681598_16681603_+	1	1	1	0	squ	FBtr0080887|FBtr0335140|FBtr0305565	16681443|16681443|16681443	16681653|16681653|16681653	2L	+	16681583	16681620	3'utr	squ	FlyBase	G4898.1	AGAAAGAAAAATACTTGATATCATAGGGTAAACAAAAT	107	16681597	0.697261625	5	105	636	0.975206612	1.594760753	0.024793388	0.112149533	0.214876033	107	1	2	118	2L:16681583-16681620	6	squ	FBtr0305565|FBtr0335140|FBtr0080887	16681443|16681443|16681443	16681653|16681653|16681653	TGATAT	6mer3-8	dme-miR-283-5p
0.01	dme-miR-275-3p,dme-miR-306-5p	6mer3-8	GTACCT	2L	16705113	16705118	-	2L_16705113_16705118_-	1	1	1	0	CG31808	FBtr0303445	16704284	16705521	2L	-	16705095	16705140	3'utr	CG31808	FlyBase	G11015.1	AACGGAATTTCTCGCGCCTTTCGTACCTTTTGTATTGTAATAAGTC	23	16705111	0.707252985	6	21	227	0.903225806	1.447158031	0.064516129	0.304347826	0.483870968	23	3	0	28	2L:16705095-16705140	6	CG31808	FBtr0303445	16704284	16705521	GTACCT	6mer3-8	dme-miR-275-3p,dme-miR-306-5p
0.01	dme-miR-317-3p	7mer-m8	TGTGTTC	2L	16723429	16723435	-	2L_16723429_16723435_-	0.661614037	0.661614037	0.661614037	0	VhaSFD	FBtr0080940|FBtr0080941|FBtr0335143|FBtr0080942	16723230|16723230|16722881|16723230	16723818|16723818|16723818|16723992	2L	-	16723356	16723576	3'utr	VhaSFD	FlyBase	G11016.1	AAGTATTGAGAGAAAAATTCGATTTTTTGTTGGCATTCCAAAAAGCAATTCACTGTAATGGCAGAACAAATACAAGCAACTATCCTCTACAAATTGTTCCATTCAATTCGATTGTTTATATATTTTGTTGTTATTATTATTTGTGTTCTTAATTTTATGAGTGCGCCGCTGTACAGAGTTTTTCTAAACCAGATGATATGCGCTTCTTACGTTTATATAGT	35	16723436	0.991898932	15	34	375	0.953488372	1.612783857	0.209302326	0.171428571	0.325581395	35	2	0	41	2L:16723356-16723576	7	VhaSFD	FBtr0080941|FBtr0080940|FBtr0080942|FBtr0335143	16723230|16723230|16723230|16722881	16723818|16723818|16723992|16723818	TGTGTTC	7mer-m8	dme-miR-317-3p
0.01	dme-miR-988-3p	6mer3-8	ACAAGG	2L	16723847	16723852	-	2L_16723847_16723852_-	1	1	1	0	VhaSFD	FBtr0080942	16723230	16723992	2L	-	16723781	16723856	stop_codon	VhaSFD	FlyBase	G11019.1	AGAAACAAGGTGCCGCCCCCATCGCTGGCAAGGCCTAGGTGGTCTAATCAACAAGTCATCCATGCACAGGCACACA	11	16723846	0.999198389	6	10	24	0.916666667	1.041392685	0.083333333	0.090909091	0.166666667	11	1	0	11	2L:16723781-16723856	6	VhaSFD	FBtr0080942	16723230	16723992	ACAAGG	6mer3-8	dme-miR-988-3p
0.01	dme-miR-317-3p	6mer3-8	TGTGTT	2L	16730963	16730968	+	2L_16730963_16730968_+	1	1	1	0	CG31812	FBtr0290062	16730532	16731199	2L	+	16730914	16730974	3'utr	CG31812	FlyBase	G4920.1	CCATGGGGATTGTGGGGATCCACGGCTGGCTGTTGTTCAAGGCTCATATTGTGTTAAAAAT	9	16730962	0.985866227	4	9	74	1	1	0	0.111111111	0.2	9	0	0	10	2L:16730914-16730974	6	CG31812	FBtr0290062	16730532	16731199	TGTGTT	6mer3-8	dme-miR-317-3p
0.01	dme-miR-970-3p	6mer3-8	TCTTAT	2L	16733760	16733765	-	2L_16733760_16733765_-	1	0.661420676	0.830710338	0.239411719	glu	FBtr0080935	16733615	16733796	2L	-	16733725	16733790	3'utr	glu	FlyBase	G11040.1	CCTACTTCAATATTGTAGAATGTTTTCTTATCCTGTAAAGGGGCATGTTGTAAACTGCCTGGTAAT	11	16733778	0.991632759	7	10	102	0.923076923	1.079181246	0.230769231	0.181818182	0.307692308	11	1	0	12	2L:16733725-16733790	6	glu	FBtr0080935	16733615	16733796	TCTTAT	6mer3-8	dme-miR-970-3p
0.01	dme-miR-14-3p	6mer3-8	AAGACT	2L	16746943	16746948	+	2L_16746943_16746948_+	1	1	1	0	CG17912	FBtr0343767	16746627	16748781	2L	+	16746918	16746956	3'utr	CG17912	FlyBase	G4935.1	ATGGTTAACCGAAACGCACACTCATAAGACTAATCTGAA	13	16746942	0.941258907	4	12	50	0.928571429	1.113943352	0.214285714	0.076923077	0.142857143	13	1	0	13	2L:16746918-16746956	6	CG17912	FBtr0343767	16746627	16748781	AAGACT	6mer3-8	dme-miR-14-3p
0.01	dme-miR-317-3p	6mer3-8	TGTGTT	2L	16752067	16752072	+	2L_16752067_16752072_+	1	1	1	0	CG17912	FBtr0308803|FBtr0329944|FBtr0329945	16749426|16749426|16749606	16753704|16753704|16753704	2L	+	16752013	16752087	3'utr	CG17912	FlyBase	G4940.1	TAATTCCTTGACTTGTTGGTCTCAATTTAGCCTTTTCGATTGTCAATTTGCGGCTGTGTTATGTTAGTTAATCCA	49	16752071	0.792380795	14	45	571	0.93220339	1.740362689	0.186440678	0.183673469	0.322033898	49	4	0	55	2L:16752013-16752087	6	CG17912	FBtr0329944|FBtr0308803|FBtr0329945	16749426|16749426|16749606	16753704|16753704|16753704	TGTGTT	6mer3-8	dme-miR-317-3p
0.01	dme-miR-996-3p,dme-miR-279-3p	7mer-A1	CTAGTCA	2L	16835168	16835174	-	2L_16835168_16835174_-	0.823349562	0.823349562	0.823349562	0	CG13283	FBtr0080928	16835134	16835259	2L	-	16835142	16835202	3'utr	CG13283	FlyBase	G11085.1	AAAAAATAAAATGTATTGTTATATTTACCTAGTCATTGGAAATATACTTGTTATCAACATT	15	16835181	0.989186626	8	15	142	1	1.230448921	0.058823529	0.133333333	0.235294118	15	0	0	17	2L:16835142-16835202	7	CG13283	FBtr0080928	16835134	16835259	CTAGTCA	7mer-A1	dme-miR-996-3p,dme-miR-279-3p
0.01	dme-miR-308-3p	7mer-m1	TGTGATT	2L	16886094	16886100	+	2L_16886094_16886100_+	0.620202887	0.620202887	0.620202887	0	CG31743	FBtr0340171|FBtr0080947	16886024|16886024	16886319|16886319	2L	+	16885959	16886149	stop_codon	CG31743	FlyBase	G4977.1	ATATGAGGATGACTTTCGACTCTTTGACTACGCACTGGACGAGGTACTCGGCTTTGAGTTTGGCTAATTGTGAATGAAAAGCTGCTCTCTCAATATCCCCAAGTCACCACCATAACGCTTTCCACTGGAAAAGATTGTGATTTTAGGCTAGGACTTGTAGATTTAGGTGCACTCCCATGCGAATATTATTT	581	16886093	0.933615634	31	559	4781	0.963358779	1.896939372	0.116030534	0.111876076	0.21221374	581	17	7	631	2L:16885959-16886149	7	CG31743	FBtr0080947|FBtr0340171	16886024|16886024	16886319|16886319	TGTGATT	7mer-m1	dme-miR-308-3p
0.01	dme-miR-988-3p	6mer2-7	CAAGGG	2L	16886188	16886193	+	2L_16886188_16886193_+	1	1	1	0	CG31743	FBtr0340171|FBtr0080947	16886024|16886024	16886319|16886319	2L	+	16886177	16886224	3'utr	CG31743	FlyBase	G4978.1	ACAAATGTTTCCAAGGGTTTTTGACTGTAAAACTTAGTTATAATCATT	104	16886197	0.708366811	9	94	983	0.898305085	1.72427587	0.008474576	0.125	0.228813559	104	11	1	106	2L:16886177-16886224	6	CG31743	FBtr0080947|FBtr0340171	16886024|16886024	16886319|16886319	CAAGGG	6mer2-7	dme-miR-988-3p
0.01	dme-miR-33-5p	6mer2-7	AATGCA	2L	16887270	16887275	-	2L_16887270_16887275_-	1	1	1	0	CG6115	FBtr0080959|FBtr0345447	16887123|16887107	16887461|16887461	2L	-	16887235	16887296	3'utr	CG6115	FlyBase	G11091.1	AAAAAAATATATACATACTGAAATGCATATTGTTCGGCCAAAAGAAACGTAACCCAAAACAC	11	16887265	0.942020656	7	11	53	1	1.079181246	0.166666667	0.090909091	0.166666667	11	0	0	12	2L:16887235-16887296	6	CG6115	FBtr0345447|FBtr0080959	16887107|16887123	16887461|16887461	AATGCA	6mer2-7	dme-miR-33-5p
0.01	dme-miR-9b-5p,dme-miR-9c-5p	6mer2-7	CCAAAG	2L	16916602	16916607	+	2L_16916602_16916607_+	1	1	1	0	tweek	FBtr0340172|FBtr0304928|FBtr0340173|FBtr0304929|FBtr0304927|FBtr0304930	16916563|16916563|16916563|16916563|16916563|16916563	16917052|16917052|16917052|16917052|16917052|16917052	2L	+	16916550	16916630	stop_codon	tweek	FlyBase	G5006.1	CCCCCAACGAATTAGCCATGGCAGAGTAGCATCTATGACAGTTGACAATTACCCAAAGTCCTTCGATTTAGTCTAAGTAGC	21	16916617	0.930556028	11	18	129	0.807692308	1.322219295	0.307692308	0.142857143	0.307692308	21	5	0	21	2L:16916550-16916630	6	tweek	FBtr0340172|FBtr0304928|FBtr0340173|FBtr0304929|FBtr0304927|FBtr0304930	16916563|16916563|16916563|16916563|16916563|16916563	16917052|16917052|16917052|16917052|16917052|16917052	CCAAAG	6mer2-7	dme-miR-9b-5p,dme-miR-9c-5p
0.01	dme-miR-980-3p	7mer-m8	GGCAGCT	2L	16916732	16916738	+	2L_16916732_16916738_+	0.658999068	0.658999068	0.658999068	0	tweek	FBtr0340172|FBtr0304928|FBtr0340173|FBtr0304929|FBtr0304927|FBtr0304930	16916563|16916563|16916563|16916563|16916563|16916563	16917052|16917052|16917052|16917052|16917052|16917052	2L	+	16916659	16916803	3'utr	tweek	FlyBase	G5007.1	TTTTTATTATTTATTACCCTGGTTGACCTAGCATGCTTTAAGATTGAAACTGGCGGTATTATGTGGCCAGTATGGCAGCTTCATATATAATGTAAATGGTTTGCTCTCGTTCCCCTTCTTTTTAAGCGTATCTGTATACTCTTTC	349	16916731	0.863210858	24	343	2201	0.986516854	2.341434525	0.042696629	0.220630372	0.388764045	349	5	1	439	2L:16916659-16916803	7	tweek	FBtr0340172|FBtr0304928|FBtr0340173|FBtr0304929|FBtr0304927|FBtr0304930	16916563|16916563|16916563|16916563|16916563|16916563	16917052|16917052|16917052|16917052|16917052|16917052	GGCAGCT	7mer-m8	dme-miR-980-3p
0.01	dme-miR-9b-5p,dme-miR-9c-5p	7mer-A1	CCAAAGA	2L	1696897	1696903	+	2L_1696897_1696903_+	0.823349562	0.823349562	0.823349562	0	chinmo	FBtr0077878|FBtr0303933|FBtr0303935|FBtr0077877|FBtr0307047|FBtr0303934	1696148|1696856|1696148|1696148|1696148|1696856	1697837|1698617|1698617|1698617|1704682|1698617	2L	+	1696831	1697056	stop_codon	chinmo	FlyBase	G1044.2	ACGCCCAAGGTCAATGTGGAGCAATAGGATGAGGAGAAACGAGGAGATGCCCCCAGAGGATGCCCCCCAAAGAAGCTGCTTAGATTTAGGCTAAGAATCGATGAAACGACGGAGTGAAAGATAGACGAGTGATTTACGCGCGCGCAAAGAAGATGAAACATGACTACTGATGCAACTGCTGTTGCCCTCGGAGACCACCTACGACCAAGCTGGACAAGAAGCCCCA	130	1696891	0.99997418	23	124	515	0.95862069	1.841984805	0.296551724	0.069230769	0.165517241	130	5	1	139	2L:1696831-1697056	7	chinmo	FBtr0077877|FBtr0303935|FBtr0303934|FBtr0307047|FBtr0303933|FBtr0077878	1696148|1696148|1696856|1696148|1696856|1696148	1698617|1698617|1698617|1704682|1698617|1697837	CCAAAGA	7mer-A1	dme-miR-9b-5p,dme-miR-9c-5p
0.01	dme-miR-8-3p	6mer3-8	CAGTAT	2L	1697332	1697337	+	2L_1697332_1697337_+	1	1	1	0	chinmo	FBtr0077878|FBtr0303933|FBtr0303935|FBtr0077877|FBtr0307047|FBtr0303934	1696148|1696856|1696148|1696148|1696148|1696856	1697837|1698617|1698617|1698617|1704682|1698617	2L	+	1697312	1697342	3'utr	chinmo	FlyBase	G1046.1	CAAACCAAACCAATTAATGGCAGTATGAAAC	5	1697328	0.951202363	2	4	18	0.833333333	0.698970004	0	0.2	0.333333333	5	1	0	5	2L:1697312-1697342	6	chinmo	FBtr0077877|FBtr0303935|FBtr0303934|FBtr0307047|FBtr0303933|FBtr0077878	1696148|1696148|1696856|1696148|1696856|1696148	1698617|1698617|1698617|1704682|1698617|1697837	CAGTAT	6mer3-8	dme-miR-8-3p
0.01	dme-miR-33-5p	7mer-A1	AATGCAA	2L	1698804	1698810	+	2L_1698804_1698810_+	0.782911824	0.782911823	0.782911823	0	chinmo	FBtr0307047	1696148	1704682	2L	+	1698791	1698857	3'utr	chinmo	FlyBase	G1051.1	ATCTAAGATCCAAAATGCAATGGAAAATATTGAGAAAATCTGCCAAGGCTAGCAAGTTCTTGGCCTG	11	1698806	0.963622621	7	10	54	0.923076923	1.079181246	0.384615385	0.181818182	0.307692308	11	1	0	12	2L:1698791-1698857	7	chinmo	FBtr0307047	1696148	1704682	AATGCAA	7mer-A1	dme-miR-33-5p
0.01	dme-miR-275-3p,dme-miR-306-5p	6mer2-7	TACCTG	2L	1698964	1698969	+	2L_1698964_1698969_+	1	0.999999998	0.999999999	0	chinmo	FBtr0307047	1696148	1704682	2L	+	1698894	1699064	3'utr	chinmo	FlyBase	G1052.1	ATCGATAGCATGTGTGTATGCGTGGCCTCAGTTGTATAATGATAGAACCTAGATATAATATGTATTCGTATACCTGTAAACCTATACCTAAAAACTACTAAGCGCATATGTAGGAACACACTAGGCTCGCCAACGGAGAGGAGAGGAGAGAAGAGTTGAGATGGGTTTTAT	176	1698962	0.932441431	19	170	1206	0.965346535	2.290034611	0.069306931	0.142045455	0.252475248	176	7	0	195	2L:1698894-1699064	6	chinmo	FBtr0307047	1696148	1704682	TACCTG	6mer2-7	dme-miR-275-3p,dme-miR-306-5p
0.01	dme-miR-11-3p,dme-miR-308-3p	8mer-A1	CTGTGATA	2L	1699298	1699305	+	2L_1699298_1699305_+	0.631420864	0.631420863	0.631420864	0	chinmo	FBtr0307047|FBtr0307047	1696148|1696148	1704682|1704682	2L	+	1699255	1699336	3'utr	chinmo	FlyBase	G1054.1	ATGCAGATGCAGACTACCAGTGTCACCCGATCCCCAGTTTGTTCTGTGATATCGTTTTCAAGTTGCAAGAACGAGTGGCGTT	87	1699296	0.989004859	13	76	838	0.834951456	1.457377197	0.223300971	0.149425287	0.281553398	87	15	2	86	2L:1699255-1699336	8	chinmo	FBtr0307047|FBtr0307047	1696148|1696148	1704682|1704682	CTGTGATA	8mer-A1	dme-miR-11-3p,dme-miR-308-3p
0.01	dme-miR-14-3p	6mer2-7	AGACTG	2L	1700200	1700205	+	2L_1700200_1700205_+	1	0.999999998	0.999999999	0	chinmo	FBtr0307047	1696148	1704682	2L	+	1700191	1700246	3'utr	chinmo	FlyBase	G1058.1	TTTAGCCATAGACTGCGCAGTGACGAGATGAGCATGATACCACCACATAAACTTAT	25	1700199	0.904818819	4	25	116	1	1.431363764	0.444444444	0.08	0.148148148	25	0	0	27	2L:1700191-1700246	6	chinmo	FBtr0307047	1696148	1704682	AGACTG	6mer2-7	dme-miR-14-3p
0.01	dme-miR-9b-5p,dme-miR-9c-5p	6mer3-8	ACCAAA	2L	1700628	1700633	+	2L_1700628_1700633_+	1	0.999999999	0.999999999	0	chinmo	FBtr0307047	1696148	1704682	2L	+	1700589	1700643	3'utr	chinmo	FlyBase	G1062.1	TGTATACATCAATTTCGGCAAAGCAACTGAATGAGGCAAACCAAACAAAAAAAAA	826	1700620	0.976523064	5	816	1900	0.988974642	2.475671188	0.002205072	0.090799031	0.17199559	826	8	2	897	2L:1700589-1700643	6	chinmo	FBtr0307047	1696148	1704682	ACCAAA	6mer3-8	dme-miR-9b-5p,dme-miR-9c-5p
0.01	dme-miR-252-5p	7mer-m8	GTACTTA	2L	1701697	1701703	+	2L_1701697_1701703_+	0.671795737	0.671795736	0.671795736	0	chinmo	FBtr0307047	1696148	1704682	2L	+	1701675	1701712	3'utr	chinmo	FlyBase	G1068.1	AAAGCCCCTCAACAAGCCAATTGTACTTACGATTACTT	32	1701696	0.771457759	2	32	191	1	1.602059991	0	0.21875	0.375	32	0	0	40	2L:1701675-1701712	7	chinmo	FBtr0307047	1696148	1704682	GTACTTA	7mer-m8	dme-miR-252-5p
0.01	dme-miR-8-3p	6mer2-7	AGTATT	2L	1706674	1706679	+	2L_1706674_1706679_+	0.99998907	0.999999925	0.999994497	7.64E-06	cpb	FBtr0077881|FBtr0331630	1706226|1706226	1706777|1706962	2L	+	1706580	1706696	3'utr	cpb	FlyBase	G1081.1	AACTGTCCTCCCACATTGTTGCCGTTTGGAGTCGCGCTTCATCCAGAGTTCAGCCGAAAATGCCAACTTCGCCGCCCTCAAGACAGTATCCATAAGTATTTGTATCTTATTTGTAAT	35	1706680	0.98478382	12	33	237	0.956521739	1.342422681	0.108695652	0.285714286	0.456521739	35	1	1	44	2L:1706580-1706696	6	cpb	FBtr0331630|FBtr0077881	1706226|1706226	1706962|1706777	AGTATT	6mer2-7	dme-miR-8-3p
0.01	dme-miR-317-3p	6mer3-8	TGTGTT	2L	1706762	1706767	+	2L_1706762_1706767_+	1	1	1	0	cpb	FBtr0077881|FBtr0331630	1706226|1706226	1706777|1706962	2L	+	1706705	1706795	3'utr	cpb	FlyBase	G1081.2	TTTGCACCGAAGTCGAGGCACTTGCGTTTCGTTCTTAATCCTTCCGCGAATAAATATTGTGTTTATTAATTGTAACTTTGTGTTTGTGTGT	29	1706761	0.984897192	13	27	253	0.9375	1.176091259	0.15625	0.103448276	0.1875	29	1	1	30	2L:1706705-1706795	6	cpb	FBtr0331630|FBtr0077881	1706226|1706226	1706962|1706777	TGTGTT	6mer3-8	dme-miR-317-3p
0.01	dme-miR-308-3p	7mer-m1	TGTGATT	2L	1706843	1706849	+	2L_1706843_1706849_+	0.620202887	0.620202887	0.620202887	0	cpb	FBtr0331630	1706226	1706962	2L	+	1706817	1706869	3'utr	cpb	FlyBase	G1082.1	AAGCAAAATATTAACTGAAATCGCTTTGTGATTGTATTATCTGAGGAAATGCA	20	1706848	0.931265133	7	20	168	1	1.414973348	0.038461538	0.2	0.384615385	20	0	0	26	2L:1706817-1706869	7	cpb	FBtr0331630	1706226	1706962	TGTGATT	7mer-m1	dme-miR-308-3p
0.01	dme-miR-190-5p	6mer3-8	ACATAT	2L	1707198	1707203	-	2L_1707198_1707203_-	0.999999976	1	0.999999988	0	CG17660	FBtr0077912	1707130	1707771	2L	-	1707162	1707437	3'utr	CG17660	FlyBase	G6826.1	CGACTTGAATTCTTGTGCTGCTGCCCCTAACTACACTCGCAAAGGTGTATGAGTGAGCTGTTGGTGGTCGCCTCATTGTATGTATATAGCTGGTAACACAAGACGAAACGATCTATATAAATCTACGAGTATATTCTGTAATAACTATGATAAAACGCGACTATGCAAAGATTAAAAGTAATTGTCTAAGTAAGCACACAATCGTTTGCGTCACACACCTCAAGGTATTTAATTACATATTTTTAATCAAACGGTCTCCGATTTTCATAAATAAAT	213	1707176	0.824466227	44	193	1575	0.908745247	1.533299861	0.155893536	0.183098592	0.338403042	213	18	6	239	2L:1707162-1707437	6	CG17660	FBtr0077912	1707130	1707771	ACATAT	6mer3-8	dme-miR-190-5p
0.01	dme-miR-7-5p	7mer-A1	TCTTCCA	2L	1707615	1707621	-	2L_1707615_1707621_-	0.822066635	0.814477793	0.818272214	0.005366092	CG17660	FBtr0077912	1707130	1707771	2L	-	1707542	1707679	3'utr	CG17660	FlyBase	G6828.2	TAGTTCTATCCGCCATTGAGGAGGAAAACCCCTTATTGCTGCGCTGCGCTGACACTGATCTTCCAATTTCGAGAACCGTCTGTCCGGCCACGCCTTCTGAGCCCGTGTAAAATAATGTATGTAATCGTAGTTCCTTCT	180	1707631	0.801228029	29	162	1080	0.887892377	1.092545208	0.197309417	0.194444444	0.349775785	180	10	15	198	2L:1707542-1707679	7	CG17660	FBtr0077912	1707130	1707771	TCTTCCA	7mer-A1	dme-miR-7-5p
0.01	dme-miR-184-3p	6mer2-7	CCGTCC	2L	1711399	1711404	-	2L_1711399_1711404_-	1	1	1	0	frtz	FBtr0077911|FBtr0333545	1711300|1711300	1711751|1711751	2L	-	1711337	1711412	3'utr	frtz	FlyBase	G6837.1	AACTATTGCCGTCCCAGTTAGTGCAAAGCTTTAAATAGGAAAGTTTTACTCATAGGTTCTCTATACTCTTTACACA	57	1711406	0.982518515	9	46	376	0.830985915	1.770852012	0.028169014	0.210526316	0.366197183	57	12	0	59	2L:1711337-1711412	6	frtz	FBtr0077911|FBtr0333545	1711300|1711300	1711751|1711751	CCGTCC	6mer2-7	dme-miR-184-3p
0.01	dme-miR-7-5p	8mer-A1	GTCTTCCA	2L	1711693	1711700	-	2L_1711693_1711700_-	0.675381876	0.675381876	0.675381876	0	frtz	FBtr0333544|FBtr0077911|FBtr0333545	1711598|1711300|1711300	1711751|1711751|1711751	2L	-	1711678	1711714	3'utr	frtz	FlyBase	G6838.1	CGGTTAAGCGCTGCGTCTTCCAATCGTTTGTAACTAT	19	1711697	0.630435661	6	16	133	0.80952381	0.929418926	0.380952381	0.105263158	0.19047619	19	3	1	17	2L:1711678-1711714	8	frtz	FBtr0333544|FBtr0077911|FBtr0333545	1711598|1711300|1711300	1711751|1711751|1711751	GTCTTCCA	8mer-A1	dme-miR-7-5p
0.01	dme-miR-11-3p,dme-miR-308-3p	6mer3-8	CTGTGA	2L	1716306	1716311	-	2L_1716306_1716311_-	1	1	1	0	Rim2	FBtr0306167|FBtr0306167|FBtr0305618|FBtr0305618	1716242|1716242|1716242|1716242	1717102|1717102|1717102|1717102	2L	-	1716247	1716354	3'utr	Rim2	FlyBase	G6844.1	AAAACGTATTTCACTGATAATGAGCAAAGAACTAAGGAAACCACTGTGAATAATTGATTGCAATCCGATTTGATGGTGAAATCAATAAATACAACAATTTTGTTTAAA	191	1716304	0.959861953	16	174	855	0.909465021	1.742332282	0.230452675	0.219895288	0.386831276	191	19	3	221	2L:1716247-1716354	6	Rim2	FBtr0306167|FBtr0306167|FBtr0305618|FBtr0305618	1716242|1716242|1716242|1716242	1717102|1717102|1717102|1717102	CTGTGA	6mer3-8	dme-miR-11-3p,dme-miR-308-3p
0.01	dme-miR-190-5p	6mer3-8	ACATAT	2L	17367730	17367735	-	2L_17367730_17367735_-	1	1	1	0	Lrch	FBtr0080969|FBtr0080968	17367509|17367509	17368196|17368196	2L	-	17367698	17367814	3'utr	Lrch	FlyBase	G11109.1	CACCCATACGAGCGAAATATCGGGCCAAAATTACGACTAGCGATTAGTTGCATATTGAATACTGTTTTAAGTATGAATCACATATGAACATCCAAATATTTAGATATTTATCGAATT	15	17367731	0.970578688	11	14	85	0.9375	0.875061263	0.125	0.066666667	0.125	15	0	1	15	2L:17367698-17367814	6	Lrch	FBtr0080969|FBtr0080968	17367509|17367509	17368196|17368196	ACATAT	6mer3-8	dme-miR-190-5p
0.01	dme-miR-980-3p	7mer-m8	GGCAGCT	2L	17368997	17369003	-	2L_17368997_17369003_-	0.658999068	0.658999068	0.658999068	0	Lrch	FBtr0339797	17368740	17370818	2L	-	17368970	17369027	3'utr	Lrch	FlyBase	G11113.1	ATTGAAGGGAAGACAAAGCATTGAGGCAGCTGTAATCAGTCATACATTTTTTATGAAA	156	17369007	0.90037982	5	156	522	1	2.240549248	0.327586207	0.096153846	0.189655172	156	0	0	174	2L:17368970-17369027	7	Lrch	FBtr0339797	17368740	17370818	GGCAGCT	7mer-m8	dme-miR-980-3p
0.01	dme-miR-252-5p	8mer-A1	GTACTTAA	2L	17369156	17369163	-	2L_17369156_17369163_-	0.632019044	0.632019044	0.632019044	0	Lrch	FBtr0339797	17368740	17370818	2L	-	17369149	17369183	3'utr	Lrch	FlyBase	G11114.1	ATTAATTTAGGCATACTATTGTACTTAAACGATGA	14	17369164	0.732390734	2	14	116	1	1.146128036	0	0	0	14	0	0	14	2L:17369149-17369183	8	Lrch	FBtr0339797	17368740	17370818	GTACTTAA	8mer-A1	dme-miR-252-5p
0.01	dme-miR-275-3p,dme-miR-306-5p	6mer2-7	TACCTG	2L	17370113	17370118	-	2L_17370113_17370118_-	1	1	1	0	Lrch	FBtr0339797	17368740	17370818	2L	-	17370110	17370168	3'utr	Lrch	FlyBase	G11118.1	ATATAACTCGACTATAAGCAAAGCTACCTTTCAACGACTTCGATTGTGCATACCTGTAG	16	17370139	0.729741522	8	14	102	0.894736842	1.230448921	0.105263158	0.1875	0.315789474	16	2	0	17	2L:17370110-17370168	6	Lrch	FBtr0339797	17368740	17370818	TACCTG	6mer2-7	dme-miR-275-3p,dme-miR-306-5p
0.01	dme-miR-276a-3p	7mer-m8	AGTTCCT	2L	17370419	17370425	-	2L_17370419_17370425_-	0.631523795	0.631523795	0.631523795	0	Lrch	FBtr0339797	17368740	17370818	2L	-	17370389	17370437	3'utr	Lrch	FlyBase	G11120.1	GTTTAAACCCAAAGTTCCTTTCAAAAAAAACCTTTTCTATATTTATGTT	10	17370418	0.944142907	4	9	68	0.916666667	0.740362689	0.166666667	0.1	0.25	10	0	1	11	2L:17370389-17370437	7	Lrch	FBtr0339797	17368740	17370818	AGTTCCT	7mer-m8	dme-miR-276a-3p
0.01	dme-miR-277-3p	7mer-A1	GCATTTA	2L	17370582	17370588	-	2L_17370582_17370588_-	0.823349562	0.823349562	0.823349562	0	Lrch	FBtr0339797	17368740	17370818	2L	-	17370561	17370621	3'utr	Lrch	FlyBase	G11122.1	AAATTCCCCAAAAGACAAGCAGAACACATTGAGGCATTTAATGAGAGGAAACGCAAAGACT	108	17370592	0.760599074	6	99	433	0.949152542	2.049218023	0.025423729	0.074074074	0.152542373	108	6	0	112	2L:17370561-17370621	7	Lrch	FBtr0339797	17368740	17370818	GCATTTA	7mer-A1	dme-miR-277-3p
0.01	dme-miR-282-5p	6mer2-7	GAGGCT	2L	17370697	17370702	-	2L_17370697_17370702_-	1	1	1	0	Lrch	FBtr0339797	17368740	17370818	2L	-	17370662	17370755	3'utr	Lrch	FlyBase	G11123.2	CAATAGAGTTAAGAGAGCTGCTTTTGCGCTTTTCCACTGGGTAGTGAGTTCTTGAGGCTGCTTTTGTTTACTGCTTAGGATTACGTCCCATATT	232	17370703	0.807255448	19	224	2219	0.971119134	1.65160103	0.472924188	0.159482759	0.296028881	232	3	5	269	2L:17370662-17370755	6	Lrch	FBtr0339797	17368740	17370818	GAGGCT	6mer2-7	dme-miR-282-5p
0.01	dme-miR-8-3p	7mer-A1	AGTATTA	2L	17413196	17413202	+	2L_17413196_17413202_+	0.823349562	0.820747058	0.82204831	0.001840245	CG15141	FBtr0080979	17413170	17413499	2L	+	17413130	17413230	stop_codon	CG15141	FlyBase	G5019.1	GAGAACAATGCCAACCTGGGTCAGCCCTATTTCTGTCGCTAAACAGTTAGCACTCTATATTACTCTAGTATTACCCACATTCCCCCATGAAAGCGAAACAT	13	17413209	0.982462454	6	10	73	0.875	1.146128036	0.1875	0.153846154	0.3125	13	2	0	14	2L:17413130-17413230	7	CG15141	FBtr0080979	17413170	17413499	AGTATTA	7mer-A1	dme-miR-8-3p
0.01	dme-miR-277-3p	6mer2-7	GCATTT	2L	17413344	17413349	+	2L_17413344_17413349_+	1	1	1	0	CG15141	FBtr0080979	17413170	17413499	2L	+	17413245	17413396	3'utr	CG15141	FlyBase	G5019.2	TGTAAATTCTAAAGTTATATTTTATTTAAACAATAATCATTTTCAATTCACTTTTGTCAATAACGAAAAGTCGTAACAAGGCATCGGGCAATGAGATTCGCATTTCCCTCATTAAATTTATGTACATTGCGGTAAAATAGAATTATATAAGA	33	17413328	0.982462453	15	28	199	0.880952381	1.091080469	0.095238095	0.212121212	0.380952381	33	3	2	37	2L:17413245-17413396	6	CG15141	FBtr0080979	17413170	17413499	GCATTT	6mer2-7	dme-miR-277-3p
0.01	dme-miR-996-3p,dme-miR-279-3p	7mer-m8	TCTAGTC	2L	17415522	17415528	-	2L_17415522_17415528_-	0.661615645	0.661615645	0.661615645	0	Dif	FBtr0301577	17414905	17415684	2L	-	17415441	17415566	5'utr	Dif	FlyBase	G11145.1	ACAGCAAAACACACAACTGCACCAACAAATTAAACTTTTCTAGTCGTCTTTTTGTTTCAGTATTAATTATAATGATTACACAAATTTCTAGCTAAGAACCCCTGAGATCGATCGCTCACCAAATTC	218	17415529	0.992561497	18	210	2415	0.955172414	2.141449773	0.044827586	0.252293578	0.437931034	218	12	1	277	2L:17415441-17415566	7	Dif	FBtr0301577	17414905	17415684	TCTAGTC	7mer-m8	dme-miR-996-3p,dme-miR-279-3p
0.01	dme-miR-2b-2-5p	7mer-m8	TTGAAGA	2L	17415653	17415659	-	2L_17415653_17415659_-	0.631524168	0.631524168	0.631524168	0	Dif	FBtr0301577	17414905	17415684	2L	-	17415635	17415681	5'utr	Dif	FlyBase	G11146.1	AATTGGGTTACGGATAACTGATTTGAAGACAAAATGGGATAACGAGA	5	17415658	0.985592211	3	4	30	0.8	0.602059991	0	0	0	5	1	0	4	2L:17415635-17415681	7	Dif	FBtr0301577	17414905	17415684	TTGAAGA	7mer-m8	dme-miR-2b-2-5p
0.01	dme-miR-996-3p,dme-miR-279-3p	6mer2-7	CTAGTC	2L	17436913	17436918	-	2L_17436913_17436918_-	1	0.999780966	0.999890483	0.000154856	dl	FBtr0081006|FBtr0301383|FBtr0081005|FBtr0301384	17436828|17436828|17436828|17436828	17437047|17437047|17437047|17437047	2L	-	17436875	17436971	3'utr	dl	FlyBase	G11160.1	TTAAATCTAACCGACCTGGTCGTCGTCTAAATGATTGTTTAGTGCTGTAATAACTAGTCTTAAGGCGAAATGTAATGTGTTTTTGTAGGAAGTAAGG	29	17436912	0.841383862	14	26	255	0.90625	1.161368002	0.34375	0.103448276	0.1875	29	2	1	29	2L:17436875-17436971	6	dl	FBtr0081006|FBtr0301383|FBtr0081005|FBtr0301384	17436828|17436828|17436828|17436828	17437047|17437047|17437047|17437047	CTAGTC	6mer2-7	dme-miR-996-3p,dme-miR-279-3p
0.01	dme-miR-33-5p	8mer-m1	CAATGCAC	2L	17438894	17438901	-	2L_17438894_17438901_-	0.662435025	0.662435025	0.662435025	0	dl	FBtr0081007|FBtr0340250	17438644|17438644	17439788|17439788	2L	-	17438877	17439067	3'utr	dl	FlyBase	G11165.1	TGTTTTGAGATGGATGCTAGACATCTAACTGAATCCTACCTAGTCAAATAGCATCATATATATTTGATGTTTTCTTCGGTATACCAAAGACTACTTAACAAATCATCGCCCCCGATGACGTATTACTCGAATAGACTCTTTTAGAAACTATTAGAAAGCACTCAATCAATGCACAAATCCACTCACCCAGA	281	17438902	0.916373081	31	263	1689	0.949704142	1.904445041	0.159763314	0.170818505	0.310650888	281	14	3	321	2L:17438877-17439067	8	dl	FBtr0081007|FBtr0340250	17438644|17438644	17439788|17439788	CAATGCAC	8mer-m1	dme-miR-33-5p
0.01	dme-miR-275-3p,dme-miR-306-5p	6mer3-8	GTACCT	2L	17439328	17439333	-	2L_17439328_17439333_-	1	1	1	0	dl	FBtr0081007|FBtr0340250	17438644|17438644	17439788|17439788	2L	-	17439248	17439360	3'utr	dl	FlyBase	G11167.1	AAATTGAAACCGAAAACCCGATCATATGTACCTACAACACGGTGTGTATATTTTGTCTTATAGATCCAGCGCACTTGAGGCGGAAACGTCAGAAGACTGGCGGTGATCCCATG	84	17439334	0.953880843	10	80	370	0.95959596	1.977723605	0.303030303	0.154761905	0.282828283	84	4	0	95	2L:17439248-17439360	6	dl	FBtr0081007|FBtr0340250	17438644|17438644	17439788|17439788	GTACCT	6mer3-8	dme-miR-275-3p,dme-miR-306-5p
0.01	dme-miR-970-3p	6mer3-8	TCTTAT	2L	17460903	17460908	-	2L_17460903_17460908_-	0.983201758	1	0.991600879	0.011878121	BicD	FBtr0330226|FBtr0330225|FBtr0081002	17460815|17459603|17460815	17461665|17461725|17461725	2L	-	17460816	17460921	3'utr	BicD	FlyBase	G11186.1	CTAAGTTTTTGCGTCTTATTTAGCATTAATTGCAAACATAACTTATGATTTGTGCATTATTATTTAATACAATTAATAAATTGCAACGCAACAAAATTGAGCAAGA	13	17460914	0.994048428	9	10	127	0.846153846	0.740362689	0.384615385	0	0	13	1	1	11	2L:17460816-17460921	6	BicD	FBtr0330226|FBtr0330225|FBtr0081002	17460815|17459603|17460815	17461665|17461725|17461725	TCTTAT	6mer3-8	dme-miR-970-3p
0.01	dme-miR-283-5p	7mer-m8	TGATATT	2L	17461215	17461221	-	2L_17461215_17461221_-	0.620203088	0.620203088	0.620203088	0	BicD	FBtr0330226|FBtr0330225|FBtr0081002	17460815|17459603|17460815	17461665|17461725|17461725	2L	-	17461198	17461240	3'utr	BicD	FlyBase	G11189.1	GATGTTGAACAGATGGTATTGATATTGGCAACTGAAACATGCA	9	17461215	0.836989282	4	9	57	1	1.041392685	0.272727273	0.222222222	0.363636364	9	0	0	11	2L:17461198-17461240	7	BicD	FBtr0330226|FBtr0330225|FBtr0081002	17460815|17459603|17460815	17461665|17461725|17461725	TGATATT	7mer-m8	dme-miR-283-5p
0.01	dme-miR-317-3p	6mer3-8	TGTGTT	2L	17461499	17461504	-	2L_17461499_17461504_-	1	1	1	0	BicD	FBtr0330226|FBtr0305688|FBtr0330225|FBtr0081002	17460815|17461396|17459603|17460815	17461665|17462145|17461725|17461725	2L	-	17461430	17461674	stop_codon	BicD	FlyBase	G11191.1	AAGTTGTAAAGTCGTTGGAGTTCCTGCGGAAATGAGAGATTCCCAAAACCACATGATATACTGCGAACGTATTTGAGAACGAAGCTATATCCCAGCTGTATCCAACTACTATAACTATGTTTGTTTGTATTGTACTTGTATTTATTGAAAGTTTAGTTAGATGAAAGTTTTGTGTTAGGCAAGGGAGCAACAAACGGTTATTAACGGTTAGTTACTTAAACGTCCATTTAATTTAATTAAAAACA	159	17461505	0.943649442	31	154	1175	0.972677596	1.949390007	0.169398907	0.144654088	0.256830601	159	4	1	178	2L:17461430-17461674	6	BicD	FBtr0330226|FBtr0305688|FBtr0330225|FBtr0081002	17460815|17461396|17459603|17460815	17461665|17462145|17461725|17461725	TGTGTT	6mer3-8	dme-miR-317-3p
0.01	dme-miR-283-5p	6mer3-8	TGATAT	2L	17461616	17461621	-	2L_17461616_17461621_-	1	1	1	0	BicD	FBtr0330226|FBtr0305688|FBtr0330225|FBtr0081002	17460815|17461396|17459603|17460815	17461665|17462145|17461725|17461725	2L	-	17461430	17461674	stop_codon	BicD	FlyBase	G11191.1	AAGTTGTAAAGTCGTTGGAGTTCCTGCGGAAATGAGAGATTCCCAAAACCACATGATATACTGCGAACGTATTTGAGAACGAAGCTATATCCCAGCTGTATCCAACTACTATAACTATGTTTGTTTGTATTGTACTTGTATTTATTGAAAGTTTAGTTAGATGAAAGTTTTGTGTTAGGCAAGGGAGCAACAAACGGTTATTAACGGTTAGTTACTTAAACGTCCATTTAATTTAATTAAAAACA	159	17461621	0.943649442	31	154	1175	0.972677596	1.949390007	0.169398907	0.144654088	0.256830601	159	4	1	178	2L:17461430-17461674	6	BicD	FBtr0330226|FBtr0305688|FBtr0330225|FBtr0081002	17460815|17461396|17459603|17460815	17461665|17462145|17461725|17461725	TGATAT	6mer3-8	dme-miR-283-5p
0.01	dme-miR-996-3p,dme-miR-279-3p	6mer2-7	CTAGTC	2L	17475521	17475526	-	2L_17475521_17475526_-	1	1	1	0	Aac11	FBtr0081001	17474910	17475587	2L	-	17475510	17475548	3'utr	Aac11	FlyBase	G11207.1	ACTTCACTTGAATGGTTTGTCCCTAGTCCGTAGACATAC	7	17475518	0.975400187	5	7	52	1	0.954242509	0.444444444	0.142857143	0.333333333	7	0	0	9	2L:17475510-17475548	6	Aac11	FBtr0081001	17474910	17475587	CTAGTC	6mer2-7	dme-miR-996-3p,dme-miR-279-3p
0.01	dme-bantam-3p	8mer-A1	TGATCTCA	2L	17481931	17481938	+	2L_17481931_17481938_+	0.631135722	0.631135722	0.631135722	0	CG5110	FBtr0306162	17481785	17482037	2L	+	17481886	17481965	3'utr	CG5110	FlyBase	G5034.1	CACCATTGTACTATTCCGGGAATTTATTTCATATCCTGCGAAGGGTGATCTCAAAGATGAACAAAGTTCCGAGTCCTCCG	38	17481931	0.978760997	7	34	229	0.931818182	1.311753861	0.454545455	0.157894737	0.272727273	38	2	1	41	2L:17481886-17481965	8	CG5110	FBtr0306162	17481785	17482037	TGATCTCA	8mer-A1	dme-bantam-3p
0.01	dme-miR-11-3p,dme-miR-308-3p	6mer2-7	TGTGAT	2L	17973476	17973481	+	2L_17973476_17973481_+	1	1	1	0	CG5674	FBtr0081022|FBtr0081022|FBtr0340182|FBtr0340182|FBtr0081021|FBtr0081021|FBtr0290267|FBtr0290267	17972122|17972122|17973392|17973392|17973392|17973392|17973392|17973392	17974868|17974868|17974868|17974868|17974868|17974868|17974868|17974868	2L	+	17973453	17973502	3'utr	CG5674	FlyBase	G5043.1	TTGAGGGCACACACACCTGGAGTTGTGATCGAATTAGCTATGTGATTTAC	9	17973470	0.980914636	3	9	64	1	0.954242509	0	0	0	9	0	0	9	2L:17973453-17973502	6	CG5674	FBtr0340182|FBtr0340182|FBtr0081022|FBtr0081022|FBtr0290267|FBtr0290267|FBtr0081021|FBtr0081021	17973392|17973392|17972122|17972122|17973392|17973392|17973392|17973392	17974868|17974868|17974868|17974868|17974868|17974868|17974868|17974868	TGTGAT	6mer2-7	dme-miR-11-3p,dme-miR-308-3p
0.01	dme-miR-308-3p	7mer-m1	TGTGATT	2L	17973493	17973499	+	2L_17973493_17973499_+	0.495467792	0.620202869	0.55783533	0.088201035	CG5674	FBtr0081022|FBtr0340182|FBtr0081021|FBtr0290267	17972122|17973392|17973392|17973392	17974868|17974868|17974868|17974868	2L	+	17973453	17973502	3'utr	CG5674	FlyBase	G5043.1	TTGAGGGCACACACACCTGGAGTTGTGATCGAATTAGCTATGTGATTTAC	9	17973470	0.980914636	3	9	64	1	0.954242509	0	0	0	9	0	0	9	2L:17973453-17973502	7	CG5674	FBtr0340182|FBtr0081022|FBtr0290267|FBtr0081021	17973392|17972122|17973392|17973392	17974868|17974868|17974868|17974868	TGTGATT	7mer-m1	dme-miR-308-3p
0.01	dme-miR-995-3p	7mer-m8	TGGTGCT	2L	17973602	17973608	+	2L_17973602_17973608_+	0.620202617	0.620202617	0.620202617	0	CG5674	FBtr0081022|FBtr0340182|FBtr0081021|FBtr0290267	17972122|17973392|17973392|17973392	17974868|17974868|17974868|17974868	2L	+	17973591	17973619	3'utr	CG5674	FlyBase	G5044.1	AGAGAGCTATGTGGTGCTGAAAATGCAAT	6	17973602	0.682697517	2	6	28	1	0.903089987	0	0.333333333	0.5	6	0	0	8	2L:17973591-17973619	7	CG5674	FBtr0340182|FBtr0081022|FBtr0290267|FBtr0081021	17973392|17972122|17973392|17973392	17974868|17974868|17974868|17974868	TGGTGCT	7mer-m8	dme-miR-995-3p
0.01	dme-miR-11-3p,dme-miR-308-3p	7mer-A1	TGTGATA	2L	17974325	17974331	+	2L_17974325_17974331_+	0.782911824	0.782911824	0.782911824	0	CG5674	FBtr0081022|FBtr0081022|FBtr0340182|FBtr0340182|FBtr0081021|FBtr0081021|FBtr0290267|FBtr0290267	17972122|17972122|17973392|17973392|17973392|17973392|17973392|17973392	17974868|17974868|17974868|17974868|17974868|17974868|17974868|17974868	2L	+	17974295	17974344	3'utr	CG5674	FlyBase	G5045.1	TTATTTTGTATCTTTGGACTAAAAACACATTGTGATAAAATGCACCATGA	101	17974324	0.830697806	5	93	569	0.93495935	1.28254659	0.154471545	0.188118812	0.333333333	101	3	5	115	2L:17974295-17974344	7	CG5674	FBtr0340182|FBtr0340182|FBtr0081022|FBtr0081022|FBtr0290267|FBtr0290267|FBtr0081021|FBtr0081021	17973392|17973392|17972122|17972122|17973392|17973392|17973392|17973392	17974868|17974868|17974868|17974868|17974868|17974868|17974868|17974868	TGTGATA	7mer-A1	dme-miR-11-3p,dme-miR-308-3p
0.01	dme-miR-277-3p	6mer2-7	GCATTT	2L	17974650	17974655	+	2L_17974650_17974655_+	1	1	1	0	CG5674	FBtr0081022|FBtr0340182|FBtr0081021|FBtr0290267	17972122|17973392|17973392|17973392	17974868|17974868|17974868|17974868	2L	+	17974633	17974680	3'utr	CG5674	FlyBase	G5048.1	TGTCGTCATCGTTTCAAGCATTTCTCTGTTTTTTAGATATGTACGTAT	28	17974665	0.903990638	7	26	332	0.944444444	1.531478917	0.083333333	0.178571429	0.361111111	28	2	0	34	2L:17974633-17974680	6	CG5674	FBtr0340182|FBtr0081022|FBtr0290267|FBtr0081021	17973392|17972122|17973392|17973392	17974868|17974868|17974868|17974868	GCATTT	6mer2-7	dme-miR-277-3p
0.01	dme-bantam-3p	6mer3-8	TGATCT	2L	18129181	18129186	+	2L_18129181_18129186_+	1	1	1	0	CG5758	FBtr0340577|FBtr0081037|FBtr0340576|FBtr0081035|FBtr0081036|FBtr0340575	18128943|18128943|18128943|18128943|18128943|18128943	18129862|18129862|18129862|18129862|18129862|18129862	2L	+	18129136	18129353	3'utr	CG5758	FlyBase	G5060.1	TATTTTGGCAATTAATTAGCAGTATGTACAATATTTTTTTGCAATTGATCTGCGTTAGAGGAACGAATGTGAGAGGGAGGCGAGCGCTAAAAGCGTTTTTGTATAGTTCTGGGCTAATTTTGTAACGAATTTTTCTAGTTTAGTTCTTAGTTTTTCATGTATGTTTTAAGTTTAGCATTGAACGAGGCGGTGAAACGAAGTATACTACAAAGTCAACA	213	18129182	0.98306767	26	209	1617	0.984063745	2.392696953	0.470119522	0.145539906	0.274900398	213	4	0	247	2L:18129136-18129353	6	CG5758	FBtr0081035|FBtr0340576|FBtr0340575|FBtr0081036|FBtr0081037|FBtr0340577	18128943|18128943|18128943|18128943|18128943|18128943	18129862|18129862|18129862|18129862|18129862|18129862	TGATCT	6mer3-8	dme-bantam-3p
0.01	dme-miR-190-5p	7mer-m8	ACATATC	2L	18129633	18129639	+	2L_18129633_18129639_+	0.673644516	0.674514141	0.674079328	0.0006149	CG5758	FBtr0340577|FBtr0081037|FBtr0340576|FBtr0081035|FBtr0081036|FBtr0340575	18128943|18128943|18128943|18128943|18128943|18128943	18129862|18129862|18129862|18129862|18129862|18129862	2L	+	18129558	18129813	3'utr	CG5758	FlyBase	G5063.1	ACGTATACTATGCACATTAGCGCTCATCAGTGTTTATGCTTTTTTGAGTCTATCCATATGAGGGAGCATAGGAAAACATATCGGCTAAATCGGCGAATCGAGCCTAGAGCGACCAAAATTCAAACGCAAAAATCCCTGGCATGATATATCTATAGAACGAGTATATTACGAACAGATATTGTATTTTTTAATTTACGGTATTGATATTTAATGTATCTGTGTATATGAACAACAAAGCAATGAGAACGGAGCATCC	51	18129603	0.99998262	26	49	395	0.96875	1.491361694	0.046875	0.235294118	0.390625	51	1	1	62	2L:18129558-18129813	7	CG5758	FBtr0081035|FBtr0340576|FBtr0340575|FBtr0081036|FBtr0081037|FBtr0340577	18128943|18128943|18128943|18128943|18128943|18128943	18129862|18129862|18129862|18129862|18129862|18129862	ACATATC	7mer-m8	dme-miR-190-5p
0.01	dme-miR-305-5p	6mer2-7	GTACAA	2L	18130050	18130055	-	2L_18130050_18130055_-	1	1	1	0	kel	FBtr0081043|FBtr0081042	18129882|18129882	18130773|18133613	2L	-	18130035	18130158	3'utr	kel	FlyBase	G11245.1	ACTCAAATTTCCATTACCCCATGGCATTTGGCACATGGACCGCTTCGTTTCAGTATGTTAAGTTATGGCTTTAAACCGGAACAATAATATTTAGCCAACTATTGTACAAGCTCTCCACTAGAAT	48	18130057	0.975265359	11	47	299	1	1.716003344	0.057692308	0.083333333	0.153846154	48	0	0	52	2L:18130035-18130158	6	kel	FBtr0081042|FBtr0081043	18129882|18129882	18133613|18130773	GTACAA	6mer2-7	dme-miR-305-5p
0.01	dme-bantam-3p	7mer-A1	GATCTCA	2L	18130470	18130476	-	2L_18130470_18130476_-	0.823349562	0.823349562	0.823349562	0	kel	FBtr0081043|FBtr0081042	18129882|18129882	18130773|18133613	2L	-	18130442	18130507	3'utr	kel	FlyBase	G11247.1	TTTCTAATTACAACGCTGCTCTACAAAATTGGATCTCAAAACAATACAAGCATAACGAATCGACCA	383	18130478	0.984834489	5	375	3033	0.976905312	2.325310372	0.018475751	0.104438642	0.207852194	383	9	1	423	2L:18130442-18130507	7	kel	FBtr0081042|FBtr0081043	18129882|18129882	18133613|18130773	GATCTCA	7mer-A1	dme-bantam-3p
0.01	dme-miR-14-3p	7mer-A1	AGACTGA	2L	18130844	18130850	-	2L_18130844_18130850_-	0.823349562	0.823349562	0.823349562	0	kel	FBtr0081042	18129882	18133613	2L	-	18130798	18130877	3'utr	kel	FlyBase	G11249.1	TAGATCCTGTCAGCTTAAGTGATAACGAGACTGAGACAACCAGCAGTCAAAACAACCTTCCAAGCACTACCAACAGCAAT	28	18130861	0.931365828	7	25	126	0.911764706	1.190331698	0.029411765	0.214285714	0.352941176	28	2	1	31	2L:18130798-18130877	7	kel	FBtr0081042	18129882	18133613	AGACTGA	7mer-A1	dme-miR-14-3p
0.01	dme-miR-252-5p	6mer3-8	GTACTT	2L	18532142	18532147	-	2L_18532142_18532147_-	1	1	1	0	Pde11	FBtr0343830|FBtr0303163	18532023|18532023	18533334|18534130	2L	-	18532120	18532171	3'utr	Pde11	FlyBase	G11321.1	TGTAATCCTTCTTTAGACTAGATTGTACTTTGTGAGTTTTGTTATTTATTGT	8	18532159	0.795966705	4	8	101	1	1	0	0.25	0.4	8	0	0	10	2L:18532120-18532171	6	Pde11	FBtr0343830|FBtr0303163	18532023|18532023	18533334|18534130	GTACTT	6mer3-8	dme-miR-252-5p
0.01	dme-bantam-3p	6mer3-8	TGATCT	2L	18532881	18532886	-	2L_18532881_18532886_-	1	1	1	0	Pde11	FBtr0112545|FBtr0343831|FBtr0112544|FBtr0343830|FBtr0303163|FBtr0303162	18532726|18532726|18532726|18532023|18532023|18532726	18533334|18533334|18533334|18533334|18534130|18534130	2L	-	18532857	18532899	3'utr	Pde11	FlyBase	G11326.1	TATGTGTATATTCTGATCTGTGTGTGTTTGTAACTTAAATTTT	14	18532886	0.735108972	5	10	164	0.6875	0.740362689	0.5	0.142857143	0.25	14	4	1	11	2L:18532857-18532899	6	Pde11	FBtr0112545|FBtr0343831|FBtr0112544|FBtr0343830|FBtr0303163|FBtr0303162	18532726|18532726|18532726|18532023|18532023|18532726	18533334|18533334|18533334|18533334|18534130|18534130	TGATCT	6mer3-8	dme-bantam-3p
0.01	dme-miR-11-3p	7mer-m1	TGTGATG	2L	18533243	18533249	-	2L_18533243_18533249_-	0.701949699	0.702330236	0.702139968	0.000269054	Pde11	FBtr0112545|FBtr0343831|FBtr0112544|FBtr0343830|FBtr0303163|FBtr0303162	18532726|18532726|18532726|18532023|18532023|18532726	18533334|18533334|18533334|18533334|18534130|18534130	2L	-	18533222	18533277	3'utr	Pde11	FlyBase	G11329.1	TTTAACATGATAACTCTTAAACCACATATGTGATGCCTAAAAGTATGCAAGAAATC	11	18533251	0.977564917	3	10	60	0.857142857	1.079181246	0.071428571	0.272727273	0.428571429	11	2	0	12	2L:18533222-18533277	7	Pde11	FBtr0112545|FBtr0343831|FBtr0112544|FBtr0343830|FBtr0303163|FBtr0303162	18532726|18532726|18532726|18532023|18532023|18532726	18533334|18533334|18533334|18533334|18534130|18534130	TGTGATG	7mer-m1	dme-miR-11-3p
0.01	dme-miR-317-3p	7mer-m8	TGTGTTC	2L	18533312	18533318	-	2L_18533312_18533318_-	0.650740323	0.661614037	0.65617718	0.007688867	Pde11	FBtr0112545|FBtr0343831|FBtr0112544|FBtr0343830|FBtr0303163|FBtr0303162	18532726|18532726|18532726|18532023|18532023|18532726	18533334|18533334|18533334|18533334|18534130|18534130	2L	-	18533300	18533331	3'utr	Pde11	FlyBase	G11330.1	CATCCCAATCTGGTGTGTTCCTAGAAACTCGG	7	18533320	0.65789402	3	5	50	0.777777778	0.84509804	0	0.285714286	0.444444444	7	2	0	7	2L:18533300-18533331	7	Pde11	FBtr0112545|FBtr0343831|FBtr0112544|FBtr0343830|FBtr0303163|FBtr0303162	18532726|18532726|18532726|18532023|18532023|18532726	18533334|18533334|18533334|18533334|18534130|18534130	TGTGTTC	7mer-m8	dme-miR-317-3p
0.01	dme-miR-980-3p	8mer-A1	GGCAGCTA	2L	18533435	18533442	-	2L_18533435_18533442_-	0.668733715	0.668733828	0.668733771	7.07E-08	Pde11	FBtr0303163|FBtr0303162	18532023|18532726	18534130|18534130	2L	-	18533411	18533624	3'utr	Pde11	FlyBase	G11332.1	AGCACGGAATCGGGATTGGCAGTGCCAGCATCGGTGGTAGTGGGCTAATCAGCCTGACCACACCACTGCTGGCTATGGACAGTGATAGGATACCAAAAATCGTAGGCAAAATTGGAAATCTCGATGGCCTGCCCTTCGCCAATGGCATTGGAGGTCCACAAAATGGTCATGGGTTGCCCTTCGGCAGCTATCAGCATCATCATCATCACCAGCA	169	18533450	0.946060564	20	164	940	0.969387755	1.67669361	0.285714286	0.142011834	0.260204082	169	3	3	190	2L:18533411-18533624	8	Pde11	FBtr0303163|FBtr0303162	18532023|18532726	18534130|18534130	GGCAGCTA	8mer-A1	dme-miR-980-3p
0.01	dme-miR-9b-5p,dme-miR-9c-5p	6mer3-8	ACCAAA	2L	18533528	18533533	-	2L_18533528_18533533_-	1	1	1	0	Pde11	FBtr0303163|FBtr0303162	18532023|18532726	18534130|18534130	2L	-	18533411	18533624	3'utr	Pde11	FlyBase	G11332.1	AGCACGGAATCGGGATTGGCAGTGCCAGCATCGGTGGTAGTGGGCTAATCAGCCTGACCACACCACTGCTGGCTATGGACAGTGATAGGATACCAAAAATCGTAGGCAAAATTGGAAATCTCGATGGCCTGCCCTTCGCCAATGGCATTGGAGGTCCACAAAATGGTCATGGGTTGCCCTTCGGCAGCTATCAGCATCATCATCATCACCAGCA	169	18533512	0.946060564	20	164	940	0.969387755	1.67669361	0.285714286	0.142011834	0.260204082	169	3	3	190	2L:18533411-18533624	6	Pde11	FBtr0303163|FBtr0303162	18532023|18532726	18534130|18534130	ACCAAA	6mer3-8	dme-miR-9b-5p,dme-miR-9c-5p
0.01	dme-miR-14-3p	6mer3-8	AAGACT	2L	18594640	18594645	+	2L_18594640_18594645_+	1	1	1	0	CG15160	FBtr0081070|FBtr0343825	18594208|18594208	18595429|18595429	2L	+	18594612	18594666	3'utr	CG15160	FlyBase	G5077.1	TCAAGGGGAATCTAGGACAACACGTGCAAAGACTTTACACTTACACCCTCGACTT	8	18594647	0.978755523	2	6	45	1	1	0.3	0.25	0.4	8	0	0	10	2L:18594612-18594666	6	CG15160	FBtr0081070|FBtr0343825	18594208|18594208	18595429|18595429	AAGACT	6mer3-8	dme-miR-14-3p
0.01	dme-miR-14-3p	6mer3-8	AAGACT	2L	18599774	18599779	-	2L_18599774_18599779_-	1	1	1	0	CG10413	FBtr0343829|FBtr0081080	18599753|18599753	18600609|18600609	2L	-	18599754	18599910	3'utr	CG10413	FlyBase	G11351.1	GGACGGACATTGATCGATTGTCGTAGACAAGTGTTTTGTGTGTGTAAACTTTATGGAACTGTGACCTAGCTAATAATATAATAATTGATCACAGCATTCATTGTAATCGGTTCTTTCCAATATTTTAAATAAAGACTTAGCGATATGTATTTATGTA	32	18599774	0.966256522	15	31	251	0.974358974	1.579783597	0.051282051	0.15625	0.307692308	32	1	0	38	2L:18599754-18599910	6	CG10413	FBtr0081080|FBtr0343829	18599753|18599753	18600609|18600609	AAGACT	6mer3-8	dme-miR-14-3p
0.01	dme-miR-308-3p	7mer-m1	TGTGATT	2L	18600059	18600065	-	2L_18600059_18600065_-	0.620202887	0.620202887	0.620202887	0	CG10413	FBtr0343829|FBtr0081080	18599753|18599753	18600609|18600609	2L	-	18600045	18600080	3'utr	CG10413	FlyBase	G11353.1	CGATATTAACCTCTTTGTGATTGATTATGAATATCT	24	18600066	0.621603319	4	22	235	0.911764706	0.889301703	0.058823529	0.291666667	0.5	24	0	3	31	2L:18600045-18600080	7	CG10413	FBtr0081080|FBtr0343829	18599753|18599753	18600609|18600609	TGTGATT	7mer-m1	dme-miR-308-3p
0.01	dme-miR-11-3p,dme-miR-308-3p	8mer-A1	CTGTGATA	2L	18661256	18661263	+	2L_18661256_18661263_+	0.631420864	0.631420864	0.631420864	0	MESR3	FBtr0081073|FBtr0081073|FBtr0329972|FBtr0329972|FBtr0329971|FBtr0329971|FBtr0343808|FBtr0343808	18661050|18661050|18661050|18661050|18661104|18661104|18661050|18661050	18661776|18661776|18661776|18661776|18661776|18661776|18661776|18661776	2L	+	18661020	18661494	stop_codon	MESR3	FlyBase	G5088.1	TCGGACCCCCCAATCCCCAGCAGCATCGTTGAGTAGGGTCGGGCGCGTGGATCTGGAACACGAGCGCCCTATGGTGGCAGAACTGAATCTGCCTCGAAGCCACAACCCAACACAACCACGAAGAAATCCAGGAAAAACCAACCCTTAGTTCGTATGGCTAGTTATAGATCCATTTGTTATAGGCCTAAGTTATGCCAATGTGCGATCCGAGTGCGGAACTCGGCCAACACATTTATCTGTGATACGATTTAGGCGTCTTTACTTTAGAGAGGGATACTGATAACACAATTTGATAAAGAACATTTTTAAACGAAGAACATAGCAAATGAAGCGAGAGTTTTTGCAAGTTATTAAAACATATTAAGCGATTAACGTTTGTCGATAAGCAAGTTTTTTGTA…	1283	18661255	0.98555517	81	1160	9566	0.906088083	1.730844367	0.305051813	0.163678878	0.305051813	1283	120	25	1399	2L:18661020-18661494	8	MESR3	FBtr0081073|FBtr0081073|FBtr0329972|FBtr0329972|FBtr0329971|FBtr0329971|FBtr0343808|FBtr0343808	18661050|18661050|18661050|18661050|18661104|18661104|18661050|18661050	18661776|18661776|18661776|18661776|18661776|18661776|18661776|18661776	CTGTGATA	8mer-A1	dme-miR-11-3p,dme-miR-308-3p
0.01	dme-miR-34-5p	6mer3-8	CACTGC	2L	18661519	18661524	+	2L_18661519_18661524_+	1	1	1	0	MESR3	FBtr0081073|FBtr0329972|FBtr0329971|FBtr0343808	18661050|18661050|18661104|18661050	18661776|18661776|18661776|18661776	2L	+	18661520	18661572	3'utr	MESR3	FlyBase	G5089.1	ACTGCGAATGATTTTGATGCCTGAAAAGCTTGCTTTCCTATCGGATTATTGAC	38	18661548	0.656738244	11	37	284	0.976190476	1.311753861	0.071428571	0.078947368	0.166666667	38	0	1	41	2L:18661520-18661572	4	MESR3	FBtr0081073|FBtr0329972|FBtr0329971|FBtr0343808	18661050|18661050|18661104|18661050	18661776|18661776|18661776|18661776	CACTGC	6mer3-8	dme-miR-34-5p
0.01	dme-miR-970-3p	7mer-m8	TCTTATG	2L	18684913	18684919	-	2L_18684913_18684919_-	0.658999742	0.658999742	0.658999742	0	msl-1	FBtr0081130	18683718	18685245	2L	-	18684860	18684924	3'utr	msl-1	FlyBase	G11390.1	TCGTTTCTTATGCGATGAGAGATCTTAAAAGGCAAGTAAATTGAGCTGTCCTATTCAAACATTTT	7	18684914	0.988381823	5	6	51	1	0.954242509	0	0.285714286	0.444444444	7	0	0	9	2L:18684860-18684924	7	msl-1	FBtr0081130	18683718	18685245	TCTTATG	7mer-m8	dme-miR-970-3p
0.01	dme-miR-14-3p	7mer-m8	AAGACTG	2L	18685199	18685205	-	2L_18685199_18685205_-	0.671795582	0.671795582	0.671795582	0	msl-1	FBtr0343118|FBtr0081130	18684982|18683718	18685245|18685245	2L	-	18685175	18685243	3'utr	msl-1	FlyBase	G11392.1	AGGAAACGCCTGGGGGATCTGATACTGGAGCTAAGCAGAAGACTGTCGGTTGGGGGAAGTCGTTGCGTT	20	18685195	0.714050345	7	16	96	0.772727273	0.753327667	0.136363636	0.1	0.181818182	20	3	2	17	2L:18685175-18685243	7	msl-1	FBtr0343118|FBtr0081130	18684982|18683718	18685245|18685245	AAGACTG	7mer-m8	dme-miR-14-3p
0.01	dme-miR-2b-2-5p	7mer-A1	TGAAGAA	2L	18697938	18697944	+	2L_18697938_18697944_+	0.823349562	0.823349562	0.823349562	0	CG10338	FBtr0081096|FBtr0343108	18697884|18697884	18698571|18698571	2L	+	18697874	18697946	stop_codon	CG10338	FlyBase	G5102.1	TGGAAGGTGTAGGAGAATGGTGACTTTGATTGCTAGATTTTGACCTTAGTTGCTTGCTTTGACCTGAAGAATT	53	18697931	0.713999041	6	50	395	0.949152542	1.447158031	0.13559322	0.094339623	0.186440678	53	2	1	56	2L:18697874-18697946	7	CG10338	FBtr0343108|FBtr0081096	18697884|18697884	18698571|18698571	TGAAGAA	7mer-A1	dme-miR-2b-2-5p
0.01	dme-miR-283-5p	8mer-A1	TGATATTA	2L	18698010	18698017	+	2L_18698010_18698017_+	0.592191741	0.592191741	0.592191741	0	CG10338	FBtr0081096|FBtr0343108	18697884|18697884	18698571|18698571	2L	+	18697947	18698031	3'utr	CG10338	FlyBase	G5103.1	AATTTCATTAGACTTCATTATCATTCTCACATATCTCACATGGCTACCATAGAGCGAAAACATTGATATTAACTAAGTGCTATTG	16	18698009	0.897352355	4	16	108	1	1.255272505	0.222222222	0.125	0.222222222	16	0	0	18	2L:18697947-18698031	8	CG10338	FBtr0343108|FBtr0081096	18697884|18697884	18698571|18698571	TGATATTA	8mer-A1	dme-miR-283-5p
0.01	dme-miR-275-3p,dme-miR-306-5p	6mer3-8	GTACCT	2L	18700725	18700730	-	2L_18700725_18700730_-	1	1	1	0	CG10376	FBtr0081128	18700604	18701626	2L	-	18700690	18700747	3'utr	CG10376	FlyBase	G11429.1	GATCCCACACAGATTAAGTACCTTTTTATACAAATCCAACGAACCTTTCATGCATTTT	13	18700723	0.983208014	3	12	92	1	1.255272505	0.166666667	0.307692308	0.5	13	0	0	18	2L:18700690-18700747	6	CG10376	FBtr0081128	18700604	18701626	GTACCT	6mer3-8	dme-miR-275-3p,dme-miR-306-5p
0.01	dme-miR-11-3p,dme-miR-308-3p	7mer-A1	TGTGATA	2L	18701315	18701321	-	2L_18701315_18701321_-	0.782911824	0.782911824	0.782911824	0	CG10376	FBtr0081128|FBtr0081128	18700604|18700604	18701626|18701626	2L	-	18701307	18701334	3'utr	CG10376	FlyBase	G11433.1	CGCAATCGTTTAATGTGATACAACGAAA	6	18701322	0.680065494	5	6	35	1	0.84509804	0	0.166666667	0.285714286	6	0	0	7	2L:18701307-18701334	7	CG10376	FBtr0081128|FBtr0081128	18700604|18700604	18701626|18701626	TGTGATA	7mer-A1	dme-miR-11-3p,dme-miR-308-3p
0.01	dme-miR-305-5p	7mer-A1	GTACAAA	2L	18701559	18701565	-	2L_18701559_18701565_-	0.782911824	0.782911824	0.782911824	0	CG10376	FBtr0081128	18700604	18701626	2L	-	18701546	18701587	3'utr	CG10376	FlyBase	G11434.1	CGCCTTGGGATGGGTTAATTTTGTACAAATTCAAAGCAACTT	10	18701568	0.925135535	5	8	87	0.923076923	0.77815125	0.076923077	0.2	0.384615385	10	0	1	12	2L:18701546-18701587	7	CG10376	FBtr0081128	18700604	18701626	GTACAAA	7mer-A1	dme-miR-305-5p
0.01	dme-miR-11-3p,dme-miR-308-3p	7mer-A1	TGTGATA	2L	18704413	18704419	+	2L_18704413_18704419_+	0.782911824	0.782911824	0.782911824	0	CG10343	FBtr0081098|FBtr0081098	18704335|18704335	18704454|18704454	2L	+	18704368	18704427	3'utr	CG10343	FlyBase	G5115.1	CATCGAGGAAACCTTAAATTGAAATCAAAAGCCAATACTATTTTATGTGATAGAATAAAC	13	18704409	0.975584137	4	11	100	0.857142857	1.079181246	0.142857143	0.076923077	0.142857143	13	2	0	12	2L:18704368-18704427	7	CG10343	FBtr0081098|FBtr0081098	18704335|18704335	18704454|18704454	TGTGATA	7mer-A1	dme-miR-11-3p,dme-miR-308-3p
0.01	dme-miR-184-3p	6mer3-8	TCCGTC	2L	18706203	18706208	-	2L_18706203_18706208_-	1	1	1	0	Faf	FBtr0343115	18706008	18706532	2L	-	18706175	18706235	3'utr	Faf	FlyBase	G11451.1	CGTTGTTATGTTAGCTGTACTTATACTTCCGTCTATTTAACGAATAATAGAGGCACATTCT	12	18706209	0.990508639	6	12	124	1	1.230448921	0.058823529	0.333333333	0.529411765	12	0	0	17	2L:18706175-18706235	6	Faf	FBtr0343115	18706008	18706532	TCCGTC	6mer3-8	dme-miR-184-3p
0.01	dme-bantam-3p	6mer3-8	TGATCT	2L	18706342	18706347	-	2L_18706342_18706347_-	1	1	1	0	Faf	FBtr0343115	18706008	18706532	2L	-	18706325	18706360	3'utr	Faf	FlyBase	G11452.1	TAGGTTGATTCTCTGATCTGCCCAACACCATCAACC	6	18706344	0.727158865	3	6	36	1	0.84509804	0	0.166666667	0.285714286	6	0	0	7	2L:18706325-18706360	6	Faf	FBtr0343115	18706008	18706532	TGATCT	6mer3-8	dme-bantam-3p
0.01	dme-miR-980-3p	6mer3-8	GGCAGC	2L	18711278	18711283	-	2L_18711278_18711283_-	1	1	1	0	Irk3	FBtr0343114|FBtr0081125	18711069|18711069	18711336|18711336	2L	-	18711248	18711297	3'utr	Irk3	FlyBase	G11464.1	CGCATTACACTTTTGGCAGCACTATATTAATAACGAATTCAAAAACATTT	8	18711284	0.988187978	3	7	62	1	0.954242509	0	0.125	0.222222222	8	0	0	9	2L:18711248-18711297	6	Irk3	FBtr0343114|FBtr0081125	18711069|18711069	18711336|18711336	GGCAGC	6mer3-8	dme-miR-980-3p
0.01	dme-miR-33-5p	6mer2-7	AATGCA	2L	18833948	18833953	-	2L_18833948_18833953_-	1	1	1	0	CG10600	FBtr0331194|FBtr0081120|FBtr0273228	18833708|18833708|18833708	18834497|18834497|18834497	2L	-	18833915	18833962	3'utr	CG10600	FlyBase	G11474.1	AAGTTTTTTAATGCAGGCTGGTACACTGAGCTGTTATAGTGTGTATTT	5	18833936	0.9850188	3	4	39	0.8	0.602059991	0.2	0	0	5	1	0	4	2L:18833915-18833962	6	CG10600	FBtr0331194|FBtr0273228|FBtr0081120	18833708|18833708|18833708	18834497|18834497|18834497	AATGCA	6mer2-7	dme-miR-33-5p
0.01	dme-miR-283-5p	6mer2-7	GATATT	2L	18834198	18834203	-	2L_18834198_18834203_-	1	1	1	0	CG10600	FBtr0331194|FBtr0081120|FBtr0273228	18833708|18833708|18833708	18834497|18834497|18834497	2L	-	18834178	18834256	3'utr	CG10600	FlyBase	G11476.1	GCAGGAGTCGCTATTATACCATTTATTTTGAAAATTGTTATTCCTTGTTCTGCGATATTGAGCAGCCACAGTTTTGTGC	23	18834208	0.990206449	8	22	221	0.962962963	1.414973348	0.296296296	0.173913043	0.296296296	23	1	0	26	2L:18834178-18834256	6	CG10600	FBtr0331194|FBtr0273228|FBtr0081120	18833708|18833708|18833708	18834497|18834497|18834497	GATATT	6mer2-7	dme-miR-283-5p
0.01	dme-bantam-3p	7mer-A1	GATCTCA	2L	18834354	18834360	-	2L_18834354_18834360_-	0.823349562	0.823349562	0.823349562	0	CG10600	FBtr0331194|FBtr0081120|FBtr0273228	18833708|18833708|18833708	18834497|18834497|18834497	2L	-	18834334	18834394	3'utr	CG10600	FlyBase	G11477.1	AACGGATTTCGAGTAGCTGAATCCTTTAAAGGAAGATCTCAACTCTGAAAGGGATTTCAAT	25	18834371	0.670145898	10	25	145	1	1.477121255	0.066666667	0.16	0.3	25	0	0	30	2L:18834334-18834394	7	CG10600	FBtr0331194|FBtr0273228|FBtr0081120	18833708|18833708|18833708	18834497|18834497|18834497	GATCTCA	7mer-A1	dme-bantam-3p
0.01	dme-miR-282-5p	7mer-m8	AGAGGCT	2L	18834458	18834464	-	2L_18834458_18834464_-	0.631524016	0.631524016	0.631524016	0	CG10600	FBtr0331194|FBtr0081120|FBtr0273228	18833708|18833708|18833708	18834497|18834497|18834497	2L	-	18834425	18834570	stop_codon	CG10600	FlyBase	G11478.1	CTCATCATCGACATCCTCGGCAACAACGAATAGTTCGCTCTCCTCTTACGCCGGTTCCAACAATAGCTTTTGAAACTGGGAAAAGAAATGGACGGAAAGCGAGAGTAGAGGCTCCTATTTGGACTTTATGTGAAACTATATATTTT	271	18834465	0.97438594	18	269	1661	0.993865031	2.51054501	0.457055215	0.162361624	0.303680982	271	2	0	324	2L:18834425-18834570	7	CG10600	FBtr0331194|FBtr0273228|FBtr0081120	18833708|18833708|18833708	18834497|18834497|18834497	AGAGGCT	7mer-m8	dme-miR-282-5p
0.01	dme-miR-317-3p	7mer-A1	GTGTTCA	2L	18951229	18951235	-	2L_18951229_18951235_-	0.823349562	0.823349562	0.823349562	0	Nedd8	FBtr0081192|FBtr0342928	18951145|18951004	18951240|18951240	2L	-	18951217	18951300	stop_codon	Nedd8	FlyBase	G11525.1	GTTCTTCACTTGGTATTGGCTCTGCGAGGAGGTGATTCAATCCTAACACCTTGTGTGTAACTAGCGTGTTCATAAGTGGAAAAC	10	18951228	0.988259449	6	8	75	0.916666667	0.740362689	0.416666667	0.2	0.333333333	10	0	1	11	2L:18951217-18951300	7	Nedd8	FBtr0342928	18951004	18951240	GTGTTCA	7mer-A1	dme-miR-317-3p
0.01	dme-miR-308-3p	7mer-m1	TGTGATT	2L	18957924	18957930	-	2L_18957924_18957930_-	0.620202887	0.620202887	0.620202887	0	Nak	FBtr0081187|FBtr0340325	18957898|18957730	18958299|18958299	2L	-	18957907	18957952	3'utr	Nak	FlyBase	G11531.1	ATTATATATTTATACAAAACTATGTGATTATACACCCACACCCAAT	28	18957923	0.971102071	3	28	172	1	1.556302501	0	0.285714286	0.444444444	28	0	0	36	2L:18957907-18957952	7	Nak	FBtr0340325|FBtr0081187	18957730|18957898	18958299|18958299	TGTGATT	7mer-m1	dme-miR-308-3p
0.01	dme-miR-14-3p	7mer-A1	AGACTGA	2L	18958258	18958264	-	2L_18958258_18958264_-	0.823349562	0.823349562	0.823349562	0	Nak	FBtr0081187|FBtr0340325	18957898|18957730	18958299|18958299	2L	-	18958245	18958292	3'utr	Nak	FlyBase	G11533.2	AGTGGGGCGAGACCATCAAGGAGACCTGAGACTGAGTGTTTCAAATTA	165	18958266	0.966311253	6	159	540	0.961904762	2.305351369	0.138095238	0.224242424	0.39047619	165	8	0	202	2L:18958245-18958292	7	Nak	FBtr0340325|FBtr0081187	18957730|18957898	18958299|18958299	AGACTGA	7mer-A1	dme-miR-14-3p
0.01	dme-miR-8-3p	7mer-m8	CAGTATT	2L	18977655	18977661	-	2L_18977655_18977661_-	0.661615423	0.661615423	0.661615423	0	Swip-1	FBtr0340322	18977517	18978354	2L	-	18977634	18977685	3'utr	Swip-1	FlyBase	G11555.2	AAAGTAAAACAATAAGTTTCGATTCAGTATTTCACGTTTAAAGTTAGCGATT	72	18977663	0.780386058	7	64	605	0.875	1.886490725	0.056818182	0.208333333	0.352272727	72	11	0	77	2L:18977634-18977685	7	Swip-1	FBtr0340322	18977517	18978354	CAGTATT	7mer-m8	dme-miR-8-3p
0.01	dme-miR-965-3p	7mer-m8	TACGCTT	2L	18978265	18978271	-	2L_18978265_18978271_-	0.620203206	0.620203206	0.620203206	0	Swip-1	FBtr0340322	18977517	18978354	2L	-	18978156	18978317	3'utr	Swip-1	FlyBase	G11557.2	CTGGCGTAGGTTAATCGAATGTGGAACTAATCCCGGGAGAAGAGGATACGCTTCGTACAAGCATTTTTCAAGCATCACATACTCTAATTATATTCATACTTATCGCCCCATACATATAAAAACTCGATTTGCTGGCAAAAACATCTTGGGAATTGAATGTTA	752	18978287	0.85864425	31	706	2827	0.953810624	2.01389006	0.282909931	0.123670213	0.239030023	752	33	7	826	2L:18978156-18978317	7	Swip-1	FBtr0340322	18977517	18978354	TACGCTT	7mer-m8	dme-miR-965-3p
0.01	dme-miR-252-5p	8mer-A1	GTACTTAA	2L	19008169	19008176	+	2L_19008169_19008176_+	0.632019044	0.632019044	0.632019044	0	CG31793	FBtr0081138|FBtr0340318	19008052|19008052	19008234|19008234	2L	+	19008129	19008187	3'utr	CG31793	FlyBase	G5156.1	TCGTGGTCATAGATTCAGTTTTATAGAATACAAAACGTTTGTACTTAAGGGAGTAAAGC	19	19008168	0.797798843	3	19	146	1	1.342422681	0.045454545	0.157894737	0.272727273	19	0	0	22	2L:19008129-19008187	8	CG31793	FBtr0340318|FBtr0081138	19008052|19008052	19008234|19008234	GTACTTAA	8mer-A1	dme-miR-252-5p
0.01	dme-miR-9b-5p,dme-miR-9c-5p	7mer-m8	ACCAAAG	2L	19041185	19041191	+	2L_19041185_19041191_+	0.671795707	0.671795707	0.671795707	0	mib2	FBtr0081142|FBtr0336841|FBtr0336840	19041121|19041121|19041121	19041541|19041541|19041473	2L	+	19041148	19041201	3'utr	mib2	FlyBase	G5180.1	AGCAAAGGCGGCAGGATCAGCAGCAATTCAAACAGCAACCAAAGTGGCTTGTAT	9	19041194	0.924647342	3	9	30	1	1	0	0.111111111	0.2	9	0	0	10	2L:19041148-19041201	7	mib2	FBtr0081142|FBtr0336841|FBtr0336840	19041121|19041121|19041121	19041541|19041541|19041473	ACCAAAG	7mer-m8	dme-miR-9b-5p,dme-miR-9c-5p
0.01	dme-bantam-3p	6mer3-8	TGATCT	2L	19058231	19058236	+	2L_19058231_19058236_+	1	0.993773144	0.996886572	0.004403083	CG10492	FBtr0081148|FBtr0113043	19057519|19057519	19058821|19058410	2L	+	19058177	19058270	3'utr	CG10492	FlyBase	G5233.1	GTGTAGCAGCACAGTGTGCATAGTTAACCGACTTCTGATTCCAACCGAGCCCTCTGATCTACTAACACCCTGTACTCTAGTTACTCCGCCATCT	20	19058215	0.966465711	8	19	98	0.958333333	1.361727836	0.166666667	0.15	0.291666667	20	1	0	23	2L:19058177-19058270	6	CG10492	FBtr0113043|FBtr0081148	19057519|19057519	19058410|19058821	TGATCT	6mer3-8	dme-bantam-3p
0.01	dme-miR-970-3p	7mer-m8	TCTTATG	2L	19058620	19058626	+	2L_19058620_19058626_+	0.515915811	0.658999742	0.587457776	0.101175596	CG10492	FBtr0081148	19057519	19058821	2L	+	19058569	19058634	3'utr	CG10492	FlyBase	G5236.1	CGCCAAAACCGCCCACGGTTGACCACAAAATACAATTGCCTGCCCTTAGTTTCTTATGTATAGACG	24	19058605	0.988329383	5	23	213	0.96	1.380211242	0.08	0.041666667	0.08	24	1	0	24	2L:19058569-19058634	7	CG10492	FBtr0081148	19057519	19058821	TCTTATG	7mer-m8	dme-miR-970-3p
0.01	dme-miR-34-5p	6mer3-8	CACTGC	2L	19069550	19069555	+	2L_19069550_19069555_+	1	1	1	0	CG17343	FBtr0081151	19065246	19069673	2L	+	19069535	19069593	3'utr	CG17343	FlyBase	G5242.1	TTGTGCTTTTTCGCGCACTGCAAGCGAAATTAGAATTGATCGTCGTAGTTCACTAATAT	37	19069570	0.7690261	7	33	303	0.886363636	1.290034611	0.068181818	0.162162162	0.295454545	37	4	1	39	2L:19069535-19069593	6	CG17343	FBtr0081151	19065246	19069673	CACTGC	6mer3-8	dme-miR-34-5p
0.01	dme-miR-14-3p	6mer2-7	AGACTG	2L	19069642	19069647	+	2L_19069642_19069647_+	1	1	1	0	CG17343	FBtr0081151	19065246	19069673	2L	+	19069615	19069663	3'utr	CG17343	FlyBase	G5243.1	ACCTCAATTAGTTGGTGCCAAACAGCCAGACTGTTAAATATAAGAATTC	84	19069648	0.668437311	4	82	375	0.970588235	1.995635195	0.029411765	0.19047619	0.333333333	84	3	0	99	2L:19069615-19069663	6	CG17343	FBtr0081151	19065246	19069673	AGACTG	6mer2-7	dme-miR-14-3p
0.01	dme-miR-252-5p	6mer3-8	GTACTT	2L	19171600	19171605	+	2L_19171600_19171605_+	1	0.999999998	0.999999999	0	brat	FBtr0081158|FBtr0081160|FBtr0344846|FBtr0081159	19171258|19171258|19171258|19171258	19171852|19179758|19172567|19172567	2L	+	19171567	19171724	5'utr	brat	FlyBase	G5275.1	ATTTACACTGTTAAGCTTAGTTTTTATTTGTGCGTACTTGTTTATGATAAATATATATTATGTGTATTCATGTTCATGTTCAAATCGGATAGTGCCGCCGCCTCTCTATATCTTTGCACACTTCTCACTTCAAACCCTCGTATCTCTATCTCGCGTGC	75	19171605	0.846700112	27	64	715	0.833333333	1.176091259	0.155555556	0.186666667	0.322222222	75	11	4	75	2L:19171567-19171724	6	brat	FBtr0081160|FBtr0344846|FBtr0081159|FBtr0081158	19171258|19171258|19171258|19171258	19179758|19172567|19172567|19171852	GTACTT	6mer3-8	dme-miR-252-5p
0.01	dme-miR-8-3p	6mer2-7	AGTATT	2L	19172669	19172674	+	2L_19172669_19172674_+	0.999999998	0.999999997	0.999999998	0	brat	FBtr0081160	19171258	19179758	2L	+	19172635	19172683	3'utr	brat	FlyBase	G5280.1	GTATCTTGAGGATGTGTGTGCATAGATCTAATTGAGTATTTAAAAGTAA	12	19172666	0.798441665	7	12	98	1	1.255272505	0.111111111	0.25	0.5	12	0	0	18	2L:19172635-19172683	6	brat	FBtr0081160	19171258	19179758	AGTATT	6mer2-7	dme-miR-8-3p
0.01	dme-miR-14-3p	6mer3-8	AAGACT	2L	19172714	19172719	+	2L_19172714_19172719_+	0.999999998	0.999999997	0.999999998	0	brat	FBtr0081160	19171258	19179758	2L	+	19172688	19172735	3'utr	brat	FlyBase	G5281.1	TAACTAAAAGTTGGCAATCAGCGCAGAAGACTTGAAACATTTATAACT	56	19172705	0.896557466	5	47	194	0.885245902	1.431363764	0.049180328	0.089285714	0.163934426	56	6	1	54	2L:19172688-19172735	6	brat	FBtr0081160	19171258	19179758	AAGACT	6mer3-8	dme-miR-14-3p
0.01	dme-miR-970-3p	6mer2-7	CTTATG	2L	19172881	19172886	+	2L_19172881_19172886_+	0.999999998	0.999999997	0.999999998	0	brat	FBtr0081160	19171258	19179758	2L	+	19172884	19172942	3'utr	brat	FlyBase	G5283.1	ATGTTTACTTCCTTGACAGAAATAGGGACTAAATACGAAAGCCACACGGTGGGCAACAA	16	19172896	0.961923938	5	14	71	0.952380952	1.301029996	0.047619048	0.25	0.428571429	16	1	0	20	2L:19172884-19172942	2	brat	FBtr0081160	19171258	19179758	CTTATG	6mer2-7	dme-miR-970-3p
0.01	dme-miR-252-5p	7mer-A1	TACTTAA	2L	19173521	19173527	+	2L_19173521_19173527_+	0.782911822	0.782911822	0.782911822	0	brat	FBtr0081160	19171258	19179758	2L	+	19173494	19173548	3'utr	brat	FlyBase	G5288.1	GATAATTACCTATGTTTTGTGTGTATCTACTTAAGTGAGATTATTAAATATACGA	23	19173528	0.969755715	8	21	212	0.923076923	1.380211242	0.038461538	0.086956522	0.192307692	23	2	0	24	2L:19173494-19173548	7	brat	FBtr0081160	19171258	19179758	TACTTAA	7mer-A1	dme-miR-252-5p
0.01	dme-miR-2b-2-5p	7mer-m8	TTGAAGA	2L	19173609	19173615	+	2L_19173609_19173615_+	0.631524166	0.631524166	0.631524166	0	brat	FBtr0081160	19171258	19179758	2L	+	19173562	19173707	3'utr	brat	FlyBase	G5289.1	AGTTCTTTCTTGTTGTAATCTTAATTGACTTTAATCGACCTATTGTATTGAAGATTAATGTATCGATGTAATGGTAGCTGTAATAACGACAAAGGGTTTAAACAAAGTATTGTACGTTTTCTGTGTGAGAAACACTTTTTACTTGA	85	19173633	0.985533348	20	80	657	0.932692308	1.986771734	0.298076923	0.211764706	0.355769231	85	7	0	97	2L:19173562-19173707	7	brat	FBtr0081160	19171258	19179758	TTGAAGA	7mer-m8	dme-miR-2b-2-5p
0.01	dme-miR-252-5p	6mer2-7	TACTTA	2L	19174189	19174194	+	2L_19174189_19174194_+	0.999999998	0.999999998	0.999999998	0	brat	FBtr0081160	19171258	19179758	2L	+	19174136	19174208	3'utr	brat	FlyBase	G5293.1	CAACCCAACAACAAATGCCACAAAAACCAACTGAAAAACCATTAAAGATTTTATACTTATTCTGATAAAAAGA	10	19174195	0.999834673	8	10	53	1	1.079181246	0.166666667	0.2	0.333333333	10	0	0	12	2L:19174136-19174208	6	brat	FBtr0081160	19171258	19179758	TACTTA	6mer2-7	dme-miR-252-5p
0.01	dme-miR-14-3p	6mer2-7	AGACTG	2L	19174483	19174488	+	2L_19174483_19174488_+	0.999999998	0.999999998	0.999999998	0	brat	FBtr0081160	19171258	19179758	2L	+	19174464	19174502	3'utr	brat	FlyBase	G5294.1	GATGAATTGAGAATCTAATAGACTGTGCAACCACAAAAA	46	19174482	0.891133762	5	44	235	0.96	1.380211242	0	0.086956522	0.16	46	1	1	48	2L:19174464-19174502	6	brat	FBtr0081160	19171258	19179758	AGACTG	6mer2-7	dme-miR-14-3p
0.01	dme-miR-996-3p,dme-miR-279-3p	8mer-A1	TCTAGTCA	2L	19177915	19177922	+	2L_19177915_19177922_+	0.631136782	0.631136782	0.631136782	0	brat	FBtr0081160|FBtr0336627	19171258|19177522	19179758|19179758	2L	+	19177881	19177935	3'utr	brat	FlyBase	G5295.1	ATATAGTGCAACTAAGCCGATCATGGTATCATCATCTAGTCATCATGCATACATA	17	19177912	0.980899443	7	17	122	1	1.380211242	0.041666667	0.352941176	0.541666667	17	0	0	24	2L:19177881-19177935	8	brat	FBtr0081160|FBtr0336627	19171258|19177522	19179758|19179758	TCTAGTCA	8mer-A1	dme-miR-996-3p,dme-miR-279-3p
0.01	dme-miR-9b-5p,dme-miR-9c-5p	7mer-A1	CCAAAGA	2L	19189662	19189668	+	2L_19189662_19189668_+	0.823349562	0.823349562	0.823349562	0	pigeon	FBtr0081194|FBtr0302561	19189584|19189305	19189938|19189938	2L	+	19189596	19189861	3'utr	pigeon	FlyBase	G5309.1	AAGAGTAACTAATGAAGTATTGTGTCAAATTATCAAGTACTTAGCCAAGGCCAGTTTGCAAATATTCCAAAGATTTGATTTGTCAAATGTATTAGTTAAGATTCTTCTCGTGCAGCTTTGATTTTTGTTAGGGTTCTTCTGTGTGCTTTTAGTATTAATTTTCTGTTCCTATTATTTGTGTAACGACTGATACACATTCCAAGTCTGTAATTATAAATTATTTATGTTGTTAATTGATGTACCTAAAATCATGTACGTATTTATAT	326	19189660	0.837831772	58	307	3172	0.950904393	1.611605309	0.124031008	0.165644172	0.297157623	326	11	8	368	2L:19189596-19189861	7	pigeon	FBtr0302561|FBtr0081194	19189305|19189584	19189938|19189938	CCAAAGA	7mer-A1	dme-miR-9b-5p,dme-miR-9c-5p
0.01	dme-miR-283-5p	6mer3-8	TGATAT	2L	19338722	19338727	-	2L_19338722_19338727_-	1	1	1	0	dnt	FBtr0336820|FBtr0081224	19338667|19338676	19339164|19339164	2L	-	19338708	19338756	3'utr	dnt	FlyBase	G11640.1	AATTTACCGTTTATACGAGAGATCAAACATGATATACAAATATATACAC	30	19338734	0.971582474	4	29	191	0.96875	1.491361694	0.1875	0.066666667	0.125	30	1	0	31	2L:19338708-19338756	6	dnt	FBtr0081224|FBtr0336820	19338676|19338667	19339164|19339164	TGATAT	6mer3-8	dme-miR-283-5p
0.01	dme-miR-283-5p	8mer-m1	TGATATTT	2L	19338842	19338849	-	2L_19338842_19338849_-	0.555593223	0.555593223	0.555593223	0	dnt	FBtr0336820|FBtr0081224	19338667|19338676	19339164|19339164	2L	-	19338827	19338881	3'utr	dnt	FlyBase	G11641.1	CTAGCTAAAACAAAGGCCGAAATCAAATATAGTGATATTTATAAATAGAGATAGC	26	19338853	0.824696096	8	22	194	0.866666667	1.414973348	0.133333333	0.153846154	0.266666667	26	4	0	26	2L:19338827-19338881	8	dnt	FBtr0081224|FBtr0336820	19338676|19338667	19339164|19339164	TGATATTT	8mer-m1	dme-miR-283-5p
0.01	dme-miR-965-3p	8mer-A1	TACGCTTA	2L	19435335	19435342	+	2L_19435335_19435342_+	0.625363099	0.625363099	0.625363099	0	Rab9	FBtr0081206	19435305	19435841	2L	+	19435278	19435396	stop_codon	Rab9	FlyBase	G5327.1	AGGCGCCAGCCACCAATTATCGGCTATGAGCAGACAGACAGGAGCTGTCAGGAAACTTACGCTTAATTTAACCACTCACCCCGCCGGGTTGACCTTCAGATTCAATGCATTCCAGTCCG	230	19435334	0.980366963	11	226	1628	0.985185185	1.947760382	0.022222222	0.12173913	0.251851852	230	2	2	266	2L:19435278-19435396	8	Rab9	FBtr0081206	19435305	19435841	TACGCTTA	8mer-A1	dme-miR-965-3p
0.01	dme-miR-283-5p	7mer-m8	TGATATT	2L	19435480	19435486	+	2L_19435480_19435486_+	0.620203088	0.620203088	0.620203088	0	Rab9	FBtr0081206	19435305	19435841	2L	+	19435422	19435515	3'utr	Rab9	FlyBase	G5328.1	AAGGCAACCCATCCACCCAATGTTGATGGCTGTAGAGAGTGGATTGCCTCGTTGTGGTTGATATTCTAAGGGAACTATGCTTCACAGCGAGCTA	28	19435450	0.955997867	9	26	211	0.939393939	1.491361694	0.333333333	0.142857143	0.272727273	28	2	0	31	2L:19435422-19435515	7	Rab9	FBtr0081206	19435305	19435841	TGATATT	7mer-m8	dme-miR-283-5p
0.01	dme-bantam-3p	6mer2-7	GATCTC	2L	19435546	19435551	+	2L_19435546_19435551_+	1	1	1	0	Rab9	FBtr0081206	19435305	19435841	2L	+	19435521	19435580	3'utr	Rab9	FlyBase	G5329.1	GAGCTAGCTTCTATGTCAAGAATAGGATCTCCATTTTTACTTGCTATGCTTTAATATTAT	26	19435555	0.692278769	9	24	201	0.894736842	1.531478917	0.078947368	0.346153846	0.552631579	26	4	0	34	2L:19435521-19435580	6	Rab9	FBtr0081206	19435305	19435841	GATCTC	6mer2-7	dme-bantam-3p
0.01	dme-miR-252-5p	8mer-A1	GTACTTAA	2L	19443179	19443186	-	2L_19443179_19443186_-	0.624621567	0.632019024	0.628320296	0.005230752	Hs2st	FBtr0081288	19442831	19443303	2L	-	19443105	19443229	3'utr	Hs2st	FlyBase	G11682.1	TTGTATTGTAAATACGTAATTCTCCTTCGCATAGATTTGATCTGTACTTAAGAGTAACTCATCCGTACACTTAAGCGCTACCTAAGACTTTAGCATTGAATATCGTTGACATATTACTAACCCAA	139	19443187	0.717122147	23	133	1097	0.975	1.892094603	0.225	0.122302158	0.2375	139	3	1	156	2L:19443105-19443229	8	Hs2st	FBtr0081288	19442831	19443303	GTACTTAA	8mer-A1	dme-miR-252-5p
0.01	dme-bantam-3p	6mer3-8	TGATCT	2L	19443249	19443254	-	2L_19443249_19443254_-	1	1	1	0	Hs2st	FBtr0081288	19442831	19443303	2L	-	19443231	19443329	stop_codon	Hs2st	FlyBase	G11682.2	TGTACGAGAAGATTCGGCCCAAATGATTGCAGAGGAGGCGACGGAGTCGCAGAGCGAGGATTCGGCCGACTCCAGTGATCTAACCAGGAGTCTCCGACA	72	19443254	0.913667648	5	69	345	0.977011494	1.929418926	0.103448276	0.152777778	0.298850575	72	2	0	85	2L:19443231-19443329	6	Hs2st	FBtr0081288	19442831	19443303	TGATCT	6mer3-8	dme-bantam-3p
0.01	dme-miR-276a-3p	6mer3-8	AGTTCC	2L	19497418	19497423	+	2L_19497418_19497423_+	1	1	1	0	swm	FBtr0081244|FBtr0331325|FBtr0081245|FBtr0331326	19497383|19497383|19497383|19497383	19497835|19497978|19497978|19497835	2L	+	19497382	19497484	stop_codon	swm	FlyBase	G5373.1	TGATCCATCGCCCTCCGCTGTTGAGGCGGCCGGGAAAGTTCCGTGGGGCTCACAAGTGTTAGGAAACCCTTAACATGTATTTGTTGTTATTCTATATCTAACT	27	19497424	0.966080544	12	27	167	1	1.491361694	0.096774194	0.074074074	0.193548387	27	0	0	31	2L:19497382-19497484	6	swm	FBtr0331326|FBtr0081245|FBtr0331325|FBtr0081244	19497383|19497383|19497383|19497383	19497835|19497978|19497978|19497835	AGTTCC	6mer3-8	dme-miR-276a-3p
0.01	dme-miR-33-5p	7mer-A1	AATGCAA	2L	19497920	19497926	+	2L_19497920_19497926_+	0.782911824	0.782911824	0.782911824	0	swm	FBtr0331325|FBtr0081245	19497383|19497383	19497978|19497978	2L	+	19497901	19497944	3'utr	swm	FlyBase	G5376.1	AAAAAATCGTAGCAACGTGAATGCAAAACAGCAAGTTATATAGA	13	19497919	0.841590246	2	12	40	0.928571429	1.113943352	0.214285714	0.076923077	0.142857143	13	1	0	13	2L:19497901-19497944	7	swm	FBtr0081245|FBtr0331325	19497383|19497383	19497978|19497978	AATGCAA	7mer-A1	dme-miR-33-5p
0.01	dme-miR-275-3p,dme-miR-306-5p	6mer3-8	GTACCT	2L	19502970	19502975	-	2L_19502970_19502975_-	1	1	1	0	CG10188	FBtr0081282|FBtr0081283|FBtr0329963	19502333|19502333|19502333	19503128|19503128|19503098	2L	-	19502956	19502999	3'utr	CG10188	FlyBase	G11737.1	ATGTACTTCCATACCTGTTGAACTGTACCTATACCATTCGAAAA	32	19502976	0.739775857	5	32	232	1	1.591064607	0.256410256	0.1875	0.333333333	32	0	0	39	2L:19502956-19502999	6	CG10188	FBtr0081282|FBtr0329963|FBtr0081283	19502333|19502333|19502333	19503128|19503098|19503128	GTACCT	6mer3-8	dme-miR-275-3p,dme-miR-306-5p
0.01	dme-bantam-3p	6mer3-8	TGATCT	2L	19503022	19503027	-	2L_19503022_19503027_-	1	1	1	0	CG10188	FBtr0081282|FBtr0081283|FBtr0329963	19502333|19502333|19502333	19503128|19503128|19503098	2L	-	19503002	19503063	3'utr	CG10188	FlyBase	G11738.1	GATATAAAAACCTTCTTGAAGTCATAACCGGAAGCCTGATCTTGGGCAATGAGGGGAACTGG	17	19503022	0.999722823	6	14	74	0.869565217	1	0.173913043	0.235294118	0.434782609	17	2	1	20	2L:19503002-19503063	6	CG10188	FBtr0081282|FBtr0329963|FBtr0081283	19502333|19502333|19502333	19503128|19503098|19503128	TGATCT	6mer3-8	dme-bantam-3p
0.01	dme-miR-996-3p,dme-miR-279-3p	8mer-A1	TCTAGTCA	2L	19532732	19532739	+	2L_19532732_19532739_+	0.631136783	0.631136783	0.631136783	0	CG10137	FBtr0081248	19532669	19532985	2L	+	19532716	19532751	3'utr	CG10137	FlyBase	G5389.1	TTATTAGAGCAACTATTCTAGTCAGGATACCTACTC	87	19532731	0.691852162	7	84	505	0.970588235	1.995635195	0.078431373	0.126436782	0.254901961	87	3	0	99	2L:19532716-19532751	8	CG10137	FBtr0081248	19532669	19532985	TCTAGTCA	8mer-A1	dme-miR-996-3p,dme-miR-279-3p
0.01	dme-miR-282-5p	6mer2-7	GAGGCT	2L	19536530	19536535	+	2L_19536530_19536535_+	1	1	1	0	CG33116	FBtr0081249	19536464	19537363	2L	+	19536510	19536575	3'utr	CG33116	FlyBase	G5399.2	AAGTTTTTCTGTATATCAAGGAGGCTGTTTAGTTAAACAATTCTTGTGAGATTATGTATAATTTGT	103	19536539	0.612808769	16	89	921	0.884297521	1.330413773	0.099173554	0.165048544	0.289256198	103	10	4	107	2L:19536510-19536575	6	CG33116	FBtr0081249	19536464	19537363	GAGGCT	6mer2-7	dme-miR-282-5p
0.01	dme-miR-7-5p	7mer-A1	TCTTCCA	2L	19536674	19536680	+	2L_19536674_19536680_+	0.823349562	0.823349562	0.823349562	0	CG33116	FBtr0081249	19536464	19537363	2L	+	19536652	19536708	3'utr	CG33116	FlyBase	G5400.1	AATGACTATTCACGTAATGCTCTCTTCCAATGATAATTTTTAAACTCGGTTTACGGT	59	19536676	0.781261388	4	57	583	0.970149254	1.812913357	0.059701493	0.101694915	0.208955224	59	2	0	65	2L:19536652-19536708	7	CG33116	FBtr0081249	19536464	19537363	TCTTCCA	7mer-A1	dme-miR-7-5p
0.01	dme-bantam-3p	6mer3-8	TGATCT	2L	19536803	19536808	+	2L_19536803_19536808_+	1	1	1	0	CG33116	FBtr0081249	19536464	19537363	2L	+	19536718	19536866	3'utr	CG33116	FlyBase	G5401.1	ACTTGACGTTATCTGTAATCCGTATTGTATCCAAACTTCAAAGACCCCTTGTAGATCGATTGAATTTACGAGTAATCATGACAAGTGATCTAATCTGCTGCTAAGATATCCAATAAGTATTAGGTAGTAGGCTAAAGTAGCGGCCAGGC	43	19536803	0.978171313	14	43	294	1	1.748188027	0.25	0.279069767	0.446428571	43	0	0	56	2L:19536718-19536866	6	CG33116	FBtr0081249	19536464	19537363	TGATCT	6mer3-8	dme-bantam-3p
0.01	dme-miR-34-5p	6mer3-8	CACTGC	2L	19537245	19537250	+	2L_19537245_19537250_+	1	1	1	0	CG33116	FBtr0081249	19536464	19537363	2L	+	19537188	19537328	3'utr	CG33116	FlyBase	G5405.1	TAAACTTAAACCGAAACCCAATGTCATTCAACTGTAATGTGACGTCGTCCATAGCGCCACTGCACGCTTTATTGTATGGAATCTATTCATGTACCCCCCAAACGGGCTACCCCCCGCCCCAGTACACATTGTGTTAAAGAC	35	19537239	0.98007998	8	35	177	1	1.612783857	0.365853659	0.171428571	0.292682927	35	0	0	41	2L:19537188-19537328	6	CG33116	FBtr0081249	19536464	19537363	CACTGC	6mer3-8	dme-miR-34-5p
0.01	dme-miR-283-5p	7mer-m1	GATATTT	2L	19580661	19580667	-	2L_19580661_19580667_-	0.765586659	0.765586663	0.765586661	0	Hakai	FBtr0081264|FBtr0331246|FBtr0331245|FBtr0081263	19580610|19580610|19580610|19580610	19581331|19580775|19580775|19581331	2L	-	19580660	19580695	3'utr	Hakai	FlyBase	G11776.1	ATGTTAAGCTGAACTGAACACTATTAAAGATATTTT	11	19580681	0.918781589	2	11	62	1	1.176091259	0	0.363636364	0.533333333	11	0	0	15	2L:19580660-19580695	7	Hakai	FBtr0081264|FBtr0331246|FBtr0331245|FBtr0081263	19580610|19580610|19580610|19580610	19581331|19580775|19580775|19581331	GATATTT	7mer-m1	dme-miR-283-5p
0.01	dme-miR-965-3p	6mer2-7	ACGCTT	2L	19580736	19580741	-	2L_19580736_19580741_-	1	1	1	0	Hakai	FBtr0081264|FBtr0331246|FBtr0331245|FBtr0081263	19580610|19580610|19580610|19580610	19581331|19580775|19580775|19581331	2L	-	19580702	19580813	3'utr	Hakai	FlyBase	G11777.1	CGAGTGGCAACTGGCAGCAGTCGCAATACTACAGATAGGGGGACGAAAGCGAGGGGCTAGTAACCAGGGTAGACGCTTTAACGCAGGCACGCAGGCTTTTAATTAAGTGAAC	24	19580715	0.984079867	8	22	86	0.923076923	1.079181246	0.192307692	0.083333333	0.153846154	24	1	1	24	2L:19580702-19580813	6	Hakai	FBtr0081264|FBtr0331246|FBtr0331245|FBtr0081263	19580610|19580610|19580610|19580610	19581331|19580775|19580775|19581331	ACGCTT	6mer2-7	dme-miR-965-3p
0.01	dme-miR-282-5p	6mer2-7	GAGGCT	2L	19580838	19580843	-	2L_19580838_19580843_-	1	1	1	0	Hakai	FBtr0081264|FBtr0081263	19580610|19580610	19581331|19581331	2L	-	19580830	19580869	3'utr	Hakai	FlyBase	G11778.1	CGCTGTTGGCCCAGGTGCCCTGATTGGAGGCTCCACCGAC	6	19580845	0.759629189	2	5	29	1	0.77815125	0.333333333	0	0	6	0	0	6	2L:19580830-19580869	6	Hakai	FBtr0081264|FBtr0081263	19580610|19580610	19581331|19581331	GAGGCT	6mer2-7	dme-miR-282-5p
0.01	dme-miR-184-3p	6mer2-7	CCGTCC	2L	19581228	19581233	-	2L_19581228_19581233_-	1	1	1	0	Hakai	FBtr0081264|FBtr0081263	19580610|19580610	19581331|19581331	2L	-	19581210	19581360	stop_codon	Hakai	FlyBase	G11779.1	GCAAGGCGAGTGGTAGCTATGGCTCCTAAACTAAGCTGTCCTGTCTATAAAAAAACAACCGCTTGCCCCTTGCAGCTCTCCGAGTCGTCTGTCCCCATATCCGTTTCCGCCTCCATTGCGTCCCGTCCCGTCCTGTCGCGGCTGCCACTGA	51	19581235	0.976629298	13	47	315	0.950819672	1.763427994	0.295081967	0.176470588	0.31147541	51	3	0	58	2L:19581210-19581360	6	Hakai	FBtr0081264|FBtr0081263	19580610|19580610	19581331|19581331	CCGTCC	6mer2-7	dme-miR-184-3p
0.01	dme-miR-8-3p	7mer-A1	AGTATTA	2L	19730291	19730297	+	2L_19730291_19730297_+	0.759630568	0.823349557	0.791490062	0.045056137	Lar	FBtr0305950|FBtr0081260|FBtr0331241|FBtr0331239|FBtr0331240|FBtr0331242|FBtr0112800	19730161|19730161|19730161|19730161|19730161|19730161|19730161	19731561|19731561|19731561|19731561|19731561|19732069|19732069	2L	+	19730162	19730375	3'utr	Lar	FlyBase	G5452.1	AGTGCATTTCTCAATGGGATTGCCAGGTCCACAGAGCTAAAATCTCATCGACCCTGCGTTCGTTGCATACTTATTTCGAACTCTACGCATAATACGCATTTACGATATACACGGATATCATAACTCTAAAGTATTATAGCCAGCTACTGCCCACACTTACTTAATACACCTATACTTATATACGTGGATATGTTTAGTTGATAAGCGCACCCCC	55	19730297	0.978948744	28	48	331	0.876923077	1.755874856	0.230769231	0.181818182	0.307692308	55	8	0	57	2L:19730162-19730375	7	Lar	FBtr0112800|FBtr0331242|FBtr0331240|FBtr0331239|FBtr0331241|FBtr0081260|FBtr0305950	19730161|19730161|19730161|19730161|19730161|19730161|19730161	19732069|19732069|19731561|19731561|19731561|19731561|19731561	AGTATTA	7mer-A1	dme-miR-8-3p
0.01	dme-miR-14-3p	7mer-m8	AAGACTG	2L	19730462	19730468	+	2L_19730462_19730468_+	0.671795582	0.671795582	0.671795582	0	Lar	FBtr0305950|FBtr0081260|FBtr0331241|FBtr0331239|FBtr0331240|FBtr0331242|FBtr0112800	19730161|19730161|19730161|19730161|19730161|19730161|19730161	19731561|19731561|19731561|19731561|19731561|19732069|19732069	2L	+	19730392	19730506	3'utr	Lar	FlyBase	G5453.1	ACCATTACGATTCTTTGGGGGACTCGATCTTATATATTGCGTTCTATTTTATTGATAATGTAAACTAAAGAAGACTGTTACACGTTTAATTATCAAAACCTTATATATCAACCCA	143	19730469	0.957709914	11	138	658	0.968253968	1.961421094	0.015873016	0.244755245	0.428571429	143	5	1	183	2L:19730392-19730506	7	Lar	FBtr0112800|FBtr0331242|FBtr0331240|FBtr0331239|FBtr0331241|FBtr0081260|FBtr0305950	19730161|19730161|19730161|19730161|19730161|19730161|19730161	19732069|19732069|19731561|19731561|19731561|19731561|19731561	AAGACTG	7mer-m8	dme-miR-14-3p
0.01	dme-bantam-3p	7mer-m8	TGATCTC	2L	19730947	19730953	+	2L_19730947_19730953_+	0.661614573	0.661614561	0.661614567	0	Lar	FBtr0305950|FBtr0081260|FBtr0331241|FBtr0331239|FBtr0331240|FBtr0331242|FBtr0112800	19730161|19730161|19730161|19730161|19730161|19730161|19730161	19731561|19731561|19731561|19731561|19731561|19732069|19732069	2L	+	19730880	19730995	3'utr	Lar	FlyBase	G5456.2	CTTGCATAGCGCATATTTTATAAGGCAGCTAGATTCTAAAATTAGTTTTCAAACACAACTTACGTTTTGATCTCCCCGCAAAAGATGACGAACCTTATGGACTGATCGATGTCTTG	150	19730976	0.762559265	19	140	961	0.93989071	1.934498451	0.207650273	0.193333333	0.338797814	150	10	1	172	2L:19730880-19730995	7	Lar	FBtr0112800|FBtr0331242|FBtr0331240|FBtr0331239|FBtr0331241|FBtr0081260|FBtr0305950	19730161|19730161|19730161|19730161|19730161|19730161|19730161	19732069|19732069|19731561|19731561|19731561|19731561|19731561	TGATCTC	7mer-m8	dme-bantam-3p
0.01	dme-miR-970-3p	6mer2-7	CTTATG	2L	19730973	19730978	+	2L_19730973_19730978_+	1	1	1	0	Lar	FBtr0305950|FBtr0081260|FBtr0331241|FBtr0331239|FBtr0331240|FBtr0331242|FBtr0112800	19730161|19730161|19730161|19730161|19730161|19730161|19730161	19731561|19731561|19731561|19731561|19731561|19732069|19732069	2L	+	19730880	19730995	3'utr	Lar	FlyBase	G5456.2	CTTGCATAGCGCATATTTTATAAGGCAGCTAGATTCTAAAATTAGTTTTCAAACACAACTTACGTTTTGATCTCCCCGCAAAAGATGACGAACCTTATGGACTGATCGATGTCTTG	150	19730977	0.762559265	19	140	961	0.93989071	1.934498451	0.207650273	0.193333333	0.338797814	150	10	1	172	2L:19730880-19730995	6	Lar	FBtr0112800|FBtr0331242|FBtr0331240|FBtr0331239|FBtr0331241|FBtr0081260|FBtr0305950	19730161|19730161|19730161|19730161|19730161|19730161|19730161	19732069|19732069|19731561|19731561|19731561|19731561|19731561	CTTATG	6mer2-7	dme-miR-970-3p
0.01	dme-miR-275-3p,dme-miR-306-5p	6mer3-8	GTACCT	2L	19731199	19731204	+	2L_19731199_19731204_+	1	1	1	0	Lar	FBtr0305950|FBtr0081260|FBtr0331241|FBtr0331239|FBtr0331240|FBtr0331242|FBtr0112800	19730161|19730161|19730161|19730161|19730161|19730161|19730161	19731561|19731561|19731561|19731561|19731561|19732069|19732069	2L	+	19731117	19731223	3'utr	Lar	FlyBase	G5458.1	ATTCCTGTATATACCACAGTCGATACCCGAGCTAGCCACTTATGTATGTGTAATTTAGATTGAAAAGCTATGAAAAGTTATTGTACCTAAGGTGTATGAAGACATAG	35	19731198	0.898902249	8	33	235	0.95	1.278753601	0.425	0.142857143	0.25	35	1	1	38	2L:19731117-19731223	6	Lar	FBtr0112800|FBtr0331242|FBtr0331240|FBtr0331239|FBtr0331241|FBtr0081260|FBtr0305950	19730161|19730161|19730161|19730161|19730161|19730161|19730161	19732069|19732069|19731561|19731561|19731561|19731561|19731561	GTACCT	6mer3-8	dme-miR-275-3p,dme-miR-306-5p
0.01	dme-miR-252-5p	6mer2-7	TACTTA	2L	19736733	19736738	+	2L_19736733_19736738_+	1	1	1	0	Nf-YB	FBtr0343854|FBtr0081289	19736722|19736722	19736956|19737088	2L	+	19736720	19736771	stop_codon	Nf-YB	FlyBase	G5465.1	GTAACCCCTTTCTTACTTACCCTGTTAGTTAAGGTTCTTTTGACATTAAGGA	11	19736736	0.984569941	4	11	124	1	1.176091259	0.066666667	0.363636364	0.533333333	11	0	0	15	2L:19736720-19736771	6	Nf-YB	FBtr0343854|FBtr0081289	19736722|19736722	19736956|19737088	TACTTA	6mer2-7	dme-miR-252-5p
0.01	dme-miR-305-5p	6mer3-8	AGTACA	2L	19736811	19736816	+	2L_19736811_19736816_+	1	1	1	0	Nf-YB	FBtr0343854|FBtr0081289	19736722|19736722	19736956|19737088	2L	+	19736806	19736837	3'utr	Nf-YB	FlyBase	G5466.1	CTAACAGTACACCTTGATTGACTATTTAAGTT	6	19736823	0.874956832	4	6	39	1	0.903089987	0	0.333333333	0.5	6	0	0	8	2L:19736806-19736837	6	Nf-YB	FBtr0343854|FBtr0081289	19736722|19736722	19736956|19737088	AGTACA	6mer3-8	dme-miR-305-5p
0.01	dme-miR-276a-3p	6mer2-7	GTTCCT	2L	19743020	19743025	-	2L_19743020_19743025_-	1	1	1	0	CG10631	FBtr0081324	19742815	19743219	2L	-	19742965	19743079	3'utr	CG10631	FlyBase	G11803.1	TCATAAGTGGCTTGTGAAGAAAAGATATGCCATACAAAGAAACAAACACAAAATGTTCCTTAAGTTTTTGTTTTTACTTATTATACATACGTACTTTAACTGTGAGATAAATGTG	20	19743026	0.963390161	9	19	110	0.964285714	1.130333768	0.035714286	0.25	0.464285714	20	0	1	27	2L:19742965-19743079	6	CG10631	FBtr0081324	19742815	19743219	GTTCCT	6mer2-7	dme-miR-276a-3p
0.01	dme-miR-980-3p	7mer-m8	GGCAGCT	2L	1976171	1976177	-	2L_1976171_1976177_-	0.658999068	0.658999068	0.658999068	0	CG15356	FBtr0077869	1975461	1976541	2L	-	1976108	1976217	3'utr	CG15356	FlyBase	G6882.1	CCTGGGAGCCCGGAGTCGATCACCTCCCTCCTGTAAATAGGGCAGCTGCCTCTGCGGACTACCTTAATTTGTATAGCTTGTAAATAGATTCCACACTTCGCCCAGAAACC	17	1976192	0.971213245	6	15	94	0.952380952	1	0.333333333	0.176470588	0.333333333	17	0	1	20	2L:1976108-1976217	7	CG15356	FBtr0077869	1975461	1976541	GGCAGCT	7mer-m8	dme-miR-980-3p
0.01	dme-miR-970-3p	6mer2-7	CTTATG	2L	19793783	19793788	-	2L_19793783_19793788_-	1	1	1	0	fs(2)ltoPP43	FBtr0081317|FBtr0332246	19793484|19793609	19794524|19794265	2L	-	19793737	19793831	3'utr	fs(2)ltoPP43	FlyBase	G11855.1	AGTGTACTATTTGGAATCGTTTTAGGCAAATGTCTCTCATTACCTTATGTTCATAGAATTAATTAGCTATTAGATTAGAATAATTTACCCCCACA	23	19793801	0.990687535	11	20	204	0.884615385	1.06069784	0.192307692	0.130434783	0.230769231	23	2	1	23	2L:19793737-19793831	6	fs(2)ltoPP43	FBtr0332246|FBtr0081317	19793609|19793484	19794265|19794524	CTTATG	6mer2-7	dme-miR-970-3p
0.01	dme-miR-995-3p	7mer-A1	GGTGCTA	2L	19794454	19794460	-	2L_19794454_19794460_-	0.823349562	0.823349562	0.823349562	0	fs(2)ltoPP43	FBtr0081317	19793484	19794524	2L	-	19794446	19794483	5'utr	fs(2)ltoPP43	FlyBase	G11858.1	TCTAAGCGGTGTGTCTGTGTGTCGGTGCTATGGGCGTA	9	19794453	0.82185157	5	8	70	0.909090909	1	0.363636364	0.222222222	0.363636364	9	1	0	10	2L:19794446-19794483	7	fs(2)ltoPP43	FBtr0081317	19793484	19794524	GGTGCTA	7mer-A1	dme-miR-995-3p
0.01	dme-bantam-3p	6mer3-8	TGATCT	2L	1984546	1984551	-	2L_1984546_1984551_-	1	1	1	0	Got2	FBtr0077868|FBtr0077867	1984510|1984510	1984705|1984705	2L	-	1984520	1984617	3'utr	Got2	FlyBase	G6898.1	TGCGAAGTCTAGATAAGCCAATGCATTTTGCACACTCTCTATCCATATCTCTGTATATAAGCTAAATGATCTGCCTTTTAAAAAATAAAGCATTTAAA	290	1984551	0.780995854	17	275	2269	0.953168044	1.693978059	0.060606061	0.196551724	0.358126722	290	11	6	346	2L:1984520-1984617	6	Got2	FBtr0077868|FBtr0077867	1984510|1984510	1984705|1984705	TGATCT	6mer3-8	dme-bantam-3p
0.01	dme-miR-8-3p	7mer-m8	CAGTATT	2L	20058264	20058270	-	2L_20058264_20058270_-	0.661615423	0.661615423	0.661615423	0	barr	FBtr0081349|FBtr0343850|FBtr0081348	20058161|20058161|20058161	20058384|20058384|20058384	2L	-	20058234	20058365	3'utr	barr	FlyBase	G11864.2	AATTCATAGTTCTAGTTGCCCTTAAATGCTGTTACAATTTATTTTCACGGCTACTCCTTAATCTCTTACCTCTATTTTTAACTCCCAATTCGTATCAGTATTCTGAAACAGATATCCTCACCCCAGTCGAAT	86	20058271	0.74930785	14	80	686	0.940594059	1.977723605	0.00990099	0.151162791	0.277227723	86	6	0	95	2L:20058234-20058365	7	barr	FBtr0081349|FBtr0343850|FBtr0081348	20058161|20058161|20058161	20058384|20058384|20058384	CAGTATT	7mer-m8	dme-miR-8-3p
0.01	dme-miR-282-5p	7mer-m8	AGAGGCT	2L	20063896	20063902	+	2L_20063896_20063902_+	0.631524016	0.631524016	0.631524016	0	lok	FBtr0306234	20063184	20064378	2L	+	20063840	20063953	3'utr	lok	FlyBase	G5496.1	CGACGACGTTTTGCAGAGCAGCTGGCTGCGCGATGCGCCCATGCTGCAGAAGGCGAAGAGGCTGATGAAGCTCGATGGCATGGAAATCGAGGAGGAGAACTTCCTTGAGCCACC	15	20063905	0.981906363	6	14	38	0.947368421	1.255272505	0.473684211	0.266666667	0.421052632	15	1	0	18	2L:20063840-20063953	7	lok	FBtr0306234	20063184	20064378	AGAGGCT	7mer-m8	dme-miR-282-5p
0.01	dme-miR-317-3p	6mer3-8	TGTGTT	2L	20063986	20063991	+	2L_20063986_20063991_+	1	1	1	0	lok	FBtr0081328|FBtr0081329|FBtr0081330|FBtr0306234	20063974|20063974|20063974|20063184	20064381|20064381|20064378|20064378	2L	+	20063966	20064021	stop_codon	lok	FlyBase	G5497.1	GCGACGCTAGGTTTCGTTTCTGTGTTTCCATCGTTAATACGTGAGGGTCGAGGCGC	49	20063984	0.73622517	10	24	381	0.545454545	1.176091259	0.327272727	0.12244898	0.218181818	49	24	1	30	2L:20063966-20064021	6	lok	FBtr0306234|FBtr0081330|FBtr0081329|FBtr0081328	20063184|20063974|20063974|20063974	20064378|20064378|20064381|20064381	TGTGTT	6mer3-8	dme-miR-317-3p
0.01	dme-miR-276a-3p	7mer-A1	GTTCCTA	2L	20073147	20073153	+	2L_20073147_20073153_+	0.823349562	0.823349562	0.823349562	0	bwa	FBtr0081331	20072671	20073719	2L	+	20073118	20073170	3'utr	bwa	FlyBase	G5504.1	AATTCATCCCATGACTTCCAGAACAAATGGTTCCTACGCTTTCCCAAAGAGAC	16	20073145	0.966319387	3	16	85	1	1.255272505	0.055555556	0.125	0.222222222	16	0	0	18	2L:20073118-20073170	7	bwa	FBtr0081331	20072671	20073719	GTTCCTA	7mer-A1	dme-miR-276a-3p
0.01	dme-miR-283-5p	6mer3-8	TGATAT	2L	20073504	20073509	+	2L_20073504_20073509_+	1	1	1	0	bwa	FBtr0331184|FBtr0081331	20073453|20072671	20073719|20073719	2L	+	20073484	20073521	3'utr	bwa	FlyBase	G5505.1	AAACAGAGACATACACAGCGTGATATAAGTTAGAGTTG	15	20073510	0.906964008	3	11	80	0.65	1.113943352	0.25	0.266666667	0.45	15	7	0	13	2L:20073484-20073521	6	bwa	FBtr0081331|FBtr0331184	20072671|20073453	20073719|20073719	TGATAT	6mer3-8	dme-miR-283-5p
0.01	dme-miR-277-3p	6mer3-8	TGCATT	2L	20081774	20081779	-	2L_20081774_20081779_-	1	1	1	0	fok	FBtr0310559	20081604	20082782	2L	-	20081761	20081790	3'utr	fok	FlyBase	G11884.1	GATTTAACAATTGCATTAGTCATTTAAGTA	6	20081775	0.743476026	3	6	50	1	0.84509804	0.142857143	0.166666667	0.285714286	6	0	0	7	2L:20081761-20081790	6	fok	FBtr0310559	20081604	20082782	TGCATT	6mer3-8	dme-miR-277-3p
0.01	dme-miR-980-3p	7mer-A1	GCAGCTA	2L	20082577	20082583	-	2L_20082577_20082583_-	0.823349562	0.823349562	0.823349562	0	fok	FBtr0310558|FBtr0310559	20082302|20081604	20082782|20082782	2L	-	20082571	20082613	3'utr	fok	FlyBase	G11891.1	AGATTGCGCGAGAGAGCGAGACAGCAGCCTGCAGCTACAATAA	13	20082584	0.747986033	4	11	19	0.857142857	0.77815125	0.214285714	0.076923077	0.142857143	13	1	1	12	2L:20082571-20082613	7	fok	FBtr0310559|FBtr0310558	20081604|20082302	20082782|20082782	GCAGCTA	7mer-A1	dme-miR-980-3p
0.01	dme-miR-252-5p	6mer3-8	GTACTT	2L	20089976	20089981	-	2L_20089976_20089981_-	1	1	1	0	CG10747	FBtr0081341|FBtr0331618	20089634|20089634	20090028|20090028	2L	-	20089977	20090014	3'utr	CG10747	FlyBase	G11901.1	AAGGCAGAGGGAACACATGGTTATTAGCCTGCGGTACT	10	20089993	0.970938425	4	10	59	1	1.079181246	0.416666667	0.2	0.333333333	10	0	0	12	2L:20089977-20090014	4	CG10747	FBtr0331618|FBtr0081341	20089634|20089634	20090028|20090028	GTACTT	6mer3-8	dme-miR-252-5p
0.01	dme-miR-965-3p	6mer3-8	TACGCT	2L	201533	201538	+	2L_201533_201538_+	1	1	1	0	spen	FBtr0330653|FBtr0078122|FBtr0332336|FBtr0330652|FBtr0332337|FBtr0306341|FBtr0078121|FBtr0078123	201413|201413|201413|201413|201413|201413|201413|201413	203250|201588|203250|201588|201588|201588|203397|203250	2L	+	201461	201586	3'utr	spen	FlyBase	G617.1	CCAGATGTTAAACTTCACAGGCTTACACGACAACATAAGAGGAACCAGATAAAGAAACCAACAAAAACATGTTACGCTCTTCTAGTATTTTAAGTAATTTTAAATAGCGATTAAACAAGCAAAAGT	693	201532	0.947549737	23	669	7251	0.9625323	2.173186268	0.025839793	0.098124098	0.19250646	693	25	4	745	2L:201461-201586	6	spen	FBtr0330653|FBtr0332336|FBtr0078121|FBtr0078123	201413|201413|201413|201413	203250|203250|203397|203250	TACGCT	6mer3-8	dme-miR-965-3p
0.01	dme-bantam-3p	8mer-A1	TGATCTCA	2L	201860	201867	+	2L_201860_201867_+	0.631135722	0.631135722	0.631135722	0	spen	FBtr0330653|FBtr0332336|FBtr0078121|FBtr0078123	201413|201413|201413|201413	203250|203250|203397|203250	2L	+	201800	201890	3'utr	spen	FlyBase	G618.3	TTATATAACTCTCCGTAATTAAAAACCTTAAAGAAAAAGCTTGCAAAGTATCGTTAAGTTTGATCTCAAGAAAGAATGTTTTATTTTTGCT	1179	201859	0.786842431	15	1148	9915	0.973856209	2.086036093	0.328976035	0.146734521	0.269426289	1179	26	10	1341	2L:201800-201890	8	spen	FBtr0330653|FBtr0332336|FBtr0078121|FBtr0078123	201413|201413|201413|201413	203250|203250|203397|203250	TGATCTCA	8mer-A1	dme-bantam-3p
0.01	dme-miR-282-5p	7mer-m8	AGAGGCT	2L	202284	202290	+	2L_202284_202290_+	0.631524016	0.631524016	0.631524016	0	spen	FBtr0330653|FBtr0332336|FBtr0078121|FBtr0078123	201413|201413|201413|201413	203250|203250|203397|203250	2L	+	201907	202413	3'utr	spen	FlyBase	G619.1	AACAAACAGAAAAACCTACACATACAAATTGAATTGAAAGAAATGTTACAGAAAGCTTACAACATATTAACTGTTTACTGTACTATGCATACTACTACCCATACATAATATTAATATTCGATCCTAATCCTAAAACGATTAAGTTTTTATTGGTGAATAACTTTCGACTACTTCGATAGAAACGTAACTACACCACGTTATACAAAGTTTCCGCCTTCGAACAACCGACCATTTTTTTTGACAGATCGGTTCCTTGGCTCTATGGAATGCCTGCATATAAAACTAGTATACAGGGCCTAGCATAGACCCAAAGAACTTAAGATGAGTCCGGACTGTCACCCACGCTGTTAAGCACAATTAGGTTTAAAGTTGCGCCCAGAGGCTTTTCCTACGATAACA…	497	202291	0.982279671	84	457	3689	0.922535211	2.020361283	0.107394366	0.116700201	0.227112676	497	40	4	524	2L:201907-202413	7	spen	FBtr0330653|FBtr0332336|FBtr0078121|FBtr0078123	201413|201413|201413|201413	203250|203250|203397|203250	AGAGGCT	7mer-m8	dme-miR-282-5p
0.01	dme-miR-965-3p	8mer-A1	TACGCTTA	2L	20345095	20345102	+	2L_20345095_20345102_+	0.625363099	0.625363099	0.625363099	0	spir	FBtr0339234	20344661	20348386	2L	+	20345071	20345114	3'utr	spir	FlyBase	G5542.1	TGTATTTTTAACTTGACAAAAAATTACGCTTACAAACAAAATAA	84	20345094	0.833271381	4	81	387	0.98019802	1.995635195	0	0.166666667	0.306930693	84	2	0	99	2L:20345071-20345114	8	spir	FBtr0339234	20344661	20348386	TACGCTTA	8mer-A1	dme-miR-965-3p
0.01	dme-bantam-3p	7mer-m8	TGATCTC	2L	20346351	20346357	+	2L_20346351_20346357_+	0.661614573	0.661614573	0.661614573	0	spir	FBtr0339234	20344661	20348386	2L	+	20346335	20346375	3'utr	spir	FlyBase	G5544.1	AACGTGCCCCTCGTGCTGATCTCGCCATCGCTGCTGTCCAG	15	20346351	0.773587931	2	14	98	0.933333333	1.146128036	0.266666667	0	0	15	1	0	14	2L:20346335-20346375	7	spir	FBtr0339234	20344661	20348386	TGATCTC	7mer-m8	dme-bantam-3p
0.01	dme-miR-996-3p,dme-miR-279-3p	6mer3-8	TCTAGT	2L	20347511	20347516	+	2L_20347511_20347516_+	1	1	1	0	spir	FBtr0081355|FBtr0081353|FBtr0306556|FBtr0339234|FBtr0081352|FBtr0301884	20347168|20347168|20347168|20344661|20347168|20347168	20348386|20348386|20348386|20348386|20348386|20348386	2L	+	20347501	20347566	3'utr	spir	FlyBase	G5548.1	ATCGTGTTAGTCTAGTGAATAAGCAGAGGAGAATACCGAGAATTCCTGGCTGAAGCTTTGTACATT	63	20347534	0.884710222	6	58	287	0.932432432	1.838849091	0.081081081	0.142857143	0.27027027	63	5	0	69	2L:20347501-20347566	6	spir	FBtr0081352|FBtr0301884|FBtr0081355|FBtr0081353|FBtr0306556|FBtr0339234	20347168|20347168|20347168|20347168|20347168|20344661	20348386|20348386|20348386|20348386|20348386|20348386	TCTAGT	6mer3-8	dme-miR-996-3p,dme-miR-279-3p
0.01	dme-miR-305-5p	6mer2-7	GTACAA	2L	20348128	20348133	+	2L_20348128_20348133_+	1	1	1	0	spir	FBtr0081355|FBtr0081353|FBtr0306556|FBtr0339234|FBtr0081352|FBtr0301884	20347168|20347168|20347168|20344661|20347168|20347168	20348386|20348386|20348386|20348386|20348386|20348386	2L	+	20348112	20348151	3'utr	spir	FlyBase	G5550.1	CGACGTCTATATAATTGTACAAGCTGATGATGCAAAGCAA	9	20348139	0.688463713	3	9	49	1	0.954242509	0.222222222	0	0	9	0	0	9	2L:20348112-20348151	6	spir	FBtr0081352|FBtr0301884|FBtr0081355|FBtr0081353|FBtr0306556|FBtr0339234	20347168|20347168|20347168|20347168|20347168|20344661	20348386|20348386|20348386|20348386|20348386|20348386	GTACAA	6mer2-7	dme-miR-305-5p
0.01	dme-miR-995-3p	8mer-A1	TGGTGCTA	2L	20361281	20361288	+	2L_20361281_20361288_+	0.625362449	0.625362449	0.625362449	0	RtGEF	FBtr0302106	20360849	20361429	2L	+	20361255	20361314	3'utr	RtGEF	FlyBase	G5562.1	AAGATCAACAAACTCAACTCTGCAATTGGTGCTAAGCAGCGAACAAAGGAATCCAAAGTT	151	20361280	0.765162728	4	146	773	0.981707317	2.206825876	0.237804878	0.079470199	0.152439024	151	3	0	161	2L:20361255-20361314	8	RtGEF	FBtr0302106	20360849	20361429	TGGTGCTA	8mer-A1	dme-miR-995-3p
0.01	dme-miR-190-5p	6mer3-8	ACATAT	2L	20364642	20364647	+	2L_20364642_20364647_+	1	1	1	0	RtGEF	FBtr0081356|FBtr0336747|FBtr0112885|FBtr0081357	20364489|20360566|20364489|20364489	20365254|20365254|20365254|20365254	2L	+	20364581	20364687	3'utr	RtGEF	FlyBase	G5566.1	TCTTAGACACTTTTACTTTGCATCTTCGGGGGGCAGTGGGTCAATTACCAAAAAATTATCTACATATGGACTTTGTAATCGTATATGGATTGTATTTACCGAGTACT	178	20364647	0.892882906	16	178	1550	1	2.33243846	0.106976744	0.202247191	0.339534884	178	0	0	215	2L:20364581-20364687	6	RtGEF	FBtr0081356|FBtr0336747|FBtr0112885|FBtr0081357	20364489|20360566|20364489|20364489	20365254|20365254|20365254|20365254	ACATAT	6mer3-8	dme-miR-190-5p
0.01	dme-miR-190-5p	6mer3-8	ACATAT	2L	20364991	20364996	+	2L_20364991_20364996_+	1	1	1	0	RtGEF	FBtr0081356|FBtr0336747|FBtr0112885|FBtr0081357	20364489|20360566|20364489|20364489	20365254|20365254|20365254|20365254	2L	+	20364957	20365019	3'utr	RtGEF	FlyBase	G5568.1	CACAACATGCATATTTTACTGGCATAGATTCTACACATATTAGACTTATTGTATTTTACCTAT	14	20364996	0.988941344	5	14	130	1	1.176091259	0.466666667	0.071428571	0.133333333	14	0	0	15	2L:20364957-20365019	6	RtGEF	FBtr0081356|FBtr0336747|FBtr0112885|FBtr0081357	20364489|20360566|20364489|20364489	20365254|20365254|20365254|20365254	ACATAT	6mer3-8	dme-miR-190-5p
0.01	dme-bantam-3p	6mer3-8	TGATCT	2L	20365091	20365096	+	2L_20365091_20365096_+	1	1	1	0	RtGEF	FBtr0081356|FBtr0336747|FBtr0112885|FBtr0081357	20364489|20360566|20364489|20364489	20365254|20365254|20365254|20365254	2L	+	20365029	20365170	3'utr	RtGEF	FlyBase	G5569.1	TTGCCACCATGCAACTTTTGAGAGCTGCTTGTGTAAGTTATACGAATAGATAGACCCAGTTTTGATCTTAACTTTGACGATGATTTCAAATGGACAATGCAAAATTATTAAAAATGTGCCAATACTTTAGTAAGATGCAGCA	69	20365090	0.828118523	17	64	571	0.901234568	1.562292864	0.259259259	0.15942029	0.283950617	69	7	1	73	2L:20365029-20365170	6	RtGEF	FBtr0081356|FBtr0336747|FBtr0112885|FBtr0081357	20364489|20360566|20364489|20364489	20365254|20365254|20365254|20365254	TGATCT	6mer3-8	dme-bantam-3p
0.01	dme-miR-8-3p	6mer3-8	CAGTAT	2L	20422503	20422508	+	2L_20422503_20422508_+	1	1	1	0	Arpc2	FBtr0081358|FBtr0346418	20422495|20422495	20423027|20423027	2L	+	20422469	20422519	stop_codon	Arpc2	FlyBase	G5582.1	GGGGAGAACTTTCAAGCGCATCGATTGATGTGTTCAGTATATTTAGTTGTT	35	20422497	0.990742771	6	34	358	0.977272727	1.633468456	0.386363636	0.228571429	0.386363636	35	1	0	43	2L:20422469-20422519	6	Arpc2	FBtr0081358|FBtr0346418	20422495|20422495	20423027|20423027	CAGTAT	6mer3-8	dme-miR-8-3p
0.01	dme-miR-184-3p	6mer2-7	CCGTCC	2L	2043247	2043252	+	2L_2043247_2043252_+	1	1	1	0	Su(dx)	FBtr0339529|FBtr0334778|FBtr0077824|FBtr0077822|FBtr0077823	2043182|2043182|2043182|2043182|2043182	2043677|2043677|2044372|2044372|2044372	2L	+	2043182	2043412	stop_codon	Su(dx)	FlyBase	G1147.1	GAGTGGCAGTCGATTTGTGGTCGGTTTGTTGATTAATGTTTAATTCCAGTTAAGCGCCTGCTTTACCGTCCCCTCCCCCTTTCCATTTGACGACCACGTTGCGTTAAATAGTTACTGTTATTATTATTATTACATACGTATGTATTACTACTGTATACTGTAAACACGAAACACACACTTCTGTCTGTCTATTCCTATGTTCGCAACCGATATCACACGAGATATTTGTTA	522	2043245	0.978794256	37	507	3452	0.972580645	2.081347308	0.022580645	0.155172414	0.288709677	522	13	4	603	2L:2043182-2043412	6	Su(dx)	FBtr0077824|FBtr0334778|FBtr0077823|FBtr0077822|FBtr0339529	2043182|2043182|2043182|2043182|2043182	2044372|2043677|2044372|2044372|2043677	CCGTCC	6mer2-7	dme-miR-184-3p
0.01	dme-miR-283-5p	8mer-m1	TGATATTT	2L	2043558	2043565	+	2L_2043558_2043565_+	0.555593223	0.555593223	0.555593223	0	Su(dx)	FBtr0339529|FBtr0334778|FBtr0077824|FBtr0077822|FBtr0077823	2043182|2043182|2043182|2043182|2043182	2043677|2043677|2044372|2044372|2044372	2L	+	2043486	2043576	3'utr	Su(dx)	FlyBase	G1148.1	TTAGGCATAATTTATCCACTGCATAACTCTCCTGTGTAAATTTAAGACAAAGTTTGATTGATTCGCTTCTGTTGATATTTCTTACGACCAT	50	2043552	0.729324422	15	47	489	0.926470588	1.799340549	0.132352941	0.28	0.470588235	50	5	0	63	2L:2043486-2043576	8	Su(dx)	FBtr0077824|FBtr0334778|FBtr0077823|FBtr0077822|FBtr0339529	2043182|2043182|2043182|2043182|2043182	2044372|2043677|2044372|2044372|2043677	TGATATTT	8mer-m1	dme-miR-283-5p
0.01	dme-miR-263a-5p	6mer2-7	TGCCAT	2L	20443003	20443008	+	2L_20443003_20443008_+	0.999996154	0.999957578	0.999976866	2.73E-05	CG31688	FBtr0308895|FBtr0330204|FBtr0330203|FBtr0330661|FBtr0273378	20441856|20441889|20441889|20441856|20441856	20444823|20443944|20443944|20447905|20443944	2L	+	20442982	20443028	3'utr	CG31688	FlyBase	G5593.1	CTTTGCCGCCACATACCGCACTGCCATGGTCGAGAGCAGCTCGCACG	21	20443008	0.887047371	2	19	56	0.956521739	1.342422681	0.130434783	0.095238095	0.173913043	21	1	0	22	2L:20442982-20443028	6	CG31688	FBtr0273378|FBtr0330204|FBtr0308895|FBtr0330661|FBtr0330203	20441856|20441889|20441856|20441856|20441889	20443944|20443944|20444823|20447905|20443944	TGCCAT	6mer2-7	dme-miR-263a-5p
0.01	dme-miR-33-5p	7mer-A1	AATGCAA	2L	2044322	2044328	+	2L_2044322_2044328_+	0.782911824	0.782911824	0.782911824	0	Su(dx)	FBtr0077824|FBtr0077822|FBtr0077823	2043182|2043182|2043182	2044372|2044372|2044372	2L	+	2044298	2044382	3'utr	Su(dx)	FlyBase	G1151.1	TATTAAATAGATTTTATTTAGTTTAATGCAATGTGTACTGTATTATATAAAATAAATGCAAAATTATTTAGTGATACACGGCCGA	23	2044331	0.976351797	11	20	237	0.928571429	1.414973348	0.285714286	0.217391304	0.357142857	23	2	0	26	2L:2044298-2044382	7	Su(dx)	FBtr0077824|FBtr0077823|FBtr0077822	2043182|2043182|2043182	2044372|2044372|2044372	AATGCAA	7mer-A1	dme-miR-33-5p
0.01	dme-miR-263a-5p	6mer2-7	TGCCAT	2L	20452121	20452126	+	2L_20452121_20452126_+	0.99999872	1	0.99999936	9.19E-07	CG31687	FBtr0302224|FBtr0332968	20451413|20451413	20453935|20456978	2L	+	20452088	20452143	3'utr	CG31687	FlyBase	G5603.1	GGAGACAAACTACTTTGCCGCCACATACCGCACTGCCATGGTCGAGAGCAGCTCGC	23	20452126	0.759484322	3	22	71	0.964285714	1.431363764	0.25	0.173913043	0.321428571	23	1	0	27	2L:20452088-20452143	6	CG31687	FBtr0332968|FBtr0302224	20451413|20451413	20456978|20453935	TGCCAT	6mer2-7	dme-miR-263a-5p
0.01	dme-miR-263a-5p	6mer2-7	TGCCAT	2L	20647248	20647253	+	2L_20647248_20647253_+	0.570827999	0.595997214	0.583412607	0.017797312	CG2608	FBtr0081384	20646861	20647381	2L	+	20647182	20647267	3'utr	CG2608	FlyBase	G5619.1	TGACAGCCTTGTATCGAGTGAGATTAGTTTTGTTGATTCAGATTAGTCACATGAAAGGTCTCTGACTGCCATGTAAATCATAAGTA	14	20647244	0.984343313	6	12	101	0.882352941	0.875061263	0.176470588	0.214285714	0.352941176	14	1	1	15	2L:20647182-20647267	6	CG2608	FBtr0081384	20646861	20647381	TGCCAT	6mer2-7	dme-miR-263a-5p
0.01	dme-miR-9b-5p,dme-miR-9c-5p	6mer3-8	ACCAAA	2L	20650744	20650749	+	2L_20650744_20650749_+	1	1	1	0	CG2611	FBtr0081387	20650724	20650898	2L	+	20650736	20650765	3'utr	CG2611	FlyBase	G5625.1	CCAAAGACACCAAATGTTTCGTCAAATAGA	8	20650750	0.971450825	3	7	40	0.9	0.954242509	0	0.25	0.4	8	1	0	9	2L:20650736-20650765	6	CG2611	FBtr0081387	20650724	20650898	ACCAAA	6mer3-8	dme-miR-9b-5p,dme-miR-9c-5p
0.01	dme-miR-33-5p	7mer-A1	AATGCAA	2L	20659412	20659418	-	2L_20659412_20659418_-	0.782911824	0.782911824	0.782911824	0	CG31678	FBtr0290059|FBtr0344108|FBtr0290060	20659130|20659130|20659130	20659612|20659612|20659612	2L	-	20659345	20659475	3'utr	CG31678	FlyBase	G11984.1	AGAAAGGTCTGTGAAGTGAAGTGAAGAAAAGTGAGAGTTCCTTTTGTGTTGCAGTGAAATGCAAATGACTGTTAAGCGAAAAACAACAAATTTAAGTAAAGTACTTATATATTTTGTAGAATGCTTGCATG	80	20659404	0.967662027	12	76	422	0.962264151	2.008600172	0.20754717	0.275	0.452830189	80	4	0	102	2L:20659345-20659475	7	CG31678	FBtr0344108|FBtr0290059|FBtr0290060	20659130|20659130|20659130	20659612|20659612|20659612	AATGCAA	7mer-A1	dme-miR-33-5p
0.01	dme-miR-308-3p	7mer-m1	TGTGATT	2L	20730913	20730919	-	2L_20730913_20730919_-	0.620202887	0.620202887	0.620202887	0	CG9318	FBtr0335149|FBtr0081393	20730414|20730643	20730999|20730999	2L	-	20730809	20730974	3'utr	CG9318	FlyBase	G12008.1	TGCGAATGTATTTTTGTATGTGTAGCCACAAATTTACACTTAAGCCTAATGTGTGTGTGATTTCTGCGCTGTGCGCCCGGCACAGACAGTTTTCTGTTTACTATAATTACGATTGATATGTGTATAATAACATATGTTTGTATCAGGCAAGGAACAGTGGAGTAAC	93	20730913	0.985962272	25	92	775	0.990740741	2.029383778	0.231481481	0.139784946	0.259259259	93	1	0	107	2L:20730809-20730974	7	CG9318	FBtr0081393|FBtr0335149	20730643|20730414	20730999|20730999	TGTGATT	7mer-m1	dme-miR-308-3p
0.01	dme-miR-33-5p	6mer2-7	AATGCA	2L	20738961	20738966	+	2L_20738961_20738966_+	1	1	1	0	Fs(2)Ket	FBtr0305586|FBtr0305587|FBtr0081392|FBtr0305585|FBtr0305584	20738901|20738901|20738901|20738901|20738901	20750941|20750941|20739764|20750941|20739764	2L	+	20738895	20738969	stop_codon	Fs(2)Ket	FlyBase	G5668.1	CGCAGTAGGCCACCTGCTAGAGGTTAATGTTTCTTCGCTTCCCACCAGACCCTCAAGATTGTGTGTAATGCAGTG	34	20738953	0.920342401	8	33	254	0.975609756	1.602059991	0.463414634	0.176470588	0.317073171	34	1	0	40	2L:20738895-20738969	6	Fs(2)Ket	FBtr0305584|FBtr0081392|FBtr0305585|FBtr0305586|FBtr0305587	20738901|20738901|20738901|20738901|20738901	20739764|20739764|20750941|20750941|20750941	AATGCA	6mer2-7	dme-miR-33-5p
0.01	dme-miR-9b-5p,dme-miR-9c-5p	6mer3-8	ACCAAA	2L	20739566	20739571	+	2L_20739566_20739571_+	1	1	1	0	Fs(2)Ket	FBtr0305586|FBtr0081392|FBtr0305585|FBtr0305584	20738901|20738901|20738901|20738901	20750941|20739764|20750941|20739764	2L	+	20739516	20739601	3'utr	Fs(2)Ket	FlyBase	G5670.1	AGGCTACGGCAACCAGCGCTTTGTTAACCCGATTTTAAGCATTACCAAAAACCAAACGTTGCTGTTACTCAAATTATGTAAAATTC	33	20739575	0.965016189	7	33	180	1	1.653212514	0	0.242424242	0.444444444	33	0	0	45	2L:20739516-20739601	6	Fs(2)Ket	FBtr0305584|FBtr0081392|FBtr0305585|FBtr0305586	20738901|20738901|20738901|20738901	20739764|20739764|20750941|20750941	ACCAAA	6mer3-8	dme-miR-9b-5p,dme-miR-9c-5p
0.01	dme-miR-11-3p,dme-miR-308-3p	7mer-A1	TGTGATA	2L	20740044	20740050	+	2L_20740044_20740050_+	0.782903081	0.781552748	0.782227915	0.000954877	Fs(2)Ket	FBtr0305586|FBtr0305586|FBtr0305585|FBtr0305585	20738901|20738901|20738901|20738901	20750941|20750941|20750941|20750941	2L	+	20739947	20740111	5'utr-coding	Fs(2)Ket	FlyBase	G5673.1	TATGTACGTGGTATTTTGATTGCGACAAACCCCCGAAATGTTTGGAAACGGATGAGGATTCCCCCTTTCTGTGGCGCGCGTGTGCATCGGCGTGTTGTGTGATATTATGGATTAAGCGTAAGAACTTTTCTAGTGAAACGAATGATTTTAGACCTAAGCAAAACC	244	20740042	0.777988656	33	226	1966	0.929078014	2.117271296	0.460992908	0.118852459	0.237588652	244	19	1	262	2L:20739947-20740111	7	Fs(2)Ket	FBtr0305585|FBtr0305585|FBtr0305586|FBtr0305586	20738901|20738901|20738901|20738901	20750941|20750941|20750941|20750941	TGTGATA	7mer-A1	dme-miR-11-3p,dme-miR-308-3p
0.01	dme-miR-190-5p	8mer-A1	ACATATCA	2L	20749179	20749186	+	2L_20749179_20749186_+	0.612816673	0.612816672	0.612816673	0	Fs(2)Ket	FBtr0305586	20738901	20750941	2L	+	20749151	20749217	3'utr	Fs(2)Ket	FlyBase	G5679.1	AAGGGAACATTTGTTTTATCAGATTCGAACATATCAGAAATTGGAATTTGAAATGGCAACTTGGAGC	6	20749196	0.974645763	5	6	42	1	0.903089987	0.625	0.166666667	0.375	6	0	0	8	2L:20749151-20749217	8	Fs(2)Ket	FBtr0305586	20738901	20750941	ACATATCA	8mer-A1	dme-miR-190-5p
0.01	dme-miR-11-3p	7mer-m1	TGTGATG	2L	20749626	20749632	+	2L_20749626_20749632_+	0.702971752	0.702971752	0.702971752	0	Fs(2)Ket	FBtr0305586|FBtr0305587|FBtr0305585	20738901|20738901|20738901	20750941|20750941|20750941	2L	+	20749579	20749681	3'utr	Fs(2)Ket	FlyBase	G5681.1	TGCGGATGACACTGAATGAAGATTATGATATATATGAATTGGAAATATGTGATGCTTGTCGATGGTTGTTTATGGGAGTGACTGATGGTGGGAGGAGTATGTC	12	20749625	0.975167693	8	12	84	1	1.113943352	0.538461538	0.083333333	0.153846154	12	0	0	13	2L:20749579-20749681	7	Fs(2)Ket	FBtr0305585|FBtr0305586|FBtr0305587	20738901|20738901|20738901	20750941|20750941|20750941	TGTGATG	7mer-m1	dme-miR-11-3p
0.01	dme-miR-11-3p,dme-miR-308-3p	6mer3-8	CTGTGA	2L	20749805	20749810	+	2L_20749805_20749810_+	1	1	1	0	Fs(2)Ket	FBtr0305586|FBtr0305586|FBtr0305587|FBtr0305587|FBtr0305585|FBtr0305585	20738901|20738901|20738901|20738901|20738901|20738901	20750941|20750941|20750941|20750941|20750941|20750941	2L	+	20749786	20749818	3'utr	Fs(2)Ket	FlyBase	G5682.1	AAGAGTAGTGTGTTTGGAACTGTGACTGAGTAA	8	20749807	0.708485111	4	7	57	0.909090909	1	0	0.25	0.454545455	8	1	0	10	2L:20749786-20749818	6	Fs(2)Ket	FBtr0305585|FBtr0305585|FBtr0305586|FBtr0305586|FBtr0305587|FBtr0305587	20738901|20738901|20738901|20738901|20738901|20738901	20750941|20750941|20750941|20750941|20750941|20750941	CTGTGA	6mer3-8	dme-miR-11-3p,dme-miR-308-3p
0.01	dme-miR-308-3p	8mer-m1	CTGTGATT	2L	20750127	20750134	+	2L_20750127_20750134_+	0.469298127	0.469298127	0.469298127	0	Fs(2)Ket	FBtr0305586|FBtr0305587|FBtr0305585	20738901|20738901|20738901	20750941|20750941|20750941	2L	+	20750104	20750186	3'utr	Fs(2)Ket	FlyBase	G5683.1	TAAAAACACAACTGTAACATTGCCTGTGATTCATTCGATCATCTGTGTGTGGAGTGTACGCTGTGTGAAAGACTTGTGTGGAT	58	20750124	0.98960313	8	51	500	0.848484848	1.271066772	0.03030303	0.120689655	0.227272727	58	8	2	56	2L:20750104-20750186	8	Fs(2)Ket	FBtr0305585|FBtr0305586|FBtr0305587	20738901|20738901|20738901	20750941|20750941|20750941	CTGTGATT	8mer-m1	dme-miR-308-3p
0.01	dme-miR-190-5p	6mer3-8	ACATAT	2L	20750332	20750337	+	2L_20750332_20750337_+	1	1	1	0	Fs(2)Ket	FBtr0305586|FBtr0305587|FBtr0305585	20738901|20738901|20738901	20750941|20750941|20750941	2L	+	20750322	20750384	3'utr	Fs(2)Ket	FlyBase	G5684.1	GAGAAACGTAACATATGGTACTGATTTTTATACTGAGAACTGAGACTTACTATATATACATAC	41	20750361	0.936290411	10	41	332	1	1.633468456	0	0.024390244	0.069767442	41	0	0	43	2L:20750322-20750384	6	Fs(2)Ket	FBtr0305585|FBtr0305586|FBtr0305587	20738901|20738901|20738901	20750941|20750941|20750941	ACATAT	6mer3-8	dme-miR-190-5p
0.01	dme-miR-995-3p	6mer3-8	TGGTGC	2L	20788624	20788629	+	2L_20788624_20788629_+	1	1	1	0	Pomp	FBtr0081414	20788537	20789098	2L	+	20788551	20788666	3'utr	Pomp	FlyBase	G5710.1	GAAGTTGCTAAATGCCTGGCATTCAGCCTTTAAACTCTAAGACACTCTTAAGATCAGCAAATAAAATATATTTTGGTGCGACCAGCTAGAGGTAAACAAAATTCACCATTTCTTTG	42	20788623	0.706173228	19	39	254	0.886792453	1.070037867	0.113207547	0.238095238	0.396226415	42	3	3	47	2L:20788551-20788666	6	Pomp	FBtr0081414	20788537	20789098	TGGTGC	6mer3-8	dme-miR-995-3p
0.01	dme-miR-317-3p	6mer3-8	TGTGTT	2L	20813811	20813816	+	2L_20813811_20813816_+	1	1	1	0	CG9328	FBtr0081416	20813711	20814331	2L	+	20813656	20814022	stop_codon	CG9328	FlyBase	G5718.1	AATCCCGAGTATCTGAACGTGCGGGCCAAGCTGCGCACGGCGCACGCCAACAATTAAGGAGCAGCCCACTCGGATACCCCTCATCCTGTAATCCTCAGCCTATTTAATGTTTAGTTTTAGTAAGAGACCTAACCAAATTATGTGTAAGGAAACCATGTGTTTTATATGTTAACTTTGTGAGCGGTTTTCATTTTGATATTATGCAAAACTAGAGTTGATTATTATAATTAAAAATGTACACCTAGACTAAGCCATTTACTTGTTTAGTTTGTTAGTCCTTATCTCTAATCTAAGTTGAAGCTTTCTTGCGCTAAATTCGTTGTGTATAAACCAAGTGTATAAAGTTTTAGTTTCTAAAAGGACCCCA	257	20813817	0.987709092	60	244	2185	0.950331126	1.980760642	0.086092715	0.147859922	0.274834437	257	13	2	287	2L:20813656-20814022	6	CG9328	FBtr0081415|FBtr0081416	20813711|20813711	20814030|20814331	TGTGTT	6mer3-8	dme-miR-317-3p
0.01	dme-miR-2b-2-5p	6mer3-8	TTGAAG	2L	20813950	20813955	+	2L_20813950_20813955_+	1	1	1	0	CG9328	FBtr0081416	20813711	20814331	2L	+	20813656	20814022	stop_codon	CG9328	FlyBase	G5718.1	AATCCCGAGTATCTGAACGTGCGGGCCAAGCTGCGCACGGCGCACGCCAACAATTAAGGAGCAGCCCACTCGGATACCCCTCATCCTGTAATCCTCAGCCTATTTAATGTTTAGTTTTAGTAAGAGACCTAACCAAATTATGTGTAAGGAAACCATGTGTTTTATATGTTAACTTTGTGAGCGGTTTTCATTTTGATATTATGCAAAACTAGAGTTGATTATTATAATTAAAAATGTACACCTAGACTAAGCCATTTACTTGTTTAGTTTGTTAGTCCTTATCTCTAATCTAAGTTGAAGCTTTCTTGCGCTAAATTCGTTGTGTATAAACCAAGTGTATAAAGTTTTAGTTTCTAAAAGGACCCCA	257	20813961	0.987709092	60	244	2185	0.950331126	1.980760642	0.086092715	0.147859922	0.274834437	257	13	2	287	2L:20813656-20814022	6	CG9328	FBtr0081415|FBtr0081416	20813711|20813711	20814030|20814331	TTGAAG	6mer3-8	dme-miR-2b-2-5p
0.01	dme-miR-283-5p	7mer-m1	GATATTT	2L	20814189	20814195	+	2L_20814189_20814195_+	0.765586663	0.765586663	0.765586663	0	CG9328	FBtr0081416	20813711	20814331	2L	+	20814089	20814216	3'utr	CG9328	FlyBase	G5719.2	ATTGTATATGTATATCTAAAGATTAGTGAGACCGAAAATGCTGTAAACAGGGCAATGTGTTAGAAAATAAGACAGAGAGACAGACAGAACTTGGGCGGAAGATATTTGATCTACATAGAACAACTATT	891	20814179	0.847840071	22	859	2683	0.969756098	2.152288344	0.269268293	0.126823793	0.24097561	891	25	6	994	2L:20814089-20814216	7	CG9328	FBtr0081416	20813711	20814331	GATATTT	7mer-m1	dme-miR-283-5p
0.01	dme-miR-283-5p	6mer2-7	GATATT	2L	20871592	20871597	-	2L_20871592_20871597_-	1	1	1	0	sky	FBtr0081442|FBtr0081446|FBtr0081444|FBtr0081441|FBtr0301961|FBtr0330255|FBtr0081440|FBtr0330256|FBtr0081443|FBtr0081447|FBtr0330257	20871333|20871333|20871333|20871333|20871333|20871333|20871333|20871333|20871333|20871333|20871333	20873748|20873748|20873748|20873748|20873748|20873748|20873748|20873748|20873748|20873748|20873748	2L	-	20871578	20871626	3'utr	sky	FlyBase	G12035.1	TGTTTGACGATCAAGAAATCAATGGACTAGATATTGAAACAGAAATTGT	77	20871604	0.884704138	3	77	307	1	1.977723605	0.115789474	0.181818182	0.336842105	77	0	0	95	2L:20871578-20871626	6	sky	FBtr0330257|FBtr0081443|FBtr0330256|FBtr0081440|FBtr0330255|FBtr0081447|FBtr0301961|FBtr0081441|FBtr0081444|FBtr0081446|FBtr0081442	20871333|20871333|20871333|20871333|20871333|20871333|20871333|20871333|20871333|20871333|20871333	20873748|20873748|20873748|20873748|20873748|20873748|20873748|20873748|20873748|20873748|20873748	GATATT	6mer2-7	dme-miR-283-5p
0.01	dme-miR-283-5p	6mer3-8	TGATAT	2L	20872002	20872007	-	2L_20872002_20872007_-	1	1	1	0	sky	FBtr0081442|FBtr0081446|FBtr0081444|FBtr0081441|FBtr0301961|FBtr0330255|FBtr0081440|FBtr0330256|FBtr0081443|FBtr0081447|FBtr0330257	20871333|20871333|20871333|20871333|20871333|20871333|20871333|20871333|20871333|20871333|20871333	20873748|20873748|20873748|20873748|20873748|20873748|20873748|20873748|20873748|20873748|20873748	2L	-	20871957	20872009	3'utr	sky	FlyBase	G12038.1	GATGATATGAATTGTTGATAGACTTTAAGACGCGGAAAGATGGACGACGATTG	18	20871991	0.963593102	5	15	107	0.863636364	1.278753601	0.227272727	0.166666667	0.318181818	18	3	0	19	2L:20871957-20872009	6	sky	FBtr0330257|FBtr0081443|FBtr0330256|FBtr0081440|FBtr0330255|FBtr0081447|FBtr0301961|FBtr0081441|FBtr0081444|FBtr0081446|FBtr0081442	20871333|20871333|20871333|20871333|20871333|20871333|20871333|20871333|20871333|20871333|20871333	20873748|20873748|20873748|20873748|20873748|20873748|20873748|20873748|20873748|20873748|20873748	TGATAT	6mer3-8	dme-miR-283-5p
0.01	dme-miR-996-3p,dme-miR-279-3p	8mer-A1	TCTAGTCA	2L	20872586	20872593	-	2L_20872586_20872593_-	0.631136783	0.631136783	0.631136783	0	sky	FBtr0081442|FBtr0081446|FBtr0081444|FBtr0081441|FBtr0301961|FBtr0330255|FBtr0081440|FBtr0330256|FBtr0081443|FBtr0081447|FBtr0330257	20871333|20871333|20871333|20871333|20871333|20871333|20871333|20871333|20871333|20871333|20871333	20873748|20873748|20873748|20873748|20873748|20873748|20873748|20873748|20873748|20873748|20873748	2L	-	20872530	20872667	3'utr	sky	FlyBase	G12041.1	ATTTTCAATACCAACGAAATTCTTTGCTCACCTCCACCTAAAAACTGCACGTACACAAAATTTTTGCACACTTTTCTAGTCAATTTTTATGTTTTACAAAAATAACATGGTGTGTCTCCTCCCATTTCCCTCTGGACG	186	20872594	0.914851519	22	176	1855	0.948717949	1.86923172	0.11965812	0.188172043	0.354700855	186	10	2	222	2L:20872530-20872667	8	sky	FBtr0330257|FBtr0081443|FBtr0330256|FBtr0081440|FBtr0330255|FBtr0081447|FBtr0301961|FBtr0081441|FBtr0081444|FBtr0081446|FBtr0081442	20871333|20871333|20871333|20871333|20871333|20871333|20871333|20871333|20871333|20871333|20871333	20873748|20873748|20873748|20873748|20873748|20873748|20873748|20873748|20873748|20873748|20873748	TCTAGTCA	8mer-A1	dme-miR-996-3p,dme-miR-279-3p
0.01	dme-bantam-3p	8mer-A1	TGATCTCA	2L	20872779	20872786	-	2L_20872779_20872786_-	0.631135722	0.631135722	0.631135722	0	sky	FBtr0081442|FBtr0081446|FBtr0081444|FBtr0081441|FBtr0301961|FBtr0330255|FBtr0081440|FBtr0330256|FBtr0081443|FBtr0081447|FBtr0330257	20871333|20871333|20871333|20871333|20871333|20871333|20871333|20871333|20871333|20871333|20871333	20873748|20873748|20873748|20873748|20873748|20873748|20873748|20873748|20873748|20873748|20873748	2L	-	20872764	20872844	3'utr	sky	FlyBase	G12043.1	AAATAAGTTGAAGGAACGATTGGGCAGTGGAGAGCTGCCATGTGCCACCATGTGCAATTGATCTCAAAACGAAAAACGAAA	1074	20872787	0.830645749	11	1049	5578	0.979405034	1.932473765	0.439359268	0.175977654	0.324942792	1074	13	14	1284	2L:20872764-20872844	8	sky	FBtr0330257|FBtr0081443|FBtr0330256|FBtr0081440|FBtr0330255|FBtr0081447|FBtr0301961|FBtr0081441|FBtr0081444|FBtr0081446|FBtr0081442	20871333|20871333|20871333|20871333|20871333|20871333|20871333|20871333|20871333|20871333|20871333	20873748|20873748|20873748|20873748|20873748|20873748|20873748|20873748|20873748|20873748|20873748	TGATCTCA	8mer-A1	dme-bantam-3p
0.01	dme-miR-9b-5p,dme-miR-9c-5p	6mer3-8	ACCAAA	2L	20873139	20873144	-	2L_20873139_20873144_-	1	1	1	0	sky	FBtr0081442|FBtr0081446|FBtr0081444|FBtr0081441|FBtr0301961|FBtr0330255|FBtr0081440|FBtr0081445|FBtr0330256|FBtr0081443|FBtr0081447|FBtr0330257	20871333|20871333|20871333|20871333|20871333|20871333|20871333|20872993|20871333|20871333|20871333|20871333	20873748|20873748|20873748|20873748|20873748|20873748|20873748|20873748|20873748|20873748|20873748|20873748	2L	-	20873090	20873159	3'utr	sky	FlyBase	G12045.1	TTTTTCTTTCTGTAAACCAAATTTACTGACTTGACTGAATTCGTTATTAATGTTATTAATATTATTATTG	97	20873132	0.983889909	10	91	844	0.933333333	1.748188027	0.041666667	0.18556701	0.341666667	97	7	1	112	2L:20873090-20873159	6	sky	FBtr0330257|FBtr0081443|FBtr0081445|FBtr0330256|FBtr0081440|FBtr0330255|FBtr0081447|FBtr0301961|FBtr0081441|FBtr0081444|FBtr0081446|FBtr0081442	20871333|20871333|20872993|20871333|20871333|20871333|20871333|20871333|20871333|20871333|20871333|20871333	20873748|20873748|20873748|20873748|20873748|20873748|20873748|20873748|20873748|20873748|20873748|20873748	ACCAAA	6mer3-8	dme-miR-9b-5p,dme-miR-9c-5p
0.01	dme-miR-11-3p,dme-miR-308-3p	6mer3-8	CTGTGA	2L	20873435	20873440	-	2L_20873435_20873440_-	1	1	1	0	sky	FBtr0081442|FBtr0081442|FBtr0081446|FBtr0081446|FBtr0081444|FBtr0081444|FBtr0081441|FBtr0081441|FBtr0301961|FBtr0301961|FBtr0330255|FBtr0330255|FBtr0081440|FBtr0081440|FBtr0081445|FBtr0081445|FBtr0330256|FBtr0330256|FBtr0081443|FBtr0081443|FBtr0081447|FBtr0081447|FBtr0330257|FBtr0330257	20871333|20871333|20871333|20871333|20871333|20871333|20871333|20871333|20871333|20871333|20871333|20871333|20871333|20871333|20872993|20872993|20871333|20871333|20871333|20871333|20871333|20871333|20871333|20871333	20873748|20873748|20873748|20873748|20873748|20873748|20873748|20873748|20873748|20873748|20873748|20873748|20873748|20873748|20873748|20873748|20873748|20873748|20873748|20873748|20873748|20873748|20873748|20873748	2L	-	20873407	20873569	3'utr	sky	FlyBase	G12049.1	AAGCTTATTTATAAAAATGTATCGAAAGTGGCCAAGCAGCAGTAAATGCTGCCGTCGTCGTGTTAATGTTAAATGTTAATGAAAAAATGCAAAGCTAAAACAAATTATATATTATATAATGGAAATACTCTGTGAGTTCATGTTTCAAAACGCAAAGCTTTGA	76	20873433	0.988552082	15	67	538	0.869047619	1.562292864	0.083333333	0.105263158	0.19047619	76	10	1	73	2L:20873407-20873569	6	sky	FBtr0330257|FBtr0330257|FBtr0081443|FBtr0081443|FBtr0081445|FBtr0081445|FBtr0330256|FBtr0330256|FBtr0081440|FBtr0081440|FBtr0330255|FBtr0330255|FBtr0081447|FBtr0081447|FBtr0301961|FBtr0301961|FBtr0081441|FBtr0081441|FBtr0081444|FBtr0081444|FBtr0081446|FBtr0081446|FBtr0081442|FBtr0081442	20871333|20871333|20871333|20871333|20872993|20872993|20871333|20871333|20871333|20871333|20871333|20871333|20871333|20871333|20871333|20871333|20871333|20871333|20871333|20871333|20871333|20871333|20871333|20871333	20873748|20873748|20873748|20873748|20873748|20873748|20873748|20873748|20873748|20873748|20873748|20873748|20873748|20873748|20873748|20873748|20873748|20873748|20873748|20873748|20873748|20873748|20873748|20873748	CTGTGA	6mer3-8	dme-miR-11-3p,dme-miR-308-3p
0.01	dme-miR-283-5p	6mer2-7	GATATT	2L	20873720	20873725	-	2L_20873720_20873725_-	1	1	1	0	sky	FBtr0081442|FBtr0081446|FBtr0081444|FBtr0081441|FBtr0301961|FBtr0330255|FBtr0081440|FBtr0081445|FBtr0330256|FBtr0081443|FBtr0081447|FBtr0330257	20871333|20871333|20871333|20871333|20871333|20871333|20871333|20872993|20871333|20871333|20871333|20871333	20873748|20873748|20873748|20873748|20873748|20873748|20873748|20873748|20873748|20873748|20873748|20873748	2L	-	20873676	20873778	stop_codon	sky	FlyBase	G12050.1	CTGGAAGTCTACGGATTCGTGGGCATCTAAAAACCTTCTTTCTTAGTCTGACCGATATTGCCCGCCGATGATCAAGTGCTCAGCAAAACTGCTCGACGTTCCC	25	20873736	0.978455624	13	25	169	1	1.505149978	0.03125	0.24	0.40625	25	0	0	32	2L:20873676-20873778	6	sky	FBtr0330257|FBtr0081443|FBtr0081445|FBtr0330256|FBtr0081440|FBtr0330255|FBtr0081447|FBtr0301961|FBtr0081441|FBtr0081444|FBtr0081446|FBtr0081442	20871333|20871333|20872993|20871333|20871333|20871333|20871333|20871333|20871333|20871333|20871333|20871333	20873748|20873748|20873748|20873748|20873748|20873748|20873748|20873748|20873748|20873748|20873748|20873748	GATATT	6mer2-7	dme-miR-283-5p
0.01	dme-miR-14-3p	6mer3-8	AAGACT	2L	20919164	20919169	-	2L_20919164_20919169_-	1	1	1	0	Mtp	FBtr0081439	20919092	20919238	2L	-	20919125	20919222	3'utr	Mtp	FlyBase	G12065.1	TATTGGAGATTCCTTGCATAAAAACTATATTTCTATGTGAAAACTCAGAGATTAAGACTCGATATAGTTGTAAACTTAAACGAACAAAGACCATTTAA	50	20919171	0.982220912	9	46	337	0.93220339	1.439332694	0.271186441	0.18	0.305084746	50	3	1	55	2L:20919125-20919222	6	Mtp	FBtr0081439	20919092	20919238	AAGACT	6mer3-8	dme-miR-14-3p
0.01	dme-miR-184-3p	7mer-m8	TCCGTCC	2L	20965583	20965589	-	2L_20965583_20965589_-	0.661615913	0.661615913	0.661615913	0	CG42238	FBtr0290306|FBtr0331199|FBtr0331200|FBtr0290305	20965518|20965518|20965518|20965518	20967385|20967385|20967385|20967385	2L	-	20965555	20965607	3'utr	CG42238	FlyBase	G12079.1	TACAAATTATTAACTGATTCCGTCCGCACCCTGACAACTGTGTTAACTAACTT	444	20965590	0.741900509	9	440	2489	0.99255121	2.425697213	0.009310987	0.177927928	0.320297952	444	3	1	533	2L:20965555-20965607	7	CG42238	FBtr0331199|FBtr0290306|FBtr0290305|FBtr0331200	20965518|20965518|20965518|20965518	20967385|20967385|20967385|20967385	TCCGTCC	7mer-m8	dme-miR-184-3p
0.01	dme-miR-14-3p	6mer2-7	AGACTG	2L	20965825	20965830	-	2L_20965825_20965830_-	1	1	1	0	CG42238	FBtr0290306|FBtr0331199|FBtr0331200|FBtr0290305	20965518|20965518|20965518|20965518	20967385|20967385|20967385|20967385	2L	-	20965803	20965843	3'utr	CG42238	FlyBase	G12080.1	TCAAATCGCCTATAGACTGTAGCACTATAGCTAAAAGGTAT	10	20965832	0.955877721	2	10	51	1	1.113943352	0	0.3	0.461538462	10	0	0	13	2L:20965803-20965843	6	CG42238	FBtr0331199|FBtr0290306|FBtr0290305|FBtr0331200	20965518|20965518|20965518|20965518	20967385|20967385|20967385|20967385	AGACTG	6mer2-7	dme-miR-14-3p
0.01	dme-miR-965-3p	6mer3-8	TACGCT	2L	209931	209936	+	2L_209931_209936_+	1	1	1	0	Tbc1d15-17	FBtr0078125|FBtr0332338|FBtr0332339	209857|209857|209857	210506|210506|210725	2L	+	209878	209971	3'utr	Tbc1d15-17	FlyBase	G639.1	ATGGACACCTGGAAAAAACAAAGCCAATAGCCCACAGAAAAGTATGCGCAAATTACGCTGCCCTTCAAGATGGTTGCCTAACTAGATTATATTT	18	209922	0.976205898	9	16	98	0.95	1.278753601	0.15	0.111111111	0.2	18	1	0	19	2L:209878-209971	6	Tbc1d15-17	FBtr0078125|FBtr0332338|FBtr0332339	209857|209857|209857	210506|210506|210725	TACGCT	6mer3-8	dme-miR-965-3p
0.01	dme-miR-14-3p	6mer3-8	AAGACT	2L	210153	210158	+	2L_210153_210158_+	1	1	1	0	Tbc1d15-17	FBtr0078125|FBtr0332338|FBtr0332339	209857|209857|209857	210506|210506|210725	2L	+	210116	210224	3'utr	Tbc1d15-17	FlyBase	G641.1	GTAAACAAAACATTGGAGCAGTGTTAGCTTAGACTATAAGACTTAAAGTTTACTCTCGCATCGAAGCTAAGCGAGGCGGGCCAAGCGGATACACTGATTTATATATTGT	33	210152	0.979907854	12	32	227	0.972972973	1.255272505	0.135135135	0.121212121	0.216216216	33	0	1	36	2L:210116-210224	6	Tbc1d15-17	FBtr0078125|FBtr0332338|FBtr0332339	209857|209857|209857	210506|210506|210725	AAGACT	6mer3-8	dme-miR-14-3p
0.01	dme-miR-11-3p,dme-miR-308-3p	6mer3-8	CTGTGA	2L	210344	210349	+	2L_210344_210349_+	1	1	1	0	Tbc1d15-17	FBtr0078125|FBtr0078125|FBtr0332338|FBtr0332338|FBtr0332339|FBtr0332339	209857|209857|209857|209857|209857|209857	210506|210506|210506|210506|210725|210725	2L	+	210324	210408	3'utr	Tbc1d15-17	FlyBase	G642.1	AAAGAAATTAGTTCTCGTGCCTGTGAACTCAAAACATTTTAGGTATCACTTTGCTTTATCGGACTTCAACACGCCTGTCTTTTTT	35	210341	0.987792847	9	35	312	1	1.612783857	0.097560976	0.171428571	0.292682927	35	0	0	41	2L:210324-210408	6	Tbc1d15-17	FBtr0078125|FBtr0078125|FBtr0332338|FBtr0332338|FBtr0332339|FBtr0332339	209857|209857|209857|209857|209857|209857	210506|210506|210506|210506|210725|210725	CTGTGA	6mer3-8	dme-miR-11-3p,dme-miR-308-3p
0.01	dme-miR-11-3p,dme-miR-308-3p	6mer3-8	CTGTGA	2L	210427	210432	+	2L_210427_210432_+	1	1	1	0	Tbc1d15-17	FBtr0078125|FBtr0078125|FBtr0332338|FBtr0332338|FBtr0332339|FBtr0332339	209857|209857|209857|209857|209857|209857	210506|210506|210506|210506|210725|210725	2L	+	210410	210448	3'utr	Tbc1d15-17	FlyBase	G643.1	TTAAGTTTAGTCAATTACTGTGAATATACATCCGTATAC	16	210434	0.732856639	4	12	143	0.705882353	1.079181246	0.058823529	0.0625	0.117647059	16	5	0	12	2L:210410-210448	6	Tbc1d15-17	FBtr0078125|FBtr0078125|FBtr0332338|FBtr0332338|FBtr0332339|FBtr0332339	209857|209857|209857|209857|209857|209857	210506|210506|210506|210506|210725|210725	CTGTGA	6mer3-8	dme-miR-11-3p,dme-miR-308-3p
0.01	dme-miR-34-5p	7mer-A1	ACTGCCA	2L	210572	210578	+	2L_210572_210578_+	0.823349562	0.822723545	0.823036554	0.00044272	Tbc1d15-17	FBtr0332339	209857	210725	2L	+	210555	210593	3'utr	Tbc1d15-17	FlyBase	G645.1	AATCCATCAAGAACTTGACTGCCATTTGTATTCGGGTGG	5	210569	0.960334428	2	5	35	1	0.77815125	0.666666667	0.2	0.333333333	5	0	0	6	2L:210555-210593	7	Tbc1d15-17	FBtr0332339	209857	210725	ACTGCCA	7mer-A1	dme-miR-34-5p
0.01	dme-miR-308-3p	7mer-m1	TGTGATT	2L	21103985	21103991	+	2L_21103985_21103991_+	0.620201953	0.620202887	0.62020242	6.36E-07	CG9257	FBtr0081465	21103925	21104321	2L	+	21103851	21104023	stop_codon	CG9257	FlyBase	G5736.2	CTCATCGATCTTGCTACCAGTTTTCATCGCCATCGGGGCCTTTATACCACTGCTGTTCTGCCTCTGCAAGCTGTGATCCCCATCCGTTGCTCACTCAACGCTTTCGCCTGCGTTGGTTTCCTGCTTTGTGATTTTGTGATTTTGATAAAAGACTTAATTATATACTTATCGTT	218	21103991	0.988755642	36	196	2355	0.904411765	1.545837067	0.25	0.178899083	0.341911765	218	20	6	246	2L:21103851-21104023	7	CG9257	FBtr0081465	21103925	21104321	TGTGATT	7mer-m1	dme-miR-308-3p
0.01	dme-miR-34-5p	7mer-A1	ACTGCCA	2L	21136321	21136327	-	2L_21136321_21136327_-	0.823349562	0.823349562	0.823349562	0	Dap160	FBtr0333086|FBtr0333087	21135274|21135274	21137095|21137095	2L	-	21136307	21136359	3'utr	Dap160	FlyBase	G12107.1	TGATTTATTGACTAAGTTAAGCGCTTATCTGAACTGCCATAACTGTATTAATT	49	21136330	0.795762379	7	47	358	0.962962963	1.238882089	0.111111111	0.040816327	0.12962963	49	0	2	52	2L:21136307-21136359	7	Dap160	FBtr0333086|FBtr0333087	21135274|21135274	21137095|21137095	ACTGCCA	7mer-A1	dme-miR-34-5p
0.01	dme-miR-308-3p	7mer-m1	TGTGATT	2L	21137286	21137292	-	2L_21137286_21137292_-	0.620202887	0.620202887	0.620202887	0	Dap160	FBtr0081504|FBtr0301276|FBtr0081503	21137129|21137129|21137129	21137476|21137476|21137476	2L	-	21137180	21137376	5'utr	Dap160	FlyBase	G12110.1	AAGTTCTCGCCTATTCTCGCTATTGAAACCCCCACTTTAGTGTTTATTTGTTGCAATATTTCCAAGATGTATCTAATTGTTAATTGTGATTATTTAGTTTTTAGATTTACTCCTAAGCTTATCACTAGCGACCTCTCTATTTTCGCTTAGCTAATTTCTAGTGTTATTTCATTTATGTATTTATTTAGTCGGCATAA	81	21137293	0.995423466	30	71	1049	0.87628866	1.62838893	0.164948454	0.172839506	0.309278351	81	11	1	85	2L:21137180-21137376	7	Dap160	FBtr0301276|FBtr0081503|FBtr0081504	21137129|21137129|21137129	21137476|21137476|21137476	TGTGATT	7mer-m1	dme-miR-308-3p
0.01	dme-miR-190-5p	6mer3-8	ACATAT	2L	21137423	21137428	-	2L_21137423_21137428_-	1	1	1	0	Dap160	FBtr0081504|FBtr0301276|FBtr0081503	21137129|21137129|21137129	21137476|21137476|21137476	2L	-	21137410	21137541	lincRNA_exon-lincRNA_intron	Dap160	FlyBase	G12111.1	ACTATGTGGGGCCCTTCGTGACGTCCGGTAAGCCAGCAAAAGCAAATGGCACCACCAAGAAGTGAATCTCACATACCGATCCAGCTTAGCTCTCTAGTTACCACATTCCGTACACATATTGTTATGTTTACT	155	21137436	0.946183089	12	154	1016	0.994565217	2.26245109	0.086956522	0.148387097	0.282608696	155	1	0	183	2L:21137410-21137541	6	Dap160	FBtr0301276|FBtr0081503|FBtr0081504	21137129|21137129|21137129	21137476|21137476|21137476	ACATAT	6mer3-8	dme-miR-190-5p
0.01	dme-miR-276a-3p	7mer-A1	GTTCCTA	2L	21145189	21145195	-	2L_21145189_21145195_-	0.823349562	0.823349562	0.823349562	0	del	FBtr0333084|FBtr0081502|FBtr0333085	21145135|21145135|21145135	21145298|21145298|21145298	2L	-	21145177	21145216	3'utr	del	FlyBase	G12127.1	AAATTAAGTTATCAAATTATTGTTCCTATTTGATTATTAC	47	21145197	0.729575614	9	46	557	0.963636364	1.72427587	0.036363636	0.170212766	0.290909091	47	2	0	53	2L:21145177-21145216	7	del	FBtr0333085|FBtr0081502|FBtr0333084	21145135|21145135|21145135	21145298|21145298|21145298	GTTCCTA	7mer-A1	dme-miR-276a-3p
0.01	dme-miR-277-3p	6mer2-7	GCATTT	2L	21166652	21166657	-	2L_21166652_21166657_-	1	1	1	0	CG43345	FBtr0306974|FBtr0346589	21166044|21166044	21166678|21166678	2L	-	21166614	21166687	stop_codon	CG43345	FlyBase	G12168.1	CGAATTTGAATTACGCTTTTAAACCTGCCGGCATTTTGCAACACCGCCACCAGCTGTTCATGTCATAACAAACG	36	21166677	0.775732219	9	34	236	0.930232558	1	0.162790698	0.194444444	0.325581395	36	0	3	40	2L:21166614-21166687	6	CG43345	FBtr0346589|FBtr0306974	21166044|21166044	21166678|21166678	GCATTT	6mer2-7	dme-miR-277-3p
0.01	dme-miR-7-5p	6mer2-7	TCTTCC	2L	21172700	21172705	+	2L_21172700_21172705_+	1	1	1	0	Acon	FBtr0343871|FBtr0346587|FBtr0300425	21172647|21172647|21172647	21173185|21173184|21173017	2L	+	21172631	21172761	stop_codon	Acon	FlyBase	G5785.1	AAGGAGCTGGCCCAGTAAATGGTCCTGGACCTACTTAAGACACCCAGTCAAGAAGCCTGATCCCAACCTTCTTCCTGTAGGTGAACACACTCAAATTCACAACGGAAGCAATCGAATTATGGTATTGTTAT	21	21172701	0.967201718	14	19	103	0.964285714	1.431363764	0.071428571	0.285714286	0.464285714	21	1	0	27	2L:21172631-21172761	6	Acon	FBtr0300425|FBtr0343871|FBtr0346587|FBtr0081473	21172647|21172647|21172647|21172647	21173017|21173185|21173184|21172895	TCTTCC	6mer2-7	dme-miR-7-5p
0.01	dme-miR-275-3p,dme-miR-306-5p	6mer3-8	GTACCT	2L	21212838	21212843	-	2L_21212838_21212843_-	1	1	1	0	Atg18b	FBtr0331678|FBtr0081487	21212320|21212691	21213065|21213065	2L	-	21212824	21212868	3'utr	Atg18b	FlyBase	G12188.1	TGGATGTATGTATGTATATAGAAATGTACCTAAAAGAATTTCACA	127	21212844	0.830497384	2	126	624	0.993939394	2.214843848	0.060606061	0.220472441	0.4	127	1	0	164	2L:21212824-21212868	6	Atg18b	FBtr0081487|FBtr0331678	21212691|21212320	21213065|21213065	GTACCT	6mer3-8	dme-miR-275-3p,dme-miR-306-5p
0.01	dme-miR-317-3p	6mer3-8	TGTGTT	2L	21231227	21231232	+	2L_21231227_21231232_+	1	1	1	0	CG8677	FBtr0331677|FBtr0346586	21231107|21231107	21231692|21232059	2L	+	21231172	21231232	3'utr	CG8677	FlyBase	G5818.1	AATTTTACTTTAGGGCTAGAAATCAATCTTGGCAATACTTTACCAATATAAGCTTTGTGTT	10	21231200	0.894799332	5	10	79	1	1.041392685	0	0.1	0.181818182	10	0	0	11	2L:21231172-21231232	6	CG8677	FBtr0346586|FBtr0331677	21231107|21231107	21232059|21231692	TGTGTT	6mer3-8	dme-miR-317-3p
0.01	dme-miR-276a-3p	6mer3-8	AGTTCC	2L	21231401	21231406	+	2L_21231401_21231406_+	1	1	1	0	CG8677	FBtr0331677|FBtr0346586	21231107|21231107	21231692|21232059	2L	+	21231401	21231488	3'utr	CG8677	FlyBase	G5819.2	AGTTCCCTTTATGTGCTGTTACAGTTTAGCTAAATCAAGCATCAACTACTTTTAGTATTTTAATTTAGCTCTATATGATTTGAGCCCT	14	21231412	0.879832397	7	13	137	0.944444444	1.230448921	0.166666667	0.142857143	0.333333333	14	1	0	17	2L:21231401-21231488	5	CG8677	FBtr0346586|FBtr0331677	21231107|21231107	21232059|21231692	AGTTCC	6mer3-8	dme-miR-276a-3p
0.01	dme-miR-8-3p	6mer2-7	AGTATT	2L	21231454	21231459	+	2L_21231454_21231459_+	1	1	1	0	CG8677	FBtr0331677|FBtr0346586	21231107|21231107	21231692|21232059	2L	+	21231401	21231488	3'utr	CG8677	FlyBase	G5819.2	AGTTCCCTTTATGTGCTGTTACAGTTTAGCTAAATCAAGCATCAACTACTTTTAGTATTTTAATTTAGCTCTATATGATTTGAGCCCT	14	21231452	0.879832397	7	13	137	0.944444444	1.230448921	0.166666667	0.142857143	0.333333333	14	1	0	17	2L:21231401-21231488	6	CG8677	FBtr0346586|FBtr0331677	21231107|21231107	21232059|21231692	AGTATT	6mer2-7	dme-miR-8-3p
0.01	dme-miR-9b-5p,dme-miR-9c-5p	7mer-m8	ACCAAAG	2L	21257953	21257959	+	2L_21257953_21257959_+	0.671795707	0.671795707	0.671795707	0	Hr39	FBtr0081481|FBtr0081479	21257828|21257828	21259675|21259675	2L	+	21257904	21257984	3'utr	Hr39	FlyBase	G5836.2	TTCTATAGATAAGATCCTTACTGTAAGTTCTGAAAACATGTGCCTAAAAACCAAAGCCACGATAGCAGTCACATCAGGCCC	21	21257942	0.906102357	8	19	101	0.913043478	1.322219295	0	0.095238095	0.173913043	21	2	0	21	2L:21257904-21257984	7	Hr39	FBtr0081479|FBtr0081481|FBtr0081480	21257828|21257828|21257828	21259675|21259675|21258196	ACCAAAG	7mer-m8	dme-miR-9b-5p,dme-miR-9c-5p
0.01	dme-miR-33-5p	8mer-A1	CAATGCAA	2L	21259641	21259648	+	2L_21259641_21259648_+	0.634551982	0.634551982	0.634551982	0	Hr39	FBtr0081481|FBtr0081479	21257828|21257828	21259675|21259675	2L	+	21259575	21259663	3'utr	Hr39	FlyBase	G5842.1	AAAACTCAATTTTGCTTTTAAATAAATTTAATAAGTAAAATTCAACAATAATTGATATACAATTGTCAATGCAATATTTTGTAATAAAA	13	21259640	0.991411029	3	13	135	1	1.146128036	0.142857143	0.076923077	0.142857143	13	0	0	14	2L:21259575-21259663	8	Hr39	FBtr0081479|FBtr0081481	21257828|21257828	21259675|21259675	CAATGCAA	8mer-A1	dme-miR-33-5p
0.01	dme-miR-965-3p	6mer3-8	TACGCT	2L	21281651	21281656	+	2L_21281651_21281656_+	1	1	1	0	CG8671	FBtr0330678|FBtr0081484|FBtr0330680|FBtr0330679|FBtr0081483|FBtr0346464|FBtr0114602	21281513|21281513|21281513|21281513|21281513|21281513|21281513	21282514|21282037|21282037|21282514|21282037|21282790|21282037	2L	+	21281411	21281713	stop_codon	CG8671	FlyBase	G5870.1	TGTACATCGCTCGCGATGGAACCGCCTCCCTGGGCGGACATGAGGTTAAATCAAGCGTACGAGCGGGCGCCCTAAAGCAGGTGGTAATGCAGGATAGAAGATAGTAGTATCCGAGACTCACAACTCCTTTTTAAAATTAATTAGAAGACTTATTGATCAATTAAAATGGAGTATTGAACTAAAAGAAATAGTTTAGGTAATACAAACATGTTTACTCTCAAACAAAAGTGAGAATGCAAATACGCTATATAAGAGTATATAAAATGTTTGTCGGAACTACACTGCTATGAATGTAATTAGCTA	143	21281651	0.967535235	30	141	772	0.989130435	1.959041392	0.10326087	0.258741259	0.423913043	143	1	1	182	2L:21281411-21281713	6	CG8671	FBtr0081483|FBtr0330679|FBtr0114602|FBtr0346464|FBtr0330678|FBtr0330680|FBtr0081484	21281513|21281513|21281513|21281513|21281513|21281513|21281513	21282037|21282514|21282037|21282790|21282514|21282037|21282037	TACGCT	6mer3-8	dme-miR-965-3p
0.01	dme-miR-305-5p	7mer-A1	GTACAAA	2L	21286198	21286204	-	2L_21286198_21286204_-	0.782911824	0.782911824	0.782911824	0	Mio	FBtr0081525|FBtr0301462|FBtr0081527|FBtr0301463|FBtr0081524|FBtr0301459|FBtr0301458|FBtr0301460|FBtr0301464|FBtr0301461|FBtr0301457	21286076|21286076|21286076|21286076|21286076|21286076|21286076|21286076|21286076|21286076|21286079	21286291|21286291|21286291|21286291|21286291|21286291|21286291|21286291|21286291|21286291|21286291	2L	-	21286182	21286236	3'utr	Mio	FlyBase	G12195.2	AAATAATTTTTGCTAACTGCTCAGCACTAATTGTACAAAATGCCTGATGAGCATA	31	21286206	0.971763703	6	28	169	0.921052632	1.544068044	0.368421053	0.193548387	0.342105263	31	3	0	35	2L:21286182-21286236	7	Mio	FBtr0301457|FBtr0301461|FBtr0301464|FBtr0301460|FBtr0301458|FBtr0081524|FBtr0301463|FBtr0081527|FBtr0301459|FBtr0301462|FBtr0081525	21286079|21286076|21286076|21286076|21286076|21286076|21286076|21286076|21286076|21286076|21286076	21286291|21286291|21286291|21286291|21286291|21286291|21286291|21286291|21286291|21286291|21286291	GTACAAA	7mer-A1	dme-miR-305-5p
0.01	dme-miR-283-5p	6mer3-8	TGATAT	2L	21286267	21286272	-	2L_21286267_21286272_-	1	1	1	0	Mio	FBtr0081525|FBtr0301462|FBtr0081527|FBtr0301463|FBtr0081524|FBtr0301459|FBtr0301458|FBtr0301460|FBtr0301464|FBtr0301461|FBtr0301457	21286076|21286076|21286076|21286076|21286076|21286076|21286076|21286076|21286076|21286076|21286079	21286291|21286291|21286291|21286291|21286291|21286291|21286291|21286291|21286291|21286291|21286291	2L	-	21286257	21286322	stop_codon	Mio	FlyBase	G12196.1	TGGCCAGCATCCAAATCTGCATGGACCCTAACCGTTGATGCTGATGTCCTTGATATGAATTTATTT	12	21286272	0.980147276	6	11	87	1	1.176091259	0.2	0.25	0.4	12	0	0	15	2L:21286257-21286322	6	Mio	FBtr0301457|FBtr0301461|FBtr0301464|FBtr0301460|FBtr0301458|FBtr0081524|FBtr0301463|FBtr0081527|FBtr0301459|FBtr0301462|FBtr0081525	21286079|21286076|21286076|21286076|21286076|21286076|21286076|21286076|21286076|21286076|21286076	21286291|21286291|21286291|21286291|21286291|21286291|21286291|21286291|21286291|21286291|21286291	TGATAT	6mer3-8	dme-miR-283-5p
0.01	dme-miR-7-5p	7mer-A1	TCTTCCA	2L	21319125	21319131	+	2L_21319125_21319131_+	0.823349562	0.823349562	0.823349562	0	crc	FBtr0081513|FBtr0332002|FBtr0081512|FBtr0332001	21319056|21319056|21319056|21319056	21319527|21319527|21319527|21319527	2L	+	21319086	21319133	3'utr	crc	FlyBase	G5894.1	CGTCGTTTGCAAAGTTATTGTTATAGTTAAACCCAAGCCTCTTCCATA	7	21319103	0.930633238	4	6	58	0.888888889	0.602059991	0.222222222	0.285714286	0.444444444	7	0	1	8	2L:21319086-21319133	7	crc	FBtr0332001|FBtr0081512|FBtr0332002|FBtr0081513	21319056|21319056|21319056|21319056	21319527|21319527|21319527|21319527	TCTTCCA	7mer-A1	dme-miR-7-5p
0.01	dme-miR-2b-2-5p	6mer3-8	TTGAAG	2L	21356913	21356918	+	2L_21356913_21356918_+	0.999999893	1	0.999999947	7.07E-08	Tsp39D	FBtr0273404	21356804	21358271	2L	+	21356898	21356965	3'utr	Tsp39D	FlyBase	G5903.1	TATTTTACATGCCCATTGAAGGCTGATTATCTTATTTATAACTAGATATATTATATTAATTTAATTTA	68	21356914	0.811831203	14	63	602	0.933333333	1.367976785	0.026666667	0.102941176	0.186666667	68	3	2	70	2L:21356898-21356965	6	Tsp39D	FBtr0273404	21356804	21358271	TTGAAG	6mer3-8	dme-miR-2b-2-5p
0.01	dme-miR-14-3p	7mer-A1	AGACTGA	2L	21357475	21357481	+	2L_21357475_21357481_+	0.823349562	0.823349562	0.823349562	0	Tsp39D	FBtr0273404	21356804	21358271	2L	+	21357452	21357489	3'utr	Tsp39D	FlyBase	G5907.1	TTAAAACATTTCTTTAGAATTCGAGACTGAATGACATA	12	21357471	0.788036854	4	11	79	0.9375	1.176091259	0.3125	0.25	0.4375	12	1	0	15	2L:21357452-21357489	7	Tsp39D	FBtr0273404	21356804	21358271	AGACTGA	7mer-A1	dme-miR-14-3p
0.01	dme-bantam-3p	6mer3-8	TGATCT	2L	21357585	21357590	+	2L_21357585_21357590_+	1	1	1	0	Tsp39D	FBtr0273404	21356804	21358271	2L	+	21357555	21357606	3'utr	Tsp39D	FlyBase	G5908.1	CGGAACCAAAACATTATCAAATAAAACTAATGATCTGTAAAAATATTTGTAT	24	21357585	0.962892583	4	24	125	1	1.505149978	0	0.25	0.4375	24	0	0	32	2L:21357555-21357606	6	Tsp39D	FBtr0273404	21356804	21358271	TGATCT	6mer3-8	dme-bantam-3p
0.01	dme-miR-282-5p	6mer2-7	GAGGCT	2L	21358089	21358094	+	2L_21358089_21358094_+	1	1	1	0	Tsp39D	FBtr0273404	21356804	21358271	2L	+	21358030	21358108	3'utr	Tsp39D	FlyBase	G5912.1	ATATACCTAAATATATCGAATTTACAATTTTCATATCGACTTATATGTAGATTAACTTCGAGGCTTTACAATAAAACAA	43	21358095	0.985229093	6	41	339	0.960784314	1.389166084	0.019607843	0.11627907	0.254901961	43	1	1	49	2L:21358030-21358108	6	Tsp39D	FBtr0273404	21356804	21358271	GAGGCT	6mer2-7	dme-miR-282-5p
0.01	dme-miR-7-5p	7mer-A1	TCTTCCA	2L	2156563	2156569	-	2L_2156563_2156569_-	0.823349562	0.823349562	0.823349562	0	aop	FBtr0077851|FBtr0330658|FBtr0077850	2156482|2156482|2156482	2158164|2158164|2158164	2L	-	2156518	2156786	3'utr	aop	FlyBase	G6954.1	TTGAAGCACTTTATTAATTACATTAAACGGAATGAACAGAGTTAGGAGAAGATATCATCGCTGCACGTTCATACAATTAGCCTGTAGTGCAACTGTAATTATTAATTATTGTGTAGATCTACGCTAAAGTTAATTTTCTATTTGTTTTTCGTACGCCTTAAGTTTAAACACCGCCAATAGCTAATAATTAGCACTCTAGTGTCGCCACAATACCTGTTCTTCCATTGAAAACGTTATCTTTCGATCAATACATAATTTATATATGTATA	166	2156570	0.986510365	32	163	1204	0.984615385	1.982271233	0.179487179	0.138554217	0.266666667	166	2	1	192	2L:2156518-2156786	7	aop	FBtr0077850|FBtr0330658|FBtr0077851	2156482|2156482|2156482	2158164|2158164|2158164	TCTTCCA	7mer-A1	dme-miR-7-5p
0.01	dme-miR-11-3p,dme-miR-308-3p	7mer-A1	TGTGATA	2L	2157269	2157275	-	2L_2157269_2157275_-	0.782911824	0.782911824	0.782911824	0	aop	FBtr0330659|FBtr0330659|FBtr0077851|FBtr0077851|FBtr0330658|FBtr0330658|FBtr0077850|FBtr0077850	2156790|2156790|2156482|2156482|2156482|2156482|2156482|2156482	2158164|2158164|2158164|2158164|2158164|2158164|2158164|2158164	2L	-	2157214	2157287	5'utr	aop	FlyBase	G6956.1	AAATTGATTTCGTGTGATAACAACAGAATTATCTTTGATTCACATTGGCTGAATGCTAACGAAACCAGAGCAGT	12	2157282	0.977306607	11	12	78	1	1.255272505	0.055555556	0.333333333	0.555555556	12	0	0	18	2L:2157214-2157287	7	aop	FBtr0077850|FBtr0077850|FBtr0330658|FBtr0330658|FBtr0077851|FBtr0077851|FBtr0330659|FBtr0330659	2156482|2156482|2156482|2156482|2156482|2156482|2156790|2156790	2158164|2158164|2158164|2158164|2158164|2158164|2158164|2158164	TGTGATA	7mer-A1	dme-miR-11-3p,dme-miR-308-3p
0.01	dme-miR-263a-5p	6mer3-8	GTGCCA	2L	2157603	2157608	-	2L_2157603_2157608_-	1	1	1	0	aop	FBtr0330659|FBtr0077851|FBtr0330660|FBtr0330658|FBtr0077850	2156790|2156482|2157425|2156482|2156482	2158164|2158164|2158164|2158164|2158164	2L	-	2157588	2157859	3'utr	aop	FlyBase	G6958.1	AATTCAATTCTTGATCAAAGGCTTCTTCTAACCATTGCTGCTTTATACTTTCTTTGCGGCTGTCAAACGACCTTTCCGACTTTCTGTACATAGAAATCACATCTGCATAAACCAACAAACAATCATACATAAATACATTTATTTTATACATCAAGCGTATTTATTAAGCTAAGCTAAGCAAGAGCAGAGTGCATGTAATTTCGTTGTTGTAAGTAGATTTCTTGAGCCGGCGCAGCGCAGCCTTCGATTATGTGCCAATTTCTACATTTATC	54	2157611	0.985471234	31	49	409	0.869565217	1.477121255	0.202898551	0.148148148	0.333333333	54	8	1	60	2L:2157588-2157859	6	aop	FBtr0077850|FBtr0330658|FBtr0330660|FBtr0077851|FBtr0330659	2156482|2156482|2157425|2156482|2156790	2158164|2158164|2158164|2158164|2158164	GTGCCA	6mer3-8	dme-miR-263a-5p
0.01	dme-miR-275-3p,dme-miR-306-5p	7mer-A1	TACCTGA	2L	2158088	2158094	-	2L_2158088_2158094_-	0.823349562	0.823349562	0.823349562	0	aop	FBtr0330659|FBtr0077851|FBtr0330660|FBtr0330658|FBtr0077850	2156790|2156482|2157425|2156482|2156482	2158164|2158164|2158164|2158164|2158164	2L	-	2157949	2158132	3'utr	aop	FlyBase	G6959.1	ACATCCATCTTCCACTCCCTCCTGAACACACACAACATTACCTGAGCTAAATAATGTGGGACCAGCACAACAAGCGCACAGACACATAGACAGACACTCTGCTGGATAAAATTCTGGATGCCTTTCGGTTAGGATGGGTCGCTTAGAATGCAATCGAAACGGAAAACTCATTATTGAAGATTGT	415	2158095	0.99054615	24	393	1572	0.943248532	1.382017043	0.113502935	0.180722892	0.334637965	415	10	19	482	2L:2157949-2158132	7	aop	FBtr0077850|FBtr0330658|FBtr0330660|FBtr0077851|FBtr0330659	2156482|2156482|2157425|2156482|2156790	2158164|2158164|2158164|2158164|2158164	TACCTGA	7mer-A1	dme-miR-275-3p,dme-miR-306-5p
0.01	dme-miR-14-3p	6mer3-8	AAGACT	2L	21614804	21614809	-	2L_21614804_21614809_-	1	1	1	0	CG2201	FBtr0345685|FBtr0085921|FBtr0085922|FBtr0305503|FBtr0085923	21614764|21614764|21614764|21614230|21614764	21614977|21614977|21614977|21614977|21614977	2L	-	21614790	21614823	3'utr	CG2201	FlyBase	G12226.1	TCGAACTACTTTAAAAGACTATTAAAATTTGTAA	12	21614802	0.679622164	4	11	80	0.947368421	1.255272505	0.263157895	0.333333333	0.578947368	12	1	0	18	2L:21614790-21614823	6	CG2201	FBtr0085923|FBtr0085921|FBtr0345685|FBtr0305503|FBtr0085922	21614764|21614764|21614764|21614230|21614764	21614977|21614977|21614977|21614977|21614977	AAGACT	6mer3-8	dme-miR-14-3p
0.01	dme-bantam-3p	6mer2-7	GATCTC	2L	21616746	21616751	-	2L_21616746_21616751_-	1	1	1	0	CG2201	FBtr0100511	21616669	21617273	2L	-	21616737	21616771	3'utr	CG2201	FlyBase	G12232.1	CAGAATATACGTTTCAAAAAGATCTCTTTTCAAAA	10	21616745	0.878922512	4	10	80	1	1.204119983	0.0625	0.4	0.625	10	0	0	16	2L:21616737-21616771	6	CG2201	FBtr0100511	21616669	21617273	GATCTC	6mer2-7	dme-bantam-3p
0.01	dme-miR-275-3p,dme-miR-306-5p	6mer3-8	GTACCT	2L	21647061	21647066	+	2L_21647061_21647066_+	1	1	1	0	Ac3	FBtr0085897	21646824	21647964	2L	+	21647045	21647071	3'utr	Ac3	FlyBase	G5932.1	TGCTTTTGTAAACTGTGTACCTAAAAC	12	21647060	0.753637546	3	11	85	0.933333333	0.84509804	0	0.25	0.4	12	0	1	14	2L:21647045-21647071	6	Ac3	FBtr0085897	21646824	21647964	GTACCT	6mer3-8	dme-miR-275-3p,dme-miR-306-5p
0.01	dme-miR-980-3p	7mer-A1	GCAGCTA	2L	21647196	21647202	+	2L_21647196_21647202_+	0.823349562	0.823349562	0.823349562	0	Ac3	FBtr0085897	21646824	21647964	2L	+	21647167	21647216	3'utr	Ac3	FlyBase	G5933.1	AGCTCTGTAATATTTAAGTGATTCGCTTTGCAGCTAATTGATGTGCAGAT	62	21647194	0.78478928	6	59	620	0.955882353	1.511883361	0.352941176	0.080645161	0.161764706	62	2	1	65	2L:21647167-21647216	7	Ac3	FBtr0085897	21646824	21647964	GCAGCTA	7mer-A1	dme-miR-980-3p
0.01	dme-miR-8-3p	6mer2-7	AGTATT	2L	21663973	21663978	-	2L_21663973_21663978_-	1	0.999999983	0.999999992	0	CG2225	FBtr0085915|FBtr0304885|FBtr0085917|FBtr0085918|FBtr0100618|FBtr0332967|FBtr0085914	21663804|21663804|21663804|21663804|21663804|21663804|21663804	21665461|21665461|21665461|21665461|21665461|21665461|21665461	2L	-	21663921	21663991	3'utr	CG2225	FlyBase	G12239.1	TCAGCGACTTAAAAGTATTTTTTATTTATTCCGTTCAATGAACTAGTGTTATTTGATATAGGAAGTTAATA	28	21663963	0.782821586	8	26	320	0.972222222	1.544068044	0.055555556	0.178571429	0.361111111	28	1	0	35	2L:21663921-21663991	6	CG2225	FBtr0100618|FBtr0085918|FBtr0085914|FBtr0332967|FBtr0304885|FBtr0085915|FBtr0085917	21663804|21663804|21663804|21663804|21663804|21663804|21663804	21665461|21665461|21665461|21665461|21665461|21665461|21665461	AGTATT	6mer2-7	dme-miR-8-3p
0.01	dme-miR-996-3p,dme-miR-279-3p	7mer-A1	CTAGTCA	2L	21664320	21664326	-	2L_21664320_21664326_-	0.823349562	0.823349562	0.823349562	0	CG2225	FBtr0085915|FBtr0304885|FBtr0085917|FBtr0085918|FBtr0100618|FBtr0332967|FBtr0085914	21663804|21663804|21663804|21663804|21663804|21663804|21663804	21665461|21665461|21665461|21665461|21665461|21665461|21665461	2L	-	21664178	21664371	3'utr	CG2225	FlyBase	G12241.1	GAAGTTGAGTGGTTGGAAAGGAAAATTGCAATATGTAAACGTTTACTAGTCATTAAATATAAAAAATGAACCATAAAAAATGTATAAGAAAGATAACATATTTTTTATTAACACTCAGTGGATGCCAAAAACATAAATATTGGAATCATTTTATCAGCGGGAGCTGTGGCACTCAAAAACAAGATAAAATTATT	108	21664328	0.983677919	21	99	767	0.9375	1.77815125	0.2578125	0.157407407	0.2890625	108	7	1	120	2L:21664178-21664371	7	CG2225	FBtr0100618|FBtr0085918|FBtr0085914|FBtr0332967|FBtr0304885|FBtr0085915|FBtr0085917	21663804|21663804|21663804|21663804|21663804|21663804|21663804	21665461|21665461|21665461|21665461|21665461|21665461|21665461	CTAGTCA	7mer-A1	dme-miR-996-3p,dme-miR-279-3p
0.01	dme-miR-14-3p	8mer-A1	AAGACTGA	2L	21665191	21665198	-	2L_21665191_21665198_-	0.643565219	0.643565219	0.643565219	0	CG2225	FBtr0085915|FBtr0304885|FBtr0085917|FBtr0085918|FBtr0100618|FBtr0332967|FBtr0085914	21663804|21663804|21663804|21663804|21663804|21663804|21663804	21665461|21665461|21665461|21665461|21665461|21665461|21665461	2L	-	21665183	21665242	3'utr	CG2225	FlyBase	G12245.1	GAAGACAATTGGAAAATTCAAATGCACAAAAGCCGTGAATCGTAAAGACTGACAATGAAA	21	21665200	0.940429867	3	20	79	0.958333333	1.361727836	0.375	0.142857143	0.25	21	1	0	23	2L:21665183-21665242	8	CG2225	FBtr0100618|FBtr0085918|FBtr0085914|FBtr0332967|FBtr0304885|FBtr0085915|FBtr0085917	21663804|21663804|21663804|21663804|21663804|21663804|21663804	21665461|21665461|21665461|21665461|21665461|21665461|21665461	AAGACTGA	8mer-A1	dme-miR-14-3p
0.01	dme-miR-317-3p	7mer-m8	TGTGTTC	2L	21665290	21665296	-	2L_21665290_21665296_-	0.661614037	0.661614037	0.661614037	0	CG2225	FBtr0085915|FBtr0304885|FBtr0085917|FBtr0085918|FBtr0100618|FBtr0332967|FBtr0085914	21663804|21663804|21663804|21663804|21663804|21663804|21663804	21665461|21665461|21665461|21665461|21665461|21665461|21665461	2L	-	21665274	21665347	3'utr	CG2225	FlyBase	G12246.1	ATCTTTGCACTCACCTAGTCACTCACCTGCTCATTCGATCAGCAAAGCGCTTGTGTTCGTTCGCCTTGAAAAAA	34	21665297	0.894278006	8	32	241	0.951219512	1.290034611	0.146341463	0.176470588	0.317073171	34	1	1	39	2L:21665274-21665347	7	CG2225	FBtr0100618|FBtr0085918|FBtr0085914|FBtr0332967|FBtr0304885|FBtr0085915|FBtr0085917	21663804|21663804|21663804|21663804|21663804|21663804|21663804	21665461|21665461|21665461|21665461|21665461|21665461|21665461	TGTGTTC	7mer-m8	dme-miR-317-3p
0.01	dme-miR-305-5p	7mer-A1	GTACAAA	2L	21729007	21729013	+	2L_21729007_21729013_+	0.782911824	0.782911824	0.782911824	0	CG31619	FBtr0339132|FBtr0110959|FBtr0339131|FBtr0085901|FBtr0301000|FBtr0307497	21728172|21728172|21728122|21728172|21728172|21728172	21729051|21729051|21729051|21729051|21729051|21729051	2L	+	21728991	21729019	3'utr	CG31619	FlyBase	G5977.1	AAATTTGAGATGCATTGTACAAAAATTGG	12	21729005	0.712881828	2	11	64	1	1.113943352	0.307692308	0.083333333	0.153846154	12	0	0	13	2L:21728991-21729019	7	CG31619	FBtr0307497|FBtr0301000|FBtr0110959|FBtr0339132|FBtr0085901|FBtr0339131	21728172|21728172|21728172|21728172|21728172|21728122	21729051|21729051|21729051|21729051|21729051|21729051	GTACAAA	7mer-A1	dme-miR-305-5p
0.01	dme-miR-252-5p	6mer3-8	GTACTT	2L	21740122	21740127	-	2L_21740122_21740127_-	1	1	1	0	step	FBtr0332471	21740039	21741582	2L	-	21740098	21740195	3'utr	step	FlyBase	G12273.1	AGAAATAAAAAATGTTTATGTATCGTGATGTTGAATATAAAGGACGGCGGTAAATATAGTGTAGATTAGTACTTTGTATACTTTGCTTTAAAACTAAT	37	21740113	0.928595853	13	34	339	0.869565217	1.602059991	0.195652174	0.189189189	0.347826087	37	6	0	40	2L:21740098-21740195	6	step	FBtr0332471	21740039	21741582	GTACTT	6mer3-8	dme-miR-252-5p
0.01	dme-miR-34-5p	6mer3-8	CACTGC	2L	21740337	21740342	-	2L_21740337_21740342_-	1	0.995294883	0.997647442	0.003327008	step	FBtr0332471	21740039	21741582	2L	-	21740316	21740384	3'utr	step	FlyBase	G12275.1	AATTGCAATATTATAAATACTTTAGTTTGATTTGTACATATACACTGCTGTGCACTATCCATTTCGTAT	8	21740338	0.979079289	6	8	66	1	1.113943352	0.153846154	0.5	0.692307692	8	0	0	13	2L:21740316-21740384	6	step	FBtr0332471	21740039	21741582	CACTGC	6mer3-8	dme-miR-34-5p
0.01	dme-miR-14-3p	7mer-A1	AGACTGA	2L	21740514	21740520	-	2L_21740514_21740520_-	0.823080188	0.823349562	0.823214875	0.000190495	step	FBtr0332471	21740039	21741582	2L	-	21740505	21740702	3'utr	step	FlyBase	G12276.2	AAGAATGTATAAATTGCCCGTTGATGTGTAAGCAAAAAACTATAAGTCAAAAAATCATCAAACAAGAACTCTGTTGCCAGCACTGATTTTATAGTAGCCTAAAGATGCTATTAGAAAATAGTTATAGTAAATTGTGTGTCGTGGCGCTGTGATATCATTGATAGGAAAGAGCTTCTGTGTTGAGACTGAAAAAACATT	859	21740523	0.81204467	35	833	5454	0.968335036	2.374748346	0.233912155	0.124563446	0.231869254	859	28	3	948	2L:21740505-21740702	7	step	FBtr0332471	21740039	21741582	AGACTGA	7mer-A1	dme-miR-14-3p
0.01	dme-miR-996-3p,dme-miR-279-3p	6mer3-8	TCTAGT	2L	21760633	21760638	+	2L_21760633_21760638_+	1	1	1	0	CG1416	FBtr0085905|FBtr0085904|FBtr0085903	21760622|21760622|21760622	21760915|21760915|21761000	2L	+	21760610	21760755	stop_codon	CG1416	FlyBase	G5988.1	CTGATGCCTTATAAGAGGACGCTTCTAGTGCGGATTGCACTGAATGATTGAGGGCTTGGTGTATGGCGGATTATCGAAGGATTATTATTTGTATTCAACCTAGAGTACTGCGAGAATTTCATTTCCAATCATAACTGTAATTTCTG	33	21760658	0.987203881	14	28	245	0.9	1.556302501	0.3	0.181818182	0.325	33	4	0	36	2L:21760610-21760755	6	CG1416	FBtr0085905|FBtr0085903|FBtr0085904	21760622|21760622|21760622	21760915|21761000|21760915	TCTAGT	6mer3-8	dme-miR-996-3p,dme-miR-279-3p
0.01	dme-miR-11-3p,dme-miR-308-3p	6mer2-7	TGTGAT	2L	21836980	21836985	+	2L_21836980_21836985_+	1	1	1	0	tsh	FBtr0085906|FBtr0085906	21836181|21836181	21837011|21837011	2L	+	21836939	21837002	3'utr	tsh	FlyBase	G6008.1	CATGCCAAGGCGAAAAGATATAAAATTGGATAAGAAAACATTGTGATCAAATACAAGATAAAAG	249	21836979	0.954628108	5	238	1092	0.96039604	1.50965048	0.00660066	0.176706827	0.323432343	249	4	8	291	2L:21836939-21837002	6	tsh	FBtr0085906|FBtr0085906	21836181|21836181	21837011|21837011	TGTGAT	6mer2-7	dme-miR-11-3p,dme-miR-308-3p
0.01	dme-miR-190-5p	8mer-A1	ACATATCA	2L	2210047	2210054	-	2L_2210047_2210054_-	0.612816673	0.612816673	0.612816673	0	CG15385	FBtr0331649|FBtr0077845	2209944|2209572	2210248|2210248	2L	-	2210020	2210070	3'utr	CG15385	FlyBase	G6989.1	ACAAATCGAAAACGATACATATCAATGGAGCACTTGTTAGACTATAAGAAC	25	2210055	0.948275306	5	20	120	0.8125	1.414973348	0.15625	0.24	0.40625	25	6	0	26	2L:2210020-2210070	8	CG15385	FBtr0077845|FBtr0331649	2209572|2209944	2210248|2210248	ACATATCA	8mer-A1	dme-miR-190-5p
0.01	dme-miR-317-3p	7mer-m8	TGTGTTC	2L	22125635	22125641	+	2L_22125635_22125641_+	0.661614037	0.661614037	0.661614037	0	CG3651	FBtr0331657	22124938	22126614	2L	+	22125606	22125664	3'utr	CG3651	FlyBase	G6026.1	AGTGCTTAAACTTTTCTCATAAGGCTGGCTGTGTTCTGCACGTCGTTCAAGGGCCGTGA	46	22125629	0.898311189	6	44	432	0.964285714	1.431363764	0.375	0.152173913	0.303571429	46	1	1	54	2L:22125606-22125664	7	CG3651	FBtr0331657	22124938	22126614	TGTGTTC	7mer-m8	dme-miR-317-3p
0.01	dme-miR-9b-5p,dme-miR-9c-5p	6mer2-7	CCAAAG	2L	2212809	2212814	-	2L_2212809_2212814_-	1	1	1	0	Uch	FBtr0330676|FBtr0303459|FBtr0077844	2212736|2212736|2212736	2212969|2212969|2212969	2L	-	2212758	2212862	3'utr	Uch	FlyBase	G6991.1	CCGCCTTTCAGCCGGTCAATAGTTTACGCATATTTATTCCGCATTGAGCCAAAGCCGCATATGTATTGGGAACACCATGATTGTTATTAAAGAGTGCACTCTAGC	19	2212785	0.976178799	12	18	119	0.95	1.278753601	0.2	0.052631579	0.1	19	1	0	19	2L:2212758-2212862	6	Uch	FBtr0077844|FBtr0303459|FBtr0330676	2212736|2212736|2212736	2212969|2212969|2212969	CCAAAG	6mer2-7	dme-miR-9b-5p,dme-miR-9c-5p
0.01	dme-miR-995-3p	6mer3-8	TGGTGC	2L	22158795	22158800	+	2L_22158795_22158800_+	1	0.999999992	0.999999996	0	CG42748	FBtr0303274|FBtr0333745|FBtr0303271|FBtr0303273|FBtr0333742|FBtr0303272	22158743|22157031|22158743|22156833|22158743|22158743	22161348|22159611|22159611|22159611|22159611|22159611	2L	+	22158754	22158811	5'utr	CG42748	FlyBase	G6049.1	AGAGTAGAAATACTGGTAACCGGCAGTTTATGCTTTTTGTTTGGTGCACGGCATTTTT	8	22158795	0.991179188	3	6	69	0.888888889	0.903089987	0.111111111	0.125	0.222222222	8	1	0	8	2L:22158754-22158811	6	CG42748	FBtr0303273|FBtr0303271|FBtr0303272|FBtr0333742|FBtr0333745|FBtr0303274	22156833|22158743|22158743|22158743|22157031|22158743	22159611|22159611|22159611|22159611|22159611|22161348	TGGTGC	6mer3-8	dme-miR-995-3p
0.01	dme-miR-965-3p	6mer2-7	ACGCTT	2L	22166288	22166293	-	2L_22166288_22166293_-	1	1	1	0	Clamp	FBtr0085964|FBtr0100407	22165964|22165718	22166551|22166551	2L	-	22166226	22166411	3'utr	Clamp	FlyBase	G12338.1	ATATATCACCACAATGATATTAAAGAATAGAAAACGATGTTCCATCGTTAACACTTCAGCTGCATATGTCCTTTCTCCACTTTCATGTGGGATCTTCAAAAATGGGCGAAACCCAAAAACGCTTTTTACGATAAGCATACAAATGAACCTAATTTATTTGATAGCTTGTATAATATACTTAAACAT	207	22166286	0.931790669	28	198	1369	0.948207171	1.899455702	0.131474104	0.178743961	0.322709163	207	11	2	238	2L:22166226-22166411	6	Clamp	FBtr0085964|FBtr0100407	22165964|22165718	22166551|22166551	ACGCTT	6mer2-7	dme-miR-965-3p
0.01	dme-miR-980-3p	7mer-m8	GGCAGCT	2L	22166522	22166528	-	2L_22166522_22166528_-	0.658277356	0.658999006	0.658638181	0.000510248	Clamp	FBtr0085964|FBtr0100407	22165964|22165718	22166551|22166551	2L	-	22166476	22166668	stop_codon	Clamp	FlyBase	G12340.1	AAGTACGGCCAAACTGCTCCTCGCCAGACCAGCAGCGATGGGATGATAGTGCATAAGCAGGAGATTCCTGACATGGAGGATGAGGCCCAACAGGAAGTGATTATCGGTGGGTTATAGATAGTTTAAATGCAGAGGTGACAGGCAGCTTAATGAAGTCACAGACACTGGAGTCCACCCTGCTTAGCTTCAGTTT	47	22166521	0.934894167	19	45	176	0.967213115	1.469822016	0.180327869	0.234042553	0.409836066	47	1	1	59	2L:22166476-22166668	7	Clamp	FBtr0085964|FBtr0100407	22165964|22165718	22166551|22166551	GGCAGCT	7mer-m8	dme-miR-980-3p
0.01	dme-miR-252-5p	8mer-m1	GTACTTAG	2L	2220526	2220533	+	2L_2220526_2220533_+	0.655417341	0.655417341	0.655417341	0	mio	FBtr0077835	2220409	2220625	2L	+	2220463	2220553	3'utr	mio	FlyBase	G1198.1	ATGCATTAAGTTGTTGATTTGTTCCAAACGCGTGCGCCTTAAACAAACTCAGAAGTGTTCATTGTACTTAGACAAGGGATGTGCCCGTAGC	29	2220524	0.757774811	7	26	191	0.948717949	1.267171728	0.153846154	0.172413793	0.384615385	29	1	1	37	2L:2220463-2220553	8	mio	FBtr0077835	2220409	2220625	GTACTTAG	8mer-m1	dme-miR-252-5p
0.01	dme-miR-9b-5p,dme-miR-9c-5p	6mer3-8	ACCAAA	2L	2225589	2225594	-	2L_2225589_2225594_-	1	1	1	0	CG15387	FBtr0113015	2225543	2225797	2L	-	2225546	2225607	3'utr	CG15387	FlyBase	G6997.1	TCTGAAACAGGCCACCAAAATAGACTTAAGCTTGATATTCTTATAAAATGCATTTCTTTTGA	25	2225587	0.972255682	5	25	101	1	1.491361694	0.193548387	0.2	0.35483871	25	0	0	31	2L:2225546-2225607	6	CG15387	FBtr0113015	2225543	2225797	ACCAAA	6mer3-8	dme-miR-9b-5p,dme-miR-9c-5p
0.01	dme-miR-14-3p	7mer-m8	AAGACTG	2L	2225769	2225775	-	2L_2225769_2225775_-	0.671795582	0.671795582	0.671795582	0	CG15387	FBtr0113015	2225543	2225797	2L	-	2225745	2225873	stop_codon	CG15387	FlyBase	G6998.1	ACGCCTGCGCAGTCAGATCCGCGCCATATACCTGCCCCCCATAGCTATAAACACCACCAACGACATCCTAATCTAAGCGTGGGGTAAATCCCCCAAACAAGACTGCAATTCTGCCCCCCGGTGGGTTTT	82	2225765	0.860293336	13	75	332	0.923076923	1.322219295	0.076923077	0.097560976	0.186813187	82	4	3	84	2L:2225745-2225873	7	CG15387	FBtr0113015	2225543	2225797	AAGACTG	7mer-m8	dme-miR-14-3p
0.01	dme-miR-11-3p,dme-miR-308-3p	6mer3-8	CTGTGA	2L	2230249	2230254	+	2L_2230249_2230254_+	1	1	1	0	sau	FBtr0100673|FBtr0100673|FBtr0077840|FBtr0077840	2230125|2230125|2230125|2230125	2231099|2231099|2231088|2231088	2L	+	2230223	2230279	3'utr	sau	FlyBase	G1218.2	TTGCTGCTTTTGTTTTAGAAACTTTGCTGTGAGTGGAACCGAATCGGGCGATAGGAT	393	2230246	0.736067226	8	377	2570	0.972457627	1.883661435	0.527542373	0.152671756	0.294491525	393	8	5	459	2L:2230223-2230279	6	sau	FBtr0100673|FBtr0100673|FBtr0077840|FBtr0077840|FBtr0100674|FBtr0100674	2230125|2230125|2230125|2230125|2230125|2230125	2231099|2231099|2231088|2231088|2230413|2230413	CTGTGA	6mer3-8	dme-miR-11-3p,dme-miR-308-3p
0.01	dme-miR-33-5p	7mer-A1	AATGCAA	2L	2231925	2231931	-	2L_2231925_2231931_-	0.782911824	0.782911824	0.782911824	0	Sec24CD	FBtr0077810|FBtr0329964	2231776|2231104	2232047|2232047	2L	-	2231861	2232023	5'utr	Sec24CD	FlyBase	G7002.1	AAGCCCGAGCAGCGATGGGCGGACAGTTATTCCCAAAACAGGGCTCGGATGCGTCGTCTGTCGTCCATGCGCAGTCGCCTCGGAAAATAAGAAATGCAAAGGGTTTAGGATCAGAAGCAGAAACTGGCGCTGAAAGCTGTTGGAACTTCAATTATATTTACAT	30	2231956	0.964289039	12	28	144	0.921052632	1.544068044	0.184210526	0.166666667	0.342105263	30	3	0	35	2L:2231861-2232023	7	Sec24CD	FBtr0329964|FBtr0077810	2231104|2231776	2232047|2232047	AATGCAA	7mer-A1	dme-miR-33-5p
0.01	dme-miR-263a-5p	6mer3-8	GTGCCA	2L	22368702	22368707	+	2L_22368702_22368707_+	1	1	1	0	CG17018	FBtr0085956|FBtr0085958|FBtr0085957|FBtr0306236|FBtr0306235	22368442|22368442|22368442|22368442|22368442	22368776|22368776|22368776|22368776|22368796	2L	+	22368628	22368757	3'utr	CG17018	FlyBase	G6130.1	ATATAAATGTTTTATAATGTCGAAGTATTGATTGTAAAGAAAATCAGGGATAGCAACTGGATCGGCCGTACTCAGTGCCAAAAGTTCTTACAAATCCACAAAATGTGTCGAATATATCTCTTTAAGGTCC	47	22368703	0.998130145	12	44	241	0.962962963	1.716003344	0.166666667	0.14893617	0.259259259	47	2	0	52	2L:22368628-22368757	6	CG17018	FBtr0085957|FBtr0085958|FBtr0306235|FBtr0306236|FBtr0085956	22368442|22368442|22368442|22368442|22368442	22368776|22368776|22368796|22368776|22368776	GTGCCA	6mer3-8	dme-miR-263a-5p
0.01	dme-bantam-3p	7mer-m8	TGATCTC	2L	22533675	22533681	-	2L_22533675_22533681_-	0.661614573	0.661614573	0.661614573	0	RpL5	FBtr0344793	22532277	22534868	2L	-	22533592	22533705	3'utr	RpL5	FlyBase	G12384.1	ATCTAAACCTCTAATCGTGCAAACTGATCTCTTTCTGTACTATAAAGTTTAATTTTAATTTTGCGTAGCTAGAGATAGTTTTCGTTGAGCTGATGATCTCCTTTCTGTGCTAGA	43	22533673	0.817529416	13	41	376	0.958333333	1.662757832	0.375	0.11627907	0.208333333	43	2	0	46	2L:22533592-22533705	7	RpL5	FBtr0344793	22532277	22534868	TGATCTC	7mer-m8	dme-bantam-3p
0.01	dme-miR-252-5p	8mer-A1	GTACTTAA	2L	22534570	22534577	-	2L_22534570_22534577_-	0.632019044	0.632019044	0.632019044	0	RpL5	FBtr0332633|FBtr0344793	22533915|22532277	22534868|22534868	2L	-	22534553	22534596	3'utr	RpL5	FlyBase	G12386.1	TGGTAAGATGGGAACTTGTGTACTTAATTCGGTTTCGGCCGCAG	33	22534578	0.740691695	6	31	310	0.972972973	1.556302501	0.432432432	0.121212121	0.216216216	33	1	0	36	2L:22534553-22534596	8	RpL5	FBtr0332633|FBtr0344793	22533915|22532277	22534868|22534868	GTACTTAA	8mer-A1	dme-miR-252-5p
0.01	dme-bantam-3p	6mer2-7	GATCTC	2L	22849162	22849167	+	2L_22849162_22849167_+	1	1	1	0	CG17715	FBtr0111248|FBtr0111244	22849099|22849099	22850310|22850310	2L	+	22849138	22849185	3'utr	CG17715	FlyBase	G6179.1	TATTACAGCAGCCGGACCATCATCGATCTCTTGTCGCAATGAAGGTAT	36	22849168	0.649552912	4	36	222	1	1.633468456	0.186046512	0.166666667	0.302325581	36	0	0	43	2L:22849138-22849185	6	CG17715	FBtr0111244|FBtr0111248	22849099|22849099	22850310|22850310	GATCTC	6mer2-7	dme-bantam-3p
0.01	dme-miR-14-3p	7mer-A1	AGACTGA	2L	22992028	22992034	+	2L_22992028_22992034_+	0.823349562	0.823349562	0.823349562	0	cta	FBtr0111126|FBtr0334157	22991942|22991942	22992343|22992951	2L	+	22991932	22992138	stop_codon	cta	FlyBase	G6221.1	ATGCTTCAGTAGTAACCACCATTCTTATAAACAAAAATGAAGAGTAAGAACTTGCAGTTATTTTAAACGACCCATGAACAGAATTTTACAATCGTGAGACTGACCCTTGCTGAAGCTATTTGCAATTCAAAGGGAAATGCACATGGTTTTCAATGCCTTAGACACGTGAAGTTAAGCTACAGTGAAATCCTTCGGTAACTATGATAA	279	22992026	0.860956752	29	262	1598	0.946107784	2.022565828	0.371257485	0.17562724	0.311377246	279	16	2	316	2L:22991932-22992138	7	cta	FBtr0334157|FBtr0111126	22991942|22991942	22992951|22992343	AGACTGA	7mer-A1	dme-miR-14-3p
0.01	dme-miR-11-3p,dme-miR-308-3p	7mer-A1	TGTGATA	2L	22992234	22992240	+	2L_22992234_22992240_+	0.782911813	0.782910921	0.782911367	6.36E-07	cta	FBtr0111126|FBtr0111126|FBtr0334157|FBtr0334157	22991942|22991942|22991942|22991942	22992343|22992343|22992951|22992951	2L	+	22992147	22992259	3'utr	cta	FlyBase	G6222.1	ATATAATGATAAAAACCGAGACTACAGCATTTTAATATGCATATAGACTTATTTAAACCCATCGGCAAACTTAGTTATCGTGGTATTTGTGATATAATAATATTAATAACAAC	289	22992232	0.906334045	23	265	3111	0.928774929	1.399274248	0.017094017	0.173010381	0.319088319	289	13	12	326	2L:22992147-22992259	7	cta	FBtr0334157|FBtr0334157|FBtr0111126|FBtr0111126	22991942|22991942|22991942|22991942	22992951|22992951|22992343|22992343	TGTGATA	7mer-A1	dme-miR-11-3p,dme-miR-308-3p
0.01	dme-miR-980-3p	6mer2-7	GCAGCT	2L	22992422	22992427	+	2L_22992422_22992427_+	1	1	1	0	cta	FBtr0334157	22991942	22992951	2L	+	22992380	22992456	3'utr	cta	FlyBase	G6224.1	CGTTTTGAAAAGCCATTAACCAATTTATGTGAGATTTTAAAAGCAGCTGAAATATTTTTAAATGGTCGTTAAAAGTA	48	22992404	0.827311584	10	43	400	0.870967742	1.73239376	0.064516129	0.229166667	0.403225806	48	8	0	54	2L:22992380-22992456	6	cta	FBtr0334157	22991942	22992951	GCAGCT	6mer2-7	dme-miR-980-3p
0.01	dme-miR-9b-5p,dme-miR-9c-5p	7mer-m8	ACCAAAG	2L	23161222	23161228	-	2L_23161222_23161228_-	0.671795707	0.671795707	0.671795707	0	CG12567	FBtr0300702|FBtr0300703|FBtr0113705|FBtr0300704|FBtr0113704|FBtr0344847	23161120|23161120|23161120|23161120|23161120|23161120	23161957|23162903|23162856|23161957|23161957|23161957	2L	-	23161167	23161246	3'utr	CG12567	FlyBase	G12434.1	CTTTTAATATATGTAGTAACCAAAGTGCTCAAAATTAAGAGATACATTATAGGTAGGATAATGTTACTTATGTACATTTT	14	23161221	0.985153247	7	14	110	1	1.176091259	0	0.071428571	0.133333333	14	0	0	15	2L:23161167-23161246	7	CG12567	FBtr0344847|FBtr0113704|FBtr0300703|FBtr0300702|FBtr0300704|FBtr0113705	23161120|23161120|23161120|23161120|23161120|23161120	23161957|23161957|23162903|23161957|23161957|23162856	ACCAAAG	7mer-m8	dme-miR-9b-5p,dme-miR-9c-5p
0.01	dme-miR-11-3p,dme-miR-308-3p	6mer3-8	CTGTGA	2L	23161633	23161638	-	2L_23161633_23161638_-	0.999824379	1	0.99991219	0.000124168	CG12567	FBtr0300702|FBtr0300702|FBtr0300703|FBtr0300703|FBtr0113705|FBtr0113705|FBtr0300704|FBtr0300704|FBtr0113704|FBtr0113704|FBtr0344847|FBtr0344847	23161120|23161120|23161120|23161120|23161120|23161120|23161120|23161120|23161120|23161120|23161120|23161120	23161957|23161957|23162903|23162903|23162856|23162856|23161957|23161957|23161957|23161957|23161957|23161957	2L	-	23161532	23161677	3'utr	CG12567	FlyBase	G12436.2	AATTATCAAATATCACTTCATTGTGTAGTCTACTAACAGCTGTGAAGAGTTTGTAATGCACTTAGAATTTTAAAAGTAGTGTTGAGCTGGTTTGTATTTGAATAATGAACAAAATAATGACAAATTCTAAAATTCTGCTAAAAAAT	70	23161646	0.92462623	24	63	495	0.905882353	1.284430734	0.294117647	0.185714286	0.329411765	70	5	3	77	2L:23161532-23161677	6	CG12567	FBtr0344847|FBtr0344847|FBtr0113704|FBtr0113704|FBtr0300703|FBtr0300703|FBtr0300702|FBtr0300702|FBtr0300704|FBtr0300704|FBtr0113705|FBtr0113705	23161120|23161120|23161120|23161120|23161120|23161120|23161120|23161120|23161120|23161120|23161120|23161120	23161957|23161957|23161957|23161957|23162903|23162903|23161957|23161957|23161957|23161957|23162856|23162856	CTGTGA	6mer3-8	dme-miR-11-3p,dme-miR-308-3p
0.01	dme-miR-996-3p,dme-miR-279-3p	6mer2-7	CTAGTC	2L	23161834	23161839	-	2L_23161834_23161839_-	1	1	1	0	CG12567	FBtr0300702|FBtr0300703|FBtr0113705|FBtr0300704|FBtr0113704|FBtr0344847	23161120|23161120|23161120|23161120|23161120|23161120	23161957|23162903|23162856|23161957|23161957|23161957	2L	-	23161771	23161915	3'utr	CG12567	FlyBase	G12438.1	CTACAAAGAAATATTAATGCAAGCTCAAAACAAAATAAAAGTGATTGTAATTGAAGTGAACTTTCTGAAGCCCAGGCTAGTCTCCAAGAGGTAAACATTAATGGACGTATTGCCCTTCCCTAGAAGTCTGATTATAAAATGAAGT	167	23161869	0.799807763	28	153	1214	0.917525773	1.551449998	0.067010309	0.131736527	0.25257732	167	12	4	178	2L:23161771-23161915	6	CG12567	FBtr0344847|FBtr0113704|FBtr0300703|FBtr0300702|FBtr0300704|FBtr0113705	23161120|23161120|23161120|23161120|23161120|23161120	23161957|23161957|23162903|23161957|23161957|23162856	CTAGTC	6mer2-7	dme-miR-996-3p,dme-miR-279-3p
0.01	dme-miR-277-3p	6mer3-8	TGCATT	2L	23162769	23162774	-	2L_23162769_23162774_-	0.99999997	0.946799053	0.973399512	0.037618717	CG12567	FBtr0300703|FBtr0113705	23161120|23161120	23162903|23162856	2L	-	23162719	23162805	5'utr	CG12567	FlyBase	G12444.1	TGCGTAACTTGCGCTCCGAGGGACTTTTTCCTGCATTACAGGGATGGAGAGATGAGTATTTCGAGGTAAAAGCAGACTGCAGAGCTC	27	23162753	0.829987794	11	23	138	0.878787879	1.462397998	0.242424242	0.185185185	0.333333333	27	4	0	29	2L:23162719-23162805	6	CG12567	FBtr0300703|FBtr0113705	23161120|23161120	23162903|23162856	TGCATT	6mer3-8	dme-miR-277-3p
0.01	dme-miR-14-3p	6mer3-8	AAGACT	2L	2369389	2369394	+	2L_2369389_2369394_+	1	1	1	0	Axud1	FBtr0077763|FBtr0330665|FBtr0330666|FBtr0077762	2368980|2368980|2368980|2368980	2370137|2370137|2370137|2370137	2L	+	2369332	2369422	3'utr	Axud1	FlyBase	G1227.1	CCGAGGAGGAGGCAGCTGAGAGCTGAGAATAGTTTTTATAGCAATTTTACACAGCAAAAGACTTCATTACGTTTAAGGCGGCGGCGGGCTT	48	2369398	0.97705049	12	44	282	0.924528302	1.69019608	0.377358491	0.0625	0.150943396	48	4	0	49	2L:2369332-2369422	6	Axud1	FBtr0077763|FBtr0330665|FBtr0330666|FBtr0077762	2368980|2368980|2368980|2368980	2370137|2370137|2370137|2370137	AAGACT	6mer3-8	dme-miR-14-3p
0.01	dme-miR-276a-3p	6mer3-8	AGTTCC	2L	2369659	2369664	+	2L_2369659_2369664_+	1	1	1	0	Axud1	FBtr0077763|FBtr0330665|FBtr0330666|FBtr0077762	2368980|2368980|2368980|2368980	2370137|2370137|2370137|2370137	2L	+	2369542	2369682	3'utr	Axud1	FlyBase	G1229.1	AATCGGACTCAAGTCGCCTTGTATAAATCATTTTATTGTTAAATTCGAGTTAGTCTCTAAGTACATACTGTAGTTTAGTTACTTTGTTGCTTAAGTTAAGTTCACTTCGCAAAATCAAGTTCCCTTCCTACTCAACTTTAA	20	2369661	0.990769375	10	16	170	0.833333333	1	0.041666667	0.15	0.291666667	20	3	1	20	2L:2369542-2369682	6	Axud1	FBtr0077763|FBtr0330665|FBtr0330666|FBtr0077762	2368980|2368980|2368980|2368980	2370137|2370137|2370137|2370137	AGTTCC	6mer3-8	dme-miR-276a-3p
0.01	dme-miR-965-3p	8mer-A1	TACGCTTA	2L	2497415	2497422	+	2L_2497415_2497422_+	0.625327994	0.623261894	0.624294944	0.001460953	oaf	FBtr0077780|FBtr0077778|FBtr0077777	2497161|2496696|2496696	2498846|2498454|2498846	2L	+	2497304	2497462	3'utr	oaf	FlyBase	G1249.1	TATACTACAGCAAAAAAGGAGTAAAACGAAATAAATGTAAAAAAGTGCTTCTGTATACTATGTATATATATGTATATTTAACGATGATTAGCTTTTAGCCAGCTTACGTTTTACGCTTATGCCGGATTTAAGTTTAGACCTAGATTAGGTGTCCTTATT	46	2497391	0.989282309	15	44	412	0.962962963	1.716003344	0.240740741	0.152173913	0.277777778	46	2	0	52	2L:2497304-2497462	8	oaf	FBtr0077777|FBtr0077778|FBtr0077780	2496696|2496696|2497161	2498846|2498454|2498846	TACGCTTA	8mer-A1	dme-miR-965-3p
0.01	dme-miR-11-3p,dme-miR-308-3p	6mer2-7	TGTGAT	2L	2497550	2497555	+	2L_2497550_2497555_+	0.999999803	0.999995905	0.999997854	2.76E-06	oaf	FBtr0077780|FBtr0077780|FBtr0077778|FBtr0077778|FBtr0077777|FBtr0077777	2497161|2497161|2496696|2496696|2496696|2496696	2498846|2498846|2498454|2498454|2498846|2498846	2L	+	2497534	2497563	3'utr	oaf	FlyBase	G1250.1	TCCTTTCCTACTACAGTGTGATCTTTTATC	10	2497545	0.769796121	5	10	88	1	1.176091259	0	0.3	0.533333333	10	0	0	15	2L:2497534-2497563	6	oaf	FBtr0077777|FBtr0077777|FBtr0077778|FBtr0077778|FBtr0077780|FBtr0077780	2496696|2496696|2496696|2496696|2497161|2497161	2498846|2498846|2498454|2498454|2498846|2498846	TGTGAT	6mer2-7	dme-miR-11-3p,dme-miR-308-3p
0.01	dme-bantam-3p	6mer3-8	TGATCT	2L	2498712	2498717	+	2L_2498712_2498717_+	1	1	1	0	oaf	FBtr0077780|FBtr0077777	2497161|2496696	2498846|2498846	2L	+	2498692	2498754	3'utr	oaf	FlyBase	G1256.1	TTAAAACTGGTAAGACTCGATGATCTGAATTGTGTGAATAGCATTTGCCAATATTAACGATTA	104	2498712	0.812186062	7	102	642	0.991935484	2.089905111	0.290322581	0.163461538	0.298387097	104	1	0	123	2L:2498692-2498754	6	oaf	FBtr0077777|FBtr0077780	2496696|2497161	2498846|2498846	TGATCT	6mer3-8	dme-bantam-3p
0.01	dme-miR-11-3p,dme-miR-308-3p	7mer-A1	TGTGATA	2L	2739622	2739628	+	2L_2739622_2739628_+	0.782911824	0.782911824	0.782911824	0	CG31689	FBtr0077705|FBtr0077705|FBtr0077708|FBtr0077708|FBtr0334158|FBtr0334158|FBtr0077707|FBtr0077707|FBtr0334161|FBtr0334161|FBtr0334159|FBtr0334159|FBtr0334160|FBtr0334160|FBtr0077706|FBtr0077706	2739499|2739499|2739499|2739499|2739499|2739499|2739499|2739499|2739499|2739499|2739499|2739499|2739499|2739499|2739499|2739499	2739830|2739830|2739830|2739830|2739830|2739830|2739830|2739830|2739830|2739830|2739830|2739830|2739830|2739830|2739830|2739830	2L	+	2739581	2739647	3'utr	CG31689	FlyBase	G1277.1	TCGCTTAGTTGCAAGTAAACCCAATCTTTTATATACCGGCGTGTGATACTTTAACAAATGCAACGGA	44	2739624	0.985105863	10	41	334	0.905660377	1.681241237	0	0.204545455	0.339622642	44	5	0	48	2L:2739581-2739647	7	CG31689	FBtr0334159|FBtr0334159|FBtr0334161|FBtr0334161|FBtr0077706|FBtr0077706|FBtr0334160|FBtr0334160|FBtr0077708|FBtr0077708|FBtr0077705|FBtr0077705|FBtr0077707|FBtr0077707|FBtr0334158|FBtr0334158	2739499|2739499|2739499|2739499|2739499|2739499|2739499|2739499|2739499|2739499|2739499|2739499|2739499|2739499|2739499|2739499	2739830|2739830|2739830|2739830|2739830|2739830|2739830|2739830|2739830|2739830|2739830|2739830|2739830|2739830|2739830|2739830	TGTGATA	7mer-A1	dme-miR-11-3p,dme-miR-308-3p
0.01	dme-miR-2b-2-5p	6mer3-8	TTGAAG	2L	2756584	2756589	+	2L_2756584_2756589_+	1	0.999999986	0.999999993	0	Bacc	FBtr0335125|FBtr0307080	2756293|2756293	2757920|2757975	2L	+	2756543	2756774	5'utr-coding	Bacc	FlyBase	G1300.2	ACTTTTTTTATAAAAAACTACAAAACAAACAAAAATTGTAATTGAAGGCATTTTCGTATAAACGCAACCTATACGGAATCCAACAAAAAGTAAACATCCCCACTATATACAAGAACAAAACAAAACCAAAATCTTTCTTTCCTTTATCTCATAAGTCCTAATTTAAACGCCCAGTTGATGCGTAAACCAAGATATACAAAGATTTCAAATGTAGCGTAAACGAAGCCCGCGA	111	2756578	0.970383919	30	99	603	0.911764706	1.61630043	0.147058824	0.216216216	0.360294118	111	10	2	124	2L:2756543-2756774	6	Bacc	FBtr0335125|FBtr0307080	2756293|2756293	2757920|2757975	TTGAAG	6mer3-8	dme-miR-2b-2-5p
0.01	dme-miR-8-3p	8mer-A1	CAGTATTA	2L	2757260	2757267	+	2L_2757260_2757267_+	0.671698328	0.671698328	0.671698328	0	Bacc	FBtr0335125|FBtr0307080	2756293|2756293	2757920|2757975	2L	+	2757236	2757330	5'utr	Bacc	FlyBase	G1304.1	ATGACTAATCTTAAGTACTTATGTCAGTATTAAAGCGAGGGCTTTATTATTCTGTTGATAAGTTGTGCGAGCGAGTCGTTGATAAGCCTAATTCA	217	2757257	0.858738949	9	214	1930	0.987234043	2.365487985	0.370212766	0.069124424	0.140425532	217	3	0	232	2L:2757236-2757330	8	Bacc	FBtr0335125|FBtr0307080	2756293|2756293	2757920|2757975	CAGTATTA	8mer-A1	dme-miR-8-3p
0.01	dme-miR-277-3p	6mer2-7	GCATTT	2L	2758590	2758595	-	2L_2758590_2758595_-	1	1	1	0	Snapin	FBtr0077737	2758425	2759242	2L	-	2758551	2758638	3'utr	Snapin	FlyBase	G7079.1	AGTTCCGGGCTGTTAAGTTCATGGAGCGACGCATTCCTGGCGAGCATTTGTGCATACTGAAGGTCACCAGGTACTTGGCATCATCATG	9	2758591	0.977234402	5	8	59	0.9	0.954242509	0	0.111111111	0.2	9	1	0	9	2L:2758551-2758638	6	Snapin	FBtr0077737	2758425	2759242	GCATTT	6mer2-7	dme-miR-277-3p
0.01	dme-miR-308-3p	7mer-m1	TGTGATT	2L	2763587	2763593	-	2L_2763587_2763593_-	0.620202887	0.620202887	0.620202887	0	CG3077	FBtr0335129	2763414	2764305	2L	-	2763565	2763609	3'utr	CG3077	FlyBase	G7083.1	TTCCAGCCCAATGTCTTGTGATTGCTTTTTCAATAAATAAATATT	58	2763594	0.601201452	6	54	474	0.941176471	1.329058719	0.029411765	0.155172414	0.279411765	58	2	2	64	2L:2763565-2763609	7	CG3077	FBtr0335129	2763414	2764305	TGTGATT	7mer-m1	dme-miR-308-3p
0.01	dme-miR-283-5p	6mer3-8	TGATAT	2L	2763811	2763816	-	2L_2763811_2763816_-	1	1	1	0	CG3077	FBtr0335129	2763414	2764305	2L	-	2763784	2763838	3'utr	CG3077	FlyBase	G7084.1	ATGTTTCATGTTACGTATTGTTTGATATCTCTTCAATCGTCTAGTTTGTAGTTTG	11	2763828	0.816704759	5	9	122	0.769230769	1	0.076923077	0.181818182	0.307692308	11	3	0	10	2L:2763784-2763838	6	CG3077	FBtr0335129	2763414	2764305	TGATAT	6mer3-8	dme-miR-283-5p
0.01	dme-miR-252-5p	8mer-A1	GTACTTAA	2L	2811983	2811990	+	2L_2811983_2811990_+	0.632019044	0.632019044	0.632019044	0	daw	FBtr0335151|FBtr0077720|FBtr0077721	2811758|2811758|2811758	2812376|2812145|2812145	2L	+	2811906	2812042	3'utr	daw	FlyBase	G1341.1	ATTAGCGTTGTCATTTAATCGTAGTTACCTGTAGTGCCTGAGCTGCCACTAGTTGATAGTTAAAAGCTAAAGTCAATGTACTTAAGCTCTCGAAGTATGTAGGTAGTTAGCCAATGGCTTCAATTAATTTAATAGCT	1340	2811982	0.830240232	34	1281	9622	0.956386293	2.072165028	0.251713396	0.163432836	0.301557632	1340	58	12	1535	2L:2811906-2812042	8	daw	FBtr0077721|FBtr0077720|FBtr0335151	2811758|2811758|2811758	2812145|2812145|2812376	GTACTTAA	8mer-A1	dme-miR-252-5p
0.01	dme-miR-14-3p	6mer3-8	AAGACT	2L	2856844	2856849	+	2L_2856844_2856849_+	1	1	1	0	RpS21	FBtr0077623|FBtr0335131	2856639|2856639	2857029|2857029	2L	+	2856828	2856891	3'utr	RpS21	FlyBase	G1348.1	TATTCTGACTTCCAATAAGACTTTTCAGCCACTAAGAATTTACGGGTGCTTTCAGGAACCAATT	45	2856851	0.899704603	4	42	321	0.980769231	1.707570176	0.076923077	0.155555556	0.269230769	45	1	0	51	2L:2856828-2856891	6	RpS21	FBtr0077623|FBtr0335131	2856639|2856639	2857029|2857029	AAGACT	6mer3-8	dme-miR-14-3p
0.01	dme-miR-2b-2-5p	6mer2-7	TGAAGA	2L	2868070	2868075	+	2L_2868070_2868075_+	1	1	1	0	CG2991	FBtr0077625|FBtr0077627|FBtr0077626	2867666|2867666|2867666	2868548|2868548|2868548	2L	+	2867900	2868125	3'utr	CG2991	FlyBase	G1366.1	TTTCGTCTCTCAAATTATCATGCAGATTTCCAGAAGCAAAGTGTATTACAAGAAGCCAAATATTACGTAGAATAAGTGTAGGTCAGTATCAATTGCGAAAGCGAAACGGAAACGGAAACAGAAACGAGAACATCCTGAGATTATGATTACGAACGCGTTGCCAAGTAGCCTGAAGAGCGAATAAGCGAGAAGATAGTGCTTAGATGCGCCAGTGAGTCAGTCCCCA	138	2868065	0.969029327	32	122	632	0.894409938	2.158362492	0.322981366	0.139705882	0.273291925	136	17	0	144	2L:2867900-2868125	6	CG2991	FBtr0077627|FBtr0077625|FBtr0077626	2867666|2867666|2867666	2868548|2868548|2868548	TGAAGA	6mer2-7	dme-miR-2b-2-5p
0.01	dme-miR-11-3p,dme-miR-308-3p	7mer-A1	TGTGATA	2L	2868509	2868515	+	2L_2868509_2868515_+	0.782911824	0.782911824	0.782911824	0	CG2991	FBtr0077625|FBtr0077625|FBtr0077627|FBtr0077627|FBtr0077626|FBtr0077626	2867666|2867666|2867666|2867666|2867666|2867666	2868548|2868548|2868548|2868548|2868548|2868548	2L	+	2868322	2868534	3'utr	CG2991	FlyBase	G1368.1	AAGTTTACTCCTTAAGAAACTGATTTGTATAAGCTGCGCCCATATATACATACACACGAACATATATAATATATATATATAAATTTTATTGTAGTTACTACACAAAATTTGTCAAAGCAAAGAAAAACAAAACAAAATCCACAAAAGGAAAGAATCCAACATACAATTTAAGTTACCATACAATTTTTGTGATAAAACTAACAAATAAAATAC	236	2868507	0.999997792	26	221	1812	0.940972222	1.65481804	0.038194444	0.177966102	0.326388889	236	12	5	271	2L:2868322-2868534	7	CG2991	FBtr0077627|FBtr0077627|FBtr0077625|FBtr0077625|FBtr0077626|FBtr0077626	2867666|2867666|2867666|2867666|2867666|2867666	2868548|2868548|2868548|2868548|2868548|2868548	TGTGATA	7mer-A1	dme-miR-11-3p,dme-miR-308-3p
0.01	dme-miR-190-5p	6mer3-8	ACATAT	2L	2868670	2868675	-	2L_2868670_2868675_-	1	1	1	0	CG31694	FBtr0077685	2868625	2869170	2L	-	2868648	2868724	3'utr	CG31694	FlyBase	G7116.1	TCATAACTTGACATGGCTTTTAATACGCATAATAAGCGGCTCTATGAATACATATATTTTGTAGTAAATAAGTGTAA	14	2868702	0.900111063	7	12	126	0.75	1.079181246	0.0625	0.071428571	0.1875	14	4	0	12	2L:2868648-2868724	6	CG31694	FBtr0077685	2868625	2869170	ACATAT	6mer3-8	dme-miR-190-5p
0.01	dme-miR-965-3p	7mer-m8	TACGCTT	2L	2868815	2868821	-	2L_2868815_2868821_-	0.620189999	0.620203193	0.620196596	9.33E-06	CG31694	FBtr0077685	2868625	2869170	2L	-	2868733	2868859	3'utr	CG31694	FlyBase	G7117.1	GAATTTAAATTAACACTGCGATTGTTACGACTGGCATTTACGCTTTGCGATTTGGGTTAACCTCTTTTGTTGTTGATCTTTTTAAATTACAAGCGTAGGAAAACATAGTCTGCTTTAATGCTGCGAA	128	2868837	0.747326193	32	126	1043	0.9875	2.198657087	0.2375	0.1875	0.35	128	2	0	158	2L:2868733-2868859	7	CG31694	FBtr0077685	2868625	2869170	TACGCTT	7mer-m8	dme-miR-965-3p
0.01	dme-miR-965-3p	8mer-A1	TACGCTTA	2L	2877098	2877105	-	2L_2877098_2877105_-	0.625363099	0.625363099	0.625363099	0	Prx6005	FBtr0077684	2877089	2877187	2L	-	2877090	2877115	3'utr	Prx6005	FlyBase	G7126.1	CAATAAAGTATACGCTTACAACCGTA	8	2877105	0.758865998	2	6	28	0.916666667	1.041392685	0	0.25	0.5	8	1	0	11	2L:2877090-2877115	8	Prx6005	FBtr0077684	2877089	2877187	TACGCTTA	8mer-A1	dme-miR-965-3p
0.01	dme-bantam-3p	6mer3-8	TGATCT	2L	2880714	2880719	-	2L_2880714_2880719_-	1	1	1	0	NTPase	FBtr0332459|FBtr0077680|FBtr0077682|FBtr0077683|FBtr0332460	2880702|2880702|2880702|2880703|2880702	2881227|2881227|2881227|2881227|2881227	2L	-	2880701	2880737	5'utr-coding	NTPase	FlyBase	G7128.1	AATAAATCAAATGTTAACTGATCTGAATTAAAGTAAA	9	2880710	0.701303948	5	8	69	0.888888889	0.903089987	0.111111111	0	0	9	1	0	8	2L:2880701-2880737	6	NTPase	FBtr0077682|FBtr0077680|FBtr0332460|FBtr0077683|FBtr0332459	2880702|2880702|2880702|2880703|2880702	2881227|2881227|2881227|2881227|2881227	TGATCT	6mer3-8	dme-bantam-3p
0.01	dme-miR-283-5p	6mer3-8	TGATAT	2L	2880833	2880838	-	2L_2880833_2880838_-	1	1	1	0	NTPase	FBtr0332459|FBtr0077680|FBtr0077682|FBtr0077683|FBtr0332460	2880702|2880702|2880702|2880703|2880702	2881227|2881227|2881227|2881227|2881227	2L	-	2880789	2880844	5'utr	NTPase	FlyBase	G7129.1	ACACAATGATATGTATTTACCTAATATGTATAACGACCTAGACTACTAGCCGCAAA	14	2880829	0.740140529	5	14	115	1	1.255272505	0.166666667	0.214285714	0.388888889	14	0	0	18	2L:2880789-2880844	6	NTPase	FBtr0077682|FBtr0077680|FBtr0332460|FBtr0077683|FBtr0332459	2880702|2880702|2880702|2880703|2880702	2881227|2881227|2881227|2881227|2881227	TGATAT	6mer3-8	dme-miR-283-5p
0.01	dme-miR-308-3p	7mer-m1	TGTGATT	2L	2880929	2880935	-	2L_2880929_2880935_-	0.620202887	0.620202887	0.620202887	0	NTPase	FBtr0332459|FBtr0077680|FBtr0077682|FBtr0077683|FBtr0332460	2880702|2880702|2880702|2880703|2880702	2881227|2881227|2881227|2881227|2881227	2L	-	2880912	2881012	5'utr	NTPase	FlyBase	G7130.1	TCGTTTCAATTGCCTCTAATTGAGCTAACCCATACACGGTGACTACACTTAGCGTTTAGTTTGTAATTCCAATTTTGTGTGATTCGCCATATTTGTAATGC	50	2880938	0.946440731	18	48	332	0.964285714	1.73239376	0.321428571	0.12	0.214285714	50	2	0	54	2L:2880912-2881012	7	NTPase	FBtr0077682|FBtr0077680|FBtr0332460|FBtr0077683|FBtr0332459	2880702|2880702|2880702|2880703|2880702	2881227|2881227|2881227|2881227|2881227	TGTGATT	7mer-m1	dme-miR-308-3p
0.01	dme-miR-980-3p	6mer2-7	GCAGCT	2L	2974991	2974996	-	2L_2974991_2974996_-	1	1	1	0	CG9641	FBtr0077676|FBtr0077677	2974857|2974857	2975177|2975177	2L	-	2974978	2975024	3'utr	CG9641	FlyBase	G7155.1	GACAACGGAACAAGGACAGCAGTATCGTGCAGCTTCACAAGTGAATT	6	2974997	0.937676622	3	5	21	1	0.903089987	0.625	0.333333333	0.5	6	0	0	8	2L:2974978-2975024	6	CG9641	FBtr0077677|FBtr0077676	2974857|2974857	2975177|2975177	GCAGCT	6mer2-7	dme-miR-980-3p
0.01	dme-miR-317-3p	6mer3-8	TGTGTT	2L	2989540	2989545	+	2L_2989540_2989545_+	1	1	1	0	Bem46	FBtr0077643	2989510	2990075	2L	+	2989522	2989560	3'utr	Bem46	FlyBase	G1427.1	ATCAAGTGTTCAATTGACTGTGTTAACACTGCGAATGGT	21	2989536	0.723940947	6	21	174	1	1.397940009	0.16	0.142857143	0.28	21	0	0	25	2L:2989522-2989560	6	Bem46	FBtr0077643	2989510	2990075	TGTGTT	6mer3-8	dme-miR-317-3p
0.01	dme-miR-190-5p	6mer3-8	ACATAT	2L	2998275	2998280	+	2L_2998275_2998280_+	1	1	1	0	CG3558	FBtr0077645|FBtr0273230|FBtr0077644|FBtr0331653	2998247|2998247|2998247|2998247	2998726|2998726|2998726|2998726	2L	+	2998125	2998284	stop_codon	CG3558	FlyBase	G1444.1	TGGCACCGAGCGATCACGCGATCTGGCCCTATGTGCTGTGCTCATGGACGAGTGGCTTAAGGAGCTGGCTGCCATTGCGCAGGAGCAGAGCGTTGTGCTGGTCACGGAGCAGGGGTCTTTATGATCGCTTGGAACGGAAAGCTTGTGTATACATATTTTA	61	2998267	0.976727293	16	57	375	0.947368421	1.255272505	0.118421053	0.196721311	0.355263158	61	1	3	72	2L:2998125-2998284	6	CG3558	FBtr0273230|FBtr0077645|FBtr0331653|FBtr0077644	2998247|2998247|2998247|2998247	2998726|2998726|2998726|2998726	ACATAT	6mer3-8	dme-miR-190-5p
0.01	dme-miR-33-5p	7mer-m1	AATGCAC	2L	2998420	2998426	+	2L_2998420_2998426_+	0.829692068	0.829692068	0.829692068	0	CG3558	FBtr0077645|FBtr0273230|FBtr0077644|FBtr0331653	2998247|2998247|2998247|2998247	2998726|2998726|2998726|2998726	2L	+	2998407	2998443	3'utr	CG3558	FlyBase	G1447.1	AGATTTACAAGTTAATGCACACGGACTCAACTAAAAA	6	2998422	0.877258049	3	6	24	1	0.77815125	0	0	0	6	0	0	6	2L:2998407-2998443	7	CG3558	FBtr0273230|FBtr0077645|FBtr0331653|FBtr0077644	2998247|2998247|2998247|2998247	2998726|2998726|2998726|2998726	AATGCAC	7mer-m1	dme-miR-33-5p
0.01	dme-miR-317-3p	7mer-A1	GTGTTCA	2L	2998524	2998530	+	2L_2998524_2998530_+	0.823349562	0.823349562	0.823349562	0	CG3558	FBtr0077645|FBtr0273230|FBtr0077644|FBtr0331653	2998247|2998247|2998247|2998247	2998726|2998726|2998726|2998726	2L	+	2998465	2998535	3'utr	CG3558	FlyBase	G1448.1	GCGTTAAACAAATAGATTTAGGTTAAATGTTTTAAGTGAATCGGGACGGTGGATCTTAAGTGTTCAGATGT	17	2998520	0.981275975	8	12	134	0.761904762	0.726998728	0.666666667	0.176470588	0.333333333	17	3	2	16	2L:2998465-2998535	7	CG3558	FBtr0273230|FBtr0077645|FBtr0331653|FBtr0077644	2998247|2998247|2998247|2998247	2998726|2998726|2998726|2998726	GTGTTCA	7mer-A1	dme-miR-317-3p
0.01	dme-miR-8-3p	7mer-A1	AGTATTA	2L	2998696	2998702	+	2L_2998696_2998702_+	0.823349562	0.823349562	0.823349562	0	CG3558	FBtr0077645|FBtr0273230|FBtr0077644|FBtr0331653	2998247|2998247|2998247|2998247	2998726|2998726|2998726|2998726	2L	+	2998678	2998732	3'utr	CG3558	FlyBase	G1449.1	ATGTAAAGCCAACTTGAAAGTATTAAATTGGTCCAAGTAAATGCACAGCCAAGAA	15	2998691	0.959410576	6	15	77	1	1.230448921	0.235294118	0.133333333	0.235294118	15	0	0	17	2L:2998678-2998732	7	CG3558	FBtr0273230|FBtr0077645|FBtr0331653|FBtr0077644	2998247|2998247|2998247|2998247	2998726|2998726|2998726|2998726	AGTATTA	7mer-A1	dme-miR-8-3p
0.01	dme-miR-11-3p	7mer-m1	TGTGATG	2L	3021308	3021314	+	2L_3021308_3021314_+	0.702971752	0.702971752	0.702971752	0	CG17264	FBtr0077647|FBtr0331628	3021226|3021226	3021506|3021506	2L	+	3021268	3021328	3'utr	CG17264	FlyBase	G1457.1	TTATTTTTCAATTATCGAAATAGAGTTAAGATACTGTGTTTGTGATGACTTAAATACTTCT	133	3021307	0.777493441	12	125	1318	0.937888199	1.701855693	0.049689441	0.165413534	0.310559006	133	8	2	151	2L:3021268-3021328	7	CG17264	FBtr0331628|FBtr0077647	3021226|3021226	3021506|3021506	TGTGATG	7mer-m1	dme-miR-11-3p
0.01	dme-miR-8-3p	6mer2-7	AGTATT	2L	3021432	3021437	+	2L_3021432_3021437_+	1	1	1	0	CG17264	FBtr0077647|FBtr0331628	3021226|3021226	3021506|3021506	2L	+	3021412	3021446	3'utr	CG17264	FlyBase	G1459.1	AAACTACAATGATTCAAAATAGTATTCTAAGCGAC	13	3021432	0.90615954	4	12	78	0.933333333	0.84509804	0.733333333	0.153846154	0.266666667	13	0	1	14	2L:3021412-3021446	6	CG17264	FBtr0331628|FBtr0077647	3021226|3021226	3021506|3021506	AGTATT	6mer2-7	dme-miR-8-3p
0.01	dme-miR-34-5p	6mer3-8	CACTGC	2L	3026253	3026258	+	2L_3026253_3026258_+	1	1	1	0	CG3542	FBtr0077648	3026115	3026439	2L	+	3026222	3026341	3'utr	CG3542	FlyBase	G1465.1	TGGACAAGTTCTCTTTTCAGTCCTTGCCTTCCACTGCACTCTGCTTCGTTTGGTTTAGATACTGTCCTGGTCCCAGCACAAACCACACAGCGAACCACAATTGTAATTTCTTAGTCTCAA	15	3026245	0.988193845	8	15	133	1	1.204119983	0.25	0.066666667	0.125	15	0	0	16	2L:3026222-3026341	6	CG3542	FBtr0077648	3026115	3026439	CACTGC	6mer3-8	dme-miR-34-5p
0.01	dme-miR-8-3p	6mer3-8	CAGTAT	2L	302832	302837	+	2L_302832_302837_+	1	1	1	0	Pi3K21B	FBtr0331205|FBtr0331208|FBtr0331207|FBtr0331206	302658|302658|302658|302658	303934|305233|305233|305233	2L	+	302797	302837	3'utr	Pi3K21B	FlyBase	G696.1	TGCAGGCTCTGTCAAAAGGCTTAAGCTGGATATGCCAGTAT	9	302805	0.746797221	6	8	53	1	0.954242509	0.555555556	0	0	9	0	0	9	2L:302797-302837	6	Pi3K21B	FBtr0331208|FBtr0331205|FBtr0331206|FBtr0331207	302658|302658|302658|302658	305233|303934|305233|305233	CAGTAT	6mer3-8	dme-miR-8-3p
0.01	dme-miR-11-3p	7mer-m1	TGTGATG	2L	303180	303186	+	2L_303180_303186_+	0.702971752	0.702971752	0.702971752	0	Pi3K21B	FBtr0331205|FBtr0331208|FBtr0331207|FBtr0331206	302658|302658|302658|302658	303934|305233|305233|305233	2L	+	303070	303243	3'utr	Pi3K21B	FlyBase	G697.1	TAGTGTTACAATAGCAATGCTATTATTTCGGCCATCGCCGATTGTGTACATCAGCATATATAGGCTATATATATATATATATATATATCTGTGCATGATTACTTTTTGTGTGTGATGGATGGCGCTGGCAGTTTAACTGCCCTCCGCTATCCCCTCAAGAATTAGACGGCTCCA	173	303178	0.991519902	24	148	1606	0.853658537	1.544068044	0.136585366	0.138728324	0.273170732	173	26	4	175	2L:303070-303243	7	Pi3K21B	FBtr0331208|FBtr0331205|FBtr0331206|FBtr0331207	302658|302658|302658|302658	305233|303934|305233|305233	TGTGATG	7mer-m1	dme-miR-11-3p
0.01	dme-miR-8-3p	6mer2-7	AGTATT	2L	3032186	3032191	+	2L_3032186_3032191_+	1	0.999982571	0.999991285	1.23E-05	GABPI	FBtr0344734|FBtr0077652|FBtr0344735|FBtr0077651	3032133|3032133|3032133|3032133	3032300|3032300|3032300|3032300	2L	+	3032148	3032251	3'utr	GABPI	FlyBase	G1476.1	AAAAAGCAAAAAGCACAAGCATGTCGCTTAGATACTAAAGTATTTCAAATCTTAACGCTGTTCTCGGTAGTCGTACTTAGTCGTACCGCTTTGAAGTCTTTATT	38	3032169	0.982143496	14	35	260	0.934782609	1.633468456	0.173913043	0.184210526	0.326086957	38	3	0	43	2L:3032148-3032251	6	GABPI	FBtr0344734|FBtr0077652|FBtr0344735|FBtr0077651	3032133|3032133|3032133|3032133	3032300|3032300|3032300|3032300	AGTATT	6mer2-7	dme-miR-8-3p
0.01	dme-miR-277-3p	7mer-m8	TGCATTT	2L	303403	303409	+	2L_303403_303409_+	0.620203442	0.620203442	0.620203442	0	Pi3K21B	FBtr0331205|FBtr0331208|FBtr0331207|FBtr0331206	302658|302658|302658|302658	303934|305233|305233|305233	2L	+	303366	303432	3'utr	Pi3K21B	FlyBase	G699.1	AAGATTAATTTTATACAAACATATTTTTTTGTAATACTGCATTTCGCGTGATAATTGATAAGTCGAG	62	303408	0.986161126	9	59	518	0.959459459	1.550228353	0.445945946	0.177419355	0.310810811	62	2	1	71	2L:303366-303432	7	Pi3K21B	FBtr0331208|FBtr0331205|FBtr0331206|FBtr0331207	302658|302658|302658|302658	305233|303934|305233|305233	TGCATTT	7mer-m8	dme-miR-277-3p
0.01	dme-miR-11-3p,dme-miR-308-3p	6mer2-7	TGTGAT	2L	303748	303753	+	2L_303748_303753_+	1	1	1	0	Pi3K21B	FBtr0331205|FBtr0331205|FBtr0331208|FBtr0331208|FBtr0331207|FBtr0331207|FBtr0331206|FBtr0331206	302658|302658|302658|302658|302658|302658|302658|302658	303934|303934|305233|305233|305233|305233|305233|305233	2L	+	303691	303792	3'utr	Pi3K21B	FlyBase	G701.2	GTTATATTATAACTGATTTAAAGTAGTTTTAAGTGAAATCTACGTACGTTTACTCGATGTGATCAGTTGATTGTTGCTAACGTTAATTTTCCTTCAATTTTT	34	303741	0.719943953	16	30	334	0.909090909	1.124938737	0.295454545	0.264705882	0.431818182	34	2	2	40	2L:303691-303792	6	Pi3K21B	FBtr0331208|FBtr0331208|FBtr0331205|FBtr0331205|FBtr0331206|FBtr0331206|FBtr0331207|FBtr0331207	302658|302658|302658|302658|302658|302658|302658|302658	305233|305233|303934|303934|305233|305233|305233|305233	TGTGAT	6mer2-7	dme-miR-11-3p,dme-miR-308-3p
0.01	dme-miR-275-3p,dme-miR-306-5p	6mer2-7	TACCTG	2L	304490	304495	+	2L_304490_304495_+	1	1	1	0	Pi3K21B	FBtr0331208|FBtr0331207|FBtr0331206	302658|302658|302658	305233|305233|305233	2L	+	304332	304626	3'utr	Pi3K21B	FlyBase	G704.1	CTTCGTAAGCGTGTTGAAAGAATGTTGACCTTTCTGTTTGCATTCTCCCTATTGAATTTGAGCGATCCACTTACTAGCACACACAAAAACTGTCGCGTCTTTAAGATATTCTTACATATATAAATTCGATGTATTCATTATACTGTATCTGCATACTTTACCTGTAATTCCTAATTTAACTTATTTAACTTGTAATTTGTGTGTTTCATTTTGCTTAAATTCTATGAGATTTTGGCGGATCTCGTACGTTGTAGTATTTATAAGTTTTAAATTTAGTTTGTAAAATGCGTTTCAA	146	304488	0.989493447	46	141	1371	0.960227273	1.926856709	0.159090909	0.164383562	0.306818182	146	6	1	169	2L:304332-304626	6	Pi3K21B	FBtr0331208|FBtr0331206|FBtr0331207	302658|302658|302658	305233|305233|305233	TACCTG	6mer2-7	dme-miR-275-3p,dme-miR-306-5p
0.01	dme-bantam-3p	6mer2-7	GATCTC	2L	304569	304574	+	2L_304569_304574_+	1	1	1	0	Pi3K21B	FBtr0331208|FBtr0331207|FBtr0331206	302658|302658|302658	305233|305233|305233	2L	+	304332	304626	3'utr	Pi3K21B	FlyBase	G704.1	CTTCGTAAGCGTGTTGAAAGAATGTTGACCTTTCTGTTTGCATTCTCCCTATTGAATTTGAGCGATCCACTTACTAGCACACACAAAAACTGTCGCGTCTTTAAGATATTCTTACATATATAAATTCGATGTATTCATTATACTGTATCTGCATACTTTACCTGTAATTCCTAATTTAACTTATTTAACTTGTAATTTGTGTGTTTCATTTTGCTTAAATTCTATGAGATTTTGGCGGATCTCGTACGTTGTAGTATTTATAAGTTTTAAATTTAGTTTGTAAAATGCGTTTCAA	146	304563	0.989493447	46	141	1371	0.960227273	1.926856709	0.159090909	0.164383562	0.306818182	146	6	1	169	2L:304332-304626	6	Pi3K21B	FBtr0331208|FBtr0331206|FBtr0331207	302658|302658|302658	305233|305233|305233	GATCTC	6mer2-7	dme-bantam-3p
0.01	dme-miR-263a-5p	7mer-A1	TGCCATA	2L	304774	304780	+	2L_304774_304780_+	0.782911824	0.782911824	0.782911824	0	Pi3K21B	FBtr0331208|FBtr0331207|FBtr0331206	302658|302658|302658	305233|305233|305233	2L	+	304745	304810	3'utr	Pi3K21B	FlyBase	G705.2	TGTTTGCTAACTGATAGATGATGACTTTTTGCCATACCTAAATGTTAAATGGAAATATTTGTGAAT	43	304772	0.636625074	15	35	275	0.903846154	1.672097858	0.173076923	0.238095238	0.384615385	42	5	0	47	2L:304745-304810	7	Pi3K21B	FBtr0331208|FBtr0331206|FBtr0331207	302658|302658|302658	305233|305233|305233	TGCCATA	7mer-A1	dme-miR-263a-5p
0.01	dme-miR-252-5p	7mer-m1	TACTTAG	2L	3067647	3067653	+	2L_3067647_3067653_+	0.825582373	0.825582373	0.825582373	0	CG3523	FBtr0335387|FBtr0077659	3067501|3067501	3068177|3068177	2L	+	3067555	3067688	3'utr	CG3523	FlyBase	G1510.1	CACACGATCATCACCCTCTCACCGTCACTCACCCAATACTCGGGTTCTATGCACCATGTGGAACCACGGAACACATCGACACCTAGTTAGCATACTTAGTGAATGAATTTACGTTGTTGAGCTGCAAGGAATGG	130	3067671	0.778646916	26	119	768	0.917721519	1.860338007	0.462025316	0.169230769	0.316455696	130	12	1	145	2L:3067555-3067688	7	CG3523	FBtr0077659|FBtr0335387	3067501|3067501	3068177|3068177	TACTTAG	7mer-m1	dme-miR-252-5p
0.01	dme-miR-283-5p	7mer-A1	GATATTA	2L	3068149	3068155	+	2L_3068149_3068155_+	0.782911824	0.782911824	0.782911824	0	CG3523	FBtr0335387|FBtr0077659	3067501|3067501	3068177|3068177	2L	+	3067836	3068167	3'utr	CG3523	FlyBase	G1512.1	GTTGAAATGATGCAAGATGAGAGGCTCAGTCCATAACACTTAACGCTTTGTGCACCGTACAATTTAGTACCCGACATTCCTTGAGAGCTAGACGGCACCAGACGTCCCAACTTACCAAATATATCTTTTATGCTCTATCTATAATGTATGTCGCATATTCTAGTTTTATTGCCTAGTTGTAAGCCTACAGTTTGTAGTCGCGCATGTAATGAATTTCATTCCTCGAACTAACCCAAGAAAGAGACTACAACATTCGTTATCTCTCTTGATGTATAAAATAATCGCCCAAAAATTATCACTCATGAATATTGTGGATATTAAAATTACACCAT	1637	3068144	0.860889925	74	1526	12254	0.926841834	1.893303327	0.079855744	0.153329261	0.285935085	1637	120	22	1799	2L:3067836-3068167	7	CG3523	FBtr0077659|FBtr0335387	3067501|3067501	3068177|3068177	GATATTA	7mer-A1	dme-miR-283-5p
0.01	dme-bantam-3p	6mer3-8	TGATCT	2L	3146647	3146652	-	2L_3146647_3146652_-	1	1	1	0	Mad	FBtr0077616|FBtr0332372	3146450|3146054	3147418|3147418	2L	-	3146626	3146721	3'utr	Mad	FlyBase	G7252.1	ACAAGAAAAGATACCAGCGAAATTTAAGAATGGAAAAATGCTACTGAATCAATACGTTTTCCCAGACAATGATCTTTTGTTATCTTAAGTAAAACT	178	3146652	0.950769641	8	175	1917	0.985294118	2.002166062	0.191176471	0.129213483	0.240196078	178	2	1	201	2L:3146626-3146721	6	Mad	FBtr0332372|FBtr0077616	3146054|3146450	3147418|3147418	TGATCT	6mer3-8	dme-bantam-3p
0.01	dme-bantam-3p	6mer3-8	TGATCT	2L	3147043	3147048	-	2L_3147043_3147048_-	1	1	1	0	Mad	FBtr0077616|FBtr0332372	3146450|3146054	3147418|3147418	2L	-	3146958	3147095	3'utr	Mad	FlyBase	G7254.1	ACAAAATGGTATAACTATTTACAATGATCTACATGCTATAATATTAATGATCTATGCCCATTGGCAAAACAGTTCTTGTTCAAGTCTATTTCAAGTGCTAATTATGTGTCATTGCAAAACTGCTTTAAATATAAAAAC	124	3147071	0.985414107	16	121	1009	0.973856209	2.173186268	0.039215686	0.177419355	0.333333333	124	4	0	149	2L:3146958-3147095	6	Mad	FBtr0332372|FBtr0077616	3146054|3146450	3147418|3147418	TGATCT	6mer3-8	dme-bantam-3p
0.01	dme-bantam-3p	6mer3-8	TGATCT	2L	3147066	3147071	-	2L_3147066_3147071_-	1	1	1	0	Mad	FBtr0077616|FBtr0332372	3146450|3146054	3147418|3147418	2L	-	3146958	3147095	3'utr	Mad	FlyBase	G7254.1	ACAAAATGGTATAACTATTTACAATGATCTACATGCTATAATATTAATGATCTATGCCCATTGGCAAAACAGTTCTTGTTCAAGTCTATTTCAAGTGCTAATTATGTGTCATTGCAAAACTGCTTTAAATATAAAAAC	124	3147071	0.985414107	16	121	1009	0.973856209	2.173186268	0.039215686	0.177419355	0.333333333	124	4	0	149	2L:3146958-3147095	6	Mad	FBtr0332372|FBtr0077616	3146054|3146450	3147418|3147418	TGATCT	6mer3-8	dme-bantam-3p
0.01	dme-miR-980-3p	8mer-A1	GGCAGCTA	2L	3147213	3147220	-	2L_3147213_3147220_-	0.668733828	0.668733828	0.668733828	0	Mad	FBtr0077616|FBtr0332372	3146450|3146054	3147418|3147418	2L	-	3147182	3147243	3'utr	Mad	FlyBase	G7255.1	GCAGATTTATATAGATGATGTACGGCAGCTACTCCAATACCCGCCCTTTGCCCATATTTTAT	71	3147227	0.718320133	9	68	366	0.962962963	1.892094603	0.209876543	0.14084507	0.24691358	71	3	0	78	2L:3147182-3147243	8	Mad	FBtr0332372|FBtr0077616	3146054|3146450	3147418|3147418	GGCAGCTA	8mer-A1	dme-miR-980-3p
0.01	dme-miR-282-5p	6mer2-7	GAGGCT	2L	3147404	3147409	-	2L_3147404_3147409_-	1	1	1	0	Mad	FBtr0077616|FBtr0332372	3146450|3146054	3147418|3147418	2L	-	3147378	3147481	stop_codon	Mad	FlyBase	G7257.1	TGGCTGGACAAGGTGCTCACCCAAATGGGCTCTCCGCATAATGCAATTAGTTCGGTATCCTAAGCTTAAGATGAGGCTCGAGTCCTCAATGGAGACGGAAGAGA	24	3147410	0.967203984	9	23	127	0.965517241	1.146128036	0.172413793	0.208333333	0.344827586	24	0	1	28	2L:3147378-3147481	6	Mad	FBtr0332372|FBtr0077616	3146054|3146450	3147418|3147418	GAGGCT	6mer2-7	dme-miR-282-5p
0.01	dme-miR-965-3p	6mer2-7	ACGCTT	2L	3168240	3168245	+	2L_3168240_3168245_+	1	1	1	0	Hydr2	FBtr0308315|FBtr0077576|FBtr0332371	3168200|3168200|3168200	3169462|3168988|3168988	2L	+	3168216	3168275	3'utr	Hydr2	FlyBase	G1531.1	TTCACACGCATACACGACTATTTAACGCTTCTGTGTCAAAATTGGTTGTCGCTGTCGAAT	30	3168258	0.985161205	8	29	235	0.972222222	1.544068044	0.5	0.133333333	0.277777778	30	1	0	35	2L:3168216-3168275	6	Hydr2	FBtr0308315|FBtr0077576|FBtr0332371	3168200|3168200|3168200	3169462|3168988|3168988	ACGCTT	6mer2-7	dme-miR-965-3p
0.01	dme-miR-283-5p	6mer3-8	TGATAT	2L	3168344	3168349	+	2L_3168344_3168349_+	1	0.999999669	0.999999835	2.12E-07	Hydr2	FBtr0308315|FBtr0077576|FBtr0332371	3168200|3168200|3168200	3169462|3168988|3168988	2L	+	3168295	3168389	3'utr	Hydr2	FlyBase	G1532.1	TCGGAACGGAAGAGAGCCCGAAAGACCCCATACATATAGTTCTAACATATGATATCGTTGTGCAGCAATTATAAATTATCAGCCGCGCAAGCATA	19	3168344	0.978478789	10	19	126	1	1.447158031	0.071428571	0.368421053	0.571428571	19	0	0	28	2L:3168295-3168389	6	Hydr2	FBtr0308315|FBtr0077576|FBtr0332371	3168200|3168200|3168200	3169462|3168988|3168988	TGATAT	6mer3-8	dme-miR-283-5p
0.01	dme-miR-275-3p,dme-miR-306-5p	6mer3-8	GTACCT	2L	3168509	3168514	+	2L_3168509_3168514_+	1	1	1	0	Hydr2	FBtr0308315|FBtr0077576|FBtr0332371	3168200|3168200|3168200	3169462|3168988|3168988	2L	+	3168484	3168563	3'utr	Hydr2	FlyBase	G1533.2	AACATACAATGTATCAGTTGAACTCGTACCTTAGTTAGTTAACGCGACCACATGTATCCATGTACTTATGTCTAAGCAAA	91	3168518	0.772219073	15	84	750	0.946902655	1.728353782	0.17699115	0.131868132	0.300884956	91	5	1	107	2L:3168484-3168563	6	Hydr2	FBtr0308315|FBtr0077576|FBtr0332371	3168200|3168200|3168200	3169462|3168988|3168988	GTACCT	6mer3-8	dme-miR-275-3p,dme-miR-306-5p
0.01	dme-bantam-3p	6mer3-8	TGATCT	2L	3359554	3359559	-	2L_3359554_3359559_-	1	1	1	0	CG34394	FBtr0112638|FBtr0306335|FBtr0306333|FBtr0332409|FBtr0112639|FBtr0112641	3358638|3358638|3358638|3358638|3358638|3358638	3360717|3360717|3360717|3360717|3360717|3360717	2L	-	3359525	3359578	3'utr	CG34394	FlyBase	G7275.1	GGTAAGAAAAGCGCGTGTATGATCTAAGTAGCTGCATTTTAGTTAGACTAGAGC	13	3359561	0.980829675	6	11	77	0.923076923	1.079181246	0.461538462	0	0	13	1	0	12	2L:3359525-3359578	6	CG34394	FBtr0112641|FBtr0112639|FBtr0306335|FBtr0112638|FBtr0332409|FBtr0306333	3358638|3358638|3358638|3358638|3358638|3358638	3360717|3360717|3360717|3360717|3360717|3360717	TGATCT	6mer3-8	dme-bantam-3p
0.01	dme-miR-14-3p	7mer-A1	AGACTGA	2L	3359841	3359847	-	2L_3359841_3359847_-	0.823349562	0.823349562	0.823349562	0	CG34394	FBtr0112638|FBtr0306335|FBtr0306333|FBtr0332409|FBtr0112639|FBtr0112641	3358638|3358638|3358638|3358638|3358638|3358638	3360717|3360717|3360717|3360717|3360717|3360717	2L	-	3359809	3359856	3'utr	CG34394	FlyBase	G7277.1	TTGTTTTTCAGACTGAAAGAACTTTGGCTGAAATCGTAGTACGCTAGC	12	3359833	0.955231069	5	12	63	1	1.176091259	0.133333333	0.25	0.4	12	0	0	15	2L:3359809-3359856	7	CG34394	FBtr0112641|FBtr0112639|FBtr0306335|FBtr0112638|FBtr0332409|FBtr0306333	3358638|3358638|3358638|3358638|3358638|3358638	3360717|3360717|3360717|3360717|3360717|3360717	AGACTGA	7mer-A1	dme-miR-14-3p
0.01	dme-bantam-3p	7mer-m8	TGATCTC	2L	3360367	3360373	-	2L_3360367_3360373_-	0.661614573	0.661614573	0.661614573	0	CG34394	FBtr0112638|FBtr0306335|FBtr0306333|FBtr0332409|FBtr0112639|FBtr0112641	3358638|3358638|3358638|3358638|3358638|3358638	3360717|3360717|3360717|3360717|3360717|3360717	2L	-	3360306	3360421	3'utr	CG34394	FlyBase	G7282.1	AGGTCTGATAGTTTTGAAACGCACTGCACCAGCGGGCATTTGTTACTTTGATCTCCTAGTTAGCAATACACAAAACCCAAACTTGTGCATGTTCTATTCTCTCGGATTAAGATACA	496	3360374	0.807763879	18	476	5025	0.961148649	2.056142262	0.336148649	0.157258065	0.293918919	496	19	4	569	2L:3360306-3360421	7	CG34394	FBtr0112641|FBtr0112639|FBtr0306335|FBtr0112638|FBtr0332409|FBtr0306333	3358638|3358638|3358638|3358638|3358638|3358638	3360717|3360717|3360717|3360717|3360717|3360717	TGATCTC	7mer-m8	dme-bantam-3p
0.01	dme-miR-9b-5p,dme-miR-9c-5p	6mer3-8	ACCAAA	2L	3375997	3376002	-	2L_3375997_3376002_-	1	1	1	0	CG9662	FBtr0077594|FBtr0332407	3375881|3375830	3376109|3376109	2L	-	3375968	3376043	3'utr	CG9662	FlyBase	G7293.1	TCGCCAGAAATTCTAGTTTAAAAGGCTTAAAGCTGCGGAATACCAAACAAAAACTTTGATTTCGTTTTAAAATTTT	16	3376003	0.997557214	3	15	62	1	1.278753601	0.105263158	0.125	0.263157895	16	0	0	19	2L:3375968-3376043	6	CG9662	FBtr0332407|FBtr0077594	3375830|3375881	3376109|3376109	ACCAAA	6mer3-8	dme-miR-9b-5p,dme-miR-9c-5p
0.01	dme-miR-980-3p	7mer-m8	GGCAGCT	2L	3405151	3405157	-	2L_3405151_3405157_-	0.658999068	0.658999068	0.658999068	0	pgant2	FBtr0303992|FBtr0077592	3404458|3404458	3405576|3405576	2L	-	3405145	3405180	3'utr	pgant2	FlyBase	G7299.1	ACTGTAACCCTAATGCAACCTTTGGCAGCTGATTAA	63	3405158	0.75787803	3	62	395	0.975308642	1.897627091	0.086419753	0.19047619	0.37037037	63	2	0	79	2L:3405145-3405180	7	pgant2	FBtr0077592|FBtr0303992	3404458|3404458	3405576|3405576	GGCAGCT	7mer-m8	dme-miR-980-3p
0.01	dme-miR-14-3p	7mer-A1	AGACTGA	2L	3405235	3405241	-	2L_3405235_3405241_-	0.82334952	0.823349562	0.823349541	7.07E-08	pgant2	FBtr0303992|FBtr0077592	3404458|3404458	3405576|3405576	2L	-	3405214	3405267	3'utr	pgant2	FlyBase	G7300.1	ATAAAGGGCATACAAAAAACGTACTTAGACTGATTAATTTTTTGTATATGTATA	57	3405243	0.833765255	4	55	503	0.971830986	1.537819095	0.014084507	0.228070175	0.38028169	57	1	1	69	2L:3405214-3405267	7	pgant2	FBtr0077592|FBtr0303992	3404458|3404458	3405576|3405576	AGACTGA	7mer-A1	dme-miR-14-3p
0.01	dme-miR-277-3p	6mer2-7	GCATTT	2L	3451763	3451768	+	2L_3451763_3451768_+	0.999971407	1	0.999985703	2.02E-05	Snx1	FBtr0077517|FBtr0343238	3451566|3451566	3452106|3452106	2L	+	3451727	3451953	3'utr	Snx1	FlyBase	G1550.1	CGTATTTTTTGGGAAACTGCTTCCGATTCCTCTCAAGCATTTCGCGATGCATTCACAATGCCTCTATCTCTTTATTCGTACACAGTAATTATTATCAGAAAGCTGAAAGTTTGCTACAGACCCAGGGATCTGCGTATTCTCATTCAAAAATTGTATTCGGTATTATCTAAAACAAAGCCATGGATCTAGTTAGTTAGTTGAAAGTGAAGAAGACTCATTGGCAATTT	84	3451767	0.977545644	26	78	684	0.928571429	1.481920138	0.071428571	0.130952381	0.255102041	84	5	2	91	2L:3451727-3451953	6	Snx1	FBtr0077517|FBtr0343238	3451566|3451566	3452106|3452106	GCATTT	6mer2-7	dme-miR-277-3p
0.01	dme-miR-965-3p	7mer-m8	TACGCTT	2L	3453778	3453784	-	2L_3453778_3453784_-	0.620203206	0.620203206	0.620203206	0	Cog3	FBtr0077573	3453695	3453922	2L	-	3453757	3453799	3'utr	Cog3	FlyBase	G7302.1	GTGTTAAAAACTATCTACGCTTTCCAAATGTAGACTTAACATT	14	3453784	0.751685691	4	12	103	0.875	0.84509804	0.375	0.142857143	0.25	14	1	1	14	2L:3453757-3453799	7	Cog3	FBtr0077573	3453695	3453922	TACGCTT	7mer-m8	dme-miR-965-3p
0.01	dme-miR-8-3p	7mer-m8	CAGTATT	2L	345528	345534	+	2L_345528_345534_+	0.661615423	0.661615423	0.661615423	0	Plc21C	FBtr0078050|FBtr0078049|FBtr0078048|FBtr0330673|FBtr0078047|FBtr0330674	345447|345447|345447|345447|345447|345447	347927|355566|346541|346255|346255|346255	2L	+	345515	345564	3'utr	Plc21C	FlyBase	G717.1	AGTTGTTAGTCTTCAGTATTTACAGCAGAAACATAGGAATGAAAAGTCTT	12	345527	0.994932734	5	11	76	0.933333333	1.146128036	0.2	0.25	0.4	12	1	0	14	2L:345515-345564	7	Plc21C	FBtr0330673|FBtr0078048|FBtr0330674|FBtr0078047|FBtr0078049|FBtr0078050	345447|345447|345447|345447|345447|345447	346255|346541|346255|346255|355566|347927	CAGTATT	7mer-m8	dme-miR-8-3p
0.01	dme-miR-988-3p	6mer3-8	ACAAGG	2L	346094	346099	+	2L_346094_346099_+	1	0.999892937	0.999946469	7.57E-05	Plc21C	FBtr0078050|FBtr0078049|FBtr0078048|FBtr0330673|FBtr0078047|FBtr0330674	345447|345447|345447|345447|345447|345447	347927|355566|346541|346255|346255|346255	2L	+	346043	346108	3'utr	Plc21C	FlyBase	G720.1	ACAATTAGTTTAAGCCTCTCACACAAACTGTGGATTGAATCTCGTGCGCACACAAGGCGGATGCTA	44	346078	0.973135495	6	43	262	0.978723404	1.361727836	0.276595745	0.068181818	0.127659574	44	0	1	46	2L:346043-346108	6	Plc21C	FBtr0330673|FBtr0078048|FBtr0330674|FBtr0078047|FBtr0078049|FBtr0078050	345447|345447|345447|345447|345447|345447	346255|346541|346255|346255|355566|347927	ACAAGG	6mer3-8	dme-miR-988-3p
0.01	dme-miR-14-3p	6mer3-8	AAGACT	2L	3462357	3462362	-	2L_3462357_3462362_-	1	1	1	0	msl-2	FBtr0077570|FBtr0077571	3462216|3462216	3463265|3463265	2L	-	3462260	3462372	3'utr	msl-2	FlyBase	G7308.1	TGAATAGGCTAAGACTTTTTTTGAGCATGAATTTTTTTGAGCACGTGAACCTAGGATTAAGAACAACAATTCAAGTAAGCCATATATACCCATATTATATATGCGAACATATA	16	3462353	0.988682103	11	13	120	0.863636364	1.278753601	0.090909091	0.25	0.454545455	16	3	0	19	2L:3462260-3462372	6	msl-2	FBtr0077570|FBtr0077571	3462216|3462216	3463265|3463265	AAGACT	6mer3-8	dme-miR-14-3p
0.01	dme-miR-11-3p,dme-miR-308-3p	6mer3-8	CTGTGA	2L	3462415	3462420	-	2L_3462415_3462420_-	1	1	1	0	msl-2	FBtr0077570|FBtr0077570|FBtr0077571|FBtr0077571	3462216|3462216|3462216|3462216	3463265|3463265|3463265|3463265	2L	-	3462400	3462446	3'utr	msl-2	FlyBase	G7309.1	AGATTGCTTTGCCCAAAATGTGGATGCTGTGAGCTAAAAAAAACCTT	15	3462422	0.9208458	6	13	86	0.9375	0.875061263	0.375	0.066666667	0.125	15	0	1	15	2L:3462400-3462446	6	msl-2	FBtr0077570|FBtr0077570|FBtr0077571|FBtr0077571	3462216|3462216|3462216|3462216	3463265|3463265|3463265|3463265	CTGTGA	6mer3-8	dme-miR-11-3p,dme-miR-308-3p
0.01	dme-miR-970-3p	6mer3-8	TCTTAT	2L	3463113	3463118	-	2L_3463113_3463118_-	1	1	1	0	msl-2	FBtr0077570|FBtr0077571	3462216|3462216	3463265|3463265	2L	-	3463090	3463151	3'utr	msl-2	FlyBase	G7313.1	ATTGCATCCATAACGTGGTATCGTCTTTGATCCTCTTATCATACCCGTTATTCGTAGAGTAA	141	3463124	0.750628951	15	118	1573	0.825301205	1.437750563	0.228915663	0.163120567	0.289156627	141	25	4	137	2L:3463090-3463151	6	msl-2	FBtr0077570|FBtr0077571	3462216|3462216	3463265|3463265	TCTTAT	6mer3-8	dme-miR-970-3p
0.01	dme-miR-11-3p,dme-miR-308-3p	6mer3-8	CTGTGA	2L	3621106	3621111	+	2L_3621106_3621111_+	1	1	1	0	Dot	FBtr0339571|FBtr0339571|FBtr0077532|FBtr0077532	3621072|3621072|3621072|3621072	3621573|3621573|3621171|3621171	2L	+	3621087	3621126	3'utr	Dot	FlyBase	G1591.1	ACGCATGACTTGACAATTTCTGTGACAACAAATATATATA	17	3621104	0.636724767	6	16	116	0.947368421	1.255272505	0	0.117647059	0.210526316	17	1	0	18	2L:3621087-3621126	6	Dot	FBtr0077532|FBtr0077532|FBtr0339571|FBtr0339571	3621072|3621072|3621072|3621072	3621171|3621171|3621573|3621573	CTGTGA	6mer3-8	dme-miR-11-3p,dme-miR-308-3p
0.01	dme-miR-996-3p,dme-miR-279-3p	6mer3-8	TCTAGT	2L	3622428	3622433	-	2L_3622428_3622433_-	1	1	1	0	for	FBtr0100363|FBtr0089306|FBtr0089308|FBtr0089309|FBtr0089310|FBtr0089312|FBtr0089307|FBtr0089304	3622072|3622072|3622072|3622072|3622072|3622072|3622072|3622072	3622777|3622777|3622777|3622777|3622777|3622777|3622777|3622777	2L	-	3622326	3622437	3'utr	for	FlyBase	G7353.1	TGTGTCTAGTTCGCTTGGAATTGATGTAAATTGTAAGTAGGTCTGTGACTCTGTTTCAGAGCTCTGTTAGCCATGTGCATTGTATAAATTCAGCTATTTGTATCTATTAAAT	19	3622422	0.990417228	8	17	176	0.92	1.361727836	0.24	0.210526316	0.4	19	2	0	23	2L:3622326-3622437	6	for	FBtr0089304|FBtr0089307|FBtr0089312|FBtr0089310|FBtr0089309|FBtr0089308|FBtr0089306|FBtr0100363	3622072|3622072|3622072|3622072|3622072|3622072|3622072|3622072	3622777|3622777|3622777|3622777|3622777|3622777|3622777|3622777	TCTAGT	6mer3-8	dme-miR-996-3p,dme-miR-279-3p
0.01	dme-bantam-3p	6mer3-8	TGATCT	2L	3622683	3622688	-	2L_3622683_3622688_-	1	1	1	0	for	FBtr0100363|FBtr0301399|FBtr0089306|FBtr0089308|FBtr0089309|FBtr0089310|FBtr0089312|FBtr0089307|FBtr0089304	3622072|3622615|3622072|3622072|3622072|3622072|3622072|3622072|3622072	3622777|3622777|3622777|3622777|3622777|3622777|3622777|3622777|3622777	2L	-	3622657	3622710	5'utr	for	FlyBase	G7355.1	ATGAAAGCCAGGGAAGAAAAATTGATCTTAAGTGCGCCATATGTACGCCAAAGC	111	3622689	0.961736445	4	110	552	0.992	1.792391689	0.24	0.108108108	0.208	111	0	1	124	2L:3622657-3622710	6	for	FBtr0089304|FBtr0089307|FBtr0089312|FBtr0089310|FBtr0089309|FBtr0089308|FBtr0089306|FBtr0301399|FBtr0100363	3622072|3622072|3622072|3622072|3622072|3622072|3622072|3622615|3622072	3622777|3622777|3622777|3622777|3622777|3622777|3622777|3622777|3622777	TGATCT	6mer3-8	dme-bantam-3p
0.01	dme-miR-9b-5p,dme-miR-9c-5p	6mer3-8	ACCAAA	2L	3716579	3716584	+	2L_3716579_3716584_+	1	1	1	0	CG2818	FBtr0077538|FBtr0077537	3716507|3716507	3716810|3716810	2L	+	3716512	3716596	3'utr	CG2818	FlyBase	G1599.1	TTGAATATCGGAACTGCTCGACTATTTTATACTCATCTTTATGTACGAAAATAACCGCCCGGCTTGGACCAAAACTCATCAGATT	15	3716576	0.934484325	7	14	61	0.941176471	1.204119983	0.117647059	0.133333333	0.235294118	15	1	0	16	2L:3716512-3716596	6	CG2818	FBtr0077537|FBtr0077538	3716507|3716507	3716810|3716810	ACCAAA	6mer3-8	dme-miR-9b-5p,dme-miR-9c-5p
0.01	dme-miR-305-5p	8mer-m1	AGTACAAT	2L	3783588	3783595	+	2L_3783588_3783595_+	0.570361395	0.570361395	0.570361395	0	bowl	FBtr0077492|FBtr0307027|FBtr0077490|FBtr0307029|FBtr0307028|FBtr0077493|FBtr0077491	3783283|3783283|3783283|3783283|3783283|3783283|3783283	3784121|3784121|3784121|3784121|3784121|3784121|3784121	2L	+	3783564	3783645	3'utr	bowl	FlyBase	G1619.1	TAGATCTACAATTTAATACTTTTTAGTACAATGTCTAGGCAAGGCAATAGACCTAAACTAAGTAATAAAATCAGTTAAGCGA	121	3783586	0.989399388	13	111	1090	0.935714286	1.8162413	0.192857143	0.123966942	0.242857143	121	8	1	131	2L:3783564-3783645	8	bowl	FBtr0307028|FBtr0077493|FBtr0077491|FBtr0077492|FBtr0307027|FBtr0077490|FBtr0307029	3783283|3783283|3783283|3783283|3783283|3783283|3783283	3784121|3784121|3784121|3784121|3784121|3784121|3784121	AGTACAAT	8mer-m1	dme-miR-305-5p
0.01	dme-miR-277-3p	7mer-m8	TGCATTT	2L	3783674	3783680	+	2L_3783674_3783680_+	0.620203442	0.620203442	0.620203442	0	bowl	FBtr0077492|FBtr0307027|FBtr0077490|FBtr0307029|FBtr0307028|FBtr0077493|FBtr0077491	3783283|3783283|3783283|3783283|3783283|3783283|3783283	3784121|3784121|3784121|3784121|3784121|3784121|3784121	2L	+	3783646	3783859	3'utr	bowl	FlyBase	G1619.2	TAATTGTAAGCGAAACAAACTCCGTTGTTGCATTTTATAGAGCTCTTATGCGTTAGGATTTTAGCTTAAATCTACCGATTTAAATGTTTAAGCCTTTAGTACGAGAGTCTATCGATTAGTTTTTAATGTGTGGCCCAACACTAAGTGTTGCTGTTTGCTGAGTGAATTCCAATTTTTTATTTATGTTTCCTTATCCGGTAAGCTAATCTTAATG	182	3783673	0.98939516	33	169	1736	0.925925926	1.698970004	0.162037037	0.159340659	0.291666667	182	13	3	200	2L:3783646-3783859	7	bowl	FBtr0307028|FBtr0077493|FBtr0077491|FBtr0077492|FBtr0307027|FBtr0077490|FBtr0307029	3783283|3783283|3783283|3783283|3783283|3783283|3783283	3784121|3784121|3784121|3784121|3784121|3784121|3784121	TGCATTT	7mer-m8	dme-miR-277-3p
0.01	dme-miR-7-5p	7mer-m8	GTCTTCC	2L	3784044	3784050	+	2L_3784044_3784050_+	0.705950524	0.705950524	0.705950524	0	bowl	FBtr0077492|FBtr0307027|FBtr0077490|FBtr0307029|FBtr0307028|FBtr0077493|FBtr0077491	3783283|3783283|3783283|3783283|3783283|3783283|3783283	3784121|3784121|3784121|3784121|3784121|3784121|3784121	2L	+	3784018	3784101	3'utr	bowl	FlyBase	G1620.1	ATATAAGCAACCCATAGAATTCCATGGTCTTCCTTCAATTTTAAATGATTTTATTCAAACCATAGCGAGTTAGTTGATTTCAAA	138	3784042	0.773076778	12	130	1064	0.947368421	1.364416975	0	0.195652174	0.350877193	138	3	6	162	2L:3784018-3784101	7	bowl	FBtr0307028|FBtr0077493|FBtr0077491|FBtr0077492|FBtr0307027|FBtr0077490|FBtr0307029	3783283|3783283|3783283|3783283|3783283|3783283|3783283	3784121|3784121|3784121|3784121|3784121|3784121|3784121	GTCTTCC	7mer-m8	dme-miR-7-5p
0.01	dme-miR-283-5p	7mer-A1	GATATTA	2L	408978	408984	-	2L_408978_408984_-	0.782911824	0.782911824	0.782911824	0	AP-2alpha	FBtr0089488|FBtr0089489	408028|408874	409387|409387	2L	-	408959	409019	3'utr	AP-2alpha	FlyBase	G6532.1	TATATTGTTGCATCATTTCGAGGCAGTAGCAATTGGATATTATATACCTATATACAGATCT	25	408987	0.832907339	7	21	188	0.892857143	1.397940009	0.214285714	0.12	0.214285714	25	3	0	25	2L:408959-409019	7	AP-2alpha	FBtr0089489|FBtr0089488	408874|408028	409387|409387	GATATTA	7mer-A1	dme-miR-283-5p
0.01	dme-miR-275-3p,dme-miR-306-5p	6mer3-8	GTACCT	2L	409213	409218	-	2L_409213_409218_-	1	1	1	0	AP-2alpha	FBtr0089488|FBtr0089489	408028|408874	409387|409387	2L	-	409103	409232	3'utr	AP-2alpha	FlyBase	G6533.1	TACACTCTTCTTAAGTACCTTTCATCTTCTCCAACAGCGAGTTGATTTACCCACTGTCCTGTTTATTTGAATATTATGTTTGTAAACCTACTCTTACTTTAACCATTTTCAATTTCATGTTCCCAAACTT	37	409211	0.974841541	14	33	346	0.933333333	1.62324929	0.022222222	0.162162162	0.311111111	37	3	0	42	2L:409103-409232	6	AP-2alpha	FBtr0089489|FBtr0089488	408874|408028	409387|409387	GTACCT	6mer3-8	dme-miR-275-3p,dme-miR-306-5p
0.01	dme-miR-965-3p	7mer-A1	ACGCTTA	2L	417675	417681	+	2L_417675_417681_+	0.823349562	0.823349562	0.823349562	0	ebi	FBtr0078055	417633	418536	2L	+	417619	417703	stop_codon	ebi	FlyBase	G751.1	CCTGCGAAAGTTCTGATTGCCGGAGCAGCCACAACTGGATTTCGTGTATTGAGCCAACGCTTAAAATAGTCAAGATTCCTTTTCC	15	417667	0.970188174	7	15	85	1	1.322219295	0.142857143	0.266666667	0.476190476	15	0	0	21	2L:417619-417703	7	ebi	FBtr0078055	417633	418536	ACGCTTA	7mer-A1	dme-miR-965-3p
0.01	dme-miR-277-3p	8mer-A1	TGCATTTA	2L	417785	417792	+	2L_417785_417792_+	0.625363359	0.625363359	0.625363359	0	ebi	FBtr0078055	417633	418536	2L	+	417764	417810	3'utr	ebi	FlyBase	G752.1	TTTTACTTTTGATTCAAAAATTGCATTTAACTATATTTTTTAAAGAA	78	417784	0.876237012	2	76	713	0.989130435	1.658011397	0	0.153846154	0.282608696	78	0	1	91	2L:417764-417810	8	ebi	FBtr0078055	417633	418536	TGCATTTA	8mer-A1	dme-miR-277-3p
0.01	dme-miR-277-3p	7mer-m8	TGCATTT	2L	418174	418180	+	2L_418174_418180_+	0.620203442	0.620203442	0.620203442	0	ebi	FBtr0078055	417633	418536	2L	+	418153	418230	3'utr	ebi	FlyBase	G755.1	GAAAATCGTTTAGTATAACTTTGCATTTTGTTATTGTATCGATCAAAGATGCCAGCCAACTCCCCGCCCTCCCCACCA	33	418202	0.968361584	4	29	182	0.923076923	1.255272505	0.025641026	0.151515152	0.282051282	33	2	1	36	2L:418153-418230	7	ebi	FBtr0078055	417633	418536	TGCATTT	7mer-m8	dme-miR-277-3p
0.01	dme-miR-184-3p	7mer-m8	TCCGTCC	2L	4345023	4345029	+	2L_4345023_4345029_+	0.661615913	0.661615913	0.661615913	0	Atet	FBtr0077427|FBtr0112899|FBtr0077426|FBtr0112898	4344479|4344479|4344479|4344479	4345411|4345776|4345411|4345776	2L	+	4344933	4345042	3'utr	Atet	FlyBase	G1643.1	AAAACATAACAAATTGTAGACAAGATCCTTTAGAACGGAAACCGAATCGGTGCAGAGTTTAGGACACGACTTTCTCCCAACGTTCTTCACTCCGTCCCTAAGTTGTACTC	35	4345006	0.801708613	12	34	211	0.976744186	1.62324929	0.186046512	0.171428571	0.325581395	35	1	0	42	2L:4344933-4345042	7	Atet	FBtr0077427|FBtr0112899|FBtr0077426|FBtr0112898	4344479|4344479|4344479|4344479	4345411|4345776|4345411|4345776	TCCGTCC	7mer-m8	dme-miR-184-3p
0.01	dme-miR-283-5p	6mer3-8	TGATAT	2L	4345260	4345265	+	2L_4345260_4345265_+	1	1	1	0	Atet	FBtr0077427|FBtr0112899|FBtr0077426|FBtr0112898	4344479|4344479|4344479|4344479	4345411|4345776|4345411|4345776	2L	+	4345233	4345272	3'utr	Atet	FlyBase	G1645.1	ATCGGAGAAGGGAACCTGGCCAACTGGTGATATAAAGCAA	35	4345257	0.940023133	3	34	137	0.972222222	1.544068044	0.388888889	0.028571429	0.055555556	35	1	0	35	2L:4345233-4345272	6	Atet	FBtr0077427|FBtr0112899|FBtr0077426|FBtr0112898	4344479|4344479|4344479|4344479	4345411|4345776|4345411|4345776	TGATAT	6mer3-8	dme-miR-283-5p
0.01	dme-miR-308-3p	7mer-m1	TGTGATT	2L	4345324	4345330	+	2L_4345324_4345330_+	0.620202887	0.620202887	0.620202887	0	Atet	FBtr0077427|FBtr0112899|FBtr0077426|FBtr0112898	4344479|4344479|4344479|4344479	4345411|4345776|4345411|4345776	2L	+	4345274	4345349	3'utr	Atet	FlyBase	G1646.1	TACTATTTTTACGATGGGATGCAATCGGATTTGTGTTAGCTGCGCGTATTTGTGATTATTACATTTTAATTTAGTA	254	4345323	0.973262597	18	247	2579	0.973684211	1.86923172	0.006578947	0.177165354	0.3125	254	5	3	296	2L:4345274-4345349	7	Atet	FBtr0077427|FBtr0112899|FBtr0077426|FBtr0112898	4344479|4344479|4344479|4344479	4345411|4345776|4345411|4345776	TGTGATT	7mer-m1	dme-miR-308-3p
0.01	dme-miR-980-3p	6mer3-8	GGCAGC	2L	4345435	4345440	+	2L_4345435_4345440_+	1	1	1	0	Atet	FBtr0112899|FBtr0112898	4344479|4344479	4345776|4345776	2L	+	4345413	4345453	3'utr	Atet	FlyBase	G1647.1	AACAGCACGCTCTCCTTCCTTCGGCAGCCACACCCAAAGTA	15	4345433	0.960407463	2	15	75	1	1.278753601	0.105263158	0.2	0.368421053	15	0	0	19	2L:4345413-4345453	6	Atet	FBtr0112899|FBtr0112898	4344479|4344479	4345776|4345776	GGCAGC	6mer3-8	dme-miR-980-3p
0.01	dme-miR-277-3p	6mer2-7	GCATTT	2L	4399866	4399871	+	2L_4399866_4399871_+	1	1	1	0	l(2)k05819	FBtr0077432|FBtr0305968|FBtr0331447	4399732|4399732|4399732	4400105|4400105|4400487	2L	+	4399852	4399882	3'utr	l(2)k05819	FlyBase	G1665.1	AGTTGTTTCTGTCAGCATTTGTTCTTAGGTG	5	4399871	0.717877533	4	5	50	1	0.698970004	0.2	0	0	5	0	0	5	2L:4399852-4399882	6	l(2)k05819	FBtr0077432|FBtr0305968|FBtr0331447	4399732|4399732|4399732	4400105|4400105|4400487	GCATTT	6mer2-7	dme-miR-277-3p
0.01	dme-miR-11-3p,dme-miR-308-3p	6mer3-8	CTGTGA	2L	4446791	4446796	-	2L_4446791_4446796_-	1	1	1	0	MFS18	FBtr0077456|FBtr0077456	4446668|4446668	4446987|4446987	2L	-	4446756	4446929	3'utr	MFS18	FlyBase	G7462.1	TTGGAGTGGATCGATTTATGTTCATGCTGCTTATATTATTTAGTATACACGTTTATGATTGACGATCATTTAGTTGTTCTTGTGAGATGTTAAAGCCAAAAAATATGTGGTATCATTGATACTTTAAAGGACCCTGTGAGTTTTAGCCAATAAATCGATTCATTCTATATATTA	33	4446788	0.987130868	17	32	312	0.975	1.591064607	0.1	0.151515152	0.3	33	1	0	39	2L:4446756-4446929	6	MFS18	FBtr0077456|FBtr0077456	4446668|4446668	4446987|4446987	CTGTGA	6mer3-8	dme-miR-11-3p,dme-miR-308-3p
0.01	dme-miR-317-3p	6mer3-8	TGTGTT	2L	4461630	4461635	+	2L_4461630_4461635_+	1	1	1	0	CG15435	FBtr0345632|FBtr0077441	4461558|4461558	4461746|4461746	2L	+	4461612	4461645	3'utr	CG15435	FlyBase	G1682.1	TGTTGACCACTTTGCATCTGTGTTTTTGTCGTAT	13	4461628	0.793264365	3	11	146	0.882352941	1.176091259	0.294117647	0.307692308	0.470588235	13	2	0	15	2L:4461612-4461645	6	CG15435	FBtr0077441|FBtr0345632	4461558|4461558	4461746|4461746	TGTGTT	6mer3-8	dme-miR-317-3p
0.01	dme-miR-305-5p	6mer3-8	AGTACA	2L	4461772	4461777	-	2L_4461772_4461777_-	1	1	1	0	CG15443	FBtr0077450|FBtr0335134	4461655|4461655	4461823|4461823	2L	-	4461765	4461806	3'utr	CG15443	FlyBase	G7496.1	AGTCTTGCAAATCTCTTTATTGGTCTTAGAGTACATATAAAT	8	4461786	0.946777082	2	7	73	1	1.041392685	0	0.125	0.363636364	8	0	0	11	2L:4461765-4461806	6	CG15443	FBtr0335134|FBtr0077450	4461655|4461655	4461823|4461823	AGTACA	6mer3-8	dme-miR-305-5p
0.01	dme-miR-996-3p,dme-miR-279-3p	8mer-A1	TCTAGTCA	2L	447725	447732	+	2L_447725_447732_+	0.631136783	0.631136783	0.631136783	0	ex	FBtr0078059|FBtr0329832	447248|447248	448701|448701	2L	+	447696	447761	3'utr	ex	FlyBase	G791.1	AAATACACATTCAAATAATCAGAACCCAGTCTAGTCACTTAAGGGAATTGGTAACGTAACCACAGC	33	447734	0.657979396	9	31	162	0.906976744	0.892094603	0.046511628	0.181818182	0.372093023	33	0	4	39	2L:447696-447761	8	ex	FBtr0078059|FBtr0329832	447248|447248	448701|448701	TCTAGTCA	8mer-A1	dme-miR-996-3p,dme-miR-279-3p
0.01	dme-miR-308-3p	7mer-m1	TGTGATT	2L	4478340	4478346	-	2L_4478340_4478346_-	0.620202887	0.620202885	0.620202886	0	dp	FBtr0332345|FBtr0332351|FBtr0305142|FBtr0332350|FBtr0332349|FBtr0332352|FBtr0332354|FBtr0332348	4477460|4477460|4477460|4477460|4477460|4477460|4477460|4477460	4479537|4479537|4479537|4479537|4479537|4479537|4479537|4479537	2L	-	4478307	4478383	3'utr	dp	FlyBase	G7507.1	ATTTTTGTAGTTTTATAGTCAATTAATATTAAATTGTTGTGATTGTTTTTAATGCAAAAGAGATACTTCCACTAACT	30	4478340	0.992832346	8	29	344	0.973684211	1.568201724	0.184210526	0.2	0.368421053	30	1	0	37	2L:4478307-4478383	7	dp	FBtr0332350|FBtr0332345|FBtr0332354|FBtr0332349|FBtr0332351|FBtr0305142|FBtr0332352|FBtr0332348	4477460|4477460|4477460|4477460|4477460|4477460|4477460|4477460	4479537|4479537|4479537|4479537|4479537|4479537|4479537|4479537	TGTGATT	7mer-m1	dme-miR-308-3p
0.01	dme-miR-34-5p	7mer-A1	ACTGCCA	2L	4478549	4478555	-	2L_4478549_4478555_-	0.823349562	0.823349562	0.823349562	0	dp	FBtr0332345|FBtr0332351|FBtr0305142|FBtr0332350|FBtr0332349|FBtr0332352|FBtr0332354|FBtr0332348	4477460|4477460|4477460|4477460|4477460|4477460|4477460|4477460	4479537|4479537|4479537|4479537|4479537|4479537|4479537|4479537	2L	-	4478534	4478579	3'utr	dp	FlyBase	G7509.1	AATCGTTGAGGGAACATAACTATAACTGCCACTGAGGCGTCATCAG	7	4478557	0.96277779	4	7	37	1	0.954242509	0.222222222	0.285714286	0.444444444	7	0	0	9	2L:4478534-4478579	7	dp	FBtr0332350|FBtr0332345|FBtr0332354|FBtr0332349|FBtr0332351|FBtr0305142|FBtr0332352|FBtr0332348	4477460|4477460|4477460|4477460|4477460|4477460|4477460|4477460	4479537|4479537|4479537|4479537|4479537|4479537|4479537|4479537	ACTGCCA	7mer-A1	dme-miR-34-5p
0.01	dme-miR-308-3p	8mer-m1	CTGTGATT	2L	447954	447961	+	2L_447954_447961_+	0.331518353	0.469298109	0.400408231	0.09742496	ex	FBtr0078059|FBtr0329832	447248|447248	448701|448701	2L	+	447898	447979	3'utr	ex	FlyBase	G792.2	TACTTAGTTAGGCCAGAAATGCGAATACTTAAAACTAACTACTTCCGCCCAAACAACTGTGATTGATTTTTATTTAAACTTA	2898	447940	0.9175729	20	2867	12252	0.990640953	2.543198586	0.033465683	0.178743961	0.32501418	2898	24	9	3493	2L:447898-447979	8	ex	FBtr0078059|FBtr0329832	447248|447248	448701|448701	CTGTGATT	8mer-m1	dme-miR-308-3p
0.01	dme-miR-11-3p,dme-miR-308-3p	7mer-A1	TGTGATA	2L	448867	448873	-	2L_448867_448873_-	0.782911824	0.782911824	0.782911824	0	crq	FBtr0078087|FBtr0078087|FBtr0331233|FBtr0331233	448252|448252|448252|448252	449020|449020|449020|449020	2L	-	448816	449139	stop_codon	crq	FlyBase	G6564.1	TATTCGGCTATTCCATGATAGCTTTTGCCAGTGTCTTTCTCATCACCGGCATCACGCTGACTGTGACGAAAAAGTGGGTGCGGCGAACTCCCGAGGATGAGGACATACTTACCAACTAGAGCAAAATAGTTTTTAAGCTTTGCCAAAGTGCCAGGAATTGTTAACTCTCCTAGTTCATTCTGATAGTCGCCCGTCAAATGCTGTTCTTTGTCAGTTATGCGTTATGTAATATGTAAGTGATACGAATCGACGTTCGTCTTGCAGTTTGTGATAGCAAAACCTACTCTAAAAAAAAAACTAAAAACTACTCTAACTCTAAAAAAA	807	448874	0.937649723	54	760	6212	0.944265809	1.564764667	0.175777063	0.133828996	0.250803859	807	29	23	881	2L:448816-449139	7	crq	FBtr0304741|FBtr0304741|FBtr0331233|FBtr0331233|FBtr0078087|FBtr0078087|FBtr0078088|FBtr0078088|FBtr0331232|FBtr0331232	448714|448714|448252|448252|448252|448252|448714|448714|448714|448714	449020|449020|449020|449020|449020|449020|449020|449020|449020|449020	TGTGATA	7mer-A1	dme-miR-11-3p,dme-miR-308-3p
0.01	dme-miR-275-3p,dme-miR-306-5p	6mer3-8	GTACCT	2L	458985	458990	-	2L_458985_458990_-	1	1	1	0	CG4297	FBtr0310035|FBtr0310034	458874|458874	460514|460514	2L	-	458932	459036	3'utr	CG4297	FlyBase	G6576.1	ACATATATGTCTGTAACTCTATACTTTTAAATCGGAGGTTTTCACTGTACCTTAGCTTTAAGATTTGTGACTTTATCAATGTGAGTGTCTTTGAGCAAACAAAAC	32	458985	0.990795798	16	31	320	0.972972973	1.556302501	0.162162162	0.15625	0.27027027	32	1	0	36	2L:458932-459036	6	CG4297	FBtr0310034|FBtr0310035	458874|458874	460514|460514	GTACCT	6mer3-8	dme-miR-275-3p,dme-miR-306-5p
0.01	dme-miR-965-3p	8mer-A1	TACGCTTA	2L	459178	459185	-	2L_459178_459185_-	0.625363099	0.625363099	0.625363099	0	CG4297	FBtr0310035|FBtr0310034	458874|458874	460514|460514	2L	-	459149	459233	3'utr	CG4297	FlyBase	G6578.1	AGCTTCTAAATGTATGTTCATTCGTTGGTAACTTTTACGACTAAGTAATACGCTTAATTTTAGTACAAACAAAATACAAAGTGCA	32	459185	0.98377861	10	32	245	1	1.579783597	0.105263158	0.1875	0.315789474	32	0	0	38	2L:459149-459233	8	CG4297	FBtr0310034|FBtr0310035	458874|458874	460514|460514	TACGCTTA	8mer-A1	dme-miR-965-3p
0.01	dme-miR-9b-5p,dme-miR-9c-5p	6mer2-7	CCAAAG	2L	459276	459281	-	2L_459276_459281_-	1	1	1	0	CG4297	FBtr0310035|FBtr0310034	458874|458874	460514|460514	2L	-	459257	459300	3'utr	CG4297	FlyBase	G6579.1	CTTTTTCTCGTAACACATTCCAAAGGACCAAACATTTTGAAACT	42	459283	0.716370799	3	42	112	1	1.73239376	0.185185185	0.261904762	0.425925926	42	0	0	54	2L:459257-459300	6	CG4297	FBtr0310034|FBtr0310035	458874|458874	460514|460514	CCAAAG	6mer2-7	dme-miR-9b-5p,dme-miR-9c-5p
0.01	dme-miR-996-3p,dme-miR-279-3p	7mer-m8	TCTAGTC	2L	459373	459379	-	2L_459373_459379_-	0.661615645	0.661615645	0.661615645	0	CG4297	FBtr0310035|FBtr0310034	458874|458874	460514|460514	2L	-	459352	459417	3'utr	CG4297	FlyBase	G6580.1	AAGGGCAATGCCAACTATGAAATAGACTTGGATGCTGGTCTAGTCTTAGAATCCTAGCCCACAGCA	81	459372	0.961460502	6	79	567	0.989583333	1.977723605	0.145833333	0.185185185	0.3125	81	1	0	95	2L:459352-459417	7	CG4297	FBtr0310034|FBtr0310035	458874|458874	460514|460514	TCTAGTC	7mer-m8	dme-miR-996-3p,dme-miR-279-3p
0.01	dme-bantam-3p	6mer3-8	TGATCT	2L	459745	459750	-	2L_459745_459750_-	1	1	1	0	CG4297	FBtr0310035|FBtr0310034	458874|458874	460514|460514	2L	-	459668	459767	3'utr	CG4297	FlyBase	G6582.1	CATCTGTTGCAATTGTTTGATCTGTTAGTAGCCGAAGACTTTGTTTTAGTGCAATTATTTGTTAGGTTCCTAGAGCAATTTGTTGTGTTTATTTTAAGAT	44	459726	0.770975045	15	43	409	0.979166667	1.672097858	0.104166667	0.090909091	0.166666667	44	1	0	47	2L:459668-459767	6	CG4297	FBtr0310034|FBtr0310035	458874|458874	460514|460514	TGATCT	6mer3-8	dme-bantam-3p
0.01	dme-miR-33-5p	6mer2-7	AATGCA	2L	459801	459806	-	2L_459801_459806_-	1	1	1	0	CG4297	FBtr0310035|FBtr0310034	458874|458874	460514|460514	2L	-	459779	459822	3'utr	CG4297	FlyBase	G6582.2	TAAATTTTTGCCACCAAATGCAGCCTAGACCAAAAACTAAAAGA	25	459804	0.965797943	4	22	68	0.970588235	1.51851394	0	0.375	0.558823529	24	1	0	33	2L:459779-459822	6	CG4297	FBtr0310034|FBtr0310035	458874|458874	460514|460514	AATGCA	6mer2-7	dme-miR-33-5p
0.01	dme-miR-14-3p	6mer3-8	AAGACT	2L	460327	460332	-	2L_460327_460332_-	1	1	1	0	CG4297	FBtr0310035|FBtr0310034	458874|458874	460514|460514	2L	-	460261	460425	3'utr	CG4297	FlyBase	G6585.1	ATAAAAGAAACACCACACGTACACTTTAGATACACCACAAAACAAGAAAACTAAAGATATGGATGCAAAAGCAGCTACACTTTACAGAATCTCAAGACTTTTTTTAACATTTGGATTTATTTAAGGAAACGAAATGTAGCGTAATATAGTCATTTTAGGAAAATC	251	460325	0.984723099	25	243	1953	0.974842767	1.889301703	0.034591195	0.219123506	0.383647799	251	5	3	310	2L:460261-460425	6	CG4297	FBtr0310034|FBtr0310035	458874|458874	460514|460514	AAGACT	6mer3-8	dme-miR-14-3p
0.01	dme-miR-317-3p	7mer-m8	TGTGTTC	2L	460460	460466	-	2L_460460_460466_-	0.661614037	0.661614037	0.661614037	0	CG4297	FBtr0310035|FBtr0310034	458874|458874	460514|460514	2L	-	460451	460525	stop_codon	CG4297	FlyBase	G6586.1	AAGTCAAATAGGATTGCAGCTTCTACCAAAGATATTTCTGGTCCCTGGACAGGATCAGATGTGTTCGGCTCGTCG	32	460464	0.821810637	9	26	229	0.8	1.146128036	0.085714286	0.0625	0.142857143	32	6	1	28	2L:460451-460525	7	CG4297	FBtr0310034|FBtr0310035	458874|458874	460514|460514	TGTGTTC	7mer-m8	dme-miR-317-3p
0.01	dme-miR-9b-5p,dme-miR-9c-5p	8mer-A1	ACCAAAGA	2L	460494	460501	-	2L_460494_460501_-	0.643564584	0.643565344	0.643564964	4.95E-07	CG4297	FBtr0310035|FBtr0310034	458874|458874	460514|460514	2L	-	460451	460525	stop_codon	CG4297	FlyBase	G6586.1	AAGTCAAATAGGATTGCAGCTTCTACCAAAGATATTTCTGGTCCCTGGACAGGATCAGATGTGTTCGGCTCGTCG	32	460502	0.821810637	9	26	229	0.8	1.146128036	0.085714286	0.0625	0.142857143	32	6	1	28	2L:460451-460525	8	CG4297	FBtr0310034|FBtr0310035	458874|458874	460514|460514	ACCAAAGA	8mer-A1	dme-miR-9b-5p,dme-miR-9c-5p
0.01	dme-miR-190-5p	6mer3-8	ACATAT	2L	476118	476123	+	2L_476118_476123_+	1	1	1	0	MED15	FBtr0078062	475801	476170	2L	+	476112	476148	3'utr	MED15	FlyBase	G826.1	ATTTTAACATATAAGACAAATGGCTTTTATAGCTAAA	8	476132	0.928025895	2	8	52	1	0.903089987	0.25	0	0	8	0	0	8	2L:476112-476148	6	MED15	FBtr0078062	475801	476170	ACATAT	6mer3-8	dme-miR-190-5p
0.01	dme-miR-996-3p,dme-miR-279-3p	7mer-m8	TCTAGTC	2L	4841642	4841648	-	2L_4841642_4841648_-	0.661615645	0.661615645	0.661615645	0	mxt	FBtr0332479|FBtr0077410	4841480|4841480	4842233|4842233	2L	-	4841619	4841679	3'utr	mxt	FlyBase	G7575.1	TTTTCAAGATTTGAAATTGTATTTTGTTTTCTCTAGTCTATGCATCATAGAAATTTGTATA	26	4841640	0.993160799	6	24	288	0.931034483	1.431363764	0.137931034	0.115384615	0.206896552	26	2	0	27	2L:4841619-4841679	7	mxt	FBtr0077410|FBtr0332479	4841480|4841480	4842233|4842233	TCTAGTC	7mer-m8	dme-miR-996-3p,dme-miR-279-3p
0.01	dme-miR-980-3p	7mer-A1	GCAGCTA	2L	4841919	4841925	-	2L_4841919_4841925_-	0.823349562	0.823349561	0.823349561	0	mxt	FBtr0332479|FBtr0077410	4841480|4841480	4842233|4842233	2L	-	4841907	4841940	3'utr	mxt	FlyBase	G7576.1	ACTAATTCAAAAAATGCAGCTAAATGAAAAGCCT	10	4841926	0.935437701	2	7	37	0.818181818	0.954242509	0	0.1	0.181818182	10	2	0	9	2L:4841907-4841940	7	mxt	FBtr0077410|FBtr0332479	4841480|4841480	4842233|4842233	GCAGCTA	7mer-A1	dme-miR-980-3p
0.01	dme-miR-33-5p	6mer3-8	CAATGC	2L	4842144	4842149	-	2L_4842144_4842149_-	1	1	1	0	mxt	FBtr0332478|FBtr0077411|FBtr0077409|FBtr0332477|FBtr0332479|FBtr0077410	4842088|4842088|4842088|4842088|4841480|4841480	4842233|4842233|4842233|4842233|4842233|4842233	2L	-	4842123	4842154	3'utr	mxt	FlyBase	G7578.1	TGCTTCAATGCTTTTGGCCATGGCCACATCTA	6	4842140	0.93276304	3	6	44	1	0.903089987	0.25	0.166666667	0.375	6	0	0	8	2L:4842123-4842154	6	mxt	FBtr0077410|FBtr0332479|FBtr0332477|FBtr0077409|FBtr0077411|FBtr0332478	4841480|4841480|4842088|4842088|4842088|4842088	4842233|4842233|4842233|4842233|4842233|4842233	CAATGC	6mer3-8	dme-miR-33-5p
0.01	dme-miR-996-3p,dme-miR-279-3p	6mer2-7	CTAGTC	2L	4842812	4842817	-	2L_4842812_4842817_-	1	1	1	0	mxt	FBtr0300941	4842582	4843059	2L	-	4842695	4842881	3'utr	mxt	FlyBase	G7581.1	ATCATTATCATTATCATCATCCAGTCATTAGATTAACGACATACCATCGAAACCAAACCGATCGCTAGTCTTAGAGGTAACAATACATATAATGCATTGAAATTAAAATGTAACTATAGGGAGAATCTGTGTTTTGGCTGTGAAACAGATTAAGTCGTCGCTAAGGATAAGCTGGAAAGGCGGTTGA	574	4842811	0.913793421	22	562	3508	0.981077147	2.527629901	0.288209607	0.160278746	0.298398836	574	12	1	674	2L:4842695-4842881	6	mxt	FBtr0300941	4842582	4843059	CTAGTC	6mer2-7	dme-miR-996-3p,dme-miR-279-3p
0.01	dme-miR-8-3p	7mer-m8	CAGTATT	2L	4842961	4842967	-	2L_4842961_4842967_-	0.661615423	0.661615423	0.661615423	0	mxt	FBtr0300941	4842582	4843059	2L	-	4842915	4843031	3'utr	mxt	FlyBase	G7582.1	AATTTTACGTAGCCGGAATACGTATTATTGAATCTCAGTCACAGATAGGCTTTTCTTTTCATGTCAGTATTTTTGCTGTTTTAATTTTATATAACTTATCATTAAGAAAAGGTGAAG	99	4842970	0.990269486	14	95	956	0.964912281	1.740362689	0.061403509	0.131313131	0.245614035	99	3	1	110	2L:4842915-4843031	7	mxt	FBtr0300941	4842582	4843059	CAGTATT	7mer-m8	dme-miR-8-3p
0.01	dme-bantam-3p	6mer2-7	GATCTC	2L	4878074	4878079	-	2L_4878074_4878079_-	1	1	1	0	Cf2	FBtr0089649|FBtr0089647|FBtr0089648|FBtr0336835|FBtr0304887	4877108|4877108|4877108|4877108|4876889	4879020|4879020|4879020|4879020|4879020	2L	-	4878051	4878095	3'utr	Cf2	FlyBase	G7598.1	ATTTGCACACGAGCAGGATCTCGTTTGTTTTGGCTTTAAAAATTT	27	4878071	0.617901184	4	26	195	0.96969697	1.505149978	0.303030303	0.222222222	0.363636364	27	1	0	32	2L:4878051-4878095	6	Cf2	FBtr0304887|FBtr0336835|FBtr0089648|FBtr0089647|FBtr0089649	4876889|4877108|4877108|4877108|4877108	4879020|4879020|4879020|4879020|4879020	GATCTC	6mer2-7	dme-bantam-3p
0.01	dme-miR-263a-5p	6mer3-8	GTGCCA	2L	4903181	4903186	+	2L_4903181_4903186_+	1	1	1	0	CG3036	FBtr0336832|FBtr0077391	4903152|4903152	4903458|4903889	2L	+	4903132	4903197	stop_codon	CG3036	FlyBase	G1738.1	GCCCCTCAAGAACGAGAAGTGATTGCACATCGCCAGTGAGACTCATTCGGTGCCACTGCTGTTCGT	43	4903168	0.967037442	4	43	236	1	1.707570176	0.137254902	0.186046512	0.31372549	43	0	0	51	2L:4903132-4903197	6	CG3036	FBtr0077391|FBtr0336832	4903152|4903152	4903889|4903458	GTGCCA	6mer3-8	dme-miR-263a-5p
0.01	dme-miR-965-3p	6mer2-7	ACGCTT	2L	4947905	4947910	+	2L_4947905_4947910_+	1	1	1	0	betaggt-I	FBtr0078991|FBtr0330714	4947832|4947866	4948324|4948324	2L	+	4947847	4947930	stop_codon	betaggt-I	FlyBase	G1751.1	AAAGCACGAGGGGAAAGTTAAAGCACACTATTGTATTTATATTGGCCACATTTTAGCCACGCTTTTTATGCCCTTGCAGTTAGT	43	4947911	0.991726943	11	35	385	0.829787234	1.290034611	0.212765957	0.093023256	0.170212766	43	7	1	39	2L:4947847-4947930	6	betaggt-I	FBtr0330714|FBtr0078991	4947866|4947832	4948324|4948324	ACGCTT	6mer2-7	dme-miR-965-3p
0.01	dme-miR-33-5p	7mer-A1	AATGCAA	2L	4948184	4948190	+	2L_4948184_4948190_+	0.782911824	0.782911824	0.782911824	0	betaggt-I	FBtr0078991|FBtr0330714	4947832|4947866	4948324|4948324	2L	+	4948101	4948323	3'utr	betaggt-I	FlyBase	G1753.1	CGGTATAAATGTTATAATTACTGCAAGGGTATATAAGTTTCGGCTTGCCGATTCTAGCTTACTTTCTGGTTTACATGTATTTTAATGCAAAAAGCTCGAGCTTTTGGAGAGAGAGATGAATAAGTTAGTATGTTTATTGTACAGCCTAAATTAATGTTAACAATGTGTAAGATTAAGCTTAAAAGTAAATTAAAGCGTCCCATGCTGAGGCATGTATTTACAG	64	4948204	0.983853615	27	59	466	0.918918919	1.832508913	0.216216216	0.140625	0.256756757	64	6	0	68	2L:4948101-4948323	7	betaggt-I	FBtr0330714|FBtr0078991	4947866|4947832	4948324|4948324	AATGCAA	7mer-A1	dme-miR-33-5p
0.01	dme-miR-282-5p	6mer2-7	GAGGCT	2L	4948347	4948352	-	2L_4948347_4948352_-	1	1	1	0	jet	FBtr0110896|FBtr0079057	4948204|4948204	4948393|4948587	2L	-	4948275	4948444	stop_codon	jet	FlyBase	G7611.1	ATGGGCTACATGCCAACTGTGCAACATCACCGCCTGTTCCTGCAGGTTTGAGATTAATTCTGATTCCGGGCCAATATTACCAATGTACCAAGGAGGCTTTCGAGGCTATCCAATACTTTTGCTGTAAATACATGCCTCAGCATGGGACGCTTTAATTTACTTTTAAGCTT	148	4948361	0.823037626	23	147	876	0.994565217	2.26245109	0.032608696	0.189189189	0.347826087	148	1	0	183	2L:4948275-4948444	6	jet	FBtr0079057	4948204	4948587	GAGGCT	6mer2-7	dme-miR-282-5p
0.01	dme-miR-308-3p	7mer-m1	TGTGATT	2L	4975378	4975384	-	2L_4975378_4975384_-	0.620202887	0.620202887	0.620202887	0	Gmd	FBtr0079049	4975298	4975578	2L	-	4975371	4975400	3'utr	Gmd	FlyBase	G7634.1	ACGTTCATGTTCAGTGTGTGATTCTACTTG	8	4975385	0.720897976	4	8	71	1	1.041392685	0.181818182	0.25	0.454545455	8	0	0	11	2L:4975371-4975400	7	Gmd	FBtr0079049	4975298	4975578	TGTGATT	7mer-m1	dme-miR-308-3p
0.01	dme-miR-33-5p	6mer3-8	CAATGC	2L	4991633	4991638	+	2L_4991633_4991638_+	1	1	1	0	CG34126	FBtr0329974|FBtr0329976|FBtr0329977|FBtr0290010	4991610|4991597|4991610|4991610	4992702|4992435|4992435|4992435	2L	+	4991605	4991645	stop_codon	CG34126	FlyBase	G1809.1	TAGGTAGCACAACTGCATGGACTGCATACAATGCTGCGGCG	11	4991622	0.869895551	2	11	51	1	1.176091259	0.4	0.363636364	0.533333333	11	0	0	15	2L:4991605-4991645	6	CG34126	FBtr0290010|FBtr0329976|FBtr0329974|FBtr0329977	4991610|4991597|4991610|4991610	4992435|4992435|4992702|4992435	CAATGC	6mer3-8	dme-miR-33-5p
0.01	dme-miR-308-3p	7mer-m1	TGTGATT	2L	4992149	4992155	+	2L_4992149_4992155_+	0.620202887	0.620202887	0.620202887	0	CG34126	FBtr0329974|FBtr0329976|FBtr0329977|FBtr0329975|FBtr0290010	4991610|4991597|4991610|4991661|4991610	4992702|4992435|4992435|4992702|4992435	2L	+	4992115	4992224	3'utr	CG34126	FlyBase	G1812.1	ACCAATTCCACTAAGATTGGATAGGACATATTGTTGTGATTCATGATCATATCAAAACTGAATTCTAGAAGCTCTATGCATTGCTGTTGTAATCGTGTGCTAACCAAATA	29	4992147	0.986850387	16	26	224	0.911764706	1.491361694	0.147058824	0.172413793	0.294117647	29	3	0	31	2L:4992115-4992224	7	CG34126	FBtr0290010|FBtr0329976|FBtr0329974|FBtr0329975|FBtr0329977	4991610|4991597|4991610|4991661|4991610	4992435|4992435|4992702|4992702|4992435	TGTGATT	7mer-m1	dme-miR-308-3p
0.01	dme-miR-282-5p	6mer2-7	GAGGCT	2L	5010334	5010339	-	2L_5010334_5010339_-	1	1	1	0	Tfb5	FBtr0301130	5009929	5010486	2L	-	5010315	5010362	3'utr	Tfb5	FlyBase	G7669.1	AGCGGCGTGCCCGCAAAGCCTTGGAGGCTCTGGAGCAGGACAACTACC	6	5010341	0.931640874	2	6	21	1	0.77815125	0.333333333	0	0	6	0	0	6	2L:5010315-5010362	6	Tfb5	FBtr0301130	5009929	5010486	GAGGCT	6mer2-7	dme-miR-282-5p
0.01	dme-miR-277-3p	7mer-m8	TGCATTT	2L	5047718	5047724	+	2L_5047718_5047724_+	0.620203442	0.620203442	0.620203442	0	CG44000	FBtr0334121|FBtr0334122|FBtr0334119|FBtr0334120|FBtr0334123	5046974|5046974|5046974|5046974|5046974	5048365|5048365|5048365|5048365|5048365	2L	+	5047682	5047744	3'utr	CG44000	FlyBase	G1844.1	AACACTTAAGCTGGTCAAGGATAAAAAGGACAAAATTGCATTTGAGTACATCATGGAGAACGC	75	5047717	0.915481584	4	69	384	0.917525773	1.648360011	0.288659794	0.173333333	0.360824742	75	7	1	89	2L:5047682-5047744	7	CG44000	FBtr0334119|FBtr0334122|FBtr0334123|FBtr0334120|FBtr0334121	5046974|5046974|5046974|5046974|5046974	5048365|5048365|5048365|5048365|5048365	TGCATTT	7mer-m8	dme-miR-277-3p
0.01	dme-miR-277-3p	6mer3-8	TGCATT	2L	5047926	5047931	+	2L_5047926_5047931_+	0.99999958	1	0.99999979	2.83E-07	CG44000	FBtr0334121|FBtr0334122|FBtr0334119|FBtr0334120|FBtr0334123	5046974|5046974|5046974|5046974|5046974	5048365|5048365|5048365|5048365|5048365	2L	+	5047856	5048010	3'utr	CG44000	FlyBase	G1845.1	GTTTTCTATAAAATTGCACCCGATATCGTTGTAAAATCCTACTTAGAAATTGCATACGTCCTTATTTGTTTGCATTGTGTGCGAGATCGATTGTATATGGGAAAAGTAATCTTAACGTTTGCGTAGTCAAATTAACATAGTGGATACATACATCG	29	5047917	0.989679387	15	23	216	0.810810811	1.477121255	0.135135135	0.172413793	0.351351351	29	7	0	30	2L:5047856-5048010	6	CG44000	FBtr0334119|FBtr0334122|FBtr0334123|FBtr0334120|FBtr0334121	5046974|5046974|5046974|5046974|5046974	5048365|5048365|5048365|5048365|5048365	TGCATT	6mer3-8	dme-miR-277-3p
0.01	dme-miR-277-3p	8mer-A1	TGCATTTA	2L	5072906	5072913	-	2L_5072906_5072913_-	0.625363359	0.625363359	0.625363359	0	pgant5	FBtr0079026|FBtr0111024	5072168|5072168	5073882|5073882	2L	-	5072884	5073118	3'utr	pgant5	FlyBase	G7740.1	AAAGAAAAAAAAATCTCTCAAAATTGCACGCATATCATAAATACAGTGTAAAAATATATATATAAGCTACATTCAAACGAGAACTAAACAAAAACAATGTAAATATGATTAATGTAGCTATTAAAAATATACATTTAAATAAAATATCTATGTAGTACCTATATGATATACACATATGCAAAGCAAGCAAAACTGTACTATAAATTGCATTTAGTTCTAGGCTTAACGTTAAGTT	55	5072914	0.988669298	20	47	441	0.867647059	1.770852012	0.058823529	0.218181818	0.367647059	55	9	0	59	2L:5072884-5073118	8	pgant5	FBtr0111024|FBtr0079026	5072168|5072168	5073882|5073882	TGCATTTA	8mer-A1	dme-miR-277-3p
0.01	dme-miR-252-5p	6mer3-8	GTACTT	2L	5073313	5073318	-	2L_5073313_5073318_-	1	1	1	0	pgant5	FBtr0079026|FBtr0111024	5072168|5072168	5073882|5073882	2L	-	5073267	5073338	3'utr	pgant5	FlyBase	G7742.2	TGACATTCCTAGCTAGAATTGTACTTGAGAAAATTTACGTTTGTTTTGTTTTAATTTTACCTTAAGTCACTT	18	5073304	0.797940764	5	15	140	0.952380952	1	0.142857143	0.111111111	0.238095238	18	0	1	20	2L:5073267-5073338	6	pgant5	FBtr0111024|FBtr0079026	5072168|5072168	5073882|5073882	GTACTT	6mer3-8	dme-miR-252-5p
0.01	dme-miR-277-3p	7mer-A1	GCATTTA	2L	5073486	5073492	-	2L_5073486_5073492_-	0.823349562	0.823349562	0.823349562	0	pgant5	FBtr0079026|FBtr0111024	5072168|5072168	5073882|5073882	2L	-	5073470	5073514	3'utr	pgant5	FlyBase	G7744.2	TCGACCAAGTACCAATAAATTGGCATTTAACTGACGTTTTGTGCT	38	5073494	0.766249955	6	36	262	0.934782609	1.633468456	0.152173913	0.210526316	0.347826087	38	3	0	43	2L:5073470-5073514	7	pgant5	FBtr0111024|FBtr0079026	5072168|5072168	5073882|5073882	GCATTTA	7mer-A1	dme-miR-277-3p
0.01	dme-miR-7-5p	7mer-m8	GTCTTCC	2L	5073648	5073654	-	2L_5073648_5073654_-	0.705950524	0.705950524	0.705950524	0	pgant5	FBtr0079026|FBtr0111024	5072168|5072168	5073882|5073882	2L	-	5073602	5073846	3'utr	pgant5	FlyBase	G7746.1	TAAATACAACTCAACTCAACGGATCCTACTAACTATACTGAGAACTTCCAATTTATGTTTAATCCTAGCCGGCTCCTGTTTTCGACGTTTATGTAGCCTAAGTTCAAGCGGATTCAATATCCCTCTCTCTCTCTCTATCTTTGTGTGCGTGAATGTGTGTAGGCGGCCGGAGGAGTCCTTCGGCAGCAGGATGTCTTCCCAAAATCTTGATGCGCGTGTGTGAATGTATAGATCTGTTTACATGA	125	5073655	0.906079959	33	118	741	0.944827586	2.136720567	0.172413793	0.136	0.255172414	125	8	0	137	2L:5073602-5073846	7	pgant5	FBtr0111024|FBtr0079026	5072168|5072168	5073882|5073882	GTCTTCC	7mer-m8	dme-miR-7-5p
0.01	dme-bantam-3p	6mer2-7	GATCTC	2L	5098422	5098427	+	2L_5098422_5098427_+	1	1	1	0	CG4230	FBtr0079019|FBtr0329982	5098383|5098383	5098613|5099294	2L	+	5098412	5098500	3'utr	CG4230	FlyBase	G1876.1	CAAGATAAGCGATCTCTGCTGCAGCAACAGAAACAACAGCAACAGTACGAAGATAGGCTAAAGCGATTCGTCGGCAACATAGTCCCGCA	58	5098428	0.941757226	5	55	226	0.972222222	1.544068044	0.111111111	0.189655172	0.347222222	58	1	1	70	2L:5098412-5098500	6	CG4230	FBtr0079019|FBtr0329982	5098383|5098383	5098613|5099294	GATCTC	6mer2-7	dme-bantam-3p
0.01	dme-miR-275-3p,dme-miR-306-5p	7mer-A1	TACCTGA	2L	5186355	5186361	+	2L_5186355_5186361_+	0.82334494	0.823349562	0.823347251	3.32E-06	Msp300	FBtr0303384	5186161	5186528	2L	+	5186320	5186376	3'utr	Msp300	FlyBase	G1951.1	AAACGCATCCAATAGGCTTATGTTTTGAGTTTGTATACCTGAACGAAAAAGTTACTA	17	5186353	0.979338163	8	16	113	0.958333333	1.361727836	0.083333333	0.235294118	0.458333333	17	1	0	23	2L:5186320-5186376	7	Msp300	FBtr0303384	5186161	5186528	TACCTGA	7mer-A1	dme-miR-275-3p,dme-miR-306-5p
0.01	dme-miR-283-5p	8mer-A1	TGATATTA	2L	5186452	5186459	+	2L_5186452_5186459_+	0.592191741	0.592191741	0.592191741	0	Msp300	FBtr0303384	5186161	5186528	2L	+	5186404	5186507	3'utr	Msp300	FlyBase	G1952.1	CGTAACCCAAATATGTAGATTTGTTGTAACTTAGTTCCTTTTACTAATTGATATTAACCTTTGTAAAAGCCCAGTAATCAGAGACTACTAATGGTAGTGATAAT	28	5186480	0.833060636	15	27	213	1	1.531478917	0.147058824	0.214285714	0.352941176	28	0	0	34	2L:5186404-5186507	8	Msp300	FBtr0303384	5186161	5186528	TGATATTA	8mer-A1	dme-miR-283-5p
0.01	dme-bantam-3p	8mer-A1	TGATCTCA	2L	5206021	5206028	+	2L_5206021_5206028_+	0.631135722	0.631135722	0.631135722	0	Msp300	FBtr0303387|FBtr0303385|FBtr0303388|FBtr0332405	5205346|5205346|5205346|5205346	5207002|5207002|5207002|5207002	2L	+	5206011	5206052	3'utr	Msp300	FlyBase	G2011.1	TCGCAGGATATGATCTCAAGTTCCTGCTGCCAGCGATGGGCT	9	5206020	0.96282156	5	9	49	1	1.113943352	0.153846154	0.333333333	0.538461538	9	0	0	13	2L:5206011-5206052	8	Msp300	FBtr0332405|FBtr0303385|FBtr0303387|FBtr0303388	5205346|5205346|5205346|5205346	5207002|5207002|5207002|5207002	TGATCTCA	8mer-A1	dme-bantam-3p
0.01	dme-miR-995-3p	7mer-A1	GGTGCTA	2L	5206502	5206508	+	2L_5206502_5206508_+	0.823349562	0.823349562	0.823349562	0	Msp300	FBtr0303387|FBtr0303385|FBtr0303388|FBtr0332405	5205346|5205346|5205346|5205346	5207002|5207002|5207002|5207002	2L	+	5206482	5206526	3'utr	Msp300	FlyBase	G2018.1	CGAAGCAAGTGTCCTATGCCGGTGCTAAACCAACCTACAAATTTT	12	5206498	0.75712565	3	12	64	1	1.146128036	0	0.166666667	0.285714286	12	0	0	14	2L:5206482-5206526	7	Msp300	FBtr0332405|FBtr0303385|FBtr0303387|FBtr0303388	5205346|5205346|5205346|5205346	5207002|5207002|5207002|5207002	GGTGCTA	7mer-A1	dme-miR-995-3p
0.01	dme-miR-275-3p,dme-miR-306-5p	6mer3-8	GTACCT	2L	5206966	5206971	+	2L_5206966_5206971_+	1	1	1	0	Msp300	FBtr0303387|FBtr0303385|FBtr0303388|FBtr0332405	5205346|5205346|5205346|5205346	5207002|5207002|5207002|5207002	2L	+	5206929	5206996	3'utr	Msp300	FlyBase	G2019.3	ATGTAGCATTTTAAGATTTCCTTTCTTGTGAACAACTGTACCTTTATATGCATTATGATTATTAAAAA	755	5206965	0.851126469	20	736	5897	0.982824427	2.167739185	0.055343511	0.274172185	0.477099237	755	12	6	1030	2L:5206929-5206996	6	Msp300	FBtr0332405|FBtr0303385|FBtr0303387|FBtr0303388	5205346|5205346|5205346|5205346	5207002|5207002|5207002|5207002	GTACCT	6mer3-8	dme-miR-275-3p,dme-miR-306-5p
0.01	dme-miR-996-3p,dme-miR-279-3p	6mer3-8	TCTAGT	2L	5219567	5219572	-	2L_5219567_5219572_-	1	1	1	0	tkv	FBtr0079087|FBtr0079089|FBtr0079088|FBtr0079086	5218998|5218998|5218998|5218998	5220092|5220092|5220092|5220092	2L	-	5219488	5219601	3'utr	tkv	FlyBase	G7773.1	AGAACATGTCCTTATATGTTTTGTTTGTATCTAGTGTTTAAGTGTAAACTTTGCAGACTTTGTGCAAGTAAATGCTGCCTTTTGTAAAATCCACGGAATTAGTTGCCTTAAGAC	42	5219543	0.987873475	14	37	330	0.894736842	1.008600172	0.298245614	0.285714286	0.473684211	42	2	4	51	2L:5219488-5219601	6	tkv	FBtr0079086|FBtr0079088|FBtr0079089|FBtr0079087	5218998|5218998|5218998|5218998	5220092|5220092|5220092|5220092	TCTAGT	6mer3-8	dme-miR-996-3p,dme-miR-279-3p
0.01	dme-miR-965-3p	7mer-m8	TACGCTT	2L	5219658	5219664	-	2L_5219658_5219664_-	0.620203206	0.620203206	0.620203206	0	tkv	FBtr0079087|FBtr0079089|FBtr0079088|FBtr0079086	5218998|5218998|5218998|5218998	5220092|5220092|5220092|5220092	2L	-	5219651	5219678	3'utr	tkv	FlyBase	G7774.1	TGTGCCAGCTTTTGTACGCTTTAACTAA	11	5219665	0.663212313	5	10	91	0.909090909	1	0.272727273	0	0	11	1	0	10	2L:5219651-5219678	7	tkv	FBtr0079086|FBtr0079088|FBtr0079089|FBtr0079087	5218998|5218998|5218998|5218998	5220092|5220092|5220092|5220092	TACGCTT	7mer-m8	dme-miR-965-3p
0.01	dme-bantam-3p	6mer3-8	TGATCT	2L	5272052	5272057	-	2L_5272052_5272057_-	1	1	1	0	Bsg25D	FBtr0310625|FBtr0079085|FBtr0079084|FBtr0302568|FBtr0310624	5271726|5271726|5271726|5271726|5271726	5272677|5272677|5272677|5272677|5272677	2L	-	5272032	5272091	3'utr	Bsg25D	FlyBase	G7786.2	TATTGATAGAGAAAATGGAAATGAGCGTAAAAAATGATCTATGATATTGATATTGATGTA	69	5272076	0.940221704	8	66	327	0.951807229	1.897627091	0.493975904	0.144927536	0.289156627	69	4	0	79	2L:5272032-5272091	6	Bsg25D	FBtr0302568|FBtr0079084|FBtr0310624|FBtr0310625|FBtr0079085	5271726|5271726|5271726|5271726|5271726	5272677|5272677|5272677|5272677|5272677	TGATCT	6mer3-8	dme-bantam-3p
0.01	dme-miR-282-5p	7mer-m8	AGAGGCT	2L	5309785	5309791	+	2L_5309785_5309791_+	0.631524016	0.631524016	0.631524016	0	vri	FBtr0346579|FBtr0300020|FBtr0342936|FBtr0079070|FBtr0079071	5309719|5309719|5309719|5309719|5309719	5311223|5310610|5310996|5310625|5310996	2L	+	5309614	5309959	stop_codon	vri	FlyBase	G2052.1	AGGAGGCCAATGTGGTAACCAGTGCCGAGCGCGATCAAATGCTCAAGTCGCAGCTGGAGCGCCTAGAGTCCGAGGTGGCCAGCATCAAGATGATCTTGGCGGAGTAAGCAAGCCCCTGTCCAAGCTGGACAGGATCACGACTAGGCGGATCAGGAGAGAGAGCGAAGAGACAGAGGCTCTGAAGGGATCAGAGTCGGGGGAGCAGAGCAGTAGATGGCAAAGCAGAGAGTTCCATGGCGCCAGTAGTTCTCCTGGACAAAGAAGTTGGTTTAAGCATATGTTAGTAGAGATGTCCAAAACCGAGTGATAACTATTAGATACCGATGCATGCATGTCTCCATCTCTA	273	5309801	0.912508195	32	240	828	0.87654321	1.851258349	0.339506173	0.164835165	0.296296296	273	37	3	284	2L:5309614-5309959	7	vri	FBtr0079071|FBtr0079070|FBtr0342936|FBtr0300020|FBtr0346579	5309719|5309719|5309719|5309719|5309719	5310996|5310625|5310996|5310610|5311223	AGAGGCT	7mer-m8	dme-miR-282-5p
0.01	dme-bantam-3p	6mer2-7	GATCTC	2L	5310099	5310104	+	2L_5310099_5310104_+	1	1	1	0	vri	FBtr0346579|FBtr0300020|FBtr0342936|FBtr0079070|FBtr0079071	5309719|5309719|5309719|5309719|5309719	5311223|5310610|5310996|5310625|5310996	2L	+	5310045	5310223	3'utr	vri	FlyBase	G2053.1	ATGTTTATCTATCCACTGTATTGAGTCTTGTAATCGTGAATGTTTAACTATATAGATCTCGTCAACTCGGAGCTAAAAAAAAATCCTTAGGGTCAGCCCAAAAGAATTTCTAATTTAACCTGTTTGTTGTATACACACAAGCTATTTGTTTGCATAGCTAGCTGGTGACCTGCGATGAG	122	5310096	0.927326496	32	104	917	0.854304636	1.156347201	0.178807947	0.18852459	0.344370861	122	14	8	129	2L:5310045-5310223	6	vri	FBtr0079071|FBtr0079070|FBtr0342936|FBtr0300020|FBtr0346579	5309719|5309719|5309719|5309719|5309719	5310996|5310625|5310996|5310610|5311223	GATCTC	6mer2-7	dme-bantam-3p
0.01	dme-miR-970-3p	7mer-m8	TCTTATG	2L	5310253	5310259	+	2L_5310253_5310259_+	0.658999742	0.658999742	0.658999742	0	vri	FBtr0346579|FBtr0300020|FBtr0342936|FBtr0079070|FBtr0079071	5309719|5309719|5309719|5309719|5309719	5311223|5310610|5310996|5310625|5310996	2L	+	5310224	5310359	3'utr	vri	FlyBase	G2054.1	CATCGGGGTCACCAGCCACGTTATTGTTCTCTTATGCATCCCAAGTTTCCTTATGCACAGCGAAAGTGGAGAAGATAAAGAATTATTATGTTTGTAAGCAAACGTTACAAAGTATTTGCTGTTGTACATATTACAC	63	5310247	0.837967263	19	60	538	0.961038961	1.86923172	0.233766234	0.158730159	0.311688312	63	3	0	74	2L:5310224-5310359	7	vri	FBtr0079071|FBtr0079070|FBtr0342936|FBtr0300020|FBtr0346579	5309719|5309719|5309719|5309719|5309719	5310996|5310625|5310996|5310610|5311223	TCTTATG	7mer-m8	dme-miR-970-3p
0.01	dme-miR-996-3p,dme-miR-279-3p	6mer3-8	TCTAGT	2L	5316112	5316117	-	2L_5316112_5316117_-	1	1	1	0	Ncoa6	FBtr0307041|FBtr0329969	5315288|5315424	5317812|5317209	2L	-	5316098	5316159	3'utr	Ncoa6	FlyBase	G7813.1	AAATATAAGGAGAAATGAGTGGAGAATATTGAGAATCAGTCGTCTAGTATCTGTCGTTTTGC	11	5316131	0.844541743	7	10	73	0.769230769	1	0.230769231	0.090909091	0.230769231	11	3	0	10	2L:5316098-5316159	6	Ncoa6	FBtr0307041|FBtr0329969	5315288|5315424	5317812|5317209	TCTAGT	6mer3-8	dme-miR-996-3p,dme-miR-279-3p
0.01	dme-miR-996-3p,dme-miR-279-3p	7mer-A1	CTAGTCA	2L	5316842	5316848	-	2L_5316842_5316848_-	0.823349562	0.823349562	0.823349562	0	Ncoa6	FBtr0307040|FBtr0307041|FBtr0329969	5316236|5315288|5315424	5317812|5317812|5317209	2L	-	5316764	5316874	3'utr	Ncoa6	FlyBase	G7816.1	AAAATCCACCCATTGGAAATGATTTGCTAGTCATGTGAAACAGGCAATTTAATGTATAGCTCAGAAGATGAAATTTGAACAAATTAGTTGAGTAACGTATTTGAGAAGCTC	165	5316851	0.985201458	14	156	1263	0.936585366	1.806179974	0.224390244	0.206060606	0.36097561	165	11	2	192	2L:5316764-5316874	7	Ncoa6	FBtr0307040|FBtr0307041|FBtr0329969	5316236|5315288|5315424	5317812|5317812|5317209	CTAGTCA	7mer-A1	dme-miR-996-3p,dme-miR-279-3p
0.01	dme-miR-965-3p	6mer2-7	ACGCTT	2L	5317152	5317157	-	2L_5317152_5317157_-	1	1	1	0	Ncoa6	FBtr0307040|FBtr0307041|FBtr0329969	5316236|5315288|5315424	5317812|5317812|5317209	2L	-	5317095	5317230	stop_codon	Ncoa6	FlyBase	G7817.1	AGCTCACCGCAGCTGGCGTAGTGGAGTCGGATTACGGACGGCTACTTGTATATATCACACGCACTGATACCGAACGCTTTCGTTTGTAGTTCTTAGCCCTAGTTTCCGTTGAGGATTATTTTGTATAGTTAGTGGT	47	5317165	0.981013464	16	41	325	0.892857143	1.698970004	0.160714286	0.127659574	0.267857143	47	6	0	50	2L:5317095-5317230	6	Ncoa6	FBtr0307040|FBtr0307041|FBtr0329969	5316236|5315288|5315424	5317812|5317812|5317209	ACGCTT	6mer2-7	dme-miR-965-3p
0.01	dme-miR-9b-5p,dme-miR-9c-5p	6mer2-7	CCAAAG	2L	540314	540319	+	2L_540314_540319_+	0.993315585	1	0.996657793	0.004726585	ush	FBtr0310027|FBtr0333013|FBtr0329895|FBtr0078063|FBtr0333012	539955|539955|540018|539955|539955	540532|540532|540560|540560|540532	2L	+	540219	540355	3'utr	ush	FlyBase	G853.1	ATATACAGTACACCTAAAGGAATAACACATAGATACTTAGGTACATTAATTTAGGCGCATACCCATTAAGTGGGAACCATGACATATAATGCATGCCAAAGCTTACCACTTAGACAGAAATTAAATTGAGGGCGAGA	156	540312	0.966895551	12	145	782	0.943502825	1.523746467	0.107344633	0.128205128	0.231638418	156	6	4	167	2L:540219-540355	6	ush	FBtr0333012|FBtr0078063|FBtr0329895|FBtr0333013|FBtr0310027	539955|539955|540018|539955|539955	540532|540560|540560|540532|540532	CCAAAG	6mer2-7	dme-miR-9b-5p,dme-miR-9c-5p
0.01	dme-miR-252-5p	6mer2-7	TACTTA	2L	541672	541677	-	2L_541672_541677_-	1	1	1	0	lwr	FBtr0078082|FBtr0310029|FBtr0078081	541235|541391|541391	541767|541767|541767	2L	-	541639	541727	5'utr	lwr	FlyBase	G6621.1	AAATACACACATCTAGCCGGTAAGCGTTTGTTTGGAATGCTCTCCACGTCTACTTACTTTTAAAGAATCGACTAATTTTGGATAGCCCC	28	541652	0.823710318	13	27	178	0.973684211	1.568201724	0.026315789	0.285714286	0.473684211	28	1	0	37	2L:541639-541727	6	lwr	FBtr0078081|FBtr0310029|FBtr0078082	541391|541391|541235	541767|541767|541767	TACTTA	6mer2-7	dme-miR-252-5p
0.01	dme-miR-14-3p	6mer3-8	AAGACT	2L	5539598	5539603	-	2L_5539598_5539603_-	1	1	1	0	Hel25E	FBtr0331676|FBtr0079123|FBtr0079124|FBtr0079125	5539492|5539324|5539495|5539324	5540779|5539630|5539630|5539630	2L	-	5539561	5539616	3'utr	Hel25E	FlyBase	G7885.1	TGTTAATCGGAACAAGACTATGCACTTCGAATAGATACAAACCTAAAACCTTTTTT	38	5539596	0.784436141	8	37	168	0.977272727	1.633468456	0.113636364	0.105263158	0.227272727	38	1	0	43	2L:5539561-5539616	6	Hel25E	FBtr0331676	5539492	5540779	AAGACT	6mer3-8	dme-miR-14-3p
0.01	dme-bantam-3p	6mer2-7	GATCTC	2L	5539717	5539722	-	2L_5539717_5539722_-	1	1	1	0	Hel25E	FBtr0331676	5539492	5540779	2L	-	5539709	5539827	5'utr	Hel25E	FlyBase	G7886.1	AAGGGACTGGCAATCACATTCGTTTCGGACGAGAACGACGCCAAGATACTTAACGAAGTACAGGATCGTTTCGATGTGAACATCAGTGAGCTGCCCGAGGAAATCGATCTCTCTACATA	49	5539715	0.958529738	10	45	220	0.923076923	1.681241237	0.442307692	0.06122449	0.115384615	49	4	0	48	2L:5539709-5539827	6	Hel25E	FBtr0331676	5539492	5540779	GATCTC	6mer2-7	dme-bantam-3p
0.01	dme-miR-980-3p	6mer2-7	GCAGCT	2L	5540060	5540065	-	2L_5540060_5540065_-	1	1	1	0	Hel25E	FBtr0331676	5539492	5540779	2L	-	5540024	5540111	intron-5'utr	Hel25E	FlyBase	G7888.1	AGGTGGTCATCTTTGTGAAGTCTGTGCAACGTTGCGTGGCTCTGTCGCAGCTGCTGACGGAGCAGAACTTCCCCGCCATCGGCATCCA	26	5540043	0.824080837	11	25	175	0.964285714	1.130333768	0.464285714	0.076923077	0.142857143	26	0	1	27	2L:5540024-5540111	6	Hel25E	FBtr0331676	5539492	5540779	GCAGCT	6mer2-7	dme-miR-980-3p
0.01	dme-miR-282-5p	6mer3-8	AGAGGC	2L	5545826	5545831	+	2L_5545826_5545831_+	1	1	1	0	Lam	FBtr0307059|FBtr0346460|FBtr0307058|FBtr0079100	5545507|5545507|5545507|5545507	5546642|5546642|5546642|5546642	2L	+	5545799	5545842	3'utr	Lam	FlyBase	G2116.1	TTGTAAACTTTATTTGGTATAAACTGGAGAGGCATGTTGCCTCT	10	5545823	0.948553343	4	10	78	1	1.113943352	0.153846154	0.2	0.384615385	10	0	0	13	2L:5545799-5545842	6	Lam	FBtr0079100|FBtr0307058|FBtr0346460|FBtr0307059	5545507|5545507|5545507|5545507	5546642|5546642|5546642|5546642	AGAGGC	6mer3-8	dme-miR-282-5p
0.01	dme-miR-252-5p	7mer-m8	GTACTTA	2L	5545939	5545945	+	2L_5545939_5545945_+	0.671774107	0.671795737	0.671784922	1.53E-05	Lam	FBtr0307059|FBtr0346460|FBtr0307058|FBtr0079100	5545507|5545507|5545507|5545507	5546642|5546642|5546642|5546642	2L	+	5545924	5546007	3'utr	Lam	FlyBase	G2118.1	AACAATATTTTCGATGTACTTACGCTCCACCTACATATTTAGTAAATTAGTTTTTAAGCTATATCCCAGATAAACCAGTCGACG	11	5545938	0.985453426	6	10	91	1	1.079181246	0.083333333	0.090909091	0.166666667	11	0	0	12	2L:5545924-5546007	7	Lam	FBtr0079100|FBtr0307058|FBtr0346460|FBtr0307059	5545507|5545507|5545507|5545507	5546642|5546642|5546642|5546642	GTACTTA	7mer-m8	dme-miR-252-5p
0.01	dme-miR-305-5p	6mer3-8	AGTACA	2L	5546566	5546571	+	2L_5546566_5546571_+	1	1	1	0	Lam	FBtr0307059|FBtr0346460|FBtr0307058|FBtr0079100	5545507|5545507|5545507|5545507	5546642|5546642|5546642|5546642	2L	+	5546421	5546574	3'utr	Lam	FlyBase	G2122.1	ACGAAAGAAAATGGAAGTACACGTAGCGGCTCAGCGATCCGTCGCATTTTTTATGGGTGGGCGTGGTCGCGTTTTACGCCGGCCAAACAAATGCAACGCCCACACAGACTATTATACAAAAACTGATGAATACAACTAAATTTTAAGTACATCT	68	5546547	0.999986213	15	61	384	0.904109589	1.819543936	0.04109589	0.073529412	0.136986301	68	7	0	66	2L:5546421-5546574	6	Lam	FBtr0079100|FBtr0307058|FBtr0346460|FBtr0307059	5545507|5545507|5545507|5545507	5546642|5546642|5546642|5546642	AGTACA	6mer3-8	dme-miR-305-5p
0.01	dme-bantam-3p	6mer3-8	TGATCT	2L	572735	572740	+	2L_572735_572740_+	1	1	1	0	CG2807	FBtr0332340	572649	572907	2L	+	572725	572780	3'utr	CG2807	FlyBase	G878.1	TGTTCTTAATTGATCTTTCCTGCCGTAAAATACAGAAAATCATTGGATCTTCAATT	16	572740	0.707135701	7	16	131	1	1.278753601	0.105263158	0.1875	0.315789474	16	0	0	19	2L:572725-572780	6	CG2807	FBtr0332340	572649	572907	TGATCT	6mer3-8	dme-bantam-3p
0.01	dme-miR-184-3p	7mer-A1	CCGTCCA	2L	575294	575300	+	2L_575294_575300_+	0.823349562	0.823349562	0.823349562	0	cold	FBtr0078069|FBtr0310022	575235|575235	575734|575734	2L	+	575242	575330	3'utr	cold	FlyBase	G882.1	AGAGCCTTTGCTATACCAAGCACATTTCGCTTTTTGTATTATTTAAACGAAGCCGTCCATAAGCTAAGTAGATTCCACACTCCATTTAA	133	575301	0.800175826	19	115	820	0.858108108	1.802773725	0.222972973	0.090225564	0.182432432	133	20	1	127	2L:575242-575330	7	cold	FBtr0078069|FBtr0310022	575235|575235	575734|575734	CCGTCCA	7mer-A1	dme-miR-184-3p
0.01	dme-miR-7-5p	6mer3-8	GTCTTC	2L	5767272	5767277	-	2L_5767272_5767277_-	1	1	1	0	CG9171	FBtr0301235	5767000	5769315	2L	-	5767239	5767313	3'utr	CG9171	FlyBase	G7898.1	ATAACTTGAGTCTATGTCACAATTCCTATTGAATGAGTCTTCTTGATGATTCACAGCCTGCCAATTATTTAACTT	20	5767249	0.902344693	9	18	156	0.952380952	1.301029996	0.238095238	0.05	0.095238095	20	1	0	20	2L:5767239-5767313	6	CG9171	FBtr0301235	5767000	5769315	GTCTTC	6mer3-8	dme-miR-7-5p
0.01	dme-miR-283-5p	8mer-m1	TGATATTT	2L	5768140	5768147	-	2L_5768140_5768147_-	0.555593223	0.555593223	0.555593223	0	CG9171	FBtr0301235|FBtr0332038|FBtr0332039	5767000|5767590|5767590	5769315|5769315|5769315	2L	-	5768094	5768477	3'utr	CG9171	FlyBase	G7903.1	AATGTTTTTTGGGCAATGTAGACTTACTGCAAAGACCAAAATTTAGATTAGACCGATACCGGGCCAAAACAATTCCAACGTTAAATATTTGACTTGATTAGCAGAGTAGGAATCATTGAATTGAAACGTATTAAATAGACTTTGAGAGTTAAAGCGTAATAGTAATAATGATAAAGACAAGTTTCAAACAAAAAAAAACACAATTACTATTAAAATTTATACAAGAAACACACACATTGAGAATTGATTTGTTTACTTACCGCACTGAATGGTAGGCAGAGCAATTAATGCGATTGAAGATTACATTTCAATAAGCATAAATGCGAACCGTGATATTTGTACTAGTAAAGCGATTTGGAGATGTTAAACCTATTTGATAAGAAA	2013	5768156	0.991709654	71	1971	13379	0.98003992	2.544953456	0.097804391	0.184798808	0.34491018	2013	44	6	2455	2L:5768094-5768477	8	CG9171	FBtr0332039|FBtr0332038|FBtr0301235	5767590|5767590|5767000	5769315|5769315|5769315	TGATATTT	8mer-m1	dme-miR-283-5p
0.01	dme-miR-317-3p	6mer3-8	TGTGTT	2L	5768512	5768517	-	2L_5768512_5768517_-	1	1	1	0	CG9171	FBtr0301234|FBtr0301236|FBtr0301235|FBtr0332038|FBtr0332039	5768251|5768251|5767000|5767590|5767590	5769315|5769315|5769315|5769315|5769315	2L	-	5768478	5768629	3'utr	CG9171	FlyBase	G7904.1	ATTGGATATTCTTTTCAAAATACTCAAAAAGAGAAATTGAGAGCAACATTATTTTCGTATACCGGGGCGAGTTTCCTAGACATCAGCAAAACAAACAGTCTTACCACTTTTTTGTGTTTTATATATTTCCGCATTAAAGGCATAGATTAAAC	31	5768518	0.986638151	12	30	256	0.96875	1.491361694	0.03125	0.032258065	0.0625	31	1	0	31	2L:5768478-5768629	6	CG9171	FBtr0332039|FBtr0301236|FBtr0301234|FBtr0332038|FBtr0301235	5767590|5768251|5768251|5767590|5767000	5769315|5769315|5769315|5769315|5769315	TGTGTT	6mer3-8	dme-miR-317-3p
0.01	dme-miR-970-3p	6mer3-8	TCTTAT	2L	5921339	5921344	+	2L_5921339_5921344_+	1	1	1	0	bchs	FBtr0079144	5921241	5922776	2L	+	5921315	5921362	3'utr	bchs	FlyBase	G2161.1	TTAAACGTTAGTTAGGTTTAAAGCTCTTATTTATTCTTTCGGTCCAAT	18	5921352	0.956305005	4	18	201	1	1.342422681	0	0.166666667	0.318181818	18	0	0	22	2L:5921315-5921362	6	bchs	FBtr0079144	5921241	5922776	TCTTAT	6mer3-8	dme-miR-970-3p
0.01	dme-miR-9b-5p,dme-miR-9c-5p	7mer-m8	ACCAAAG	2L	5921394	5921400	+	2L_5921394_5921400_+	0.671795707	0.671795707	0.671795707	0	bchs	FBtr0079144	5921241	5922776	2L	+	5921377	5921421	3'utr	bchs	FlyBase	G2162.1	AAGTTATTTTTACTTCAACCAAAGGCTGTTATATGATTTTACACT	81	5921406	0.615073393	7	81	526	1	1.963787827	0.184782609	0.135802469	0.239130435	81	0	0	92	2L:5921377-5921421	7	bchs	FBtr0079144	5921241	5922776	ACCAAAG	7mer-m8	dme-miR-9b-5p,dme-miR-9c-5p
0.01	dme-bantam-3p	6mer3-8	TGATCT	2L	5955067	5955072	+	2L_5955067_5955072_+	1	1	1	0	CG9044	FBtr0273412|FBtr0333231	5955000|5955000	5955235|5955235	2L	+	5955016	5955162	3'utr	CG9044	FlyBase	G2192.1	TAGAAAATTGAATATAGCCTGTACCAATTATTGTGCAAAGTTTAAAATTGTTGATCTTAATTGACTATGTTATTTAATGTCAGATTAGTTTTATTAACTTAGGCTAGAGCTTTCAATCAATAAGAAATGGTGCTGTACCACGATTTA	136	5955065	0.885226338	25	129	1131	0.935294118	1.50242712	0.123529412	0.205882353	0.364705882	136	7	4	159	2L:5955016-5955162	6	CG9044	FBtr0333231|FBtr0273412	5955000|5955000	5955235|5955235	TGATCT	6mer3-8	dme-bantam-3p
0.01	dme-miR-317-3p	7mer-m8	TGTGTTC	2L	5990208	5990214	-	2L_5990208_5990214_-	0.661614037	0.661614037	0.661614037	0	lid	FBtr0307071|FBtr0345336	5989461|5989398	5990641|5990641	2L	-	5990139	5990277	3'utr	lid	FlyBase	G7940.1	AATTTTATAATATATTTTACCATTACCTGCTATTCTTAGTTTTTGTTAATTTAATTCACTTTTTGTGTTCGCCTCTCGAGTTTTGGTTCAGTGCGCACGCAAAGTTTTCTTACGTTTTATTTGACTTTTTCCTTTAATC	197	5990215	0.946594863	15	190	2416	0.969957082	1.655138435	0.060085837	0.137055838	0.270386266	197	3	4	226	2L:5990139-5990277	7	lid	FBtr0345336|FBtr0307071	5989398|5989461	5990641|5990641	TGTGTTC	7mer-m8	dme-miR-317-3p
0.01	dme-miR-275-3p,dme-miR-306-5p	6mer2-7	TACCTG	2L	5990249	5990254	-	2L_5990249_5990254_-	1	1	1	0	lid	FBtr0307071|FBtr0345336	5989461|5989398	5990641|5990641	2L	-	5990139	5990277	3'utr	lid	FlyBase	G7940.1	AATTTTATAATATATTTTACCATTACCTGCTATTCTTAGTTTTTGTTAATTTAATTCACTTTTTGTGTTCGCCTCTCGAGTTTTGGTTCAGTGCGCACGCAAAGTTTTCTTACGTTTTATTTGACTTTTTCCTTTAATC	197	5990255	0.946594863	15	190	2416	0.969957082	1.655138435	0.060085837	0.137055838	0.270386266	197	3	4	226	2L:5990139-5990277	6	lid	FBtr0345336|FBtr0307071	5989398|5989461	5990641|5990641	TACCTG	6mer2-7	dme-miR-275-3p,dme-miR-306-5p
0.01	dme-miR-33-5p	7mer-A1	AATGCAA	2L	5990345	5990351	-	2L_5990345_5990351_-	0.782911824	0.782911824	0.782911824	0	lid	FBtr0307071|FBtr0345336	5989461|5989398	5990641|5990641	2L	-	5990331	5990378	3'utr	lid	FlyBase	G7942.1	GGATTAATAATTAAGCAAAAGATATGAAATGCAAACAAAGCAACACAA	13	5990350	0.90985326	5	13	37	1	1.204119983	0.25	0.230769231	0.375	13	0	0	16	2L:5990331-5990378	7	lid	FBtr0345336|FBtr0307071	5989398|5989461	5990641|5990641	AATGCAA	7mer-A1	dme-miR-33-5p
0.01	dme-miR-317-3p	6mer3-8	TGTGTT	2L	5990595	5990600	-	2L_5990595_5990600_-	1	1	1	0	lid	FBtr0307071|FBtr0345336	5989461|5989398	5990641|5990641	2L	-	5990543	5990670	stop_codon	lid	FlyBase	G7943.1	AGCAGCGGGCGGTGCAATCGGCGCGGTAGAGTAACGTATATAGAGTCCAGGAGGTGCAGTAACAGCCGATTGTGTTTTACGCATGATGTACTACTAAATACCCGATAAAGGCCGTCTACCGGTATTTA	93	5990584	0.935817095	14	92	504	0.991666667	2.075546961	0.166666667	0.215053763	0.391666667	93	1	0	119	2L:5990543-5990670	6	lid	FBtr0345336|FBtr0307071	5989398|5989461	5990641|5990641	TGTGTT	6mer3-8	dme-miR-317-3p
0.01	dme-miR-184-3p	6mer3-8	TCCGTC	2L	6002231	6002236	+	2L_6002231_6002236_+	1	1	1	0	Tsp26A	FBtr0113024|FBtr0332600|FBtr0307300	6001736|6001736|6001736	6003738|6003738|6003738	2L	+	6002214	6002288	3'utr	Tsp26A	FlyBase	G2220.1	AACTAAAGCAAACGCATTCCGTCTTCGTGGACATTGACTAATATTAACTAGGTTGCCAAATTTGTTGCTGTTTTT	85	6002230	0.907424073	7	84	493	0.989795918	1.986771734	0.408163265	0.152941176	0.265306122	85	1	0	97	2L:6002214-6002288	6	Tsp26A	FBtr0332600|FBtr0113024|FBtr0307300	6001736|6001736|6001736	6003738|6003738|6003738	TCCGTC	6mer3-8	dme-miR-184-3p
0.01	dme-miR-275-3p,dme-miR-306-5p	6mer3-8	GTACCT	2L	6002839	6002844	+	2L_6002839_6002844_+	1	1	1	0	Tsp26A	FBtr0113024|FBtr0332600|FBtr0307300	6001736|6001736|6001736	6003738|6003738|6003738	2L	+	6002817	6002860	3'utr	Tsp26A	FlyBase	G2225.1	AGGAAAACATTGATTCGCTCTTGTACCTTTTTAAATCTATATTG	39	6002838	0.710189588	6	39	430	1	1.662757832	0.043478261	0.179487179	0.304347826	39	0	0	46	2L:6002817-6002860	6	Tsp26A	FBtr0332600|FBtr0113024|FBtr0307300	6001736|6001736|6001736	6003738|6003738|6003738	GTACCT	6mer3-8	dme-miR-275-3p,dme-miR-306-5p
0.01	dme-miR-980-3p	8mer-A1	GGCAGCTA	2L	6003357	6003364	+	2L_6003357_6003364_+	0.668733828	0.668733828	0.668733828	0	Tsp26A	FBtr0113024|FBtr0332600|FBtr0307300	6001736|6001736|6001736	6003738|6003738|6003738	2L	+	6003307	6003382	3'utr	Tsp26A	FlyBase	G2227.1	TGCCCAAAAATCTTGTATGTACACTTGCAACTGAGCAATTGGCCAGATGTGGCAGCTAATACACTTTTTGGATATG	104	6003356	0.966414869	6	101	545	0.977777778	2.120573931	0.007407407	0.230769231	0.407407407	104	3	0	132	2L:6003307-6003382	8	Tsp26A	FBtr0332600|FBtr0113024|FBtr0307300	6001736|6001736|6001736	6003738|6003738|6003738	GGCAGCTA	8mer-A1	dme-miR-980-3p
0.01	dme-miR-9b-5p,dme-miR-9c-5p	7mer-m8	ACCAAAG	2L	6007585	6007591	-	2L_6007585_6007591_-	0.671795707	0.671795707	0.671795707	0	CG9098	FBtr0079229|FBtr0079228|FBtr0332602	6007503|6007362|6007362	6007907|6007907|6007907	2L	-	6007576	6007616	3'utr	CG9098	FlyBase	G7976.1	AAGAGCCACCTCACTCTGATGTACTACCAAAGTCTTGTATT	22	6007597	0.706474109	4	20	127	0.857142857	1.380211242	0.142857143	0.181818182	0.357142857	22	4	0	24	2L:6007576-6007616	7	CG9098	FBtr0079228|FBtr0079229|FBtr0332602	6007362|6007503|6007362	6007907|6007907|6007907	ACCAAAG	7mer-m8	dme-miR-9b-5p,dme-miR-9c-5p
0.01	dme-miR-277-3p	7mer-A1	GCATTTA	2L	6041268	6041274	-	2L_6041268_6041274_-	0.768095783	0.823349562	0.795722673	0.039070337	ade2	FBtr0079221|FBtr0079220|FBtr0079219	6041179|6041179|6041179	6041313|6041313|6041313	2L	-	6041228	6041289	3'utr	ade2	FlyBase	G7995.1	TTAAATAGGTTCTTGGCATTTATGACCTGATATATCTAAATACTATATACACGAATTTGTTT	63	6041270	0.987501565	14	59	593	0.929411765	1.897627091	0.258823529	0.238095238	0.435294118	63	6	0	79	2L:6041228-6041289	7	ade2	FBtr0079221|FBtr0079220|FBtr0079219	6041179|6041179|6041179	6041313|6041313|6041313	GCATTTA	7mer-A1	dme-miR-277-3p
0.01	dme-miR-305-5p	7mer-m8	AGTACAA	2L	6046966	6046972	-	2L_6046966_6046972_-	0.643265977	0.643265977	0.643265977	0	slmo	FBtr0079217|FBtr0299810|FBtr0079218|FBtr0343130|FBtr0112945	6046652|6046649|6046652|6046514|6046649	6047052|6047052|6047052|6047052|6047052	2L	-	6046929	6047034	3'utr	slmo	FlyBase	G8017.1	TGCAAGGTCGCGCGGGGGCTGTTCACTAGTGAATTATTTAGATGGCGCGCGGTCGTCGTTTTAGTACAACTAATTAATCGATGGCACGATGGACATGGACAGCAAC	82	6046974	0.942682906	14	80	621	0.978947368	1.667452953	0.336842105	0.146341463	0.263157895	82	1	1	93	2L:6046929-6047034	7	slmo	FBtr0112945|FBtr0079217|FBtr0299810|FBtr0079218|FBtr0343130	6046649|6046652|6046649|6046652|6046514	6047052|6047052|6047052|6047052|6047052	AGTACAA	7mer-m8	dme-miR-305-5p
0.01	dme-miR-277-3p	7mer-m8	TGCATTT	2L	6053818	6053824	+	2L_6053818_6053824_+	0.620203442	0.620203442	0.620203442	0	CG9135	FBtr0343121	6053257	6053877	2L	+	6053717	6053866	3'utr	CG9135	FlyBase	G2252.1	ACTACAAAACACGTAAATTAACGAACTAAGCGCATAGGTTACATATAAAAAGTATACCATGGAAAAATCCAATACCAGTTGCAACTATTAATAGTACATCATGCATTTTAATCTTATACAAAGGAATATTTAAATAAAGAGAATGTTAGT	28	6053818	0.978030085	14	26	180	0.971428571	1.230448921	0.057142857	0.178571429	0.342857143	28	0	1	34	2L:6053717-6053866	7	CG9135	FBtr0343121	6053257	6053877	TGCATTT	7mer-m8	dme-miR-277-3p
0.01	dme-miR-14-3p	7mer-m8	AAGACTG	2L	6095586	6095592	+	2L_6095586_6095592_+	0.671795582	0.671795582	0.671795582	0	Kr-h1	FBtr0344437|FBtr0344438	6095555|6095555	6096498|6096498	2L	+	6095552	6095743	stop_codon	Kr-h1	FlyBase	G2287.1	CCTAGGGGTCCAAGGCCGATCCCCAATCAGCATTAAGACTGTCCAAACAAATTCTAACTGAAATTAGCCTAAGTTTTTTCTCTGAGGTTCGGGGTTAGGCCTGGAAAAAGAAAGCATAGAAACGTATGGATATGGCAGTGAGATAGTTTTCCAGCAGCGAAAATGAAAATGCCAAAAGTATTAAAAAAGGGA	168	6095583	0.941213682	18	157	850	0.928205128	1.78055732	0.087179487	0.160714286	0.276923077	168	12	2	181	2L:6095552-6095743	7	Kr-h1	FBtr0344437|FBtr0344438	6095555|6095555	6096498|6096498	AAGACTG	7mer-m8	dme-miR-14-3p
0.01	dme-miR-317-3p	6mer3-8	TGTGTT	2L	6095894	6095899	+	2L_6095894_6095899_+	1	1	1	0	Kr-h1	FBtr0344437|FBtr0344438	6095555|6095555	6096498|6096498	2L	+	6095857	6095940	3'utr	Kr-h1	FlyBase	G2288.1	AGTTTGGCATATACAATGTAGGTATAGTTTGTTTTCCTGTGTTGTCCACTTAGTCAAATTGCAGCAATTGGCATTATGCGTATT	17	6095899	0.990520638	11	16	166	0.954545455	1.322219295	0.181818182	0.235294118	0.409090909	17	1	0	21	2L:6095857-6095940	6	Kr-h1	FBtr0344437|FBtr0344438	6095555|6095555	6096498|6096498	TGTGTT	6mer3-8	dme-miR-317-3p
0.01	dme-miR-7-5p	6mer2-7	TCTTCC	2L	6096161	6096166	+	2L_6096161_6096166_+	1	1	1	0	Kr-h1	FBtr0344437|FBtr0344438	6095555|6095555	6096498|6096498	2L	+	6096132	6096201	3'utr	Kr-h1	FlyBase	G2290.1	TATTTATTATGAACTCTGCTCGCCAAACTTCTTCCTTCCCCTCCACGATTAGTGTCAACGGCATCTTTGA	14	6096148	0.712390714	7	11	81	0.75	1.079181246	0	0.142857143	0.25	14	4	0	12	2L:6096132-6096201	6	Kr-h1	FBtr0344437|FBtr0344438	6095555|6095555	6096498|6096498	TCTTCC	6mer2-7	dme-miR-7-5p
0.01	dme-miR-980-3p	7mer-m8	GGCAGCT	2L	6096906	6096912	-	2L_6096906_6096912_-	0.658999068	0.658999068	0.658999068	0	CG9175	FBtr0079211|FBtr0079212	6096696|6096696	6097167|6097167	2L	-	6096885	6096954	3'utr	CG9175	FlyBase	G8041.1	TGTTTATCTCTCTAGCCACCGCAAACGAAGCCTTGCTCGTTTGGCAGCTTTGCCCGTTGTACATGATTTT	1317	6096914	0.790274106	11	1305	11776	0.987991995	2.170555059	0.350233489	0.119210326	0.226150767	1317	9	9	1481	2L:6096885-6096954	7	CG9175	FBtr0079212|FBtr0079211	6096696|6096696	6097167|6097167	GGCAGCT	7mer-m8	dme-miR-980-3p
0.01	dme-miR-970-3p	6mer3-8	TCTTAT	2L	6096990	6096995	-	2L_6096990_6096995_-	1	1	1	0	CG9175	FBtr0079211|FBtr0079212	6096696|6096696	6097167|6097167	2L	-	6096956	6097024	3'utr	CG9175	FlyBase	G8042.1	AGTGCATAGTTTGTGCCGGCTGCCTTATCTCTTATACTAATTGCAATGTTTGCTTAGTTGTATCATAAT	115	6096993	0.988423229	12	109	1002	0.954545455	1.46834733	0.207792208	0.269565217	0.454545455	115	3	4	147	2L:6096956-6097024	6	CG9175	FBtr0079212|FBtr0079211	6096696|6096696	6097167|6097167	TCTTAT	6mer3-8	dme-miR-970-3p
0.01	dme-miR-277-3p	6mer3-8	TGCATT	2L	6097131	6097136	-	2L_6097131_6097136_-	1	1	1	0	CG9175	FBtr0079211|FBtr0079212	6096696|6096696	6097167|6097167	2L	-	6097110	6097204	stop_codon	CG9175	FlyBase	G8043.1	CGCCGTGTTCGTGCTGTGCTCCTACATTGGCATCTGATGCTCAATGGCCAGAAGAGAGTTATTCGATTTGCATTATTAGTTTGTAAACAGGGTTT	44	6097138	0.809251049	12	43	476	0.980769231	1.707570176	0.173076923	0.181818182	0.307692308	44	1	0	51	2L:6097110-6097204	6	CG9175	FBtr0079212|FBtr0079211	6096696|6096696	6097167|6097167	TGCATT	6mer3-8	dme-miR-277-3p
0.01	dme-miR-34-5p	6mer3-8	CACTGC	2L	6123101	6123106	+	2L_6123101_6123106_+	1	1	1	0	stai	FBtr0333406|FBtr0079198|FBtr0304908|FBtr0079197|FBtr0079196	6123063|6123063|6123063|6123063|6123063	6123899|6123899|6124653|6124653|6123899	2L	+	6123008	6123107	stop_codon	stai	FlyBase	G2299.1	AAGGCCCAGGCCCAGGATTTGGATGGTCAGCAGAGCGCCATTGCCTCCTCAGGCTAAGTGGAGAACGATCCTGCATCGAGAGCTGTGCTCACCCACTGCA	43	6123093	0.955149943	14	39	180	0.884615385	1.662757832	0.173076923	0.186046512	0.326923077	43	6	0	46	2L:6123008-6123107	6	stai	FBtr0079198|FBtr0304908|FBtr0079197|FBtr0079196|FBtr0333406	6123063|6123063|6123063|6123063|6123063	6123899|6124653|6124653|6123899|6123899	CACTGC	6mer3-8	dme-miR-34-5p
0.01	dme-miR-33-5p	7mer-A1	AATGCAA	2L	6123354	6123360	+	2L_6123354_6123360_+	0.782911824	0.782911824	0.782911824	0	stai	FBtr0333406|FBtr0079198|FBtr0304908|FBtr0079197|FBtr0079196	6123063|6123063|6123063|6123063|6123063	6123899|6123899|6124653|6124653|6123899	2L	+	6123130	6123396	3'utr	stai	FlyBase	G2300.1	AAAAAGAACAGCAACACTGCATAATACACCAACACATATTTAAGCAAGAAAACCCTTAAAACTGAAAACGATTTCTCAAAATTTCCAAGTATTATGAAAGCAAACGAAGCGAAGGGCAAGGGCAAAGTCTCAAGATACCGCTGAGCGAGTTTTCTCACGAGCTCTATAATGAAACACGAATAAGCTACTATAAAGCGAAAAGAAATGAATGCTTACGGCAAGTTAATGCAAAAAAAAAATTAGTAAAGGAAATCTACATTTAAACTT	204	6123352	0.964225743	32	184	958	0.90376569	1.73239376	0.138075314	0.137254902	0.263598326	204	20	3	216	2L:6123130-6123396	7	stai	FBtr0079198|FBtr0304908|FBtr0079197|FBtr0079196|FBtr0333406	6123063|6123063|6123063|6123063|6123063	6123899|6124653|6124653|6123899|6123899	AATGCAA	7mer-A1	dme-miR-33-5p
0.01	dme-miR-33-5p	6mer2-7	AATGCA	2L	6123429	6123434	+	2L_6123429_6123434_+	1	1	1	0	stai	FBtr0333406|FBtr0079198|FBtr0304908|FBtr0079197|FBtr0079196	6123063|6123063|6123063|6123063|6123063	6123899|6123899|6124653|6124653|6123899	2L	+	6123414	6123445	3'utr	stai	FlyBase	G2301.1	AGCCTATGCAAGTTGAATGCATGCCTGTCATT	7	6123431	0.706712033	4	6	45	0.9	0.653212514	0	0.285714286	0.5	7	0	1	9	2L:6123414-6123445	6	stai	FBtr0079198|FBtr0304908|FBtr0079197|FBtr0079196|FBtr0333406	6123063|6123063|6123063|6123063|6123063	6123899|6124653|6124653|6123899|6123899	AATGCA	6mer2-7	dme-miR-33-5p
0.01	dme-miR-252-5p	6mer3-8	GTACTT	2L	6332132	6332137	+	2L_6332132_6332137_+	1	1	1	0	PDZ-GEF	FBtr0333242	6330837	6332789	2L	+	6332079	6332185	3'utr	PDZ-GEF	FlyBase	G2343.1	AAATCAAATCAAACGATATTGGATATGCTATATATGTATACATTGTGCTCTTTGTACTTTTAAGTTAGACTAAATACCAAATTTGCTTTTTAAGGCTTAAGAAAAAC	82	6332161	0.991359336	19	77	828	0.949494949	1.672097858	0.262626263	0.170731707	0.313131313	82	4	1	94	2L:6332079-6332185	6	PDZ-GEF	FBtr0333242	6330837	6332789	GTACTT	6mer3-8	dme-miR-252-5p
0.01	dme-miR-980-3p	7mer-m8	GGCAGCT	2L	6333148	6333154	-	2L_6333148_6333154_-	0.658999068	0.658999068	0.658999068	0	Pez	FBtr0331226|FBtr0079284	6332879|6332879	6333292|6333292	2L	-	6333124	6333235	3'utr	Pez	FlyBase	G8066.1	TTGTTTATATCGAACAAATTTCCTTTAGTTCTCGTTTTAAAAAATCAGTACAACTCCGTTCAGCAATTTTATATTTCTACTGGCAGCTGTTGTCCCTATAATCGTTAAATTT	483	6333155	0.990083965	23	458	4598	0.953982301	2.129528774	0.02300885	0.144927536	0.269026549	483	23	3	539	2L:6333124-6333235	7	Pez	FBtr0079284|FBtr0331226	6332879|6332879	6333292|6333292	GGCAGCT	7mer-m8	dme-miR-980-3p
0.01	dme-miR-9b-5p,dme-miR-9c-5p	8mer-A1	ACCAAAGA	2L	6415192	6415199	+	2L_6415192_6415199_+	0.643565344	0.643565344	0.643565344	0	CG13982	FBtr0079256	6414070	6415335	2L	+	6415167	6415298	3'utr	CG13982	FlyBase	G2382.1	TTGTAAATTTTTAAGTTTAACTGATACCAAAGATTTATTTTGAAACTTGAATGTTACTCTCCATAGACTACATACTAGTATTTAAGTACGTTCACTATTTTCGCTGCACAGTAAATGTCATTTATTTGTGTC	115	6415191	0.903363832	21	113	864	0.984732824	2.11058971	0.022900763	0.113043478	0.221374046	115	2	0	129	2L:6415167-6415298	8	CG13982	FBtr0079256	6414070	6415335	ACCAAAGA	8mer-A1	dme-miR-9b-5p,dme-miR-9c-5p
0.01	dme-miR-283-5p	8mer-A1	TGATATTA	2L	6426138	6426145	+	2L_6426138_6426145_+	0.379009922	0.592183919	0.48559692	0.150736781	Fic	FBtr0079257	6426121	6426371	2L	+	6426095	6426150	stop_codon	Fic	FlyBase	G2390.1	CGAATCCGGATCTGGAGATCTACCGTGACCCATCTAGATGCATTGATATTAGACAA	27	6426136	0.722737755	9	27	167	1	1.491361694	0	0.148148148	0.258064516	27	0	0	31	2L:6426095-6426150	8	Fic	FBtr0079257	6426121	6426371	TGATATTA	8mer-A1	dme-miR-283-5p
0.01	dme-miR-11-3p,dme-miR-308-3p	7mer-m8	CTGTGAT	2L	6426260	6426266	+	2L_6426260_6426266_+	0.661615423	0.661615423	0.661615423	0	Fic	FBtr0079257|FBtr0079257	6426121|6426121	6426371|6426371	2L	+	6426243	6426308	3'utr	Fic	FlyBase	G2392.1	AAAATAACGATGTAATTCTGTGATCATATTTAAGCTAAAAGACAACCAAAAAATGTACATAATGCA	237	6426259	0.854317163	13	218	1974	0.93220339	1.962211439	0.06440678	0.219409283	0.372881356	237	18	2	275	2L:6426243-6426308	7	Fic	FBtr0079257|FBtr0079257	6426121|6426121	6426371|6426371	CTGTGAT	7mer-m8	dme-miR-11-3p,dme-miR-308-3p
0.01	dme-miR-317-3p	6mer3-8	TGTGTT	2L	6449682	6449687	-	2L_6449682_6449687_-	1	1	1	0	retm	FBtr0079272|FBtr0339788|FBtr0329951	6448804|6448462|6448804	6449851|6449851|6449707	2L	-	6449615	6449702	3'utr	retm	FlyBase	G8130.1	AAAGTGGTAATATCTTGTGTTTTAGTTGTCTTTAGTTGTTTAGCAGAATGTTAGTTTGATTTTAAATTGTATTTAGCTCAAATAGGCC	62	6449688	0.71880178	19	57	754	0.909090909	1.146128036	0.324675325	0.193548387	0.350649351	62	3	4	70	2L:6449615-6449702	6	retm	FBtr0079272|FBtr0339788|FBtr0329951	6448804|6448462|6448804	6449851|6449851|6449707	TGTGTT	6mer3-8	dme-miR-317-3p
0.01	dme-miR-11-3p,dme-miR-308-3p	6mer3-8	CTGTGA	2L	6458922	6458927	+	2L_6458922_6458927_+	1	1	1	0	frj	FBtr0079258|FBtr0079258|FBtr0079259|FBtr0079259	6458584|6458584|6458584|6458584	6459008|6459008|6459008|6459008	2L	+	6458778	6458990	3'utr	frj	FlyBase	G2401.2	TGGTCTTGTTACGCCTTCTACCCGCTTCCATCCGCACTTCTTCTGGGGAAGGTGATGATATTGATATGGATAAAATCTAAAATTAGATGCTAAAAAGTTACTAAAGAAATTTTATTATAGATATACATATATTTTAACCAAAGCCTGTGAAATTGGAGTCAAAAGTTATAGAAATATAAAATCCCAATATGATCATTCAATTGAAAACTATAA	337	6458931	0.821206713	30	324	1929	0.968992248	1.728933228	0.175710594	0.127596439	0.240310078	337	6	6	375	2L:6458778-6458990	6	frj	FBtr0079259|FBtr0079259|FBtr0079258|FBtr0079258	6458584|6458584|6458584|6458584	6459008|6459008|6459008|6459008	CTGTGA	6mer3-8	dme-miR-11-3p,dme-miR-308-3p
0.01	dme-miR-252-5p	8mer-A1	GTACTTAA	2L	6468697	6468704	-	2L_6468697_6468704_-	0.632019044	0.632019044	0.632019044	0	mmy	FBtr0079268|FBtr0339787|FBtr0079269	6468589|6468536|6468536	6468844|6468844|6468844	2L	-	6468649	6468754	3'utr	mmy	FlyBase	G8151.1	TTTATGATTCCCCAAACTGTAGTTAGTGCACGGAAATTCCATTGATTTCAGTACTTAAAGGAGACTTGTAAAAATTTGTTACCTATTGTGTCCGTTGATTTATTTT	30	6468712	0.818240221	15	30	265	1	1.556302501	0.305555556	0.166666667	0.305555556	30	0	0	36	2L:6468649-6468754	8	mmy	FBtr0079269|FBtr0339787|FBtr0079268	6468536|6468536|6468589	6468844|6468844|6468844	GTACTTAA	8mer-A1	dme-miR-252-5p
0.01	dme-miR-14-3p	7mer-A1	AGACTGA	2L	6468812	6468818	-	2L_6468812_6468818_-	0.823349562	0.823349562	0.823349562	0	mmy	FBtr0079268|FBtr0339787|FBtr0079269	6468589|6468536|6468536	6468844|6468844|6468844	2L	-	6468788	6468947	stop_codon	mmy	FlyBase	G8152.1	CACCTACGCCGGCGAGAATCTCGCCTCGCATGTGGAGGGCAAGTCGTTCACCAGTCCCGTCTACCTGCGGGACAGCCGCGATCCCTTGCACGGACACCTTTAAGATGTAGGGGATCTGCATGGACGCATAGACTGATGGACGGATAGTAGTCGTTTCGAT	497	6468811	0.8549048	13	488	1787	0.982200647	2.306067436	0.283171521	0.197183099	0.354368932	497	9	2	607	2L:6468788-6468947	7	mmy	FBtr0079269|FBtr0339787|FBtr0079268	6468536|6468536|6468589	6468844|6468844|6468844	AGACTGA	7mer-A1	dme-miR-14-3p
0.01	dme-miR-965-3p	7mer-m8	TACGCTT	2L	6474632	6474638	-	2L_6474632_6474638_-	0.620203206	0.620203206	0.620203206	0	CG9536	FBtr0079267|FBtr0303229	6474436|6474436	6474798|6474798	2L	-	6474610	6474704	3'utr	CG9536	FlyBase	G8162.1	CGTACCCCCCATCAGTGTTCCCATTTTGTAATTACCGTTCGTGTGTTTCGTAGTGTCCTGTAGACTTACGCTTGCTTGCTGCGCACACCGCCGGC	44	6474639	0.985849807	16	41	374	0.921568627	1.194976603	0.254901961	0.136363636	0.254901961	44	2	2	47	2L:6474610-6474704	7	CG9536	FBtr0303229|FBtr0079267	6474436|6474436	6474798|6474798	TACGCTT	7mer-m8	dme-miR-965-3p
0.01	dme-bantam-3p	6mer3-8	TGATCT	2L	6474746	6474751	-	2L_6474746_6474751_-	1	1	1	0	CG9536	FBtr0079267|FBtr0303229	6474436|6474436	6474798|6474798	2L	-	6474710	6474774	3'utr	CG9536	FlyBase	G8163.1	TGAATTTTTGATATTTAAACGAATGATCTAATGATTTACGCCCATGTTTTGTATGATTCTGCATC	47	6474751	0.82828254	11	47	400	1	1.740362689	0.109090909	0.127659574	0.254545455	47	0	0	55	2L:6474710-6474774	6	CG9536	FBtr0303229|FBtr0079267	6474436|6474436	6474798|6474798	TGATCT	6mer3-8	dme-bantam-3p
0.01	dme-miR-8-3p	7mer-A1	AGTATTA	2L	6496169	6496175	+	2L_6496169_6496175_+	0.823349562	0.823349562	0.823349562	0	CG31638	FBtr0113411|FBtr0079262	6496119|6496064	6496988|6496988	2L	+	6496104	6496177	3'utr	CG31638	FlyBase	G2444.1	AGGGTAACAGCGACTAGGATAACCAGACAAAAGACATTTGAGAGACATTAATGGTATTAACCTTAAGTATTAAT	27	6496141	0.960003618	11	27	137	1	1.505149978	0.21875	0.185185185	0.3125	27	0	0	32	2L:6496104-6496177	7	CG31638	FBtr0079262|FBtr0113411	6496064|6496119	6496988|6496988	AGTATTA	7mer-A1	dme-miR-8-3p
0.01	dme-miR-970-3p	8mer-A1	TCTTATGA	2L	6496452	6496459	+	2L_6496452_6496459_+	0.630790616	0.630790616	0.630790616	0	CG31638	FBtr0113411|FBtr0079262	6496119|6496064	6496988|6496988	2L	+	6496441	6496492	3'utr	CG31638	FlyBase	G2447.1	GCTGGCCATATTCTTATGAGCTTAACCCGCAGCTAAGACGGTTGTTAGGAGG	15	6496451	0.779152902	4	14	102	0.9375	1.176091259	0.3125	0.066666667	0.125	15	1	0	15	2L:6496441-6496492	8	CG31638	FBtr0079262|FBtr0113411	6496064|6496119	6496988|6496988	TCTTATGA	8mer-A1	dme-miR-970-3p
0.01	dme-miR-263a-5p	6mer3-8	GTGCCA	2L	6496629	6496634	+	2L_6496629_6496634_+	1	0.999999531	0.999999766	3.54E-07	CG31638	FBtr0113411|FBtr0079262	6496119|6496064	6496988|6496988	2L	+	6496612	6496639	3'utr	CG31638	FlyBase	G2449.1	TTGCGGAATAGCATTTAGTGCCAGAAAT	14	6496630	0.907088606	2	14	71	1	1.278753601	0.315789474	0.285714286	0.473684211	14	0	0	19	2L:6496612-6496639	6	CG31638	FBtr0079262|FBtr0113411	6496064|6496119	6496988|6496988	GTGCCA	6mer3-8	dme-miR-263a-5p
0.01	dme-bantam-3p	6mer3-8	TGATCT	2L	6496814	6496819	+	2L_6496814_6496819_+	1	1	1	0	CG31638	FBtr0113411|FBtr0079262	6496119|6496064	6496988|6496988	2L	+	6496745	6496825	3'utr	CG31638	FlyBase	G2450.1	ATTTTTGCAGTTGCCTAGTCCGAAATTCTTTTAGTTTTTCAAAAGTCTATCGATATTCAGCGGCATAGTTGATCTTTTACA	30	6496821	0.977348276	9	28	235	0.928571429	1.290034611	0	0.3	0.5	30	2	1	39	2L:6496745-6496825	6	CG31638	FBtr0079262|FBtr0113411	6496064|6496119	6496988|6496988	TGATCT	6mer3-8	dme-bantam-3p
0.01	dme-miR-965-3p	7mer-A1	ACGCTTA	2L	6564093	6564099	+	2L_6564093_6564099_+	0.823349562	0.823349562	0.823349562	0	Ent2	FBtr0079290|FBtr0343158	6564072|6564072	6564396|6564709	2L	+	6564077	6564117	3'utr	Ent2	FlyBase	G2469.1	TACATTTATTAGTATGACGCTTACTAACAATTTTCATTGTT	9	6564091	0.987977865	4	9	79	1	1	0	0.111111111	0.2	9	0	0	10	2L:6564077-6564117	7	Ent2	FBtr0079290|FBtr0343158	6564072|6564072	6564396|6564709	ACGCTTA	7mer-A1	dme-miR-965-3p
[truncated: 19,443 more rows]
[truncated: 38 more columns]
