# Supplementary material for: Global identification of functional microRNA-mRNA interactions in Drosophila
Source: Nat Commun. 2019 Apr 9;10:1626. doi: 10.1038/s41467-019-09586-z (PMC6456604; doi:10.1038/s41467-019-09586-z)
Supplement: Supplementary file 14 — Supplementary Data 11 [file 41467_2019_9586_MOESM14_ESM.txt]

# High Confidence miRNA target set nucleation bulge sites: Reproducible bulge miRNA binding sites for the top30 CLIP-detected miRNAs. Called: using microMUMMIE on PARalyzer-derived cluster for AGO1 PARCLIP replicates 1 and 2 separately and restricted to 3'UTR cooridnates
# microMUMMIE variance levels indicate stringency levels ( most 0.5 > 0.25 > 0.2 > 0.15 > 0.1 > 0.01 least)
# Results shown in Supplemental Figure S4H are based on predictions at microMUMMIE var 0.01 (n=5026 seeds from Table S10 and n=696 bulge sites from this table)
# Note, These bulge sites are selected to have no otherseed-based miRNA binding site present in the same 3'UTR cluster given the top 30 CLIP-enriched miRNA (= restricted to orphan cluster). However, please be aware that some cluster here do have miRNA seed based target site predictions when including more miRNAs (e.g. Comprehensive miRNA Target set of top 59 miRNAs)
microMUMMIE_var	miRNA_R1	type_R1	seq_R1	Chr	start	end	strand	info	porbability_R1	porbability_R2	porbability_mean	porbability_sd	gene_R1	transcriptid_R1	utr_start_R1	utr_end_R1	Chr_cluster_R1	Strand_cluster_R1	Start_cluster_R1	End_cluster_R1	Aligned_to_cluster_R1	GeneName_cluster_R1	AnnotationSource_R1	ClusterID_R1	ClusterSequence_R1	ReadCount_cluster_R1	ModeLocation_R1	ModeScore_R1	ConversionLocationCount_R1	ConversionEventCount_R1	NonConversionEventCount_R1	T2Cfraction_R1	ConversionSpecificity_R1	endG_fraction_R1	RedundantSeqFraction_R1	RedundantCopyFraction_R1	UniqueReads_R1	None_R1	Other_1_R1	T2C_1_R1	Link_R1	overlap_mirTOcluster_R1	gene_R2	transcriptid_R2	utr_start_R2	utr_end_R2	seq_R2	type_R2	miRNA_R2
0.01	dme-miR-11-3p,dme-miR-308-3p	bulgeI	TGGTGAT	2L	10256452	10256458	-	2L_10256452_10256458_-	1	1	1	0	Pten	FBtr0089901|FBtr0089905	10256317|10256317	10257117|10257117	2L	-	10256423	10256495	stop_codon	Pten	FlyBase	G9591.2	TACCTGTAATCAATGCTTATTACGGACTTATAATTCTTGGTGATTTAGCAAAGTAATTAAAATTGCTAAGTAA	157	10256451	0.768904303	13	153	1448	0.983425414	1.949390007	0.116022099	0.127388535	0.243093923	157	2	1	178	2L:10256423-10256495	7	Pten	FBtr0089901|FBtr0089905	10256317|10256317	10257117|10257117	TGGTGAT	bulgeI	dme-miR-11-3p,dme-miR-308-3p
0.01	dme-miR-275-3p,dme-miR-306-5p	bulgeI	TAACCTG	2L	10392563	10392569	+	2L_10392563_10392569_+	1	1	1	0	da	FBtr0080008|FBtr0332196|FBtr0332195	10392193|10392193|10392193	10392787|10392728|10393228	2L	+	10392533	10392593	3'utr	da	FlyBase	G3840.2	AACGATTGTATATAGCTGTTCCATTACGTTTAACCTGGGAAGATCTTTTTCGTTTTTTAGA	39	10392556	0.786825866	8	37	356	0.976744186	1.62324929	0.162790698	0.102564103	0.186046512	39	1	0	42	2L:10392533-10392593	7	da	FBtr0080008|FBtr0332196|FBtr0332195	10392193|10392193|10392193	10392787|10392728|10393228	TAACCTG	bulgeI	dme-miR-275-3p,dme-miR-306-5p
0.01	dme-miR-283-5p	bulgeI	GAATATT	2L	10392825	10392831	+	2L_10392825_10392831_+	1	1	1	0	da	FBtr0332195	10392193	10393228	2L	+	10392796	10392906	3'utr	da	FlyBase	G3843.1	TTACAATGTTCTTCTTATGTGATTACAGAGAATATTTGCACATTGCTGCGGTAACCACGGAATTAATCGTTATCTAAGATTAGCTGGTAATTGTTGTAGTATCTTAAGGCT	16	10392831	0.985767187	9	16	135	1	1.322219295	0.285714286	0.25	0.428571429	16	0	0	21	2L:10392796-10392906	7	da	FBtr0332195	10392193	10393228	GAATATT	bulgeI	dme-miR-283-5p
0.01	dme-miR-970-3p	bulgeI	CTTTATG	2L	10740631	10740637	+	2L_10740631_10740637_+	1	1	1	0	CG12299	FBtr0080113	10740097	10740762	2L	+	10740607	10740649	3'utr	CG12299	FlyBase	G3950.1	ACATTTTGTTAGTATTAAGCCCTACTTTATGCTGCTCATTTTA	29	10740635	0.956028688	5	29	284	1	1.505149978	0	0.103448276	0.1875	29	0	0	32	2L:10740607-10740649	7	CG12299	FBtr0080113	10740097	10740762	CTTTATG	bulgeI	dme-miR-970-3p
0.01	dme-miR-980-3p	bulgeI	GCCAGCT	2L	11796556	11796562	-	2L_11796556_11796562_-	1	0.999969343	1.00E+00	2.17E-05	crol	FBtr0335475|FBtr0305262|FBtr0335474|FBtr0335473|FBtr0335476|FBtr0080261|FBtr0080260|FBtr0080263|FBtr0080262	11794325|11795170|11794325|11794325|11795167|11795494|11794325|11795170|11795170	11797124|11797124|11797124|11797124|11797124|11797124|11797124|11797124|11797124	2L	-	11796146	11796593	3'utr	crol	FlyBase	G10120.1	AAATTAAACACTCCTCAATTAGTCTGCCGCCGCCAGCTTTAACGTGCAATACGAATCATCTCATAGTTTGTTCTTGGTATCTCTCCCTTTTATGTGTATCTTTAATGCTTAGGCGCTTAGCGTCTAATTTTATTCACGTGTTTTCTACATTTTTGAAATGTGTGCCAGGCGGCGCGTGACTTTGTTTGGGTCGATCGATATGGTTTTTGTGATATCCGATTGTTCCTTAGCTGCGCTCAGTGAATCAAATGGATCCGAAGACCAATCCGTCTCAGGCAATTTTCTCGCTAGACACTTAAAGTTAAGGGGTTTTTGTTGCCGTAACCAGCAGAAGCGCACCATCTTGTATTTTTATTGTGTTTTGACTAAGTTATGATTATATCCATATGGAGCGACATT…	299	11796538	0.858632965	74	284	2847	0.953678474	1.765916794	0.307901907	0.190635452	0.340599455	299	12	5	350	2L:11796146-11796593	7	crol	FBtr0335475|FBtr0080261|FBtr0080260|FBtr0305262|FBtr0080263|FBtr0335474|FBtr0080262|FBtr0335473|FBtr0335476	11794325|11795494|11794325|11795170|11795170|11794325|11795170|11794325|11795167	11797124|11797124|11797124|11797124|11797124|11797124|11797124|11797124|11797124	GCCAGCT	bulgeI	dme-miR-980-3p
0.01	dme-miR-275-3p,dme-miR-306-5p	bulgeI	TAACCTG	2L	12407127	12407133	-	2L_12407127_12407133_-	1	1	1	0	vir-1	FBtr0080391|FBtr0334762	12406992|12406992	12407178|12407178	2L	-	12407099	12407145	3'utr	vir-1	FlyBase	G10260.1	TTGAAAGACATTTAACCTGGAAATGCTTGGCAAGCGCTCTACTAACC	8	12407122	0.790009173	3	4	43	0.666666667	0.77815125	0.111111111	0.125	0.222222222	8	3	0	6	2L:12407099-12407145	7	vir-1	FBtr0334762|FBtr0080391	12406992|12406992	12407178|12407178	TAACCTG	bulgeI	dme-miR-275-3p,dme-miR-306-5p
0.01	dme-miR-11-3p,dme-miR-308-3p	bulgeI	TGGTGAT	2L	13013314	13013320	-	2L_13013314_13013320_-	1	1	1	0	CG9934	FBtr0080428	13013274	13013614	2L	-	13013304	13013357	3'utr	CG9934	FlyBase	G10385.1	GAAAAAAACGACACAATACCGAGTTGTGCGGGTAATTTGGTGATTTAAAAAATT	15	13013321	0.981231346	6	14	99	1	1.230448921	0.529411765	0.133333333	0.235294118	15	0	0	17	2L:13013304-13013357	7	CG9934	FBtr0080428	13013274	13013614	TGGTGAT	bulgeI	dme-miR-11-3p,dme-miR-308-3p
0.01	dme-miR-277-3p	bulgeI	GCCATTT	2L	13363582	13363588	-	2L_13363582_13363588_-	1	1	1	0	Nnp-1	FBtr0080473	13363306	13364012	2L	-	13363539	13363633	3'utr	Nnp-1	FlyBase	G10557.1	TCTTTTAGTAGTTACAATTACGACTTAAAATACTATTGCTTGTAGGCCATTTTATGTTCAAGCTATCCTCTGATCTGAGTTGAAATAAAAGCAAA	54	13363616	0.973019776	11	48	428	0.907692308	1.469822016	0.107692308	0.203703704	0.338461538	54	5	1	59	2L:13363539-13363633	7	Nnp-1	FBtr0080473	13363306	13364012	GCCATTT	bulgeI	dme-miR-277-3p
0.01	dme-miR-8-3p	bulgeI	AGGTATT	2L	13503220	13503226	-	2L_13503220_13503226_-	1	1	1	0	B4	FBtr0080513|FBtr0332509|FBtr0080514	13502654|13500622|13502654	13504503|13504503|13504503	2L	-	13503161	13503249	3'utr	B4	FlyBase	G10605.2	ATGGAAATCTTAGTTCAAACCTAAGGTATTATTAGCTCGTAGGCAATCAACAAGTCAAATCAAATCATAAGCGATATACATCTATATAT	53	13503228	0.921678178	14	48	369	0.938461538	1.785329835	0.184615385	0.20754717	0.353846154	53	4	0	61	2L:13503161-13503249	7	B4	FBtr0080513|FBtr0080514|FBtr0332509	13502654|13502654|13500622	13504503|13504503|13504503	AGGTATT	bulgeI	dme-miR-8-3p
0.01	dme-bantam-3p	bulgeI	GAATCTC	2L	13790394	13790400	+	2L_13790394_13790400_+	1	1	1	0	CG31731	FBtr0110941	13790300	13790562	2L	+	13790360	13790439	3'utr	CG31731	FlyBase	G4546.1	ATTTCATTATTTCCCTCAAATATGGAACTTTTATGAATCTCTATCCGGTGGGAATAATCTACTTAATGTATTTAGGGACT	81	13790393	0.988732859	11	76	714	0.9375	1.954242509	0.197916667	0.172839506	0.302083333	81	6	0	90	2L:13790360-13790439	7	CG31731	FBtr0110941	13790300	13790562	GAATCTC	bulgeI	dme-bantam-3p
0.01	dme-miR-252-5p	bulgeI	TAACTTA	2L	15756146	15756152	-	2L_15756146_15756152_-	1	1	1	0	Gli	FBtr0343721|FBtr0080768|FBtr0080769|FBtr0080767|FBtr0080765	15756000|15756000|15756000|15756000|15756000	15757095|15757095|15757095|15757095|15757095	2L	-	15756130	15756177	3'utr	Gli	FlyBase	G10843.1	TACAAAATCAGTGTGAACCGTCCAATAACTTATGTTTTCAAAAGTGTA	15	15756164	0.958163445	4	14	73	0.941176471	1.204119983	0	0.133333333	0.235294118	15	1	0	16	2L:15756130-15756177	7	Gli	FBtr0080767|FBtr0343721|FBtr0080768|FBtr0080765|FBtr0080769	15756000|15756000|15756000|15756000|15756000	15757095|15757095|15757095|15757095|15757095	TAACTTA	bulgeI	dme-miR-252-5p
0.01	dme-miR-317-3p	bulgeI	GTTGTTC	2L	16260068	16260074	-	2L_16260068_16260074_-	1	1	1	0	twe	FBtr0331444|FBtr0080855|FBtr0331446|FBtr0331445	16259875|16259412|16259875|16259412	16260224|16260224|16260224|16260224	2L	-	16260045	16260091	3'utr	twe	FlyBase	G10871.1	GGTTCATTTCTTGTTGCGTTGTTCAAATGTTGTGAAAGCACTTTATA	19	16260062	0.984895325	4	19	164	1	1.361727836	0.652173913	0.210526316	0.347826087	19	0	0	23	2L:16260045-16260091	7	twe	FBtr0331444|FBtr0331446|FBtr0080855|FBtr0331445	16259875|16259875|16259412|16259412	16260224|16260224|16260224|16260224	GTTGTTC	bulgeI	dme-miR-317-3p
0.01	dme-miR-14-3p	bulgeI	AGGACTG	2L	16887389	16887395	-	2L_16887389_16887395_-	1	1	1	0	CG6115	FBtr0345447|FBtr0080959	16887107|16887123	16887461|16887461	2L	-	16887358	16887417	3'utr	CG6115	FlyBase	G11093.1	CGGAAATCGCTGCAAAAACTCAAGGACTGATGCTGTGGATCGGGGGGAGCACGAAGAAGG	320	16887387	0.953226922	7	316	1427	0.983651226	2.256477206	0.049046322	0.125	0.237057221	320	5	1	361	2L:16887358-16887417	7	CG6115	FBtr0080959|FBtr0345447	16887123|16887107	16887461|16887461	AGGACTG	bulgeI	dme-miR-14-3p
0.01	dme-miR-276a-3p	bulgeI	GTTTCCT	2L	1716481	1716487	-	2L_1716481_1716487_-	1	1	1	0	Rim2	FBtr0306167|FBtr0305618	1716242|1716242	1717102|1717102	2L	-	1716444	1716877	3'utr	Rim2	FlyBase	G6845.2	AAGAAAAAACCAATAATGGGAAACACGCACCAGGATCGAAGTGCACCATCCACACCCTAAACCCACTTGCTGCATGCCACAGAAGGATGTGGTATGCCACCGCAGGGCGAAACGTTATCAAAATTTGAAAAGGCTGCTATTTAGTTAAAGTTACAATATATATTGAGTGTATAAATGTGGTTGATACTTGGATAATATAGTGTACATAGGACTCGATTCGCTCAGAGTGCATTGTAAATAGTTAAAGAGTGAGTTCGCTGGCGTAGTTTTCTTAGTTGTAAGCACAAAATGTTGAATCGGCCGCAGTTGCCAGTAGATGCCGCTAAATATATATATATATAGATATAAAGCCGACCGATCCGATTCGTAAACTGTAAAAGTTTCCGTTAAGTTTCCTCA…	656	1716485	0.997252881	77	585	5290	0.888020833	1.833784375	0.203125	0.149390244	0.2734375	656	77	9	682	2L:1716444-1716877	7	Rim2	FBtr0305618|FBtr0306167	1716242|1716242	1717102|1717102	GTTTCCT	bulgeI	dme-miR-276a-3p
0.01	dme-miR-305-5p	bulgeI	GTTACAA	2L	1716722	1716728	-	2L_1716722_1716728_-	1	1	1	0	Rim2	FBtr0306167|FBtr0305618	1716242|1716242	1717102|1717102	2L	-	1716444	1716877	3'utr	Rim2	FlyBase	G6845.2	AAGAAAAAACCAATAATGGGAAACACGCACCAGGATCGAAGTGCACCATCCACACCCTAAACCCACTTGCTGCATGCCACAGAAGGATGTGGTATGCCACCGCAGGGCGAAACGTTATCAAAATTTGAAAAGGCTGCTATTTAGTTAAAGTTACAATATATATTGAGTGTATAAATGTGGTTGATACTTGGATAATATAGTGTACATAGGACTCGATTCGCTCAGAGTGCATTGTAAATAGTTAAAGAGTGAGTTCGCTGGCGTAGTTTTCTTAGTTGTAAGCACAAAATGTTGAATCGGCCGCAGTTGCCAGTAGATGCCGCTAAATATATATATATATAGATATAAAGCCGACCGATCCGATTCGTAAACTGTAAAAGTTTCCGTTAAGTTTCCTCA…	656	1716739	0.997252881	77	585	5290	0.888020833	1.833784375	0.203125	0.149390244	0.2734375	656	77	9	682	2L:1716444-1716877	7	Rim2	FBtr0306167|FBtr0305618	1716242|1716242	1717102|1717102	GTTACAA	bulgeI	dme-miR-305-5p
0.01	dme-miR-970-3p	bulgeI	CTTTATG	2L	1717031	1717037	-	2L_1717031_1717037_-	1	1	1	0	Rim2	FBtr0077910|FBtr0306167|FBtr0305618	1716897|1716242|1716242	1717102|1717102|1717102	2L	-	1717020	1717129	stop_codon	Rim2	FlyBase	G6847.1	AAATCGAACGAGTTCTACGACTTTTAGATGCCTTTCAAAGGACTGGAGAAGGAGTAACCCAATCTGTGCATATGTAGACGCGACTGCTGCAACTTTATGTAATTTTATCC	463	1717067	0.832347622	23	421	2877	0.911926606	1.851258349	0.357798165	0.153347732	0.280733945	463	42	6	497	2L:1717020-1717129	7	Rim2	FBtr0306167|FBtr0305618|FBtr0077910	1716242|1716242|1716897	1717102|1717102|1717102	CTTTATG	bulgeI	dme-miR-970-3p
0.01	dme-miR-970-3p	bulgeI	CTTTATG	2L	17370336	17370342	-	2L_17370336_17370342_-	1	1	1	0	Lrch	FBtr0339797	17368740	17370818	2L	-	17370262	17370339	3'utr	Lrch	FlyBase	G11119.1	TATGACTATGATGACTATGACTAATAATGACTGTTTTAATTTAATAGATTTTATAATAATCTCCGGACTAAACATTAA	27	17370314	0.865440668	10	27	230	1	1.602059991	0.1	0.333333333	0.55	27	0	0	40	2L:17370262-17370339	4	Lrch	FBtr0339797	17368740	17370818	CTTTATG	bulgeI	dme-miR-970-3p
0.01	dme-bantam-3p	bulgeI	GAATCTC	2L	17413337	17413343	-	2L_17413337_17413343_-	1	1	1	0	Dif	FBtr0081009|FBtr0081008|FBtr0301578	17413246|17413246|17413246	17413514|17413514|17413514	2L	-	17413266	17413379	3'utr	Dif	FlyBase	G11138.1	TTACCGCAATGTACATAAATTTAATGAGGGAAATGCGAATCTCATTGCCCGATGCCTTGTTACGACTTTTCGTTATTGACAAAAGTGAATTGAAAATGATTATTGTTTAAATAA	26	17413335	0.979002354	14	25	172	0.966666667	1.462397998	0.4	0.153846154	0.266666667	26	1	0	29	2L:17413266-17413379	7	Dif	FBtr0301578|FBtr0081009|FBtr0081008	17413246|17413246|17413246	17413514|17413514|17413514	GAATCTC	bulgeI	dme-bantam-3p
0.01	dme-miR-277-3p	bulgeI	GCCATTT	2L	17974539	17974545	+	2L_17974539_17974545_+	1	1	1	0	CG5674	FBtr0081021|FBtr0081022|FBtr0290267|FBtr0340182	17973392|17972122|17973392|17973392	17974868|17974868|17974868|17974868	2L	+	17974532	17974600	3'utr	CG5674	FlyBase	G5047.1	AGTAGACGCCATTTTAAAAATGCCGATACGTATTATGTTGCGTTACGCAATCCGCATTACGTTTCTTAA	17	17974567	0.985719107	6	15	123	0.952380952	1.301029996	0.285714286	0.176470588	0.333333333	17	1	0	20	2L:17974532-17974600	7	CG5674	FBtr0340182|FBtr0081021|FBtr0081022|FBtr0290267	17973392|17973392|17972122|17973392	17974868|17974868|17974868|17974868	GCCATTT	bulgeI	dme-miR-277-3p
0.01	dme-miR-965-3p	bulgeI	ACCGCTT	2L	18532531	18532537	-	2L_18532531_18532537_-	1	1	1	0	Pde11	FBtr0303163|FBtr0343830	18532023|18532023	18534130|18533334	2L	-	18532494	18532582	3'utr	Pde11	FlyBase	G11323.1	TTATCTCTATGGGTACCAAAAGTCTAACTTTAGTAGCATTAACCAACCGCTTAGTGATGATGTTAGCTGTCAAGTAACGAGAAACCGAT	30	18532532	0.980472453	8	30	212	1	1.612783857	0.073170732	0.266666667	0.463414634	30	0	0	41	2L:18532494-18532582	7	Pde11	FBtr0343830|FBtr0303163	18532023|18532023	18533334|18534130	ACCGCTT	bulgeI	dme-miR-965-3p
0.01	dme-miR-2b-2-5p	bulgeI	TGGAAGA	2L	18599923	18599929	-	2L_18599923_18599929_-	1	1	1	0	CG10413	FBtr0343829|FBtr0081080	18599753|18599753	18600609|18600609	2L	-	18599921	18599982	3'utr	CG10413	FlyBase	G11352.1	TTGTGGTTGTAAAATTGATGATTTCATATTGCACTTAGTTTGTAATCCATTTTTGGAAGACC	13	18599943	0.991598997	8	12	138	0.928571429	1.113943352	0.071428571	0.076923077	0.142857143	13	1	0	13	2L:18599921-18599982	7	CG10413	FBtr0081080|FBtr0343829	18599753|18599753	18600609|18600609	TGGAAGA	bulgeI	dme-miR-2b-2-5p
0.01	dme-bantam-3p	bulgeI	GAATCTC	2L	18698056	18698062	+	2L_18698056_18698062_+	1	1	1	0	CG10338	FBtr0081096|FBtr0343108	18697884|18697884	18698571|18698571	2L	+	18698034	18698104	3'utr	CG10338	FlyBase	G5104.1	ATTTACCTAGATTTAGCTTTGTGAATCTCGTTCGCACTTGAACATCTTCCAACTAACTCTGCCTTAGCACA	26	18698055	0.870797669	5	25	237	0.965517241	1.447158031	0.172413793	0.115384615	0.206896552	26	1	0	28	2L:18698034-18698104	7	CG10338	FBtr0081096|FBtr0343108	18697884|18697884	18698571|18698571	GAATCTC	bulgeI	dme-bantam-3p
0.01	dme-miR-8-3p	bulgeI	AGGTATT	2L	19173325	19173331	+	2L_19173325_19173331_+	1.000000001	1.000000001	1.000000001	0	brat	FBtr0081160	19171258	19179758	2L	+	19173232	19173383	3'utr	brat	FlyBase	G5286.1	TTAAAAGTAATCACTATGTATTTTTGTTGGTTTTGCTTGGAACGCGACGCGAACCCCGCCCCCTTGACCCCATTGACACGCCCACACGTAAGCAGGTATTAGATTTCTTGAATATAATTTAACAATATTGTATTAAACACGTAGTATTTAAC	40	19173320	0.981217009	21	37	265	0.891304348	1.612783857	0.195652174	0.125	0.239130435	40	5	0	41	2L:19173232-19173383	7	brat	FBtr0081160	19171258	19179758	AGGTATT	bulgeI	dme-miR-8-3p
0.01	dme-miR-190-5p	bulgeI	CAATATC	2L	19443004	19443010	-	2L_19443004_19443010_-	1	1	1	0	Hs2st	FBtr0081288	19442831	19443303	2L	-	19442990	19443028	3'utr	Hs2st	FlyBase	G11680.1	TAGCAACAATTGTCTGCACAATATCTCTATATGATTAGT	7	19443015	0.80241626	2	7	57	1	0.84509804	0	0	0	7	0	0	7	2L:19442990-19443028	7	Hs2st	FBtr0081288	19442831	19443303	CAATATC	bulgeI	dme-miR-190-5p
0.01	dme-bantam-3p	bulgeI	GAATCTC	2L	19502832	19502838	-	2L_19502832_19502838_-	1	1	1	0	CG10188	FBtr0329963|FBtr0081282|FBtr0081283	19502333|19502333|19502333	19503098|19503128|19503128	2L	-	19502807	19502903	3'utr	CG10188	FlyBase	G11736.1	ATCTTTAATTTAAGCAAACGTACTGTACTTAATGGTATTTCCTACGGACTCGCTATCAATCCAATGAATCTCAAACTGTTTAGTAATTTAGTTAACC	701	19502839	0.876314367	26	668	4415	0.951632406	1.992884745	0.223700121	0.14978602	0.279322854	701	33	7	787	2L:19502807-19502903	7	CG10188	FBtr0329963|FBtr0081283|FBtr0081282	19502333|19502333|19502333	19503098|19503128|19503128	GAATCTC	bulgeI	dme-bantam-3p
0.01	dme-miR-190-5p	bulgeI	CAATATC	2L	19502939	19502945	-	2L_19502939_19502945_-	1	1	1	0	CG10188	FBtr0081283|FBtr0081282|FBtr0329963	19502333|19502333|19502333	19503128|19503128|19503098	2L	-	19502915	19502954	3'utr	CG10188	FlyBase	G11736.2	CTACAATCCCAATATCGTACTGCCCATTTTAGGCTCAATA	9	19502926	0.622012767	5	8	55	1	1	0	0.111111111	0.2	9	0	0	10	2L:19502915-19502954	7	CG10188	FBtr0081283|FBtr0081282|FBtr0329963	19502333|19502333|19502333	19503128|19503128|19503098	CAATATC	bulgeI	dme-miR-190-5p
0.01	dme-bantam-3p	bulgeI	GAATCTC	2L	20867238	20867244	+	2L_20867238_20867244_+	1	1	1	0	CG9338	FBtr0081428|FBtr0333009	20867143|20867143	20867311|20867709	2L	+	20867199	20867286	3'utr	CG9338	FlyBase	G5730.1	TTGGGAAGCCAGACCCATGGAGCTGCTTTAGTCACCTTTGAATCTCTTGTAATTGTTACACCCTTTTAAACTGTTTTCGCCCACATTA	99	20867236	0.678330223	17	95	821	0.9609375	1.788875116	0.2734375	0.262626263	0.4296875	99	4	1	123	2L:20867199-20867286	7	CG9338	FBtr0081428|FBtr0333009	20867143|20867143	20867311|20867709	GAATCTC	bulgeI	dme-bantam-3p
0.01	dme-miR-965-3p	bulgeI	ACCGCTT	2L	21259204	21259210	+	2L_21259204_21259210_+	1	1	1	0	Hr39	FBtr0081481|FBtr0081479	21257828|21257828	21259675|21259675	2L	+	21259127	21259236	3'utr	Hr39	FlyBase	G5841.1	CTTTAATTTTCCTTTATCAGTTGTATCTATGAAACATGAGGATCTCAGTTCATATTGATCGTGTTCTTCTGCCGTACACCGCTTCTGTCCGTTAATGTAAACCATAAGTA	119	21259209	0.841998065	16	117	964	0.985294118	1.826074803	0.007352941	0.134453782	0.242647059	119	1	1	134	2L:21259127-21259236	7	Hr39	FBtr0081481|FBtr0081479	21257828|21257828	21259675|21259675	ACCGCTT	bulgeI	dme-miR-965-3p
0.01	dme-miR-965-3p	bulgeI	ACCGCTT	2L	22125086	22125092	+	2L_22125086_22125092_+	1	1	1	0	CG3651	FBtr0331655|FBtr0331656|FBtr0331657	22124938|22124938|22124938	22125151|22125120|22126614	2L	+	22125048	22125096	3'utr	CG3651	FlyBase	G6025.2	CTTCCATATTAAATCAGGTGATCGCATGGCCGTGACCCACCGCTTAAGT	194	22125074	0.884127704	9	193	704	0.99543379	2.338456494	0.155251142	0.097938144	0.200913242	194	1	0	218	2L:22125048-22125096	7	CG3651	FBtr0331655|FBtr0331657|FBtr0331656	22124938|22124938|22124938	22125151|22126614|22125120	ACCGCTT	bulgeI	dme-miR-965-3p
0.01	dme-miR-317-3p	bulgeI	GTTGTTC	2L	2359818	2359824	-	2L_2359818_2359824_-	1	1	1	0	Rab5	FBtr0077794|FBtr0330669|FBtr0077793|FBtr0077798|FBtr0077796|FBtr0330668|FBtr0077797|FBtr0077795|FBtr0330670	2359564|2359564|2359564|2359564|2359140|2359564|2359140|2359564|2359564	2360468|2360468|2360468|2360468|2360468|2360468|2360468|2360468|2360468	2L	-	2359791	2359862	3'utr	Rab5	FlyBase	G7028.1	GATTCTGAGCATTAAGTAAGGGGCAGATTCCAGTTGCAGTTGTTCTCAGCAGCGTTCCAAATAAAACAAACA	18	2359823	0.974259965	8	18	106	1	1.431363764	0.148148148	0.388888889	0.592592593	18	0	0	27	2L:2359791-2359862	7	Rab5	FBtr0077794|FBtr0330669|FBtr0077793|FBtr0077798|FBtr0077796|FBtr0330668|FBtr0077797|FBtr0077795|FBtr0330670	2359564|2359564|2359564|2359564|2359140|2359564|2359140|2359564|2359564	2360468|2360468|2360468|2360468|2360468|2360468|2360468|2360468|2360468	GTTGTTC	bulgeI	dme-miR-317-3p
0.01	dme-miR-970-3p	bulgeI	CTTTATG	2L	2422643	2422649	+	2L_2422643_2422649_+	1	1	1	0	CG9886	FBtr0335462|FBtr0077770	2422414|2422414	2424647|2422910	2L	+	2422622	2422648	3'utr	CG9886	FlyBase	G1241.1	AAATTCAAATAATTTTGTGATCTTTAT	5	2422635	0.798768526	4	5	49	1	0.698970004	0	0	0	5	0	0	5	2L:2422622-2422648	6	CG9886	FBtr0335462|FBtr0077770	2422414|2422414	2424647|2422910	CTTTATG	bulgeI	dme-miR-970-3p
0.01	dme-miR-276a-3p	bulgeI	GTTTCCT	2L	281940	281946	+	2L_281940_281946_+	1	1	1	0	smo	FBtr0078129	281513	282167	2L	+	281883	281986	3'utr	smo	FlyBase	G663.1	TCATCACCCCATCTAGCTTGTAAGCATTCGAATCTCTGTGTACGTTTGTGAATGACTGTTTCCTTAATCCTGGTACTCACGCCAAAGTAAATGCCAAAGAGGAT	94	281941	0.973217608	17	86	746	0.918181818	2.004321374	0.254545455	0.14893617	0.272727273	94	9	0	101	2L:281883-281986	7	smo	FBtr0078129	281513	282167	GTTTCCT	bulgeI	dme-miR-276a-3p
0.01	dme-miR-988-3p	bulgeI	CAAAGGG	2L	303259	303265	+	2L_303259_303265_+	1	1	1	0	Pi3K21B	FBtr0331205|FBtr0331206|FBtr0331208|FBtr0331207	302658|302658|302658|302658	303934|305233|305233|305233	2L	+	303255	303333	3'utr	Pi3K21B	FlyBase	G698.1	AAAACAAAGGGAAAACGTTTTCGGTGATCAATGTTTAACAGCTTGCTAGAAGCTCTTTGTAGAAGAACGAAATTTTCTA	42	303274	0.981139837	11	41	292	1	1.643452676	0.363636364	0.073170732	0.136363636	41	0	0	44	2L:303255-303333	7	Pi3K21B	FBtr0331205|FBtr0331206|FBtr0331208|FBtr0331207	302658|302658|302658|302658	303934|305233|305233|305233	CAAAGGG	bulgeI	dme-miR-988-3p
0.01	dme-miR-283-5p	bulgeI	GAATATT	2L	4479442	4479448	-	2L_4479442_4479448_-	1	1	1	0	dp	FBtr0332349|FBtr0332345|FBtr0332348|FBtr0332350|FBtr0332354|FBtr0305142|FBtr0332351|FBtr0332352	4477460|4477460|4477460|4477460|4477460|4477460|4477460|4477460	4479537|4479537|4479537|4479537|4479537|4479537|4479537|4479537	2L	-	4479434	4479465	3'utr	dp	FlyBase	G7512.1	GAAAAAGAAAAAATTGTGAATATTTGAAAGGC	12	4479452	0.966147962	3	12	68	1	1.204119983	0.375	0.333333333	0.5	12	0	0	16	2L:4479434-4479465	7	dp	FBtr0332354|FBtr0332348|FBtr0332351|FBtr0305142|FBtr0332349|FBtr0332352|FBtr0332350|FBtr0332345	4477460|4477460|4477460|4477460|4477460|4477460|4477460|4477460	4479537|4479537|4479537|4479537|4479537|4479537|4479537|4479537	GAATATT	bulgeI	dme-miR-283-5p
0.01	dme-miR-33-5p	bulgeI	AAATGCA	2L	6002416	6002422	+	2L_6002416_6002422_+	1	1	1	0	Tsp26A	FBtr0307300|FBtr0332600|FBtr0113024	6001736|6001736|6001736	6003738|6003738|6003738	2L	+	6002409	6002448	3'utr	Tsp26A	FlyBase	G2221.1	TATCTTGAAATGCAGCTGTGATATATTTTTAAAGAAAAGT	57	6002434	0.705512977	10	46	493	0.825	1.51851394	0.1125	0.263157895	0.475	57	13	1	66	2L:6002409-6002448	7	Tsp26A	FBtr0332600|FBtr0307300|FBtr0113024	6001736|6001736|6001736	6003738|6003738|6003738	AAATGCA	bulgeI	dme-miR-33-5p
0.01	dme-miR-263a-5p	bulgeI	TGGCCAT	2L	6096089	6096095	+	2L_6096089_6096095_+	1	1	1	0	Kr-h1	FBtr0344438|FBtr0344437	6095555|6095555	6096498|6096498	2L	+	6096034	6096120	3'utr	Kr-h1	FlyBase	G2289.1	AATAAGTTACGCGCATAACTACATATATACACATATTAATGAGAACGAAAAACCATGGCCATATTGGCGCTTAATATTTATAAAATA	36	6096089	0.92576977	8	35	126	0.951219512	1.591064607	0.12195122	0.138888889	0.243902439	36	2	0	39	2L:6096034-6096120	7	Kr-h1	FBtr0344438|FBtr0344437	6095555|6095555	6096498|6096498	TGGCCAT	bulgeI	dme-miR-263a-5p
0.01	dme-miR-283-5p	bulgeI	GAATATT	2L	6096293	6096299	+	2L_6096293_6096299_+	1	1	1	0	Kr-h1	FBtr0344438|FBtr0344437	6095555|6095555	6096498|6096498	2L	+	6096238	6096345	3'utr	Kr-h1	FlyBase	G2291.1	CTAAATAAGGGAAAACTGAGGAAAAAGGATCGGTAACTTTAATTTTACACACGGAGAATATTGAACTGATAAACAAGAAGAAAGCAAGCATAACTACGTTTATATACA	319	6096298	0.954860386	12	310	1424	0.975062344	1.814025507	0.02244389	0.194357367	0.359102244	319	5	5	391	2L:6096238-6096345	7	Kr-h1	FBtr0344438|FBtr0344437	6095555|6095555	6096498|6096498	GAATATT	bulgeI	dme-miR-283-5p
0.01	dme-miR-8-3p	bulgeI	AGGTATT	2L	6123615	6123621	+	2L_6123615_6123621_+	1	1	1	0	stai	FBtr0079198|FBtr0079197|FBtr0333406|FBtr0304908|FBtr0079196	6123063|6123063|6123063|6123063|6123063	6123899|6124653|6123899|6124653|6123899	2L	+	6123587	6123668	3'utr	stai	FlyBase	G2303.1	TTTTTTTTAATTACTGTGGCATCGACTGAGGTATTCTCAAAATAATAAGCACGCTGTATTTGCATCTATGAATGGCTTTCGC	64	6123601	0.686226188	14	59	418	0.934210526	1.550228353	0.065789474	0.15625	0.289473684	64	4	1	71	2L:6123587-6123668	7	stai	FBtr0079198|FBtr0079197|FBtr0333406|FBtr0304908|FBtr0079196	6123063|6123063|6123063|6123063|6123063	6123899|6124653|6123899|6124653|6123899	AGGTATT	bulgeI	dme-miR-8-3p
0.01	dme-miR-283-5p	bulgeI	GAATATT	2L	6331888	6331894	+	2L_6331888_6331894_+	1	1	1	0	PDZ-GEF	FBtr0333242	6330837	6332789	2L	+	6331848	6332020	3'utr	PDZ-GEF	FlyBase	G2342.1	TTTTGATCGTATTTTTCTCACACGTAAGGAACTCCAATATGAATATTTGTGTGTGCATGAATGCCTGTTATATACATAGATATATACAATATATATATATACAACCTACATATACAAGCTATATACAAGAAATCTCTATATATATACAAACCATGAGTGGAGACCCGTTTCTC	42	6331914	0.985376966	18	38	313	0.893617021	1.62324929	0.106382979	0.119047619	0.212765957	42	5	0	42	2L:6331848-6332020	7	PDZ-GEF	FBtr0333242	6330837	6332789	GAATATT	bulgeI	dme-miR-283-5p
0.01	dme-miR-305-5p	bulgeI	GTTACAA	2L	6926467	6926473	+	2L_6926467_6926473_+	1	0.999999998	0.999999999	0	Hrb27C	FBtr0307031|FBtr0307030|FBtr0079346|FBtr0307032	6925454|6925454|6925454|6925454	6926806|6928675|6926806|6932057	2L	+	6926400	6926477	3'utr	Hrb27C	FlyBase	G2634.1	GGCAATAGGTCGTTGGATGGGAGTGGTGTGGTGGCGAAATAGGGCGGTACTGACTTGGGAAAGATACGTTACAAAATT	23	6926447	0.954521152	8	22	112	1	1.462397998	0.310344828	0.217391304	0.379310345	23	0	0	29	2L:6926400-6926477	7	Hrb27C	FBtr0307032|FBtr0307030|FBtr0079346|FBtr0307031	6925454|6925454|6925454|6925454	6932057|6928675|6926806|6926806	GTTACAA	bulgeI	dme-miR-305-5p
0.01	dme-miR-305-5p	bulgeI	GTTACAA	2L	6926934	6926940	+	2L_6926934_6926940_+	0.999999999	1	0.999999999	0	Hrb27C	FBtr0307032|FBtr0307030	6925454|6925454	6932057|6928675	2L	+	6926820	6926952	3'utr	Hrb27C	FlyBase	G2637.1	AGAGTAAAAAAAAGAGCAAAAGGAAACGTAAATTTAAAGCTACAGTTAATGAAAATAATGAGTACAGAGTTAAAAAAGGGGAGGCAGGAAGAGAGAATAGGACAAGTTAAACAAGTTACAAAATACGATGCTT	422	6926917	0.944540358	10	409	729	0.976890756	2.190331698	0.12394958	0.111374408	0.212184874	422	9	2	465	2L:6926820-6926952	7	Hrb27C	FBtr0307030|FBtr0307032	6925454|6925454	6928675|6932057	GTTACAA	bulgeI	dme-miR-305-5p
0.01	dme-miR-970-3p	bulgeI	CTTTATG	2L	7430610	7430616	-	2L_7430610_7430616_-	1	1	1	0	CG5958	FBtr0079466	7430528	7430672	2L	-	7430548	7430650	3'utr	CG5958	FlyBase	G8499.1	CTGACATTCGCATCCTACATTGACATTAGCTTAACTTTATGCTTGTAAATACTTTCAATATGTGTTTGCTTAGTTCGTAACATTTTGGCAATAAACTAGTTAC	47	7430631	0.987959369	20	47	429	1	1.792391689	0.129032258	0.234042553	0.419354839	47	0	0	62	2L:7430548-7430650	7	CG5958	FBtr0079466	7430528	7430672	CTTTATG	bulgeI	dme-miR-970-3p
0.01	dme-miR-277-3p	bulgeI	GCCATTT	2L	818468	818474	-	2L_818468_818474_-	1	1	1	0	CG3876	FBtr0078039	818077	818506	2L	-	818413	818514	stop_codon	CG3876	FlyBase	G6660.1	AATCGTAGACCAATGAACTAGATCAAACCCAGCCTGCGCCGCCATTTCAGCCAGCCAGTCGTCCTCGAGTATTGTGTACATACGCGGTATTAGCTTAAGCTC	21	818480	0.974004858	8	18	123	0.84	0.84509804	0.36	0.19047619	0.32	21	2	2	21	2L:818413-818514	7	CG3876	FBtr0078039	818077	818506	GCCATTT	bulgeI	dme-miR-277-3p
0.01	dme-miR-252-5p	bulgeI	TAACTTA	2L	83243	83249	-	2L_83243_83249_-	1	1	1	0	net	FBtr0290323|FBtr0330637	82419|82982	83267|83267	2L	-	83209	83243	3'utr	net	FlyBase	G6292.1	ACTTTTTTAGACTTTAAATGCGACTGATTTCTGCT	12	83230	0.655582169	7	11	104	1	1.176091259	0.133333333	0.166666667	0.333333333	12	0	0	15	2L:83209-83243	1	net	FBtr0330637|FBtr0290323	82982|82419	83267|83267	TAACTTA	bulgeI	dme-miR-252-5p
0.01	dme-miR-190-5p	bulgeI	CAATATC	2L	8537694	8537700	+	2L_8537694_8537700_+	1	1	1	0	CG17834	FBtr0333418|FBtr0079688|FBtr0079689	8537596|8537596|8537596	8537932|8537932|8537932	2L	+	8537691	8537743	3'utr	CG17834	FlyBase	G3214.1	GACCAATATCGCCAAAATGTGACTTAATATTATTAACTAATTAGCTGTAAGTG	12	8537708	0.907910897	5	12	97	1	1.146128036	0.214285714	0.166666667	0.285714286	12	0	0	14	2L:8537691-8537743	7	CG17834	FBtr0333418|FBtr0079688|FBtr0079689	8537596|8537596|8537596	8537932|8537932|8537932	CAATATC	bulgeI	dme-miR-190-5p
0.01	dme-miR-317-3p	bulgeI	GTTGTTC	2L	8685272	8685278	-	2L_8685272_8685278_-	1	1	1	0	PrBP	FBtr0079750	8684821	8685347	2L	-	8685151	8685320	3'utr	PrBP	FlyBase	G9186.1	TGATCGACCAGGTGTTCTCGCGTCCACCCACAAGTTTTTTTGGTTGTTCTTCAAGATGTTCTCTACAAAACATGCATACTTCGCTTTTGAGTACTTCAGCATTTCAATGCAATTGTTTGCGCGTTTATGAACTAGTTGTAGTCCAATGCATTTTAATCTAATCTAATTTT	52	8685263	0.977960038	23	51	475	0.983606557	1.77815125	0.262295082	0.173076923	0.295081967	52	1	0	60	2L:8685151-8685320	7	PrBP	FBtr0079750	8684821	8685347	GTTGTTC	bulgeI	dme-miR-317-3p
0.01	dme-miR-970-3p	bulgeI	CTTTATG	2L	9163660	9163666	+	2L_9163660_9163666_+	1	1	1	0	CG32982	FBtr0079771|FBtr0303888|FBtr0301039|FBtr0110960|FBtr0301040|FBtr0330219|FBtr0330218	9163448|9163448|9163162|9163162|9163162|9163448|9163463	9163716|9163721|9163721|9163721|9163721|9163721|9163721	2L	+	9163627	9163663	3'utr	CG32982	FlyBase	G3309.1	TAGTACTCGTAGTGTGTGTGCTCCAATGTCCAGCTTT	14	9163645	0.690710413	5	13	99	0.933333333	0.84509804	0.066666667	0.071428571	0.133333333	14	0	1	14	2L:9163627-9163663	4	CG32982	FBtr0301039|FBtr0079771|FBtr0303888|FBtr0110960|FBtr0301040|FBtr0330219|FBtr0330218	9163162|9163448|9163448|9163162|9163162|9163448|9163463	9163721|9163716|9163721|9163721|9163721|9163721|9163721	CTTTATG	bulgeI	dme-miR-970-3p
0.01	dme-miR-282-5p	bulgeI	GAAGGCT	2L	9246850	9246856	+	2L_9246850_9246856_+	1	1	1	0	tai	FBtr0303870|FBtr0303872|FBtr0303871|FBtr0333405|FBtr0304974|FBtr0303873	9245807|9245807|9245807|9245807|9245807|9245807	9247186|9247186|9247186|9247186|9250211|9250211	2L	+	9246808	9246874	3'utr	tai	FlyBase	G3340.1	AAGCAAAGCGCGCAAAGCAAAGTTGGCGTTGCAATTTCATGTGAAGGCTATTTTACAGGTTTTGTTT	94	9246849	0.988618154	11	92	856	0.974358974	1.579783597	0.051282051	0.180851064	0.341880342	94	1	2	114	2L:9246808-9246874	7	tai	FBtr0333405|FBtr0303870|FBtr0304974|FBtr0303872|FBtr0303873|FBtr0303871	9245807|9245807|9245807|9245807|9245807|9245807	9247186|9247186|9250211|9247186|9250211|9247186	GAAGGCT	bulgeI	dme-miR-282-5p
0.01	dme-miR-283-5p	bulgeI	GAATATT	2L	9520012	9520018	+	2L_9520012_9520018_+	1	0.999995101	1.00E+00	3.46E-06	CG33298	FBtr0089854|FBtr0301064|FBtr0089853|FBtr0301065	9519753|9519753|9519767|9519753	9520696|9520696|9520696|9520696	2L	+	9520012	9520053	3'utr	CG33298	FlyBase	G3406.1	GAATATTAGTTAAACTGTTTGCCTTAACACTAGAATGAAAGC	19	9520035	0.787088456	4	17	146	0.916666667	1.041392685	0.125	0.157894737	0.333333333	19	1	1	22	2L:9520012-9520053	6	CG33298	FBtr0301064|FBtr0089854|FBtr0089853|FBtr0301065	9519753|9519753|9519767|9519753	9520696|9520696|9520696|9520696	GAATATT	bulgeI	dme-miR-283-5p
0.01	dme-miR-276a-3p	bulgeI	GTTTCCT	2R	11688790	11688796	-	2R_11688790_11688796_-	1	1	1	0	wal	FBtr0088083	11688567	11689078	2R	-	11688760	11688804	3'utr	wal	FlyBase	G22157.1	AGGATTTGGTTTCCTTATCAGTTTCCCATCGTATATTTATTTTTC	30	11688782	0.821412586	4	28	335	0.96969697	1.505149978	0.303030303	0.1	0.181818182	30	1	0	32	2R:11688760-11688804	7	wal	FBtr0088083	11688567	11689078	GTTTCCT	bulgeI	dme-miR-276a-3p
0.01	dme-bantam-3p	bulgeI	GAATCTC	2R	12452366	12452372	+	2R_12452366_12452372_+	1	1	1	0	Dyb	FBtr0100298|FBtr0087929|FBtr0305077|FBtr0087930|FBtr0308613	12452039|12451987|12452039|12451987|12452039	12452916|12452916|12452916|12452916|12452916	2R	+	12452312	12452382	3'utr	Dyb	FlyBase	G15223.1	TAGCTGATAAAAAAGACTTGCAGTTGCACTGCTCTTCGAAGTCGCAAAACCATTGAATCTCGTTGAAACTT	26	12452365	0.972346724	4	25	149	1	1.505149978	0.5625	0.2	0.375	25	0	0	32	2R:12452312-12452382	7	Dyb	FBtr0100298|FBtr0087929|FBtr0087930|FBtr0305077|FBtr0308613	12452039|12451987|12451987|12452039|12452039	12452916|12452916|12452916|12452916|12452916	GAATCTC	bulgeI	dme-bantam-3p
0.01	dme-miR-283-5p	bulgeI	GAATATT	2R	12611380	12611386	+	2R_12611380_12611386_+	1	1	1	0	Amph	FBtr0333100|FBtr0087828|FBtr0333099	12611088|12611088|12611088	12612068|12612068|12612068	2R	+	12611356	12611407	3'utr	Amph	FlyBase	G15296.1	CACACAGATGAGGAATGAGAGAGAGAATATTTTGAAAATGTTTCAAACATTA	8	12611385	0.976809888	3	7	48	0.888888889	0.602059991	0	0.125	0.222222222	8	0	1	8	2R:12611356-12611407	7	Amph	FBtr0333100|FBtr0087828|FBtr0333099	12611088|12611088|12611088	12612068|12612068|12612068	GAATATT	bulgeI	dme-miR-283-5p
0.01	dme-bantam-3p	bulgeI	GAATCTC	2R	12659929	12659935	-	2R_12659929_12659935_-	1	1	1	0	nemy	FBtr0339742|FBtr0302151|FBtr0339740|FBtr0339741|FBtr0087870|FBtr0087867|FBtr0087868|FBtr0087869	12659495|12659495|12659495|12659495|12659495|12659495|12659587|12659495	12660243|12660243|12660243|12660243|12660243|12660243|12660243|12660243	2R	-	12659911	12660018	3'utr	nemy	FlyBase	G22574.1	ACATCATACACTTAGACTACTCCATATGGCTATAATCAAAACCTTTGCCCACTTTCAATCTCTCAGTAGGTGTGTAGGATTAGGAATCTCAGCAGATGAGCAGAAGAC	24	12659947	0.949103642	12	22	163	0.923076923	1.079181246	0.076923077	0.083333333	0.153846154	24	1	1	24	2R:12659911-12660018	7	nemy	FBtr0339742|FBtr0302151|FBtr0087867|FBtr0087868|FBtr0087869|FBtr0339740|FBtr0339741|FBtr0087870	12659495|12659495|12659495|12659587|12659495|12659495|12659495|12659495	12660243|12660243|12660243|12660243|12660243|12660243|12660243|12660243	GAATCTC	bulgeI	dme-bantam-3p
0.01	dme-miR-33-5p	bulgeI	AAATGCA	2R	13176982	13176988	-	2R_13176982_13176988_-	1	1	1	0	CG17724	FBtr0087771|FBtr0344197|FBtr0334468|FBtr0339516|FBtr0310499	13176551|13176551|13176551|13176092|13176092	13177424|13177424|13177424|13177352|13177424	2R	-	13176939	13177023	3'utr	CG17724	FlyBase	G22744.1	AAACACACACACGCGAATGGATTTGAGGCGGAATCAAATGCATTCGGTTCACGGCAAACTTAAGAGCATCGTAAATTAAAATAAT	16	13177001	0.945059237	8	16	67	1	1.255272505	0.111111111	0.125	0.222222222	16	0	0	18	2R:13176939-13177023	7	CG17724	FBtr0087771|FBtr0339516|FBtr0344197|FBtr0310499|FBtr0334468	13176551|13176092|13176551|13176092|13176551	13177424|13177352|13177424|13177424|13177424	AAATGCA	bulgeI	dme-miR-33-5p
0.01	dme-miR-7-5p	bulgeI	TCCTTCC	2R	13947875	13947881	-	2R_13947875_13947881_-	1	1.000000001	1	0	AGO1	FBtr0305592|FBtr0087613|FBtr0087614|FBtr0087612	13943385|13947535|13945407|13943745	13947971|13947971|13947971|13947971	2R	-	13947692	13948021	stop_codon	AGO1	FlyBase	G23040.1	GGGCCATCACTGTGCACGCGGATACCAAGAAGGTCATGTACTTTGCCTAAAAAGTATCGCCCCTCCCCAATACCAACACCAAAAAGCTAAAGAATACAAAATCAGTTTCGAATTTCGATTCGAATAAGCAACTCCCCACTTCCTTCCCTCAAATCAGAAAGCGGAAAGCGGATGAAAGCCAAGCATAGAAGTTTAGAATTAAGTTACGTTTTACGTTGAGAGAGCGCGGATGGGTGGAAAAACCAATCAGAATACGAAGATCTTGCATGCATTAGTTACGTACACGTACATATATAGTAAGCAGAGTAATGAAAATCCCACAAACACCAT	159	13947882	0.965054942	35	152	797	0.95215311	1.997823081	0.086124402	0.251572327	0.43062201	159	9	1	199	2R:13947692-13948021	7	AGO1	FBtr0305592|FBtr0087614|FBtr0087612|FBtr0087613	13943385|13945407|13943745|13947535	13947971|13947971|13947971|13947971	TCCTTCC	bulgeI	dme-miR-7-5p
0.01	dme-miR-11-3p,dme-miR-308-3p	bulgeI	TGGTGAT	2R	14243519	14243525	+	2R_14243519_14243525_+	1	1	1	0	CG8494	FBtr0087535	14243257	14243655	2R	+	14243461	14243566	3'utr	CG8494	FlyBase	G15815.1	ATTAATCGTATTGCTATCCCGGCGCCTTACCAGTAATCTGATACCAACTACTGGCCAATGGTGATTTTGTATATAGTATGAGAGTGCTTTAATTGGTGTAACGATA	37	14243526	0.772165882	16	35	275	0.955555556	1.633468456	0.577777778	0.162162162	0.311111111	37	2	0	43	2R:14243461-14243566	7	CG8494	FBtr0087535	14243257	14243655	TGGTGAT	bulgeI	dme-miR-11-3p,dme-miR-308-3p
0.01	dme-miR-965-3p	bulgeI	ACCGCTT	2R	14253132	14253138	-	2R_14253132_14253138_-	1	1	1	0	Hsc70-5	FBtr0087568|FBtr0339969	14252596|14252596	14253189|14253189	2R	-	14252973	14253149	3'utr	Hsc70-5	FlyBase	G23239.1	ATTTAATAATAACCGCTTCTGGATTTCGATTAAGTTCTACGTTAAACACAAACACTTCATATTCCTTTATTGAATCATGAATCACGCAAAGCCACAAGCATTTACCCAAAATGTGAAGTAAACTATCCGATGCGATTAGGTCAAATCAGACGATGAGACTTCCAAGTAAACAGACGA	75	14253133	0.972880971	17	73	440	0.978947368	1.968482949	0.094736842	0.2	0.368421053	75	2	0	93	2R:14252973-14253149	7	Hsc70-5	FBtr0087568|FBtr0339969	14252596|14252596	14253189|14253189	ACCGCTT	bulgeI	dme-miR-965-3p
0.01	dme-miR-305-5p	bulgeI	GTTACAA	2R	14260647	14260653	+	2R_14260647_14260653_+	1	1	1	0	beta4GalNAcTA	FBtr0087539	14260628	14261150	2R	+	14260638	14260697	3'utr	beta4GalNAcTA	FlyBase	G15835.1	AAAGACAGCGTTACAATACGTGACCTTTCCAACTCTCAAATATGCGTATGTACAAAGGAC	13	14260665	0.805266121	5	12	90	0.933333333	1.146128036	0	0.153846154	0.266666667	13	1	0	14	2R:14260638-14260697	7	beta4GalNAcTA	FBtr0087539	14260628	14261150	GTTACAA	bulgeI	dme-miR-305-5p
0.01	dme-miR-11-3p,dme-miR-308-3p	bulgeI	TGGTGAT	2R	14511266	14511272	+	2R_14511266_14511272_+	1	1	1	0	Asx	FBtr0332930	14510482	14512493	2R	+	14511222	14511279	3'utr	Asx	FlyBase	G15902.1	AGCTACGGCCACGGCGAACAACTGCGCCTGCTCACTCAATGCGATGGTGATCTGCCAA	9	14511257	0.970392739	4	8	45	1	1.041392685	0.181818182	0.222222222	0.363636364	9	0	0	11	2R:14511222-14511279	7	Asx	FBtr0332930	14510482	14512493	TGGTGAT	bulgeI	dme-miR-11-3p,dme-miR-308-3p
0.01	dme-miR-276a-3p	bulgeI	GTTTCCT	2R	14750415	14750421	-	2R_14750415_14750421_-	1	1	1	0	Rpn6	FBtr0087475|FBtr0306558|FBtr0087474	14750164|14750164|14750266	14750485|14750485|14750485	2R	-	14750400	14750470	3'utr	Rpn6	FlyBase	G23373.1	CATTATTCAACTCAAACATGATATCAGCATACTTAGCAGACTTTTCATAGTTTCCTTTTGTATTTTCCAAC	36	14750450	0.972346344	9	33	216	0.93877551	1.361727836	0	0.222222222	0.428571429	36	2	1	46	2R:14750400-14750470	7	Rpn6	FBtr0087475|FBtr0306558|FBtr0087474	14750164|14750164|14750266	14750485|14750485|14750485	GTTTCCT	bulgeI	dme-miR-276a-3p
0.01	dme-miR-277-3p	bulgeI	GCCATTT	2R	14846199	14846205	-	2R_14846199_14846205_-	1	1	1	0	CG10209	FBtr0087462|FBtr0329883	14846062|14846062	14846417|14846330	2R	-	14846151	14846200	3'utr	CG10209	FlyBase	G23400.1	TTTGTAGTAAGTGGATGCCGTGATCCTCATGTAAATGTTCCCGTGGCAAT	26	14846180	0.809774592	4	26	159	1	1.447158031	0.25	0.038461538	0.107142857	26	0	0	28	2R:14846151-14846200	2	CG10209	FBtr0087462|FBtr0329883	14846062|14846062	14846417|14846330	GCCATTT	bulgeI	dme-miR-277-3p
0.01	dme-miR-277-3p	bulgeI	GCCATTT	2R	15569900	15569906	-	2R_15569900_15569906_-	1	1	1	0	Cdk5	FBtr0087350	15569526	15570131	2R	-	15569873	15569934	3'utr	Cdk5	FlyBase	G23670.1	AATCCCTACCAATGTGACACTTAATATAGCCATTTGAGCTGCCAAATTAACATTTATCGATA	30	15569901	0.964499519	7	29	199	0.947368421	1.556302501	0.026315789	0.266666667	0.421052632	30	2	0	36	2R:15569873-15569934	7	Cdk5	FBtr0087350	15569526	15570131	GCCATTT	bulgeI	dme-miR-277-3p
0.01	dme-miR-970-3p	bulgeI	CTTTATG	2R	16060136	16060142	+	2R_16060136_16060142_+	1	1	1	0	CG8405	FBtr0340020	16059325	16060835	2R	+	16060091	16060163	3'utr	CG8405	FlyBase	G16263.1	GCCTCCACTGATGCTTCTACTGTTTGCCCAAGCTCTTTGCTTTAGCTTTATGGAATACCATAGGATTGTCAAC	11	16060130	0.991243007	5	9	103	0.9375	1.176091259	0.125	0.272727273	0.5	11	1	0	15	2R:16060091-16060163	7	CG8405	FBtr0340020	16059325	16060835	CTTTATG	bulgeI	dme-miR-970-3p
0.01	dme-miR-283-5p	bulgeI	GAATATT	2R	16321081	16321087	-	2R_16321081_16321087_-	1	1	1	0	CG30096	FBtr0289994	16320813	16321126	2R	-	16321043	16321120	3'utr	CG30096	FlyBase	G24055.1	TATGTATAAGTAAACTAAGCTGTAGATAAGTCTGAATATTATGAAAGTAAATGTTGTCTCTTGTATTTATTAAGTTAC	27	16321094	0.9867156	4	24	214	0.9	1.431363764	0.033333333	0.111111111	0.2	27	3	0	27	2R:16321043-16321120	7	CG30096	FBtr0289994	16320813	16321126	GAATATT	bulgeI	dme-miR-283-5p
0.01	dme-miR-317-3p	bulgeI	GTTGTTC	2R	16595342	16595348	-	2R_16595342_16595348_-	1	1	1	0	CG8303	FBtr0340064|FBtr0340065	16595026|16595026	16595419|16595419	2R	-	16595317	16595350	3'utr	CG8303	FlyBase	G24095.1	TGGTTGTTCGTTTCCATCCGTAGTTTGTTCTAGT	10	16595339	0.789976009	2	9	105	0.923076923	1.079181246	0.307692308	0.2	0.384615385	10	1	0	12	2R:16595317-16595350	7	CG8303	FBtr0340064|FBtr0340065	16595026|16595026	16595419|16595419	GTTGTTC	bulgeI	dme-miR-317-3p
0.01	dme-miR-33-5p	bulgeI	AAATGCA	2R	17465134	17465140	+	2R_17465134_17465140_+	1	1	1	0	CG14478	FBtr0345417|FBtr0086922|FBtr0345418|FBtr0086921	17464232|17464232|17464232|17464232	17465580|17465580|17465795|17465580	2R	+	17465099	17465134	3'utr	CG14478	FlyBase	G16789.1	TTAAACGAGAGAGAACTAATAACAAATCGAAGAGCA	11	17465117	0.805954233	2	10	21	0.928571429	1.113943352	0.142857143	0.272727273	0.428571429	11	1	0	13	2R:17465099-17465134	1	CG14478	FBtr0345417|FBtr0086922|FBtr0345418|FBtr0086921	17464232|17464232|17464232|17464232	17465580|17465580|17465795|17465580	AAATGCA	bulgeI	dme-miR-33-5p
0.01	dme-miR-988-3p	bulgeI	CAAAGGG	2R	17575302	17575308	-	2R_17575302_17575308_-	1	1	1	0	Dcr-2	FBtr0086904|FBtr0340217	17574977|17574977	17575394|17575394	2R	-	17575237	17575358	3'utr	Dcr-2	FlyBase	G24396.1	TGCATTGAATTTGCTTTCTAGCCAAGACGTAATCCTTTGGAAGAGGACAGCAAAGGGCACCTAATGAACTTAACTGTATATCTTAGAATTAAAAAATACTTTTCCATCGCTTTAATAGACAT	32	17575279	0.918303821	13	30	242	0.947368421	1.255272505	0.157894737	0.15625	0.289473684	32	1	1	36	2R:17575237-17575358	7	Dcr-2	FBtr0340217|FBtr0086904	17574977|17574977	17575394|17575394	CAAAGGG	bulgeI	dme-miR-988-3p
0.01	dme-miR-263a-5p	bulgeI	TGGCCAT	2R	17668965	17668971	+	2R_17668965_17668971_+	1	1	1	0	eIF3-S8	FBtr0086836	17668860	17669178	2R	+	17668908	17668990	3'utr	eIF3-S8	FlyBase	G16935.1	AACATCAGCAAAACTTAAACAGATCAAATTTGTAGCACTTCGACTATTAAAATGGAATGGCCATGGACAACACGTTGGGTCAC	17	17668938	0.833736212	11	15	82	0.909090909	1	0.227272727	0.235294118	0.409090909	17	1	1	20	2R:17668908-17668990	7	eIF3-S8	FBtr0086836	17668860	17669178	TGGCCAT	bulgeI	dme-miR-263a-5p
0.01	dme-miR-305-5p	bulgeI	GTTACAA	2R	18146525	18146531	+	2R_18146525_18146531_+	1	1	1	0	pAbp	FBtr0086740	18145219	18147191	2R	+	18146428	18146649	3'utr	pAbp	FlyBase	G17105.2	AAACATGCATACATTTATAAACATTTGCAAGAACATATATGTATTTAATGAGAAGGAGCTGGTAAGTCGCCTCGATTTCATTTGCGTTCCGATTTCTGTTACAAAGGATATCGAGAGTTTTACCAGTAAATGATGTTTTTACACCATACATACATAAAATGATATATTAACGCAAGCGGAAGTAAGAAATGGCTTTCGCTCTGGGCAGTGAAATACATATTT	197	18146509	0.792633911	36	185	1639	0.941441441	1.718086295	0.391891892	0.096446701	0.198198198	197	10	3	209	2R:18146428-18146649	7	pAbp	FBtr0086740	18145219	18147191	GTTACAA	bulgeI	dme-miR-305-5p
0.01	dme-bantam-3p	bulgeI	GAATCTC	2R	18430806	18430812	-	2R_18430806_18430812_-	1	1	1	0	CG30118	FBtr0113361|FBtr0086724	18430313|18430735	18430829|18431104	2R	-	18430791	18430883	stop_codon	CG30118	FlyBase	G24727.1	AAGGGCGCCGCTAATGGAGTCTCGAGCACGCCGCTGCTCCTCAATGGTCAGTAGGCTTCCGAACTGTCCCTGAATCTCTTTTGCACACGCATA	89	18430804	0.894932569	9	87	686	0.982142857	1.740362689	0.294642857	0.224719101	0.383928571	89	1	1	110	2R:18430791-18430883	7	CG30118	FBtr0113361|FBtr0086724	18430313|18430735	18430829|18431104	GAATCTC	bulgeI	dme-bantam-3p
0.01	dme-miR-283-5p	bulgeI	GAATATT	2R	19163474	19163480	+	2R_19163474_19163480_+	1	1	1	0	ena	FBtr0340450	19161687	19163705	2R	+	19163370	19163539	3'utr	ena	FlyBase	G17412.1	ACGTAAACTATTTTAAACGAAGCAAATGAAAATCGATGCGCCTTGCAGTGGGCGCAACCTTTTTATGTATTAAATTAAATATATTATACACTTATATACAACCAGAATATTCAATATACATACAAGAGATGAGGAAACGATGTAGCAGCCAGCATTGACTCGAGATCAAA	43	19163477	0.971331247	14	39	223	0.893617021	1.62324929	0.042553191	0.069767442	0.14893617	43	5	0	42	2R:19163370-19163539	7	ena	FBtr0340450	19161687	19163705	GAATATT	bulgeI	dme-miR-283-5p
0.01	dme-miR-190-5p	bulgeI	CAATATC	2R	19307864	19307870	-	2R_19307864_19307870_-	1	1	1	0	EndoB	FBtr0113098|FBtr0086558|FBtr0113097|FBtr0086559	19307445|19307445|19307445|19307445	19308386|19308386|19308386|19308386	2R	-	19307823	19307866	3'utr	EndoB	FlyBase	G25011.1	ATCTTAGTTAACAAGCGAAATTCTCTGTGCTTTACTATATATCC	10	19307842	0.986357798	6	10	89	1	1.079181246	0.25	0.2	0.333333333	10	0	0	12	2R:19307823-19307866	3	EndoB	FBtr0113097|FBtr0086559|FBtr0113098|FBtr0086558	19307445|19307445|19307445|19307445	19308386|19308386|19308386|19308386	CAATATC	bulgeI	dme-miR-190-5p
0.01	dme-bantam-3p	bulgeI	GAATCTC	2R	19430348	19430354	+	2R_19430348_19430354_+	1	1	1	0	CalpA	FBtr0340532|FBtr0112869|FBtr0086529	19430298|19430298|19430298	19430564|19430564|19430564	2R	+	19430314	19430402	3'utr	CalpA	FlyBase	G17551.1	AGCTAGCAAATCAACTCGAACAAATATTTACATGGAATCTCTTAATGGCTATATCCAATATTTTTCTTTATATAGTACAAAACAAACTT	17	19430346	0.837969411	10	16	124	0.954545455	1.322219295	0.136363636	0.235294118	0.409090909	17	1	0	21	2R:19430314-19430402	7	CalpA	FBtr0112869|FBtr0086529|FBtr0340532	19430298|19430298|19430298	19430564|19430564|19430564	GAATCTC	bulgeI	dme-bantam-3p
0.01	dme-miR-252-5p	bulgeI	TAACTTA	2R	20662792	20662798	-	2R_20662792_20662798_-	1	1	1	0	Fem-1	FBtr0086246|FBtr0086245	20662472|20662472	20662931|20662931	2R	-	20662780	20662856	3'utr	Fem-1	FlyBase	G25283.1	TATCCATATGTAGAAGCTTTGGTGTCTGTATGTGCGATATGTTTCGAATTTAGCGACTTAACTTAGCCAAAAGAATG	25	20662826	0.978446338	12	24	234	0.966666667	1.462397998	0.2	0.16	0.3	25	1	0	29	2R:20662780-20662856	7	Fem-1	FBtr0086245|FBtr0086246	20662472|20662472	20662931|20662931	TAACTTA	bulgeI	dme-miR-252-5p
0.01	dme-miR-14-3p	bulgeI	AGGACTG	2R	21015830	21015836	-	2R_21015830_21015836_-	1	1	1	0	CG3295	FBtr0071547	21015592	21015901	2R	-	21015796	21015898	3'utr	CG3295	FlyBase	G25341.1	ACATCTATGTATTCACCTTATGATAATCACCACTGCTTATATGACCAGGCTCAGGCGGTTCGAGGACTGGTGTTGGTTGGCCGGCTTTCCTTAACAAAACGTA	21	21015822	0.982532256	11	20	153	0.916666667	1.342422681	0.083333333	0.142857143	0.25	21	2	0	22	2R:21015796-21015898	7	CG3295	FBtr0071547	21015592	21015901	AGGACTG	bulgeI	dme-miR-14-3p
0.01	dme-miR-33-5p	bulgeI	AAATGCA	2R	23699581	23699587	-	2R_23699581_23699587_-	1	1	1	0	CG4091	FBtr0072097|FBtr0072096|FBtr0072098	23698947|23698947|23698947	23699964|23699964|23699964	2R	-	23699517	23699603	3'utr	CG4091	FlyBase	G26029.1	ATAATTAGGAAGAACCAAATGCATTTCGCCAAAGGAATTCACTAAACGGAAATTGTAAACTCGAGCAAAATGCTTTTATCGGTGTGT	16	23699582	0.718025162	10	13	79	0.777777778	1.146128036	0.055555556	0.125	0.222222222	16	4	0	14	2R:23699517-23699603	7	CG4091	FBtr0072097|FBtr0072096|FBtr0072098	23698947|23698947|23698947	23699964|23699964|23699964	AAATGCA	bulgeI	dme-miR-33-5p
0.01	dme-miR-190-5p	bulgeI	CAATATC	2R	23699678	23699684	-	2R_23699678_23699684_-	1	0.992841584	0.996420792	0.005061753	CG4091	FBtr0072096|FBtr0072098|FBtr0072097	23698947|23698947|23698947	23699964|23699964|23699964	2R	-	23699642	23699743	3'utr	CG4091	FlyBase	G26030.1	AAAGACATGGGTTTAAGGAGAAGTTTAATTTAGTTCAACTAGTGATATAACATTGACAACAATATCAAAAGTGTAAAGACGTCCGTATTGATTATTTTGATG	35	23699658	0.777592742	11	31	226	0.894736842	1.230448921	0.131578947	0.085714286	0.157894737	35	3	1	34	2R:23699642-23699743	7	CG4091	FBtr0072097|FBtr0072096|FBtr0072098	23698947|23698947|23698947	23699964|23699964|23699964	CAATATC	bulgeI	dme-miR-190-5p
0.01	dme-miR-277-3p	bulgeI	GCCATTT	2R	23856086	23856092	-	2R_23856086_23856092_-	1	1	1	0	Pym	FBtr0072233	23855952	23856258	2R	-	23856064	23856234	5'utr	Pym	FlyBase	G26103.1	GTCCACTCAGATACTGCTACGAGTATATCCTCTCACCTCGTGAACAAATCACCGACCAGAAGTCGCGCCGCCTCTGCACGAAAGAACACATACATGCCTATGTCTGTTGAATAGTTATATTAGTTTTAGTCGAAGATGTCAAGCCATTTAGTAATATCGATCTATTTTAGT	37	23856087	0.984737085	17	34	273	0.96	1.380211242	0.1	0.216216216	0.42	37	1	1	48	2R:23856064-23856234	7	Pym	FBtr0072233	23855952	23856258	GCCATTT	bulgeI	dme-miR-277-3p
0.01	dme-miR-275-3p,dme-miR-306-5p	bulgeI	TAACCTG	2R	24886141	24886147	+	2R_24886141_24886147_+	1	1	1	0	NKAIN	FBtr0301847|FBtr0305056|FBtr0301848|FBtr0301849	24885969|24885969|24885969|24885969	24886945|24888615|24886945|24886945	2R	+	24886094	24886151	5'utr	NKAIN	FlyBase	G19149.1	CATATACATAGGTGTTGCTGTTTCTTTGTTGTGCCTAACCAGCCGGCTAACCTGGCTA	9	24886120	0.935025659	9	9	89	1	0.954242509	0.333333333	0	0	9	0	0	9	2R:24886094-24886151	7	NKAIN	FBtr0305056|FBtr0301848|FBtr0301847|FBtr0301849	24885969|24885969|24885969|24885969	24888615|24886945|24886945|24886945	TAACCTG	bulgeI	dme-miR-275-3p,dme-miR-306-5p
0.01	dme-bantam-3p	bulgeI	GAATCTC	2R	7018260	7018266	+	2R_7018260_7018266_+	1	1	1	0	Tsp42Ee	FBtr0336871|FBtr0086180	7017760|7017760	7018362|7018362	2R	+	7018231	7018284	3'utr	Tsp42Ee	FlyBase	G13455.3	ATTGTTCATTCGATTCATATTTGTAAGGAGAATCTCCGGGAAAGATTTAAATTT	60	7018264	0.843549866	7	57	282	0.958333333	1.838849091	0.194444444	0.15	0.291666667	60	3	0	69	2R:7018231-7018284	7	Tsp42Ee	FBtr0336871|FBtr0086180	7017760|7017760	7018362|7018362	GAATCTC	bulgeI	dme-bantam-3p
0.01	dme-miR-14-3p	bulgeI	AGGACTG	2R	7479623	7479629	-	2R_7479623_7479629_-	1	1	1	0	wech	FBtr0300082	7478851	7483393	2R	-	7479597	7479650	3'utr	wech	FlyBase	G20453.1	TTCATATTCATATTCGAGCGGAGGACTGGACTCAGCGAAATAGCCAGCATACTA	291	7479624	0.970730441	3	290	416	0.997260274	2.561101384	0.578082192	0.202749141	0.364383562	291	1	0	364	2R:7479597-7479650	7	wech	FBtr0300082	7478851	7483393	AGGACTG	bulgeI	dme-miR-14-3p
0.01	dme-miR-7-5p	bulgeI	TCCTTCC	2R	7974438	7974444	-	2R_7974438_7974444_-	1	1	1	0	ACC	FBtr0339125|FBtr0339123|FBtr0113053|FBtr0088872|FBtr0088871|FBtr0339124	7974113|7974113|7974113|7974113|7974113|7974113	7974486|7974486|7974486|7974486|7974486|7974486	2R	-	7974325	7974460	3'utr	ACC	FlyBase	G20872.2	TAGGCCCTCTATTTCATCCTTCCCGTTCCCGCCCTTCACCACATTTCTCAGTCCCGCTTTGCGCTTGTAAGATATCGCAAGGCGTGCATGATGTGCATTTTGTTTAGTTAAATTTGTTTAAAAGTAATTAGCGTAA	293	7974435	0.79093836	27	285	2052	0.976470588	2.220108088	0.035294118	0.139931741	0.258823529	293	7	1	332	2R:7974325-7974460	7	ACC	FBtr0113053|FBtr0088872|FBtr0339125|FBtr0088871|FBtr0339124|FBtr0339123	7974113|7974113|7974113|7974113|7974113|7974113	7974486|7974486|7974486|7974486|7974486|7974486	TCCTTCC	bulgeI	dme-miR-7-5p
0.01	dme-miR-317-3p	bulgeI	GTTGTTC	2R	8944568	8944574	-	2R_8944568_8944574_-	1	1	1	0	CG8230	FBtr0088674	8944296	8944905	2R	-	8944563	8944602	3'utr	CG8230	FlyBase	G21137.1	ATGTTAACAAGCAATCCGGTCGGAAATTGTTGTTCAAGTT	9	8944588	0.959459928	3	9	49	1	1	0	0.111111111	0.2	9	0	0	10	2R:8944563-8944602	7	CG8230	FBtr0088674	8944296	8944905	GTTGTTC	bulgeI	dme-miR-317-3p
0.01	dme-miR-970-3p	bulgeI	CTTTATG	2R	9119113	9119119	+	2R_9119113_9119119_+	1	1	1	0	Su(var)2-10	FBtr0088576|FBtr0088571|FBtr0088574	9119072|9119072|9119072	9120105|9120105|9119480	2R	+	9119050	9119143	stop_codon	Su(var)2-10	FlyBase	G14241.1	ACGTTGGATCCCTTTTTGCAATAAGCCAGTAACGAGAATTATATCTCTGTATAGCCAAGAAATCTTTATGTTTACAAATTGCTAATTGTAGACC	37	9119115	0.9512474	12	35	310	0.961538462	1.698970004	0.230769231	0.324324324	0.519230769	37	2	0	50	2R:9119050-9119143	7	Su(var)2-10	FBtr0088576|FBtr0088574|FBtr0088571	9119072|9119072|9119072	9120105|9119480|9120105	CTTTATG	bulgeI	dme-miR-970-3p
0.01	dme-miR-317-3p	bulgeI	GTTGTTC	2R	9209609	9209615	+	2R_9209609_9209615_+	1	1	1	0	VhaAC45	FBtr0088588|FBtr0088587	9209104|9209104	9209655|9209774	2R	+	9209465	9209621	3'utr	VhaAC45	FlyBase	G14311.1	GAGCGCGCGCGTGTGTGTGTGTGCACATGGGCAGTAAATCTAATCCGAAGTATATCTAAGTGTTTTATAGTTTCTTGTTTGGCGCAAATATGCGAGACTAATTTATGCCTCTGTATGATAGTTTGTCATTTGTGCAACCCTCCTGTTGTTCGCAGGC	20	9209609	0.985963598	14	17	148	0.92	1.361727836	0.36	0.2	0.36	20	2	0	23	2R:9209465-9209621	7	VhaAC45	FBtr0088588|FBtr0088587	9209104|9209104	9209655|9209774	GTTGTTC	bulgeI	dme-miR-317-3p
0.01	dme-miR-305-5p	bulgeI	GTTACAA	2R	9567623	9567629	-	2R_9567623_9567629_-	1	1	1	0	Not1	FBtr0112673|FBtr0339394|FBtr0112672|FBtr0304957|FBtr0112674	9567512|9567512|9567512|9566144|9567512	9567977|9567977|9567977|9567977|9567977	2R	-	9567532	9567721	3'utr	Not1	FlyBase	G21402.1	CCAATTGGTGTGCTGTGCCGGAAACCGAAATTCGACATGTATTTAAACGAACGGAAGCGATATTTTAAATGCCTCCCCCTTCGTCGGGGAATGTTACAAATTTTTAATTGAGTTGTATTATAAATGGTAGATGAAGGCGTTAAAGTGTTGATGACAGATACTGTGTAAAGAAATCAATCAAACAGATAAA	46	9567630	0.983816723	18	42	323	0.907407407	1.69019608	0.222222222	0.173913043	0.296296296	46	5	0	49	2R:9567532-9567721	7	Not1	FBtr0339394|FBtr0112673|FBtr0112672|FBtr0304957|FBtr0112674	9567512|9567512|9567512|9566144|9567512	9567977|9567977|9567977|9567977|9567977	GTTACAA	bulgeI	dme-miR-305-5p
0.01	dme-miR-305-5p	bulgeI	GTTACAA	2R	9916199	9916205	-	2R_9916199_9916205_-	1	1	1	0	Mef2	FBtr0330708|FBtr0088445|FBtr0088447|FBtr0088444|FBtr0088446|FBtr0330707|FBtr0088443	9915500|9913494|9913494|9916116|9916116|9915500|9916116	9916454|9916745|9916745|9916745|9916745|9916745|9916745	2R	-	9916195	9916232	3'utr	Mef2	FlyBase	G21585.1	GTTAGAGTGTTGAGCTGATTTAGTTTAGTTACAATTAC	6	9916214	0.706100947	4	6	63	1	1.041392685	0.909090909	0.5	0.727272727	6	0	0	11	2R:9916195-9916232	7	Mef2	FBtr0330708|FBtr0088445|FBtr0088446|FBtr0088447|FBtr0330707|FBtr0088444|FBtr0088443	9915500|9913494|9916116|9913494|9915500|9916116|9916116	9916454|9916745|9916745|9916745|9916745|9916745|9916745	GTTACAA	bulgeI	dme-miR-305-5p
0.01	dme-miR-305-5p	bulgeI	GTTACAA	3L	10590696	10590702	+	3L_10590696_10590702_+	1	1	1	0	A2bp1	FBtr0113419|FBtr0305096|FBtr0305097|FBtr0305094|FBtr0305095|FBtr0305093|FBtr0113418|FBtr0332985	10590208|10590564|10590564|10590564|10590564|10590564|10590564|10590564	10590967|10593403|10590967|10590925|10594012|10593403|10590967|10594012	3L	+	10590693	10590740	3'utr	A2bp1	FlyBase	G29407.1	GAAGTTACAACTAAACCGATAGATGCAGGATACTCAACACCCAACAGC	15	10590716	0.890983034	3	15	45	1	1.255272505	0.055555556	0.2	0.333333333	15	0	0	18	3L:10590693-10590740	7	A2bp1	FBtr0113419|FBtr0305094|FBtr0305095|FBtr0305093|FBtr0113418|FBtr0305096|FBtr0305097|FBtr0332985	10590208|10590564|10590564|10590564|10590564|10590564|10590564|10590564	10590967|10590925|10594012|10593403|10590967|10593403|10590967|10594012	GTTACAA	bulgeI	dme-miR-305-5p
0.01	dme-miR-970-3p	bulgeI	CTTTATG	3L	11079923	11079929	-	3L_11079923_11079929_-	1	1	1	0	JIL-1	FBtr0076237|FBtr0332707	11078750|11078750	11080622|11080622	3L	-	11079913	11080039	5'utr	JIL-1	FlyBase	G36018.1	AAGATTTGCAATTAGTTTAGTGCAAAATTATGATTAAGACAAAATTGAGAAAGATATTCTTAGGGCGCCTATATTATATACACTACACACACAGTTTGCTTTTAGTTGTGCTTTATGTTAAGTTATA	59	11079927	0.990652986	16	57	585	0.95890411	1.367976785	0.109589041	0.186440678	0.342465753	59	1	2	70	3L:11079913-11080039	7	JIL-1	FBtr0332707|FBtr0076237	11078750|11078750	11080622|11080622	CTTTATG	bulgeI	dme-miR-970-3p
0.01	dme-miR-970-3p	bulgeI	CTTTATG	3L	11172342	11172348	+	3L_11172342_11172348_+	1	1	1	0	CG7616	FBtr0331829|FBtr0076161	11172082|11172082	11172411|11172411	3L	+	11172316	11172360	3'utr	CG7616	FlyBase	G29535.1	TAAAGCGATGAGCGAAGTATTTATGCCTTTATGATGCTTTACTTT	6	11172354	0.988123631	4	6	52	1	0.903089987	0	0.166666667	0.375	6	0	0	8	3L:11172316-11172360	7	CG7616	FBtr0076161|FBtr0331829	11172082|11172082	11172411|11172411	CTTTATG	bulgeI	dme-miR-970-3p
0.01	dme-miR-33-5p	bulgeI	AAATGCA	3L	11524058	11524064	-	3L_11524058_11524064_-	1	0.999999996	0.999999998	0	Mob2	FBtr0089333|FBtr0089332	11522755|11522755	11524480|11524480	3L	-	11524054	11524091	3'utr	Mob2	FlyBase	G36155.1	AAAATGTCCTGACTGAAGCCAGAGTGCAAATGCAAAGT	9	11524081	0.611645509	4	9	24	1	0.954242509	0	0	0	9	0	0	9	3L:11524054-11524091	7	Mob2	FBtr0089332|FBtr0089333	11522755|11522755	11524480|11524480	AAATGCA	bulgeI	dme-miR-33-5p
0.01	dme-miR-11-3p,dme-miR-308-3p	bulgeI	TGGTGAT	3L	12403935	12403941	-	3L_12403935_12403941_-	1	1	1	0	CG32103	FBtr0332089|FBtr0075983|FBtr0075982|FBtr0332090	12403503|12403503|12403503|12402293	12404054|12404054|12404054|12404054	3L	-	12403828	12403946	3'utr	CG32103	FlyBase	G36380.2	GCGGCTGGTGATCCGGCTGACGCTGTGCTCCATTTTGTATAGTAGTAGCGTTAGGTTAAGTCGGCTCGGTGGTCGCCACTCGCTCTCTGCCGCAATGAGACAGTCTCGTGCTGCTTCTT	70	12403923	0.898326283	26	67	440	0.963414634	1.897627091	0.170731707	0.142857143	0.268292683	70	3	0	79	3L:12403828-12403946	7	CG32103	FBtr0075982|FBtr0332089|FBtr0075983|FBtr0332090	12403503|12403503|12403503|12402293	12404054|12404054|12404054|12404054	TGGTGAT	bulgeI	dme-miR-11-3p,dme-miR-308-3p
0.01	dme-miR-305-5p	bulgeI	GTTACAA	3L	12519388	12519394	+	3L_12519388_12519394_+	0.999999995	1	0.999999998	0	tral	FBtr0332636|FBtr0332637|FBtr0332639|FBtr0075959|FBtr0332641|FBtr0332642|FBtr0332640|FBtr0332638|FBtr0332635	12519150|12519150|12519150|12519150|12519150|12519150|12519150|12519150|12519150	12519695|12520954|12519695|12519695|12519695|12519695|12519695|12519695|12520954	3L	+	12519279	12519457	3'utr	tral	FlyBase	G29789.1	AAGCAAACCAATCAAGTGACCCGAACGATCGACGACACACAGGCTCTTATTATCAGGAATTTCGAGTTATGGATCCAGCGGCATAATATATTTGTATAATTAAATTAGTGTTACAATTCTCACGACGTCCTGGGGCGCACTCCGCTGCTGCCCGCCCACCACCACCGTGTGCTTGGCGA	216	12519409	0.960869267	16	204	1019	0.938181818	1.457377197	0.363636364	0.217592593	0.385454545	216	9	8	258	3L:12519279-12519457	7	tral	FBtr0332642|FBtr0332640|FBtr0332638|FBtr0332636|FBtr0332637|FBtr0332639|FBtr0075959|FBtr0332635|FBtr0332641	12519150|12519150|12519150|12519150|12519150|12519150|12519150|12519150|12519150	12519695|12519695|12519695|12519695|12520954|12519695|12519695|12520954|12519695	GTTACAA	bulgeI	dme-miR-305-5p
0.01	dme-miR-305-5p	bulgeI	GTTACAA	3L	12539543	12539549	-	3L_12539543_12539549_-	1	1	1	0	sowah	FBtr0332042	12539402	12539616	3L	-	12539504	12539547	3'utr	sowah	FlyBase	G36488.1	TACAACAATTGGTTGGGGCTGTACTATATTATACATTCTATATA	6	12539536	0.98156607	4	6	57	1	0.84509804	0.142857143	0.166666667	0.285714286	6	0	0	7	3L:12539504-12539547	5	sowah	FBtr0332042	12539402	12539616	GTTACAA	bulgeI	dme-miR-305-5p
0.01	dme-miR-252-5p	bulgeI	TAACTTA	3L	12824580	12824586	+	3L_12824580_12824586_+	1	1	1	0	CG42588	FBtr0301717|FBtr0304053	12824517|12824517	12824650|12824650	3L	+	12824528	12824588	3'utr	CG42588	FlyBase	G29883.1	TGGAAACACACTGGTAACAGAAAATCTTCTGAACAAGCACCATCTGAGATTATAACTTATT	14	12824570	0.976945955	5	12	75	0.894736842	1.230448921	0	0.214285714	0.421052632	14	2	0	17	3L:12824528-12824588	7	CG42588	FBtr0301717|FBtr0304053	12824517|12824517	12824650|12824650	TAACTTA	bulgeI	dme-miR-252-5p
0.01	dme-bantam-3p	bulgeI	GAATCTC	3L	12844678	12844684	-	3L_12844678_12844684_-	1	1	1	0	CG10948	FBtr0075938	12844252	12848370	3L	-	12844656	12844738	stop_codon	CG10948	FlyBase	G36558.1	CTCTTCAAGCCGGAAAAGGAGAAGTGGAGATTCTGTGGCTTCAGCGAACCAACTGAATCTCAGACGGAGTCAAAGTGAGGGGA	59	12844685	0.968854755	3	56	184	0.945945946	1.544068044	0.391891892	0.203389831	0.364864865	59	3	1	70	3L:12844656-12844738	7	CG10948	FBtr0075938	12844252	12848370	GAATCTC	bulgeI	dme-bantam-3p
0.01	dme-miR-996-3p,dme-miR-279-3p	bulgeI	CTTAGTC	3L	13449161	13449167	+	3L_13449161_13449167_+	1	1	1	0	CG10732	FBtr0075851|FBtr0331533|FBtr0331534	13449044|13449044|13449044	13449245|13449245|13449245	3L	+	13449141	13449185	3'utr	CG10732	FlyBase	G29973.1	AAATCTTTTATGGTCGTGTCCTTAGTCGTAGTTCGCAACTCATTT	9	13449151	0.977362734	5	8	89	1	1.041392685	0.181818182	0.111111111	0.272727273	9	0	0	11	3L:13449141-13449185	7	CG10732	FBtr0075851|FBtr0331533|FBtr0331534	13449044|13449044|13449044	13449245|13449245|13449245	CTTAGTC	bulgeI	dme-miR-996-3p,dme-miR-279-3p
0.01	dme-miR-276a-3p	bulgeI	GTTTCCT	3L	15066276	15066282	-	3L_15066276_15066282_-	1	1	1	0	cp309	FBtr0333941|FBtr0305977|FBtr0333947|FBtr0333939|FBtr0333944|FBtr0333942|FBtr0333940|FBtr0333943|FBtr0333945|FBtr0305979|FBtr0099993|FBtr0333946	15066239|15066239|15066239|15066239|15066079|15066239|15066239|15066239|15066239|15066239|15066239|15066239	15066671|15066671|15066671|15066671|15066671|15066671|15066671|15066671|15066671|15066671|15066671|15066671	3L	-	15066275	15066436	3'utr	cp309	FlyBase	G36882.1	AAGTGTTATTTGTATTTACCGCCCAAATGTAGCCATAAGCATAATGCTAATCCATGTCCCAGTATTTTGATTGGTTCGACTGACTATTGGCTGACAAATCCCAGAGTCACTTACATATATTTAGTTTTATTTCATTTGGGTTCTGACTGTATAAGTTTCCTG	93	15066295	0.880939671	25	87	789	0.946428571	1.423245874	0.133928571	0.161290323	0.303571429	93	3	3	106	3L:15066275-15066436	7	cp309	FBtr0333940|FBtr0333941|FBtr0333943|FBtr0305977|FBtr0333945|FBtr0305979|FBtr0099993|FBtr0333947|FBtr0333939|FBtr0333944|FBtr0333946|FBtr0333942	15066239|15066239|15066239|15066239|15066239|15066239|15066239|15066239|15066239|15066079|15066239|15066239	15066671|15066671|15066671|15066671|15066671|15066671|15066671|15066671|15066671|15066671|15066671|15066671	GTTTCCT	bulgeI	dme-miR-276a-3p
0.01	dme-miR-14-3p	bulgeI	AGGACTG	3L	15242560	15242566	+	3L_15242560_15242566_+	1	1	1	0	Tollo	FBtr0075607	15240160	15242832	3L	+	15242541	15242583	3'utr	Tollo	FlyBase	G30440.1	AAAAGAAACAATCGAAAAAAGGACTGTATGCACTAAAACGATA	21	15242567	0.88946336	2	20	63	1	1.491361694	0.258064516	0.428571429	0.612903226	21	0	0	31	3L:15242541-15242583	7	Tollo	FBtr0075607	15240160	15242832	AGGACTG	bulgeI	dme-miR-14-3p
0.01	dme-miR-11-3p,dme-miR-308-3p	bulgeI	TGGTGAT	3L	1600366	1600372	+	3L_1600366_1600372_+	1	1	1	0	CG13917	FBtr0333359|FBtr0072747|FBtr0347066	1599860|1599860|1599860	1600845|1600845|1600845	3L	+	1600353	1600380	3'utr	CG13917	FlyBase	G27172.1	GAAAACAAGTATTTGGTGATATTATTTA	9	1600365	0.709440926	3	9	77	1	0.954242509	0.111111111	0	0	9	0	0	9	3L:1600353-1600380	7	CG13917	FBtr0072747|FBtr0347066|FBtr0333359	1599860|1599860|1599860	1600845|1600845|1600845	TGGTGAT	bulgeI	dme-miR-11-3p,dme-miR-308-3p
0.01	dme-miR-11-3p,dme-miR-308-3p	bulgeI	TGGTGAT	3L	16372774	16372780	-	3L_16372774_16372780_-	1	1	1	0	roq	FBtr0075423|FBtr0333265	16372435|16370936	16374520|16374520	3L	-	16372766	16372808	3'utr	roq	FlyBase	G37250.1	TTGGCGATATCCGCTCAGACTTTGGCTGTGGTGATGATGATTT	46	16372786	0.740223918	8	46	398	1	1.681241237	0.291666667	0.043478261	0.083333333	46	0	0	48	3L:16372766-16372808	7	roq	FBtr0075423|FBtr0333265	16372435|16370936	16374520|16374520	TGGTGAT	bulgeI	dme-miR-11-3p,dme-miR-308-3p
0.01	dme-miR-283-5p	bulgeI	GAATATT	3L	16967536	16967542	+	3L_16967536_16967542_+	0.999999995	1	0.999999998	0	Nc73EF	FBtr0075264|FBtr0075269|FBtr0075267|FBtr0112860|FBtr0075263|FBtr0075266|FBtr0333214|FBtr0075268	16967480|16967480|16967480|16967480|16967480|16967480|16967480|16967480	16968080|16968080|16968080|16968080|16968724|16968724|16968080|16968080	3L	+	16967443	16967672	stop_codon	Nc73EF	FlyBase	G31041.1	GAGCTGAATGCGCTGCTCAACGACGCGATTTCGACCTAAGGAGATGGGTCTTGATGAAGATGAGATTGGGATGAAGATGGAGATGGAGACGATGAATATTAATTACGATTATATTTTGTATTGAAACGTATGCAGACTCTTTGATACGATTTTTTGCTGACGAAATTGTTAAGAGCATTGTGTGAAAGTAATGAAATGTTAAATATTAGTTTAGTGAAATTACAAGAGCT	60	16967506	0.977112232	26	57	368	0.927536232	1.10720997	0.304347826	0.116666667	0.231884058	60	1	4	64	3L:16967443-16967672	7	Nc73EF	FBtr0075267|FBtr0112860|FBtr0075263|FBtr0075264|FBtr0075269|FBtr0075266|FBtr0333214|FBtr0075268	16967480|16967480|16967480|16967480|16967480|16967480|16967480|16967480	16968080|16968080|16968724|16968080|16968080|16968724|16968080|16968080	GAATATT	bulgeI	dme-miR-283-5p
0.01	dme-miR-276a-3p	bulgeI	GTTTCCT	3L	1716185	1716191	-	3L_1716185_1716191_-	1	1	1	0	drpr	FBtr0309845|FBtr0334078|FBtr0334079|FBtr0072799|FBtr0072798|FBtr0334080	1715708|1715708|1715708|1715593|1715593|1715593	1716704|1716299|1716299|1716299|1716299|1716704	3L	-	1716136	1716229	3'utr	drpr	FlyBase	G33458.1	AGGGTAAGAATTGCCCAACTGGTACGTAAGTTTAAGTTGTTTCCTAGAACTTCAGTTCATGCTGTTATGTATTTCTGTGTAGCGTAGCATTTGT	21	1716169	0.930081277	12	20	183	1	1.431363764	0	0.238095238	0.407407407	21	0	0	27	3L:1716136-1716229	7	drpr	FBtr0309845|FBtr0334078|FBtr0334079|FBtr0334080|FBtr0072799|FBtr0072798	1715708|1715708|1715708|1715593|1715593|1715593	1716704|1716299|1716299|1716704|1716299|1716299	GTTTCCT	bulgeI	dme-miR-276a-3p
0.01	dme-miR-276a-3p	bulgeI	GTTTCCT	3L	17431623	17431629	-	3L_17431623_17431629_-	1	1	1	0	frc	FBtr0299820|FBtr0075228	17428934|17431580	17431853|17431853	3L	-	17431610	17431664	5'utr	frc	FlyBase	G37594.1	TTTTAATCACTTTGTACATTTGTCTGCATGCAACTGTTTCCTGCATCGAAAGTGT	8	17431640	0.98903377	5	8	78	1	0.954242509	0.111111111	0.125	0.222222222	8	0	0	9	3L:17431610-17431664	7	frc	FBtr0299820|FBtr0075228	17428934|17431580	17431853|17431853	GTTTCCT	bulgeI	dme-miR-276a-3p
0.01	dme-miR-970-3p	bulgeI	CTTTATG	3L	17630255	17630261	+	3L_17630255_17630261_+	1	1	1	0	CG7510	FBtr0333121|FBtr0075182	17629985|17629985	17630971|17630480	3L	+	17630251	17630289	3'utr	CG7510	FlyBase	G31159.1	AGAGCTTTATGCAGTGCAATATAGAATACTGAATGTAAC	6	17630260	0.969192641	2	6	33	1	0.954242509	0.333333333	0.333333333	0.555555556	6	0	0	9	3L:17630251-17630289	7	CG7510	FBtr0333121|FBtr0075182	17629985|17629985	17630971|17630480	CTTTATG	bulgeI	dme-miR-970-3p
0.01	dme-miR-277-3p	bulgeI	GCCATTT	3L	18822118	18822124	+	3L_18822118_18822124_+	1	1	1	0	HipHop	FBtr0075057|FBtr0075056	18821971|18821971	18822353|18822353	3L	+	18822069	18822134	3'utr	HipHop	FlyBase	G31237.1	TAAAGAAAGACAGAGATGTTAGCTTGGCAGGAGCCACAGAAAGATAGCCGCCATTTGGAGATTTCC	7	18822124	0.958206453	4	7	35	1	0.954242509	0.222222222	0.142857143	0.333333333	7	0	0	9	3L:18822069-18822134	7	HipHop	FBtr0075057|FBtr0075056	18821971|18821971	18822353|18822353	GCCATTT	bulgeI	dme-miR-277-3p
0.01	dme-miR-2b-2-5p	bulgeI	TGGAAGA	3L	19094965	19094971	-	3L_19094965_19094971_-	1	1	1	0	CG11577	FBtr0075034	19094888	19095476	3L	-	19094888	19095032	3'utr	CG11577	FlyBase	G38067.1	ATGCCATGTCCATGTCAATAAATGAGATTTTGCGCATTTTCTAGGAACCTACGGCACTGAATGGAAGAGAGTTATCCTTAAATACATGTACATTTTATAACTAACATTTAGTATTTACGATTAAATATAGATTATCTGTGCATAC	45	19094971	0.96277849	13	41	214	0.962264151	1.40654018	0.132075472	0.155555556	0.283018868	45	1	1	51	3L:19094888-19095032	7	CG11577	FBtr0075034	19094888	19095476	TGGAAGA	bulgeI	dme-miR-2b-2-5p
0.01	dme-miR-263a-5p	bulgeI	TGGCCAT	3L	19624708	19624714	-	3L_19624708_19624714_-	1	1	1	0	wnd	FBtr0074963|FBtr0074964|FBtr0074965	19624404|19624404|19624404	19625547|19625547|19625547	3L	-	19624693	19624751	3'utr	wnd	FlyBase	G38238.1	AAATAATAAACTGGCAGATCTAACCTCGGCTATGATGTGGCCATGAGCGCTTTCTAGAA	35	19624716	0.745486106	8	31	242	0.888888889	1.505149978	0.222222222	0.028571429	0.055555556	35	4	0	32	3L:19624693-19624751	7	wnd	FBtr0074965|FBtr0074964|FBtr0074963	19624404|19624404|19624404	19625547|19625547|19625547	TGGCCAT	bulgeI	dme-miR-263a-5p
0.01	dme-miR-995-3p,dme-miR-998-3p	bulgeI	GGGTGCT	3L	19867831	19867837	-	3L_19867831_19867837_-	0.999999955	0.999999953	0.999999954	0	Rab8	FBtr0074921|FBtr0308833	19867486|19867706	19868552|19868552	3L	-	19867823	19867919	3'utr	Rab8	FlyBase	G38406.1	AAAACAGCCCAATCCGCCCCGCACCTCCCCCTACCCGGTCCTAACTTTATATAATATAATGTGGTAGTATCGCACAGATCGAGGGTGCTTATTATAT	31	19867829	0.980775227	11	29	124	0.96969697	1.204119983	0.090909091	0.1	0.181818182	30	0	1	32	3L:19867823-19867919	7	Rab8	FBtr0308833|FBtr0074921	19867706|19867486	19868552|19868552	GGGTGCT	bulgeI	dme-miR-995-3p,dme-miR-998-3p
0.01	dme-miR-980-3p	bulgeI	GCCAGCT	3L	19881428	19881434	+	3L_19881428_19881434_+	1	1	1	0	CG8334	FBtr0332149|FBtr0332151|FBtr0332148|FBtr0332150	19881066|19881066|19881066|19881066	19881783|19881783|19881783|19881783	3L	+	19881403	19881443	3'utr	CG8334	FlyBase	G31530.1	AATTTAAACATTTTAATTGTATTAGGCCAGCTTGGCCAGTT	15	19881434	0.840521371	4	15	133	1	1.204119983	0.375	0.066666667	0.125	15	0	0	16	3L:19881403-19881443	7	CG8334	FBtr0332149|FBtr0332148|FBtr0332150|FBtr0332151	19881066|19881066|19881066|19881066	19881783|19881783|19881783|19881783	GCCAGCT	bulgeI	dme-miR-980-3p
0.01	dme-bantam-3p	bulgeI	GAATCTC	3L	19978997	19979003	-	3L_19978997_19979003_-	1	1	1	0	CG14182	FBtr0346534|FBtr0331802|FBtr0074913	19978711|19978811|19978811	19979187|19979187|19979187	3L	-	19978874	19979058	3'utr	CG14182	FlyBase	G38509.1	AGTTAACATATTTAAATTAGGTTAAATAAGCTGAAAACTCGAATATGAGCTACACGAATCTCTCATGCACTTGATACATTTTAAAAATTATTTACTTTTAAACCTGATTTTATTTTAATTGATAAATTTAGTTGATAAATGTTTAGTAAGCCAGACTTGATCATATCTAAGGAATAAGCGTAGCC	59	19978993	0.98098522	17	54	398	0.907692308	1.469822016	0.184615385	0.084745763	0.169230769	59	5	1	59	3L:19978874-19979058	7	CG14182	FBtr0346534|FBtr0074913|FBtr0331802	19978711|19978811|19978811	19979187|19979187|19979187	GAATCTC	bulgeI	dme-bantam-3p
0.01	dme-miR-970-3p	bulgeI	CTTTATG	3L	20150980	20150986	-	3L_20150980_20150986_-	1	1	1	0	CG42674	FBtr0302712|FBtr0302716|FBtr0302714|FBtr0302715|FBtr0302713|FBtr0332699|FBtr0332698	20149612|20149612|20149612|20149612|20149612|20149612|20149612	20151571|20151571|20151571|20151571|20151571|20151571|20151571	3L	-	20150915	20151014	3'utr	CG42674	FlyBase	G38528.1	AGCGAAACATACCTAGATCGATCACAAGCTTTATGAATACTTACTTACTACTGTACTATTGATGTAAGTCGTTACTTTCCTTGAGTAGTTAAATCAAATG	21	20150982	0.985932064	10	18	156	0.875	1.021189299	0.083333333	0.142857143	0.25	21	2	1	21	3L:20150915-20151014	7	CG42674	FBtr0302712|FBtr0302715|FBtr0302716|FBtr0302714|FBtr0302713|FBtr0332699|FBtr0332698	20149612|20149612|20149612|20149612|20149612|20149612|20149612	20151571|20151571|20151571|20151571|20151571|20151571|20151571	CTTTATG	bulgeI	dme-miR-970-3p
0.01	dme-miR-988-3p	bulgeI	CAAAGGG	3L	20995222	20995228	-	3L_20995222_20995228_-	1	1	1	0	skd	FBtr0078329|FBtr0078328|FBtr0333284|FBtr0112830	20992812|20994129|20994129|20994129	20995703|20995703|20995703|20995703	3L	-	20995188	20995281	3'utr	skd	FlyBase	G38813.1	TTATATATATACATAGGCTGGCGTTCGATTAGTGTTTAATATTTATAAATATACAAAGGGGAGCGAATGAGATAGCAAAAAGCAAACAACAACA	260	20995214	0.972717916	6	250	412	0.960573477	1.951013539	0.0609319	0.069498069	0.136200717	259	9	2	268	3L:20995188-20995281	7	skd	FBtr0333284|FBtr0112830|FBtr0078329|FBtr0078328	20994129|20994129|20992812|20994129	20995703|20995703|20995703|20995703	CAAAGGG	bulgeI	dme-miR-988-3p
0.01	dme-miR-282-5p	bulgeI	GAAGGCT	3L	21528331	21528337	-	3L_21528331_21528337_-	1	1	1	0	CG32442	FBtr0089797|FBtr0273421|FBtr0089798	21528216|21528216|21528216	21528689|21528689|21528342	3L	-	21528322	21528360	stop_codon	CG32442	FlyBase	G39011.1	GTGGTGGAGGACAATTGATTATAGAAGGCTGAAAATAGT	10	21528342	0.660176289	3	9	66	0.9	0.954242509	0.2	0	0	10	1	0	9	3L:21528322-21528360	7	CG32442	FBtr0089797|FBtr0273421	21528216|21528216	21528689|21528689	GAAGGCT	bulgeI	dme-miR-282-5p
0.01	dme-miR-252-5p	bulgeI	TAACTTA	3L	21530569	21530575	-	3L_21530569_21530575_-	1	1	1	0	Mkrn1	FBtr0078383	21529957	21531468	3L	-	21530499	21530583	3'utr	Mkrn1	FlyBase	G39018.1	TGTAACAATAACTTAAAAATCTCAATAATTGCATAGAATCGGGTTCAGCGATTCGAACCCATTTGTATGTGATTCTAGTTGACAA	26	21530558	0.714901183	9	19	204	0.7	0.84509804	0.033333333	0.153846154	0.266666667	26	7	2	21	3L:21530499-21530583	7	Mkrn1	FBtr0078383	21529957	21531468	TAACTTA	bulgeI	dme-miR-252-5p
0.01	dme-miR-996-3p,dme-miR-279-3p	bulgeI	CTTAGTC	3L	21824376	21824382	+	3L_21824376_21824382_+	1	0.999999851	1.00E+00	7.07E-08	CG7407	FBtr0078440	21824099	21824571	3L	+	21824337	21824415	3'utr	CG7407	FlyBase	G32206.1	AATATCTGATTTAGATTTGTAGTAAATGGCTGTTCGGCTCTTAGTCTCTTAAATCAGCTTTCGAATTAAGAATATATGT	75	21824363	0.879690691	10	73	690	0.977777778	1.944482672	0.077777778	0.16	0.3	75	2	0	88	3L:21824337-21824415	7	CG7407	FBtr0078440	21824099	21824571	CTTAGTC	bulgeI	dme-miR-996-3p,dme-miR-279-3p
0.01	dme-bantam-3p	bulgeI	GAATCTC	3L	21837275	21837281	-	3L_21837275_21837281_-	1	1	1	0	P5CDh1	FBtr0078447|FBtr0332813|FBtr0078445|FBtr0078446|FBtr0303031	21836663|21836663|21836663|21836663|21836663	21837488|21837488|21837488|21837488|21837488	3L	-	21837250	21837307	3'utr	P5CDh1	FlyBase	G39123.1	TCGATTTGTATACACACACACTCTAAGAATCTCAAAACAACCCATGAGAATGCCTCGA	55	21837284	0.929191572	5	48	198	0.890625	1.755874856	0.015625	0.145454545	0.265625	55	7	0	57	3L:21837250-21837307	7	P5CDh1	FBtr0078447|FBtr0303031|FBtr0332813|FBtr0078445|FBtr0078446	21836663|21836663|21836663|21836663|21836663	21837488|21837488|21837488|21837488|21837488	GAATCTC	bulgeI	dme-bantam-3p
0.01	dme-bantam-3p	bulgeI	GAATCTC	3L	21837421	21837427	-	3L_21837421_21837427_-	1	1	1	0	P5CDh1	FBtr0078447|FBtr0078445|FBtr0332813|FBtr0078446|FBtr0303031	21836663|21836663|21836663|21836663|21836663	21837488|21837488|21837488|21837488|21837488	3L	-	21837410	21837506	stop_codon	P5CDh1	FlyBase	G39124.1	CCATACATGTGCGAGTAAGCTGGCCGACAGAAGATGCGCAAGGGGAATGGGATGAGCAAAAGTAGTGAAAACCAGACAGGAATCTCATATAACTACT	19	21837419	0.917950468	7	16	58	0.863636364	1.278753601	0.181818182	0.105263158	0.227272727	19	3	0	19	3L:21837410-21837506	7	P5CDh1	FBtr0332813|FBtr0078447|FBtr0078446|FBtr0303031|FBtr0078445	21836663|21836663|21836663|21836663|21836663	21837488|21837488|21837488|21837488|21837488	GAATCTC	bulgeI	dme-bantam-3p
0.01	dme-miR-283-5p	bulgeI	GAATATT	3L	22790649	22790655	-	3L_22790649_22790655_-	1	1	1	0	jim	FBtr0078582|FBtr0304985	22789231|22789231	22797911|22797911	3L	-	22790644	22790686	3'utr	jim	FlyBase	G39341.1	CATAGGAAAGAACACCCCTGGCAACTATTTCGAATATTAAAAT	25	22790668	0.944840354	3	25	110	1	1.477121255	0.066666667	0.16	0.3	25	0	0	30	3L:22790644-22790686	7	jim	FBtr0078582|FBtr0304985	22789231|22789231	22797911|22797911	GAATATT	bulgeI	dme-miR-283-5p
0.01	dme-miR-252-5p	bulgeI	TAACTTA	3L	22868864	22868870	-	3L_22868864_22868870_-	1	1	1	0	Arf79F	FBtr0332054|FBtr0112858|FBtr0078575|FBtr0299906|FBtr0299907|FBtr0078573|FBtr0078571|FBtr0078574	22868506|22868506|22868506|22868378|22868506|22868506|22868506|22868506	22869081|22869081|22869081|22869081|22869081|22869081|22869081|22869081	3L	-	22868812	22868897	3'utr	Arf79F	FlyBase	G39366.1	CAACAACAAGAGCAGCAGATCTTCGCATAACTTAAAGGGCTCCGCATGTCCGTATTTCCAAACAAGAAACTGAAATTGTTTATTGA	14	22868877	0.96845559	7	13	77	0.9375	0.875061263	0	0.142857143	0.25	14	0	1	15	3L:22868812-22868897	7	Arf79F	FBtr0332054|FBtr0112858|FBtr0299906|FBtr0299907|FBtr0078573|FBtr0078571|FBtr0078574|FBtr0078575	22868506|22868506|22868378|22868506|22868506|22868506|22868506|22868506	22869081|22869081|22869081|22869081|22869081|22869081|22869081|22869081	TAACTTA	bulgeI	dme-miR-252-5p
0.01	dme-miR-190-5p	bulgeI	CAATATC	3L	22951943	22951949	+	3L_22951943_22951949_+	1	0.99992718	1.00E+00	5.15E-05	Mes2	FBtr0078563|FBtr0078561	22951389|22951389	22952248|22952248	3L	+	22951892	22952067	3'utr	Mes2	FlyBase	G32488.1	AAAAAGCGAGCATATTACTCATAGTTTCATATACAGCGATATGAATATTAACAATATCTGAACACTAAATGAGAACAGCTTTAACAATTTGTCGTTTTTGAATAAAACACCATCTTTGGCAGTAATGCTTTGCTATCGATGTACGCAGACAATGTTTTGGCCATTCAGCCCAATTT	46	22951961	0.922966987	25	43	358	0.936170213	1.643452676	0.191489362	0.02173913	0.042553191	46	3	0	44	3L:22951892-22952067	7	Mes2	FBtr0078563|FBtr0078561	22951389|22951389	22952248|22952248	CAATATC	bulgeI	dme-miR-190-5p
0.01	dme-miR-252-5p	bulgeI	TAACTTA	3L	238490	238496	-	3L_238490_238496_-	0.989832657	1	0.994916329	0.007189367	E(bx)	FBtr0072523|FBtr0301349	238321|238321	239039|239039	3L	-	238392	238565	3'utr	E(bx)	FlyBase	G32865.1	TAAAAGTGTGAATACCTTATTAAATATAAGTAAATATTACATAGTGAGTAGGAAGCACATTAAGCTTATTAACTTAACAATAATCCAGACTGTCACCTAATGTTAAAAACCAAGGCAAAAGTATTAGAACAACTTTGCTCCGATTAGCTTTTCTTGCCTGAGGGACATTTGGTT	473	238506	0.909691581	28	466	4097	0.983271375	2.723455672	0.161710037	0.122621564	0.228624535	473	9	0	529	3L:238392-238565	7	E(bx)	FBtr0072523|FBtr0301349	238321|238321	239039|239039	TAACTTA	bulgeI	dme-miR-252-5p
0.01	dme-miR-252-5p	bulgeI	TAACTTA	3L	3044390	3044396	-	3L_3044390_3044396_-	1	1	1	0	scramb2	FBtr0073005	3044111	3044845	3L	-	3044332	3044393	3'utr	scramb2	FlyBase	G33911.2	CTTAATTGCAACCATGGCGTACCTAACTAATTTACTATTACCTTTTACCTACTACATATTAC	27	3044379	0.709766955	6	23	229	0.838709677	0.937852093	0	0.148148148	0.258064516	27	3	2	26	3L:3044332-3044393	4	scramb2	FBtr0073005	3044111	3044845	TAACTTA	bulgeI	dme-miR-252-5p
0.01	dme-bantam-3p	bulgeI	GAATCTC	3L	3044657	3044663	-	3L_3044657_3044663_-	1	0.936179888	0.968089944	0.045127625	scramb2	FBtr0073005	3044111	3044845	3L	-	3044626	3044663	3'utr	scramb2	FlyBase	G33913.2	GAATCTCCCGCACAACTTGGATCTGAACCGCAGTTGCA	21	3044646	0.814063582	3	18	83	0.916666667	1.041392685	0.125	0.095238095	0.208333333	21	1	1	22	3L:3044626-3044663	7	scramb2	FBtr0073005	3044111	3044845	GAATCTC	bulgeI	dme-bantam-3p
0.01	dme-bantam-3p	bulgeI	GAATCTC	3L	3115400	3115406	-	3L_3115400_3115406_-	1	1	1	0	prominin-like	FBtr0073118|FBtr0306258|FBtr0073119|FBtr0073120|FBtr0337056	3114557|3114448|3115333|3115333|3115333	3115919|3115919|3115919|3115919|3115919	3L	-	3115381	3115465	3'utr	prominin-like	FlyBase	G33927.1	GATGAGTCCCTTGAAGAAGTTGGCCATTCGCCGGGTCGCACGGCCGCAGAAGCTTTAAGGAATCTCATAATTTTATTATGCACAC	34	3115398	0.814270906	11	30	220	0.886363636	1.591064607	0.454545455	0.205882353	0.386363636	34	5	0	39	3L:3115381-3115465	7	prominin-like	FBtr0073118|FBtr0073120|FBtr0306258|FBtr0337056|FBtr0073119	3114557|3115333|3114448|3115333|3115333	3115919|3115919|3115919|3115919|3115919	GAATCTC	bulgeI	dme-bantam-3p
0.01	dme-miR-8-3p	bulgeI	AGGTATT	3L	3153786	3153792	+	3L_3153786_3153792_+	1	1	1	0	BtbVII	FBtr0307304|FBtr0330149|FBtr0332096|FBtr0307305|FBtr0307302|FBtr0307301|FBtr0330148	3153532|3153532|3153532|3153532|3153532|3153532|3153751	3155678|3154225|3154934|3154934|3154934|3154225|3154225	3L	+	3153743	3153789	stop_codon	BtbVII	FlyBase	G27565.1	CAAGTCGTAGGTCCGGACACCGAGCCCCCAAATTGATCGATACAGGT	5	3153776	0.898179954	3	5	17	1	0.698970004	0.2	0	0	5	0	0	5	3L:3153743-3153789	4	BtbVII	FBtr0307304|FBtr0307302|FBtr0307301|FBtr0330149|FBtr0332096|FBtr0330148|FBtr0307305	3153532|3153532|3153532|3153532|3153532|3153751|3153532	3155678|3154934|3154225|3154225|3154934|3154225|3154934	AGGTATT	bulgeI	dme-miR-8-3p
0.01	dme-miR-190-5p	bulgeI	CAATATC	3L	3198139	3198145	-	3L_3198139_3198145_-	1	1	1	0	CG32276	FBtr0073106|FBtr0073107	3197861|3197861	3198320|3198320	3L	-	3198132	3198423	stop_codon	CG32276	FlyBase	G33983.1	AGAGGGTCAATATCCGGTGGGTCCCTGGCTCCTGGCGCTGTTCATCTTTGTGGTCTGCGGCTCTGCCATTTTCCAGATTGTTCAGTCGATACGCGCCGCGTAAGGAAAGGCTTCACCTCGCATAAGATACACAGAGAGCAGGTGCATCTGGAGGAAGATAATAGACCTTTCCGGAACCTTCACTTGCTACTACTAACACCTTCCCTAGCTTAATAGTCCCCGGCAACATGTGCAACCAGAGGATGACCCCAAACAACTTGGCTTTATTATCGTTTCTGCAATATCAACTCCT	327	3198165	0.958822692	49	308	2367	0.9375	1.857332496	0.203125	0.143730887	0.270833333	327	20	4	360	3L:3198132-3198423	7	CG32276	FBtr0073107|FBtr0073106	3197861|3197861	3198320|3198320	CAATATC	bulgeI	dme-miR-190-5p
0.01	dme-miR-14-3p	bulgeI	AGGACTG	3L	3232533	3232539	+	3L_3232533_3232539_+	1	1	1	0	CG11505	FBtr0073046|FBtr0308061	3232050|3232050	3236604|3236604	3L	+	3232438	3232669	3'utr	CG11505	FlyBase	G27689.1	AGTTATCAGTTAATGTTAATCAACCTAAGCTAATGTTACCTAGACTCGGTGGGTACACACACACACACACGCAGCTTAGCGCGGCGCGGAGGAGCAGGACTGTGGCGACCGGGGACAAAGGAAAGAACAGACAAGAAATGAATGAGATGTATATGCCTAAGCTAAGCTATTATTACGATTACCAATAACGATGCCGAGTGAATAAGTCTTAAGAGGTTTGAGCGTAGTTAGC	145	3232540	0.957288681	25	137	648	0.940828402	1.599337133	0.325443787	0.151724138	0.272189349	145	7	3	159	3L:3232438-3232669	7	CG11505	FBtr0073046|FBtr0308061	3232050|3232050	3236604|3236604	AGGACTG	bulgeI	dme-miR-14-3p
0.01	dme-miR-2b-2-5p	bulgeI	TGGAAGA	3L	3232720	3232726	+	3L_3232720_3232726_+	1	1	1	0	CG11505	FBtr0073046|FBtr0308061	3232050|3232050	3236604|3236604	3L	+	3232703	3232813	3'utr	CG11505	FlyBase	G27690.1	CAAGCTAAGCCAAGCAATGGAAGAGAGGAGAAGGAAATGTTAGGTTTTATTGCTAAATTACCGATGAACTCATGAATCACACGTCGATTTTACGATATATGATTTGCCTTT	71	3232742	0.978433135	9	66	389	0.94047619	1.897627091	0.083333333	0.171428571	0.30952381	70	5	0	79	3L:3232703-3232813	7	CG11505	FBtr0073046|FBtr0308061	3232050|3232050	3236604|3236604	TGGAAGA	bulgeI	dme-miR-2b-2-5p
0.01	dme-miR-190-5p	bulgeI	CAATATC	3L	3236064	3236070	+	3L_3236064_3236070_+	1	1	1	0	CG11505	FBtr0073046|FBtr0308061	3232050|3232050	3236604|3236604	3L	+	3236056	3236105	3'utr	CG11505	FlyBase	G27708.2	AAGAAATACAATATCCCTCTATGCAGCAAGCGAAAGCAAAACCAACAGCA	261	3236077	0.974254046	3	255	945	0.982698962	1.976197085	0.100346021	0.095785441	0.183391003	261	3	2	284	3L:3236056-3236105	7	CG11505	FBtr0073046|FBtr0308061	3232050|3232050	3236604|3236604	CAATATC	bulgeI	dme-miR-190-5p
0.01	dme-miR-965-3p	bulgeI	ACCGCTT	3L	4286615	4286621	+	3L_4286615_4286621_+	1	1	1	0	CG1316	FBtr0073233	4285917	4286865	3L	+	4286603	4286703	3'utr	CG1316	FlyBase	G28041.1	ATGTGTACTCATACCGCTTAGGGGACTTTTGAATCTACCCGTGATACAGAAACGAACTCTCTGTGTAACTTGAACTCTTACAAACTTATTCCGACGAGATT	29	4286614	0.866099862	11	27	190	0.933333333	1.447158031	0.2	0.034482759	0.066666667	29	2	0	28	3L:4286603-4286703	7	CG1316	FBtr0073233	4285917	4286865	ACCGCTT	bulgeI	dme-miR-965-3p
0.01	dme-miR-305-5p	bulgeI	GTTACAA	3L	4293196	4293202	+	3L_4293196_4293202_+	1	1	1	0	CG1319	FBtr0300775	4293169	4293432	3L	+	4293152	4293246	stop_codon	CG1319	FlyBase	G28047.1	TGACGCACGTGCCGCGTAGATAGACACCACCACTGTTATCAATTGTTACAAATTTGAGTGCTAATTCGCTTTAGTTCAACCTAGATGTAGTCAAT	43	4293206	0.98958656	13	41	398	0.958333333	1.662757832	0.083333333	0.11627907	0.208333333	43	2	0	46	3L:4293152-4293246	7	CG1319	FBtr0300775	4293169	4293432	GTTACAA	bulgeI	dme-miR-305-5p
0.01	dme-miR-283-5p	bulgeI	GAATATT	3L	5559701	5559707	-	3L_5559701_5559707_-	1	1	1	0	sinu	FBtr0077136	5559468	5560751	3L	-	5559686	5559869	3'utr	sinu	FlyBase	G34544.1	TATTGTTATAAACATACCTGAACGACTGACCTGCGACTAACCATAGAGATCATTGAATTGCATAAACTTCAGCTAAGCTAGTGCCTTAATTAAGTGACCCAGAGAAAGGTAAGCGAAACTCCGCCCATTAGTTTTAAGAACAAAACATTCCCTTTTGAACTCGAATATTCCGCACAAGTTACCT	166	5559702	0.884979697	24	144	1014	0.867346939	1.116505569	0.117346939	0.15060241	0.280612245	166	14	12	170	3L:5559686-5559869	7	sinu	FBtr0077136	5559468	5560751	GAATATT	bulgeI	dme-miR-283-5p
0.01	dme-miR-184-3p	bulgeI	CCCGTCC	3L	5800382	5800388	-	3L_5800382_5800388_-	1	1	1	0	S6k	FBtr0077114|FBtr0333264	5798946|5797547	5800429|5800429	3L	-	5800333	5800416	3'utr	S6k	FlyBase	G34656.1	TGCTTCCCAACCAACCAACCCATCCCATCCCGTCCGTTCCGTCGCAACCCAGCAACTGCATCATAAGCTTCCTCTCCCTACCCC	471	5800380	0.628897645	8	456	2075	0.972426471	2.121395681	0.011029412	0.133757962	0.25	471	12	3	529	3L:5800333-5800416	7	S6k	FBtr0077114|FBtr0333264	5798946|5797547	5800429|5800429	CCCGTCC	bulgeI	dme-miR-184-3p
0.01	dme-miR-980-3p	bulgeI	GCCAGCT	3L	657874	657880	+	3L_657874_657880_+	1	1	1	0	Rev1	FBtr0072557	657793	657971	3L	+	657848	657957	3'utr	Rev1	FlyBase	G26877.1	TAATGTAACGCCAAGCTATGAATGCGGCCAGCTGATAATGTTAATGAGCCATTAGTTTATAAGCCATCCATTAATTCGAGCCAAAAATAAAACATTCTGGTAAAGAAAAT	60	657868	0.982377421	15	47	355	0.763157895	1.161368002	0.065789474	0.166666667	0.342105263	60	15	3	58	3L:657848-657957	7	Rev1	FBtr0072557	657793	657971	GCCAGCT	bulgeI	dme-miR-980-3p
0.01	dme-miR-34-5p	bulgeI	ACCTGCC	3L	6744580	6744586	-	3L_6744580_6744586_-	1	1	1	0	velo	FBtr0076952|FBtr0076950|FBtr0345025|FBtr0076951	6744424|6744424|6744424|6744424	6744638|6744638|6744638|6744638	3L	-	6744567	6744625	3'utr	velo	FlyBase	G34871.1	TCGCCCTGCGAGCTCGCGATCCGGATGCGCACATGCCCCACCTGCCTGCGCTGCTCCAG	15	6744579	0.920989799	4	14	46	0.954545455	1.322219295	0.227272727	0.466666667	0.636363636	15	1	0	21	3L:6744567-6744625	7	velo	FBtr0076952|FBtr0345025|FBtr0076951|FBtr0076950	6744424|6744424|6744424|6744424	6744638|6744638|6744638|6744638	ACCTGCC	bulgeI	dme-miR-34-5p
0.01	dme-miR-970-3p	bulgeI	CTTTATG	3L	706050	706056	-	3L_706050_706056_-	1	1	1	0	CG13895	FBtr0331771|FBtr0072605	705946|705946	706134|706134	3L	-	706010	706074	3'utr	CG13895	FlyBase	G33102.1	TGCAGGGTATAAGATAGGCTTTATGAAAACTGCGTTATTTCACTGAAAATGTGTATTTAATTTAA	24	706060	0.909442686	6	22	165	0.925925926	1.397940009	0.259259259	0.125	0.222222222	24	2	0	25	3L:706010-706074	7	CG13895	FBtr0331771|FBtr0072605	705946|705946	706134|706134	CTTTATG	bulgeI	dme-miR-970-3p
0.01	dme-miR-11-3p,dme-miR-308-3p	bulgeI	TGGTGAT	3L	7334035	7334041	-	3L_7334035_7334041_-	1	1	1	0	CG43780	FBtr0331508|FBtr0331507	7333542|7333542	7334274|7334274	3L	-	7334018	7334056	3'utr	CG43780	FlyBase	G34986.1	ACCAATGGGTATTGTTGGTGATTTCTTGGACAGCCCTGC	7	7334043	0.73404557	6	7	59	1	0.903089987	0.125	0.142857143	0.25	7	0	0	8	3L:7334018-7334056	7	CG43780	FBtr0331507|FBtr0331508	7333542|7333542	7334274|7334274	TGGTGAT	bulgeI	dme-miR-11-3p,dme-miR-308-3p
0.01	dme-miR-275-3p,dme-miR-306-5p	bulgeI	TAACCTG	3L	8428002	8428008	+	3L_8428002_8428008_+	1	1	1	0	Cbl	FBtr0076614	8427408	8428655	3L	+	8427971	8428044	3'utr	Cbl	FlyBase	G28747.1	TTGTACATAGGCACTATGGAATTTATAATTGTAACCTGTTCTGTATTATTCGTTGAATTTTCTCTTTCACATCC	9	8427987	0.984746636	5	7	76	0.888888889	0.903089987	0.222222222	0	0	9	1	0	8	3L:8427971-8428044	7	Cbl	FBtr0076614	8427408	8428655	TAACCTG	bulgeI	dme-miR-275-3p,dme-miR-306-5p
0.01	dme-miR-190-5p	bulgeI	CAATATC	3L	8471303	8471309	+	3L_8471303_8471309_+	1	1	1	0	Gug	FBtr0305696|FBtr0076619|FBtr0305697|FBtr0333048|FBtr0076618|FBtr0076616|FBtr0305698|FBtr0305699|FBtr0333049	8470769|8470769|8470769|8470769|8470769|8470769|8470769|8470769|8471166	8472669|8472669|8472669|8472669|8472669|8472669|8472669|8472669|8472669	3L	+	8471270	8471422	3'utr	Gug	FlyBase	G28770.1	AACTAAACTAAACAAAACAGGACACGATGGTCGCAATATCTTAAGTATCCTCTTCATAGTGTATAGTGTTAAATTCTTAAACGTAAGCGAGATATGGAGCATGTTAAATACGGTTTAGACTTATTAAGGCAATGGAACAAAATCGAACTTGGC	174	8471297	0.982838448	15	168	971	0.954081633	1.669781615	0.040816327	0.114942529	0.214285714	174	6	3	187	3L:8471270-8471422	7	Gug	FBtr0076616|FBtr0305696|FBtr0305698|FBtr0076619|FBtr0305699|FBtr0333049|FBtr0305697|FBtr0333048|FBtr0076618	8470769|8470769|8470769|8470769|8470769|8471166|8470769|8470769|8470769	8472669|8472669|8472669|8472669|8472669|8472669|8472669|8472669|8472669	CAATATC	bulgeI	dme-miR-190-5p
0.01	dme-miR-252-5p	bulgeI	TAACTTA	3L	877833	877839	-	3L_877833_877839_-	1	1	1	0	CG13907	FBtr0345005|FBtr0072593	877289|877289	878452|878452	3L	-	877817	877856	3'utr	CG13907	FlyBase	G33161.1	AGTAGAGGTGGCCCGATTAACTTAAAGAGCGGCAGCAGCA	10	877840	0.96233027	3	9	46	0.9	0.954242509	0.2	0	0	10	1	0	9	3L:877817-877856	7	CG13907	FBtr0345005|FBtr0072593	877289|877289	878452|878452	TAACTTA	bulgeI	dme-miR-252-5p
0.01	dme-miR-988-3p	bulgeI	CAAAGGG	3L	8942260	8942266	-	3L_8942260_8942266_-	1	1	1	0	orb2	FBtr0331514|FBtr0331515|FBtr0331513	8939063|8937098|8941311	8942890|8942890|8942890	3L	-	8942251	8942298	3'utr	orb2	FlyBase	G35514.1	AAAGGAACCCTCGTAGTCAGCCAATTTCCTCGCAAAGGGCCGTTTACA	6	8942288	0.846175039	4	6	17	1	0.954242509	0	0.5	0.666666667	6	0	0	9	3L:8942251-8942298	7	orb2	FBtr0331515|FBtr0331514|FBtr0331513	8937098|8939063|8941311	8942890|8942890|8942890	CAAAGGG	bulgeI	dme-miR-988-3p
0.01	dme-miR-33-5p	bulgeI	AAATGCA	3L	9070039	9070045	-	3L_9070039_9070045_-	1	1	1	0	CG4911	FBtr0331549|FBtr0076542|FBtr0345351	9069647|9069647|9067193	9070515|9070515|9070515	3L	-	9070000	9070085	3'utr	CG4911	FlyBase	G35589.1	AAGCAACAACAACTGTGATTCAAGCGAATGCAGCAGATGCAAATGCAAGCCAGTGTGAAAGCAAATGCTATACCCAGCTCTCATAC	18	9070042	0.92110816	6	17	56	0.956521739	1.342422681	0.130434783	0.222222222	0.391304348	18	1	0	22	3L:9070000-9070085	7	CG4911	FBtr0076542|FBtr0345351|FBtr0331549	9069647|9067193|9069647	9070515|9070515|9070515	AAATGCA	bulgeI	dme-miR-33-5p
0.01	dme-miR-8-3p	bulgeI	AGGTATT	3L	9453498	9453504	-	3L_9453498_9453504_-	1	1	1	0	phol	FBtr0345600|FBtr0076475	9452801|9453046	9453529|9453529	3L	-	9453452	9453532	stop_codon	phol	FlyBase	G35699.1	TAACTAGTAGTGCGCTTTAATGTGTGGCAGGTATTGGCATGAGATGGTTAAAATATTAAAGCTCCTTTGGCTCCGGAAGGC	18	9453510	0.765783877	8	15	132	0.833333333	1	0.166666667	0.277777778	0.458333333	18	3	1	20	3L:9453452-9453532	7	phol	FBtr0076475|FBtr0345600	9453046|9452801	9453529|9453529	AGGTATT	bulgeI	dme-miR-8-3p
0.01	dme-miR-970-3p	bulgeI	CTTTATG	3L	9680867	9680873	+	3L_9680867_9680873_+	1	1	1	0	CG16717	FBtr0076392	9680809	9681060	3L	+	9680846	9680872	3'utr	CG16717	FlyBase	G29266.1	AATGAATTTATTTTCGTCCCACTTTAT	14	9680857	0.689677962	3	13	139	0.947368421	1.255272505	0	0.214285714	0.421052632	14	1	0	18	3L:9680846-9680872	6	CG16717	FBtr0076392	9680809	9681060	CTTTATG	bulgeI	dme-miR-970-3p
0.01	dme-miR-276a-3p	bulgeI	GTTTCCT	3L	9858047	9858053	-	3L_9858047_9858053_-	1	1	1	0	CG10809	FBtr0076366|FBtr0300688	9857586|9857381	9858412|9858412	3L	-	9858017	9858062	3'utr	CG10809	FlyBase	G35874.1	TTGTTTATCGTTTCCTAATTTGGCTGCCGTTGAGCTGGAGTTGGCA	24	9858043	0.724196412	5	20	211	0.862068966	1.096910013	0.275862069	0.166666667	0.310344828	24	3	1	25	3L:9858017-9858062	7	CG10809	FBtr0076366|FBtr0300688	9857586|9857381	9858412|9858412	GTTTCCT	bulgeI	dme-miR-276a-3p
0.01	dme-miR-305-5p	bulgeI	GTTACAA	3R	10102175	10102181	-	3R_10102175_10102181_-	1	1	1	0	Fmr1	FBtr0082198|FBtr0082200|FBtr0335049|FBtr0301386|FBtr0308123	10101418|10101418|10101574|10101574|10101418	10103231|10103231|10103231|10103231|10103231	3R	-	10102132	10102183	5'utr	Fmr1	FlyBase	G49771.1	TCGTTACAACATGGAAATCCTCTCTTAATTGTATAATTTTGTATTTATTTAC	6	10102159	0.986717151	4	6	56	1	0.84509804	0	0.166666667	0.285714286	6	0	0	7	3R:10102132-10102183	7	Fmr1	FBtr0335049|FBtr0301386|FBtr0082198|FBtr0082200|FBtr0308123	10101574|10101574|10101418|10101418|10101418	10103231|10103231|10103231|10103231|10103231	GTTACAA	bulgeI	dme-miR-305-5p
0.01	dme-miR-980-3p	bulgeI	GCCAGCT	3R	11634523	11634529	-	3R_11634523_11634529_-	1	1	1	0	Csk	FBtr0300546|FBtr0299728|FBtr0300547|FBtr0300548|FBtr0300549|FBtr0335449|FBtr0299729	11633276|11633276|11633276|11633276|11633276|11633276|11633276	11634819|11634819|11634819|11634819|11634819|11634819|11634819	3R	-	11634522	11634557	3'utr	Csk	FlyBase	G50201.1	ACACAATCAAGCAATGTTAGTGAGTTGCGCCAGCTT	8	11634543	0.789378388	2	8	52	1	1	0	0.25	0.4	8	0	0	10	3R:11634522-11634557	7	Csk	FBtr0300547|FBtr0300548|FBtr0300549|FBtr0300546|FBtr0299728|FBtr0335449|FBtr0299729	11633276|11633276|11633276|11633276|11633276|11633276|11633276	11634819|11634819|11634819|11634819|11634819|11634819|11634819	GCCAGCT	bulgeI	dme-miR-980-3p
0.01	dme-miR-184-3p	bulgeI	CCCGTCC	3R	12624178	12624184	-	3R_12624178_12624184_-	1	1	1	0	Vha55	FBtr0082670|FBtr0082671	12623760|12623760	12624766|12624766	3R	-	12624030	12624214	3'utr	Vha55	FlyBase	G50617.1	AATCCCCGCCCCCTGTTTTCCGTACTGCCCCCCGTCCCTGCACCGAAACCTTGTGAACAATTTGTACAGCAACTCAACTAAACAATGGAATATTAAGTGCAAAAAACAATGCTTTAATGCAAATAATGTTTTAAATGCGGAAATCTGCAAAAAGTATAAAAATCTATAAAAAAAAATACTGTTTG	54	12624176	0.943883788	12	53	226	0.983606557	1.77815125	0.180327869	0.12962963	0.229508197	54	1	0	60	3R:12624030-12624214	7	Vha55	FBtr0082670|FBtr0082671	12623760|12623760	12624766|12624766	CCCGTCC	bulgeI	dme-miR-184-3p
0.01	dme-miR-252-5p	bulgeI	TAACTTA	3R	13026384	13026390	-	3R_13026384_13026390_-	1	1	1	0	CG12360	FBtr0082718	13026281	13027300	3R	-	13026312	13026424	3'utr	CG12360	FlyBase	G50719.1	CGTACGTGGTGTTATGTAGCATTTAGAATAGAACTAACTTACCACCCGAAGCGAACGATCCTTTGTTTGCAACTGACTCAAATAAATGTACTATATGTATTCCAGTCGACAAA	30	13026386	0.975354925	10	28	181	0.974358974	1.579783597	0.230769231	0.266666667	0.435897436	30	1	0	38	3R:13026312-13026424	7	CG12360	FBtr0082718	13026281	13027300	TAACTTA	bulgeI	dme-miR-252-5p
0.01	dme-miR-252-5p	bulgeI	TAACTTA	3R	13368803	13368809	+	3R_13368803_13368809_+	1	1	1	0	Dic1	FBtr0346113	13368692	13369278	3R	+	13368687	13368893	stop_codon	Dic1	FlyBase	G42565.1	GAATTAGCCGCGATGCCAATCGATACCTTAACTAGGCAATAATTCTCCTTGGCTGGCTGGCAGATTCCCTTGAGCAATGCAACATTCCAGCAGCAATTCGTTCACCGTGTAGAACATAACTTAGCTTTAGCCCGTTCCAGTTGTTAACCAAGATGCTTTTATGCTAGCAAAATATTTGTTGTTAAGCGTTCAATGCCCGCTATCCCG	214	13368807	0.938636262	25	212	1540	0.992125984	1.924279286	0.255905512	0.135514019	0.271653543	214	0	2	252	3R:13368687-13368893	7	Dic1	FBtr0346113|FBtr0082748|FBtr0082747	13368692|13368692|13368692	13369278|13369091|13369091	TAACTTA	bulgeI	dme-miR-252-5p
0.01	dme-miR-252-5p	bulgeI	TAACTTA	3R	13634918	13634924	-	3R_13634918_13634924_-	1	1	1	0	sqd	FBtr0309094	13634860	13636454	3R	-	13634894	13634928	3'utr	sqd	FlyBase	G50786.1	AACCTAACTTAATTGAATGATAGGAGATCAGTTTT	6	13634918	0.706674435	3	5	44	0.777777778	0.84509804	0.222222222	0.333333333	0.555555556	6	2	0	7	3R:13634894-13634928	7	sqd	FBtr0309094	13634860	13636454	TAACTTA	bulgeI	dme-miR-252-5p
0.01	dme-miR-33-5p	bulgeI	AAATGCA	3R	13692783	13692789	+	3R_13692783_13692789_+	1	1	1	0	flfl	FBtr0114604	13691732	13693905	3R	+	13692778	13692882	3'utr	flfl	FlyBase	G42667.1	GAGTTAAATGCAGATAACACTTGAACCCAATGAACCTTGTATATAATTTAGTCACTCTCAATGCGCGATTAGTTGATAACTGCCCTTGCACCACTGACGCCGACA	17	13692808	0.975233214	11	15	94	0.925925926	1.397940009	0.111111111	0.411764706	0.62962963	17	2	0	25	3R:13692778-13692882	7	flfl	FBtr0114604	13691732	13693905	AAATGCA	bulgeI	dme-miR-33-5p
0.01	dme-miR-11-3p,dme-miR-308-3p	bulgeI	TGGTGAT	3R	13838304	13838310	-	3R_13838304_13838310_-	1	1	1	0	CG31495	FBtr0082882	13838238	13838773	3R	-	13838295	13838324	3'utr	CG31495	FlyBase	G50875.1	TGTTCTAGTGTCTTTGGTGATTGGCATAAC	9	13838303	0.951910108	2	9	92	1	1.041392685	0.090909091	0.222222222	0.363636364	9	0	0	11	3R:13838295-13838324	7	CG31495	FBtr0082882	13838238	13838773	TGGTGAT	bulgeI	dme-miR-11-3p,dme-miR-308-3p
0.01	dme-miR-190-5p	bulgeI	CAATATC	3R	14733285	14733291	-	3R_14733285_14733291_-	1	1	1	0	eff	FBtr0083018|FBtr0336876|FBtr0310554	14732703|14732412|14732703	14733494|14733494|14733494	3R	-	14733252	14733406	3'utr	eff	FlyBase	G51248.1	AAGCAACAAAGATAACATCAACAGTTTACAATAGTCAGATTCAGAAGAGGAGGAGCTGCAGCAGCGTCATTGTAAGTGGCAATGGCCGCCGTGCTGTTGTCCACAACAATAGCCACAATATCAGCAGGAACTGCGGTCACCACCATAGCAGCAAC	63	14733286	0.928971114	13	61	222	0.948051948	1.86332286	0.116883117	0.222222222	0.363636364	63	4	0	73	3R:14733252-14733406	7	eff	FBtr0083018|FBtr0336876|FBtr0310554	14732703|14732412|14732703	14733494|14733494|14733494	CAATATC	bulgeI	dme-miR-190-5p
0.01	dme-miR-252-5p	bulgeI	TAACTTA	3R	15096893	15096899	-	3R_15096893_15096899_-	1	1	1	0	CG42788	FBtr0303485|FBtr0303486	15095955|15095955	15097627|15097627	3R	-	15096846	15096917	3'utr	CG42788	FlyBase	G51321.1	ATTAAAAGAACACTCTCTTAACTTAACGCATGCAACTAACTCGAATTTCTCTCTAATCTCCTAAAACAAACA	12	15096900	0.974878707	5	11	79	0.933333333	0.84509804	0.133333333	0.25	0.4	12	0	1	14	3R:15096846-15096917	7	CG42788	FBtr0303486|FBtr0303485	15095955|15095955	15097627|15097627	TAACTTA	bulgeI	dme-miR-252-5p
0.01	dme-miR-190-5p	bulgeI	CAATATC	3R	15222011	15222017	+	3R_15222011_15222017_+	1	1	1	0	CG12241	FBtr0083051	15221954	15222371	3R	+	15221998	15222062	3'utr	CG12241	FlyBase	G42897.1	TCAACTGCGTATCCAATATCTCATTGCCCCCTTCTCTGTTCTTTCATTTCTAAGTGCAATCGCAA	34	15222021	0.798221223	8	32	293	0.974358974	1.579783597	0.128205128	0.088235294	0.205128205	34	1	0	38	3R:15221998-15222062	7	CG12241	FBtr0083051	15221954	15222371	CAATATC	bulgeI	dme-miR-190-5p
0.01	dme-miR-33-5p	bulgeI	AAATGCA	3R	15222338	15222344	+	3R_15222338_15222344_+	1	1	1	0	CG12241	FBtr0083051	15221954	15222371	3R	+	15222325	15222363	3'utr	CG12241	FlyBase	G42899.1	TGTTTAACTGTCTAAATGCATTTCATTAAAGTTTAATAT	6	15222341	0.827373312	2	6	62	1	0.77815125	0	0	0	6	0	0	6	3R:15222325-15222363	7	CG12241	FBtr0083051	15221954	15222371	AAATGCA	bulgeI	dme-miR-33-5p
0.01	dme-miR-190-5p	bulgeI	CAATATC	3R	15343871	15343877	-	3R_15343871_15343877_-	1	1	1	0	Surf4	FBtr0083117	15343651	15344263	3R	-	15343818	15343959	3'utr	Surf4	FlyBase	G51514.1	AAAGAACAGGCAAGAAAAAAGTTTGGTCACTTTCGAGCCCACCCCAAATGAGAGACATAACTGATTTTATATCTATGCTTGTCAATATCCATGTTTTTTGCCGATTTTTTTATATGATTTGTACACTCTTATAAATAAGTTG	24	15343884	0.989480454	14	22	213	0.96	1.380211242	0.32	0.041666667	0.08	24	1	0	24	3R:15343818-15343959	7	Surf4	FBtr0083117	15343651	15344263	CAATATC	bulgeI	dme-miR-190-5p
0.01	dme-miR-252-5p	bulgeI	TAACTTA	3R	15362857	15362863	-	3R_15362857_15362863_-	1	1	1	0	CG6171	FBtr0083113	15362794	15363143	3R	-	15362847	15362908	stop_codon	CG6171	FlyBase	G51545.1	TAAGTGGGGATGACTATGATTAGACTATAAATTCAAATTCGCTGTTAACTTAGATGATACGT	29	15362889	0.772267509	9	28	227	1	1.51851394	0.242424242	0.103448276	0.212121212	29	0	0	33	3R:15362847-15362908	7	CG6171	FBtr0083113	15362794	15363143	TAACTTA	bulgeI	dme-miR-252-5p
0.01	dme-bantam-3p	bulgeI	GAATCTC	3R	15910321	15910327	+	3R_15910321_15910327_+	1	1	1	0	CG3303	FBtr0083200	15909885	15910367	3R	+	15910221	15910341	3'utr	CG3303	FlyBase	G43169.1	AGGAGCGAAAGGAGGAAAAGTGAGTGTGACGTTTTAGTATTATGCAGTCATTAAGCTCACCCTCGAAATGGATTCTACCCACTATAATTTTTATACCTTTGAATCTCTTGAACTAGCTAGT	39	15910328	0.992162983	10	32	360	0.847826087	1.591064607	0.130434783	0.153846154	0.282608696	39	7	0	39	3R:15910221-15910341	7	CG3303	FBtr0083200	15909885	15910367	GAATCTC	bulgeI	dme-bantam-3p
0.01	dme-miR-252-5p	bulgeI	TAACTTA	3R	16103318	16103324	+	3R_16103318_16103324_+	1	1	1	0	Akt1	FBtr0083228|FBtr0083226|FBtr0344717|FBtr0083227|FBtr0344470	16103113|16103113|16103113|16103113|16103113	16104515|16104515|16105670|16104515|16104515	3R	+	16103240	16103330	3'utr	Akt1	FlyBase	G43341.1	ATACCATGATAACGAAGGCAAGCAAAGGGTTTTCTTGCTAGTTTATATACACCAATAATAAGAGAATTGAATTGATAGTAACTTATTTTTG	21	16103306	0.986393958	7	18	153	0.884615385	1.361727836	0.230769231	0.238095238	0.384615385	21	3	0	23	3R:16103240-16103330	7	Akt1	FBtr0083227|FBtr0083228|FBtr0083226|FBtr0344717|FBtr0344470	16103113|16103113|16103113|16103113|16103113	16104515|16104515|16104515|16105670|16104515	TAACTTA	bulgeI	dme-miR-252-5p
0.01	dme-miR-970-3p	bulgeI	CTTTATG	3R	16103832	16103838	+	3R_16103832_16103838_+	1	1	1	0	Akt1	FBtr0344717|FBtr0083226|FBtr0083227|FBtr0083228|FBtr0344470	16103113|16103113|16103113|16103113|16103113	16105670|16104515|16104515|16104515|16104515	3R	+	16103792	16103846	3'utr	Akt1	FlyBase	G43344.1	AAGTTATATATAATGTTAAAATTGCCTCTAATGTGCTGTGCTTTATGCAAAACTA	23	16103823	0.988760011	5	23	222	1	1.414973348	0.076923077	0.130434783	0.230769231	23	0	0	26	3R:16103792-16103846	7	Akt1	FBtr0344717|FBtr0083226|FBtr0083227|FBtr0083228|FBtr0344470	16103113|16103113|16103113|16103113|16103113	16105670|16104515|16104515|16104515|16104515	CTTTATG	bulgeI	dme-miR-970-3p
0.01	dme-miR-276a-3p	bulgeI	GTTTCCT	3R	16261394	16261400	-	3R_16261394_16261400_-	1	1	1	0	bor	FBtr0083276|FBtr0305998	16261353|16261353	16261833|16261833	3R	-	16261380	16261442	3'utr	bor	FlyBase	G51707.1	AACTTCTCGCTGGCTCTTCCACCAATTTCACTTGTCCGCAGTGTTTCCTATATGTGAGTATGA	9	16261392	0.991699553	7	8	82	0.8125	1.113943352	0	0.333333333	0.625	9	3	0	13	3R:16261380-16261442	7	bor	FBtr0083276|FBtr0305998	16261353|16261353	16261833|16261833	GTTTCCT	bulgeI	dme-miR-276a-3p
0.01	dme-miR-996-3p,dme-miR-279-3p	bulgeI	CTTAGTC	3R	17532516	17532522	-	3R_17532516_17532522_-	1	1	1	0	CG5823	FBtr0321266|FBtr0083505	17532323|17532323	17532719|17532719	3R	-	17532490	17532563	3'utr	CG5823	FlyBase	G52008.1	AGACCCCCGGCATCCATTCCCACGATTCCCACGATTGCTGACTTAGTCTGAAAATTATCGGCAGCAAAATTTGA	69	17532521	0.981131682	11	66	470	0.939759036	1.591064607	0.421686747	0.173913043	0.313253012	69	4	1	78	3R:17532490-17532563	7	CG5823	FBtr0321266|FBtr0083505	17532323|17532323	17532719|17532719	CTTAGTC	bulgeI	dme-miR-996-3p,dme-miR-279-3p
0.01	dme-miR-34-5p	bulgeI	ACCTGCC	3R	17809918	17809924	-	3R_17809918_17809924_-	1	1	1	0	CG18012	FBtr0332430	17809399	17810834	3R	-	17809857	17809937	5'utr	CG18012	FlyBase	G52155.1	ACCAGTGGGCTCGACCTGCCCATGAAGGTGGTCGACATGTTCGGCAGCGGGCTGCCTGTCTGCGCCTACGATTTCAAGTGG	8	17809921	0.921001147	6	8	31	1	0.954242509	0.111111111	0.125	0.222222222	8	0	0	9	3R:17809857-17809937	7	CG18012	FBtr0332430	17809399	17810834	ACCTGCC	bulgeI	dme-miR-34-5p
0.01	dme-bantam-3p	bulgeI	GAATCTC	3R	18927291	18927297	-	3R_18927291_18927297_-	1	1	1	0	Mpc1	FBtr0083723|FBtr0334525	18927091|18926994	18927497|18927497	3R	-	18927277	18927340	3'utr	Mpc1	FlyBase	G52520.1	AGTGGTGGAGTAATTGCCGTGAATCACACCCGCACAATCGGCTGAATCTCGAATCGCGAAGTTG	14	18927298	0.843543667	4	14	59	1	1.230448921	0	0.214285714	0.352941176	14	0	0	17	3R:18927277-18927340	7	Mpc1	FBtr0083723|FBtr0334525	18927091|18926994	18927497|18927497	GAATCTC	bulgeI	dme-bantam-3p
0.01	dme-miR-276a-3p	bulgeI	GTTTCCT	3R	19898606	19898612	-	3R_19898606_19898612_-	1	1	1	0	CG4538	FBtr0344262	19898542	19899595	3R	-	19898580	19898615	3'utr	CG4538	FlyBase	G52717.1	TACGTTTCCTTTTCATCTCGTAGTATATAAATTTGT	11	19898604	0.747738919	3	11	143	1	1.146128036	0.142857143	0.272727273	0.428571429	11	0	0	14	3R:19898580-19898615	7	CG4538	FBtr0344262	19898542	19899595	GTTTCCT	bulgeI	dme-miR-276a-3p
0.01	dme-miR-2b-2-5p	bulgeI	TGGAAGA	3R	20301234	20301240	+	3R_20301234_20301240_+	1	1	1	0	cic	FBtr0305026|FBtr0334305|FBtr0305028|FBtr0305027|FBtr0334306	20300626|20300626|20300713|20300626|20300713	20301377|20303942|20301377|20301377|20301377	3R	+	20301172	20301282	3'utr	cic	FlyBase	G44094.1	TTGTATAATCCCCGCGTAAAGGCTTAGGTTTTAATTTACAGGCAAAACTGCAACCAACAAATTGGAAGAGCAAAGAAAGAACTACGGAAATAGAAGTTAAGCTTTAACTTA	57	20301233	0.9997295	8	52	187	0.935897436	1.386201605	0.346153846	0.263157895	0.461538462	57	3	2	73	3R:20301172-20301282	7	cic	FBtr0305027|FBtr0305026|FBtr0334305|FBtr0334306|FBtr0305028	20300626|20300626|20300626|20300713|20300713	20301377|20301377|20303942|20301377|20301377	TGGAAGA	bulgeI	dme-miR-2b-2-5p
0.01	dme-miR-970-3p	bulgeI	CTTTATG	3R	20536010	20536016	-	3R_20536010_20536016_-	1	1	1	0	Stat92E	FBtr0334586|FBtr0089486|FBtr0334584|FBtr0089485|FBtr0089484|FBtr0334581|FBtr0334583|FBtr0334582|FBtr0089487|FBtr0100457	20535691|20535691|20535691|20535691|20535691|20535321|20535691|20535691|20535691|20535691	20537408|20537408|20537408|20537408|20537408|20537408|20537408|20538528|20537408|20537408	3R	-	20535953	20536115	3'utr	Stat92E	FlyBase	G52795.1	AAGCCTATGTTAAACGAAAGTGGAAAAACAATCAACGAGAGCAGCAACGCAGGGATTGATTGCTTTAATTTTAGTTATAATCTAAGTAAGATTGAATTGCTTTATGTAACCCCATCCTTTATTGGCTTCCAATGCTGAAAATGCGCAAAAATTTGAACTAATC	60	20536020	0.999984639	18	58	474	0.97260274	1.550228353	0.232876712	0.166666667	0.315068493	60	1	1	71	3R:20535953-20536115	7	Stat92E	FBtr0334586|FBtr0089486|FBtr0334584|FBtr0334581|FBtr0334583|FBtr0334582|FBtr0089487|FBtr0100457|FBtr0089485|FBtr0089484	20535691|20535691|20535691|20535321|20535691|20535691|20535691|20535691|20535691|20535691	20537408|20537408|20537408|20537408|20537408|20538528|20537408|20537408|20537408|20537408	CTTTATG	bulgeI	dme-miR-970-3p
0.01	dme-miR-277-3p	bulgeI	GCCATTT	3R	20808507	20808513	+	3R_20808507_20808513_+	0.999999999	1	0.999999999	0	Syp	FBtr0083959|FBtr0083961|FBtr0083963|FBtr0334713	20806121|20806121|20806121|20806121	20810726|20810726|20810726|20810726	3R	+	20808464	20808520	3'utr	Syp	FlyBase	G44269.1	AAGTAAAGTAAACTGTCGTTGTAGGGGATGATGAGAAGTGTGCGCCATTTTCTAACT	6	20808505	0.97969139	4	5	42	0.875	0.84509804	0.25	0.333333333	0.5	6	1	0	7	3R:20808464-20808520	7	Syp	FBtr0083959|FBtr0083963|FBtr0334713|FBtr0083961	20806121|20806121|20806121|20806121	20810726|20810726|20810726|20810726	GCCATTT	bulgeI	dme-miR-277-3p
0.01	dme-miR-276a-3p	bulgeI	GTTTCCT	3R	21570260	21570266	-	3R_21570260_21570266_-	1	1	1	0	InR	FBtr0290232|FBtr0290230|FBtr0290231|FBtr0084121	21570246|21570246|21570246|21570246	21573390|21573390|21573390|21573390	3R	-	21570242	21570298	3'utr	InR	FlyBase	G53137.1	AAGCTAATTGTAAAAGTAATGCTAAGTTAATTGTTTCCTGTTTGTTTAAGCAAAAAA	6	21570267	0.989288599	3	5	56	1	0.84509804	0	0.166666667	0.285714286	6	0	0	7	3R:21570242-21570298	7	InR	FBtr0290232|FBtr0290230|FBtr0290231|FBtr0084121	21570246|21570246|21570246|21570246	21573390|21573390|21573390|21573390	GTTTCCT	bulgeI	dme-miR-276a-3p
0.01	dme-miR-14-3p	bulgeI	AGGACTG	3R	21786447	21786453	-	3R_21786447_21786453_-	1	1	1	0	CASK	FBtr0301328|FBtr0330368|FBtr0112873|FBtr0084161|FBtr0301327|FBtr0084162|FBtr0112872	21785760|21785760|21785760|21785760|21783398|21785760|21785760	21786682|21786589|21786682|21786682|21786682|21786682|21786682	3R	-	21786316	21786481	3'utr	CASK	FlyBase	G53259.1	ACAGCAACCACTACGAGAGATGACAGTCAGGACTGGAGGATAGAAGGCGCCTGGCGCCGAGCTATATAATTTAAGAATAAATGGGTATTATGGGAACTGCGGTCGCAACGCAATGACAAAAGTGTGTGTTAAACGACAAACAACCATTTGTATTTGCCTCTTATTT	231	21786455	0.922108712	17	219	763	0.954372624	1.554575681	0.152091255	0.121212121	0.228136882	231	6	6	251	3R:21786316-21786481	7	CASK	FBtr0301328|FBtr0330368|FBtr0301327|FBtr0112873|FBtr0084161|FBtr0084162|FBtr0112872	21785760|21785760|21783398|21785760|21785760|21785760|21785760	21786682|21786589|21786682|21786682|21786682|21786682|21786682	AGGACTG	bulgeI	dme-miR-14-3p
0.01	dme-miR-283-5p	bulgeI	GAATATT	3R	23689161	23689167	-	3R_23689161_23689167_-	1	1	1	0	CG10254	FBtr0334770|FBtr0084476|FBtr0084477	23689005|23689005|23689005	23689528|23689528|23689528	3R	-	23689143	23689180	3'utr	CG10254	FlyBase	G53729.1	AATGTTTTGTTGCGAATATTGTGAACGCTGGCCTACGC	24	23689162	0.689658233	4	23	159	0.962962963	1.113943352	0.444444444	0.125	0.222222222	24	0	1	26	3R:23689143-23689180	7	CG10254	FBtr0334770|FBtr0084476|FBtr0084477	23689005|23689005|23689005	23689528|23689528|23689528	GAATATT	bulgeI	dme-miR-283-5p
0.01	dme-miR-252-5p	bulgeI	TAACTTA	3R	24034615	24034621	-	3R_24034615_24034621_-	1	1	1	0	Miro	FBtr0303849|FBtr0084596|FBtr0084595|FBtr0321262	24034360|24034360|24034360|24034360	24034893|24034893|24034893|24034893	3R	-	24034590	24034657	3'utr	Miro	FlyBase	G54009.1	GAGCACATTGTGTACGCTGCATTTCTAATCGTATATTAACTTACATAAACCATGTTCTCTCTGATAAG	24	24034605	0.75765264	9	21	172	0.90625	1.462397998	0.125	0.291666667	0.46875	24	3	0	29	3R:24034590-24034657	7	Miro	FBtr0303849|FBtr0084596|FBtr0084595|FBtr0321262	24034360|24034360|24034360|24034360	24034893|24034893|24034893|24034893	TAACTTA	bulgeI	dme-miR-252-5p
0.01	dme-miR-970-3p	bulgeI	CTTTATG	3R	24150541	24150547	-	3R_24150541_24150547_-	1	1	1	0	p38a	FBtr0300572|FBtr0084580|FBtr0084581	24150414|24150414|24150414	24150601|24150601|24150601	3R	-	24150513	24150555	3'utr	p38a	FlyBase	G54097.1	GTTATAGCCTTTATGTTCCAACCATGTCTTTTGTACTCAAATT	12	24150541	0.73988928	3	11	100	0.923076923	0.77815125	0.153846154	0.083333333	0.153846154	12	0	1	12	3R:24150513-24150555	7	p38a	FBtr0300572|FBtr0084580|FBtr0084581	24150414|24150414|24150414	24150601|24150601|24150601	CTTTATG	bulgeI	dme-miR-970-3p
0.01	dme-miR-283-5p	bulgeI	GAATATT	3R	24167706	24167712	-	3R_24167706_24167712_-	1	1	1	0	CG5510	FBtr0084576	24167673	24167937	3R	-	24167692	24167739	3'utr	CG5510	FlyBase	G54112.1	TGAACTATAGGAAAATTGAGACCGTGAGAATATTATTGCGTAGACAAG	18	24167723	0.760100224	6	17	89	0.958333333	1.361727836	0.125	0.333333333	0.5	18	1	0	23	3R:24167692-24167739	7	CG5510	FBtr0084576	24167673	24167937	GAATATT	bulgeI	dme-miR-283-5p
0.01	dme-miR-14-3p	bulgeI	AGGACTG	3R	24328472	24328478	-	3R_24328472_24328478_-	1	1	1	0	CG5728	FBtr0084632	24328453	24328688	3R	-	24328440	24328485	3'utr	CG5728	FlyBase	G54185.1	AGAATGTAGGACTGATGCCAATATTCAACTTAAGACTTGAACATTA	7	24328470	0.961691487	3	5	31	0.75	0.77815125	0	0.142857143	0.25	7	2	0	6	3R:24328440-24328485	7	CG5728	FBtr0084632	24328453	24328688	AGGACTG	bulgeI	dme-miR-14-3p
0.01	dme-miR-7-5p	bulgeI	TCCTTCC	3R	24560017	24560023	-	3R_24560017_24560023_-	1	1	1	0	CG13624	FBtr0110796|FBtr0084674|FBtr0084672|FBtr0084675|FBtr0084673|FBtr0110795|FBtr0345204	24559278|24559278|24557366|24559787|24559278|24559278|24559787	24560207|24560507|24560507|24560507|24560507|24560207|24560507	3R	-	24559860	24560200	3'utr	CG13624	FlyBase	G54259.1	GAGGACAGAAATGTAAAGCTAACGAACCGCCCATCAAGCCAACTTTTTATCCACACCACCAACAACTGAAACCAATTCTACGACAGGATGACAATTTGATTTTGGAATGGAATCAGTCGAAAAACAGGAAACATTTTCTTGAGCTCGCAATTAGTCGAGAAAATTCTCTATTGAACCTCCTTCCCTCCTCAAAAACACAACGTTCTGTTAAATTGTTCTACATAAGTGATATAATATTGATAACCAAGATATAACTGTGATTCAAAGAGCCTGGGCTTTATATGTTTTGTATGGCAGAAAATTGAAGAAAATATTTTTGACTTTTTCGCGACCACGCCGAA	1276	24560020	0.94846074	67	1178	8247	0.933333333	1.91204483	0.134603175	0.177115987	0.333333333	1276	88	17	1470	3R:24559860-24560200	7	CG13624	FBtr0110796|FBtr0084674|FBtr0084672|FBtr0084675|FBtr0084673|FBtr0110795|FBtr0345204	24559278|24559278|24557366|24559787|24559278|24559278|24559787	24560207|24560507|24560507|24560507|24560507|24560207|24560507	TCCTTCC	bulgeI	dme-miR-7-5p
0.01	dme-miR-317-3p	bulgeI	GTTGTTC	3R	24770425	24770431	+	3R_24770425_24770431_+	1	1	1	0	CG13631	FBtr0339253	24769772	24770933	3R	+	24770381	24770457	3'utr	CG13631	FlyBase	G45543.1	GCATACACACTCACTCATCTTACAATGTTGTTTAAATTTGTTTTGTTGTTCACGAGCCCCGTGATTTTTGGGCTGCA	11	24770445	0.992419052	7	10	109	0.928571429	1.113943352	0.214285714	0.272727273	0.428571429	11	1	0	13	3R:24770381-24770457	7	CG13631	FBtr0339253	24769772	24770933	GTTGTTC	bulgeI	dme-miR-317-3p
0.01	dme-miR-276a-3p	bulgeI	GTTTCCT	3R	24797791	24797797	-	3R_24797791_24797797_-	1	1	1	0	Ude	FBtr0345210|FBtr0331698|FBtr0331699	24797458|24797593|24797593	24797953|24797953|24797953	3R	-	24797770	24797826	3'utr	Ude	FlyBase	G54361.1	ATATTACCTTATTGAACTGAAGTTTCATGGTTTCCTAATCTGCCAGATTGCACGGTC	13	24797799	0.765818403	5	13	144	1	1.230448921	0.352941176	0.307692308	0.470588235	13	0	0	17	3R:24797770-24797826	7	Ude	FBtr0331698|FBtr0345210|FBtr0331699	24797593|24797458|24797593	24797953|24797953|24797953	GTTTCCT	bulgeI	dme-miR-276a-3p
0.01	dme-miR-283-5p	bulgeI	GAATATT	3R	24935326	24935332	-	3R_24935326_24935332_-	1	1	1	0	Osbp	FBtr0084801	24934867	24935398	3R	-	24935297	24935356	3'utr	Osbp	FlyBase	G54447.1	ACTACCACACATAGCAGCCTTAGCGAATATTCTAAAGTTTTCAGATATCCAGCCTCCACA	10	24935337	0.735746937	5	10	48	1	1.146128036	0	0.3	0.5	10	0	0	14	3R:24935297-24935356	7	Osbp	FBtr0084801	24934867	24935398	GAATATT	bulgeI	dme-miR-283-5p
0.01	dme-miR-33-5p	bulgeI	AAATGCA	3R	25351545	25351551	-	3R_25351545_25351551_-	1	1	1	0	Fur1	FBtr0336805|FBtr0089987|FBtr0089983|FBtr0089985|FBtr0089984	25349196|25351509|25351509|25351509|25351509	25352006|25352006|25352006|25352006|25352006	3R	-	25351539	25351579	3'utr	Fur1	FlyBase	G54661.1	AAAGCAAACTTTTGTATTATTTTAGTCGAAATGCAATTTAA	7	25351568	0.871751373	5	6	67	0.909090909	1	0.363636364	0.428571429	0.636363636	7	1	0	10	3R:25351539-25351579	7	Fur1	FBtr0336805|FBtr0089983|FBtr0089987|FBtr0089985|FBtr0089984	25349196|25351509|25351509|25351509|25351509	25352006|25352006|25352006|25352006|25352006	AAATGCA	bulgeI	dme-miR-33-5p
0.01	dme-miR-277-3p	bulgeI	GCCATTT	3R	25602910	25602916	+	3R_25602910_25602916_+	0.999999998	1	0.999999999	0	msi	FBtr0333664	25600746	25608423	3R	+	25602803	25602924	3'utr	msi	FlyBase	G45875.1	GCTGGGCCTAAGTCGAGGCTCAAATACCACATCTCCATTTGCAGAAACTAATTTATTTATTTATTATTTACGCTTAAGAATCTAACACATTCCAGACATGCTATGGTGCCATTTACTTATCC	35	25602906	0.951635923	12	34	266	0.976190476	1.612783857	0.023809524	0.171428571	0.30952381	35	1	0	41	3R:25602803-25602924	7	msi	FBtr0333664	25600746	25608423	GCCATTT	bulgeI	dme-miR-277-3p
0.01	dme-miR-305-5p	bulgeI	GTTACAA	3R	25653226	25653232	-	3R_25653226_25653232_-	1	1	1	0	Tnks	FBtr0084890|FBtr0330383	25653089|25653089	25654531|25653514	3R	-	25653198	25653236	3'utr	Tnks	FlyBase	G54731.1	CGAGGTTACAAGTTCTTTGCCGATGAATGCATTACATTA	9	25653213	0.968433525	5	8	64	0.888888889	0.903089987	0	0	0	9	1	0	8	3R:25653198-25653236	7	Tnks	FBtr0084890|FBtr0330383	25653089|25653089	25654531|25653514	GTTACAA	bulgeI	dme-miR-305-5p
0.01	dme-miR-33-5p	bulgeI	AAATGCA	3R	27598390	27598396	-	3R_27598390_27598396_-	1	0.688968146	0.844484073	0.219932766	dsd	FBtr0301390|FBtr0335247	27597759|27597561	27599034|27599034	3R	-	27598363	27598414	3'utr	dsd	FlyBase	G55224.1	AGGAGCGAGGTGACGGAGAAATGCAATACTGTGTTCAATAATAGAAATATTT	17	27598392	0.844616224	5	15	113	0.888888889	1.204119983	0.444444444	0.058823529	0.111111111	17	2	0	16	3R:27598363-27598414	7	dsd	FBtr0301390|FBtr0335247	27597759|27597561	27599034|27599034	AAATGCA	bulgeI	dme-miR-33-5p
0.01	dme-bantam-3p	bulgeI	GAATCTC	3R	29109139	29109145	-	3R_29109139_29109145_-	1	1	1	0	alpha-Man-Ib	FBtr0085416	29109051	29109880	3R	-	29109077	29109302	3'utr	alpha-Man-Ib	FlyBase	G55512.1	TTTTAGACAGTAGCATCAATCGAATCCGCCAGCAGGTTTTAACCTTGTAATCTATGGTAGTTAAACGTGTATGTTTATGTTAGCATGATATTAGGAATCAGTTGCACTACTCAGCACAAAGTCGATTTGTGTGTAATCTTAAAGGTAGCGAATAAATGAATCTCAATGAAAATGAGCAGAACATTTTCGATCCCACGGCAACCTGTGAATGTATGTAAAACGGAGC	320	29109146	0.987267597	17	315	1620	0.984042553	2.568201724	0.260638298	0.146875	0.27393617	320	6	0	370	3R:29109077-29109302	7	alpha-Man-Ib	FBtr0085416	29109051	29109880	GAATCTC	bulgeI	dme-bantam-3p
0.01	dme-miR-33-5p	bulgeI	AAATGCA	3R	29127998	29128004	+	3R_29127998_29128004_+	1	1	1	0	CG11880	FBtr0085371|FBtr0085373|FBtr0085372	29127872|29127872|29127872	29128247|29128247|29128247	3R	+	29127998	29128078	3'utr	CG11880	FlyBase	G46615.2	AAATGCACGCTCCTTTGCCAATACTCTTAATCTTTAATCTAGTGTATATAATACGCCAGTATCCGTATCCATATGTAAAGT	16	29128023	0.736484519	11	16	105	1	1.301029996	0.05	0.25	0.4	16	0	0	20	3R:29127998-29128078	6	CG11880	FBtr0085372|FBtr0085371|FBtr0085373	29127872|29127872|29127872	29128247|29128247|29128247	AAATGCA	bulgeI	dme-miR-33-5p
0.01	dme-miR-9b-5p,dme-miR-9c-5p	bulgeI	CCCAAAG	3R	29499466	29499472	-	3R_29499466_29499472_-	0.999916948	1	1.00E+00	5.88E-05	Trc8	FBtr0085429|FBtr0085430|FBtr0085432|FBtr0333188	29499120|29499023|29499023|29499023	29499641|29499641|29499641|29499641	3R	-	29499469	29499541	5'utr	Trc8	FlyBase	G55626.1	CTGTGCGTTAGTGTACTTATGTATAAATGCAAATCTTTGTAGCGACCCAAGGCTTCTCTATTCCCCCTGCCCA	8	29499481	0.97959405	5	8	57	1	0.903089987	0.375	0	0	8	0	0	8	3R:29499469-29499541	3	Trc8	FBtr0085429|FBtr0085430|FBtr0085432|FBtr0333188	29499120|29499023|29499023|29499023	29499641|29499641|29499641|29499641	CCCAAAG	bulgeI	dme-miR-9b-5p,dme-miR-9c-5p
0.01	dme-miR-263a-5p	bulgeI	TGGCCAT	3R	29874971	29874977	+	3R_29874971_29874977_+	1	1	1	0	CG34133	FBtr0335004|FBtr0301073	29874565|29874565	29875159|29875159	3R	+	29874955	29875039	3'utr	CG34133	FlyBase	G46949.1	ATTAAATCTGTCCGTCTGGCCATTAACCTCTTTGATATGTAATCTAGTTAGAAATGTACTGCTGGCCAACCTGCAAGGGTACGAG	29	29874978	0.776033775	10	26	196	0.911764706	1.491361694	0.205882353	0.137931034	0.264705882	29	3	0	31	3R:29874955-29875039	7	CG34133	FBtr0301073|FBtr0335004	29874565|29874565	29875159|29875159	TGGCCAT	bulgeI	dme-miR-263a-5p
0.01	dme-miR-252-5p	bulgeI	TAACTTA	3R	30048228	30048234	+	3R_30048228_30048234_+	1	1	1	0	CG7943	FBtr0085559|FBtr0085560	30048217|30048217	30048665|30048665	3R	+	30048217	30048279	stop_codon	CG7943	FlyBase	G47023.1	AGAACTAGAGTTAACTTAGCTGATTGTACACAAACGGTTACTTCTGCCTTTAGCTAGCCAATT	21	30048257	0.984397498	7	20	165	0.92	1.361727836	0.12	0.142857143	0.28	21	2	0	23	3R:30048217-30048279	7	CG7943	FBtr0085560|FBtr0085559	30048217|30048217	30048665|30048665	TAACTTA	bulgeI	dme-miR-252-5p
0.01	dme-miR-11-3p,dme-miR-308-3p	bulgeI	TGGTGAT	3R	30121288	30121294	+	3R_30121288_30121294_+	1	1	1	0	sima	FBtr0344375|FBtr0344376|FBtr0344373|FBtr0344374	30120149|30120757|30120757|30120757	30121798|30121798|30121798|30121798	3R	+	30121221	30121345	3'utr	sima	FlyBase	G47061.1	ATTACAATGAGAAAATACCGATGAAAAATGTTCATAGTTTTTTGCTGGAAGGCTCAAACAAGTTTTTTGGTGATGGTTGTATTCTGGTTTATAACTTTCAAGCAAAAATGCTGTGACGAGAAAAA	62	30121297	0.979712637	8	60	384	0.987341772	1.892094603	0.569620253	0.225806452	0.392405063	62	1	0	78	3R:30121221-30121345	7	sima	FBtr0344376|FBtr0344373|FBtr0344375|FBtr0344374	30120757|30120757|30120149|30120757	30121798|30121798|30121798|30121798	TGGTGAT	bulgeI	dme-miR-11-3p,dme-miR-308-3p
0.01	dme-miR-276a-3p	bulgeI	GTTTCCT	3R	31216975	31216981	-	3R_31216975_31216981_-	1	1	1	0	CG1746	FBtr0085774|FBtr0085772|FBtr0306237|FBtr0085773|FBtr0305122|FBtr0305121	31216143|31216143|31216768|31216143|31216143|31216143	31217013|31217013|31217013|31217013|31217013|31217013	3R	-	31216909	31217017	stop_codon	CG1746	FlyBase	G56020.1	CTAAGCGCGCCTGCTGCACATCGATTGCTCGTCCTTGTTTCCTGCGATCGGGCGCGTGCGCCAGTCGCATGCGAACGAGAATAGCAACCAAACAACACTTCAAACAAAC	88	31216992	0.999992025	13	83	712	0.96039604	1.50965048	0.227722772	0.113636364	0.227722772	88	2	2	97	3R:31216909-31217017	7	CG1746	FBtr0085774|FBtr0085772|FBtr0085773|FBtr0305122|FBtr0305121	31216143|31216143|31216143|31216143|31216143	31217013|31217013|31217013|31217013|31217013	GTTTCCT	bulgeI	dme-miR-276a-3p
0.01	dme-miR-970-3p	bulgeI	CTTTATG	3R	31231215	31231221	+	3R_31231215_31231221_+	1	1	1	0	CG12054	FBtr0335408	31229123	31231259	3R	+	31231202	31231239	3'utr	CG12054	FlyBase	G47305.1	TATTCTCTTTTTGCTTTATGTGATCTATTACATACTAC	23	31231221	0.684373941	7	22	271	0.965517241	1.146128036	0	0.173913043	0.344827586	23	0	1	28	3R:31231202-31231239	7	CG12054	FBtr0335408	31229123	31231259	CTTTATG	bulgeI	dme-miR-970-3p
0.01	dme-miR-2b-2-5p	bulgeI	TGGAAGA	3R	31457291	31457297	+	3R_31457291_31457297_+	1	1	1	0	Gprk2	FBtr0085788	31456465	31457873	3R	+	31457202	31457320	3'utr	Gprk2	FlyBase	G47362.1	AAGTTTTATTGCCGCACTCTTTTGCTAAGCTTTTCATATCGTTCTTTTACTTTTTCTGTTGCCTAAGTTTAAGTTGCCGAAGGTTCCCATGGAAGAACGTTATTACTGATATTTGTTTC	23	31457290	0.822614144	15	22	215	0.958333333	1.361727836	0.333333333	0.043478261	0.083333333	23	1	0	23	3R:31457202-31457320	7	Gprk2	FBtr0085788	31456465	31457873	TGGAAGA	bulgeI	dme-miR-2b-2-5p
0.01	dme-miR-8-3p	bulgeI	AGGTATT	3R	31677437	31677443	+	3R_31677437_31677443_+	1	1	1	0	CG1815	FBtr0085823	31675699	31677971	3R	+	31677425	31677464	stop_codon	CG1815	FlyBase	G47460.1	AAATGAATCAACAGGTATTCCAGCCATAAATCATACATAC	60	31677442	0.720063387	4	60	303	1	1.826074803	0.029850746	0.083333333	0.179104478	60	0	0	67	3R:31677425-31677464	7	CG1815	FBtr0085823	31675699	31677971	AGGTATT	bulgeI	dme-miR-8-3p
0.01	dme-miR-305-5p	bulgeI	GTTACAA	3R	31730948	31730954	+	3R_31730948_31730954_+	1	1	1	0	ttk	FBtr0303228|FBtr0085828|FBtr0085826|FBtr0085830	31730697|31730697|31730697|31730697	31732768|31732768|31732768|31732768	3R	+	31730879	31730979	3'utr	ttk	FlyBase	G47480.1	TGGCTTCGATGGAGCTGCAGAAATCTCCAAGCCAGCAGACGTTTTTATGTTGTGCAATTTACCTTTTCAGTTACAATTACACTTATTTTCTAAACCCCCTT	26	31730944	0.904045697	10	26	215	1	1.568201724	0.081081081	0.384615385	0.567567568	26	0	0	37	3R:31730879-31730979	7	ttk	FBtr0303228|FBtr0085826|FBtr0085830|FBtr0085828	31730697|31730697|31730697|31730697	31732768|31732768|31732768|31732768	GTTACAA	bulgeI	dme-miR-305-5p
0.01	dme-miR-190-5p	bulgeI	CAATATC	3R	31732217	31732223	+	3R_31732217_31732223_+	1	1	1	0	ttk	FBtr0303228|FBtr0085826|FBtr0085828|FBtr0085830	31730697|31730697|31730697|31730697	31732768|31732768|31732768|31732768	3R	+	31732214	31732288	3'utr	ttk	FlyBase	G47488.1	AACCAATATCGCAAATATATATTTCCACCCAATCGAACCAATCTTCCAAACATCTCTTTTGGCGTTAATTTTAAA	47	31732236	0.732301675	9	47	333	1	1.785329835	0.163934426	0.191489362	0.37704918	47	0	0	61	3R:31732214-31732288	7	ttk	FBtr0303228|FBtr0085826|FBtr0085828|FBtr0085830	31730697|31730697|31730697|31730697	31732768|31732768|31732768|31732768	CAATATC	bulgeI	dme-miR-190-5p
0.01	dme-miR-970-3p	bulgeI	CTTTATG	3R	31799721	31799727	+	3R_31799721_31799727_+	1	1	1	0	Acf1	FBtr0085845	31799537	31799799	3R	+	31799656	31799750	3'utr	Acf1	FlyBase	G47619.1	GTGCATGTCAGTTCTAAGTTCAGCACACGCATATGCAAAAAATCCTTATCTGTTGGTTTATGAGACTTTATGTATTTATAAATTATTGTAGACAC	66	31799716	0.993011594	13	64	751	0.974683544	1.886490725	0.278481013	0.181818182	0.316455696	66	2	0	77	3R:31799656-31799750	7	Acf1	FBtr0085845	31799537	31799799	CTTTATG	bulgeI	dme-miR-970-3p
0.01	dme-miR-7-5p	bulgeI	TCCTTCC	3R	4819158	4819164	-	3R_4819158_4819164_-	1	1	1	0	CG14657	FBtr0334901	4818273	4820262	3R	-	4819037	4819189	stop_codon	CG14657	FlyBase	G48025.1	GTGGTTCCGCAGCCTTGTCTGCGCGTCCTTCCCCGCCAATGACACGTCAGCGGGCTCGTCAGCAGATCTCCGCAAGCACCTAAGGTCTAAAAAACTTCAATACTCGCTCATTGGAACGTAAGCCCATATGGCAAAAGCTAGAAAAGCTAGAAC	47	4819161	0.828939056	19	45	210	0.960784314	1.69019608	0.156862745	0.063829787	0.137254902	47	2	0	49	3R:4819037-4819189	7	CG14657	FBtr0334901	4818273	4820262	TCCTTCC	bulgeI	dme-miR-7-5p
0.01	dme-miR-283-5p	bulgeI	GAATATT	3R	5579820	5579826	-	3R_5579820_5579826_-	1	1	1	0	CG2926	FBtr0336762|FBtr0078752	5579299|5579299	5584787|5580143	3R	-	5579700	5579984	3'utr	CG2926	FlyBase	G48283.1	TGAAACCAACAATAATCACCAGCAACCAACGCAAAACTATGGGAAAATAAAAGAAAAACTCATAAACTGTCATTATCTAATGGAATTTAGTTGTTAAGTCAATTTTAGGTCACATGATTACGAATGATTTTTAGAACGTAAGCAAAAAAGGTAGAAGTGAATATTTTTAAATAATACGCAAAAGCAGGTTCACCACCCATTTTTCGGTTACCCAAAGCACTGCAAAACTTTTTATTTATATCAAGACTAGTTCATTAGATTGTTAATTTATACGACACCTGTAAT	101	5579855	0.984132991	40	95	735	0.929824561	2.025305865	0.131578947	0.108910891	0.210526316	101	8	0	106	3R:5579700-5579984	7	CG2926	FBtr0078752|FBtr0336762	5579299|5579299	5580143|5584787	GAATATT	bulgeI	dme-miR-283-5p
0.01	dme-miR-970-3p	bulgeI	CTTTATG	3R	5584303	5584309	-	3R_5584303_5584309_-	1	1	1	0	CG2926	FBtr0336762	5579299	5584787	3R	-	5584264	5584337	5'utr	CG2926	FlyBase	G48292.1	TCGAGATCGGGCCAAGGGAGTACTCGAGCTTTATGATGATAGCGACTGGGAGGAGTTAGACATTGACAAACCGA	14	5584281	0.964523078	6	11	65	0.866666667	0.812913357	0.266666667	0.071428571	0.133333333	14	1	1	13	3R:5584264-5584337	7	CG2926	FBtr0336762	5579299	5584787	CTTTATG	bulgeI	dme-miR-970-3p
0.01	dme-miR-14-3p	bulgeI	AGGACTG	3R	5850112	5850118	-	3R_5850112_5850118_-	1	1	1	0	disp	FBtr0078665	5849695	5850520	3R	-	5850046	5850172	3'utr	disp	FlyBase	G48476.1	CTGAAGCAATTAGCGGGAGGTACTGGGTACTCTGGGTACTGGGTCTTTGTCGGTAGGACTGTACGATGACGGTATTATTAGTTCTTAGCCAAACGTTTCAACGCTGTTTATGTTCTTATCTGTAATC	71	5850106	0.941851527	16	71	663	1	1.886490725	0.415584416	0.070422535	0.142857143	71	0	0	77	3R:5850046-5850172	7	disp	FBtr0078665	5849695	5850520	AGGACTG	bulgeI	dme-miR-14-3p
0.01	dme-miR-965-3p	bulgeI	ACCGCTT	3R	6450021	6450027	-	3R_6450021_6450027_-	1	1	1	0	CG9727	FBtr0330193	6449942	6451848	3R	-	6449998	6450046	3'utr	CG9727	FlyBase	G48563.1	AGCGCCACCTACCCCGCATACCGCTTTGAACAACAACCAACAATATACG	6	6450028	0.898283797	4	6	17	1	0.84509804	0.142857143	0.166666667	0.285714286	6	0	0	7	3R:6449998-6450046	7	CG9727	FBtr0330193	6449942	6451848	ACCGCTT	bulgeI	dme-miR-965-3p
0.01	dme-miR-11-3p,dme-miR-308-3p	bulgeI	TGGTGAT	3R	7924432	7924438	+	3R_7924432_7924438_+	1	1	1	0	lds	FBtr0081758	7924231	7924491	3R	+	7924420	7924445	3'utr	lds	FlyBase	G40837.1	ATTTAAGTTGTTTGGTGATTTATAAT	6	7924439	0.659618797	2	5	56	0.875	0.84509804	0	0.333333333	0.5	6	1	0	7	3R:7924420-7924445	7	lds	FBtr0081758	7924231	7924491	TGGTGAT	bulgeI	dme-miR-11-3p,dme-miR-308-3p
0.01	dme-miR-190-5p	bulgeI	CAATATC	3R	8241157	8241163	-	3R_8241157_8241163_-	1	0.999984399	1.00E+00	1.10E-05	CG9636	FBtr0306301|FBtr0081806	8240907|8240745	8242389|8242389	3R	-	8241100	8241209	3'utr	CG9636	FlyBase	G48867.1	TAGCCTACCCCAAATCCTTCCCAATGATTGTAATGATTGTAACCTACAATATCTCGGCAGTCCCACGCCCTATTCATGTTAGATGTAAGCAACCGAAATATTTTTCGGCA	26	8241183	0.984144445	10	23	179	0.862068966	0.920818754	0.137931034	0.115384615	0.206896552	26	2	2	25	3R:8241100-8241209	7	CG9636	FBtr0306301|FBtr0081806	8240907|8240745	8242389|8242389	CAATATC	bulgeI	dme-miR-190-5p
0.01	dme-bantam-3p	bulgeI	GAATCTC	3R	9416803	9416809	+	3R_9416803_9416809_+	1	1	1	0	alpha-Man-II	FBtr0334302|FBtr0082031	9416737|9416737	9417264|9417264	3R	+	9416774	9416827	3'utr	alpha-Man-II	FlyBase	G41365.1	TGAAGCCAAGCGACCATCTCACAACCTATGAATCTCGGACGCTAATCCACTGCA	58	9416802	0.954849741	3	53	245	0.906666667	1.832508913	0.08	0.224137931	0.4	58	7	0	68	3R:9416774-9416827	7	alpha-Man-II	FBtr0082031|FBtr0334302	9416737|9416737	9417264|9417264	GAATCTC	bulgeI	dme-bantam-3p
0.01	dme-miR-275-3p,dme-miR-306-5p	bulgeI	TAACCTG	3R	9506380	9506386	-	3R_9506380_9506386_-	1	1	1	0	rump	FBtr0304684	9505851	9507316	3R	-	9506337	9506417	5'utr	rump	FlyBase	G49391.1	TCGGACACGATCATTATCAAGAACGTTCCAATAACCTGCACTTGGCAAACACTGCGCGACAAGTTCCGAGAGATCGGGGAC	11	9506386	0.971933269	6	9	39	0.8	1.079181246	0.2	0.363636364	0.533333333	11	3	0	12	3R:9506337-9506417	7	rump	FBtr0304684	9505851	9507316	TAACCTG	bulgeI	dme-miR-275-3p,dme-miR-306-5p
0.01	dme-miR-14-3p	bulgeI	AGGACTG	4	177909	177915	-	4_177909_177915_-	1	1	1	0	Arl4	FBtr0333677	177436	178817	4	-	177893	177994	intron-3'utr	Arl4	FlyBase	G56733.1	AGGGTGTTCCCGTTCTGATACTAGCAAATAAACAGGATCTGCCCAACGCTTGTGGTGCAATGGAACTGGAAAAACTTTTAGGACTGAACGAACTTTACAACC	21	177917	0.972408134	11	20	117	0.956521739	1.342422681	0.130434783	0.095238095	0.173913043	21	1	0	22	4:177893-177994	7	Arl4	FBtr0333677	177436	178817	AGGACTG	bulgeI	dme-miR-14-3p
0.01	dme-miR-252-5p	bulgeI	TAACTTA	4	537510	537516	+	4_537510_537516_+	1	1	1	0	zfh2	FBtr0332913	536964	538373	4	+	537418	537513	3'utr	zfh2	FlyBase	G56436.1	AAGAAATTGCTCGAACAAACCACCGAGCTCTATGCACAGAGCAATGGCAGTGGAAGCGAGGACAACGATTCTGACAGGGAAAAACGATTTTATAAC	13	537488	0.991092747	8	12	46	0.944444444	1.230448921	0.333333333	0.307692308	0.5	13	1	0	17	4:537418-537513	4	zfh2	FBtr0332913	536964	538373	TAACTTA	bulgeI	dme-miR-252-5p
0.01	dme-miR-970-3p	bulgeI	CTTTATG	4	578575	578581	+	4_578575_578581_+	0.999999999	0.999999999	0.999999999	0	Ephrin	FBtr0089077	577321	580122	4	+	578541	578590	3'utr	Ephrin	FlyBase	G56496.1	ATTATAAAATATATATTGAGGCATCTTGTGCTACCTTTATGTGAAAAAGG	6	578566	0.978034034	5	6	44	1	0.954242509	0.222222222	0.333333333	0.555555556	6	0	0	9	4:578541-578590	7	Ephrin	FBtr0089077	577321	580122	CTTTATG	bulgeI	dme-miR-970-3p
0.01	dme-miR-970-3p	bulgeI	CTTTATG	4	688858	688864	+	4_688858_688864_+	1	1	1	0	CG11360	FBtr0310539|FBtr0089091	686039|686039	690650|689595	4	+	688857	688947	3'utr	CG11360	FlyBase	G56569.1	ACTTTATGATACTAATTCTCTGAAAAATTTAAAACGACTGATAAATTAGCATAAATATTAAGATCGGACACAATATATATATACATAAATA	41	688885	0.791741347	7	35	301	0.840909091	1.568201724	0.045454545	0.073170732	0.136363636	41	7	0	37	4:688857-688947	7	CG11360	FBtr0310539|FBtr0089091	686039|686039	690650|689595	CTTTATG	bulgeI	dme-miR-970-3p
0.01	dme-miR-8-3p	bulgeI	AGGTATT	4	689511	689517	+	4_689511_689517_+	1	1	1	0	CG11360	FBtr0310539|FBtr0089091	686039|686039	690650|689595	4	+	689495	689545	3'utr	CG11360	FlyBase	G56575.1	ATAGCATAGTGTTGTAAGGTATTTAATGCGTTCTCATTCATATGACAAAGA	19	689521	0.800768249	3	19	201	1	1.322219295	0	0.105263158	0.19047619	19	0	0	21	4:689495-689545	7	CG11360	FBtr0310539|FBtr0089091	686039|686039	690650|689595	AGGTATT	bulgeI	dme-miR-8-3p
0.01	dme-miR-7-5p	bulgeI	TCCTTCC	X	10781392	10781398	-	X_10781392_10781398_-	1	1	1	0	sesB	FBtr0073423|FBtr0073421|FBtr0073422|FBtr0073424|FBtr0346384	10780991|10780991|10780991|10780891|10780991	10781620|10781620|10781620|10781620|10781620	X	-	10781378	10781416	5'utr	sesB	FlyBase	G66416.1	AATAACAGCAAGAACCCTTCCTTCCTCACCCCGATATAA	30	10781398	0.675116425	4	27	138	0.888888889	1.204119983	0.027777778	0.166666667	0.305555556	30	3	1	32	X:10781378-10781416	7	sesB	FBtr0073423|FBtr0073421|FBtr0346384|FBtr0073422|FBtr0073424	10780991|10780991|10780991|10780991|10780891	10781620|10781620|10781620|10781620|10781620	TCCTTCC	bulgeI	dme-miR-7-5p
0.01	dme-miR-275-3p,dme-miR-306-5p	bulgeI	TAACCTG	X	10874444	10874450	-	X_10874444_10874450_-	1	1	1	0	CG1637	FBtr0073406|FBtr0339836	10873898|10873898	10874473|10874473	X	-	10874307	10874461	3'utr	CG1637	FlyBase	G66510.1	AATCTGAACCATAACCTGAGCCGAATCAATTCAAGCTAAAGGAGTCTCTCGAGGCATTACACGCATCAATAGCAACAGGCAGTATTAGTAGCGCACATTCGCCTCGACCTGATTCGATCACAAACTATAGCAATAAGCGTGGCACATTCCTTATC	53	10874432	0.981498181	12	50	262	0.93442623	1.755874856	0.131147541	0.150943396	0.262295082	53	4	0	57	X:10874307-10874461	7	CG1637	FBtr0339836|FBtr0073406	10873898|10873898	10874473|10874473	TAACCTG	bulgeI	dme-miR-275-3p,dme-miR-306-5p
0.01	dme-miR-190-5p	bulgeI	CAATATC	X	11111990	11111996	+	X_11111990_11111996_+	1	1	1	0	Hsp60	FBtr0073434|FBtr0073435	11111824|11111824	11112308|11112308	X	+	11111955	11112066	3'utr	Hsp60	FlyBase	G60389.1	AGTTATCAGTCATCAGCAGTCGGAGCGAGACCCACCAATATCTCTTACATCGGTGCATCCAGCCGGAGACACATCACCCACCATTTGACACGCATTCTAATCCTTGATGGAA	105	11111999	0.840797799	12	97	501	0.927419355	2.06069784	0.185483871	0.161904762	0.290322581	105	9	0	115	X:11111955-11112066	7	Hsp60	FBtr0073434|FBtr0073435	11111824|11111824	11112308|11112308	CAATATC	bulgeI	dme-miR-190-5p
0.01	dme-miR-305-5p	bulgeI	GTTACAA	X	11139158	11139164	+	X_11139158_11139164_+	1	1	1	0	CG18292	FBtr0330387|FBtr0073437	11138943|11138901	11139689|11139689	X	+	11139080	11139238	3'utr	CG18292	FlyBase	G60401.1	ACTAACTTGTAAGCCCACATCAACTTAATGGCCCTCGGGCCGCCGGACCATAGTTAAAGAATGTTTAGACTAGCTCAGGTTACAATCGGTTAAATCGACAATGCTACAAGTATAGCTGCAGCCCAAGTTATTGGACTTGTGTATCTCTACCGTATACCC	46	11139144	0.975145773	15	45	284	0.980392157	1.698970004	0.156862745	0.086956522	0.176470588	46	1	0	50	X:11139080-11139238	7	CG18292	FBtr0073437|FBtr0330387	11138901|11138943	11139689|11139689	GTTACAA	bulgeI	dme-miR-305-5p
0.01	dme-miR-996-3p,dme-miR-279-3p	bulgeI	CTTAGTC	X	11349757	11349763	+	X_11349757_11349763_+	1	1	1	0	CG1738	FBtr0073451	11349719	11349847	X	+	11349749	11349787	3'utr	CG1738	FlyBase	G60471.1	AAAACTAGCTTAGTCAAAGGATGGCACTGTTTAAAAATC	15	11349770	0.953344894	3	15	103	1	1.255272505	0.055555556	0.2	0.333333333	15	0	0	18	X:11349749-11349787	7	CG1738	FBtr0073451	11349719	11349847	CTTAGTC	bulgeI	dme-miR-996-3p,dme-miR-279-3p
0.01	dme-miR-190-5p	bulgeI	CAATATC	X	11360719	11360725	+	X_11360719_11360725_+	1	1	1	0	Pa1	FBtr0073456	11359762	11360929	X	+	11360661	11360789	3'utr	Pa1	FlyBase	G60506.1	AGTCAACTTCCGTACATACAACTAATACGAAATGAATCAGCACAGTTGCCCTACTAAACAATATCAACTTCTCATGAGCTAAAAATAGACTACTAAGAATTATGATAAGCCAAGGTTGTTCCGGAAAAC	19	11360735	0.976716669	9	16	97	0.85	1.230448921	0.15	0.052631579	0.1	19	3	0	17	X:11360661-11360789	7	Pa1	FBtr0073456	11359762	11360929	CAATATC	bulgeI	dme-miR-190-5p
0.01	dme-miR-283-5p	bulgeI	GAATATT	X	11407324	11407330	+	X_11407324_11407330_+	1	1	1	0	dlg1	FBtr0073490|FBtr0330390|FBtr0112812|FBtr0112813|FBtr0073488|FBtr0073486|FBtr0073489|FBtr0308089|FBtr0308088|FBtr0301289|FBtr0073485|FBtr0073487|FBtr0333262|FBtr0333261	11406177|11406300|11406177|11406177|11406177|11406177|11406177|11406177|11406177|11406177|11406177|11406177|11406177|11406177	11407751|11407751|11409776|11409776|11407751|11407751|11407751|11408338|11407985|11407751|11407751|11407751|11409776|11408338	X	+	11407318	11407377	3'utr	dlg1	FlyBase	G60531.1	ATTGATGAATATTGACGCTAATAACGATGGAGATGATGAAAAACGTTGGTGCATTTGTTG	22	11407329	0.767864433	6	20	125	0.935483871	1.462397998	0.322580645	0.227272727	0.451612903	22	2	0	29	X:11407318-11407377	7	dlg1	FBtr0073490|FBtr0330390|FBtr0073489|FBtr0112812|FBtr0308089|FBtr0308088|FBtr0112813|FBtr0073488|FBtr0301289|FBtr0073486|FBtr0073485|FBtr0073487|FBtr0333262|FBtr0333261	11406177|11406300|11406177|11406177|11406177|11406177|11406177|11406177|11406177|11406177|11406177|11406177|11406177|11406177	11407751|11407751|11407751|11409776|11408338|11407985|11409776|11407751|11407751|11407751|11407751|11407751|11409776|11408338	GAATATT	bulgeI	dme-miR-283-5p
0.01	dme-miR-980-3p	bulgeI	GCCAGCT	X	11605570	11605576	+	X_11605570_11605576_+	1	1	1	0	rho-4	FBtr0073519|FBtr0073518	11605445|11605445	11606000|11606288	X	+	11605526	11605582	3'utr	rho-4	FlyBase	G60634.1	ACGCACAGTACTATATATAGGATTTCTTCTGACCATGTGCCTATGCCAGCTGCAAAA	6	11605561	0.977025278	4	6	40	1	0.84509804	0.285714286	0.166666667	0.285714286	6	0	0	7	X:11605526-11605582	7	rho-4	FBtr0073519|FBtr0073518	11605445|11605445	11606000|11606288	GCCAGCT	bulgeI	dme-miR-980-3p
0.01	dme-miR-996-3p,dme-miR-279-3p	bulgeI	CTTAGTC	X	11674258	11674264	+	X_11674258_11674264_+	1	1	1	0	Ptp10D	FBtr0330394|FBtr0073522	11673980|11673980	11677338|11676253	X	+	11674224	11674278	5'utr	Ptp10D	FlyBase	G60673.1	GTTCAGCTCGTCATCCTGTGATATCAAGAACAGTCTTAGTCATGAGTACATCAAT	17	11674239	0.667693371	7	14	100	0.857142857	1.255272505	0.095238095	0.235294118	0.380952381	17	3	0	18	X:11674224-11674278	7	Ptp10D	FBtr0330394|FBtr0073522	11673980|11673980	11677338|11676253	CTTAGTC	bulgeI	dme-miR-996-3p,dme-miR-279-3p
0.01	dme-miR-283-5p	bulgeI	GAATATT	X	11694688	11694694	+	X_11694688_11694694_+	1	1	1	0	bif	FBtr0334465|FBtr0334463|FBtr0073527|FBtr0073526|FBtr0334464	11691412|11693937|11692808|11693937|11689550	11694740|11694740|11694740|11694740|11694740	X	+	11694627	11694721	3'utr	bif	FlyBase	G60709.2	AAGAAAGCAAAGGAAAATGTAACATTTGCCTCATAATTATTATATACATTTAGCGCTTATTGAATATTTTTTACAATTGTATTCCGTAAATAAAT	20	11694676	0.98356047	10	19	154	0.96	1.079181246	0.16	0.2	0.36	20	0	1	24	X:11694627-11694721	7	bif	FBtr0334465|FBtr0334463|FBtr0073527|FBtr0073526|FBtr0334464	11691412|11693937|11692808|11693937|11689550	11694740|11694740|11694740|11694740|11694740	GAATATT	bulgeI	dme-miR-283-5p
0.01	dme-bantam-3p	bulgeI	GAATCTC	X	11706861	11706867	-	X_11706861_11706867_-	1	1	1	0	FucT6	FBtr0073620	11706573	11707005	X	-	11706747	11706911	3'utr	FucT6	FlyBase	G66735.1	CGATTCGGCTCGGATCAGCATCACCAGAATCTATCGAATGTCCAGAATCTCAAATGAAATCTCGCTCTTTCTGTACTTGTCCATCAATATGTGACTATTTCTTCATGTTCTCGTCTGCGCACTTTTACGCTCTGATTTCGATTCCGAATCTTATTCTTATTCTTA	111	11706857	0.959009847	24	103	863	0.928	1.763427994	0.176	0.126126126	0.224	111	8	1	116	X:11706747-11706911	7	FucT6	FBtr0073620	11706573	11707005	GAATCTC	bulgeI	dme-bantam-3p
0.01	dme-miR-7-5p	bulgeI	TCCTTCC	X	12571407	12571413	-	X_12571407_12571413_-	1	1	1	0	CG11138	FBtr0273245|FBtr0073662|FBtr0331718	12571209|12569749|12569167	12572485|12572485|12572485	X	-	12571396	12571444	3'utr	CG11138	FlyBase	G66937.1	TTGCCTAATTTACACAATCGACACTTTACCCTCCTTCCTCAAACTTACT	110	12571418	0.655563255	11	109	771	1	2.127104798	0.044776119	0.172727273	0.320895522	110	0	0	134	X:12571396-12571444	7	CG11138	FBtr0273245|FBtr0073662|FBtr0331718	12571209|12569749|12569167	12572485|12572485|12572485	TCCTTCC	bulgeI	dme-miR-7-5p
0.01	dme-miR-252-5p	bulgeI	TAACTTA	X	12681909	12681915	+	X_12681909_12681915_+	1	1	1	0	Tis11	FBtr0333756	12679239	12682554	X	+	12681898	12681958	3'utr	Tis11	FlyBase	G60975.1	TTTAAAAAGCCTAACTTAGACCTGAGCTTTGGTTATCATCATGATGATTATTCTTATATTT	29	12681914	0.948881574	8	25	238	0.888888889	1.204119983	0.055555556	0.206896552	0.361111111	29	3	1	32	X:12681898-12681958	7	Tis11	FBtr0333756	12679239	12682554	TAACTTA	bulgeI	dme-miR-252-5p
0.01	dme-miR-7-5p	bulgeI	TCCTTCC	X	12757974	12757980	-	X_12757974_12757980_-	1	1	1	0	ade5	FBtr0333799|FBtr0073705	12757034|12757758	12758051|12758051	X	-	12757877	12757981	3'utr	ade5	FlyBase	G67034.1	ATCCTTCCCTGATCATTGCCGTTCGGCGATCATCCAGGGATCCCATAAAGGTCATCATCAGATCACATACTTTGTTAATTCTTCTTTCTCCTATTTTTTTTTTTT	15	12757966	0.989921552	10	14	147	0.95	1.278753601	0	0.2	0.4	15	1	0	19	X:12757877-12757981	7	ade5	FBtr0073705|FBtr0333799	12757758|12757034	12758051|12758051	TCCTTCC	bulgeI	dme-miR-7-5p
0.01	dme-bantam-3p	bulgeI	GAATCTC	X	13662431	13662437	+	X_13662431_13662437_+	1	1	1	0	NFAT	FBtr0340396	13658114	13663657	X	+	13662388	13662442	3'utr	NFAT	FlyBase	G61204.1	CCATCGTGGTCACCACTTGCCGGTGGTGCCGCCGACACCACAAGAATCTCTGATC	7	13662438	0.961682452	3	6	33	1	0.954242509	0	0.285714286	0.444444444	7	0	0	9	X:13662388-13662442	7	NFAT	FBtr0340396	13658114	13663657	GAATCTC	bulgeI	dme-bantam-3p
0.01	dme-miR-2b-2-5p	bulgeI	TGGAAGA	X	13663291	13663297	+	X_13663291_13663297_+	1	1	1	0	NFAT	FBtr0340396|FBtr0345127|FBtr0073808|FBtr0112980|FBtr0301450|FBtr0301449	13658114|13662758|13662758|13662758|13662758|13662758	13663657|13663657|13663657|13663657|13663657|13664568	X	+	13663264	13663332	5'utr	NFAT	FlyBase	G61210.1	AAAACAAATGTTGATTACGCTCTTTGCTGGAAGACCTATTTTTATAATTAAGTCTGATTTGAAAACTTC	32	13663311	0.991029881	8	30	320	0.975	1.591064607	0.3	0.1875	0.35	32	1	0	39	X:13663264-13663332	7	NFAT	FBtr0345127|FBtr0073808|FBtr0340396|FBtr0112980|FBtr0301450|FBtr0301449	13662758|13662758|13658114|13662758|13662758|13662758	13663657|13663657|13663657|13663657|13663657|13664568	TGGAAGA	bulgeI	dme-miR-2b-2-5p
0.01	dme-miR-282-5p	bulgeI	GAAGGCT	X	13813417	13813423	-	X_13813417_13813423_-	1	1	1	0	Clic	FBtr0073835	13812969	13813727	X	-	13813391	13813444	3'utr	Clic	FlyBase	G67339.1	ACACCAGCCACAATCTATCGAGAAGGCTTTGACTTACTTGGCCCGCCTGCATGT	32	13813407	0.960403298	7	30	198	0.95	1.579783597	0.3	0.1875	0.35	32	2	0	38	X:13813391-13813444	7	Clic	FBtr0073835	13812969	13813727	GAAGGCT	bulgeI	dme-miR-282-5p
0.01	dme-miR-317-3p	bulgeI	GTTGTTC	X	1478398	1478404	+	X_1478398_1478404_+	1	1	1	0	mei-38	FBtr0339588|FBtr0070258	1478255|1478255	1478482|1478482	X	+	1478323	1478409	3'utr	mei-38	FlyBase	G57976.1	TGTGATGTGTGCTGCTGGTTTAGGTGGTTTCTTAGCAACTGACCGTGTGTTTAGTCATTAACTTGAAGAGGCTTAGTTGTTCCTACA	21	1478397	0.704970433	11	21	175	1	1.447158031	0.178571429	0.285714286	0.464285714	21	0	0	28	X:1478323-1478409	7	mei-38	FBtr0339588|FBtr0070258	1478255|1478255	1478482|1478482	GTTGTTC	bulgeI	dme-miR-317-3p
0.01	dme-miR-263a-5p	bulgeI	TGGCCAT	X	15742192	15742198	-	X_15742192_15742198_-	1	1	1	0	CG8944	FBtr0074201	15741341	15743214	X	-	15742184	15742217	3'utr	CG8944	FlyBase	G67670.1	TAATGTGCAGGACGTTGCGTGGCCATTGACGCAT	9	15742214	0.912502726	2	9	53	1	1	0	0.111111111	0.2	9	0	0	10	X:15742184-15742217	7	CG8944	FBtr0074201	15741341	15743214	TGGCCAT	bulgeI	dme-miR-263a-5p
0.01	dme-miR-252-5p	bulgeI	TAACTTA	X	15784223	15784229	-	X_15784223_15784229_-	1	1	1	0	Paf-AHalpha	FBtr0074190|FBtr0074191	15784007|15784007	15784314|15784314	X	-	15784174	15784252	3'utr	Paf-AHalpha	FlyBase	G67717.1	TACCACAAACAATTCCCAGAATATAACTTAAAACCAGAAATGTATTTTTTGAAATCTCATAAGCTATAGAGCTGCGAGA	17	15784206	0.872746157	7	16	101	0.944444444	1.230448921	0.111111111	0.058823529	0.111111111	17	1	0	17	X:15784174-15784252	7	Paf-AHalpha	FBtr0074190|FBtr0074191	15784007|15784007	15784314|15784314	TAACTTA	bulgeI	dme-miR-252-5p
0.01	dme-miR-277-3p	bulgeI	GCCATTT	X	15826013	15826019	+	X_15826013_15826019_+	1	0.999999999	1	0	sd	FBtr0308131|FBtr0346799|FBtr0308132	15824447|15824447|15824447	15827681|15827682|15826608	X	+	15825896	15826015	3'utr	sd	FlyBase	G61760.1	AAGAGTATATATATTGAATAATATGTTTGAAACAAAGAACGCCGCAAAAGAAACAGATACAATATAGTTTTCCGAATTACCATTTAGATATGCATGGTCATGTGCAAATAGGATTAAGCC	14	15825991	0.983070797	9	14	111	1	1.204119983	0.1875	0.071428571	0.1875	14	0	0	16	X:15825896-15826015	3	sd	FBtr0346799|FBtr0308132|FBtr0308131	15824447|15824447|15824447	15827682|15826608|15827681	GCCATTT	bulgeI	dme-miR-277-3p
0.01	dme-miR-252-5p	bulgeI	TAACTTA	X	15869445	15869451	+	X_15869445_15869451_+	1	1	1	0	Gapdh2	FBtr0332618|FBtr0074112	15869333|15869333	15869661|15869661	X	+	15869423	15869487	3'utr	Gapdh2	FlyBase	G61805.2	ACGGCCTGAAAATGGCATCACATAACTTATATATATATTGCTCCCCGGTGGAGCATCACCTACAT	13	15869458	0.950777631	9	12	98	0.875	0.669006781	0	0.153846154	0.3125	13	0	2	14	X:15869423-15869487	7	Gapdh2	FBtr0332618|FBtr0074112	15869333|15869333	15869661|15869661	TAACTTA	bulgeI	dme-miR-252-5p
0.01	dme-miR-965-3p	bulgeI	ACCGCTT	X	15935160	15935166	-	X_15935160_15935166_-	1	1	1	0	Stim	FBtr0308705	15934899	15938324	X	-	15935103	15935276	3'utr	Stim	FlyBase	G67897.1	ACTTTTCGCTGCTTGCCACGGAATAAGGCTTGTGCGCTCGGTCTGTGAGGACAATAAAACCCAGCTCTTCAGAAAAGCATACTACTTGACGAACTAAATAAAATTATAAAACCGCTTATTGAACCCTGAATGAAATCTGTTTTACATTAAGCTACTGTATTAATGAAGGTCATA	52	15935157	0.944310517	20	47	342	0.898305085	1.72427587	0.118644068	0.134615385	0.237288136	52	6	0	53	X:15935103-15935276	7	Stim	FBtr0308705|FBtr0074159	15934899|15934899	15938324|15935250	ACCGCTT	bulgeI	dme-miR-965-3p
0.01	dme-miR-8-3p	bulgeI	AGGTATT	X	16093230	16093236	-	X_16093230_16093236_-	1	1	1	0	CG42354	FBtr0310314|FBtr0299950|FBtr0310316|FBtr0299949|FBtr0299951|FBtr0310315	16093057|16093057|16093057|16093057|16093057|16093057	16094102|16094102|16094102|16094102|16094102|16094102	X	-	16093207	16093249	3'utr	CG42354	FlyBase	G67988.1	ATTGTACCATATTAGGTATTCCTGGAAAGCCAATTTAAAAAAA	6	16093238	0.987043836	3	5	40	0.714285714	0.698970004	0	0.166666667	0.285714286	6	2	0	5	X:16093207-16093249	7	CG42354	FBtr0299949|FBtr0299951|FBtr0310314|FBtr0310315|FBtr0299950|FBtr0310316	16093057|16093057|16093057|16093057|16093057|16093057	16094102|16094102|16094102|16094102|16094102|16094102	AGGTATT	bulgeI	dme-miR-8-3p
0.01	dme-miR-965-3p	bulgeI	ACCGCTT	X	16321864	16321870	-	X_16321864_16321870_-	1	1	1	0	CG9917	FBtr0331756|FBtr0074237	16321429|16321429	16322047|16322047	X	-	16321852	16321957	3'utr	CG9917	FlyBase	G68049.1	TCAAAGAGCACGATAATCACTGTTTTTAAGCTTTTGCTTCGCTTATATTAATATGCATGTAGCCGTGGAACAGGTGTCCATAGTTCAACCGCTTTCGGGGATAAGC	18	16321876	0.982402975	12	17	147	0.904761905	1.278753601	0.19047619	0.166666667	0.285714286	18	2	0	19	X:16321852-16321957	7	CG9917	FBtr0331756|FBtr0074237	16321429|16321429	16322047|16322047	ACCGCTT	bulgeI	dme-miR-965-3p
0.01	dme-miR-11-3p,dme-miR-308-3p	bulgeI	TGGTGAT	X	16380970	16380976	+	X_16380970_16380976_+	1	1	1	0	Fur2	FBtr0301300	16377374	16381545	X	+	16380943	16381015	3'utr	Fur2	FlyBase	G62093.1	TAACATTGGCGAGGACGATGATACAGATGGTGATAATTCCGATGACGAGTTGGACGGCAACGTGGGCACAGAT	29	16380970	0.703454166	9	24	148	0.794117647	1.431363764	0.205882353	0.178571429	0.323529412	28	7	0	27	X:16380943-16381015	7	Fur2	FBtr0301300	16377374	16381545	TGGTGAT	bulgeI	dme-miR-11-3p,dme-miR-308-3p
0.01	dme-miR-283-5p	bulgeI	GAATATT	X	16382035	16382041	-	X_16382035_16382041_-	1	1	1	0	CG9992	FBtr0074309|FBtr0074310|FBtr0074307|FBtr0074306|FBtr0074308	16381952|16381952|16381952|16381952|16381952	16382257|16382257|16382257|16382257|16382257	X	-	16382013	16382061	3'utr	CG9992	FlyBase	G68075.1	TGGCTACAATAATTTGGCTTGAATATTGAAATAAGTGATCGAAACACAT	8	16382049	0.89357127	5	8	60	1	0.903089987	0	0	0	8	0	0	8	X:16382013-16382061	7	CG9992	FBtr0074307|FBtr0074306|FBtr0074309|FBtr0074308|FBtr0074310	16381952|16381952|16381952|16381952|16381952	16382257|16382257|16382257|16382257|16382257	GAATATT	bulgeI	dme-miR-283-5p
0.01	dme-miR-34-5p	bulgeI	ACCTGCC	X	16548400	16548406	-	X_16548400_16548406_-	1	1	1	0	Arp2	FBtr0112868	16548288	16549241	X	-	16548382	16548415	3'utr	Arp2	FlyBase	G68150.2	AATTTCCTTACCTGCCTTTTCTAGTTAGTTGCAA	6	16548408	0.730932881	4	5	68	0.833333333	0.698970004	0	0	0	6	1	0	5	X:16548382-16548415	7	Arp2	FBtr0112868	16548288	16549241	ACCTGCC	bulgeI	dme-miR-34-5p
0.01	dme-miR-11-3p,dme-miR-308-3p	bulgeI	TGGTGAT	X	16564868	16564874	-	X_16564868_16564874_-	1	1	1	0	CanA-14F	FBtr0074293|FBtr0305198|FBtr0332870	16561675|16560682|16564313	16566275|16566275|16566275	X	-	16564765	16564897	3'utr	CanA-14F	FlyBase	G68190.1	TTGTCGCCTCACACTCTCTCATCTGGTGATTGTGTATGTGGTCTTTATATACGTGCCATCTTTGTCGTAGTCATTAGCTGAATATATAATTAGTACACTTGCATGGGCTGCAGCGATGCAGGCGCCAGTGCTG	17	16564875	0.989572305	13	15	136	0.85	1.230448921	0.1	0.176470588	0.3	17	3	0	17	X:16564765-16564897	7	CanA-14F	FBtr0074293|FBtr0305198|FBtr0332870	16561675|16560682|16564313	16566275|16566275|16566275	TGGTGAT	bulgeI	dme-miR-11-3p,dme-miR-308-3p
0.01	dme-miR-980-3p	bulgeI	GCCAGCT	X	16795815	16795821	+	X_16795815_16795821_+	1	1	1	0	CG4768	FBtr0347029|FBtr0305899|FBtr0074332	16795317|16795317|16795317	16797742|16796756|16796023	X	+	16795702	16795875	3'utr	CG4768	FlyBase	G62289.1	AAGATGTTTATGTTATAAGGATAATGCCGATGGTGGGCACAAACTGTTAATCATTGTCATCATGCATTAATGCGAACGGAGTGAAAAGCTTAGGAGTACGATATCTGTTATATGCCAGCTGTGCGTCTGATTTACGATTACGATTAAGCGAAGCAGTAATAGTGAATGGTATTG	46	16795821	0.98572663	19	44	352	0.961538462	1.698970004	0.134615385	0.130434783	0.230769231	46	2	0	50	X:16795702-16795875	7	CG4768	FBtr0305899|FBtr0074332|FBtr0347029	16795317|16795317|16795317	16796756|16796023|16797742	GCCAGCT	bulgeI	dme-miR-980-3p
0.01	dme-miR-276a-3p	bulgeI	GTTTCCT	X	16937920	16937926	+	X_16937920_16937926_+	1	1	1	0	CG4928	FBtr0074345	16936676	16938209	X	+	16937865	16937936	3'utr	CG4928	FlyBase	G62331.1	ATATACACATTTTTTGCTCAGTATTATGTTTTAAACTAAAATTAAGCGAGTTATTGTTTCCTGTTTATATAT	17	16937919	0.689483836	8	17	196	1	1.301029996	0	0.176470588	0.3	17	0	0	20	X:16937865-16937936	7	CG4928	FBtr0074345	16936676	16938209	GTTTCCT	bulgeI	dme-miR-276a-3p
0.01	dme-miR-970-3p	bulgeI	CTTTATG	X	1881596	1881602	-	X_1881596_1881602_-	1	1	1	0	trr	FBtr0070363|FBtr0070362	1881311|1881311	1882155|1882155	X	-	1881585	1881667	3'utr	trr	FlyBase	G64101.2	ATCACTACCACCATTGCAATTATCGCGAGGAAACTGACCGCCCCGATGGCCAACCCAAAACTTGACTTTATGCGTGTGTGCCT	15	1881602	0.887137634	7	14	77	0.941176471	1.204119983	0.117647059	0.066666667	0.176470588	15	1	0	16	X:1881585-1881667	7	trr	FBtr0070363|FBtr0070362	1881311|1881311	1882155|1882155	CTTTATG	bulgeI	dme-miR-970-3p
0.01	dme-miR-283-5p	bulgeI	GAATATT	X	19026839	19026845	+	X_19026839_19026845_+	1	0.73322156	0.86661078	0.188640816	CG43759	FBtr0331156|FBtr0343982|FBtr0331157|FBtr0332994	19013347|19013347|19026057|19013347	19026872|19026872|19026872|19028629	X	+	19026776	19026842	3'utr	CG43759	FlyBase	G62821.1	TTTTATTATTTATAACCTAGCAATGCTTGTACATAGAGTAAAGATTGTGGATTATAACTATACGAAT	38	19026821	0.7886131	6	38	282	1	1.681241237	0.0625	0.210526316	0.375	38	0	0	48	X:19026776-19026842	4	CG43759	FBtr0331157|FBtr0331156|FBtr0343982|FBtr0332994	19026057|19013347|19013347|19013347	19026872|19026872|19026872|19028629	GAATATT	bulgeI	dme-miR-283-5p
0.01	dme-miR-252-5p	bulgeI	TAACTTA	X	1930451	1930457	+	X_1930451_1930457_+	1	1	1	0	CG11596	FBtr0332588|FBtr0070318|FBtr0070320|FBtr0332587|FBtr0070319	1930192|1930192|1930192|1930192|1930192	1930510|1930510|1930510|1930510|1930517	X	+	1930418	1930466	3'utr	CG11596	FlyBase	G58142.1	AGGACAATTTCTCGCTCATTATGCTCATCATGCTAACTTAAATGGGAAA	7	1930455	0.988835173	4	6	54	0.857142857	0.77815125	0.142857143	0	0	7	1	0	6	X:1930418-1930466	7	CG11596	FBtr0070320|FBtr0332588|FBtr0070318|FBtr0332587|FBtr0070319	1930192|1930192|1930192|1930192|1930192	1930510|1930510|1930510|1930510|1930517	TAACTTA	bulgeI	dme-miR-252-5p
0.01	dme-miR-7-5p	bulgeI	TCCTTCC	X	19611217	19611223	+	X_19611217_19611223_+	1	1	1	0	CG14207	FBtr0074733|FBtr0345918|FBtr0074734	19610889|19610889|19610889	19611273|19611413|19611273	X	+	19611191	19611246	3'utr	CG14207	FlyBase	G62961.1	GTAGTTGCCCCCCATTGGTTTTCCTTTCCTTCCATCGAAAATAAATTAAATATATA	123	19611216	0.744690867	4	120	1270	0.974522293	1.883661435	0.267515924	0.235772358	0.401273885	123	3	1	153	X:19611191-19611246	7	CG14207	FBtr0074733|FBtr0074734|FBtr0345918	19610889|19610889|19610889	19611273|19611273|19611413	TCCTTCC	bulgeI	dme-miR-7-5p
0.01	dme-miR-2b-2-5p	bulgeI	TGGAAGA	X	19626795	19626801	-	X_19626795_19626801_-	1	1	1	0	e(y)3	FBtr0334278	19626546	19628098	X	-	19626736	19626844	3'utr	e(y)3	FlyBase	G69089.1	ACAGATGTGGCTAGCGAGGATTAGGTAGGAGGAAGTGGAAGTGTGGAAGAACCATGTGTGAAATATTGTTAGGCAACAGTTCTAATACCGCCGCAGGATAGGTAGCTCT	46	19626790	0.977165366	8	41	270	0.92	1.361727836	0.46	0.065217391	0.14	46	3	1	46	X:19626736-19626844	7	e(y)3	FBtr0334278	19626546	19628098	TGGAAGA	bulgeI	dme-miR-2b-2-5p
0.01	dme-miR-7-5p	bulgeI	TCCTTCC	X	19698653	19698659	+	X_19698653_19698659_+	1	1	1	0	Cdc42	FBtr0074751|FBtr0309215|FBtr0309214	19698593|19698593|19698593	19699252|19699938|19699938	X	+	19698578	19698677	stop_codon	Cdc42	FlyBase	G63056.1	AGTGCAAATTCTTATAATTCTGCTTTCCTCACACGCGGTATCCCTTTCATTCTGGCTTTCTACTATCGCAATGACTCCTTCCCAGCCTCCCGTCGTCGAG	26	19698656	0.876699138	9	25	194	0.965517241	1.447158031	0.275862069	0.076923077	0.172413793	26	1	0	28	X:19698578-19698677	7	Cdc42	FBtr0309214|FBtr0074751|FBtr0309215	19698593|19698593|19698593	19699938|19699252|19699938	TCCTTCC	bulgeI	dme-miR-7-5p
0.01	dme-miR-283-5p	bulgeI	GAATATT	X	19906033	19906039	+	X_19906033_19906039_+	1	1	1	0	Hers	FBtr0074800|FBtr0306521|FBtr0306520|FBtr0074801|FBtr0306522|FBtr0332993|FBtr0306523|FBtr0100839	19904957|19904957|19904957|19904957|19904957|19904957|19904957|19904957	19906687|19906687|19906687|19906687|19906687|19908108|19906687|19908108	X	+	19905962	19906075	3'utr	Hers	FlyBase	G63199.1	TTTAAATCGCCAAATCGAGTCTACCGACTTTAAATTGTAATGATTATCGTGCATGCCTAATAAAGAACTTGGAATATTCCGATAAATATTTTAGGAATAGCTGAATTAACCATT	19	19906003	0.982407317	10	16	123	0.913043478	1.021189299	0.173913043	0.277777778	0.434782609	18	1	1	21	X:19905962-19906075	7	Hers	FBtr0306520|FBtr0074801|FBtr0074800|FBtr0306522|FBtr0332993|FBtr0306523|FBtr0306521|FBtr0100839	19904957|19904957|19904957|19904957|19904957|19904957|19904957|19904957	19906687|19906687|19906687|19906687|19908108|19906687|19906687|19908108	GAATATT	bulgeI	dme-miR-283-5p
0.01	dme-miR-263a-5p	bulgeI	TGGCCAT	X	20248785	20248791	-	X_20248785_20248791_-	1	1	1	0	CG17068	FBtr0077341	20248307	20248868	X	-	20248702	20248844	3'utr	CG17068	FlyBase	G69283.2	GTTTAGGTCTCCTTCCTTGTATTTCCGATGTGATAGTCTTTGGTTGGCGTCATTGGCCATGGAAATTATTTGATCTGTACGATTATATTTCCCCTTCTCCTAGTTCCAAAATGGGAACTAATTGTGCATAGTTTTTACATCAC	38	20248821	0.982902269	19	36	322	0.976744186	1.62324929	0.162790698	0.131578947	0.23255814	38	1	0	42	X:20248702-20248844	7	CG17068	FBtr0077341	20248307	20248868	TGGCCAT	bulgeI	dme-miR-263a-5p
0.01	dme-miR-283-5p	bulgeI	GAATATT	X	2444853	2444859	-	X_2444853_2444859_-	1	1	1	0	boi	FBtr0334883|FBtr0070457|FBtr0303886|FBtr0303887|FBtr0070458	2444165|2444165|2444165|2444165|2444165	2445050|2445050|2445050|2445050|2445050	X	-	2444808	2444875	3'utr	boi	FlyBase	G64425.2	GCAGCTCGAAACCCTCGAATATTAGCTTTAAGGCACCCGGTACTGTTTAGTTTTCCAAAAAACCAATT	132	2444854	0.699320215	12	123	872	0.952702703	2.149219113	0.114864865	0.098484848	0.195945946	132	7	0	141	X:2444808-2444875	7	boi	FBtr0303887|FBtr0334883|FBtr0070457|FBtr0303886|FBtr0070458	2444165|2444165|2444165|2444165|2444165	2445050|2445050|2445050|2445050|2445050	GAATATT	bulgeI	dme-miR-283-5p
0.01	dme-miR-980-3p	bulgeI	GCCAGCT	X	2450517	2450523	+	X_2450517_2450523_+	1	1	1	0	z	FBtr0070435|FBtr0331161|FBtr0100380	2450206|2450296|2450206	2450550|2450550|2450550	X	+	2450488	2450534	3'utr	z	FlyBase	G58361.1	TACAGACACGCAATTATACTGTGGGCGTGGCCAGCTAATCCACGATG	35	2450501	0.968988383	5	30	188	0.842105263	1.505149978	0.289473684	0.085714286	0.157894737	35	6	0	32	X:2450488-2450534	7	z	FBtr0331161|FBtr0100380|FBtr0070435	2450296|2450206|2450206	2450550|2450550|2450550	GCCAGCT	bulgeI	dme-miR-980-3p
0.01	dme-miR-283-5p	bulgeI	GAATATT	X	2676114	2676120	+	X_2676114_2676120_+	1	1	1	0	sgg	FBtr0070469	2674603	2676657	X	+	2676089	2676127	3'utr	sgg	FlyBase	G58469.1	ACAATTTCCGCACAGAGCTGCTACTGAATATTATTAACA	12	2676107	0.924380247	2	12	66	1	1.146128036	0.071428571	0.083333333	0.214285714	12	0	0	14	X:2676089-2676127	7	sgg	FBtr0070469	2674603	2676657	GAATATT	bulgeI	dme-miR-283-5p
0.01	dme-miR-8-3p	bulgeI	AGGTATT	X	270135	270141	-	X_270135_270141_-	1	1	1	0	ewg	FBtr0089441|FBtr0332977|FBtr0332978|FBtr0308209|FBtr0332976|FBtr0308208	269609|269590|269590|269609|269590|269609	270568|270568|273303|270568|270568|270568	X	-	270134	270161	3'utr	ewg	FlyBase	G63740.1	TTACGATAGTTTTAGCCTGTAGGTATTA	8	270152	0.689377633	4	8	62	1	1	0.3	0.25	0.4	8	0	0	10	X:270134-270161	7	ewg	FBtr0089441|FBtr0332977|FBtr0332978|FBtr0332976|FBtr0308208|FBtr0308209	269609|269590|269590|269590|269609|269609	270568|270568|273303|270568|270568|270568	AGGTATT	bulgeI	dme-miR-8-3p
0.01	dme-miR-9b-5p,dme-miR-9c-5p	bulgeI	CCCAAAG	X	3857129	3857135	+	X_3857129_3857135_+	0.999999999	1	1	0	ec	FBtr0112801|FBtr0112802|FBtr0070606	3856584|3856584|3856584	3857621|3857621|3857621	X	+	3857128	3857322	3'utr	ec	FlyBase	G58688.1	ACCCAAAGCCTGACCAGTCGTCCGCCTCCATAAACCACATTAGTGCTTTTTGTTTCGACATCGAATTTTATTTACATTTTTTTACCTAAGCTAACTAAATACGATTTATTTCTCTGTGTGAGACGCCAGCAGTTTGAAACTTGGTCGTTGAGCTTCCTTGTGCGTGCTGTTGTCCAACGACACTCGCACTTCCAT	55	3857148	0.986226984	26	54	447	0.984126984	1.792391689	0.206349206	0.109090909	0.222222222	55	1	0	62	X:3857128-3857322	7	ec	FBtr0112801|FBtr0070606|FBtr0112802	3856584|3856584|3856584	3857621|3857621|3857621	CCCAAAG	bulgeI	dme-miR-9b-5p,dme-miR-9c-5p
0.01	dme-miR-276a-3p	bulgeI	GTTTCCT	X	5075213	5075219	-	X_5075213_5075219_-	1	1	1	0	CG32767	FBtr0300995|FBtr0302118|FBtr0331757|FBtr0331758|FBtr0302119	5074993|5074993|5074993|5071025|5074993	5077136|5077136|5077136|5077136|5077136	X	-	5075183	5075293	3'utr	CG32767	FlyBase	G64827.1	TCTTATGTGCAATCTCCCCCCATCACTGAAACTGAACTTTGACCTCTTTCTCACCTTCGCTCGAACACCTTGTGGTTTCCTTAATTAGTTGCTAAGTATCCACGATAAACA	43	5075218	0.950771816	12	40	338	0.943396226	1.698970004	0.264150943	0.23255814	0.377358491	43	3	0	50	X:5075183-5075293	7	CG32767	FBtr0300995|FBtr0302118|FBtr0331757|FBtr0331758|FBtr0302119	5074993|5074993|5074993|5071025|5074993	5077136|5077136|5077136|5077136|5077136	GTTTCCT	bulgeI	dme-miR-276a-3p
0.01	dme-miR-11-3p,dme-miR-308-3p	bulgeI	TGGTGAT	X	5910973	5910979	+	X_5910973_5910979_+	1	1	1	0	CG12236	FBtr0070826	5910640	5911789	X	+	5910962	5910998	3'utr	CG12236	FlyBase	G59020.1	GAGAGTGGAGCTGGTGATCCCGTCGTTGACCAAGCCA	5	5910978	0.858105744	3	5	27	1	0.698970004	0.2	0	0	5	0	0	5	X:5910962-5910998	7	CG12236	FBtr0070826	5910640	5911789	TGGTGAT	bulgeI	dme-miR-11-3p,dme-miR-308-3p
0.01	dme-miR-283-5p	bulgeI	GAATATT	X	6008266	6008272	-	X_6008266_6008272_-	1	1	1	0	mab-21	FBtr0070890	6008181	6008807	X	-	6008252	6008353	3'utr	mab-21	FlyBase	G65023.1	CCATTTGCTATTAGCAAAGTGCAGAGCAAAATTAGCTAAATTAGCTGTAAGTCCTAATGAAACTGAGACAGCCGAGTGAAGGAATATTTCCCCGTCGGTCCT	767	6008295	0.807548448	17	741	3037	0.964989059	2.246498581	0.031728665	0.162972621	0.297592998	767	28	4	882	X:6008252-6008353	7	mab-21	FBtr0070890	6008181	6008807	GAATATT	bulgeI	dme-miR-283-5p
0.01	dme-miR-980-3p	bulgeI	GCCAGCT	X	6223377	6223383	-	X_6223377_6223383_-	1	1	1	0	sqh	FBtr0339504|FBtr0345294|FBtr0070877|FBtr0339502|FBtr0339503	6223059|6223059|6223059|6223059|6223059	6223406|6223406|6223406|6223406|6223406	X	-	6223328	6223463	stop_codon	sqh	FlyBase	G65058.1	TACCTCGAATTCACGCGCATCCTTAAGCACGGTGCCAAGGACAAGGATGAGCAGTAAGATCGCCAGCAGTCGATTCACTAGCCAGCTGCCTCTCCAATCAGCCTGTCCAAACTATCCATCATGAGTTTCGTTTTGA	64	6223366	0.96855064	11	58	367	0.933333333	1.243038049	0.026666667	0.109375	0.24	64	2	3	70	X:6223328-6223463	7	sqh	FBtr0070877|FBtr0339504|FBtr0345294|FBtr0339502|FBtr0339503	6223059|6223059|6223059|6223059|6223059	6223406|6223406|6223406|6223406|6223406	GCCAGCT	bulgeI	dme-miR-980-3p
0.01	dme-bantam-3p	bulgeI	GAATCTC	X	6275691	6275697	-	X_6275691_6275697_-	1	1	1	0	CG3566	FBtr0089869	6274970	6276223	X	-	6275685	6275709	3'utr	CG3566	FlyBase	G65124.1	AATGAATCTAATGAATCTCAACTTG	9	6275698	0.77799878	2	9	57	1	1	0.4	0.111111111	0.2	9	0	0	10	X:6275685-6275709	7	CG3566	FBtr0089869	6274970	6276223	GAATCTC	bulgeI	dme-bantam-3p
0.01	dme-miR-263a-5p	bulgeI	TGGCCAT	X	6652798	6652804	+	X_6652798_6652804_+	1	1	1	0	pigs	FBtr0343375|FBtr0308653	6650412|6650412	6653015|6653015	X	+	6652705	6652813	3'utr	pigs	FlyBase	G59281.1	AGAAAATTAAGCAATTGCCCGATTTGCATGCCAAAAGGTTGATAAGAAATCGAGCAAAAAACAAGATGAAGTGCACCACGGGTTCTCGAGCGCTGGCCATGATGAGCAT	15	6652799	0.969187036	7	12	60	0.8125	1.113943352	0.3125	0.066666667	0.125	15	3	0	13	X:6652705-6652813	7	pigs	FBtr0343375|FBtr0308653	6650412|6650412	6653015|6653015	TGGCCAT	bulgeI	dme-miR-263a-5p
0.01	dme-miR-980-3p	bulgeI	GCCAGCT	X	6840189	6840195	-	X_6840189_6840195_-	1	1	1	0	CG14435	FBtr0071042|FBtr0343323	6839430|6838172	6840376|6840376	X	-	6840179	6840210	5'utr	CG14435	FlyBase	G65309.1	ATGGAACTGGAACTGGCCAGCTGGGCGCAGTG	5	6840197	0.839908209	2	4	15	1	0.698970004	0	0	0	5	0	0	5	X:6840179-6840210	7	CG14435	FBtr0071042|FBtr0343323	6839430|6838172	6840376|6840376	GCCAGCT	bulgeI	dme-miR-980-3p
0.01	dme-miR-34-5p	bulgeI	ACCTGCC	X	7684700	7684706	-	X_7684700_7684706_-	1	0.999979332	1.00E+00	1.46E-05	CHES-1-like	FBtr0112946|FBtr0310287|FBtr0333203	7683456|7682336|7683456	7685914|7685914|7685914	X	-	7684600	7684711	3'utr	CHES-1-like	FlyBase	G65415.1	TTTTGACCTGCCCAGTAACCCCTTCCCTCCGCTCCCCTTCCCATCACGACACTCAAGAAAATGTTAAATCAAAGATATTTAGTTAATAAGCCAGGGAGTAAACCGAAAATCC	63	7684689	0.970437497	10	60	343	0.971830986	1.838849091	0.098591549	0.126984127	0.225352113	63	2	0	69	X:7684600-7684711	7	CHES-1-like	FBtr0310287|FBtr0112946|FBtr0333203	7682336|7683456|7683456	7685914|7685914|7685914	ACCTGCC	bulgeI	dme-miR-34-5p
0.01	dme-miR-283-5p	bulgeI	GAATATT	X	7925026	7925032	-	X_7925026_7925032_-	1	1	1	0	CG10777	FBtr0071132|FBtr0344137	7922156|7924137	7927227|7927227	X	-	7924926	7925127	3'utr	CG10777	FlyBase	G65471.1	AGTTGTCCATGTTGTTGCAAGCAGTGCGTTATCCTCGCCACGGGAAAGCAGTACAAAAATCCGAAGAATTTTGGGAAAACGTAACGGACACAAGGGAATATTCTACAGTGGAATTGTATGAGAACAAGAACACAAGGAAAATATATGAAAAGTCATGTAGATTATATTAGAAATATATTTGTTAGCCGATCGGGGGGTGTGA	42	7925029	0.991735782	15	38	220	0.918367347	1.352182518	0.244897959	0.142857143	0.265306122	42	3	1	45	X:7924926-7925127	7	CG10777	FBtr0071132|FBtr0344137	7922156|7924137	7927227|7927227	GAATATT	bulgeI	dme-miR-283-5p
0.01	dme-miR-2b-2-5p	bulgeI	TGGAAGA	X	8088838	8088844	-	X_8088838_8088844_-	1	1	1	0	UbcE2H	FBtr0071112|FBtr0071113|FBtr0071114	8087542|8088007|8088007	8089308|8089308|8089308	X	-	8088818	8088855	5'utr	UbcE2H	FlyBase	G65629.1	AATGGAACGGATGGAAGAGCAAAATAGAAACAAACAGA	7	8088831	0.704232071	2	7	9	1	0.84509804	0.285714286	0	0	7	0	0	7	X:8088818-8088855	7	UbcE2H	FBtr0071112|FBtr0071113|FBtr0071114	8087542|8088007|8088007	8089308|8089308|8089308	TGGAAGA	bulgeI	dme-miR-2b-2-5p
0.01	dme-miR-305-5p	bulgeI	GTTACAA	X	8138480	8138486	-	X_8138480_8138486_-	1	1	1	0	Smox	FBtr0340159|FBtr0071192	8137039|8138389	8139221|8139221	X	-	8138416	8138604	3'utr	Smox	FlyBase	G65669.1	TTGAAAAACAAATGGTAGATGCAAACCAGATGCAGATATATCTATATACAAAGAGCACACACTTACATGTGGGATATATATCTTTACAAGCATATATGAGAGAGAACATGTATTTGGCGTTACAAGTTTAGGACTATATATTGTGTAGGTGGAAACGTGGAGAGAGTTACAGTTTTCGATAAGAAGCAA	41	8138477	0.978741701	23	40	271	0.979591837	1.681241237	0.183673469	0.170731707	0.306122449	41	1	0	48	X:8138416-8138604	7	Smox	FBtr0340159|FBtr0071192	8137039|8138389	8139221|8139221	GTTACAA	bulgeI	dme-miR-305-5p
0.01	dme-miR-276a-3p	bulgeI	GTTTCCT	X	8591133	8591139	-	X_8591133_8591139_-	1	1	1	0	CG12659	FBtr0332627	8590773	8591302	X	-	8591098	8591162	3'utr	CG12659	FlyBase	G65775.1	TGCTTTCAAGTGATTCGATGACTGTTTCCTGCCTGGAACACCGCGTTCAAGGGGAGTTACATCCA	39	8591137	0.981608226	8	38	275	0.976190476	1.612783857	0.476190476	0.076923077	0.142857143	39	1	0	41	X:8591098-8591162	7	CG12659	FBtr0332627	8590773	8591302	GTTTCCT	bulgeI	dme-miR-276a-3p
0.01	dme-miR-317-3p	bulgeI	GTTGTTC	X	9153943	9153949	-	X_9153943_9153949_-	1	0.927095881	0.96354794	0.051550983	His3.3B	FBtr0071347|FBtr0071345|FBtr0340343|FBtr0071346	9153236|9153236|9152521|9153236	9154111|9154111|9154111|9154111	X	-	9153842	9154037	3'utr	His3.3B	FlyBase	G65895.2	AGGAGAGGTGCACGCCAAGGAGCTATACCAGCGACACATTGATCCAATCTATCATTCATATTTACATGTATACATTTATCATCCTTTTGTTGTTCAATCGAATCGTCAGCATGACGTTGTCGATAAGAAAAACACCACACACAAAACAACACACAACATTACTGTAATGCTTAAAAATTATTTTATAACTCTTATT	220	9153950	0.981332533	34	201	1751	0.91634981	1.478927056	0.02661597	0.154545455	0.292775665	220	15	7	241	X:9153842-9154037	7	His3.3B	FBtr0071347|FBtr0340343|FBtr0071346|FBtr0071345	9153236|9152521|9153236|9153236	9154111|9154111|9154111|9154111	GTTGTTC	bulgeI	dme-miR-317-3p
0.01	dme-miR-263a-5p	bulgeI	TGGCCAT	X	9229072	9229078	-	X_9229072_9229078_-	1	1	1	0	CG12121	FBtr0071334	9228794	9229267	X	-	9228960	9229092	3'utr	CG12121	FlyBase	G65937.1	AAAAGCAAACGCGATGGCCATGGAGGGGATAATCTCAGCATATAAACTTGTATAGGGCAACGTCGGCACAACGTTTGGTGGGCACCAACTGCTCCTCCACCACCTCCTCCAGTGCCCGTCCAGTCGCCAGCCA	40	9229063	0.907905475	13	36	159	0.911111111	1.135662602	0.2	0.125	0.222222222	40	2	2	41	X:9228960-9229092	7	CG12121	FBtr0071334	9228794	9229267	TGGCCAT	bulgeI	dme-miR-263a-5p
0.01	dme-miR-317-3p	bulgeI	GTTGTTC	X	9325395	9325401	-	X_9325395_9325401_-	1	1	1	0	CG34449	FBtr0343028|FBtr0112753|FBtr0308591|FBtr0343029	9324506|9324506|9324506|9324506	9327258|9327258|9331441|9327258	X	-	9325394	9325467	3'utr	CG34449	FlyBase	G65998.1	TGTTATGTTTTTAAGTGAACTTAGCTTTTATACTACCGATCACCGTTGCCCTCGTTTTTCAAGTGTGTTGTTCG	9	9325425	0.984849483	6	8	76	0.916666667	1.041392685	0.083333333	0.222222222	0.416666667	9	1	0	11	X:9325394-9325467	7	CG34449	FBtr0343028|FBtr0112753|FBtr0343029|FBtr0308591	9324506|9324506|9324506|9324506	9327258|9327258|9327258|9331441	GTTGTTC	bulgeI	dme-miR-317-3p
0.01	dme-miR-33-5p	bulgeII	AATTGCA	2L	10262557	10262563	-	2L_10262557_10262563_-	1	1	1	0	Rsf1	FBtr0333411	10261793	10262815	2L	-	10262535	10262581	3'utr	Rsf1	FlyBase	G9607.1	AATACCCATTAACATGACAATTGCAAGCACGTAAAATTTAAGTTATA	7	10262561	0.934670078	4	7	34	1	0.954242509	0	0.285714286	0.444444444	7	0	0	9	2L:10262535-10262581	7	Rsf1	FBtr0333411	10261793	10262815	AATTGCA	bulgeII	dme-miR-33-5p
0.01	dme-miR-8-3p	bulgeII	AGTTATT	2L	11509238	11509244	-	2L_11509238_11509244_-	1	1	1	0	CG6509	FBtr0336631|FBtr0080247|FBtr0336630|FBtr0080246	11508397|11508397|11508397|11508772	11509299|11509299|11511170|11509299	2L	-	11509187	11509293	3'utr	CG6509	FlyBase	G10063.1	CGGATTGCCGCCTGGACGGACAGTTTGGACATTGGAGCATCCTAGTTTTAGTTATTAGCACACAACGCGACACTCACGATTAGTATTTTCAATGCGCATCAATAGTA	12	11509268	0.98580479	8	10	79	0.923076923	1.079181246	0.230769231	0.083333333	0.153846154	12	1	0	12	2L:11509187-11509293	7	CG6509	FBtr0336631|FBtr0080247|FBtr0080246|FBtr0336630	11508397|11508397|11508772|11508397	11509299|11509299|11509299|11511170	AGTTATT	bulgeII	dme-miR-8-3p
0.01	dme-miR-9b-5p,dme-miR-9c-5p	bulgeII	CCAAAAG	2L	11810197	11810203	-	2L_11810197_11810203_-	1	1	1	0	CycY	FBtr0333425	11810090	11811116	2L	-	11810141	11810240	3'utr	CycY	FlyBase	G10150.1	CGAGCGAGAGTTGCAAGGAGCACAGCGCAATATTAACCCAAAAGATTTGTGAGTAAATTAATGTACTAGACATATAAGGATACGAATTATATGCAAAATG	49	11810194	0.971613355	7	49	282	1	1.72427587	0.056603774	0.081632653	0.150943396	49	0	0	53	2L:11810141-11810240	7	CycY	FBtr0333425	11810090	11811116	CCAAAAG	bulgeII	dme-miR-9b-5p,dme-miR-9c-5p
0.01	dme-miR-34-5p	bulgeII	ACTTGCC	2L	1181654	1181660	+	2L_1181654_1181660_+	1	1	1	0	CG4896	FBtr0335395|FBtr0308698|FBtr0335394	1179230|1179230|1179902	1182454|1182454|1182454	2L	+	1181586	1181662	3'utr	CG4896	FlyBase	G1009.1	TTGAAGCTAGCGTTGGGACTAAACGAGCCATTAGCGATGAATCTGACTACGTGGACTTCCAAAAACTTACTTGCCTG	14	1181639	0.799321	10	12	69	0.888888889	1.204119983	0.277777778	0.285714286	0.444444444	14	2	0	16	2L:1181586-1181662	7	CG4896	FBtr0308698|FBtr0335395|FBtr0335394	1179230|1179230|1179902	1182454|1182454|1182454	ACTTGCC	bulgeII	dme-miR-34-5p
0.01	dme-miR-995-3p,dme-miR-998-3p	bulgeII	GGTTGCT	2L	11827278	11827284	-	2L_11827278_11827284_-	1	1	1	0	esc	FBtr0080325	11827202	11827459	2L	-	11827247	11827297	5'utr	esc	FlyBase	G10162.1	AATATGTTAAGCCGGTTGCTTTTTAGATGTAAGAACGAATAGTTGTTGCTT	10	11827275	0.988608262	6	10	90	1	1.113943352	0.076923077	0.2	0.384615385	10	0	0	13	2L:11827247-11827297	7	esc	FBtr0080325	11827202	11827459	GGTTGCT	bulgeII	dme-miR-995-3p,dme-miR-998-3p
0.01	dme-miR-996-3p,dme-miR-279-3p	bulgeII	CTAAGTC	2L	12403569	12403575	-	2L_12403569_12403575_-	1	1	1	0	vir-1	FBtr0305263|FBtr0080390|FBtr0100125|FBtr0080389|FBtr0334761	12403268|12403268|12403268|12403268|12403268	12403580|12403580|12403580|12403580|12403580	2L	-	12403539	12403756	stop_codon	vir-1	FlyBase	G10255.1	ATATCGAGGAGAACTTTGTGCCCATTGACCTATCCAACGATATAGCCGTCAACGATTTGGCTGCCGCAGATCCCAATTTTCCCATCAATGAAGATGCCGAGTTCATTGTGCACCCAGCTGTAATCAGAACTATGCCTATGTTCGAGAAGCTTTCTTTAGGAGAGCCTGCGAAATGAGGTTTCTAAGTCTCTCCCACTAGTCTAGGCATTTTCTTTTAG	70	12403555	0.978626008	31	63	423	0.91025641	1.851258349	0.192307692	0.1	0.192307692	70	7	0	71	2L:12403539-12403756	7	vir-1	FBtr0305263|FBtr0080390|FBtr0100125|FBtr0080389|FBtr0334761	12403268|12403268|12403268|12403268|12403268	12403580|12403580|12403580|12403580|12403580	CTAAGTC	bulgeII	dme-miR-996-3p,dme-miR-279-3p
0.01	dme-miR-2b-2-5p	bulgeII	TGAAAGA	2L	12407138	12407144	-	2L_12407138_12407144_-	1	1	1	0	vir-1	FBtr0080391|FBtr0334762	12406992|12406992	12407178|12407178	2L	-	12407099	12407145	3'utr	vir-1	FlyBase	G10260.1	TTGAAAGACATTTAACCTGGAAATGCTTGGCAAGCGCTCTACTAACC	8	12407122	0.790009173	3	4	43	0.666666667	0.77815125	0.111111111	0.125	0.222222222	8	3	0	6	2L:12407099-12407145	7	vir-1	FBtr0080391|FBtr0334762	12406992|12406992	12407178|12407178	TGAAAGA	bulgeII	dme-miR-2b-2-5p
0.01	dme-miR-190-5p	bulgeII	CATTATC	2L	13301098	13301104	+	2L_13301098_13301104_+	1	1	1	0	CG31729	FBtr0080462|FBtr0080461|FBtr0344140|FBtr0344851	13301064|13301064|13301064|13301064	13301668|13301516|13301668|13301516	2L	+	13301050	13301119	stop_codon	CG31729	FlyBase	G4407.1	CTTGAAGCTCTCTTAGATGGCGGCCTGGCAAATGAAATACAAATTACACATTATCCTGACTATAATTTCC	33	13301100	0.943179603	11	32	204	0.975609756	1.602059991	0.024390244	0.212121212	0.365853659	33	1	0	40	2L:13301050-13301119	7	CG31729	FBtr0080461|FBtr0344851|FBtr0080462|FBtr0344140	13301064|13301064|13301064|13301064	13301516|13301516|13301668|13301668	CATTATC	bulgeII	dme-miR-190-5p
0.01	dme-bantam-3p	bulgeII	GATTCTC	2L	15728702	15728708	-	2L_15728702_15728708_-	1	1	1	0	CycE	FBtr0080777|FBtr0080776|FBtr0080774|FBtr0080775|FBtr0305561|FBtr0080773	15727579|15727579|15727782|15727782|15727782|15727579	15728880|15728880|15728880|15728880|15728880|15728880	2L	-	15728697	15728720	3'utr	CycE	FlyBase	G10826.1	CTACGCGCTCTTGATTCTCAACTC	13	15728709	0.690503057	2	13	81	1	1.204119983	0.25	0.230769231	0.375	13	0	0	16	2L:15728697-15728720	7	CycE	FBtr0305561|FBtr0080777|FBtr0080776|FBtr0080774|FBtr0080775|FBtr0080773	15727782|15727579|15727579|15727782|15727782|15727579	15728880|15728880|15728880|15728880|15728880|15728880	GATTCTC	bulgeII	dme-bantam-3p
0.01	dme-miR-305-5p	bulgeII	GTAACAA	2L	16305872	16305878	-	2L_16305872_16305878_-	1	1	1	0	CG5861	FBtr0080850	16305799	16305958	2L	-	16305848	16305907	3'utr	CG5861	FlyBase	G10918.1	TTTGGTGTTGTCAGAGAAATTGAGATTTTGTAACAAAGACAACAATTACGGTTTAGAGAA	19	16305887	0.826703406	6	18	135	1	1.431363764	0.37037037	0.315789474	0.518518519	19	0	0	27	2L:16305848-16305907	7	CG5861	FBtr0080850	16305799	16305958	GTAACAA	bulgeII	dme-miR-305-5p
0.01	dme-miR-14-3p	bulgeII	AGAACTG	2L	16312843	16312849	+	2L_16312843_16312849_+	1	1	1	0	fzy	FBtr0080833	16312826	16313097	2L	+	16312822	16312958	stop_codon	fzy	FlyBase	G4771.1	CGTTGATATGCTCAGACCTTTAGAACTGTTTTTACCCCCTTGATTGCTAAGTTTAAGCTTCAATACTTACTACTGGTATGTTTTCCAGACTAGACAATTATTTCTTGAATGCATATCCAATTTTTATGTTCTCGTTT	27	16312851	0.863524645	15	26	264	0.96875	1.491361694	0	0.148148148	0.28125	27	1	0	31	2L:16312822-16312958	7	fzy	FBtr0080833	16312826	16313097	AGAACTG	bulgeII	dme-miR-14-3p
0.01	dme-miR-9b-5p,dme-miR-9c-5p	bulgeII	CCAAAAG	2L	16343875	16343881	-	2L_16343875_16343881_-	1	1	1	0	chif	FBtr0321313|FBtr0080839	16343598|16343598	16344365|16344365	2L	-	16343871	16343916	3'utr	chif	FlyBase	G10947.1	AGTTTAATCTTAGTTTAGCTCAAATTCCCTGCCCCCCAAAAGAATT	29	16343892	0.782595284	4	29	179	1	1.505149978	0.03125	0.103448276	0.1875	29	0	0	32	2L:16343871-16343916	7	chif	FBtr0321313|FBtr0080839	16343598|16343598	16344365|16344365	CCAAAAG	bulgeII	dme-miR-9b-5p,dme-miR-9c-5p
0.01	dme-miR-283-5p	bulgeII	GATTATT	2L	17413276	17413282	-	2L_17413276_17413282_-	1	1	1	0	Dif	FBtr0081009|FBtr0081008|FBtr0301578	17413246|17413246|17413246	17413514|17413514|17413514	2L	-	17413266	17413379	3'utr	Dif	FlyBase	G11138.1	TTACCGCAATGTACATAAATTTAATGAGGGAAATGCGAATCTCATTGCCCGATGCCTTGTTACGACTTTTCGTTATTGACAAAAGTGAATTGAAAATGATTATTGTTTAAATAA	26	17413290	0.979002354	14	25	172	0.966666667	1.462397998	0.4	0.153846154	0.266666667	26	1	0	29	2L:17413266-17413379	7	Dif	FBtr0081009|FBtr0301578|FBtr0081008	17413246|17413246|17413246	17413514|17413514|17413514	GATTATT	bulgeII	dme-miR-283-5p
0.01	dme-bantam-3p	bulgeII	GATTCTC	2L	17973396	17973402	+	2L_17973396_17973402_+	1	1	1	0	CG5674	FBtr0081022	17972122	17974868	2L	+	17973385	17973428	stop_codon	CG5674	FlyBase	G5042.1	CCGCAGTGAGCGATTCTCGCCTGTAGTTCTAAGCTCAACCCTCT	12	17973398	0.706964626	3	10	99	0.933333333	1.146128036	0.133333333	0.25	0.4	12	1	0	14	2L:17973385-17973428	7	CG5674	FBtr0081022	17972122	17974868	GATTCTC	bulgeII	dme-bantam-3p
0.01	dme-miR-995-3p,dme-miR-998-3p	bulgeII	GGTTGCT	2L	18701002	18701008	-	2L_18701002_18701008_-	1	1	1	0	CG10376	FBtr0081128	18700604	18701626	2L	-	18700987	18701085	3'utr	CG10376	FlyBase	G11431.1	CGTGGTCCTGAATATGGATGACCCCATCCCGGTCCACTTGTTTGGTTGCTCGAATAAGCTCAATCAAAATATTTTGTGGTTGCTCAGCAGTTGAACGAA	54	18701013	0.9329014	14	53	484	0.983870968	1.785329835	0.080645161	0.111111111	0.225806452	54	1	0	61	2L:18700987-18701085	7	CG10376	FBtr0081128	18700604	18701626	GGTTGCT	bulgeII	dme-miR-995-3p,dme-miR-998-3p
0.01	dme-miR-33-5p	bulgeII	AATTGCA	2L	19043387	19043393	+	2L_19043387_19043393_+	1	1	1	0	Catsup	FBtr0081143	19043349	19043614	2L	+	19043308	19043409	stop_codon	Catsup	FlyBase	G5188.1	AACCGGCGTAGCCCTAATGATCGTTATCGCCAAGTTCGAGTAATATCAAAATTGTGGAAAGTTAACACAAAAAAGATCTAATTGCATGTACTGAAAGTGTGC	35	19043389	0.937414963	8	34	185	0.933333333	1.021189299	0.266666667	0.2	0.377777778	35	0	3	42	2L:19043308-19043409	7	Catsup	FBtr0081143	19043349	19043614	AATTGCA	bulgeII	dme-miR-33-5p
0.01	dme-miR-283-5p	bulgeII	GATTATT	2L	19058474	19058480	+	2L_19058474_19058480_+	1	1	1	0	CG10492	FBtr0081148	19057519	19058821	2L	+	19058471	19058544	3'utr	CG10492	FlyBase	G5235.1	AATGATTATTTTATGTACTCACAACTTGAACCCCGATGGGCAACTGTATATGAACTGTGTATGAACTGGTCAAG	14	19058497	0.966850146	7	14	81	1	1.176091259	0.133333333	0.071428571	0.133333333	14	0	0	15	2L:19058471-19058544	7	CG10492	FBtr0081148	19057519	19058821	GATTATT	bulgeII	dme-miR-283-5p
0.01	dme-miR-275-3p,dme-miR-306-5p	bulgeII	TACCCTG	2L	1976270	1976276	-	2L_1976270_1976276_-	1	1	1	0	CG15356	FBtr0077869	1975461	1976541	2L	-	1976235	1976299	3'utr	CG15356	FlyBase	G6883.1	ATAGTATCGTTTAGTGAAAAGTATACCCTGGAATTCGTGTTAGTTTTAGTTTAGTTAAGCGCCCA	43	1976276	0.852619947	5	40	271	0.946428571	1.72427587	0.25	0.209302326	0.392857143	43	3	0	53	2L:1976235-1976299	7	CG15356	FBtr0077869	1975461	1976541	TACCCTG	bulgeII	dme-miR-275-3p,dme-miR-306-5p
0.01	dme-miR-2b-2-5p	bulgeII	TGAAAGA	2L	21160776	21160782	-	2L_21160776_21160782_-	1	1	1	0	Nbr	FBtr0081499	21160634	21161011	2L	-	21160764	21160816	3'utr	Nbr	FlyBase	G12152.1	ATCAGAAGGAAACTATGTGACTGCGAGCAGGATATGAAAGAATGAATTTTATT	55	21160801	0.715927094	7	55	225	1	1.785329835	0.213114754	0.109090909	0.196721311	55	0	0	61	2L:21160764-21160816	7	Nbr	FBtr0081499	21160634	21161011	TGAAAGA	bulgeII	dme-miR-2b-2-5p
0.01	dme-miR-252-5p	bulgeII	TACCTTA	2L	2497874	2497880	+	2L_2497874_2497880_+	1	1	1	0	oaf	FBtr0077777|FBtr0077778|FBtr0077780	2496696|2496696|2497161	2498846|2498454|2498846	2L	+	2497866	2497908	3'utr	oaf	FlyBase	G1251.1	ACTTCACTTACCTTAACTGAAGCCTGATTAGATGTATTAAGAT	23	2497882	0.791330305	7	20	201	0.92	1.361727836	0.24	0.086956522	0.16	23	2	0	23	2L:2497866-2497908	7	oaf	FBtr0077777|FBtr0077778|FBtr0077780	2496696|2496696|2497161	2498846|2498454|2498846	TACCTTA	bulgeII	dme-miR-252-5p
0.01	dme-miR-965-3p	bulgeII	ACGGCTT	2L	2952795	2952801	+	2L_2952795_2952801_+	1	1	1	0	lilli	FBtr0077634|FBtr0290039|FBtr0290041|FBtr0332458|FBtr0077633	2952224|2952224|2952224|2952224|2952224	2953077|2953077|2953077|2953077|2954406	2L	+	2952754	2952852	3'utr	lilli	FlyBase	G1401.1	AGTTGAATTTTGTTTTCGTATGCGTACAGTAAGGAAGATGAACGGCTTTTTAAATTGTTTAAGTTTTAGTTAATTTTACTTTGCAGCCTTGGTAAAGAA	39	2952803	0.984591117	7	38	306	0.956521739	1.643452676	0	0.153846154	0.282608696	39	2	0	44	2L:2952754-2952852	7	lilli	FBtr0077634|FBtr0290039|FBtr0290041|FBtr0077633|FBtr0332458	2952224|2952224|2952224|2952224|2952224	2953077|2953077|2953077|2954406|2953077	ACGGCTT	bulgeII	dme-miR-965-3p
0.01	dme-miR-33-5p	bulgeII	AATTGCA	2L	304910	304916	+	2L_304910_304916_+	0.999999992	1	0.999999996	0	Pi3K21B	FBtr0331207|FBtr0331208|FBtr0331206	302658|302658|302658	305233|305233|305233	2L	+	304869	304922	3'utr	Pi3K21B	FlyBase	G705.4	AAACGATAACAATGAACGGCGACGAAACTGAATGTAAAACGAATTGCAAATTTG	26	304897	0.960678286	6	25	65	0.96875	1.491361694	0.375	0.192307692	0.34375	26	1	0	31	2L:304869-304922	7	Pi3K21B	FBtr0331207|FBtr0331208|FBtr0331206	302658|302658|302658	305233|305233|305233	AATTGCA	bulgeII	dme-miR-33-5p
0.01	dme-miR-8-3p	bulgeII	AGTTATT	2L	3783497	3783503	+	2L_3783497_3783503_+	1	1	1	0	bowl	FBtr0307027|FBtr0077491|FBtr0077490|FBtr0077492|FBtr0077493|FBtr0307029|FBtr0307028	3783283|3783283|3783283|3783283|3783283|3783283|3783283	3784121|3784121|3784121|3784121|3784121|3784121|3784121	2L	+	3783486	3783515	3'utr	bowl	FlyBase	G1618.1	TAATGACAAACAGTTATTGTTCCCAATGGT	6	3783503	0.972805982	2	6	41	1	0.77815125	0.333333333	0	0	6	0	0	6	2L:3783486-3783515	7	bowl	FBtr0307027|FBtr0077491|FBtr0077493|FBtr0307028|FBtr0077490|FBtr0077492|FBtr0307029	3783283|3783283|3783283|3783283|3783283|3783283|3783283	3784121|3784121|3784121|3784121|3784121|3784121|3784121	AGTTATT	bulgeII	dme-miR-8-3p
0.01	dme-miR-34-5p	bulgeII	ACTTGCC	2L	448211	448217	+	2L_448211_448217_+	1	1	1	0	ex	FBtr0078059|FBtr0329832	447248|447248	448701|448701	2L	+	448189	448260	3'utr	ex	FlyBase	G794.2	AAAGAATTTCAAGAGTGCCTAGACTTGCCCTCCATCCCCACCATAGTAATAAGCGAGAGATGATTATCATTT	270	448214	0.763266071	11	264	1407	0.976744186	2.46834733	0.172757475	0.1	0.19269103	270	7	0	294	2L:448189-448260	7	ex	FBtr0078059|FBtr0329832	447248|447248	448701|448701	ACTTGCC	bulgeII	dme-miR-34-5p
0.01	dme-miR-277-3p	bulgeII	GCAATTT	2L	5072543	5072549	-	2L_5072543_5072549_-	1	1	1	0	pgant5	FBtr0111024|FBtr0079026	5072168|5072168	5073882|5073882	2L	-	5072517	5072647	3'utr	pgant5	FlyBase	G7737.1	ATTTTTAAAATCGATTATGTGTGACGAACCCATAGTTATAGAGAAACGACGATATATACACATACGGCAAAATAGCAACTATTTTAACTGGTGACGGTGCAATTTTTAATTAACATTTAAAATGAAACAGG	19	5072575	0.97653	11	18	121	0.947368421	1.255272505	0.105263158	0	0	19	1	0	18	2L:5072517-5072647	7	pgant5	FBtr0079026|FBtr0111024	5072168|5072168	5073882|5073882	GCAATTT	bulgeII	dme-miR-277-3p
0.01	dme-miR-14-3p	bulgeII	AGAACTG	2L	5219388	5219394	-	2L_5219388_5219394_-	1	1	1	0	tkv	FBtr0079087|FBtr0079089|FBtr0079088|FBtr0079086	5218998|5218998|5218998|5218998	5220092|5220092|5220092|5220092	2L	-	5219346	5219412	3'utr	tkv	FlyBase	G7771.1	TTATAACCAGAGATATATAGAACTGGCAGTTGCGTATCTCGAGAAGTGCACTTGTGTCGGCTCTTTT	25	5219396	0.764387939	8	24	151	0.965517241	1.447158031	0.034482759	0.12	0.24137931	25	1	0	28	2L:5219346-5219412	7	tkv	FBtr0079089|FBtr0079087|FBtr0079088|FBtr0079086	5218998|5218998|5218998|5218998	5220092|5220092|5220092|5220092	AGAACTG	bulgeII	dme-miR-14-3p
0.01	dme-miR-2b-2-5p	bulgeII	TGAAAGA	2L	5310560	5310566	+	2L_5310560_5310566_+	1	1	1	0	vri	FBtr0342936|FBtr0079070|FBtr0346579|FBtr0300020|FBtr0079071	5309719|5309719|5309719|5309719|5309719	5310996|5310625|5311223|5310610|5310996	2L	+	5310503	5310589	3'utr	vri	FlyBase	G2057.1	AACAAACATATACATTACACTTAAGAAACGCGTGAAGCACATTCAAAACGTGAGAGATGAAAGAAATCTGAAAAGAATTGATGAATA	190	5310560	0.855065786	12	144	678	0.763285024	1.084713735	0.236714976	0.08994709	0.169082126	189	37	12	158	2L:5310503-5310589	7	vri	FBtr0342936|FBtr0079070|FBtr0079071|FBtr0346579|FBtr0300020	5309719|5309719|5309719|5309719|5309719	5310996|5310625|5310996|5311223|5310610	TGAAAGA	bulgeII	dme-miR-2b-2-5p
0.01	dme-miR-7-5p	bulgeII	TCTTTCC	2L	5545532	5545538	+	2L_5545532_5545538_+	1	1	1	0	Lam	FBtr0307058|FBtr0079100|FBtr0346460|FBtr0307059	5545507|5545507|5545507|5545507	5546642|5546642|5546642|5546642	2L	+	5545504	5545562	stop_codon	Lam	FlyBase	G2113.1	TGTAAAATCAAACGCAGCACAACACAACTCTTTCCTCTTTGCTGAACAAGACAAACAAA	16	5545542	0.971449102	5	15	88	0.96	1.380211242	0.04	0.375	0.6	16	1	0	24	2L:5545504-5545562	7	Lam	FBtr0307058|FBtr0079100|FBtr0346460|FBtr0307059	5545507|5545507|5545507|5545507	5546642|5546642|5546642|5546642	TCTTTCC	bulgeII	dme-miR-7-5p
0.01	dme-bantam-3p	bulgeII	GATTCTC	2L	572679	572685	+	2L_572679_572685_+	0.798303685	1	0.899151842	0.142620821	CG2807	FBtr0332340|FBtr0078068	572649|572649	572907|572716	2L	+	572651	572691	3'utr	CG2807	FlyBase	G877.1	ATTGTAATAGCTTATCTGCTAGTGGTAGGATTCTCTAAGAT	15	572667	0.803950445	3	14	146	0.944444444	1.230448921	0.277777778	0.133333333	0.277777778	15	1	0	17	2L:572651-572691	7	CG2807	FBtr0078068|FBtr0332340	572649|572649	572716|572907	GATTCTC	bulgeII	dme-bantam-3p
0.01	dme-miR-190-5p	bulgeII	CATTATC	2L	5768721	5768727	-	2L_5768721_5768727_-	1	1	1	0	CG9171	FBtr0332039|FBtr0301234|FBtr0332038|FBtr0301236|FBtr0301235	5767590|5768251|5767590|5768251|5767000	5769315|5769315|5769315|5769315|5769315	2L	-	5768681	5768756	3'utr	CG9171	FlyBase	G7905.1	TTATGCGGTGTCCACCACTCATAGGCAGTCATTATCAGTTACTTTTAGTCTAGGCCATAAACTTAAGTTGAACGTT	14	5768735	0.82940593	7	13	102	0.954545455	1.322219295	0.181818182	0.285714286	0.545454545	14	1	0	21	2L:5768681-5768756	7	CG9171	FBtr0301236|FBtr0301235|FBtr0332039|FBtr0301234|FBtr0332038	5768251|5767000|5767590|5768251|5767590	5769315|5769315|5769315|5769315|5769315	CATTATC	bulgeII	dme-miR-190-5p
0.01	dme-miR-9b-5p,dme-miR-9c-5p	bulgeII	CCAAAAG	2L	6331613	6331619	+	2L_6331613_6331619_+	1	1	1	0	PDZ-GEF	FBtr0300039|FBtr0333242|FBtr0079249|FBtr0300038	6330837|6330837|6330642|6330837	6331750|6332789|6331750|6331750	2L	+	6331569	6331646	3'utr	PDZ-GEF	FlyBase	G2339.1	TACGAAAAACCTTCGCTCCAATTCCAAATATTTAGTTGTTAAGCCCAAAAGAGAGATAGACAAAACATTTTTTCGAAT	565	6331625	0.994796366	11	555	2598	0.981510015	2.327018178	0.006163328	0.134513274	0.246533128	565	10	2	637	2L:6331569-6331646	7	PDZ-GEF	FBtr0300039|FBtr0333242|FBtr0079249|FBtr0300038	6330837|6330837|6330642|6330837	6331750|6332789|6331750|6331750	CCAAAAG	bulgeII	dme-miR-9b-5p,dme-miR-9c-5p
0.01	dme-bantam-3p	bulgeII	GATTCTC	2L	6720288	6720294	-	2L_6720288_6720294_-	1	1	1	0	homer	FBtr0079307|FBtr0333346|FBtr0329892	6719894|6719894|6719392	6721023|6721023|6721023	2L	-	6720194	6720301	3'utr	homer	FlyBase	G8261.1	ATTGATTGATTCTCGTGCGCAGTAAAGTGCAATATACATTTATCTCTAGTATGTAAATGTAAACGATGATATTATGTGCTCTATACACTTTCAGCTGATTGTTAATTA	19	6720295	0.989885991	10	16	159	0.869565217	1.301029996	0.260869565	0.210526316	0.347826087	19	3	0	20	2L:6720194-6720301	7	homer	FBtr0079307|FBtr0333346|FBtr0329892	6719894|6719894|6719392	6721023|6721023|6721023	GATTCTC	bulgeII	dme-bantam-3p
0.01	dme-miR-2b-2-5p	bulgeII	TGAAAGA	2L	6926646	6926652	+	2L_6926646_6926652_+	1	1	1	0	Hrb27C	FBtr0307031|FBtr0307030|FBtr0079346|FBtr0307032	6925454|6925454|6925454|6925454	6926806|6928675|6926806|6932057	2L	+	6926627	6926690	3'utr	Hrb27C	FlyBase	G2636.1	TTATTTAGTTAAAGCGAAATGAAAGAGCCAAGCAGCAGCAGCATGATAATGATTGATTATAATG	46	6926646	0.991538895	9	43	159	0.941176471	1.681241237	0.235294118	0.086956522	0.176470588	46	3	0	48	2L:6926627-6926690	7	Hrb27C	FBtr0307030|FBtr0307031|FBtr0307032|FBtr0079346	6925454|6925454|6925454|6925454	6928675|6926806|6932057|6926806	TGAAAGA	bulgeII	dme-miR-2b-2-5p
0.01	dme-miR-34-5p	bulgeII	ACTTGCC	2L	6959136	6959142	-	2L_6959136_6959142_-	1	1	1	0	Atac1	FBtr0079362	6959097	6959182	2L	-	6959117	6959164	3'utr	Atac1	FlyBase	G8351.1	TACTTGAGTACTAAATTACTAGACTTGCCTGTAAAGCTACAAATTAAA	30	6959145	0.761542278	10	27	207	0.916666667	1.217483944	0.166666667	0.2	0.333333333	30	2	1	33	2L:6959117-6959164	7	Atac1	FBtr0079362	6959097	6959182	ACTTGCC	bulgeII	dme-miR-34-5p
0.01	dme-miR-14-3p	bulgeII	AGAACTG	2L	7069825	7069831	-	2L_7069825_7069831_-	1	1	1	0	Pvf2	FBtr0079423	7069534	7070160	2L	-	7069819	7069887	3'utr	Pvf2	FlyBase	G8420.1	AATCTTAATTAAGCTGAGTTTAAGATGCCAGTGAAACTAGATAAAATCAGACATTGAGAACTGAAAGTA	23	7069833	0.946241372	6	23	99	1	1.414973348	0.192307692	0.086956522	0.192307692	23	0	0	26	2L:7069819-7069887	7	Pvf2	FBtr0079423	7069534	7070160	AGAACTG	bulgeII	dme-miR-14-3p
0.01	dme-miR-8-3p	bulgeII	AGTTATT	2L	834056	834062	-	2L_834056_834062_-	1	1	1	0	drongo	FBtr0078037|FBtr0302120|FBtr0302121|FBtr0302612	833585|833582|833582|833582	834544|834544|834544|834544	2L	-	833987	834109	3'utr	drongo	FlyBase	G6672.1	TTGTCTTTGTCCCATTTAGCACTTTCGTTGCGGATAAGAACTTTGTCAGTTATTGATTGTGTGGCCTTAATAAGATTATAAAACTAAATATTATAACGTACGACTATACATATACGGATACAG	26	834047	0.843707618	15	24	203	0.933333333	1.447158031	0.233333333	0.153846154	0.266666667	26	2	0	28	2L:833987-834109	7	drongo	FBtr0078037|FBtr0302612|FBtr0302120|FBtr0302121	833585|833582|833582|833582	834544|834544|834544|834544	AGTTATT	bulgeII	dme-miR-8-3p
0.01	dme-miR-277-3p	bulgeII	GCAATTT	2L	9246838	9246844	+	2L_9246838_9246844_+	1	1	1	0	tai	FBtr0303872|FBtr0333405|FBtr0303871|FBtr0303873|FBtr0304974|FBtr0303870	9245807|9245807|9245807|9245807|9245807|9245807	9247186|9247186|9247186|9250211|9250211|9247186	2L	+	9246808	9246874	3'utr	tai	FlyBase	G3340.1	AAGCAAAGCGCGCAAAGCAAAGTTGGCGTTGCAATTTCATGTGAAGGCTATTTTACAGGTTTTGTTT	94	9246849	0.988618154	11	92	856	0.974358974	1.579783597	0.051282051	0.180851064	0.341880342	94	1	2	114	2L:9246808-9246874	7	tai	FBtr0333405|FBtr0303871|FBtr0303873|FBtr0304974|FBtr0303872|FBtr0303870	9245807|9245807|9245807|9245807|9245807|9245807	9247186|9247186|9250211|9250211|9247186|9247186	GCAATTT	bulgeII	dme-miR-277-3p
0.01	dme-miR-283-5p	bulgeII	GATTATT	2L	9519889	9519895	+	2L_9519889_9519895_+	1	1	1	0	CG33298	FBtr0089854|FBtr0301065|FBtr0089853|FBtr0301064	9519753|9519753|9519767|9519753	9520696|9520696|9520696|9520696	2L	+	9519829	9519904	3'utr	CG33298	FlyBase	G3405.1	TAGCAACCCCCAAAACTTGTACACATGTGCTTTCGCTCTTAATATGTGGCCTTCGACACCGATTATTGATAATATT	20	9519891	0.983592534	8	19	151	1	1.431363764	0.111111111	0.25	0.444444444	20	0	0	27	2L:9519829-9519904	7	CG33298	FBtr0089854|FBtr0301065|FBtr0089853|FBtr0301064	9519753|9519753|9519767|9519753	9520696|9520696|9520696|9520696	GATTATT	bulgeII	dme-miR-283-5p
0.01	dme-miR-11-3p,dme-miR-308-3p	bulgeII	TGTTGAT	2L	9921346	9921352	+	2L_9921346_9921352_+	1	1	1	0	CG4594	FBtr0331631|FBtr0079878	9921320|9921320	9921459|9921459	2L	+	9921334	9921359	3'utr	CG4594	FlyBase	G3581.1	TGTAATTTGTAATGTTGATCTTTTTA	5	9921344	0.562298953	4	4	62	0.666666667	0.602059991	0	0.2	0.333333333	5	2	0	4	2L:9921334-9921359	7	CG4594	FBtr0331631|FBtr0079878	9921320|9921320	9921459|9921459	TGTTGAT	bulgeII	dme-miR-11-3p,dme-miR-308-3p
0.01	dme-miR-14-3p	bulgeII	AGAACTG	2R	10487735	10487741	-	2R_10487735_10487741_-	1	1	1	0	lola	FBtr0089365	10487395	10487980	2R	-	10487728	10487754	5'utr	lola	FlyBase	G21735.1	AATTGATTTTATCAGAACTGACAGTTA	11	10487747	0.649633295	3	10	73	1	1.146128036	0.142857143	0.272727273	0.428571429	11	0	0	14	2R:10487728-10487754	7	lola	FBtr0089365	10487395	10487980	AGAACTG	bulgeII	dme-miR-14-3p
0.01	dme-miR-33-5p	bulgeII	AATTGCA	2R	10615163	10615169	+	2R_10615163_10615169_+	1	1	1	0	psq	FBtr0330607|FBtr0088275|FBtr0100606|FBtr0088281|FBtr0088280|FBtr0088277|FBtr0088279|FBtr0088278|FBtr0088282|FBtr0100607|FBtr0088276|FBtr0346958	10615080|10614840|10614840|10614840|10614840|10614840|10614840|10614840|10614840|10614840|10614840|10614840	10617280|10616248|10616248|10616248|10616248|10616248|10616248|10616248|10616248|10616248|10616248|10617280	2R	+	10615156	10615195	3'utr	psq	FlyBase	G14693.2	TAGATTTAATTGCAAGCACTGGAAGCGCAAGTTGCGGCAG	11	10615175	0.870208489	4	9	42	0.75	0.954242509	0.666666667	0.090909091	0.166666667	11	3	0	9	2R:10615156-10615195	7	psq	FBtr0088277|FBtr0088279|FBtr0088278|FBtr0330607|FBtr0088275|FBtr0100606|FBtr0088281|FBtr0088280|FBtr0088282|FBtr0100607|FBtr0088276|FBtr0346958	10614840|10614840|10614840|10615080|10614840|10614840|10614840|10614840|10614840|10614840|10614840|10614840	10616248|10616248|10616248|10617280|10616248|10616248|10616248|10616248|10616248|10616248|10616248|10617280	AATTGCA	bulgeII	dme-miR-33-5p
0.01	dme-miR-33-5p	bulgeII	AATTGCA	2R	10616051	10616057	+	2R_10616051_10616057_+	1	1	1	0	psq	FBtr0088279|FBtr0088277|FBtr0088281|FBtr0088280|FBtr0100606|FBtr0088282|FBtr0088276|FBtr0088278|FBtr0330607|FBtr0346958|FBtr0100607|FBtr0088275	10614840|10614840|10614840|10614840|10614840|10614840|10614840|10614840|10615080|10614840|10614840|10614840	10616248|10616248|10616248|10616248|10616248|10616248|10616248|10616248|10617280|10617280|10616248|10616248	2R	+	10615953	10616085	3'utr	psq	FlyBase	G14698.1	TTGAATTTTACTGGAGGCGTCCTGAATTTTGGATTGTATATTGATTTGATTTCAACTGAATTAAGAATATAGCCAATAAATAAATGTAGAAATGAAGTAATTGCAAGGAATCAACAAATGGAATGTATTTTTG	89	10616054	0.853683447	24	88	576	0.990196078	2.004321374	0.058823529	0.112359551	0.225490196	89	1	0	101	2R:10615953-10616085	7	psq	FBtr0088279|FBtr0088277|FBtr0088278|FBtr0330607|FBtr0346958|FBtr0100607|FBtr0088275|FBtr0088281|FBtr0088280|FBtr0100606|FBtr0088282|FBtr0088276	10614840|10614840|10614840|10615080|10614840|10614840|10614840|10614840|10614840|10614840|10614840|10614840	10616248|10616248|10616248|10617280|10617280|10616248|10616248|10616248|10616248|10616248|10616248|10616248	AATTGCA	bulgeII	dme-miR-33-5p
0.01	dme-miR-9b-5p,dme-miR-9c-5p	bulgeII	CCAAAAG	2R	10640596	10640602	+	2R_10640596_10640602_+	1	1	1	0	CG11883	FBtr0088283|FBtr0113063|FBtr0339461	10640587|10640587|10640587	10640990|10640990|10641807	2R	+	10640566	10640634	stop_codon	CG11883	FlyBase	G14707.1	TCACCGAAGCTGAGGACGAGTAAAGAACTACCAAAAGTCATTTGATTTACAATTTGCATTTAATTTATT	13	10640619	0.987557989	5	12	103	0.9375	1.176091259	0	0.230769231	0.375	13	1	0	15	2R:10640566-10640634	7	CG11883	FBtr0088283|FBtr0113063|FBtr0339461	10640587|10640587|10640587	10640990|10640990|10641807	CCAAAAG	bulgeII	dme-miR-9b-5p,dme-miR-9c-5p
0.01	dme-miR-11-3p,dme-miR-308-3p	bulgeII	TGTTGAT	2R	11285846	11285852	-	2R_11285846_11285852_-	1	1	1	0	Fbl6	FBtr0088178|FBtr0088179|FBtr0088180	11285146|11285146|11285146	11285963|11285963|11285963	2R	-	11285815	11285885	3'utr	Fbl6	FlyBase	G21964.2	CATCCCTCTTCGCGCGAAAGGCGTTAAGCGCTTTGTTGATTTTGTAATGTAGTCCGCAAACATATTGCAAT	44	11285852	0.957263091	8	42	377	0.963636364	1.72427587	0.327272727	0.204545455	0.363636364	44	2	0	53	2R:11285815-11285885	7	Fbl6	FBtr0088178|FBtr0088179|FBtr0088180	11285146|11285146|11285146	11285963|11285963|11285963	TGTTGAT	bulgeII	dme-miR-11-3p,dme-miR-308-3p
0.01	dme-miR-277-3p	bulgeII	GCAATTT	2R	11620150	11620156	-	2R_11620150_11620156_-	1	1	1	0	CG9005	FBtr0306029|FBtr0300945	11619848|11619477	11620844|11620844	2R	-	11620129	11620187	3'utr	CG9005	FlyBase	G22110.1	AATCGTCGTGTAGCGTCAGCAATTTTAAAGGGCAATTTGTGAAGGGGTTAGCGATTTGT	11	11620151	0.977998046	5	10	70	0.857142857	1.079181246	0.142857143	0.272727273	0.428571429	11	2	0	12	2R:11620129-11620187	7	CG9005	FBtr0306029|FBtr0300945	11619848|11619477	11620844|11620844	GCAATTT	bulgeII	dme-miR-277-3p
0.01	dme-miR-275-3p,dme-miR-306-5p	bulgeII	TACCCTG	2R	11826843	11826849	+	2R_11826843_11826849_+	1	1	1	0	CG13192	FBtr0088031	11826796	11827097	2R	+	11826723	11826917	stop_codon	CG13192	FlyBase	G14963.1	GCCATGTGGCATGCTCCCATCATGGCAGCAGCGGGCATGGATGGCCAGATATCATTGTGGGACCTCTACAACTGAACTATGACTTAGTCTTAAGTGTTACAATGAGGAACAGACACTGATTACCCTGACTGCAACGGCTTAGCGATCCTCTTGAAATAGCTTTACTTTATATGTATTTTGTAATAACCTTTTGAT	52	11826842	0.974327072	20	51	316	1	1.77815125	0.266666667	0.134615385	0.25	52	0	0	60	2R:11826723-11826917	7	CG13192	FBtr0088031	11826796	11827097	TACCCTG	bulgeII	dme-miR-275-3p,dme-miR-306-5p
0.01	dme-miR-305-5p	bulgeII	GTAACAA	2R	12465589	12465595	+	2R_12465589_12465595_+	1	1	1	0	Lac	FBtr0087933	12464880	12465630	2R	+	12465557	12465604	3'utr	Lac	FlyBase	G15233.1	GTGTGGGTGTGAGTAAAATCAATTTCGACTTTGTAACAAAAAAAAAAA	8	12465587	0.978898311	4	8	59	1	0.903089987	0.125	0	0	8	0	0	8	2R:12465557-12465604	7	Lac	FBtr0087933	12464880	12465630	GTAACAA	bulgeII	dme-miR-305-5p
0.01	dme-miR-8-3p	bulgeII	AGTTATT	2R	12618055	12618061	+	2R_12618055_12618061_+	1	1	1	0	CG45086	FBtr0344531|FBtr0344532	12613656|12613656	12619820|12619820	2R	+	12617992	12618095	3'utr	CG45086	FlyBase	G15304.1	AATGGAGGAATCTAAAGCTTTATTTCGTACTATAATTACATACCCTTGGTTTCAAAATTCGTCAGTTATTCTTTTCCTGAATAAGAAGGACTTGTTGGAAGAGA	25	12618049	0.987974227	11	24	210	0.96969697	1.204119983	0.060606061	0.2	0.393939394	25	0	1	32	2R:12617992-12618095	7	CG45086	FBtr0344532|FBtr0344531	12613656|12613656	12619820|12619820	AGTTATT	bulgeII	dme-miR-8-3p
0.01	dme-miR-305-5p	bulgeII	GTAACAA	2R	12628563	12628569	+	2R_12628563_12628569_+	1	1	1	0	CG17760	FBtr0110824	12628520	12628619	2R	+	12628547	12628602	3'utr	CG17760	FlyBase	G15325.1	TAAATCATATTGATGAGTAACAACCTTTGTGTATCATATTTTAAAAATAGGGAAAT	18	12628573	0.993119634	8	14	171	0.80952381	1.230448921	0	0.166666667	0.285714286	18	4	0	17	2R:12628547-12628602	7	CG17760	FBtr0110824	12628520	12628619	GTAACAA	bulgeII	dme-miR-305-5p
0.01	dme-miR-8-3p	bulgeII	AGTTATT	2R	13486396	13486402	+	2R_13486396_13486402_+	1	1	1	0	cid	FBtr0087667	13486367	13486631	2R	+	13486345	13486404	stop_codon	cid	FlyBase	G15587.1	TGCGACCGGGGTCGGCAATTTTAGTCCAAAAGAGAAGTTTAGGCTTAGTTTAGTTATTTG	6	13486384	0.982695561	5	6	49	1	0.77815125	0.666666667	0	0	6	0	0	6	2R:13486345-13486404	7	cid	FBtr0087667	13486367	13486631	AGTTATT	bulgeII	dme-miR-8-3p
0.01	dme-miR-14-3p	bulgeII	AGAACTG	2R	13487246	13487252	-	2R_13487246_13487252_-	1	1	1	0	bbc	FBtr0087699|FBtr0332928|FBtr0305993|FBtr0087700	13486632|13487180|13486632|13487180	13487567|13487567|13487567|13487567	2R	-	13487203	13487286	3'utr	bbc	FlyBase	G22863.1	AAAGAAGGCAAAGTGGCTAAGGCTGCTGGGAGACAGAACTGTTGCAGTCTCCGGATATCAATTATATGGCTAAATATTTAAAGA	100	13487245	0.677692245	12	95	460	0.983471074	2.075546961	0.231404959	0.202020202	0.347107438	99	2	0	119	2R:13487203-13487286	7	bbc	FBtr0087699|FBtr0332928|FBtr0305993|FBtr0087700	13486632|13487180|13486632|13487180	13487567|13487567|13487567|13487567	AGAACTG	bulgeII	dme-miR-14-3p
0.01	dme-miR-277-3p	bulgeII	GCAATTT	2R	13537671	13537677	-	2R_13537671_13537677_-	1	1	1	0	CG6145	FBtr0087685|FBtr0300193|FBtr0087687|FBtr0300192|FBtr0087686	13537369|13537369|13537369|13537369|13537369	13537761|13537761|13537761|13537761|13537761	2R	-	13537649	13537815	stop_codon	CG6145	FlyBase	G22898.1	GGGTCGGAGGACACGCTCGATGACTTTGACAATCTTCAGATCTACGATGCGTAATGGCAGCCAAACCCAATCACTGTTTGTTAGCGTGGCCAATTAGACTAGTTGTAGTCGTAGTTTTTAGGGCTTGTGTGCTAGTGTGCAATTTGGTAGGCTTAATTATGTAGGAA	29	13537680	0.993499608	12	29	190	1	1.602059991	0.4	0.379310345	0.55	29	0	0	40	2R:13537649-13537815	7	CG6145	FBtr0087685|FBtr0300193|FBtr0087687|FBtr0300192|FBtr0087686	13537369|13537369|13537369|13537369|13537369	13537761|13537761|13537761|13537761|13537761	GCAATTT	bulgeII	dme-miR-277-3p
0.01	dme-miR-277-3p	bulgeII	GCAATTT	2R	13555380	13555386	+	2R_13555380_13555386_+	1	1	1	0	Roe1	FBtr0087675	13555286	13555606	2R	+	13555349	13555386	3'utr	Roe1	FlyBase	G15631.1	AATTTACATGGCGTGTGTCTCTCAATTGTTTGCAATTT	7	13555374	0.971119146	3	6	60	0.857142857	0.77815125	0.428571429	0	0	7	1	0	6	2R:13555349-13555386	7	Roe1	FBtr0087675	13555286	13555606	GCAATTT	bulgeII	dme-miR-277-3p
0.01	dme-miR-11-3p,dme-miR-308-3p	bulgeII	TGTTGAT	2R	13825475	13825481	+	2R_13825475_13825481_+	1	1	1	0	CG13339	FBtr0087632	13825430	13825572	2R	+	13825410	13825498	stop_codon	CG13339	FlyBase	G15650.1	AACCAATTGCATAAAGGGCTGAAAGCTTAACTGATCATAAGGGTCATTAGATCATAAGGAAATATTGTTGATGTTCGGGATATTTGTTA	12	13825481	0.98817967	4	12	111	1	1.146128036	0.5	0.083333333	0.214285714	12	0	0	14	2R:13825410-13825498	7	CG13339	FBtr0087632	13825430	13825572	TGTTGAT	bulgeII	dme-miR-11-3p,dme-miR-308-3p
0.01	dme-miR-980-3p	bulgeII	GCAAGCT	2R	13946110	13946116	-	2R_13946110_13946116_-	1	1	1	0	AGO1	FBtr0087614|FBtr0087612|FBtr0305592	13945407|13943745|13943385	13947971|13947971|13947971	2R	-	13945974	13946162	3'utr	AGO1	FlyBase	G23034.1	CATCCTTCTTCACAGAACCTTTAATTTAGATTTAGTTTCCAAGTTTGCAAGCTGTTTTGCCAATCGTACATTATGTGAGCATTATAAAATACATAATATATATAAATCTATATGCTTATATTTAATCATTTACTGCACTTACAAATTAGTTGGTAATCCTCAAGAATATATGTATAAAGAAAAAAAGGG	88	13946090	0.940822388	37	76	698	0.900990099	1.356981401	0.108910891	0.125	0.237623762	88	7	3	91	2R:13945974-13946162	7	AGO1	FBtr0087614|FBtr0087612|FBtr0305592	13945407|13943745|13943385	13947971|13947971|13947971	GCAAGCT	bulgeII	dme-miR-980-3p
0.01	dme-miR-305-5p	bulgeII	GTAACAA	2R	14061652	14061658	-	2R_14061652_14061658_-	1	1	1	0	Prosap	FBtr0339763|FBtr0339765|FBtr0087601|FBtr0339764	14061497|14061497|14061497|14060454	14062325|14062325|14062325|14062325	2R	-	14061654	14061708	3'utr	Prosap	FlyBase	G23147.1	GTGTAGGTTTTATATGCCTAATGAAAGCAGGGAGGCGGAAGTTGCACCGAGTAAC	16	14061667	0.979882475	4	16	51	1	1.255272505	0.111111111	0.125	0.222222222	16	0	0	18	2R:14061654-14061708	4	Prosap	FBtr0087601|FBtr0339764|FBtr0339763|FBtr0339765	14061497|14060454|14061497|14061497	14062325|14062325|14062325|14062325	GTAACAA	bulgeII	dme-miR-305-5p
0.01	dme-miR-252-5p	bulgeII	TACCTTA	2R	14866688	14866694	-	2R_14866688_14866694_-	1	1	1	0	Inr-a	FBtr0301513	14866611	14867304	2R	-	14866674	14866718	3'utr	Inr-a	FlyBase	G23448.1	GATTTAACTGTGAAGTATTTTTTGTACCTTAAACTTCCTATTGAT	7	14866698	0.792076767	5	7	80	1	0.903089987	0.5	0.142857143	0.25	7	0	0	8	2R:14866674-14866718	7	Inr-a	FBtr0301513	14866611	14867304	TACCTTA	bulgeII	dme-miR-252-5p
0.01	dme-miR-33-5p	bulgeII	AATTGCA	2R	17464673	17464679	+	2R_17464673_17464679_+	1	1	1	0	CG14478	FBtr0345418|FBtr0086922|FBtr0086921|FBtr0345417	17464232|17464232|17464232|17464232	17465795|17465580|17465580|17465580	2R	+	17464617	17464800	3'utr	CG14478	FlyBase	G16786.1	AGTGTTGCCATATCGCTTTGTAATTAGTGTTTTTTATCCCGCCCCTATTTCCCACAAATTGCACCTAAAAAAACAACCCTTCTCCCACGAAATCCTCGTTATTCGTAAGCCTTAGTTTAAGTTGTCGTTTTCCTTTTTACCCCCACGTCCCCCCACTATTAAGAATATAACAAATATATTAGTT	36	17464676	0.97431182	15	35	226	0.974358974	1.278753601	0.051282051	0.083333333	0.153846154	36	0	1	38	2R:17464617-17464800	7	CG14478	FBtr0345418|FBtr0086921|FBtr0345417|FBtr0086922	17464232|17464232|17464232|17464232	17465795|17465580|17465580|17465580	AATTGCA	bulgeII	dme-miR-33-5p
0.01	dme-miR-8-3p	bulgeII	AGTTATT	2R	17572293	17572299	+	2R_17572293_17572299_+	0.997051916	1	0.998525958	0.002084622	POSH	FBtr0086828	17572001	17572322	2R	+	17572227	17572320	3'utr	POSH	FlyBase	G16876.1	GTTACTTAAGCCTTAGCGATTAGTTAGCTAGAGAAATAATCTAACCGATCCTTGTGCCCTCTACAAAGTTATTTGTAATATACGATACTCAGTA	32	17572279	0.71423791	11	30	209	0.948717949	1.091080469	0.128205128	0.1875	0.333333333	32	0	2	37	2R:17572227-17572320	7	POSH	FBtr0086828	17572001	17572322	AGTTATT	bulgeII	dme-miR-8-3p
0.01	dme-miR-277-3p	bulgeII	GCAATTT	2R	18119735	18119741	-	2R_18119735_18119741_-	1	1	1	0	stau	FBtr0086784|FBtr0086783	18117894|18117894	18119780|18119780	2R	-	18119710	18119794	stop_codon	stau	FlyBase	G24578.1	ATGCCATGAAATAAGCATAAAGCGCTGAAAATTTCACAAAACCCTTATTAACTGCAATTTTTGTTGTTGCACATAAGCATGATAA	28	18119744	0.989184775	12	23	213	0.833333333	1.176091259	0.027777778	0.214285714	0.388888889	28	5	1	30	2R:18119710-18119794	7	stau	FBtr0086784|FBtr0086783|FBtr0301614	18117894|18117894|18119622	18119780|18119780|18119780	GCAATTT	bulgeII	dme-miR-277-3p
0.01	dme-miR-33-5p	bulgeII	AATTGCA	2R	18425733	18425739	+	2R_18425733_18425739_+	1	1	1	0	CG5174	FBtr0301149|FBtr0086686|FBtr0086687|FBtr0306637|FBtr0306636|FBtr0086690|FBtr0340359	18425446|18425446|18425446|18425446|18425446|18425446|18425446	18426221|18426221|18426221|18426221|18426221|18426221|18426221	2R	+	18425697	18425758	3'utr	CG5174	FlyBase	G17199.1	ATGCATCTATTTGTATTTGCCTTGGAGACACCATCAAATTGCATGACTTGTTTAAATTTAAA	11	18425736	0.646574259	9	11	90	1	1.041392685	0.272727273	0	0	11	0	0	11	2R:18425697-18425758	7	CG5174	FBtr0086687|FBtr0306637|FBtr0306636|FBtr0086690|FBtr0301149|FBtr0086686|FBtr0340359	18425446|18425446|18425446|18425446|18425446|18425446|18425446	18426221|18426221|18426221|18426221|18426221|18426221|18426221	AATTGCA	bulgeII	dme-miR-33-5p
0.01	dme-miR-14-3p	bulgeII	AGAACTG	2R	18821829	18821835	+	2R_18821829_18821835_+	1	1	1	0	Phb2	FBtr0086614|FBtr0112863|FBtr0086616|FBtr0086615|FBtr0112861	18821290|18821290|18821290|18821290|18821508	18821839|18821839|18821839|18821839|18821839	2R	+	18821730	18821841	3'utr-intron	Phb2	FlyBase	G17336.1	ATGATACCAATGCGGGCAAATGGCCGCATCAGCATTTAACTTTCCATGTCCCATCATCGAGAGTCACGTGAAACGGAAACTGAAAATAAATGCGTACTGAGAACTGTCTGAA	22	18821827	0.999682448	10	22	112	1	1.414973348	0.307692308	0.181818182	0.307692308	22	0	0	26	2R:18821730-18821841	7	Phb2	FBtr0086614|FBtr0112863|FBtr0086616|FBtr0086615|FBtr0112861	18821290|18821290|18821290|18821290|18821508	18821839|18821839|18821839|18821839|18821839	AGAACTG	bulgeII	dme-miR-14-3p
0.01	dme-miR-11-3p,dme-miR-308-3p	bulgeII	TGTTGAT	2R	18836902	18836908	-	2R_18836902_18836908_-	1	1	1	0	CG15099	FBtr0086628	18836819	18837346	2R	-	18836820	18837117	stop_codon	CG15099	FlyBase	G24874.1	CCAACTTTCCATTTTATGTCTAAGTAAGCAGATTGGAGCAGAAGACGATGCCGAGTATGATAGCTAGCTATATAGATAGAGAACTGTGTCGAGAGTATATAATTGTCCGTAGTGTGATCGATCGTTTTAAATGTTGAATGTTTAAGAACGCGGTAGCCCAATAGCCAATAGCACCCTGTATGTATATGTATGTAACCAATGTATTTAACTGTTGATAGTTGATCCCAAGTCGATGTGAGTAAGAGATGTGCGTTAACGACAAACTGCAATCAAATAAAAAACAAAGCATTTTATTGCA	223	18836899	0.987241876	50	186	1633	0.816176471	1.443262987	0.202205882	0.188340807	0.334558824	223	43	7	222	2R:18836820-18837117	7	CG15099	FBtr0086628	18836819	18837346	TGTTGAT	bulgeII	dme-miR-11-3p,dme-miR-308-3p
0.01	dme-miR-11-3p,dme-miR-308-3p	bulgeII	TGTTGAT	2R	19367392	19367398	-	2R_19367392_19367398_-	0.999999979	0.999879131	1.00E+00	8.55E-05	CG9416	FBtr0334008|FBtr0086555	19367246|19367246	19367478|19367478	2R	-	19367286	19367393	3'utr	CG9416	FlyBase	G25019.1	ATGGAGTGTACCAATTTTACCTAATCCAACGAACAAAGTGTCGATAAGCATGGCACGTCCTAAATTGTATTAGTATTTACGATTAGAACACTGTAGTTACTACTTTGT	21	19367378	0.959281365	12	21	138	1	1.414973348	0.307692308	0.238095238	0.384615385	21	0	0	26	2R:19367286-19367393	2	CG9416	FBtr0334008|FBtr0086555	19367246|19367246	19367478|19367478	TGTTGAT	bulgeII	dme-miR-11-3p,dme-miR-308-3p
0.01	dme-miR-33-5p	bulgeII	AATTGCA	2R	19673066	19673072	+	2R_19673066_19673072_+	1	1	1	0	isopeptidase-T-3	FBtr0086474|FBtr0086473|FBtr0330247	19672808|19672808|19672808	19673175|19673477|19673477	2R	+	19673022	19673090	3'utr	isopeptidase-T-3	FlyBase	G17658.1	AAGAGCACGCGGCTGCACTCTACAAACGCTTACCGATCAGTACGAATTGCATTTTATACATACATATAC	70	19673058	0.938364935	6	68	371	0.967032967	1.944482672	0.241758242	0.257142857	0.428571429	70	3	0	88	2R:19673022-19673090	7	isopeptidase-T-3	FBtr0330247|FBtr0086474|FBtr0086473	19672808|19672808|19672808	19673477|19673175|19673477	AATTGCA	bulgeII	dme-miR-33-5p
0.01	dme-miR-9b-5p,dme-miR-9c-5p	bulgeII	CCAAAAG	2R	20662784	20662790	-	2R_20662784_20662790_-	1	1	1	0	Fem-1	FBtr0086246|FBtr0086245	20662472|20662472	20662931|20662931	2R	-	20662780	20662856	3'utr	Fem-1	FlyBase	G25283.1	TATCCATATGTAGAAGCTTTGGTGTCTGTATGTGCGATATGTTTCGAATTTAGCGACTTAACTTAGCCAAAAGAATG	25	20662807	0.978446338	12	24	234	0.966666667	1.462397998	0.2	0.16	0.3	25	1	0	29	2R:20662780-20662856	7	Fem-1	FBtr0086246|FBtr0086245	20662472|20662472	20662931|20662931	CCAAAAG	bulgeII	dme-miR-9b-5p,dme-miR-9c-5p
0.01	dme-miR-283-5p	bulgeII	GATTATT	2R	21149247	21149253	-	2R_21149247_21149253_-	1	1	1	0	CG30389	FBtr0330235|FBtr0071632|FBtr0310423|FBtr0071633	21148731|21148731|21148263|21148731	21149340|21149340|21149340|21149340	2R	-	21149238	21149283	stop_codon	CG30389	FlyBase	G25409.1	TCGCACATGCATCTGCGACGACAAGTTTGAGATTATTATACTTTAT	65	21149257	0.780796593	3	63	489	0.958333333	1.537819095	0.347222222	0.107692308	0.194444444	65	2	1	69	2R:21149238-21149283	7	CG30389	FBtr0071632|FBtr0310423|FBtr0330235|FBtr0071633	21148731|21148263|21148731|21148731	21149340|21149340|21149340|21149340	GATTATT	bulgeII	dme-miR-283-5p
0.01	dme-miR-305-5p	bulgeII	GTAACAA	2R	21723824	21723830	+	2R_21723824_21723830_+	1	1	1	0	LBR	FBtr0071711|FBtr0071713|FBtr0071712	21723656|21723656|21723656	21724055|21724055|21724055	2R	+	21723801	21723864	3'utr	LBR	FlyBase	G18208.1	CCCCCTTCAGCCCATTACTTTTAGTAACAAAATTTGATTTTACACTCGCCGACACACGCACATT	8	21723834	0.985170442	4	8	57	1	0.903089987	0	0	0	8	0	0	8	2R:21723801-21723864	7	LBR	FBtr0071711|FBtr0071713|FBtr0071712	21723656|21723656|21723656	21724055|21724055|21724055	GTAACAA	bulgeII	dme-miR-305-5p
0.01	dme-miR-190-5p	bulgeII	CATTATC	2R	21975844	21975850	+	2R_21975844_21975850_+	1	1	1	0	CG9304	FBtr0071726|FBtr0345537	21975523|21975523	21976196|21976386	2R	+	21975827	21975856	3'utr	CG9304	FlyBase	G18217.1	TTTTAAAATCGACCCACCATTATCTCGACA	5	21975846	0.946895696	3	3	14	1	0.698970004	0.4	0	0	5	0	0	5	2R:21975827-21975856	7	CG9304	FBtr0071726|FBtr0345537	21975523|21975523	21976196|21976386	CATTATC	bulgeII	dme-miR-190-5p
0.01	dme-miR-283-5p	bulgeII	GATTATT	2R	23699648	23699654	-	2R_23699648_23699654_-	1	1	1	0	CG4091	FBtr0072096|FBtr0072097|FBtr0072098	23698947|23698947|23698947	23699964|23699964|23699964	2R	-	23699642	23699743	3'utr	CG4091	FlyBase	G26030.1	AAAGACATGGGTTTAAGGAGAAGTTTAATTTAGTTCAACTAGTGATATAACATTGACAACAATATCAAAAGTGTAAAGACGTCCGTATTGATTATTTTGATG	35	23699658	0.777592742	11	31	226	0.894736842	1.230448921	0.131578947	0.085714286	0.157894737	35	3	1	34	2R:23699642-23699743	7	CG4091	FBtr0072096|FBtr0072097|FBtr0072098	23698947|23698947|23698947	23699964|23699964|23699964	GATTATT	bulgeII	dme-miR-283-5p
0.01	dme-miR-33-5p	bulgeII	AATTGCA	2R	23876867	23876873	+	2R_23876867_23876873_+	1	1	1	0	ken	FBtr0072129	23876776	23877442	2R	+	23876657	23876928	stop_codon	ken	FlyBase	G18667.1	TACGGAGAACCGGTACAGCTGCTGCTTCTGCTCCATGTGCTTCGAGTCGGTACAGGAGCTCGTCCGTCACCTGTCCGGCCACCACAATAACCTGCTGCTGACAAAGAATCTGCGCGAATAGTGTCCCGGGCATCGGCAACCGCATAATCCGAGAGTATCCCATCTGTCCGATCCGATCCAAGTCGATCCGAGGTGATTCGCCGGACGGACAATTGCAAAGAGACCTGAATTTTAAATAGTAGCAGTAGCAGATTTAATTGCCTATTGTATAA	284	23876886	0.891365903	38	264	1475	0.92816092	1.554960013	0.16954023	0.183098592	0.333333333	284	17	8	323	2R:23876657-23876928	7	ken	FBtr0072129	23876776	23877442	AATTGCA	bulgeII	dme-miR-33-5p
0.01	dme-miR-252-5p	bulgeII	TACCTTA	2R	23985465	23985471	-	2R_23985465_23985471_-	1	0.999999965	0.999999983	0	Phm	FBtr0072202|FBtr0072203	23985337|23985173	23985526|23985526	2R	-	23985449	23985496	3'utr	Phm	FlyBase	G26212.1	CGCGGAAAGAGAAACGAATGTATACTACCTTACTGTCTGGATTATTTT	17	23985478	0.974652953	4	16	104	1	1.342422681	0.227272727	0.235294118	0.409090909	17	0	0	22	2R:23985449-23985496	7	Phm	FBtr0072202|FBtr0072203	23985337|23985173	23985526|23985526	TACCTTA	bulgeII	dme-miR-252-5p
0.01	dme-miR-996-3p,dme-miR-279-3p	bulgeII	CTAAGTC	2R	24376160	24376166	+	2R_24376160_24376166_+	1	1	1	0	bs	FBtr0343314|FBtr0072271	24375989|24375989	24376473|24376473	2R	+	24376103	24376183	3'utr	bs	FlyBase	G18989.1	ACTCTCTTAAAGTCTATCCAAAGTTTTCACGTCATCACCGGGGATGACGATCGCCTGCTAAGTCTAAGTCATACTATATCT	10	24376161	0.969548184	4	9	60	1	1.113943352	0.153846154	0.3	0.461538462	10	0	0	13	2R:24376103-24376183	7	bs	FBtr0343314|FBtr0072271	24375989|24375989	24376473|24376473	CTAAGTC	bulgeII	dme-miR-996-3p,dme-miR-279-3p
0.01	dme-miR-283-5p	bulgeII	GATTATT	2R	24671494	24671500	-	2R_24671494_24671500_-	1	0.999920488	1.00E+00	5.62E-05	Mmp1	FBtr0306656|FBtr0304008|FBtr0304011|FBtr0273263|FBtr0304009|FBtr0304010|FBtr0304005	24671292|24671292|24671292|24671292|24671292|24671292|24671292	24673278|24672142|24672765|24672142|24672765|24673278|24673278	2R	-	24671424	24671523	3'utr	Mmp1	FlyBase	G26432.1	GAAAATCATCATCGAGTACATATGATTATTATATAAGTGATATTTAAGACAGTCCATTAAACGATATTTTTTCGGGTTTAATATTTAAAACCGAAATATT	9	24671497	0.986496924	8	9	86	1	1	0.1	0.111111111	0.2	9	0	0	10	2R:24671424-24671523	7	Mmp1	FBtr0304008|FBtr0304011|FBtr0273263|FBtr0306656|FBtr0304009|FBtr0304010|FBtr0304005	24671292|24671292|24671292|24671292|24671292|24671292|24671292	24672142|24672765|24672142|24673278|24672765|24673278|24673278	GATTATT	bulgeII	dme-miR-283-5p
0.01	dme-miR-33-5p	bulgeII	AATTGCA	2R	24886470	24886476	+	2R_24886470_24886476_+	1	1	1	0	NKAIN	FBtr0301847|FBtr0301849|FBtr0301848|FBtr0305056	24885969|24885969|24885969|24885969	24886945|24886945|24886945|24888615	2R	+	24886432	24886523	5'utr	NKAIN	FlyBase	G19152.1	TTTGTTGAGAATACGAGCGATAAATGAAATTTTGAGCCAATTGCAACCAGATGCCTTGGATGTATGACGGAATAGAGATTAGAATATACAAC	35	24886488	0.978195836	13	31	206	0.829268293	1.230448921	0.268292683	0.142857143	0.268292683	35	6	1	34	2R:24886432-24886523	7	NKAIN	FBtr0301847|FBtr0305056|FBtr0301849|FBtr0301848	24885969|24885969|24885969|24885969	24886945|24888615|24886945|24886945	AATTGCA	bulgeII	dme-miR-33-5p
0.01	dme-bantam-3p	bulgeII	GATTCTC	2R	24887070	24887076	+	2R_24887070_24887076_+	1	1	1	0	NKAIN	FBtr0305056	24885969	24888615	2R	+	24887045	24887094	3'utr	NKAIN	FlyBase	G19158.1	TGCCTCTAACCAACCGCTAACTATTGATTCTCTCCGAACGTAGCTAATCC	10	24887069	0.984191295	4	9	76	1	1.079181246	0.333333333	0.1	0.25	10	0	0	12	2R:24887045-24887094	7	NKAIN	FBtr0305056	24885969	24888615	GATTCTC	bulgeII	dme-bantam-3p
0.01	dme-miR-14-3p	bulgeII	AGAACTG	2R	6862992	6862998	-	2R_6862992_6862998_-	1	1	1	0	coro	FBtr0336654|FBtr0336655|FBtr0336653|FBtr0086209|FBtr0086208|FBtr0086207|FBtr0336656	6862258|6861999|6862258|6862258|6861999|6861999|6861999	6863061|6863061|6863061|6863061|6863061|6863061|6863061	2R	-	6862963	6863107	stop_codon	coro	FlyBase	G20231.2	CGACCACGCGTCCACATCAGCCGGAACGTCAAAGGACGAGGACTAGGTCTAGCAATGAAACGAGGACTGAACTGATAAAAATGGGCGGAATGGATTGGAGGAGAGACAGAGAACTGCTTGTAGAAGCTCGTAGCTACGCTTAATT	111	6862990	0.992513542	17	105	435	0.970588235	1.819543936	0.272058824	0.198198198	0.345588235	111	3	1	132	2R:6862963-6863107	7	coro	FBtr0086208|FBtr0086207|FBtr0336654|FBtr0336655|FBtr0336653|FBtr0086209|FBtr0336656	6861999|6861999|6862258|6861999|6862258|6862258|6861999	6863061|6863061|6863061|6863061|6863061|6863061|6863061	AGAACTG	bulgeII	dme-miR-14-3p
0.01	dme-miR-14-3p	bulgeII	AGAACTG	2R	7382898	7382904	-	2R_7382898_7382904_-	1	1	1	0	cos	FBtr0336916|FBtr0089015	7382521|7382174	7383196|7383196	2R	-	7382822	7382919	3'utr	cos	FlyBase	G20352.1	CAGATCCTGGTAACAAGAACTGAACAAGTTTCGTCCACAGTCATGACACAAATAGACTACAACACATGGTTCTCATTCCGGCTCTTTAGCTGGGGAGC	317	7382891	0.928371617	14	311	1395	0.979695431	2.10946605	0.121827411	0.19873817	0.355329949	317	6	2	386	2R:7382822-7382919	7	cos	FBtr0336916|FBtr0089015	7382521|7382174	7383196|7383196	AGAACTG	bulgeII	dme-miR-14-3p
0.01	dme-miR-14-3p	bulgeII	AGAACTG	2R	7580476	7580482	+	2R_7580476_7580482_+	1	1	1	0	Vps13	FBtr0088910|FBtr0310024	7580470|7580470	7580675|7580675	2R	+	7580433	7580487	stop_codon	Vps13	FlyBase	G13598.2	CCGTTAAGGGCCACCATCGCCTATCCGGCTCATAATTGACAATAGAACTGAATTT	16	7580470	0.972751173	6	15	87	0.96	1.079181246	0	0.4375	0.64	16	0	1	24	2R:7580433-7580487	7	Vps13	FBtr0088910|FBtr0310024	7580470|7580470	7580675|7580675	AGAACTG	bulgeII	dme-miR-14-3p
0.01	dme-miR-277-3p	bulgeII	GCAATTT	2R	7677398	7677404	-	2R_7677398_7677404_-	1	1	1	0	CG1399	FBtr0332912|FBtr0300780|FBtr0332911|FBtr0300779|FBtr0088939|FBtr0088940	7677068|7676538|7676538|7677068|7677068|7677068	7677720|7677641|7677641|7677991|7677991|7677991	2R	-	7677230	7677587	3'utr	CG1399	FlyBase	G20656.1	AACCTGCCACAGTTTCACGTGATAGATAGTAGGGTTGATGATAACGTTAAGTGATGATACTGATGATAAGGAGGAAATGAGATGAAATGGTGAAGACAGAAGGATAGAGGGAAACAAGGTTGCAACTTATCGTACTGAACCATTAATTTATGTGCAATGCCGCGTGTGTGTTGTTTTCATTTGGCAATTTAGAATGAACGTGATTTATTTATTGATACAAACCCTGATACTTTTATCCAAATTAACCTTTGCATATTTTTAAAAATGTTTTGTGTACTATATTTTATATTTTTATGTATTTAAATCAGTTAAGTGCCAATTATATACAGAATTAATCTACAAATATTTTTAGCGTGTG	416	7677383	0.986911056	64	392	3412	0.933712121	1.73860441	0.172348485	0.206730769	0.375	416	27	8	493	2R:7677230-7677587	7	CG1399	FBtr0332912|FBtr0300780|FBtr0088940|FBtr0332911|FBtr0300779|FBtr0088939	7677068|7676538|7677068|7676538|7677068|7677068	7677720|7677641|7677991|7677641|7677991|7677991	GCAATTT	bulgeII	dme-miR-277-3p
0.01	dme-bantam-3p	bulgeII	GATTCTC	2R	7787877	7787883	+	2R_7787877_7787883_+	1	1	1	0	CanB2	FBtr0088930|FBtr0309866	7787760|7787760	7788135|7789053	2R	+	7787792	7787921	3'utr	CanB2	FlyBase	G13646.1	GATGTTATTTATTTATTTTATACACGTCGGCATCCTTCGATTGTCACTATCACCACTATTCATATGGTTATTATTTTTGATCGGCGATTCTCTATAGTTAAATATTGTTATGAGCCTTTGGCGAGCCAGT	30	7787883	0.994383499	17	19	255	0.666666667	1.079181246	0.194444444	0.133333333	0.277777778	30	11	1	24	2R:7787792-7787921	7	CanB2	FBtr0309866	7787760	7789053	GATTCTC	bulgeII	dme-bantam-3p
0.01	dme-miR-283-5p	bulgeII	GATTATT	2R	8630131	8630137	+	2R_8630131_8630137_+	1	1	1	0	CG14749	FBtr0088695	8630074	8630186	2R	+	8630109	8630169	3'utr	CG14749	FlyBase	G14003.1	GTGTATTTTTATAAACAAAAGTGATTATTGTAGTAATGGGACGTGTATTCATTCAGTAAAT	32	8630134	0.653218975	9	30	226	0.95	1.579783597	0.2	0.21875	0.375	32	2	0	38	2R:8630109-8630169	7	CG14749	FBtr0088695	8630074	8630186	GATTATT	bulgeII	dme-miR-283-5p
0.01	dme-miR-33-5p	bulgeII	AATTGCA	2R	9168026	9168032	-	2R_9168026_9168032_-	1	1	1	0	Rme-8	FBtr0339370|FBtr0088618	9167761|9167761	9168133|9168133	2R	-	9167996	9168080	3'utr	Rme-8	FlyBase	G21254.1	CGCTAGCATGAAGCCTTCGATTGCCACGGAATCAGAAAACGGAAACGGAATTGCACGGGTTGCCCCCAATTATTGTATTAAACTT	20	9168009	0.70927178	8	19	119	0.952380952	1.301029996	0.095238095	0.05	0.095238095	20	1	0	20	2R:9167996-9168080	7	Rme-8	FBtr0088618|FBtr0339370	9167761|9167761	9168133|9168133	AATTGCA	bulgeII	dme-miR-33-5p
0.01	dme-miR-190-5p	bulgeII	CATTATC	2R	9566827	9566833	-	2R_9566827_9566833_-	1	1	1	0	Not1	FBtr0304957	9566144	9567977	2R	-	9566798	9566850	3'utr	Not1	FlyBase	G21397.1	CGGCGACGAGTCGAAGCCATTATCTATGTAGATCAGATCTTTATATAAATATA	52	9566824	0.709767252	9	49	410	0.951612903	1.469822016	0.161290323	0.153846154	0.290322581	52	2	1	59	2R:9566798-9566850	7	Not1	FBtr0304957	9566144	9567977	CATTATC	bulgeII	dme-miR-190-5p
0.01	dme-miR-8-3p	bulgeII	AGTTATT	3L	11606052	11606058	-	3L_11606052_11606058_-	1	1	1	0	CG6091	FBtr0273304|FBtr0301145|FBtr0273305|FBtr0273306	11605787|11605787|11605434|11605434	11606103|11606498|11606103|11606103	3L	-	11606046	11606086	3'utr	CG6091	FlyBase	G36174.1	CGCATCGTTCTTTGTACAGTGATTTAGTAGTTATTTTCGAA	62	11606063	0.748787227	7	62	658	1	1.880813592	0.302631579	0.14516129	0.302631579	62	0	0	76	3L:11606046-11606086	7	CG6091	FBtr0273304|FBtr0301145|FBtr0273305|FBtr0273306	11605787|11605787|11605434|11605434	11606103|11606498|11606103|11606103	AGTTATT	bulgeII	dme-miR-8-3p
0.01	dme-miR-7-5p	bulgeII	TCTTTCC	3L	12403825	12403831	-	3L_12403825_12403831_-	1	1	1	0	CG32103	FBtr0075982|FBtr0075983|FBtr0332089|FBtr0332090	12403503|12403503|12403503|12402293	12404054|12404054|12404054|12404054	3L	-	12403828	12403946	3'utr	CG32103	FlyBase	G36380.2	GCGGCTGGTGATCCGGCTGACGCTGTGCTCCATTTTGTATAGTAGTAGCGTTAGGTTAAGTCGGCTCGGTGGTCGCCACTCGCTCTCTGCCGCAATGAGACAGTCTCGTGCTGCTTCTT	70	12403860	0.898326283	26	67	440	0.963414634	1.897627091	0.170731707	0.142857143	0.268292683	70	3	0	79	3L:12403828-12403946	3	CG32103	FBtr0075983|FBtr0332089|FBtr0332090|FBtr0075982	12403503|12403503|12402293|12403503	12404054|12404054|12404054|12404054	TCTTTCC	bulgeII	dme-miR-7-5p
0.01	dme-miR-33-5p	bulgeII	AATTGCA	3L	12825505	12825511	-	3L_12825505_12825511_-	1	1	1	0	CG10960	FBtr0075941|FBtr0075942|FBtr0075943	12824878|12824878|12824878	12825738|12825738|12825738	3L	-	12825457	12825515	3'utr	CG10960	FlyBase	G36555.1	AGAAAATTGCAGGAAACTATAACTAAGAGCGAAGACTGAAGGTCAACTGCAGAAAAGCC	20	12825492	0.801947808	6	13	61	0.608695652	0.84509804	0.043478261	0.15	0.260869565	20	8	1	14	3L:12825457-12825515	7	CG10960	FBtr0075941|FBtr0075942|FBtr0075943	12824878|12824878|12824878	12825738|12825738|12825738	AATTGCA	bulgeII	dme-miR-33-5p
0.01	dme-miR-14-3p	bulgeII	AGAACTG	3L	1301441	1301447	-	3L_1301441_1301447_-	1	1	1	0	Rac1	FBtr0331868|FBtr0072730	1300877|1300964	1301767|1301767	3L	-	1301408	1301459	3'utr	Rac1	FlyBase	G33253.1	TAGACGAAATGGAGAACTGTAAACTCTAACTGTATTTTGTATTATTTAATAA	13	1301441	0.766971263	8	13	80	1	1.230448921	0.235294118	0.153846154	0.352941176	13	0	0	17	3L:1301408-1301459	7	Rac1	FBtr0072730|FBtr0331868	1300964|1300877	1301767|1301767	AGAACTG	bulgeII	dme-miR-14-3p
0.01	dme-miR-8-3p	bulgeII	AGTTATT	3L	14018535	14018541	+	3L_14018535_14018541_+	1	1	1	0	upSET	FBtr0333050|FBtr0075768	14017876|14017876	14020148|14020148	3L	+	14018514	14018562	3'utr	upSET	FlyBase	G30156.1	ACTAATTGAATATGTATTTTTAGTTATTAAGTTCAATCAATCCTGAAAA	8	14018533	0.99469171	7	8	99	1	0.954242509	0	0.125	0.222222222	8	0	0	9	3L:14018514-14018562	7	upSET	FBtr0333050|FBtr0075768	14017876|14017876	14020148|14020148	AGTTATT	bulgeII	dme-miR-8-3p
0.01	dme-miR-277-3p	bulgeII	GCAATTT	3L	14019552	14019558	+	3L_14019552_14019558_+	1	1	1	0	upSET	FBtr0333050|FBtr0075768	14017876|14017876	14020148|14020148	3L	+	14019555	14019618	3'utr	upSET	FlyBase	G30163.1	ATTTTAATTCTAACAAGCAAATCATGCAGGTGGTCTTTGGCGAAGCGCTTTTTAGTTTTAATTT	53	14019579	0.724322249	9	52	390	0.96875	1.792391689	0.3125	0.169811321	0.3125	53	2	0	62	3L:14019555-14019618	3	upSET	FBtr0333050|FBtr0075768	14017876|14017876	14020148|14020148	GCAATTT	bulgeII	dme-miR-277-3p
0.01	dme-miR-252-5p	bulgeII	TACCTTA	3L	14020574	14020580	-	3L_14020574_14020580_-	1	1	1	0	ptip	FBtr0075784	14020313	14021220	3L	-	14020544	14020606	3'utr	ptip	FlyBase	G36702.1	ATATAATCTAGCGTGTAACAAAGAACTACCTTAATTAGTGTTACGATAACCAGTTCAAACAAT	7	14020572	0.978365421	4	7	50	1	0.84509804	0.142857143	0	0	7	0	0	7	3L:14020544-14020606	7	ptip	FBtr0075784	14020313	14021220	TACCTTA	bulgeII	dme-miR-252-5p
0.01	dme-miR-11-3p,dme-miR-308-3p	bulgeII	TGTTGAT	3L	14750972	14750978	-	3L_14750972_14750978_-	1	1	1	0	Trl	FBtr0075705|FBtr0075706|FBtr0333046|FBtr0075703	14750240|14750240|14750240|14750952	14751158|14752905|14751158|14751158	3L	-	14750954	14751050	5'utr	Trl	FlyBase	G36783.1	AATTAGTTTTAGAAAGCCAGAAAGGCATATTTAGTTGTTTACCGTTTTGTTGTACAATCTTATGACTTTAAATGTTGATTTACCCCTCCTACAACTT	36	14750971	0.706241606	15	32	305	0.88372093	1.278753601	0.162790698	0.166666667	0.302325581	36	4	1	38	3L:14750954-14751050	7	Trl	FBtr0075705|FBtr0075706|FBtr0075703|FBtr0333046	14750240|14750240|14750952|14750240	14751158|14752905|14751158|14751158	TGTTGAT	bulgeII	dme-miR-11-3p,dme-miR-308-3p
0.01	dme-miR-14-3p	bulgeII	AGAACTG	3L	14799440	14799446	+	3L_14799440_14799446_+	1	1	1	0	CG9425	FBtr0333074|FBtr0075693	14799234|14799234	14799948|14801089	3L	+	14799412	14799476	3'utr	CG9425	FlyBase	G30341.1	ATGGGAAAAACGGAAGAGAAAACGAAAAAGAACTGCTTCTTAATTATAGTTGTCCCTATCCTAAT	40	14799449	0.985186695	7	38	306	0.957446809	1.653212514	0.29787234	0.125	0.255319149	40	2	0	45	3L:14799412-14799476	7	CG9425	FBtr0333074|FBtr0075693	14799234|14799234	14799948|14801089	AGAACTG	bulgeII	dme-miR-14-3p
0.01	dme-miR-2b-2-5p	bulgeII	TGAAAGA	3L	15137778	15137784	-	3L_15137778_15137784_-	1	0.999999265	1.00E+00	4.95E-07	Pdi	FBtr0075648|FBtr0346644	15137736|15137736	15138187|15138187	3L	-	15137735	15137808	3'utr	Pdi	FlyBase	G36916.1	CTATTTTGGAATTTTTAGAATCATTGAAAGAACTGATTAAGAACGTAACAAATAAAGTTGGTAACAACATTAAA	188	15137785	0.971375751	10	182	1052	0.96728972	1.838849091	0.065420561	0.122340426	0.228971963	188	5	2	207	3L:15137735-15137808	7	Pdi	FBtr0075648|FBtr0346644	15137736|15137736	15138187|15138187	TGAAAGA	bulgeII	dme-miR-2b-2-5p
0.01	dme-miR-305-5p	bulgeII	GTAACAA	3L	15831076	15831082	+	3L_15831076_15831082_+	1	1	1	0	dbo	FBtr0332133|FBtr0075505	15830602|15830491	15831660|15832004	3L	+	15831039	15831129	3'utr	dbo	FlyBase	G30650.1	TAGTTGTAAATCCTTAAACGAAGAGCTCTAAAGTCAAGTAACAAATTGGTATTAAAATAATTTAGATTTAAGGAGTGAATTCAAGAAAGTT	15	15831084	0.856761426	7	15	82	1	1.204119983	0.125	0.066666667	0.125	15	0	0	16	3L:15831039-15831129	7	dbo	FBtr0332133|FBtr0075505	15830602|15830491	15831660|15832004	GTAACAA	bulgeII	dme-miR-305-5p
0.01	dme-miR-11-3p,dme-miR-308-3p	bulgeII	TGTTGAT	3L	15958038	15958044	+	3L_15958038_15958044_+	1	1	1	0	elgi	FBtr0333573|FBtr0075510	15957969|15957969	15958433|15958433	3L	+	15958012	15958049	3'utr	elgi	FlyBase	G30667.2	TAACTATATCGAACAGTGCTCAGTTTTGTTGATTCCTT	7	15958036	0.665902546	3	5	49	0.888888889	0.903089987	0.222222222	0.285714286	0.444444444	7	1	0	8	3L:15958012-15958049	7	elgi	FBtr0333573|FBtr0075510	15957969|15957969	15958433|15958433	TGTTGAT	bulgeII	dme-miR-11-3p,dme-miR-308-3p
0.01	dme-miR-277-3p	bulgeII	GCAATTT	3L	16373964	16373970	-	3L_16373964_16373970_-	1	1	1	0	roq	FBtr0333265|FBtr0075423|FBtr0331173	16370936|16372435|16373214	16374520|16374520|16374520	3L	-	16373922	16373986	3'utr	roq	FlyBase	G37254.1	CAGCGAAGATTTTAAAGCAATTTTCTGAGATGAAATAGAGATACTGTGCACTAATTAACTGAATC	30	16373965	0.986502343	6	30	252	1	1.531478917	0	0.1	0.205882353	30	0	0	34	3L:16373922-16373986	7	roq	FBtr0333265|FBtr0075423|FBtr0331173	16370936|16372435|16373214	16374520|16374520|16374520	GCAATTT	bulgeII	dme-miR-277-3p
0.01	dme-miR-190-5p	bulgeII	CATTATC	3L	16492854	16492860	-	3L_16492854_16492860_-	1	1	1	0	CG43373	FBtr0307367	16491836	16507727	3L	-	16492825	16492871	5'utr	CG43373	FlyBase	G37303.1	CGCAGCTTTCTCATTATCCTTCTGGTCAGCATGGCACTGTACACCTT	14	16492852	0.691709636	3	14	117	1	1.230448921	0	0.142857143	0.294117647	14	0	0	17	3L:16492825-16492871	7	CG43373	FBtr0307367	16491836	16507727	CATTATC	bulgeII	dme-miR-190-5p
0.01	dme-miR-252-5p	bulgeII	TACCTTA	3L	1654055	1654061	+	3L_1654055_1654061_+	1	1	1	0	CG7970	FBtr0072762|FBtr0346821|FBtr0331460	1653861|1653861|1653861	1654112|1654238|1654112	3L	+	1654001	1654068	3'utr	CG7970	FlyBase	G27194.1	CTTTAGATAAGCTAAAACTAACTGGAGGGGCGCCTTATCAACCGACTGTTGTTATACCTTAAACCCTA	57	1654050	0.891110334	11	54	366	0.968253968	1.785329835	0.126984127	0.087719298	0.174603175	57	2	0	61	3L:1654001-1654068	7	CG7970	FBtr0346821|FBtr0331460|FBtr0072762	1653861|1653861|1653861	1654238|1654112|1654112	TACCTTA	bulgeII	dme-miR-252-5p
0.01	dme-miR-317-3p	bulgeII	GTGGTTC	3L	16788183	16788189	-	3L_16788183_16788189_-	1	1	1	0	CG9674	FBtr0305916|FBtr0075344|FBtr0345074|FBtr0333608	16787571|16787571|16787571|16787571	16788409|16788409|16792436|16788409	3L	-	16788150	16788225	3'utr	CG9674	FlyBase	G37478.1	TTTTATTTTGATCGCAAAGCTGGCTGGGAATTGTTAGTGGTTCGTCGAGATGCCCTCCATATGATGATGATGATGA	31	16788175	0.918574944	6	29	214	0.947368421	1.556302501	0.184210526	0.193548387	0.342105263	31	2	0	36	3L:16788150-16788225	7	CG9674	FBtr0075344|FBtr0305916|FBtr0345074|FBtr0333608	16787571|16787571|16787571|16787571	16788409|16788409|16792436|16788409	GTGGTTC	bulgeII	dme-miR-317-3p
0.01	dme-miR-33-5p	bulgeII	AATTGCA	3L	17511577	17511583	+	3L_17511577_17511583_+	1	1	1	0	Oatp74D	FBtr0075173|FBtr0302041|FBtr0345117|FBtr0345118	17511094|17511094|17511094|17511094	17511693|17511693|17511693|17511693	3L	+	17511544	17511653	3'utr	Oatp74D	FlyBase	G31137.1	ATATATTAGACATACACTTACATGTATGTATGTAATTGCAACCTATCTGTGGTAGTTAAATTTTAGTTAAAATTCAAATTAATTGTCTAAGTTTGTCATACAACAAATAT	362	17511589	0.791538694	23	318	3412	0.879271071	1.984527313	0.034168565	0.171270718	0.316628702	362	50	3	386	3L:17511544-17511653	7	Oatp74D	FBtr0075173|FBtr0302041|FBtr0345118|FBtr0345117	17511094|17511094|17511094|17511094	17511693|17511693|17511693|17511693	AATTGCA	bulgeII	dme-miR-33-5p
0.01	dme-miR-33-5p	bulgeII	AATTGCA	3L	17849323	17849329	+	3L_17849323_17849329_+	1	1	1	0	CG7430	FBtr0075140|FBtr0331810	17849144|17849144	17849601|17849372	3L	+	17849309	17849360	3'utr	CG7430	FlyBase	G31172.1	TGGCGCCAGGCGTTAATTGCAATGTAATATGTGTATTAAGCTAGAATAAATA	6	17849325	0.97142634	4	6	39	1	1.041392685	0	0.5	0.727272727	6	0	0	11	3L:17849309-17849360	7	CG7430	FBtr0075140|FBtr0331810	17849144|17849144	17849601|17849372	AATTGCA	bulgeII	dme-miR-33-5p
0.01	dme-miR-33-5p	bulgeII	AATTGCA	3L	18397581	18397587	-	3L_18397581_18397587_-	1	1	1	0	rpr	FBtr0075120	18397533	18398037	3L	-	18397576	18397621	3'utr	rpr	FlyBase	G37837.1	AGAAAAAAACGAAGATGAGTCGAAGTTGGCTAAAAATTGCATCAAT	16	18397606	0.960397547	3	16	81	1	1.230448921	0.117647059	0.0625	0.117647059	16	0	0	17	3L:18397576-18397621	7	rpr	FBtr0075120	18397533	18398037	AATTGCA	bulgeII	dme-miR-33-5p
0.01	dme-miR-277-3p	bulgeII	GCAATTT	3L	18752437	18752443	-	3L_18752437_18752443_-	1	1	1	0	ftz-f1	FBtr0075086|FBtr0347045|FBtr0304627|FBtr0075087	18751747|18750605|18750605|18751747	18752745|18752745|18752745|18752745	3L	-	18752364	18752459	3'utr	ftz-f1	FlyBase	G37902.1	TGTAGTCCCTGATAAAGCAATTTTAAAACACTTGAACCTAAACGAGAATATGTAGTAGATGTATGGATTTAAATTTAAATACGGCAAGGAGAAACA	24	18752447	0.984226526	9	20	156	0.846153846	1.342422681	0.115384615	0.083333333	0.153846154	24	4	0	22	3L:18752364-18752459	7	ftz-f1	FBtr0304627|FBtr0075086|FBtr0347045|FBtr0075087	18750605|18751747|18750605|18751747	18752745|18752745|18752745|18752745	GCAATTT	bulgeII	dme-miR-277-3p
0.01	dme-miR-305-5p	bulgeII	GTAACAA	3L	19450118	19450124	+	3L_19450118_19450124_+	1	1	1	0	Chd3	FBtr0074998	19449926	19450238	3L	+	19450096	19450148	3'utr	Chd3	FlyBase	G31353.1	ACTATTACTTTTTTGTTCGACTGTAACAATTTTTCGCCCAGTAAATATTCTAT	14	19450128	0.751318797	5	14	132	1	1.255272505	0	0.142857143	0.333333333	14	0	0	18	3L:19450096-19450148	7	Chd3	FBtr0074998	19449926	19450238	GTAACAA	bulgeII	dme-miR-305-5p
0.01	dme-miR-8-3p	bulgeII	AGTTATT	3L	19590835	19590841	-	3L_19590835_19590841_-	1	1	1	0	ash1	FBtr0306010|FBtr0306009	19590771|19590771	19591301|19591301	3L	-	19590835	19590903	3'utr	ash1	FlyBase	G38178.1	ATGTTATGGCTGCTTAATTATGTAACACCCGAGTAGGACAACTTATTGCGCTATTAGTTTTTAGTTATT	30	19590858	0.785255249	8	29	330	0.972222222	1.544068044	0.25	0.2	0.333333333	30	1	0	35	3L:19590835-19590903	6	ash1	FBtr0306010|FBtr0306009	19590771|19590771	19591301|19591301	AGTTATT	bulgeII	dme-miR-8-3p
0.01	dme-miR-283-5p	bulgeII	GATTATT	3L	19613295	19613301	+	3L_19613295_19613301_+	1	1	1	0	CG9376	FBtr0074946	19613260	19613489	3L	+	19613260	19613327	stop_codon	CG9376	FlyBase	G31404.1	AAATCTAATAATAAAACTCTTCATTCTGCCACCAAGATTATTACGTTGCGCTGCCACTGAAATCCACT	21	19613305	0.882405708	7	18	132	0.875	1.021189299	0.166666667	0.142857143	0.25	21	2	1	21	3L:19613260-19613327	7	CG9376	FBtr0074946	19613260	19613489	GATTATT	bulgeII	dme-miR-283-5p
0.01	dme-miR-980-3p	bulgeII	GCAAGCT	3L	19639016	19639022	-	3L_19639016_19639022_-	1	1	1	0	CG8786	FBtr0331862	19637205	19639572	3L	-	19639006	19639054	5'utr	CG8786	FlyBase	G38263.1	TCGGAAAGTTAACCCTCCCTATGGTCTCATTTGCAAGCTGGCAAAAGTA	464	19639033	0.668438147	6	451	3526	0.977346278	2.178976947	0.03236246	0.232758621	0.42394822	464	11	3	604	3L:19639006-19639054	7	CG8786	FBtr0331862	19637205	19639572	GCAAGCT	bulgeII	dme-miR-980-3p
0.01	dme-miR-33-5p	bulgeII	AATTGCA	3L	21530551	21530557	-	3L_21530551_21530557_-	1	1	1	0	Mkrn1	FBtr0078383	21529957	21531468	3L	-	21530499	21530583	3'utr	Mkrn1	FlyBase	G39018.1	TGTAACAATAACTTAAAAATCTCAATAATTGCATAGAATCGGGTTCAGCGATTCGAACCCATTTGTATGTGATTCTAGTTGACAA	26	21530558	0.714901183	9	19	204	0.7	0.84509804	0.033333333	0.153846154	0.266666667	26	7	2	21	3L:21530499-21530583	7	Mkrn1	FBtr0078383	21529957	21531468	AATTGCA	bulgeII	dme-miR-33-5p
0.01	dme-miR-11-3p,dme-miR-308-3p	bulgeII	TGTTGAT	3L	21674616	21674622	-	3L_21674616_21674622_-	1	1	1	0	Als2	FBtr0078462	21674392	21674738	3L	-	21674557	21674623	3'utr	Als2	FlyBase	G39086.1	GTGTTGATTTCCCGTAAATAGTCTGTATATACATAGAACGACGAAATTCCCTCATATGATTACGGGT	16	21674605	0.913687895	4	15	114	0.944444444	1.230448921	0.111111111	0.125	0.222222222	16	1	0	17	3L:21674557-21674623	7	Als2	FBtr0078462	21674392	21674738	TGTTGAT	bulgeII	dme-miR-11-3p,dme-miR-308-3p
0.01	dme-miR-7-5p	bulgeII	TCTTTCC	3L	21836235	21836241	+	3L_21836235_21836241_+	1	1	1	0	Nopp140	FBtr0332811|FBtr0332812|FBtr0089579|FBtr0089580	21835879|21836134|21836134|21835879	21836685|21836685|21836685|21836685	3L	+	21836170	21836321	3'utr	Nopp140	FlyBase	G32242.1	CGGATATAACTAACTAGTTTAAGTAAAATATTTGCCTTACGCAATAGTTCCGCCAACATGTAAATTCTTTCCAAACTCTTGATTGACTTCGGGAAGTCCGTACTTCCGTTTTAATGTGAATTATTCGAATGCAAATTGGCGGTCGACAAACC	39	21836217	0.984261835	18	36	293	0.954545455	1.322219295	0.113636364	0.128205128	0.227272727	39	1	1	42	3L:21836170-21836321	7	Nopp140	FBtr0332811|FBtr0332812|FBtr0089579|FBtr0089580	21835879|21836134|21836134|21835879	21836685|21836685|21836685|21836685	TCTTTCC	bulgeII	dme-miR-7-5p
0.01	dme-miR-33-5p	bulgeII	AATTGCA	3L	22868806	22868812	-	3L_22868806_22868812_-	1	1	1	0	Arf79F	FBtr0332054|FBtr0078573|FBtr0299906|FBtr0078571|FBtr0078575|FBtr0078574|FBtr0112858|FBtr0299907	22868506|22868506|22868378|22868506|22868506|22868506|22868506|22868506	22869081|22869081|22869081|22869081|22869081|22869081|22869081|22869081	3L	-	22868758	22868807	3'utr	Arf79F	FlyBase	G39365.1	CAAAAACATAACCTTTCAAGCAGCATATAAAGAACGCTATAATATAATTT	8	22868783	0.958132364	6	8	42	1	0.903089987	0.25	0	0	8	0	0	8	3L:22868758-22868807	2	Arf79F	FBtr0332054|FBtr0078571|FBtr0078574|FBtr0299907|FBtr0078573|FBtr0299906|FBtr0078575|FBtr0112858	22868506|22868506|22868506|22868506|22868506|22868378|22868506|22868506	22869081|22869081|22869081|22869081|22869081|22869081|22869081|22869081	AATTGCA	bulgeII	dme-miR-33-5p
0.01	dme-miR-33-5p	bulgeII	AATTGCA	3L	2408633	2408639	+	3L_2408633_2408639_+	1	1	1	0	CG45186	FBtr0345114|FBtr0345113|FBtr0345115	2408340|2408340|2408340	2409103|2409103|2409103	3L	+	2408618	2408718	3'utr	CG45186	FlyBase	G27310.1	TAAAACCCACTGTGCAATTGCAAACGAAAATTATACCATTCATCAATGCTATCTAACCGTGGTAAAAACAAATTAGTTCTTTAACACAGTTTCCTCGTTTT	12	2408652	0.97523664	9	12	78	1	1.113943352	0.076923077	0.083333333	0.153846154	12	0	0	13	3L:2408618-2408718	7	CG45186	FBtr0345113|FBtr0345114|FBtr0345115	2408340|2408340|2408340	2409103|2409103|2409103	AATTGCA	bulgeII	dme-miR-33-5p
0.01	dme-miR-252-5p	bulgeII	TACCTTA	3L	2785811	2785817	+	3L_2785811_2785817_+	1	1	1	0	pgant6	FBtr0072972|FBtr0333442|FBtr0072973	2785657|2785657|2785657	2786010|2786010|2786010	3L	+	2785762	2785843	3'utr	pgant6	FlyBase	G27472.1	CCCGACTCAAGCGCACATATGCAACAGAGGATGCAACAGAGAGTATCTTTACCTTAAATATAGTGCATCTCAAACCAATTCC	24	2785824	0.820806955	10	21	132	0.888888889	0.903089987	0.074074074	0.125	0.222222222	24	1	2	24	3L:2785762-2785843	7	pgant6	FBtr0072972|FBtr0333442|FBtr0072973	2785657|2785657|2785657	2786010|2786010|2786010	TACCTTA	bulgeII	dme-miR-252-5p
0.01	dme-miR-33-5p	bulgeII	AATTGCA	3L	3044384	3044390	-	3L_3044384_3044390_-	1	1	1	0	scramb2	FBtr0073005	3044111	3044845	3L	-	3044332	3044393	3'utr	scramb2	FlyBase	G33911.2	CTTAATTGCAACCATGGCGTACCTAACTAATTTACTATTACCTTTTACCTACTACATATTAC	27	3044379	0.709766955	6	23	229	0.838709677	0.937852093	0	0.148148148	0.258064516	27	3	2	26	3L:3044332-3044393	7	scramb2	FBtr0073005	3044111	3044845	AATTGCA	bulgeII	dme-miR-33-5p
0.01	dme-miR-11-3p,dme-miR-308-3p	bulgeII	TGTTGAT	3L	3235187	3235193	+	3L_3235187_3235193_+	1	1	1	0	CG11505	FBtr0073046|FBtr0308061	3232050|3232050	3236604|3236604	3L	+	3235134	3235215	3'utr	CG11505	FlyBase	G27703.1	AGAACCGTGGCGAGAGATAGGGAGTATAGGGAATAGGGAAAGTAAAGAAACATTGTTGATGTTGAATAATTTTAAGGAATAC	38	3235187	0.835741529	13	37	278	0.975	1.591064607	0.2	0.052631579	0.1	38	1	0	39	3L:3235134-3235215	7	CG11505	FBtr0308061|FBtr0073046	3232050|3232050	3236604|3236604	TGTTGAT	bulgeII	dme-miR-11-3p,dme-miR-308-3p
0.01	dme-miR-33-5p	bulgeII	AATTGCA	3L	3368031	3368037	+	3L_3368031_3368037_+	1	1	1	0	kst	FBtr0332057|FBtr0303857|FBtr0073071|FBtr0332056|FBtr0300017|FBtr0073070|FBtr0073072	3367770|3367770|3367770|3367770|3367770|3367770|3367770	3368133|3368133|3368133|3368133|3368133|3368133|3368133	3L	+	3368005	3368060	3'utr	kst	FlyBase	G27777.1	TTATATATATATAAAGTCAATGTGTTAATTGCATTATAAAATGTATCTGTAAGTTT	9	3368032	0.99120899	5	7	77	0.916666667	1.041392685	0.416666667	0.5	0.666666667	8	1	0	11	3L:3368005-3368060	7	kst	FBtr0332056|FBtr0300017|FBtr0073070|FBtr0332057|FBtr0303857|FBtr0073071|FBtr0073072	3367770|3367770|3367770|3367770|3367770|3367770|3367770	3368133|3368133|3368133|3368133|3368133|3368133|3368133	AATTGCA	bulgeII	dme-miR-33-5p
0.01	dme-miR-305-5p	bulgeII	GTAACAA	3L	3402426	3402432	-	3L_3402426_3402432_-	0.999999942	1	1.00E+00	7.07E-08	sty	FBtr0073145	3401151	3402955	3L	-	3402424	3402504	3'utr	sty	FlyBase	G34069.1	AAGTAAACGGGGCGAAAGTTTTTATTATTTTCATATACAAAACTGAAAAAAACTGAACAATTTGGGGCAAGCGTAACAAAA	21	3402443	0.900405543	9	20	92	0.9	1.431363764	0.1	0.380952381	0.566666667	21	3	0	27	3L:3402424-3402504	7	sty	FBtr0073145	3401151	3402955	GTAACAA	bulgeII	dme-miR-305-5p
0.01	dme-miR-263a-5p	bulgeII	TGCCCAT	3L	3509548	3509554	+	3L_3509548_3509554_+	1	1	1	0	CG42324	FBtr0334634|FBtr0334632|FBtr0334636|FBtr0334635	3508532|3508532|3508532|3508532	3510895|3510895|3510895|3510895	3L	+	3509502	3509569	3'utr	CG42324	FlyBase	G27841.1	ATATACAAGTATTGTACCTTTTTGCCCGAAAAACTGTACTCATTCCTGCCCATTAGATGACCTTCATA	47	3509544	0.777480697	5	46	359	0.983606557	1.77815125	0.081967213	0.191489362	0.37704918	47	1	0	60	3L:3509502-3509569	7	CG42324	FBtr0334632|FBtr0334635|FBtr0334634|FBtr0334636	3508532|3508532|3508532|3508532	3510895|3510895|3510895|3510895	TGCCCAT	bulgeII	dme-miR-263a-5p
0.01	dme-miR-11-3p,dme-miR-308-3p	bulgeII	TGTTGAT	3L	3717102	3717108	-	3L_3717102_3717108_-	1	1	1	0	CG32264	FBtr0308639	3714824	3717391	3L	-	3717079	3717124	3'utr	CG32264	FlyBase	G34146.1	GATAATTTAAGATTTCTGTTGATCATAGCGAGAGTGCCGCTCGGTT	12	3717106	0.929356751	2	12	98	1	1.146128036	0.071428571	0.166666667	0.285714286	12	0	0	14	3L:3717079-3717124	7	CG32264	FBtr0308639	3714824	3717391	TGTTGAT	bulgeII	dme-miR-11-3p,dme-miR-308-3p
0.01	dme-miR-277-3p	bulgeII	GCAATTT	3L	4124475	4124481	-	3L_4124475_4124481_-	1	1	1	0	ens	FBtr0310637|FBtr0073265|FBtr0310633|FBtr0073266|FBtr0113135|FBtr0310635|FBtr0310636|FBtr0345589|FBtr0073268|FBtr0310634|FBtr0073267|FBtr0073269	4123551|4123551|4123551|4123551|4123551|4123551|4123551|4122905|4123551|4123551|4123551|4123136	4124835|4124835|4124835|4124835|4124835|4124835|4124835|4124835|4124835|4124835|4124835|4124835	3L	-	4124439	4124487	3'utr	ens	FlyBase	G34231.1	TGCGAAGCAATTTAATATCAAAGAAATCTGTTTGTGAAGTACTACAACT	16	4124457	0.781356933	7	16	106	1	1.255272505	0.111111111	0.125	0.222222222	16	0	0	18	3L:4124439-4124487	7	ens	FBtr0310637|FBtr0073265|FBtr0310635|FBtr0310636|FBtr0345589|FBtr0073268|FBtr0073267|FBtr0073269|FBtr0310633|FBtr0073266|FBtr0113135|FBtr0310634	4123551|4123551|4123551|4123551|4122905|4123551|4123551|4123136|4123551|4123551|4123551|4123551	4124835|4124835|4124835|4124835|4124835|4124835|4124835|4124835|4124835|4124835|4124835|4124835	GCAATTT	bulgeII	dme-miR-277-3p
0.01	dme-miR-252-5p	bulgeII	TACCTTA	3L	4247016	4247022	-	3L_4247016_4247022_-	1	1	1	0	ago	FBtr0073245|FBtr0073246|FBtr0073247	4246341|4246341|4246341	4247475|4247475|4247475	3L	-	4246899	4247112	3'utr	ago	FlyBase	G34295.1	ACGTTGCTTCATAGCCAAAATTCGTTTTCCACCGTAGAATAATTTCGCTTCTTAGTTTTTATTGCTATTGTGTATATGGCAAGAATCGATTACCTTAATGATAATATTATGATTATGATTACGTATTATAAAGCGCAGATTTACAACTGCAGATGCAAATAATTGTTTCGCGTCGTGTGAACCTGAGAGAGCGTTTATGAGAACAGAGCTTTAT	56	4247023	0.830070912	27	54	417	0.971014493	1.826074803	0.188405797	0.160714286	0.31884058	56	2	0	67	3L:4246899-4247112	7	ago	FBtr0073247|FBtr0073245|FBtr0073246	4246341|4246341|4246341	4247475|4247475|4247475	TACCTTA	bulgeII	dme-miR-252-5p
0.01	dme-miR-2b-2-5p	bulgeII	TGAAAGA	3L	5160798	5160804	-	3L_5160798_5160804_-	1	1	1	0	shep	FBtr0301599|FBtr0077174|FBtr0333289|FBtr0077173|FBtr0077172|FBtr0333287|FBtr0308859|FBtr0333288	5160684|5155819|5158793|5160684|5160684|5160684|5157906|5155819	5162466|5162466|5162466|5162466|5162466|5162466|5162466|5162466	3L	-	5160791	5160846	3'utr	shep	FlyBase	G34496.1	ATTTTGAGCTAGCAAAACCTAAGCAGACAGAAATTTGTGAAATGAAAGATGGAAAA	12	5160813	0.948959999	5	12	54	1	1.176091259	0.066666667	0.25	0.4	12	0	0	15	3L:5160791-5160846	7	shep	FBtr0301599|FBtr0077174|FBtr0333289|FBtr0077173|FBtr0077172|FBtr0333287|FBtr0308859|FBtr0333288	5160684|5155819|5158793|5160684|5160684|5160684|5157906|5155819	5162466|5162466|5162466|5162466|5162466|5162466|5162466|5162466	TGAAAGA	bulgeII	dme-miR-2b-2-5p
0.01	dme-miR-11-3p,dme-miR-308-3p	bulgeII	TGTTGAT	3L	6169470	6169476	-	3L_6169470_6169476_-	1	1	1	0	CG10289	FBtr0331790|FBtr0077019	6164914|6167311	6169800|6169800	3L	-	6169433	6169495	3'utr	CG10289	FlyBase	G34703.1	TTCACAGTAAAAAGTGTATTGTTGATTCCTTCTGCTCCTCGCTCGTATTGCCAATTATTTTAA	19	6169477	0.988779521	8	18	186	0.954545455	1.322219295	0.090909091	0.157894737	0.272727273	19	1	0	21	3L:6169433-6169495	7	CG10289	FBtr0331790|FBtr0077019	6164914|6167311	6169800|6169800	TGTTGAT	bulgeII	dme-miR-11-3p,dme-miR-308-3p
0.01	dme-miR-263a-5p	bulgeII	TGCCCAT	3L	7367319	7367325	-	3L_7367319_7367325_-	1	1	1	0	Sh3beta	FBtr0076873|FBtr0302546|FBtr0076872	7366839|7366839|7366839	7367552|7367552|7367552	3L	-	7367284	7367351	3'utr	Sh3beta	FlyBase	G35049.1	TTTATGGAGCCCGTCTTCGATTTCTATGCCCATAGGGATTTGGGGGAGTTGTATAGATAATTGCAGAA	8	7367312	0.984041627	7	8	64	1	1	0.4	0.25	0.4	8	0	0	10	3L:7367284-7367351	7	Sh3beta	FBtr0076872|FBtr0076873|FBtr0302546	7366839|7366839|7366839	7367552|7367552|7367552	TGCCCAT	bulgeII	dme-miR-263a-5p
0.01	dme-miR-33-5p	bulgeII	AATTGCA	3L	8533159	8533165	+	3L_8533159_8533165_+	1	1	1	0	foi	FBtr0076624|FBtr0345601|FBtr0331418|FBtr0331417	8533104|8533104|8533104|8533104	8533984|8534503|8533984|8533984	3L	+	8533113	8533174	3'utr	foi	FlyBase	G28799.1	AGTGAAATTGTAACCAACCGCAGCGAATCTTGTAGCGTATTATGTGAATTGCAGCGAATCTT	28	8533161	0.979931742	5	28	199	1	1.544068044	0.228571429	0.178571429	0.342857143	28	0	0	35	3L:8533113-8533174	7	foi	FBtr0331418|FBtr0076624|FBtr0345601|FBtr0331417	8533104|8533104|8533104|8533104	8533984|8533984|8534503|8533984	AATTGCA	bulgeII	dme-miR-33-5p
0.01	dme-miR-9b-5p,dme-miR-9c-5p	bulgeII	CCAAAAG	3L	8573850	8573856	+	3L_8573850_8573856_+	1	1	1	0	rhea	FBtr0333105|FBtr0333106|FBtr0333109|FBtr0305210|FBtr0333107|FBtr0333108	8573788|8573788|8564005|8573788|8573788|8573788	8574409|8574409|8574409|8574409|8574409|8574409	3L	+	8573820	8573898	3'utr	rhea	FlyBase	G28871.1	AAGTAAATGTTCTAGCTTGGTTCATGATTGCCAAAAGTGCTTTTAACATTTACACACCCATAAACATACTAATAGAAAT	21	8573847	0.941051175	7	17	153	0.791666667	1.278753601	0.166666667	0.095238095	0.208333333	21	5	0	19	3L:8573820-8573898	7	rhea	FBtr0333105|FBtr0333106|FBtr0333109|FBtr0333107|FBtr0333108|FBtr0305210	8573788|8573788|8564005|8573788|8573788|8573788	8574409|8574409|8574409|8574409|8574409|8574409	CCAAAAG	bulgeII	dme-miR-9b-5p,dme-miR-9c-5p
0.01	dme-miR-995-3p,dme-miR-998-3p	bulgeII	GGTTGCT	3L	9369224	9369230	+	3L_9369224_9369230_+	1	1	1	0	CG4452	FBtr0333883	9369104	9370300	3L	+	9369179	9369300	3'utr	CG4452	FlyBase	G29091.1	AGCGCCTGCTGCCATCACCGTGGACACCAATTCGTCTGATCATGTGGTTGCTATAACATACCTAAAGGAACGCATCGCCAGTCTGGAGAAGCGCCTGAATCAAAAAGACAAAGAGCTGCTCG	151	9369223	0.982840804	13	145	1099	0.956989247	1.773298748	0.032258065	0.185430464	0.338709677	151	6	2	178	3L:9369179-9369300	7	CG4452	FBtr0333883	9369104	9370300	GGTTGCT	bulgeII	dme-miR-995-3p,dme-miR-998-3p
0.01	dme-miR-190-5p	bulgeII	CATTATC	3L	9413285	9413291	+	3L_9413285_9413291_+	1	1	1	0	CG3689	FBtr0076456	9412188	9413637	3L	+	9413202	9413314	3'utr	CG3689	FlyBase	G29123.1	GCACTATTTGCTGTACCCAAAAATTATAAGCTTGTTGCTGCGCCATTATTCGAGCTATACGACAACTCGCAAGGATATGGACCCATTATCTCATCTCTGCCGCAGGCCCTCTG	31	9413287	0.982295532	12	29	212	0.941176471	1.204119983	0.323529412	0.096774194	0.176470588	31	1	1	32	3L:9413202-9413314	7	CG3689	FBtr0076456	9412188	9413637	CATTATC	bulgeII	dme-miR-190-5p
0.01	dme-miR-252-5p	bulgeII	TACCTTA	3L	9892764	9892770	+	3L_9892764_9892770_+	1	1	1	0	CalpB	FBtr0304675|FBtr0076343	9892344|9892344	9893011|9893319	3L	+	9892763	9892809	3'utr	CalpB	FlyBase	G29361.1	TTACCTTACAATCGCTATGAGACGCTCGGAAAGCCATTAGAACGCAT	8	9892774	0.802989613	3	6	37	0.777777778	0.84509804	0.333333333	0.125	0.222222222	8	2	0	7	3L:9892763-9892809	7	CalpB	FBtr0076343|FBtr0304675	9892344|9892344	9893319|9893011	TACCTTA	bulgeII	dme-miR-252-5p
0.01	dme-miR-9b-5p,dme-miR-9c-5p	bulgeII	CCAAAAG	3R	11220346	11220352	-	3R_11220346_11220352_-	1	1	1	0	CG6693	FBtr0336784|FBtr0082367	11220266|11220266	11220504|11220504	3R	-	11220331	11220384	3'utr	CG6693	FlyBase	G50082.1	AAGTGGACATAGAAATGCGCTACCATTATTACCCAAAAGTTTTCCTTGGTTCGC	45	11220357	0.70192789	4	44	303	0.980769231	1.40654018	0.134615385	0.133333333	0.25	45	0	1	51	3R:11220331-11220384	7	CG6693	FBtr0336784|FBtr0082367	11220266|11220266	11220504|11220504	CCAAAAG	bulgeII	dme-miR-9b-5p,dme-miR-9c-5p
0.01	dme-miR-14-3p	bulgeII	AGAACTG	3R	11743996	11744002	+	3R_11743996_11744002_+	1	1	1	0	CG14722	FBtr0082431	11743724	11744027	3R	+	11743979	11744016	3'utr	CG14722	FlyBase	G42095.1	GAAATGTTATTGATAATAGAACTGATTTAAAATAAAAT	11	11743990	0.690436529	5	11	85	1	1.113943352	0	0.181818182	0.307692308	11	0	0	13	3R:11743979-11744016	7	CG14722	FBtr0082431	11743724	11744027	AGAACTG	bulgeII	dme-miR-14-3p
0.01	dme-miR-305-5p	bulgeII	GTAACAA	3R	12985104	12985110	+	3R_12985104_12985110_+	1	1	1	0	Paip2	FBtr0082693	12984239	12985488	3R	+	12985061	12985184	3'utr	Paip2	FlyBase	G42357.1	TAATCTTTCACCATTGTTAACTCGTTGTACGTTCTATGCCCAAGTAACAAGAAGCGCTTGTTAACCTTCCCTACTGACTCGCAATATTTGTAATTTACCAATATAATCTAGTGAACTAAACGAA	62	12985127	0.754702992	16	60	435	0.974025974	1.875061263	0.155844156	0.177419355	0.337662338	62	2	0	75	3R:12985061-12985184	7	Paip2	FBtr0082693	12984239	12985488	GTAACAA	bulgeII	dme-miR-305-5p
0.01	dme-miR-14-3p	bulgeII	AGAACTG	3R	12990920	12990926	+	3R_12990920_12990926_+	1	1	1	0	CG31342	FBtr0113403|FBtr0113404	12990767|12990027	12991543|12991543	3R	+	12990874	12990931	3'utr	CG31342	FlyBase	G42382.1	CATCTTCGCGAAAAGGTCAATGAACGCAGCCACTATATAGTCAACTAGAACTGGTAGA	19	12990910	0.95889906	7	17	83	0.884615385	0.884606581	0.115384615	0.315789474	0.5	19	1	2	23	3R:12990874-12990931	7	CG31342	FBtr0113404|FBtr0113403	12990027|12990767	12991543|12991543	AGAACTG	bulgeII	dme-miR-14-3p
0.01	dme-miR-980-3p	bulgeII	GCAAGCT	3R	13023863	13023869	+	3R_13023863_13023869_+	1	1	1	0	CtBP	FBtr0082702|FBtr0334513|FBtr0082700|FBtr0082699	13021676|13021676|13021676|13021676	13024097|13024097|13024097|13024097	3R	+	13023842	13023895	3'utr	CtBP	FlyBase	G42486.1	ACACACACGCGATCCTATATAGCAAGCTGCAACAACAAATGAGCAAAGTAAAGC	19	13023881	0.96517953	3	17	50	0.916666667	0.865301426	0.125	0.263157895	0.416666667	19	0	2	22	3R:13023842-13023895	7	CtBP	FBtr0082702|FBtr0334513|FBtr0082700|FBtr0082699	13021676|13021676|13021676|13021676	13024097|13024097|13024097|13024097	GCAAGCT	bulgeII	dme-miR-980-3p
0.01	dme-miR-8-3p	bulgeII	AGTTATT	3R	14034568	14034574	+	3R_14034568_14034574_+	1	1	1	0	CG3061	FBtr0082869	14034491	14035041	3R	+	14034496	14034615	3'utr	CG3061	FlyBase	G42701.1	AGTTAATGCTATCACACGAAAAGCTACTCCTCAAATCCACCACTATTTGAAACCTTAACTGCTGGGTTGTGTAGTTATTGCATATTTTGCTTTAGTTGTTATAAATGAATTTCATTGTCT	21	14034573	0.991038884	15	18	177	0.913043478	1.021189299	0.217391304	0.095238095	0.173913043	21	1	1	21	3R:14034496-14034615	7	CG3061	FBtr0082869	14034491	14035041	AGTTATT	bulgeII	dme-miR-8-3p
0.01	dme-miR-275-3p,dme-miR-306-5p	bulgeII	TACCCTG	3R	15141870	15141876	-	3R_15141870_15141876_-	1	1	1	0	GlyS	FBtr0083036|FBtr0333276|FBtr0083035|FBtr0083037	15141841|15141841|15141841|15141841	15142202|15142202|15142202|15142202	3R	-	15141856	15141914	3'utr	GlyS	FlyBase	G51342.1	AGGAGAACGAGGTCTCCCCGCCCTGTCACCCAGCTTCATACCCTGCGTATCAAATAAAT	13	15141877	0.93555238	6	13	65	1	1.176091259	0	0.153846154	0.266666667	13	0	0	15	3R:15141856-15141914	7	GlyS	FBtr0333276|FBtr0083036|FBtr0083035|FBtr0083037	15141841|15141841|15141841|15141841	15142202|15142202|15142202|15142202	TACCCTG	bulgeII	dme-miR-275-3p,dme-miR-306-5p
0.01	dme-miR-190-5p	bulgeII	CATTATC	3R	15338058	15338064	+	3R_15338058_15338064_+	1	1	1	0	Sra-1	FBtr0083085	15337735	15338365	3R	+	15337989	15338101	3'utr	Sra-1	FlyBase	G43012.1	AATTATATATATATACATGTAGATGTAATTTTGATTCACTTGCTACGGCATTCGATTCAGCTACTCGTACATTATCCCAAATACTCTATTCTAAGCTCCCTAAGATATTATGT	19	15338062	0.839015312	10	13	161	0.772727273	1.230448921	0.045454545	0.166666667	0.318181818	18	5	0	17	3R:15337989-15338101	7	Sra-1	FBtr0083085	15337735	15338365	CATTATC	bulgeII	dme-miR-190-5p
0.01	dme-miR-33-5p	bulgeII	AATTGCA	3R	15962350	15962356	-	3R_15962350_15962356_-	1	1	1	0	CG4287	FBtr0301716|FBtr0083240	15962165|15962165	15962537|15962537	3R	-	15962350	15962394	3'utr	CG4287	FlyBase	G51636.1	AAATATGGGGACACCTATGAGATTTACAGATTTTAGTCAATTGCA	22	15962377	0.747213711	4	21	147	0.964285714	1.431363764	0.25	0.227272727	0.392857143	22	1	0	27	3R:15962350-15962394	6	CG4287	FBtr0301716|FBtr0083240	15962165|15962165	15962537|15962537	AATTGCA	bulgeII	dme-miR-33-5p
0.01	dme-miR-33-5p	bulgeII	AATTGCA	3R	16259762	16259768	+	3R_16259762_16259768_+	1	1	1	0	tara	FBtr0083257|FBtr0083258	16259503|16259503	16260329|16260329	3R	+	16259689	16259773	3'utr	tara	FlyBase	G43390.1	CATATATTCGAAAGTCTTGGTCCTAAATACCCCTCTCCCCCTTCCTTCACACAAGCAATCGGGGACACAAATTAATTGCAATCTT	11	16259747	0.953275099	8	11	54	1	1.079181246	0.083333333	0.090909091	0.166666667	11	0	0	12	3R:16259689-16259773	7	tara	FBtr0083257|FBtr0083258	16259503|16259503	16260329|16260329	AATTGCA	bulgeII	dme-miR-33-5p
0.01	dme-miR-33-5p	bulgeII	AATTGCA	3R	17807442	17807448	-	3R_17807442_17807448_-	0.985466859	1	0.992733429	0.010276454	CG7357	FBtr0083524	17807405	17807653	3R	-	17807406	17807457	3'utr	CG7357	FlyBase	G52146.1	TTTTATTCTAATTGCACAGCGCGCTTATTTTAATAAAAATTATATGGAACCA	14	17807430	0.982629421	6	14	105	1	1.397940009	0	0.428571429	0.68	14	0	0	25	3R:17807406-17807457	7	CG7357	FBtr0083524	17807405	17807653	AATTGCA	bulgeII	dme-miR-33-5p
0.01	dme-miR-263a-5p	bulgeII	TGCCCAT	3R	17809915	17809921	-	3R_17809915_17809921_-	1	1	1	0	CG18012	FBtr0332430	17809399	17810834	3R	-	17809857	17809937	5'utr	CG18012	FlyBase	G52155.1	ACCAGTGGGCTCGACCTGCCCATGAAGGTGGTCGACATGTTCGGCAGCGGGCTGCCTGTCTGCGCCTACGATTTCAAGTGG	8	17809921	0.921001147	6	8	31	1	0.954242509	0.111111111	0.125	0.222222222	8	0	0	9	3R:17809857-17809937	7	CG18012	FBtr0332430	17809399	17810834	TGCCCAT	bulgeII	dme-miR-263a-5p
0.01	dme-miR-33-5p	bulgeII	AATTGCA	3R	20018955	20018961	-	3R_20018955_20018961_-	1	1	1	0	CG4433	FBtr0344139|FBtr0083843|FBtr0307345	20018267|20018580|20018580	20018985|20018985|20018985	3R	-	20018895	20018981	3'utr	CG4433	FlyBase	G52747.1	AGGAGGAGGGCGAGCGATTGAATTGCAAAAGACAAACTACCTTCATGATCGGATGCTCCGCTCCGAGTGGCAGAGCAAGTGGTTTTT	14	20018963	0.95868457	7	13	63	0.941176471	0.903089987	0.294117647	0.214285714	0.352941176	14	0	1	16	3R:20018895-20018981	7	CG4433	FBtr0344139|FBtr0083843|FBtr0307345	20018267|20018580|20018580	20018985|20018985|20018985	AATTGCA	bulgeII	dme-miR-33-5p
0.01	dme-miR-8-3p	bulgeII	AGTTATT	3R	20302076	20302082	+	3R_20302076_20302082_+	1	1	1	0	cic	FBtr0334305	20300626	20303942	3R	+	20302049	20302087	3'utr	cic	FlyBase	G44098.1	AAGTTATAGTATAAATAAACACCTTATAGTTATTACAAT	8	20302074	0.792652772	3	7	59	1	1	0	0.25	0.4	8	0	0	10	3R:20302049-20302087	7	cic	FBtr0334305	20300626	20303942	AGTTATT	bulgeII	dme-miR-8-3p
0.01	dme-miR-995-3p,dme-miR-998-3p	bulgeII	GGTTGCT	3R	20325140	20325146	-	3R_20325140_20325146_-	1	1	1	0	CG4360	FBtr0083899|FBtr0113252	20324272|20324272	20325628|20326217	3R	-	20325067	20325192	3'utr	CG4360	FlyBase	G52775.1	GCTTTTCAAAGCTTTGTAAATGAATCATCGGCGTCTTTTTAAGTTTGGTTGCTGTTTTCGAATGGCAAGGAAAATGACTACAATAAATTTAGATGTGACCTACTTTGCACAATAACCTTTTATGCC	16	20325118	0.985350791	11	15	129	0.944444444	1.230448921	0.222222222	0.0625	0.166666667	16	1	0	17	3R:20325067-20325192	7	CG4360	FBtr0083899|FBtr0113252	20324272|20324272	20325628|20326217	GGTTGCT	bulgeII	dme-miR-995-3p,dme-miR-998-3p
0.01	dme-miR-283-5p	bulgeII	GATTATT	3R	21069558	21069564	+	3R_21069558_21069564_+	0.999994603	1	1.00E+00	3.82E-06	AnxB9	FBtr0336798|FBtr0089519|FBtr0336797	21069365|21069365|21069365	21069754|21069754|21069754	3R	+	21069501	21069722	3'utr	AnxB9	FlyBase	G44361.1	AACGAAGACGCAGTGCATTTAAGTCGTAGAATCAGAACCCCAGTCTCGCATCCTGTTGATTATTATAACCATTGTGACTTTTATTATTATGACTATGCACGCCACATGCACATAATTGTATCTCTATAATTACTACACCTCAGGCTACTTGCATTGCTGTGTAGGTATACTTTCAGTTTTGTTTTGAGTCTCATTTGCAAGATATTTTAACTTTTAAAAAAT	233	21069573	0.990753804	43	229	2360	0.979381443	2.45484486	0.089347079	0.193133047	0.35395189	233	6	0	285	3R:21069501-21069722	7	AnxB9	FBtr0336798|FBtr0336797|FBtr0089519	21069365|21069365|21069365	21069754|21069754|21069754	GATTATT	bulgeII	dme-miR-283-5p
0.01	dme-miR-2b-2-5p	bulgeII	TGAAAGA	3R	21570783	21570789	-	3R_21570783_21570789_-	1	1	1	0	InR	FBtr0084121|FBtr0290231|FBtr0290232|FBtr0290230	21570246|21570246|21570246|21570246	21573390|21573390|21573390|21573390	3R	-	21570714	21570921	3'utr	InR	FlyBase	G53139.2	ATTAATTTAACAATGTAATACGCTATATGCATAACGAAACAATAGATATTCTACACAAACACACATGCACACAGACACCCACACACCCATACACACATTTACATATATTACACACATACACACTAAAAAGACTGAAAGATATAGTTCCTTTTGTTTTTATGTACATAAAAAAATGTGAAAAGAAAAAAGAGAAATTCTAACGAAAATC	303	21570805	0.999945463	24	268	1646	0.883333333	1.461034435	0.111111111	0.138613861	0.275	303	32	10	318	3R:21570714-21570921	7	InR	FBtr0084121|FBtr0290231|FBtr0290232|FBtr0290230	21570246|21570246|21570246|21570246	21573390|21573390|21573390|21573390	TGAAAGA	bulgeII	dme-miR-2b-2-5p
0.01	dme-miR-283-5p	bulgeII	GATTATT	3R	22734065	22734071	-	3R_22734065_22734071_-	1	1	1	0	Dcr-1	FBtr0084324	22734005	22734108	3R	-	22734068	22734137	stop_codon	Dcr-1	FlyBase	G53523.1	AGCAGGGCTTGATAGCCAAAAAAGACTAAGAAGTCATCGCTGCAATCGTGTTTCATTAGATTTAATGATT	18	22734086	0.920577005	8	17	146	0.95	1.278753601	0.2	0.055555556	0.15	18	1	0	19	3R:22734068-22734137	3	Dcr-1	FBtr0084324	22734005	22734108	GATTATT	bulgeII	dme-miR-283-5p
0.01	dme-miR-11-3p,dme-miR-308-3p	bulgeII	TGTTGAT	3R	23114058	23114064	-	3R_23114058_23114064_-	1	1	1	0	Rassf	FBtr0084407	23114012	23114672	3R	-	23114049	23114083	3'utr	Rassf	FlyBase	G53573.1	ATATTGCATAACATGGACTTGTTGATTGAAAATCA	20	23114070	0.831384107	4	19	138	0.96969697	1.505149978	0.303030303	0.3	0.575757576	20	1	0	32	3R:23114049-23114083	7	Rassf	FBtr0084407	23114012	23114672	TGTTGAT	bulgeII	dme-miR-11-3p,dme-miR-308-3p
0.01	dme-miR-277-3p	bulgeII	GCAATTT	3R	23689023	23689029	-	3R_23689023_23689029_-	1	1	1	0	CG10254	FBtr0084476|FBtr0334770|FBtr0084477	23689005|23689005|23689005	23689528|23689528|23689528	3R	-	23689028	23689117	3'utr	CG10254	FlyBase	G53728.1	ACCTAGCTTAGTTAGTCCATCCCACGTCCAATCAGCACCATGTACGTAATATTGTAAGCTAGCCAATGCGAGAAATGTGAATAAACTAGC	18	23689036	0.94616622	6	18	80	1	1.322219295	0.238095238	0.166666667	0.285714286	18	0	0	21	3R:23689028-23689117	1	CG10254	FBtr0084476|FBtr0334770|FBtr0084477	23689005|23689005|23689005	23689528|23689528|23689528	GCAATTT	bulgeII	dme-miR-277-3p
0.01	dme-miR-305-5p	bulgeII	GTAACAA	3R	24043523	24043529	-	3R_24043523_24043529_-	1	1	1	0	Rox8	FBtr0084594|FBtr0333201|FBtr0333200|FBtr0333202|FBtr0084592|FBtr0084591	24043054|24043054|24043054|24043054|24043054|24043054	24043963|24043963|24043963|24043963|24043963|24043963	3R	-	24043511	24043633	3'utr	Rox8	FlyBase	G54026.1	AGTCGAACGTTAAGGCGGTGCGTGGAGCTCAACTTCAAGTGATCCACGCCGGCGACAACTGAAAGAACATCAATTGAAAAGCTCCGGGCGATGGGCGGGTAGCTGTAACAATCTAATCCAATC	28	24043542	0.924746377	11	26	94	0.967741935	1.477121255	0.064516129	0.107142857	0.193548387	28	1	0	30	3R:24043511-24043633	7	Rox8	FBtr0333201|FBtr0333200|FBtr0084592|FBtr0084591|FBtr0084594|FBtr0333202	24043054|24043054|24043054|24043054|24043054|24043054	24043963|24043963|24043963|24043963|24043963|24043963	GTAACAA	bulgeII	dme-miR-305-5p
0.01	dme-miR-184-3p	bulgeII	CCGGTCC	3R	24198027	24198033	-	3R_24198027_24198033_-	1	1	1	0	twin	FBtr0084569|FBtr0084567|FBtr0084570|FBtr0084571|FBtr0084566|FBtr0084568	24197589|24197786|24197589|24197589|24197589|24196891	24198435|24198435|24198435|24198435|24198435|24198435	3R	-	24197985	24198070	3'utr	twin	FlyBase	G54135.1	CAGTTTAAGTTAGATACGACAAACTTTGATTTCTAATCCGGTCCCTCAGCTCTTGTACCCACCATCCCCCCAAGAACCCTAAGTTA	49	24198044	0.958011269	10	48	337	0.98245614	1.748188027	0.140350877	0.163265306	0.280701754	49	1	0	56	3R:24197985-24198070	7	twin	FBtr0084567|FBtr0084570|FBtr0084571|FBtr0084566|FBtr0084568|FBtr0084569	24197786|24197589|24197589|24197589|24196891|24197589	24198435|24198435|24198435|24198435|24198435|24198435	CCGGTCC	bulgeII	dme-miR-184-3p
0.01	dme-miR-33-5p	bulgeII	AATTGCA	3R	24560404	24560410	-	3R_24560404_24560410_-	1	1	1	0	CG13624	FBtr0084675|FBtr0345204|FBtr0084673|FBtr0084674|FBtr0084672	24559787|24559787|24559278|24559278|24557366	24560507|24560507|24560507|24560507|24560507	3R	-	24560382	24560448	5'utr	CG13624	FlyBase	G54262.1	AAGAACCTGGGCGAATCCACCGAGGAGGTGGACCAACAAATTGCACGCATTTACGCTACCGCCTCTT	8	24560398	0.917592041	6	7	27	1	0.903089987	0.25	0	0	8	0	0	8	3R:24560382-24560448	7	CG13624	FBtr0084675|FBtr0084673|FBtr0084672|FBtr0345204|FBtr0084674	24559787|24559278|24557366|24559787|24559278	24560507|24560507|24560507|24560507|24560507	AATTGCA	bulgeII	dme-miR-33-5p
0.01	dme-miR-14-3p	bulgeII	AGAACTG	3R	24785319	24785325	-	3R_24785319_24785325_-	1	1	1	0	CG5805	FBtr0084743|FBtr0339255	24784735|24784550	24785395|24785395	3R	-	24785223	24785375	3'utr	CG5805	FlyBase	G54352.1	AAACGGAAACCAACTCAAAACTGCATTTACGCGACGTACTGAGAACCACCAGAACTGGAGGAGATTCGCCCCCGATTGTAAATAACAAGAGCTAGAGAATGAATTAGAGGAGCACAAGTTAATTAGTTGAATTGCCGACGATAGCGAATTATA	28	24785310	0.937162949	15	25	103	0.9375	1.176091259	0.21875	0.142857143	0.25	28	1	1	30	3R:24785223-24785375	7	CG5805	FBtr0084743|FBtr0339255	24784735|24784550	24785395|24785395	AGAACTG	bulgeII	dme-miR-14-3p
0.01	dme-miR-283-5p	bulgeII	GATTATT	3R	24828501	24828507	-	3R_24828501_24828507_-	1	1	1	0	CG31357	FBtr0084735	24828277	24828669	3R	-	24828472	24828565	3'utr	CG31357	FlyBase	G54399.1	TTATTACTATTGATAAGCTAGAGAACCCGCGAACACCCTCGATTTGAATTCCGATTTCGATTATTCGGCAACTGAATGCTGCTGCTGCTGCGCG	10	24828488	0.980565621	8	9	63	1	1.041392685	0.090909091	0.1	0.181818182	10	0	0	11	3R:24828472-24828565	7	CG31357	FBtr0084735	24828277	24828669	GATTATT	bulgeII	dme-miR-283-5p
0.01	dme-miR-275-3p,dme-miR-306-5p	bulgeII	TACCCTG	3R	24939349	24939355	-	3R_24939349_24939355_-	1	1	1	0	ssh	FBtr0301612|FBtr0301613|FBtr0084799|FBtr0084800	24939001|24939001|24938708|24939001	24939804|24939804|24939428|24939428	3R	-	24939222	24939392	3'utr	ssh	FlyBase	G54461.2	CTGCAACATTCACATACCACTTGCAACTTGCAATCCATACCCTGTAGCCACTAAGGATCGTCCTCATCCTATCGCCTGCTTTACTTATTTATATACTCGCCCGCTTTCGACCATTTTGTGTTTTTTGTCCAACAATCGAACACCACCACCCCATCCATCCCCTCCATCATG	31	24939355	0.975204939	14	26	159	0.916666667	1.041392685	0.055555556	0.064516129	0.194444444	31	1	2	33	3R:24939222-24939392	7	ssh	FBtr0301612|FBtr0301613|FBtr0084799|FBtr0084800	24939001|24939001|24938708|24939001	24939804|24939804|24939428|24939428	TACCCTG	bulgeII	dme-miR-275-3p,dme-miR-306-5p
0.01	dme-miR-996-3p,dme-miR-279-3p	bulgeII	CTAAGTC	3R	25224001	25224007	+	3R_25224001_25224007_+	1	1	1	0	CG11851	FBtr0084808	25223739	25224118	3R	+	25223988	25224017	3'utr	CG11851	FlyBase	G45737.1	CCTAATATCTGTTCTAAGTCAGTGAAGCGT	7	25223999	0.688961707	3	7	52	1	0.903089987	0.75	0.142857143	0.25	7	0	0	8	3R:25223988-25224017	7	CG11851	FBtr0084808	25223739	25224118	CTAAGTC	bulgeII	dme-miR-996-3p,dme-miR-279-3p
0.01	dme-miR-277-3p	bulgeII	GCAATTT	3R	25351541	25351547	-	3R_25351541_25351547_-	1	1	1	0	Fur1	FBtr0089987|FBtr0089984|FBtr0089983|FBtr0336805|FBtr0089985	25351509|25351509|25351509|25349196|25351509	25352006|25352006|25352006|25352006|25352006	3R	-	25351539	25351579	3'utr	Fur1	FlyBase	G54661.1	AAAGCAAACTTTTGTATTATTTTAGTCGAAATGCAATTTAA	7	25351568	0.871751373	5	6	67	0.909090909	1	0.363636364	0.428571429	0.636363636	7	1	0	10	3R:25351539-25351579	7	Fur1	FBtr0089987|FBtr0336805|FBtr0089983|FBtr0089984|FBtr0089985	25351509|25349196|25351509|25351509|25351509	25352006|25352006|25352006|25352006|25352006	GCAATTT	bulgeII	dme-miR-277-3p
0.01	dme-miR-33-5p	bulgeII	AATTGCA	3R	26049103	26049109	+	3R_26049103_26049109_+	1	1	1	0	gro	FBtr0337057|FBtr0339900|FBtr0305047	26048604|26048604|26048604	26049911|26049911|26049911	3R	+	26049025	26049128	3'utr	gro	FlyBase	G45974.1	AAAAGTCGGCGATACCTACCTACGTTCATCTTAACATAAAAACAAATAGGAGGATAAGTGGAATTAGTCAGTCATTGCAATTGCAGGAGCGTTGAGATTATGAT	17	26049116	0.827575544	10	15	110	0.894736842	1.230448921	0.157894737	0.117647059	0.210526316	17	2	0	17	3R:26049025-26049128	7	gro	FBtr0339900|FBtr0337057|FBtr0305047	26048604|26048604|26048604	26049911|26049911|26049911	AATTGCA	bulgeII	dme-miR-33-5p
0.01	dme-miR-9b-5p,dme-miR-9c-5p	bulgeII	CCAAAAG	3R	26130227	26130233	+	3R_26130227_26130233_+	1	1	1	0	CG31324	FBtr0333925	26129613	26130674	3R	+	26130202	26130255	3'utr	CG31324	FlyBase	G45993.1	AAATATTTATACGAATCCAAAAAGTCCAAAAGTGTATCTGTAGTCGTTAAGAAA	20	26130240	0.986716536	5	17	145	0.88	1.342422681	0.16	0.2	0.36	20	3	0	22	3R:26130202-26130255	7	CG31324	FBtr0333925	26129613	26130674	CCAAAAG	bulgeII	dme-miR-9b-5p,dme-miR-9c-5p
0.01	dme-miR-9b-5p,dme-miR-9c-5p	bulgeII	CCAAAAG	3R	26472846	26472852	-	3R_26472846_26472852_-	1	1	1	0	plum	FBtr0302209|FBtr0344120|FBtr0302210|FBtr0305049	26471101|26471101|26471101|26470076	26472978|26472978|26472978|26472978	3R	-	26472819	26472909	3'utr	plum	FlyBase	G54849.1	AGGAGATGGGCGAAAAGTTATATAGGAGAGAAAACCACATTCACAGCTCGAAACATTCCAAAAGAGTAGTGATTACGCAGATAATGATGAT	83	26472854	0.967806337	12	61	332	0.760869565	1.243038049	0.054347826	0.108433735	0.195652174	83	19	3	70	3R:26472819-26472909	7	plum	FBtr0344120|FBtr0302210|FBtr0305049|FBtr0302209	26471101|26471101|26470076|26471101	26472978|26472978|26472978|26472978	CCAAAAG	bulgeII	dme-miR-9b-5p,dme-miR-9c-5p
0.01	dme-miR-33-5p	bulgeII	AATTGCA	3R	26868989	26868995	+	3R_26868989_26868995_+	1	1	1	0	His2Av	FBtr0334311	26868585	26869220	3R	+	26868983	26869044	3'utr	His2Av	FlyBase	G46093.1	GTAAAGAATTGCAACTACATAGATGGTAATTAATTTCAGCTGTAAGAAGTACAAGTTTTTCA	15	26868991	0.919949959	5	14	102	0.875	1.146128036	0.0625	0.066666667	0.125	15	2	0	14	3R:26868983-26869044	7	His2Av	FBtr0334311	26868585	26869220	AATTGCA	bulgeII	dme-miR-33-5p
0.01	dme-miR-252-5p	bulgeII	TACCTTA	3R	27227493	27227499	-	3R_27227493_27227499_-	1	1	1	0	CG42813	FBtr0303825|FBtr0347068	27227438|27227068	27227706|27227706	3R	-	27227450	27227577	3'utr	CG42813	FlyBase	G55075.1	ATGCTTTCCAACCGAGCGCATTGTGAGTGCGCCTAGCGCACACGATATAATACTGAAATTCCCGTGCCTGTCGAGGCTTACCTTATGATATGTATACCGTGTAATATGTAATAAACCCTGGCCAGCTG	18	27227499	0.977203213	9	18	120	1	1.301029996	0.05	0.111111111	0.2	18	0	0	20	3R:27227450-27227577	7	CG42813	FBtr0303825|FBtr0347068	27227438|27227068	27227706|27227706	TACCTTA	bulgeII	dme-miR-252-5p
0.01	dme-miR-283-5p	bulgeII	GATTATT	3R	27291222	27291228	+	3R_27291222_27291228_+	1	1	1	0	Hmu	FBtr0085164	27291132	27291592	3R	+	27291221	27291300	3'utr	Hmu	FlyBase	G46237.1	GGATTATTATCTTTTTCCCTCCAACATCTCAACCACTTTTGGGGAATTTTCAAAGGTTTCTTATTTATCATGCCCCAACT	1213	27291235	0.719586855	11	1204	11291	0.99188092	2.467163966	0.00270636	0.173948887	0.322056834	1213	8	4	1466	3R:27291221-27291300	7	Hmu	FBtr0085164	27291132	27291592	GATTATT	bulgeII	dme-miR-283-5p
0.01	dme-miR-11-3p,dme-miR-308-3p	bulgeII	TGTTGAT	3R	27696537	27696543	-	3R_27696537_27696543_-	1	1	1	0	ALiX	FBtr0085241	27696464	27696715	3R	-	27696511	27696557	3'utr	ALiX	FlyBase	G55248.1	AATTGTATCATACATGTTGATGGCTTATTGGATTTTAATCTCATATA	11	27696529	0.806418382	7	11	102	1	1.204119983	0.125	0.363636364	0.5625	11	0	0	16	3R:27696511-27696557	7	ALiX	FBtr0085241	27696464	27696715	TGTTGAT	bulgeII	dme-miR-11-3p,dme-miR-308-3p
0.01	dme-bantam-3p	bulgeII	GATTCTC	3R	29620734	29620740	+	3R_29620734_29620740_+	1	1	1	0	CG1907	FBtr0085447	29620554	29620758	3R	+	29620613	29620754	3'utr	CG1907	FlyBase	G46753.1	CGACGTTAAGTTTAAAGAAAACTTAGGGCATTTATATGTCGGCAATTCCGGTGACAATATTACATGATAACGATTAGCTTGAATGTTGAAACAGTTTTTCTAGCGCCATAAGTATAAAGTGGATTCTCAATAAAGCACAAAA	28	29620728	0.978554358	17	27	184	0.96875	1.190331698	0.28125	0.142857143	0.25	28	0	1	31	3R:29620613-29620754	7	CG1907	FBtr0085447	29620554	29620758	GATTCTC	bulgeII	dme-bantam-3p
0.01	dme-miR-33-5p	bulgeII	AATTGCA	3R	30035008	30035014	+	3R_30035008_30035014_+	1	1	1	0	Axn	FBtr0085553|FBtr0290030|FBtr0334702|FBtr0085555|FBtr0334703|FBtr0300600	30034313|30034313|30034313|30034313|30034313|30031347	30035311|30035311|30035311|30035311|30035311|30035311	3R	+	30034968	30035056	3'utr	Axn	FlyBase	G47002.1	CTTAACTTTATGTATTTATACAATGTATTGTAATTGCGTCAATTGCATCTACCGATCTACCATTAGGCACATTTCATTTGGGGCTCGAT	9	30035011	0.976803407	7	9	67	1	0.954242509	0.111111111	0	0	9	0	0	9	3R:30034968-30035056	7	Axn	FBtr0085553|FBtr0290030|FBtr0085555|FBtr0300600|FBtr0334702|FBtr0334703	30034313|30034313|30034313|30031347|30034313|30034313	30035311|30035311|30035311|30035311|30035311|30035311	AATTGCA	bulgeII	dme-miR-33-5p
0.01	dme-miR-980-3p	bulgeII	GCAAGCT	3R	30386165	30386171	-	3R_30386165_30386171_-	1	1	1	0	Fer1HCH	FBtr0085635	30385571	30386297	3R	-	30386148	30386190	5'utr	Fer1HCH	FlyBase	G55886.1	AAGGTGACCAAGTCCATCCGCAAGCTGATCCAGACCTGCGAGA	10	30386163	0.720493579	4	8	27	0.909090909	1	0.090909091	0.1	0.181818182	10	1	0	10	3R:30386148-30386190	7	Fer1HCH	FBtr0085635	30385571	30386297	GCAAGCT	bulgeII	dme-miR-980-3p
0.01	dme-miR-9b-5p,dme-miR-9c-5p	bulgeII	CCAAAAG	3R	30790190	30790196	-	3R_30790190_30790196_-	1	1	1	0	wts	FBtr0085720	30789623	30790974	3R	-	30790118	30790192	3'utr	wts	FlyBase	G55945.1	AAGAACAAACTTAGACGTAGCCTATGTGAAAAGCTAGCAATGTTAGACCAACTTGTTGAATGCCAAATGAAATTG	14	30790182	0.899057861	7	13	82	0.956521739	1.342422681	0.304347826	0.285714286	0.565217391	14	1	0	22	3R:30790118-30790192	3	wts	FBtr0085720	30789623	30790974	CCAAAAG	bulgeII	dme-miR-9b-5p,dme-miR-9c-5p
0.01	dme-miR-277-3p	bulgeII	GCAATTT	3R	31730932	31730938	+	3R_31730932_31730938_+	1	1	1	0	ttk	FBtr0085830|FBtr0303228|FBtr0085828|FBtr0085826	31730697|31730697|31730697|31730697	31732768|31732768|31732768|31732768	3R	+	31730879	31730979	3'utr	ttk	FlyBase	G47480.1	TGGCTTCGATGGAGCTGCAGAAATCTCCAAGCCAGCAGACGTTTTTATGTTGTGCAATTTACCTTTTCAGTTACAATTACACTTATTTTCTAAACCCCCTT	26	31730944	0.904045697	10	26	215	1	1.568201724	0.081081081	0.384615385	0.567567568	26	0	0	37	3R:31730879-31730979	7	ttk	FBtr0085830|FBtr0085828|FBtr0303228|FBtr0085826	31730697|31730697|31730697|31730697	31732768|31732768|31732768|31732768	GCAATTT	bulgeII	dme-miR-277-3p
0.01	dme-miR-305-5p	bulgeII	GTAACAA	3R	4638246	4638252	-	3R_4638246_4638252_-	1	1	1	0	CG9775	FBtr0078895|FBtr0078894|FBtr0336457|FBtr0301297	4638008|4638008|4638008|4638008	4638308|4638308|4638308|4638430	3R	-	4638187	4638285	3'utr	CG9775	FlyBase	G47906.1	CTATTGAATTAAAAACAATTGAATGAACAGAATGTAACAACCACCGGCTATAGGCAGATGTTTCTCTCGTTGCACTAAGTTACCGCCTAGTTTTAAAAT	34	4638223	0.978381004	14	33	223	0.97826087	1.653212514	0.130434783	0.235294118	0.434782609	34	1	0	45	3R:4638187-4638285	7	CG9775	FBtr0078895|FBtr0078894|FBtr0336457|FBtr0301297	4638008|4638008|4638008|4638008	4638308|4638308|4638308|4638430	GTAACAA	bulgeII	dme-miR-305-5p
0.01	dme-miR-33-5p	bulgeII	AATTGCA	3R	4734610	4734616	-	3R_4734610_4734616_-	1	1	1	0	tacc	FBtr0302614|FBtr0089949|FBtr0332446|FBtr0302613|FBtr0302615|FBtr0089953|FBtr0332445|FBtr0302616|FBtr0089951|FBtr0089952|FBtr0089955|FBtr0306654|FBtr0089950	4734410|4734410|4734410|4733652|4734410|4734410|4734410|4733652|4734410|4734410|4734410|4734410|4734410	4735150|4735150|4735150|4735150|4735150|4735150|4734845|4735150|4735150|4735150|4735150|4735150|4735150	3R	-	4734468	4734643	3'utr	tacc	FlyBase	G47920.1	TGTGCAGCGGATGCTAAAGCAGCGGACAATTGCAAATTGTAAGAAACAGCGTTCGCTTGAGGCGCGCTTTTATAAAATGTTTAAGTTTACACTTAGTTTATTTAATTGAAAATTTGTAATAGTTGTACTAAAAATATCTCTGTATCACATACTAGTACTAAAACATAGAAGCGTAA	36	4734606	0.978852077	17	36	238	1	1.62324929	0.119047619	0.138888889	0.261904762	36	0	0	42	3R:4734468-4734643	7	tacc	FBtr0089949|FBtr0332446|FBtr0302613|FBtr0302615|FBtr0332445|FBtr0089951|FBtr0089952|FBtr0302614|FBtr0089953|FBtr0302616|FBtr0089955|FBtr0306654|FBtr0089950	4734410|4734410|4733652|4734410|4734410|4734410|4734410|4734410|4734410|4733652|4734410|4734410|4734410	4735150|4735150|4735150|4735150|4734845|4735150|4735150|4735150|4735150|4735150|4735150|4735150|4735150	AATTGCA	bulgeII	dme-miR-33-5p
0.01	dme-miR-252-5p	bulgeII	TACCTTA	3R	4948821	4948827	-	3R_4948821_4948827_-	1	1	1	0	Ubc6	FBtr0078849	4948753	4950278	3R	-	4948764	4948875	3'utr	Ubc6	FlyBase	G48033.1	CAAAGAATGAGGATTAGCAACCGATTCAGACAATGTGGAATTTCAAATTACCTTACTGTAATTAACATTATTATTATTAATAAAGTTAAGATTTCCAATATCAATAAATGAA	31	4948828	0.983629946	9	30	235	0.971428571	1.531478917	0.4	0.129032258	0.228571429	31	1	0	34	3R:4948764-4948875	7	Ubc6	FBtr0078849	4948753	4950278	TACCTTA	bulgeII	dme-miR-252-5p
0.01	dme-miR-317-3p	bulgeII	GTGGTTC	3R	5268530	5268536	+	3R_5268530_5268536_+	1	1	1	0	Hph	FBtr0334275|FBtr0344333	5267839|5267839	5268598|5269046	3R	+	5268528	5268554	5'utr	Hph	FlyBase	G40200.1	AAGTGGTTCTATTTGGTACAGAGCTTA	6	5268538	0.658841827	3	6	45	1	0.84509804	0	0.166666667	0.285714286	6	0	0	7	3R:5268528-5268554	7	Hph	FBtr0344333|FBtr0334275	5267839|5267839	5269046|5268598	GTGGTTC	bulgeII	dme-miR-317-3p
0.01	dme-bantam-3p	bulgeII	GATTCTC	3R	5791500	5791506	+	3R_5791500_5791506_+	1	1	1	0	Rpn5	FBtr0078629	5791404	5791569	3R	+	5791456	5791519	3'utr	Rpn5	FlyBase	G40505.1	CACACGCAACTGTAATTGTACTAACCCCTAACCATCAACATTTCGATTCTCTTCGTGAAGTTTG	14	5791507	0.699681676	8	14	93	1	1.278753601	0.368421053	0.214285714	0.421052632	14	0	0	19	3R:5791456-5791519	7	Rpn5	FBtr0078629	5791404	5791569	GATTCTC	bulgeII	dme-bantam-3p
0.01	dme-miR-275-3p,dme-miR-306-5p	bulgeII	TACCCTG	3R	7071101	7071107	+	3R_7071101_7071107_+	1	1	1	0	CG1965	FBtr0334667|FBtr0305315	7068710|7069195	7071624|7071624	3R	+	7071002	7071129	3'utr	CG1965	FlyBase	G40693.1	TGAGCTGGCGATTGGAGCCCTTCTGAATCGTTACCTGTTATTAGCTATGCGAGTCTGCACGCCAAACGATGCCATAAACAAAGCTTACATCATTGTAAATACCCTGCCTACAGTCTGGTTGTTACCGA	21	7071101	0.982783051	13	21	157	1	1.447158031	0.464285714	0.19047619	0.392857143	21	0	0	28	3R:7071002-7071129	7	CG1965	FBtr0334667|FBtr0305315	7068710|7069195	7071624|7071624	TACCCTG	bulgeII	dme-miR-275-3p,dme-miR-306-5p
0.01	dme-miR-33-5p	bulgeII	AATTGCA	3R	7146073	7146079	-	3R_7146073_7146079_-	1	1	1	0	gfzf	FBtr0114531|FBtr0091512	7145878|7145878	7146313|7146313	3R	-	7146044	7146131	3'utr	gfzf	FlyBase	G48654.1	AGTCTAAGAAAAAATAGTATTAAAATGTGCCCACAAAATTTTATGCGATTGAAATTGCAAGTCGAACTGGAGGTCAAGCTTAAATTTT	28	7146082	0.981889894	9	26	197	0.935483871	1.462397998	0.032258065	0.107142857	0.193548387	28	2	0	29	3R:7146044-7146131	7	gfzf	FBtr0091512|FBtr0114531	7145878|7145878	7146313|7146313	AATTGCA	bulgeII	dme-miR-33-5p
0.01	dme-miR-2b-2-5p	bulgeII	TGAAAGA	3R	7903105	7903111	-	3R_7903105_7903111_-	1	0.996188331	0.998094166	0.002695279	CG2943	FBtr0339713|FBtr0339714	7903028|7903028	7903432|7903432	3R	-	7903054	7903161	3'utr	CG2943	FlyBase	G48757.1	TGTTCCTTTGATTTGTGTTCGTTTAAATTTCCATTTGAAAATATCAGCATTGAAAGAGTGTTTAAAAAGTATAGTCAATAAAAGCATTTGTAAAGGTGGACAACGGTA	20	7903118	0.980676643	9	20	142	1	1.431363764	0.074074074	0.25	0.444444444	20	0	0	27	3R:7903054-7903161	7	CG2943	FBtr0339714|FBtr0339713	7903028|7903028	7903432|7903432	TGAAAGA	bulgeII	dme-miR-2b-2-5p
0.01	dme-miR-2b-2-5p	bulgeII	TGAAAGA	3R	8655621	8655627	-	3R_8655621_8655627_-	0.999999995	1	0.999999997	0	bel	FBtr0334319|FBtr0081888	8654973|8655585	8655784|8655784	3R	-	8655594	8655628	3'utr	bel	FlyBase	G48976.1	GTGAAAGAGAAACTGTCTGTGCGCAGCGCAACACA	11	8655609	0.928252168	3	10	34	1	1.113943352	0.230769231	0.090909091	0.230769231	11	0	0	13	3R:8655594-8655628	7	bel	FBtr0334319|FBtr0081888	8654973|8655585	8655784|8655784	TGAAAGA	bulgeII	dme-miR-2b-2-5p
0.01	dme-miR-33-5p	bulgeII	AATTGCA	3R	8827650	8827656	-	3R_8827650_8827656_-	1	1	1	0	pyd	FBtr0305304|FBtr0305295|FBtr0305296|FBtr0305301|FBtr0305298|FBtr0310205|FBtr0305299|FBtr0305297	8827496|8827066|8827496|8827496|8827496|8827066|8827496|8827496	8828314|8828314|8828314|8828314|8828314|8828094|8828314|8828094	3R	-	8827625	8827701	3'utr	pyd	FlyBase	G49102.1	ATTTTATTAGATATTCGCATATTGCTTCGACCCATGATCAATTTTAATTGCATTCAAATTGTTAAATGCGTGCAAGT	9	8827643	0.984857278	6	8	69	1	1.041392685	0	0.222222222	0.363636364	9	0	0	11	3R:8827625-8827701	7	pyd	FBtr0305304|FBtr0305296|FBtr0305298|FBtr0310205|FBtr0305299|FBtr0305297|FBtr0305295|FBtr0305301	8827496|8827496|8827496|8827066|8827496|8827496|8827066|8827496	8828314|8828314|8828314|8828094|8828314|8828094|8828314|8828314	AATTGCA	bulgeII	dme-miR-33-5p
0.01	dme-miR-8-3p	bulgeII	AGTTATT	3R	9068920	9068926	-	3R_9068920_9068926_-	1	0.999999999	0.999999999	0	pum	FBtr0081993|FBtr0333668|FBtr0333667	9067576|9066341|9066341	9070944|9070944|9070944	3R	-	9068869	9068943	3'utr	pum	FlyBase	G49275.2	ATTTGTTTGGTACTTTTAGTTATTAACTTGTCAACTGCCTGTCTCTAGAGCGCAATGCACTGATAATTTTAATTT	46	9068904	0.759314812	11	39	380	0.86	1.33243846	0.14	0.086956522	0.16	46	6	1	43	3R:9068869-9068943	7	pum	FBtr0333668|FBtr0333667|FBtr0081993	9066341|9066341|9067576	9070944|9070944|9070944	AGTTATT	bulgeII	dme-miR-8-3p
0.01	dme-miR-14-3p	bulgeII	AGAACTG	3R	9449320	9449326	+	3R_9449320_9449326_+	1	1	1	0	ps	FBtr0082037|FBtr0344283|FBtr0302692|FBtr0111032|FBtr0111030	9446525|9447848|9447848|9447848|9446525	9449468|9455500|9455500|9455500|9449468	3R	+	9449282	9449346	5'utr	ps	FlyBase	G41408.1	AAAAAAAAACACATTGCGATTTGTTAGTTGCCAGTCTGAGAACTGCACTTCTTACCTTTTTACTT	43	9449309	0.918239051	12	42	333	0.965517241	1.271066772	0.189655172	0.255813953	0.448275862	43	0	2	56	3R:9449282-9449346	7	ps	FBtr0082037|FBtr0302692|FBtr0111032|FBtr0111030|FBtr0344283	9446525|9447848|9447848|9446525|9447848	9449468|9455500|9455500|9449468|9455500	AGAACTG	bulgeII	dme-miR-14-3p
0.01	dme-miR-190-5p	bulgeII	CATTATC	3R	9506400	9506406	-	3R_9506400_9506406_-	1	1	1	0	rump	FBtr0304684	9505851	9507316	3R	-	9506337	9506417	5'utr	rump	FlyBase	G49391.1	TCGGACACGATCATTATCAAGAACGTTCCAATAACCTGCACTTGGCAAACACTGCGCGACAAGTTCCGAGAGATCGGGGAC	11	9506386	0.971933269	6	9	39	0.8	1.079181246	0.2	0.363636364	0.533333333	11	3	0	12	3R:9506337-9506417	7	rump	FBtr0304684	9505851	9507316	CATTATC	bulgeII	dme-miR-190-5p
0.01	dme-miR-9b-5p,dme-miR-9c-5p	bulgeII	CCAAAAG	3R	9742225	9742231	+	3R_9742225_9742231_+	1	1	1	0	Pnn	FBtr0113210	9742218	9742844	3R	+	9742142	9742261	lincRNA_intron-lincRNA_exon	Pnn	FlyBase	G41563.1	CGTATTTATCAACTCAAATACCTTTGTTTCAATGTTCTACTTCCTGTTTTTATTGCAGCTTTATTATACGTTAAGTAAAGTACCCAAAAGTAAATGATGCTATTCTAGGAATAAAGGATT	32	9742236	0.821919295	10	31	287	1	1.556302501	0.138888889	0.09375	0.194444444	32	0	0	36	3R:9742142-9742261	7	Pnn	FBtr0113210	9742218	9742844	CCAAAAG	bulgeII	dme-miR-9b-5p,dme-miR-9c-5p
0.01	dme-miR-252-5p	bulgeII	TACCTTA	X	10276670	10276676	-	X_10276670_10276676_-	1	0.999999999	1	0	alpha-Man-I	FBtr0300512|FBtr0300516|FBtr0300514|FBtr0299633|FBtr0299632|FBtr0300515|FBtr0300513|FBtr0331759|FBtr0300511	10266790|10276053|10276053|10276053|10276616|10276053|10276053|10276616|10266790	10277555|10277555|10277555|10277555|10277555|10277555|10277555|10277555|10277555	X	-	10276649	10276741	3'utr	alpha-Man-I	FlyBase	G66249.1	ATTTAAATATAAATCTAATATAGAGTCTAGCTTACTGTATGTGACGAAAGAAATGTAACGCAAATTACCTTAAATCGAGAACATCAAGCGAAA	76	10276706	0.866758461	6	76	513	1	1.986771734	0.051546392	0.236842105	0.402061856	76	0	0	97	X:10276649-10276741	7	alpha-Man-I	FBtr0331759|FBtr0300512|FBtr0300516|FBtr0300514|FBtr0299633|FBtr0299632|FBtr0300515|FBtr0300513|FBtr0300511	10276616|10266790|10276053|10276053|10276053|10276616|10276053|10276053|10266790	10277555|10277555|10277555|10277555|10277555|10277555|10277555|10277555|10277555	TACCTTA	bulgeII	dme-miR-252-5p
0.01	dme-miR-305-5p	bulgeII	GTAACAA	X	10793238	10793244	-	X_10793238_10793244_-	0.998702482	0.999999999	0.999351241	0.000917471	Imp	FBtr0073416|FBtr0073414|FBtr0073418	10790803|10787867|10792506	10797068|10797068|10797068	X	-	10793198	10793266	3'utr	Imp	FlyBase	G66441.1	ATAAATGAGGATAAAGATCGAGGTAACAACTAAAAAACTTGTGAGTTAGCGTGCGCGTTAAAAACGAAA	14	10793221	0.973597046	5	14	80	1	1.146128036	0.071428571	0	0	14	0	0	14	X:10793198-10793266	7	Imp	FBtr0073416|FBtr0073418|FBtr0073414	10790803|10792506|10787867	10797068|10797068|10797068	GTAACAA	bulgeII	dme-miR-305-5p
0.01	dme-miR-14-3p	bulgeII	AGAACTG	X	10793843	10793849	-	X_10793843_10793849_-	1	1	1	0	Imp	FBtr0073418|FBtr0073416|FBtr0073414	10792506|10790803|10787867	10797068|10797068|10797068	X	-	10793786	10793897	3'utr	Imp	FlyBase	G66442.2	CTCCCCACCCAGACCATATGTACCATACCAACTGAAGCAGATCAACCAAGAACTGAGGGATATAGGAGATATAGGAGCCAGGAAGTGATTAGGATGGGATGGGAGGTGTATA	22	10793856	0.874663454	9	19	78	0.869565217	1.301029996	0.086956522	0.045454545	0.086956522	22	3	0	20	X:10793786-10793897	7	Imp	FBtr0073418|FBtr0073416|FBtr0073414	10792506|10790803|10787867	10797068|10797068|10797068	AGAACTG	bulgeII	dme-miR-14-3p
0.01	dme-miR-14-3p	bulgeII	AGAACTG	X	10796738	10796744	-	X_10796738_10796744_-	1.000000001	1	1.000000001	0	Imp	FBtr0073414|FBtr0073420|FBtr0073413|FBtr0073415|FBtr0346315|FBtr0073417|FBtr0073416|FBtr0301409|FBtr0073418|FBtr0305150|FBtr0305149|FBtr0073419	10787867|10795995|10795435|10794336|10795995|10795995|10790803|10795995|10792506|10795995|10795995|10796211	10797068|10797068|10797068|10797068|10797068|10797068|10797068|10797068|10797068|10797068|10797068|10797068	X	-	10796710	10796767	3'utr	Imp	FlyBase	G66450.1	CATAAGCAAAATTTTACGCATATAGAACTGTAGGGGAACCACCACATCAAAAAGTGAG	11	10796739	0.930532633	7	9	44	0.833333333	1	0.083333333	0.090909091	0.166666667	11	2	0	10	X:10796710-10796767	7	Imp	FBtr0073415|FBtr0346315|FBtr0073417|FBtr0073416|FBtr0073418|FBtr0073419|FBtr0073414|FBtr0073420|FBtr0073413|FBtr0301409|FBtr0305150|FBtr0305149	10794336|10795995|10795995|10790803|10792506|10796211|10787867|10795995|10795435|10795995|10795995|10795995	10797068|10797068|10797068|10797068|10797068|10797068|10797068|10797068|10797068|10797068|10797068|10797068	AGAACTG	bulgeII	dme-miR-14-3p
0.01	dme-miR-282-5p	bulgeII	GAGGGCT	X	11406893	11406899	+	X_11406893_11406899_+	1	1	1	0	dlg1	FBtr0073488|FBtr0112813|FBtr0308088|FBtr0073489|FBtr0073485|FBtr0333261|FBtr0073486|FBtr0308089|FBtr0073487|FBtr0330390|FBtr0073490|FBtr0112812|FBtr0333262|FBtr0301289	11406177|11406177|11406177|11406177|11406177|11406177|11406177|11406177|11406177|11406300|11406177|11406177|11406177|11406177	11407751|11409776|11407985|11407751|11407751|11408338|11407751|11408338|11407751|11407751|11407751|11409776|11409776|11407751	X	+	11406837	11406918	3'utr	dlg1	FlyBase	G60526.1	ACACCCACTTATATAGGTTAAGATCCGATTATAAAAACATAGAGAAGAGCGAAAATGAGGGCTTTCTGGAGTTCGTTAAGCG	31	11406892	0.963504158	7	30	156	1	1.531478917	0.382352941	0.096774194	0.176470588	31	0	0	34	X:11406837-11406918	7	dlg1	FBtr0073488|FBtr0308088|FBtr0073489|FBtr0073486|FBtr0330390|FBtr0073490|FBtr0112813|FBtr0073485|FBtr0333261|FBtr0308089|FBtr0073487|FBtr0112812|FBtr0333262|FBtr0301289	11406177|11406177|11406177|11406177|11406300|11406177|11406177|11406177|11406177|11406177|11406177|11406177|11406177|11406177	11407751|11407985|11407751|11407751|11407751|11407751|11409776|11407751|11408338|11408338|11407751|11409776|11409776|11407751	GAGGGCT	bulgeII	dme-miR-282-5p
0.01	dme-miR-996-3p,dme-miR-279-3p	bulgeII	CTAAGTC	X	11837000	11837006	+	X_11837000_11837006_+	0.999999715	1	1.00E+00	2.12E-07	rudhira	FBtr0305605	11835262	11837460	X	+	11836968	11837031	3'utr	rudhira	FlyBase	G60814.1	TGTTTCGATTTTCAGCAACAAATTTTAGCCATCTAAGTCTACGGATATGATTTCGCATATATAC	13	11837018	0.987329857	5	11	94	0.866666667	1.113943352	0	0.153846154	0.266666667	13	2	0	13	X:11836968-11837031	7	rudhira	FBtr0305605	11835262	11837460	CTAAGTC	bulgeII	dme-miR-996-3p,dme-miR-279-3p
0.01	dme-miR-33-5p	bulgeII	AATTGCA	X	11864860	11864866	-	X_11864860_11864866_-	1	1	1	0	CG2025	FBtr0073601	11864649	11865104	X	-	11864825	11864894	3'utr	CG2025	FlyBase	G66822.1	TTGAAGCATGGAGACACCGTATATGTTCAATTGCACTGGACATTCGTACTGATTTAATACAAATACGCGA	18	11864842	0.707654905	7	17	135	0.956521739	1.342422681	0.217391304	0.277777778	0.434782609	18	1	0	22	X:11864825-11864894	7	CG2025	FBtr0073601	11864649	11865104	AATTGCA	bulgeII	dme-miR-33-5p
0.01	dme-miR-11-3p,dme-miR-308-3p	bulgeII	TGTTGAT	X	12775958	12775964	-	X_12775958_12775964_-	1	1	1	0	CG32647	FBtr0073702|FBtr0340412|FBtr0346126	12775494|12773579|12771842	12776672|12776672|12776672	X	-	12775915	12775991	3'utr	CG32647	FlyBase	G67069.1	TATAGCTCTATGTACCGGATCAAAAATTGTTGATTAGTGTTTAGCTAACTGAATGAGGGCAACTTCTTCTAGGAAGA	23	12775938	0.928392236	7	23	137	1	1.431363764	0.074074074	0.173913043	0.296296296	23	0	0	27	X:12775915-12775991	7	CG32647	FBtr0340412|FBtr0073702|FBtr0346126	12773579|12775494|12771842	12776672|12776672|12776672	TGTTGAT	bulgeII	dme-miR-11-3p,dme-miR-308-3p
0.01	dme-miR-283-5p	bulgeII	GATTATT	X	13079516	13079522	-	X_13079516_13079522_-	1	1	1	0	hep	FBtr0340303|FBtr0330396	13079203|13079203	13080428|13080401	X	-	13079506	13079597	3'utr	hep	FlyBase	G67100.1	TAAACATCAACTTGTATGCTGAGTGGAAGGGAAACCGACAAGAAACAACCACATTAACAATGGAATTATTGTACTGATTATTATAATTGTTT	91	13079529	0.991347451	14	84	949	0.916666667	1.694605199	0.148148148	0.142857143	0.277777778	91	8	1	99	X:13079506-13079597	7	hep	FBtr0340303|FBtr0330396	13079203|13079203	13080428|13080401	GATTATT	bulgeII	dme-miR-283-5p
0.01	dme-miR-9b-5p,dme-miR-9c-5p	bulgeII	CCAAAAG	X	13264616	13264622	-	X_13264616_13264622_-	0.999997796	1	1.00E+00	1.56E-06	HDAC4	FBtr0301298|FBtr0333331|FBtr0308576|FBtr0301299|FBtr0073798|FBtr0333332|FBtr0333334|FBtr0333333	13262887|13262685|13263753|13263753|13263753|13262887|13262887|13262887	13264981|13264981|13264981|13264981|13264981|13264981|13264981|13264981	X	-	13264591	13264685	3'utr	HDAC4	FlyBase	G67164.1	TATAGGGGAACATGTCTAAAAGAAGCAGAACAGGGCCTAAAGTTCAAAATGGTGGCTGTGCCTCCAAAAGAAGAAATAATTATAATAATTAGAAA	136	13264633	0.970814674	8	135	778	0.993506494	1.883661435	0.116883117	0.125	0.227272727	136	0	1	153	X:13264591-13264685	7	HDAC4	FBtr0301298|FBtr0308576|FBtr0073798|FBtr0333333|FBtr0333331|FBtr0301299|FBtr0333332|FBtr0333334	13262887|13263753|13263753|13262887|13262685|13263753|13262887|13262887	13264981|13264981|13264981|13264981|13264981|13264981|13264981|13264981	CCAAAAG	bulgeII	dme-miR-9b-5p,dme-miR-9c-5p
0.01	dme-miR-283-5p	bulgeII	GATTATT	X	13409094	13409100	+	X_13409094_13409100_+	1	1	1	0	GstT4	FBtr0073778	13409034	13409323	X	+	13409055	13409129	3'utr	GstT4	FlyBase	G61142.1	ATATTGTTTAGTTCCCTAAGGCAATCGACTATTTAACCAGATTATTTTTTTTTTTTTTGCGCTACAACTATTGCA	113	13409086	0.693024533	12	111	903	0.985611511	2.136720567	0.050359712	0.203539823	0.352517986	113	2	0	137	X:13409055-13409129	7	GstT4	FBtr0073778	13409034	13409323	GATTATT	bulgeII	dme-miR-283-5p
0.01	dme-miR-252-5p	bulgeII	TACCTTA	X	13590761	13590767	+	X_13590761_13590767_+	1	1	1	0	Tango13	FBtr0333723|FBtr0310433|FBtr0310432	13589952|13590373|13589952	13591760|13593224|13591760	X	+	13590733	13590784	3'utr	Tango13	FlyBase	G61162.1	GCCTTAATTAATATCTCATAACTGGATTTACCTTAATGCGGGCTGGGCGTTG	9	13590760	0.984787061	5	7	65	0.777777778	0.84509804	0.555555556	0	0	9	2	0	7	X:13590733-13590784	7	Tango13	FBtr0310432|FBtr0333723|FBtr0310433	13589952|13589952|13590373	13591760|13591760|13593224	TACCTTA	bulgeII	dme-miR-252-5p
0.01	dme-miR-965-3p	bulgeII	ACGGCTT	X	13662760	13662766	+	X_13662760_13662766_+	1	1	1	0	NFAT	FBtr0340396	13658114	13663657	X	+	13662758	13662809	stop_codon	NFAT	FlyBase	G61206.1	AAACGGCTTCAGATCAACAAATTAAACTATGTGGACTTGCTTTTTTTTTTAT	25	13662789	0.773368076	6	24	207	0.9375	1.477121255	0	0.24	0.40625	25	2	0	30	X:13662758-13662809	7	NFAT	FBtr0340396	13658114	13663657	ACGGCTT	bulgeII	dme-miR-965-3p
0.01	dme-miR-11-3p,dme-miR-308-3p	bulgeII	TGTTGAT	X	13663710	13663716	+	X_13663710_13663716_+	1	1	1	0	NFAT	FBtr0301449	13662758	13664568	X	+	13663693	13663760	3'utr	NFAT	FlyBase	G61213.1	ATTATGCATACCCTAAATGTTGATAGTTGTTATGTGTAGCGTTGTAACCTATTTACCATGCCGGAATA	8	13663719	0.98182517	7	8	62	1	1	0.1	0.25	0.4	8	0	0	10	X:13663693-13663760	7	NFAT	FBtr0301449	13662758	13664568	TGTTGAT	bulgeII	dme-miR-11-3p,dme-miR-308-3p
0.01	dme-miR-996-3p,dme-miR-279-3p	bulgeII	CTAAGTC	X	13726975	13726981	+	X_13726975_13726981_+	1	1	1	0	mus101	FBtr0073817	13726630	13727113	X	+	13726925	13727016	3'utr	mus101	FlyBase	G61237.1	GATAATTGTATTTAGTGATTTATTTCTAAAGGTGTTGTTGAAAATTAATTCTAAGTCAAAGCGCAAATTATTTTAGAATGAAATTTGACGAT	17	13726973	0.987705318	5	15	138	0.944444444	1.230448921	0.277777778	0.058823529	0.111111111	17	1	0	17	X:13726925-13727016	7	mus101	FBtr0073817	13726630	13727113	CTAAGTC	bulgeII	dme-miR-996-3p,dme-miR-279-3p
0.01	dme-miR-9b-5p,dme-miR-9c-5p	bulgeII	CCAAAAG	X	13746270	13746276	-	X_13746270_13746276_-	1	1	1	0	Pdcd4	FBtr0331712|FBtr0331711|FBtr0112981	13745575|13745575|13745575	13746775|13746775|13746775	X	-	13746242	13746293	3'utr	Pdcd4	FlyBase	G67311.1	AAGAAAGAAGAATCCAGCCAAAAGTATGCGGGGAACCACGAGCAGGAGCAAC	37	13746267	0.773829575	3	33	52	0.904761905	1.579783597	0.095238095	0.108108108	0.214285714	37	4	0	38	X:13746242-13746293	7	Pdcd4	FBtr0112981|FBtr0331712|FBtr0331711	13745575|13745575|13745575	13746775|13746775|13746775	CCAAAAG	bulgeII	dme-miR-9b-5p,dme-miR-9c-5p
0.01	dme-miR-996-3p,dme-miR-279-3p	bulgeII	CTAAGTC	X	1378601	1378607	+	X_1378601_1378607_+	1	1	1	0	AMPKalpha	FBtr0070217|FBtr0070218|FBtr0070216	1378164|1378164|1378164	1378896|1378896|1378857	X	+	1378514	1378724	3'utr	AMPKalpha	FlyBase	G57944.1	TGTTATTGAACTCGGACACCGCCAACCGCCGTTGCCGCTACGCTACCGTTACCCGCTTTGCCGTATCGATTTCCGCTTCCGGTTAGTCTAAGTCTGTAGGTTCCGCCCGGTCGGCGGGCTTCGATCCGTTTCTGTTCTGTTCTGTTTCTATTTCGATTTATGTTTATAAGCAAGTTGAGTTATTATCCAAACCGCATGTGCACGTGGATGT	79	1378614	0.980505867	28	75	528	0.954022989	1.919078092	0.16091954	0.101265823	0.183908046	79	4	0	83	X:1378514-1378724	7	AMPKalpha	FBtr0070218|FBtr0070217|FBtr0070216	1378164|1378164|1378164	1378896|1378896|1378857	CTAAGTC	bulgeII	dme-miR-996-3p,dme-miR-279-3p
0.01	dme-miR-996-3p,dme-miR-279-3p	bulgeII	CTAAGTC	X	15570766	15570772	-	X_15570766_15570772_-	1	1	1	0	CG15643	FBtr0074072|FBtr0340349	15570378|15570659	15570948|15570948	X	-	15570745	15570788	3'utr	CG15643	FlyBase	G67599.1	GTTGGCAATATTTCTACTAAGTCAGGGATCGCTTTAGGCTAGAA	5	15570777	0.980577665	2	4	33	1	0.77815125	0.166666667	0.2	0.333333333	5	0	0	6	X:15570745-15570788	7	CG15643	FBtr0340349|FBtr0074072	15570659|15570378	15570948|15570948	CTAAGTC	bulgeII	dme-miR-996-3p,dme-miR-279-3p
0.01	dme-miR-252-5p	bulgeII	TACCTTA	X	15752029	15752035	-	X_15752029_15752035_-	1	0.999999979	0.999999989	0	Graf	FBtr0340306|FBtr0074198|FBtr0340305|FBtr0345133|FBtr0074197|FBtr0340307|FBtr0074194	15751672|15751672|15751672|15751672|15751672|15751672|15751672	15752232|15752232|15752232|15752232|15752232|15752232|15752232	X	-	15752021	15752115	3'utr	Graf	FlyBase	G67687.1	GATTATGTGTACCCGTACCCATGAGGGGATTTACATGAGCTGCATTTTATTTTATGCTGGAAACCAGGAAACCACAATCTTACCTTATAAATATG	40	15752036	0.748135888	16	37	243	0.931818182	1.311753861	0.25	0.075	0.159090909	40	2	1	41	X:15752021-15752115	7	Graf	FBtr0340306|FBtr0074198|FBtr0340305|FBtr0345133|FBtr0074197|FBtr0340307|FBtr0074194	15751672|15751672|15751672|15751672|15751672|15751672|15751672	15752232|15752232|15752232|15752232|15752232|15752232|15752232	TACCTTA	bulgeII	dme-miR-252-5p
0.01	dme-bantam-3p	bulgeII	GATTCTC	X	16354940	16354946	+	X_16354940_16354946_+	1	1	1	0	sl	FBtr0074230	16354785	16356482	X	+	16354887	16354960	3'utr	sl	FlyBase	G62049.1	AAGCAATTTATCAACAACTTGTACATAAGAACATTTCATCGAACTATGAACCTGATTCTCTCACTTGTAATTTG	40	16354933	0.80939425	10	38	274	0.928571429	1.716003344	0.071428571	0.25	0.464285714	40	4	0	52	X:16354887-16354960	7	sl	FBtr0074230	16354785	16356482	GATTCTC	bulgeII	dme-bantam-3p
0.01	dme-miR-277-3p	bulgeII	GCAATTT	X	16548379	16548385	-	X_16548379_16548385_-	1	1	1	0	Arp2	FBtr0112868	16548288	16549241	X	-	16548382	16548415	3'utr	Arp2	FlyBase	G68150.2	AATTTCCTTACCTGCCTTTTCTAGTTAGTTGCAA	6	16548408	0.730932881	4	5	68	0.833333333	0.698970004	0	0	0	6	1	0	5	X:16548382-16548415	3	Arp2	FBtr0112868	16548288	16549241	GCAATTT	bulgeII	dme-miR-277-3p
0.01	dme-miR-263a-5p	bulgeII	TGCCCAT	X	1659723	1659729	+	X_1659723_1659729_+	1	1	1	0	br	FBtr0303562|FBtr0070265	1654641|1659601	1664869|1664869	X	+	1659693	1659731	3'utr	br	FlyBase	G58010.1	AGCAGCAGCCAAGACCAGCTACAAATACTTTGCCCATTG	9	1659718	0.97205643	3	9	53	1	0.954242509	0.555555556	0	0	9	0	0	9	X:1659693-1659731	7	br	FBtr0070265|FBtr0303562	1659601|1654641	1664869|1664869	TGCCCAT	bulgeII	dme-miR-263a-5p
0.01	dme-miR-11-3p,dme-miR-308-3p	bulgeII	TGTTGAT	X	16957139	16957145	-	X_16957139_16957145_-	1	1	1	0	CG9086	FBtr0308839|FBtr0346190|FBtr0074415	16956943|16956230|16956943	16957493|16957493|16957493	X	-	16957078	16957157	3'utr	CG9086	FlyBase	G68319.1	CGTTAGTAAACTTGTTGATAGTTTGAGCGGCCCAGTGCCCTCCTCTAGTTATATATATGTATGTGTATACATATATGCAT	10	16957146	0.984927168	6	10	92	1	1.113943352	0.307692308	0.3	0.461538462	10	0	0	13	X:16957078-16957157	7	CG9086	FBtr0346190|FBtr0074415|FBtr0308839	16956230|16956943|16956943	16957493|16957493|16957493	TGTTGAT	bulgeII	dme-miR-11-3p,dme-miR-308-3p
0.01	dme-miR-252-5p	bulgeII	TACCTTA	X	18376548	18376554	+	X_18376548_18376554_+	1	1	1	0	CrebB	FBtr0112879|FBtr0310341|FBtr0310340|FBtr0112878|FBtr0346093|FBtr0074557|FBtr0074555	18376050|18376050|18376050|18376050|18376050|18376050|18376050	18377864|18376817|18376817|18377864|18376817|18376817|18376817	X	+	18376453	18376594	3'utr	CrebB	FlyBase	G62639.1	AGTTTACTCGCTAACTTAACGATACTGCAGTTTACCTACGAACATGTGTTTCCGTAACCTAAGACCTTTCACCACACCCCCCCGCATGCACACCTTACCTTACCTTACCTTACCTATTGTAATTAAATTTTTTGTTTTACCT	95	18376547	0.97675469	13	93	614	0.981818182	1.73239376	0.072727273	0.126315789	0.245454545	95	1	1	108	X:18376453-18376594	7	CrebB	FBtr0310341|FBtr0074555|FBtr0112879|FBtr0310340|FBtr0112878|FBtr0346093|FBtr0074557	18376050|18376050|18376050|18376050|18376050|18376050|18376050	18376817|18376817|18377864|18376817|18377864|18376817|18376817	TACCTTA	bulgeII	dme-miR-252-5p
0.01	dme-miR-14-3p	bulgeII	AGAACTG	X	18501405	18501411	-	X_18501405_18501411_-	1	1	1	0	Wnt5	FBtr0343046	18501399	18501837	X	-	18501335	18501421	3'utr	Wnt5	FlyBase	G68721.1	ACAATTTTAAAGAACTGTTGTATTTTTTTTAATTAAGATAATATTACTGATATATAATATTAAATATATTACTGAATGGAATAAGTC	12	18501416	0.98758193	10	12	113	1	1.146128036	0	0.166666667	0.285714286	12	0	0	14	X:18501335-18501421	7	Wnt5	FBtr0343046	18501399	18501837	AGAACTG	bulgeII	dme-miR-14-3p
0.01	dme-miR-995-3p,dme-miR-998-3p	bulgeII	GGTTGCT	X	18636235	18636241	-	X_18636235_18636241_-	1	1	1	0	Rip11	FBtr0343020|FBtr0074616|FBtr0343021|FBtr0301545|FBtr0343019	18635640|18635640|18635640|18635640|18635640	18636833|18637354|18636312|18636312|18636833	X	-	18636217	18636252	3'utr	Rip11	FlyBase	G68748.1	AGATCTGCGGAGGTTGCTCCGGAAGCTGTTGGGTCG	15	18636238	0.683627989	7	14	84	0.941176471	1.204119983	0.058823529	0.133333333	0.235294118	15	1	0	16	X:18636217-18636252	7	Rip11	FBtr0074616|FBtr0343021|FBtr0301545|FBtr0343020|FBtr0343019	18635640|18635640|18635640|18635640|18635640	18637354|18636312|18636312|18636833|18636833	GGTTGCT	bulgeII	dme-miR-995-3p,dme-miR-998-3p
0.01	dme-miR-33-5p	bulgeII	AATTGCA	X	18842398	18842404	+	X_18842398_18842404_+	1	1	1	0	Pvf1	FBtr0343604|FBtr0074640|FBtr0301667	18841137|18842309|18842309	18842901|18842901|18842901	X	+	18842287	18842421	stop_codon	Pvf1	FlyBase	G62741.1	AACACCACCCTGTACAGTGTTTGAGGACAGTTGGTTCGCCACGGAGTACGAAGTAGAAACGCCAGCCTCCTAGCGGGGAATCCCCGAGTACTGAGAAGGCAATTGCCGGGGAATTGCACCGTGTACTTTATAATA	147	18842390	0.960377548	16	135	538	0.941520468	1.729704621	0.34502924	0.172413793	0.298245614	145	8	2	161	X:18842287-18842421	7	Pvf1	FBtr0343604|FBtr0074640|FBtr0301667	18841137|18842309|18842309	18842901|18842901|18842901	AATTGCA	bulgeII	dme-miR-33-5p
0.01	dme-miR-11-3p,dme-miR-308-3p	bulgeII	TGTTGAT	X	18842734	18842740	+	X_18842734_18842740_+	1	1	1	0	Pvf1	FBtr0301667|FBtr0074640|FBtr0343604	18842309|18842309|18841137	18842901|18842901|18842901	X	+	18842688	18842841	3'utr	Pvf1	FlyBase	G62742.2	ATAACTTTTTAAGCGCCTTTCACTTTGTAGCGGCTTTGTACACATTTGTTGATTTCCGTTTGTTTAAGTTTTAAGTCATCCAAAAATAGTTGTCCACAATTTAAAGACTTTCAATTATCCGCCGTACTTCATTTGTATGTAACTTTTTTTTTTT	151	18842714	0.989461135	28	149	1452	0.982857143	1.934498451	0.165714286	0.139072848	0.257142857	151	2	1	172	X:18842688-18842841	7	Pvf1	FBtr0301667|FBtr0074640|FBtr0343604	18842309|18842309|18841137	18842901|18842901|18842901	TGTTGAT	bulgeII	dme-miR-11-3p,dme-miR-308-3p
0.01	dme-miR-11-3p,dme-miR-308-3p	bulgeII	TGTTGAT	X	1927217	1927223	+	X_1927217_1927223_+	1	1	1	0	Ocrl	FBtr0070317|FBtr0332586	1927165|1927165	1927524|1927524	X	+	1927174	1927230	3'utr	Ocrl	FlyBase	G58135.1	AGCTGTGCCGCCGAATCGGAAGCGAGCGATAGATGTACTACTCTGTTGATAGTTACG	214	1927207	0.963160867	5	213	1448	0.996015936	2.397940009	0.3187251	0.135514019	0.262948207	214	1	0	250	X:1927174-1927230	7	Ocrl	FBtr0332586|FBtr0070317	1927165|1927165	1927524|1927524	TGTTGAT	bulgeII	dme-miR-11-3p,dme-miR-308-3p
0.01	dme-miR-14-3p	bulgeII	AGAACTG	X	19529846	19529852	+	X_19529846_19529852_+	1	1	1	0	CoRest	FBtr0307903|FBtr0302864|FBtr0302863|FBtr0302862|FBtr0307902|FBtr0307901	19529756|19529756|19529756|19529756|19529756|19529756	19530896|19530896|19530896|19530896|19529973|19529973	X	+	19529826	19529874	3'utr	CoRest	FlyBase	G62930.2	GTTTTGGGGGACGACGTCCAAGAACTGTGCAGCCGGCCATGCGGTTGAT	39	19529853	0.850392559	6	38	126	1	1.698970004	0.58	0.256410256	0.42	39	0	0	50	X:19529826-19529874	7	CoRest	FBtr0307903|FBtr0302862|FBtr0302864|FBtr0302863|FBtr0307902|FBtr0307901	19529756|19529756|19529756|19529756|19529756|19529756	19530896|19530896|19530896|19530896|19529973|19529973	AGAACTG	bulgeII	dme-miR-14-3p
0.01	dme-miR-965-3p	bulgeII	ACGGCTT	X	19529954	19529960	+	X_19529954_19529960_+	1	1	1	0	CoRest	FBtr0302864|FBtr0302863|FBtr0307902|FBtr0307903|FBtr0307901|FBtr0302862	19529756|19529756|19529756|19529756|19529756|19529756	19530896|19530896|19529973|19530896|19529973|19530896	X	+	19529941	19530015	3'utr	CoRest	FlyBase	G62931.1	AAAAGAAAGCATCACGGCTTTATCTAGGCTTGTAGAGATTAGTTCGTTTGTATTTGAGGTAACCTTGAGACAGTT	14	19529971	0.987418659	7	14	123	1	1.204119983	0.1875	0.142857143	0.25	14	0	0	16	X:19529941-19530015	7	CoRest	FBtr0302864|FBtr0307902|FBtr0307901|FBtr0302862|FBtr0302863|FBtr0307903	19529756|19529756|19529756|19529756|19529756|19529756	19530896|19529973|19529973|19530896|19530896|19530896	ACGGCTT	bulgeII	dme-miR-965-3p
0.01	dme-miR-275-3p,dme-miR-306-5p	bulgeII	TACCCTG	X	19687450	19687456	+	X_19687450_19687456_+	1	1	1	0	Ubqn	FBtr0340612	19686065	19687658	X	+	19687391	19687534	3'utr	Ubqn	FlyBase	G63047.1	ACTTTCGAAAAGCTTTCCTTCGCGCGCTCACCGTTTATATAAGATATGGATTCAGTGTATACCCTGTAAGTGCTACCACCACATAGCCTCGCTCGTCCGCTGTGGGATTGGCTGGTCGGCCGGCTGGCTGGCTGGCCGGCTGGC	27	19687449	0.981930927	16	25	179	0.928571429	1.414973348	0.214285714	0.037037037	0.071428571	27	2	0	26	X:19687391-19687534	7	Ubqn	FBtr0340612	19686065	19687658	TACCCTG	bulgeII	dme-miR-275-3p,dme-miR-306-5p
0.01	dme-miR-9b-5p,dme-miR-9c-5p	bulgeII	CCAAAAG	X	2045140	2045146	-	X_2045140_2045146_-	1	1	1	0	moody	FBtr0303045|FBtr0303044	2044290|2044290	2045243|2045243	X	-	2045102	2045163	stop_codon	moody	FlyBase	G64203.1	CGGCTAAGATGAAATTTCCAAAAGACTAACGCAATGCTTTAATTCCAAAATCAAAACAAAAA	16	2045121	0.837210831	7	15	89	0.941176471	1.204119983	0.235294118	0.0625	0.117647059	16	1	0	16	X:2045102-2045163	7	moody	FBtr0303045|FBtr0303044	2044290|2044290	2045243|2045243	CCAAAAG	bulgeII	dme-miR-9b-5p,dme-miR-9c-5p
0.01	dme-miR-996-3p,dme-miR-279-3p	bulgeII	CTAAGTC	X	2111813	2111819	+	X_2111813_2111819_+	0.999999999	1	1	0	csw	FBtr0333260|FBtr0070379|FBtr0070378|FBtr0070380	2111800|2111732|2111800|2111800	2115701|2115701|2113664|2113664	X	+	2111797	2111892	stop_codon	csw	FlyBase	G58234.1	CATGACAAATGAATTTCTAAGTCGCGACGCCCCCTTGACACGCCCCCTTGACACGCCCCCCTGACACCCACCTCCCTCCACACGCACACAGACCAC	33	2111811	0.999769472	8	31	150	0.975	1.591064607	0.225	0.090909091	0.25	33	1	0	39	X:2111797-2111892	7	csw	FBtr0070378|FBtr0333260|FBtr0070379|FBtr0070380	2111800|2111800|2111732|2111800	2113664|2115701|2115701|2113664	CTAAGTC	bulgeII	dme-miR-996-3p,dme-miR-279-3p
0.01	dme-miR-283-5p	bulgeII	GATTATT	X	2113456	2113462	+	X_2113456_2113462_+	1	0.999999999	1	0	csw	FBtr0070378|FBtr0070379|FBtr0333260|FBtr0070380	2111800|2111732|2111800|2111800	2113664|2115701|2115701|2113664	X	+	2113432	2113473	3'utr	csw	FlyBase	G58244.1	TAGCAGCGAAATGTAAATCAATTAGATTATTGTGCAAATTTG	5	2113461	0.9865841	3	5	42	1	0.698970004	0.4	0	0	5	0	0	5	X:2113432-2113473	7	csw	FBtr0333260|FBtr0070380|FBtr0070378|FBtr0070379	2111800|2111800|2111800|2111732	2115701|2113664|2113664|2115701	GATTATT	bulgeII	dme-miR-283-5p
0.01	dme-miR-8-3p	bulgeII	AGTTATT	X	21372464	21372470	+	X_21372464_21372470_+	1	1	1	0	bbx	FBtr0100598|FBtr0100599|FBtr0331744|FBtr0331745	21372235|21372235|21372235|21372235	21373145|21373145|21373145|21373145	X	+	21372393	21372465	3'utr	bbx	FlyBase	G63464.1	TAGATATTTAAACTATTCCCTGTTTACCTTATTATATAGTTTTTAGGAAAGCAAAAGAGCATGTCCTTAGCAG	14	21372456	0.89548451	8	11	128	0.8125	1.113943352	0.125	0.142857143	0.25	14	3	0	13	X:21372393-21372465	2	bbx	FBtr0100598|FBtr0100599|FBtr0331744|FBtr0331745	21372235|21372235|21372235|21372235	21373145|21373145|21373145|21373145	AGTTATT	bulgeII	dme-miR-8-3p
0.01	dme-miR-11-3p,dme-miR-308-3p	bulgeII	TGTTGAT	X	22447800	22447806	+	X_22447800_22447806_+	1	1	1	0	CG14621	FBtr0339557	22446988	22447808	X	+	22447750	22447825	3'utr	CG14621	FlyBase	G63514.1	GTAAAGTGTATTCAGAAAGCGTGTACGCATGTTAAATGCCAAAATAAAATTGTTGATGTATGTACATGTACATAGG	8	22447786	0.974900741	3	8	53	1	1	0.4	0.125	0.3	8	0	0	10	X:22447750-22447825	7	CG14621	FBtr0339557	22446988	22447808	TGTTGAT	bulgeII	dme-miR-11-3p,dme-miR-308-3p
0.01	dme-miR-14-3p	bulgeII	AGAACTG	X	2244816	2244822	+	X_2244816_2244822_+	1	1	1	0	fs(1)K10	FBtr0070396	2244551	2246041	X	+	2244791	2244828	3'utr	fs(1)K10	FlyBase	G58328.1	TTGTCACACGTTGCTTTTGCGACTGAGAACTGAGCTTA	5	2244814	0.955687275	2	5	41	1	0.698970004	0	0	0	5	0	0	5	X:2244791-2244828	7	fs(1)K10	FBtr0070396	2244551	2246041	AGAACTG	bulgeII	dme-miR-14-3p
0.01	dme-miR-283-5p	bulgeII	GATTATT	X	2583757	2583763	-	X_2583757_2583763_-	1	1	1	0	CG13760	FBtr0300707|FBtr0308567	2583743|2583743	2584291|2584291	X	-	2583741	2583776	3'utr	CG13760	FlyBase	G64452.1	AGAAAATAAATGAGATTATTGTTCCAAATGTGAGCC	6	2583766	0.969312862	2	6	36	1	0.903089987	0.25	0.166666667	0.375	6	0	0	8	X:2583741-2583776	7	CG13760	FBtr0300707|FBtr0308567	2583743|2583743	2584291|2584291	GATTATT	bulgeII	dme-miR-283-5p
0.01	dme-miR-2b-2-5p	bulgeII	TGAAAGA	X	2598465	2598471	+	X_2598465_2598471_+	1	1	1	0	egh	FBtr0340091|FBtr0070440|FBtr0070439	2597898|2597898|2597898	2598627|2599111|2598627	X	+	2598443	2598561	3'utr	egh	FlyBase	G58388.2	TTTTTTTTTGTATAGTCTGTAGTGAAAGAATGCGCTATATTTATATAAACGTAAATATTGTATGTACATTGTAGATTTATTATTATAATTACGATTATTTAAAAATGTGTACATTGATG	468	2598473	0.966150475	15	459	4364	0.981203008	2.018700499	0.05075188	0.113247863	0.219924812	468	6	4	522	X:2598443-2598561	7	egh	FBtr0070439|FBtr0340091|FBtr0070440	2597898|2597898|2597898	2598627|2598627|2599111	TGAAAGA	bulgeII	dme-miR-2b-2-5p
0.01	dme-miR-33-5p	bulgeII	AATTGCA	X	2676197	2676203	+	X_2676197_2676203_+	1	1	1	0	sgg	FBtr0070469	2674603	2676657	X	+	2676165	2676244	3'utr	sgg	FlyBase	G58470.1	GAAAAAAAAGAAAAAATGAGAAGAACGAAGCGAATTGCATAAGCGATATGATGAAAAATGATGAGCAAAAAACTTATATT	22	2676204	0.941001942	6	22	87	1	1.462397998	0.413793103	0.227272727	0.413793103	22	0	0	29	X:2676165-2676244	7	sgg	FBtr0070469	2674603	2676657	AATTGCA	bulgeII	dme-miR-33-5p
0.01	dme-miR-996-3p,dme-miR-279-3p	bulgeII	CTAAGTC	X	2711787	2711793	-	X_2711787_2711793_-	1	1	1	0	CG2685	FBtr0070499	2711754	2711829	X	-	2711781	2711823	3'utr	CG2685	FlyBase	G64527.1	AAAGGAGTCGCGTAGTGGTAGCTGAGTAGTCTAAGTCCTAGAT	11	2711808	0.812488221	3	11	80	1	1.041392685	0.272727273	0	0	11	0	0	11	X:2711781-2711823	7	CG2685	FBtr0070499	2711754	2711829	CTAAGTC	bulgeII	dme-miR-996-3p,dme-miR-279-3p
0.01	dme-miR-14-3p	bulgeII	AGAACTG	X	4667618	4667624	-	X_4667618_4667624_-	1	1	1	0	rap	FBtr0070687|FBtr0070686	4667288|4667288	4667992|4667992	X	-	4667590	4667656	3'utr	rap	FlyBase	G64761.1	AAGGAATAACATCAAGAGAGATGGCTGAAACAAGAACTGAAAATGAAACTAAGTCTATGGAAATTGT	29	4667632	0.871931721	5	28	77	0.972222222	1.544068044	0.388888889	0.206896552	0.361111111	29	1	0	35	X:4667590-4667656	7	rap	FBtr0070687|FBtr0070686	4667288|4667288	4667992|4667992	AGAACTG	bulgeII	dme-miR-14-3p
0.01	dme-miR-965-3p	bulgeII	ACGGCTT	X	490606	490612	+	X_490606_490612_+	1	1	1	0	CG3156	FBtr0070079	490570	490725	X	+	490587	490628	3'utr	CG3156	FlyBase	G57745.1	TTAAGATAAGTTGGACTAAACGGCTTAGAAGTGGCCCCACCG	15	490598	0.957127362	3	14	68	0.944444444	1.230448921	0.5	0.133333333	0.277777778	15	1	0	17	X:490587-490628	7	CG3156	FBtr0070079	490570	490725	ACGGCTT	bulgeII	dme-miR-965-3p
0.01	dme-miR-2b-2-5p	bulgeII	TGAAAGA	X	5075068	5075074	-	X_5075068_5075074_-	1	1	1	0	CG32767	FBtr0331757|FBtr0302119|FBtr0300995|FBtr0302118|FBtr0331758	5074993|5074993|5074993|5074993|5071025	5077136|5077136|5077136|5077136|5077136	X	-	5075021	5075093	3'utr	CG32767	FlyBase	G64825.1	TTCAGTGTAGTCTTTAAGCTGAAAGAGCATGCTTTAGCTTTAGCTTTACCCTAACATACGAAACTGCATAAGC	16	5075058	0.985926794	7	16	129	1	1.342422681	0.318181818	0.25	0.454545455	16	0	0	22	X:5075021-5075093	7	CG32767	FBtr0300995|FBtr0331758|FBtr0331757|FBtr0302119|FBtr0302118	5074993|5071025|5074993|5074993|5074993	5077136|5077136|5077136|5077136|5077136	TGAAAGA	bulgeII	dme-miR-2b-2-5p
0.01	dme-miR-9b-5p,dme-miR-9c-5p	bulgeII	CCAAAAG	X	6232089	6232095	+	X_6232089_6232095_+	1	0.999999999	0.999999999	0	CG14446	FBtr0339696|FBtr0307164|FBtr0307165|FBtr0339697	6231056|6231056|6231056|6231317	6236218|6236004|6233166|6233166	X	+	6232044	6232122	5'utr	CG14446	FlyBase	G59085.1	GTTAAGAGAAAGAGGAGAGTTTCCAAAATGTGCCGGGCACCGCTCCCAAAAGTCGCTAGAACTTAAAAACTGAATAATA	20	6232073	0.941481757	8	18	74	0.9	1.255272505	0.05	0	0	20	2	0	18	X:6232044-6232122	7	CG14446	FBtr0339696|FBtr0307165|FBtr0339697|FBtr0307164	6231056|6231056|6231317|6231056	6236218|6233166|6233166|6236004	CCAAAAG	bulgeII	dme-miR-9b-5p,dme-miR-9c-5p
0.01	dme-miR-8-3p	bulgeII	AGTTATT	X	6538453	6538459	+	X_6538453_6538459_+	1	1	1	0	dx	FBtr0070914	6537377	6538575	X	+	6538411	6538511	3'utr	dx	FlyBase	G59225.1	ATGATATGATATGATTTTACTAAGTTGTATTTAGCACTGATTAGTTATTAAAGTTCATTGCGAATATTCCACAACAAATTCCACACCATTTATGTATGCAT	116	6538441	0.99267613	15	114	1327	0.985185185	2.123851641	0.281481481	0.137931034	0.259259259	116	2	0	133	X:6538411-6538511	7	dx	FBtr0070914	6537377	6538575	AGTTATT	bulgeII	dme-miR-8-3p
0.01	dme-miR-263a-5p	bulgeII	TGCCCAT	X	6596544	6596550	+	X_6596544_6596550_+	1	1	1	0	Pat1	FBtr0331599|FBtr0331600|FBtr0070945	6595666|6595666|6595666	6596630|6596954|6596954	X	+	6596512	6596555	3'utr	Pat1	FlyBase	G59246.1	AAGATTTAAAGTTGTATAGAGTGCAAGAAGTATGCCCATTGTAT	5	6596528	0.973416598	2	5	32	1	0.77815125	0.166666667	0.2	0.333333333	5	0	0	6	X:6596512-6596555	7	Pat1	FBtr0331599|FBtr0331600|FBtr0070945	6595666|6595666|6595666	6596630|6596954|6596954	TGCCCAT	bulgeII	dme-miR-263a-5p
0.01	dme-miR-190-5p	bulgeII	CATTATC	X	6721278	6721284	-	X_6721278_6721284_-	1	1	1	0	CG3168	FBtr0340267|FBtr0070985|FBtr0340266|FBtr0070986|FBtr0340265|FBtr0340268|FBtr0070984	6720473|6720473|6720473|6720473|6720473|6720002|6720473	6721551|6721551|6721551|6721551|6721551|6721551|6721551	X	-	6721161	6721296	3'utr	CG3168	FlyBase	G65254.1	CAGAGGATCGGGCATTATCTGTGTATATATGGTATGTGTGTGCTACAATACACGATTATTTGTATCGTCAGTAATTATTTAACGATAGCGATAACGATTTTCATTGTGTGTCTAATTTTAAACGACCCTTTACCCC	24	6721279	0.987262231	13	23	206	1	1.51851394	0.272727273	0.291666667	0.484848485	24	0	0	33	X:6721161-6721296	7	CG3168	FBtr0340267|FBtr0340266|FBtr0070986|FBtr0070984|FBtr0070985|FBtr0340265|FBtr0340268	6720473|6720473|6720473|6720473|6720473|6720473|6720002	6721551|6721551|6721551|6721551|6721551|6721551|6721551	CATTATC	bulgeII	dme-miR-190-5p
0.01	dme-miR-14-3p	bulgeII	AGAACTG	X	6880231	6880237	+	X_6880231_6880237_+	1	1	1	0	CG43736	FBtr0330266|FBtr0345898|FBtr0330265|FBtr0330267|FBtr0330263|FBtr0330268	6879853|6878698|6878698|6879853|6878698|6878698	6881580|6881580|6880502|6881580|6880429|6881580	X	+	6880195	6880255	3'utr	CG43736	FlyBase	G59481.1	CAACAAACCAACAAACATTTTCAAATGAGAACTCAAAGAACTGATTACATTTTATTATCAA	186	6880239	0.960046142	10	178	885	0.959183673	2.371067862	0.065306122	0.225806452	0.412244898	186	10	0	235	X:6880195-6880255	7	CG43736	FBtr0345898|FBtr0330268|FBtr0330266|FBtr0330265|FBtr0330263|FBtr0330267	6878698|6878698|6879853|6878698|6878698|6879853	6881580|6881580|6881580|6880502|6880429|6881580	AGAACTG	bulgeII	dme-miR-14-3p
0.01	dme-miR-14-3p	bulgeII	AGAACTG	X	7083481	7083487	-	X_7083481_7083487_-	1	1	1	0	Sxl	FBtr0336727|FBtr0331263|FBtr0331262|FBtr0331259|FBtr0331257|FBtr0331250|FBtr0331249	7082919|7082919|7082919|7082919|7082919|7082919|7082919	7088697|7084527|7084527|7084527|7084527|7084527|7088697	X	-	7083464	7083508	5'utr	Sxl	FlyBase	G65337.1	AAACATTGCAATCAAGCAATCAGAACTGAATTATAAAAGTAAAAC	10	7083478	0.941826441	4	10	42	1	1.176091259	0	0.3	0.533333333	10	0	0	15	X:7083464-7083508	7	Sxl	FBtr0331249|FBtr0331262|FBtr0331259|FBtr0331263|FBtr0331257|FBtr0331250|FBtr0336727	7082919|7082919|7082919|7082919|7082919|7082919|7082919	7088697|7084527|7084527|7084527|7084527|7084527|7088697	AGAACTG	bulgeII	dme-miR-14-3p
0.01	dme-miR-11-3p,dme-miR-308-3p	bulgeII	TGTTGAT	X	7684208	7684214	-	X_7684208_7684214_-	1	1	1	0	CHES-1-like	FBtr0112946|FBtr0310287|FBtr0333203	7683456|7682336|7683456	7685914|7685914|7685914	X	-	7684179	7684229	3'utr	CHES-1-like	FlyBase	G65413.1	CGAAACTAAACTAAATGTTGATGTCAAAGAGAAACCAATTTGCTAGTTGTT	5	7684208	0.981184506	4	5	30	1	0.84509804	0	0.4	0.571428571	5	0	0	7	X:7684179-7684229	7	CHES-1-like	FBtr0112946|FBtr0310287|FBtr0333203	7683456|7682336|7683456	7685914|7685914|7685914	TGTTGAT	bulgeII	dme-miR-11-3p,dme-miR-308-3p
0.01	dme-miR-305-5p	bulgeII	GTAACAA	X	8088862	8088868	-	X_8088862_8088868_-	1	1	1	0	UbcE2H	FBtr0071112|FBtr0071114|FBtr0071113	8087542|8088007|8088007	8089308|8089308|8089308	X	-	8088861	8088894	5'utr	UbcE2H	FlyBase	G65630.1	AGATCATAGCAGATATATAGACCACAGTAACAAA	7	8088877	0.800500198	2	7	26	1	0.954242509	0	0.285714286	0.444444444	7	0	0	9	X:8088861-8088894	7	UbcE2H	FBtr0071114|FBtr0071113|FBtr0071112	8088007|8088007|8087542	8089308|8089308|8089308	GTAACAA	bulgeII	dme-miR-305-5p
0.01	dme-miR-283-5p	bulgeII	GATTATT	X	8397301	8397307	-	X_8397301_8397307_-	1	1	1	0	CG15345	FBtr0071176	8397155	8397457	X	-	8397261	8397375	3'utr	CG15345	FlyBase	G65729.1	TACTAACAAGTGCTAGCAGAAAAGTGATTTAAAATATTTAAAGAATAAGTGTAACTGCTCATGTCTGCGATTATTACTGACTTCTTTCTGTGAAACAAACTCGTAATGATGTATA	95	8397313	0.779029345	9	94	723	1	2.06069784	0.104347826	0.178947368	0.32173913	95	0	0	115	X:8397261-8397375	7	CG15345	FBtr0071176	8397155	8397457	GATTATT	bulgeII	dme-miR-283-5p
0.01	dme-miR-277-3p	bulgeII	GCAATTT	X	8688252	8688258	+	X_8688252_8688258_+	1	1	1	0	CG11284	FBtr0331730|FBtr0345984|FBtr0331729|FBtr0331731|FBtr0071222	8688176|8688176|8688176|8688176|8688176	8688760|8688760|8688760|8688760|8688760	X	+	8688162	8688365	stop_codon	CG11284	FlyBase	G59934.1	AAAGTCCAAGTTATAATGTGCTTGCCATATGACTTGGATACAATTCTACAATTCCCGCTCCCGCTGACTTTCCTTTTTCCAACCTTTCGCGCAATTTTCTCCGCCCAATCGCCTATCTAAACTATAGCTATGTGTAAACATTTATCTGTCTATGGTTGTCTGTAAGCTGCTTTTGTTATTTGCCTCATGTACATAGCGTTATAT	141	8688259	0.985070471	26	126	1021	0.887573964	1.22184875	0.100591716	0.14893617	0.289940828	141	11	8	150	X:8688162-8688365	7	CG11284	FBtr0331730|FBtr0345984|FBtr0331729|FBtr0331731|FBtr0071222	8688176|8688176|8688176|8688176|8688176	8688760|8688760|8688760|8688760|8688760	GCAATTT	bulgeII	dme-miR-277-3p
0.01	dme-miR-8-3p	bulgeII	AGTTATT	X	8716714	8716720	+	X_8716714_8716720_+	1	1	1	0	CG1785	FBtr0071250	8716709	8717065	X	+	8716685	8716741	stop_codon	CG1785	FlyBase	G59952.1	AGGCTACTGCCAATATCAAGATATAGTTCAGTTATTAGGTCTCTTTATTTTTAACGG	8	8716719	0.995229023	3	7	99	0.875	0.84509804	0.375	0	0	8	1	0	7	X:8716685-8716741	7	CG1785	FBtr0071250	8716709	8717065	AGTTATT	bulgeII	dme-miR-8-3p
0.01	dme-miR-980-3p	bulgeII	GCAAGCT	X	9092621	9092627	+	X_9092621_9092627_+	1	1	1	0	CG7033	FBtr0071289	9092395	9092826	X	+	9092614	9092668	3'utr	CG7033	FlyBase	G59994.1	TGATGTTGCAAGCTGAGCTTTTGATTCGAGGATGAGTGCTGCGATCAAACCAAAA	10	9092627	0.810526959	5	9	54	0.9	0.954242509	0.2	0	0	10	1	0	9	X:9092614-9092668	7	CG7033	FBtr0071289	9092395	9092826	GCAAGCT	bulgeII	dme-miR-980-3p
0.01	dme-miR-305-5p	bulgeII	GTAACAA	X	9173327	9173333	+	X_9173327_9173333_+	0.999999999	1	1	0	mei-P26	FBtr0333475|FBtr0333473|FBtr0333474	9170814|9170814|9170814	9175190|9189309|9189309	X	+	9173311	9173340	3'utr	mei-P26	FlyBase	G60066.1	TTATTTTTTATAGGCTGTAACAACCACATT	12	9173321	0.943285773	5	12	87	1	1.146128036	0	0.083333333	0.214285714	12	0	0	14	X:9173311-9173340	7	mei-P26	FBtr0333474|FBtr0333473|FBtr0333475	9170814|9170814|9170814	9189309|9189309|9175190	GTAACAA	bulgeII	dme-miR-305-5p
0.01	dme-miR-2b-2-5p	bulgeII	TGAAAGA	X	9623096	9623102	+	X_9623096_9623102_+	1	1	1	0	CG42797	FBtr0303710	9621666	9623243	X	+	9623027	9623139	3'utr	CG42797	FlyBase	G60196.2	TTACATGTATTTTTGGCATTAGTTAATACGGAAAGCGACGGAGATGGAGAGAGACAGAGCTAAAGGCAGTGAAAGAGACAGAGAAAGAAAGATAACGCTTTTTGAACTACTTA	152	9623096	0.946362888	11	126	441	0.921348315	1.913813852	0.224719101	0.157894737	0.280898876	152	13	1	164	X:9623027-9623139	7	CG42797	FBtr0303710	9621666	9623243	TGAAAGA	bulgeII	dme-miR-2b-2-5p
0.01	dme-miR-252-5p	bulgeII	TACCTTA	X	9669384	9669390	-	X_9669384_9669390_-	1	1	1	0	nej	FBtr0333521|FBtr0302723	9665671|9665440	9669706|9669706	X	-	9669295	9669454	3'utr	nej	FlyBase	G66149.2	AACAAATATCGCGCCTAATGTGTACTGTAGATTAAGATGACCCACCATTACAACCACTAACAAATACCTTATTATTTAAGTTTAAGACGAAAGTTGGACAGAGCATTATGATTCGATTTCCATTTTATGTCCGCGATTTAGCAAATATATAATATCATAT	62	9669361	0.823744238	25	56	420	0.876712329	1.806179974	0.136986301	0.14516129	0.273972603	62	9	0	64	X:9669295-9669454	7	nej	FBtr0302723|FBtr0333521	9665440|9665671	9669706|9669706	TACCTTA	bulgeII	dme-miR-252-5p
0.01	dme-miR-8-3p	bulgeIII	AGTAATT	2L	10256438	10256444	-	2L_10256438_10256444_-	1	1	1	0	Pten	FBtr0089901|FBtr0089905	10256317|10256317	10257117|10257117	2L	-	10256423	10256495	stop_codon	Pten	FlyBase	G9591.2	TACCTGTAATCAATGCTTATTACGGACTTATAATTCTTGGTGATTTAGCAAAGTAATTAAAATTGCTAAGTAA	157	10256451	0.768904303	13	153	1448	0.983425414	1.949390007	0.116022099	0.127388535	0.243093923	157	2	1	178	2L:10256423-10256495	7	Pten	FBtr0089901|FBtr0089905	10256317|10256317	10257117|10257117	AGTAATT	bulgeIII	dme-miR-8-3p
0.01	dme-miR-252-5p	bulgeIII	TACTTTA	2L	103973	103979	+	2L_103973_103979_+	1	1	1	0	CG11377	FBtr0078104	103762	104142	2L	+	103927	104080	stop_codon	CG11377	FlyBase	G447.1	AGAATTGTAAAAGTAACCAAAAACGCACACCTTTTGTAGCCAATTTTACTTTAATAGGTAATATTATCAATTGATATGTAATTATAAATTAGAATTTCAAAAAGCAGGGCATGACCATATTTTTTTACACGTACCACACTTAGATATTTATTTG	65	103960	0.96473516	10	64	320	0.987179487	1.886490725	0.076923077	0.169230769	0.307692308	65	1	0	77	2L:103927-104080	7	CG11377	FBtr0330636|FBtr0078104	103935|103762	104142|104142	TACTTTA	bulgeIII	dme-miR-252-5p
0.01	dme-miR-190-5p	bulgeIII	CATAATC	2L	10427948	10427954	+	2L_10427948_10427954_+	1	0.775333096	0.887666548	0.158863488	KdelR	FBtr0080023|FBtr0080021|FBtr0080022	10427808|10427808|10427808	10428632|10428159|10428159	2L	+	10427875	10428025	3'utr	KdelR	FlyBase	G3890.1	CGTCAGAGTAAACAAGCGAGCGATCCACGGCCCGTTTGACAACGCGTATTTCGTTCATATTATACAAAAGATACATAATCGAGGGGAGCGCCTAAGTTGTAATTATTTAATGAGAAATAAACCGAAAATCGAAAGTACACTATAAACTATG	37	10427971	0.972487455	18	31	185	0.860465116	1.267171728	0.069767442	0.162162162	0.279069767	37	5	1	37	2L:10427875-10428025	7	KdelR	FBtr0080023	10427808	10428632	CATAATC	bulgeIII	dme-miR-190-5p
0.01	dme-miR-252-5p	bulgeIII	TACTTTA	2L	10740629	10740635	+	2L_10740629_10740635_+	1	1	1	0	CG12299	FBtr0080113	10740097	10740762	2L	+	10740607	10740649	3'utr	CG12299	FlyBase	G3950.1	ACATTTTGTTAGTATTAAGCCCTACTTTATGCTGCTCATTTTA	29	10740635	0.956028688	5	29	284	1	1.505149978	0	0.103448276	0.1875	29	0	0	32	2L:10740607-10740649	7	CG12299	FBtr0080113	10740097	10740762	TACTTTA	bulgeIII	dme-miR-252-5p
0.01	dme-miR-317-3p	bulgeIII	GTGTTTC	2L	11996391	11996397	+	2L_11996391_11996397_+	1	1	1	0	Qtzl	FBtr0339524|FBtr0080288	11996242|11996242	11996723|11996469	2L	+	11996377	11996451	3'utr	Qtzl	FlyBase	G4156.1	GTCAATTAGGATGAGTGTTTCTAGGCTAAAAGAATTTTCCTTATCCTTCTAAATCCGATACCATATTTATGTAAC	15	11996414	0.956330228	11	14	152	0.882352941	1.176091259	0.058823529	0.133333333	0.235294118	15	2	0	15	2L:11996377-11996451	7	Qtzl	FBtr0339524|FBtr0080288	11996242|11996242	11996723|11996469	GTGTTTC	bulgeIII	dme-miR-317-3p
0.01	dme-miR-252-5p	bulgeIII	TACTTTA	2L	122695	122701	-	2L_122695_122701_-	1	1	1	0	CG3164	FBtr0078155|FBtr0078154|FBtr0078153|FBtr0100379	122622|122622|122622|122622	123128|123128|123128|123128	2L	-	122668	122710	3'utr	CG3164	FlyBase	G6327.1	TATTCAAGGTACTTTAAGACCCTTTGGAATTTTTTGTAATATT	11	122687	0.755698906	5	10	90	1	1.230448921	0	0.363636364	0.588235294	11	0	0	17	2L:122668-122710	7	CG3164	FBtr0078155|FBtr0078154|FBtr0078153|FBtr0100379	122622|122622|122622|122622	123128|123128|123128|123128	TACTTTA	bulgeIII	dme-miR-252-5p
0.01	dme-miR-277-3p	bulgeIII	GCATTTT	2L	12403546	12403552	-	2L_12403546_12403552_-	1	1	1	0	vir-1	FBtr0080390|FBtr0334761|FBtr0100125|FBtr0080389|FBtr0305263	12403268|12403268|12403268|12403268|12403268	12403580|12403580|12403580|12403580|12403580	2L	-	12403539	12403756	stop_codon	vir-1	FlyBase	G10255.1	ATATCGAGGAGAACTTTGTGCCCATTGACCTATCCAACGATATAGCCGTCAACGATTTGGCTGCCGCAGATCCCAATTTTCCCATCAATGAAGATGCCGAGTTCATTGTGCACCCAGCTGTAATCAGAACTATGCCTATGTTCGAGAAGCTTTCTTTAGGAGAGCCTGCGAAATGAGGTTTCTAAGTCTCTCCCACTAGTCTAGGCATTTTCTTTTAG	70	12403555	0.978626008	31	63	423	0.91025641	1.851258349	0.192307692	0.1	0.192307692	70	7	0	71	2L:12403539-12403756	7	vir-1	FBtr0080390|FBtr0334761|FBtr0305263|FBtr0100125|FBtr0080389	12403268|12403268|12403268|12403268|12403268	12403580|12403580|12403580|12403580|12403580	GCATTTT	bulgeIII	dme-miR-277-3p
0.01	dme-miR-8-3p	bulgeIII	AGTAATT	2L	12426976	12426982	-	2L_12426976_12426982_-	1	1	1	0	CG5446	FBtr0080388|FBtr0333093|FBtr0333094	12426898|12426898|12426629	12427225|12427225|12427225	2L	-	12426938	12426988	3'utr	CG5446	FlyBase	G10266.1	AAGTAAAGTAATTCTTTTGTGAGCAATGGCCAATAATTTTGAATTATTGCC	11	12426973	0.986215474	5	10	86	0.916666667	0.740362689	0	0.090909091	0.166666667	11	0	1	11	2L:12426938-12426988	7	CG5446	FBtr0080388|FBtr0333093|FBtr0333094	12426898|12426898|12426629	12427225|12427225|12427225	AGTAATT	bulgeIII	dme-miR-8-3p
0.01	dme-miR-252-5p	bulgeIII	TACTTTA	2L	13180582	13180588	-	2L_13180582_13180588_-	1	1	1	0	CG31849	FBtr0080490	13180396	13180988	2L	-	13180576	13180623	3'utr	CG31849	FlyBase	G10470.1	ACACACACGATCTGTATGAAAAAGCTTTTTAGACTTACTTTAAATATT	27	13180594	0.715521735	6	26	198	0.970588235	1.51851394	0.029411765	0.222222222	0.382352941	27	1	0	33	2L:13180576-13180623	7	CG31849	FBtr0080490	13180396	13180988	TACTTTA	bulgeIII	dme-miR-252-5p
0.01	dme-miR-276a-3p	bulgeIII	GTTCCCT	2L	13799253	13799259	+	2L_13799253_13799259_+	1	1	1	0	Sec71	FBtr0080537	13799144	13799674	2L	+	13799217	13799282	3'utr	Sec71	FlyBase	G4563.1	AATCCCCTCAAATCGTAGTTCATAGTGGGCCCTCTGGTTCCCTCGGCTTTGTTGTTATGTTGGCAC	25	13799254	0.986742533	8	24	210	0.967741935	1.176091259	0.193548387	0.2	0.35483871	25	0	1	30	2L:13799217-13799282	7	Sec71	FBtr0080537	13799144	13799674	GTTCCCT	bulgeIII	dme-miR-276a-3p
0.01	dme-miR-8-3p	bulgeIII	AGTAATT	2L	1380512	1380518	-	2L_1380512_1380518_-	1	1	1	0	lea	FBtr0329985|FBtr0077941	1380084|1380084	1381443|1381611	2L	-	1380504	1380549	3'utr	lea	FlyBase	G6795.1	AGTTACAGACAAGTGAATAAATTGTGCATATAGTAATTTAAACCGT	121	1380528	0.781919044	4	118	917	0.979452055	1.854306042	0.287671233	0.165289256	0.308219178	121	2	1	143	2L:1380504-1380549	7	lea	FBtr0329985|FBtr0077941	1380084|1380084	1381443|1381611	AGTAATT	bulgeIII	dme-miR-8-3p
0.01	dme-miR-995-3p,dme-miR-998-3p	bulgeIII	GGTGGCT	2L	15504022	15504028	+	2L_15504022_15504028_+	1	1	1	0	lace	FBtr0343735|FBtr0080738	15503914|15503914	15504591|15505018	2L	+	15503931	15504149	3'utr	lace	FlyBase	G4694.1	CATAGAAGTTAAGCTTGGGGAAATGGTAACCTCCCCGATTGGTAAACCAAAACTACAACACAGTCCAGATAGTGCTAAATCAATCACGAACGGTGGCTTACATTGACCAAGTTTCAGTTGCACTGGGCTTCTATTTATGACTAATTCTCTGGTTATATGCCTTAAAAGGGAAGATCACTACAGCAACAGAAACAAAACACTACAGCACATAGCTTAAAT	64	15504032	0.98263667	26	61	453	0.961038961	1.568201724	0.155844156	0.171875	0.311688312	64	2	1	74	2L:15503931-15504149	7	lace	FBtr0343735|FBtr0080738	15503914|15503914	15504591|15505018	GGTGGCT	bulgeIII	dme-miR-995-3p,dme-miR-998-3p
0.01	dme-miR-8-3p	bulgeIII	AGTAATT	2L	1612459	1612465	+	2L_1612459_1612465_+	1	1	1	0	CG14352	FBtr0077876	1612399	1612576	2L	+	1612443	1612470	3'utr	CG14352	FlyBase	G1022.1	AATGTCAGTGCTCTTCAGTAATTACTAT	6	1612456	0.812448338	2	5	40	0.714285714	0.698970004	0	0.166666667	0.285714286	6	2	0	5	2L:1612443-1612470	7	CG14352	FBtr0077876	1612399	1612576	AGTAATT	bulgeIII	dme-miR-8-3p
0.01	dme-bantam-3p	bulgeIII	GATCCTC	2L	16723696	16723702	-	2L_16723696_16723702_-	1	1	1	0	VhaSFD	FBtr0080942|FBtr0080940|FBtr0335143|FBtr0080941	16723230|16723230|16722881|16723230	16723992|16723818|16723818|16723818	2L	-	16723674	16723737	3'utr	VhaSFD	FlyBase	G11018.1	AATAAGAGTCGTAGGGGGATCTATATCTCCAGCCTGATCCTCCGCTTCTCCATCACACTTGCAA	14	16723703	0.974862988	5	14	91	1	1.146128036	0	0	0	14	0	0	14	2L:16723674-16723737	7	VhaSFD	FBtr0080940|FBtr0335143|FBtr0080941|FBtr0080942	16723230|16722881|16723230|16723230	16723818|16723818|16723818|16723992	GATCCTC	bulgeIII	dme-bantam-3p
0.01	dme-miR-11-3p,dme-miR-308-3p	bulgeIII	TGTGGAT	2L	16887378	16887384	-	2L_16887378_16887384_-	1	1	1	0	CG6115	FBtr0345447|FBtr0080959	16887107|16887123	16887461|16887461	2L	-	16887358	16887417	3'utr	CG6115	FlyBase	G11093.1	CGGAAATCGCTGCAAAAACTCAAGGACTGATGCTGTGGATCGGGGGGAGCACGAAGAAGG	320	16887387	0.953226922	7	316	1427	0.983651226	2.256477206	0.049046322	0.125	0.237057221	320	5	1	361	2L:16887358-16887417	7	CG6115	FBtr0345447|FBtr0080959	16887107|16887123	16887461|16887461	TGTGGAT	bulgeIII	dme-miR-11-3p,dme-miR-308-3p
0.01	dme-miR-252-5p	bulgeIII	TACTTTA	2L	1701816	1701822	+	2L_1701816_1701822_+	1.000000001	1.000000001	1.000000001	0	chinmo	FBtr0307047	1696148	1704682	2L	+	1701790	1701833	3'utr	chinmo	FlyBase	G1069.1	CCGCCCCAGGAAAACACTATTATGCTTACTTTACCTAAGTTATT	22	1701809	0.985677255	3	22	183	1	1.342422681	0	0	0	22	0	0	22	2L:1701790-1701833	7	chinmo	FBtr0307047	1696148	1704682	TACTTTA	bulgeIII	dme-miR-252-5p
0.01	dme-miR-252-5p	bulgeIII	TACTTTA	2L	17370338	17370344	-	2L_17370338_17370344_-	1	1	1	0	Lrch	FBtr0339797	17368740	17370818	2L	-	17370262	17370339	3'utr	Lrch	FlyBase	G11119.1	TATGACTATGATGACTATGACTAATAATGACTGTTTTAATTTAATAGATTTTATAATAATCTCCGGACTAAACATTAA	27	17370315	0.865440668	10	27	230	1	1.602059991	0.1	0.333333333	0.55	27	0	0	40	2L:17370262-17370339	2	Lrch	FBtr0339797	17368740	17370818	TACTTTA	bulgeIII	dme-miR-252-5p
0.01	dme-miR-283-5p	bulgeIII	GATAATT	2L	21281904	21281910	+	2L_21281904_21281910_+	1	1	1	0	CG8671	FBtr0081483|FBtr0081484|FBtr0330678|FBtr0114602|FBtr0330679|FBtr0346464|FBtr0330680	21281513|21281513|21281513|21281513|21281513|21281513|21281513	21282037|21282037|21282514|21282037|21282514|21282790|21282037	2L	+	21281870	21281916	3'utr	CG8671	FlyBase	G5871.2	ATATATGCATTATAAATTAATCGCAATGGATTACGATAATTAAGAAA	10	21281896	0.893544511	3	8	59	0.916666667	1.041392685	0.166666667	0.2	0.333333333	10	1	0	11	2L:21281870-21281916	7	CG8671	FBtr0330678|FBtr0081483|FBtr0114602|FBtr0330679|FBtr0346464|FBtr0330680|FBtr0081484	21281513|21281513|21281513|21281513|21281513|21281513|21281513	21282514|21282037|21282037|21282514|21282790|21282037|21282037	GATAATT	bulgeIII	dme-miR-283-5p
0.01	dme-miR-14-3p	bulgeIII	AGACCTG	2L	23162583	23162589	-	2L_23162583_23162589_-	1	1	1	0	CG12567	FBtr0300703|FBtr0113705	23161120|23161120	23162903|23162856	2L	-	23162489	23162641	5'utr	CG12567	FlyBase	G12443.2	CATCCGACGCTTGGACTATGCATTTGGCTGCAGCAGCGGTCAAACACAAAAGAGACCTGGCCTGGAAAGTGGGACAATATGGTAGGCGGTGGACTTTCAGTCGGCTTTGGTATTAAGGAAACAGCCATTAAGGAGGCTGCAGAGGAGGCATCA	57	23162584	0.945320901	15	52	178	0.971428571	1.355387658	0.085714286	0.192982456	0.342857143	57	0	2	68	2L:23162489-23162641	7	CG12567	FBtr0113705|FBtr0300703	23161120|23161120	23162856|23162903	AGACCTG	bulgeIII	dme-miR-14-3p
0.01	dme-miR-283-5p	bulgeIII	GATAATT	2L	2360347	2360353	-	2L_2360347_2360353_-	1	1	1	0	Rab5	FBtr0330669|FBtr0077798|FBtr0077795|FBtr0330668|FBtr0077797|FBtr0077793|FBtr0330670|FBtr0077794|FBtr0077796	2359564|2359564|2359564|2359564|2359140|2359564|2359564|2359564|2359140	2360468|2360468|2360468|2360468|2360468|2360468|2360468|2360468|2360468	2L	-	2360332	2360395	intron-3'utr	Rab5	FlyBase	G7031.1	AGAAAATGAAATTTCCAACGAGAGATTTGAAAAGTTTATGCTGATAATTATAAATAAAAAAATT	69	2360358	0.705093441	9	67	590	0.974683544	1.886490725	0.17721519	0.101449275	0.215189873	69	2	0	77	2L:2360332-2360395	7	Rab5	FBtr0330669|FBtr0077798|FBtr0077795|FBtr0077794|FBtr0330668|FBtr0077797|FBtr0077793|FBtr0330670|FBtr0077796	2359564|2359564|2359564|2359564|2359564|2359140|2359564|2359564|2359140	2360468|2360468|2360468|2360468|2360468|2360468|2360468|2360468|2360468	GATAATT	bulgeIII	dme-miR-283-5p
0.01	dme-miR-276a-3p	bulgeIII	GTTCCCT	2L	2580934	2580940	+	2L_2580934_2580940_+	1	1	1	0	Arpc5	FBtr0077694|FBtr0335170	2580885|2580885	2581138|2581423	2L	+	2580906	2580980	3'utr	Arpc5	FlyBase	G1259.1	AGGCGGTCATAGAGTCACTACCCCAACTGTTCCCTGCCCCATAAACCGATTCATACGCATCGCGGAGCATTTAAT	38	2580935	0.962519125	9	36	183	0.931818182	1.612783857	0.068181818	0.131578947	0.25	38	3	0	41	2L:2580906-2580980	7	Arpc5	FBtr0077694|FBtr0335170	2580885|2580885	2581138|2581423	GTTCCCT	bulgeIII	dme-miR-276a-3p
0.01	dme-miR-14-3p	bulgeIII	AGACCTG	2L	2739791	2739797	+	2L_2739791_2739797_+	1	1	1	0	CG31689	FBtr0334160|FBtr0077708|FBtr0334161|FBtr0077706|FBtr0334158|FBtr0077707|FBtr0077705|FBtr0334159	2739499|2739499|2739499|2739499|2739499|2739499|2739499|2739499	2739830|2739830|2739830|2739830|2739830|2739830|2739830|2739830	2L	+	2739753	2739817	3'utr	CG31689	FlyBase	G1279.1	ACGTGTAGTTATTTGTCTAGTTAACCTAATTGTAAGCGAGACCTGTATGAACAAACAAAATAAAC	59	2739800	0.925839077	6	58	209	1	1.826074803	0.059701493	0.118644068	0.223880597	59	0	0	67	2L:2739753-2739817	7	CG31689	FBtr0334160|FBtr0077708|FBtr0334161|FBtr0077706|FBtr0077707|FBtr0077705|FBtr0334159|FBtr0334158	2739499|2739499|2739499|2739499|2739499|2739499|2739499|2739499	2739830|2739830|2739830|2739830|2739830|2739830|2739830|2739830	AGACCTG	bulgeIII	dme-miR-14-3p
0.01	dme-miR-8-3p	bulgeIII	AGTAATT	2L	2980020	2980026	-	2L_2980020_2980026_-	1	1	1	0	Chd1	FBtr0305980|FBtr0331654|FBtr0077674	2979697|2979560|2979697	2980175|2980175|2980175	2L	-	2979964	2980069	3'utr	Chd1	FlyBase	G7171.1	ACCCGCATACAGTACGTTAAGCGTAGCTCCATACACCTGTACAAGTAATTCCTAGCAGCTAACTATACTTCTATAAATGACTATACATCCGATCGCACAGAGGGCC	21	2980038	0.965034444	14	21	120	1	1.380211242	0	0.142857143	0.25	21	0	0	24	2L:2979964-2980069	7	Chd1	FBtr0077674|FBtr0305980|FBtr0331654	2979697|2979697|2979560	2980175|2980175|2980175	AGTAATT	bulgeIII	dme-miR-8-3p
0.01	dme-miR-252-5p	bulgeIII	TACTTTA	2L	4477999	4478005	-	2L_4477999_4478005_-	1	1	1	0	dp	FBtr0332354|FBtr0332351|FBtr0332350|FBtr0332349|FBtr0332352|FBtr0332345|FBtr0332348|FBtr0305142	4477460|4477460|4477460|4477460|4477460|4477460|4477460|4477460	4479537|4479537|4479537|4479537|4479537|4479537|4479537|4479537	2L	-	4477973	4478033	3'utr	dp	FlyBase	G7506.1	ATTAAACGTAAACAAAATGTATAGTCACTACTTTAAGAAGAAAGAGAAATTTTCTTTATAG	15	4478015	0.902368574	4	13	112	0.894736842	0.929418926	0.105263158	0.2	0.368421053	15	1	1	17	2L:4477973-4478033	7	dp	FBtr0332345|FBtr0305142|FBtr0332348|FBtr0332350|FBtr0332351|FBtr0332349|FBtr0332352|FBtr0332354	4477460|4477460|4477460|4477460|4477460|4477460|4477460|4477460	4479537|4479537|4479537|4479537|4479537|4479537|4479537|4479537	TACTTTA	bulgeIII	dme-miR-252-5p
0.01	dme-bantam-3p	bulgeIII	GATCCTC	2L	5206111	5206117	+	2L_5206111_5206117_+	1	1	1	0	Msp300	FBtr0303388|FBtr0332405|FBtr0303387|FBtr0303385	5205346|5205346|5205346|5205346	5207002|5207002|5207002|5207002	2L	+	5206081	5206123	3'utr	Msp300	FlyBase	G2012.1	ATCATGACCCACATAGACCAATCGCCTGGAGATCCTCATGGCA	5	5206107	0.959969357	3	4	17	0.833333333	0.698970004	0	0.2	0.333333333	5	1	0	5	2L:5206081-5206123	7	Msp300	FBtr0303388|FBtr0332405|FBtr0303387|FBtr0303385	5205346|5205346|5205346|5205346	5207002|5207002|5207002|5207002	GATCCTC	bulgeIII	dme-bantam-3p
0.01	dme-miR-276a-3p	bulgeIII	GTTCCCT	2L	543000	543006	-	2L_543000_543006_-	1	1	1	0	Spp	FBtr0078080	542784	543240	2L	-	542902	543220	3'utr	Spp	FlyBase	G6628.1	CGAACAACATCCCCACTCGTTCCATCGTAAATGTCTTCTGCAGCTAGCCAAGCTCCCTTTCGTTTCGATATGGCTTCTCCATCTACCGCAGTCCATAGCTCATATGGACTAACACCGCTACAAAAGACGATTCACTTACTGAGTTAGTTATGTACGTTCCTTGGCCAGGCACAACAATCTTATTTAGTTCGGTTAGGTTACAATTGTAGAAAATGTTCCCTCGACTTTTTTACCGCAATCAATTTAAATATGTATTTCAAATATTTCTGTGGCTCCGCACAGGAGGCTTATATGTTTAAGAACAGTTTAGATACAAATA	301	543005	0.984016919	53	290	2282	0.964673913	2.550228353	0.152173913	0.169435216	0.320652174	301	13	0	355	2L:542902-543220	7	Spp	FBtr0078080	542784	543240	GTTCCCT	bulgeIII	dme-miR-276a-3p
0.01	dme-miR-252-5p	bulgeIII	TACTTTA	2L	7069909	7069915	-	2L_7069909_7069915_-	1	1	1	0	Pvf2	FBtr0079423	7069534	7070160	2L	-	7069898	7069946	3'utr	Pvf2	FlyBase	G8421.1	CCGATTCAAATTCATATTTGGACCAAGTGATTACTTTACAGAAAATACA	78	7069914	0.693607343	8	78	567	1	2.008600172	0.029411765	0.256410256	0.431372549	78	0	0	102	2L:7069898-7069946	7	Pvf2	FBtr0079423	7069534	7070160	TACTTTA	bulgeIII	dme-miR-252-5p
0.01	dme-miR-11-3p,dme-miR-308-3p	bulgeIII	TGTGGAT	2R	10121118	10121124	+	2R_10121118_10121124_+	1	1	1	0	dmpd	FBtr0304926|FBtr0088423	10121025|10121025	10121451|10121451	2R	+	10121084	10121146	3'utr	dmpd	FlyBase	G14585.1	AGCGTGCATGCCGTCGTTCACCTGACCCCACGGATGTGGATTAGGGAACGAGGCATGCGCCGT	6	10121119	0.774674957	5	6	28	1	0.84509804	0.571428571	0.166666667	0.285714286	6	0	0	7	2R:10121084-10121146	7	dmpd	FBtr0304926|FBtr0088423	10121025|10121025	10121451|10121451	TGTGGAT	bulgeIII	dme-miR-11-3p,dme-miR-308-3p
0.01	dme-miR-276a-3p	bulgeIII	GTTCCCT	2R	10137192	10137198	+	2R_10137192_10137198_+	1	1	1	0	gem	FBtr0089759|FBtr0346634|FBtr0339428|FBtr0089758	10137011|10137011|10137011|10137011	10137472|10137472|10137472|10137472	2R	+	10137172	10137239	3'utr	gem	FlyBase	G14610.1	AGCAAGCAGCCTCTAACCCTGTTCCCTAAAATCTTTGTTAAAGAACTAGTGCAAAATATTTAAGTTTC	59	10137218	0.919208087	6	56	351	0.973684211	1.568201724	0	0.220338983	0.394736842	59	1	1	74	2R:10137172-10137239	7	gem	FBtr0089759|FBtr0346634|FBtr0339428|FBtr0089758	10137011|10137011|10137011|10137011	10137472|10137472|10137472|10137472	GTTCCCT	bulgeIII	dme-miR-276a-3p
0.01	dme-miR-8-3p	bulgeIII	AGTAATT	2R	10616048	10616054	+	2R_10616048_10616054_+	1	1	1	0	psq	FBtr0088282|FBtr0088276|FBtr0088277|FBtr0088279|FBtr0088281|FBtr0100606|FBtr0100607|FBtr0088280|FBtr0330607|FBtr0088278|FBtr0346958|FBtr0088275	10614840|10614840|10614840|10614840|10614840|10614840|10614840|10614840|10615080|10614840|10614840|10614840	10616248|10616248|10616248|10616248|10616248|10616248|10616248|10616248|10617280|10616248|10617280|10616248	2R	+	10615953	10616085	3'utr	psq	FlyBase	G14698.1	TTGAATTTTACTGGAGGCGTCCTGAATTTTGGATTGTATATTGATTTGATTTCAACTGAATTAAGAATATAGCCAATAAATAAATGTAGAAATGAAGTAATTGCAAGGAATCAACAAATGGAATGTATTTTTG	89	10616054	0.853683447	24	88	576	0.990196078	2.004321374	0.058823529	0.112359551	0.225490196	89	1	0	101	2R:10615953-10616085	7	psq	FBtr0100606|FBtr0100607|FBtr0088282|FBtr0088276|FBtr0088277|FBtr0088280|FBtr0330607|FBtr0088278|FBtr0088279|FBtr0088281|FBtr0346958|FBtr0088275	10614840|10614840|10614840|10614840|10614840|10614840|10615080|10614840|10614840|10614840|10614840|10614840	10616248|10616248|10616248|10616248|10616248|10616248|10617280|10616248|10616248|10616248|10617280|10616248	AGTAATT	bulgeIII	dme-miR-8-3p
0.01	dme-miR-190-5p	bulgeIII	CATAATC	2R	12465440	12465446	+	2R_12465440_12465446_+	1	1	1	0	Lac	FBtr0087933	12464880	12465630	2R	+	12465389	12465442	3'utr	Lac	FlyBase	G15231.1	ACGCAAACCTATCAGCTCGACACACTATTCCCTAAATAATATCTCAACCCCCAT	10	12465432	0.805763617	5	8	38	1	1.079181246	0	0.2	0.333333333	10	0	0	12	2R:12465389-12465442	3	Lac	FBtr0087933	12464880	12465630	CATAATC	bulgeIII	dme-miR-190-5p
0.01	dme-miR-252-5p	bulgeIII	TACTTTA	2R	13176450	13176456	-	2R_13176450_13176456_-	1	1	1	0	CG17724	FBtr0310499|FBtr0339516	13176092|13176092	13177424|13177352	2R	-	13176342	13176526	3'utr	CG17724	FlyBase	G22740.1	TATATATTTTATTTGCAATCTTGTTATGCCATTCGTACACAAATAGGAATTCAAGCATAGCACCGACCCATACTTTAGACTAAATTATTTTTTTAACCCGTTCTTGTGAAACCAACGGCCCAAGAATACAGAGATACCACACACACATTAGGCTAAGCGAAACCAGGTTAAGATACTTTAAGATG	47	13176453	0.970090459	18	47	269	1	1.707570176	0.098039216	0.042553191	0.117647059	47	0	0	51	2R:13176342-13176526	7	CG17724	FBtr0310499|FBtr0339516	13176092|13176092	13177424|13177352	TACTTTA	bulgeIII	dme-miR-252-5p
0.01	dme-miR-965-3p	bulgeIII	ACGCCTT	2R	13418216	13418222	-	2R_13418216_13418222_-	1	1	1	0	CG42321	FBtr0299760|FBtr0299765|FBtr0303100|FBtr0299756	13418077|13418077|13418077|13418077	13418982|13418982|13418982|13418982	2R	-	13418176	13418230	3'utr	CG42321	FlyBase	G22819.1	AGTTTGATACGCCTTTTGTAGACTTAATAGAACAATTTTGAATGCAATTAAAACA	7	13418215	0.986478303	5	6	52	1	0.84509804	0	0	0	7	0	0	7	2R:13418176-13418230	7	CG42321	FBtr0299765|FBtr0303100|FBtr0299756|FBtr0299760	13418077|13418077|13418077|13418077	13418982|13418982|13418982|13418982	ACGCCTT	bulgeIII	dme-miR-965-3p
0.01	dme-miR-8-3p	bulgeIII	AGTAATT	2R	13946283	13946289	-	2R_13946283_13946289_-	1	1	1	0	AGO1	FBtr0087612|FBtr0087614|FBtr0305592	13943745|13945407|13943385	13947971|13947971|13947971	2R	-	13946182	13946304	3'utr	AGO1	FlyBase	G23034.2	ATGAAACGTATGCTTAGTAATTGTACTATATCGAGGACACAGTTCAAGTTAACATTATAATGAGTTGTTATTTATGCGGCGCGGGCGACGACGTTCTATCCACTCGGAATCGCCCGGGCCAAA	56	13946260	0.870147467	19	48	301	0.919354839	1.755874856	0.290322581	0.071428571	0.161290323	56	5	0	57	2R:13946182-13946304	7	AGO1	FBtr0087612|FBtr0087614|FBtr0305592	13943745|13945407|13943385	13947971|13947971|13947971	AGTAATT	bulgeIII	dme-miR-8-3p
0.01	dme-miR-277-3p	bulgeIII	GCATTTT	2R	14182084	14182090	+	2R_14182084_14182090_+	1	1	1	0	cg	FBtr0339961|FBtr0290035|FBtr0112795|FBtr0346946	14181377|14181377|14180447|14180447	14182838|14182838|14182838|14182838	2R	+	14182066	14182093	3'utr	cg	FlyBase	G15769.1	CAGAATCGCGTTGGTGCAGCATTTTTTG	6	14182090	0.892505362	3	5	35	0.857142857	0.77815125	0.428571429	0.166666667	0.285714286	6	1	0	6	2R:14182066-14182093	7	cg	FBtr0112795|FBtr0290035|FBtr0339961|FBtr0346946	14180447|14181377|14181377|14180447	14182838|14182838|14182838|14182838	GCATTTT	bulgeIII	dme-miR-277-3p
0.01	dme-miR-34-5p	bulgeIII	ACTGGCC	2R	14243510	14243516	+	2R_14243510_14243516_+	1	1	1	0	CG8494	FBtr0087535	14243257	14243655	2R	+	14243461	14243566	3'utr	CG8494	FlyBase	G15815.1	ATTAATCGTATTGCTATCCCGGCGCCTTACCAGTAATCTGATACCAACTACTGGCCAATGGTGATTTTGTATATAGTATGAGAGTGCTTTAATTGGTGTAACGATA	37	14243526	0.772165882	16	35	275	0.955555556	1.633468456	0.577777778	0.162162162	0.311111111	37	2	0	43	2R:14243461-14243566	7	CG8494	FBtr0087535	14243257	14243655	ACTGGCC	bulgeIII	dme-miR-34-5p
0.01	dme-bantam-3p	bulgeIII	GATCCTC	2R	14846173	14846179	-	2R_14846173_14846179_-	1	1	1	0	CG10209	FBtr0329883|FBtr0087462	14846062|14846062	14846330|14846417	2R	-	14846151	14846200	3'utr	CG10209	FlyBase	G23400.1	TTTGTAGTAAGTGGATGCCGTGATCCTCATGTAAATGTTCCCGTGGCAAT	26	14846180	0.809774592	4	26	159	1	1.447158031	0.25	0.038461538	0.107142857	26	0	0	28	2R:14846151-14846200	7	CG10209	FBtr0329883|FBtr0087462	14846062|14846062	14846330|14846417	GATCCTC	bulgeIII	dme-bantam-3p
0.01	dme-miR-14-3p	bulgeIII	AGACCTG	2R	17432473	17432479	-	2R_17432473_17432479_-	0.999999998	1	0.999999999	0	EDTP	FBtr0340213|FBtr0086958	17432171|17432171	17432572|17432572	2R	-	17432442	17432514	3'utr	EDTP	FlyBase	G24295.2	TAAGTGCTACGCTTTCAACCAACGACTGTATTTATAGACCTGTTAAATTGCGTTCTTTAGTATCTGTTGACGA	17	17432485	0.746202266	8	15	133	0.888888889	1.380211242	0.333333333	0.411764706	0.62962963	17	3	0	24	2R:17432442-17432514	7	EDTP	FBtr0340213|FBtr0086958	17432171|17432171	17432572|17432572	AGACCTG	bulgeIII	dme-miR-14-3p
0.01	dme-miR-33-5p	bulgeIII	AATGGCA	2R	18977074	18977080	+	2R_18977074_18977080_+	1	1	1	0	Topors	FBtr0331977|FBtr0086570	18976736|18976736	18977262|18977262	2R	+	18976977	18977145	3'utr	Topors	FlyBase	G17365.1	TCCACATCAAAAGACGCATTCAATATCCCCCTGAAGAACATCGATTGTAAATGTATTCACGTAGGTTAGCGGCATCTATAACTAACTAACTATAAACAATGGCAACTAACTTTACTATCGTAGCTTTTAAATCGTAGAATTAGCGCTGATCAATGTATGAGGAGGGTGT	50	18977076	0.97820426	11	47	316	0.965517241	1.748188027	0.051724138	0.16	0.275862069	50	2	0	56	2R:18976977-18977145	7	Topors	FBtr0331977|FBtr0086570	18976736|18976736	18977262|18977262	AATGGCA	bulgeIII	dme-miR-33-5p
0.01	dme-miR-305-5p	bulgeIII	GTACCAA	2R	19367380	19367386	-	2R_19367380_19367386_-	1	1	1	0	CG9416	FBtr0086555|FBtr0334008	19367246|19367246	19367478|19367478	2R	-	19367286	19367393	3'utr	CG9416	FlyBase	G25019.1	ATGGAGTGTACCAATTTTACCTAATCCAACGAACAAAGTGTCGATAAGCATGGCACGTCCTAAATTGTATTAGTATTTACGATTAGAACACTGTAGTTACTACTTTGT	21	19367378	0.959281365	12	21	138	1	1.414973348	0.307692308	0.238095238	0.384615385	21	0	0	26	2R:19367286-19367393	7	CG9416	FBtr0086555|FBtr0334008	19367246|19367246	19367478|19367478	GTACCAA	bulgeIII	dme-miR-305-5p
0.01	dme-miR-970-3p	bulgeIII	CTTAATG	2R	19430354	19430360	+	2R_19430354_19430360_+	1	1	1	0	CalpA	FBtr0112869|FBtr0340532|FBtr0086529	19430298|19430298|19430298	19430564|19430564|19430564	2R	+	19430314	19430402	3'utr	CalpA	FlyBase	G17551.1	AGCTAGCAAATCAACTCGAACAAATATTTACATGGAATCTCTTAATGGCTATATCCAATATTTTTCTTTATATAGTACAAAACAAACTT	17	19430346	0.837969411	10	16	124	0.954545455	1.322219295	0.136363636	0.235294118	0.409090909	17	1	0	21	2R:19430314-19430402	7	CalpA	FBtr0086529|FBtr0112869|FBtr0340532	19430298|19430298|19430298	19430564|19430564|19430564	CTTAATG	bulgeIII	dme-miR-970-3p
0.01	dme-miR-277-3p	bulgeIII	GCATTTT	2R	19673070	19673076	+	2R_19673070_19673076_+	1	1	1	0	isopeptidase-T-3	FBtr0086473|FBtr0330247|FBtr0086474	19672808|19672808|19672808	19673477|19673477|19673175	2R	+	19673022	19673090	3'utr	isopeptidase-T-3	FlyBase	G17658.1	AAGAGCACGCGGCTGCACTCTACAAACGCTTACCGATCAGTACGAATTGCATTTTATACATACATATAC	70	19673058	0.938364935	6	68	371	0.967032967	1.944482672	0.241758242	0.257142857	0.428571429	70	3	0	88	2R:19673022-19673090	7	isopeptidase-T-3	FBtr0086473|FBtr0330247|FBtr0086474	19672808|19672808|19672808	19673477|19673477|19673175	GCATTTT	bulgeIII	dme-miR-277-3p
0.01	dme-miR-252-5p	bulgeIII	TACTTTA	2R	21149239	21149245	-	2R_21149239_21149245_-	1	1	1	0	CG30389	FBtr0071632|FBtr0310423|FBtr0071633|FBtr0330235	21148731|21148263|21148731|21148731	21149340|21149340|21149340|21149340	2R	-	21149238	21149283	stop_codon	CG30389	FlyBase	G25409.1	TCGCACATGCATCTGCGACGACAAGTTTGAGATTATTATACTTTAT	65	21149257	0.780796593	3	63	489	0.958333333	1.537819095	0.347222222	0.107692308	0.194444444	65	2	1	69	2R:21149238-21149283	7	CG30389	FBtr0071632|FBtr0071633|FBtr0310423|FBtr0330235	21148731|21148731|21148263|21148731	21149340|21149340|21149340|21149340	TACTTTA	bulgeIII	dme-miR-252-5p
0.01	dme-miR-317-3p	bulgeIII	GTGTTTC	2R	21285356	21285362	+	2R_21285356_21285362_+	1	1	1	0	MFS16	FBtr0342884|FBtr0071591|FBtr0071589|FBtr0071590	21285225|21285225|21285225|21285225	21285679|21285679|21285679|21285679	2R	+	21285342	21285381	3'utr	MFS16	FlyBase	G17955.1	GAGAGCATATCAGAGTGTTTCTGATCCTAGTTTTACCCAT	11	21285374	0.989960915	2	9	78	0.833333333	0.698970004	0.083333333	0.090909091	0.166666667	11	1	1	10	2R:21285342-21285381	7	MFS16	FBtr0071591|FBtr0342884|FBtr0071589|FBtr0071590	21285225|21285225|21285225|21285225	21285679|21285679|21285679|21285679	GTGTTTC	bulgeIII	dme-miR-317-3p
0.01	dme-miR-277-3p	bulgeIII	GCATTTT	2R	21690301	21690307	-	2R_21690301_21690307_-	1	1	1	0	CG42497	FBtr0300626	21690213	21690840	2R	-	21690227	21690357	3'utr	CG42497	FlyBase	G25589.1	TGTCTAGTTAACCTGGCACCCATTAACCCACATTTCCGCTTAACCAATGTGCATTTTTGAAGCGCTACGATTGTTAGAGGTACATGTACAAAACACCCCGTTGTAGAGAATAAACCACAGATTTATGTGTG	64	21690286	0.98294984	19	58	442	0.925	1.568201724	0.1625	0.171875	0.3375	64	5	1	74	2R:21690227-21690357	7	CG42497	FBtr0300626	21690213	21690840	GCATTTT	bulgeIII	dme-miR-277-3p
0.01	dme-miR-252-5p	bulgeIII	TACTTTA	2R	22105859	22105865	+	2R_22105859_22105865_+	1	1	1	0	CG6613	FBtr0071758	22105788	22105963	2R	+	22105838	22105934	3'utr	CG6613	FlyBase	G18277.1	CACGTAACCAAGAAAAGGCTTTACTTTACATTTAAGCTAGGGTTAAGATAAAAATTGTTATGGCTTAAAAGCATTTACACTTACTCAAATATATAGC	86	22105859	0.74486072	12	81	558	0.962962963	2.017033339	0.027777778	0.197674419	0.361111111	86	4	0	104	2R:22105838-22105934	7	CG6613	FBtr0071758	22105788	22105963	TACTTTA	bulgeIII	dme-miR-252-5p
0.01	dme-miR-252-5p	bulgeIII	TACTTTA	2R	22938894	22938900	+	2R_22938894_22938900_+	1	1	1	0	CG9849	FBtr0302895|FBtr0071951	22938783|22938783	22939025|22939025	2R	+	22938824	22938909	3'utr	CG9849	FlyBase	G18495.1	AGAGACACACACGATCTGAAACCAAAGTGCATACTCGTAGGCTGAGACGTCGAGACCGCAACTGAGACTATACTTTAGAGTACCAA	242	22938886	0.959608132	11	237	1054	0.977695167	2.419955748	0.063197026	0.099173554	0.189591078	242	6	0	263	2R:22938824-22938909	7	CG9849	FBtr0071951|FBtr0302895	22938783|22938783	22939025|22939025	TACTTTA	bulgeIII	dme-miR-252-5p
0.01	dme-miR-970-3p	bulgeIII	CTTAATG	2R	23520074	23520080	-	2R_23520074_23520080_-	1	1	1	0	RabX1	FBtr0072120	23519837	23520357	2R	-	23520023	23520182	3'utr	RabX1	FlyBase	G25993.1	TTGGCTTGAAGCTATGTATTAGATCACTGATTAGGCTAGATCCAGGATCCCCTCGATCCACTGACAAGGCGCTGCGACAACCGCTTCATCATAATCTTAGTTCTTAATGACAGCTGTGTACAGCAATTGCCGCGTGCATATTATGACTTTATACACTCGT	64	23520075	0.849084846	21	58	456	0.9	1.556302501	0.2	0.203125	0.3625	64	7	1	72	2R:23520023-23520182	7	RabX1	FBtr0072120	23519837	23520357	CTTAATG	bulgeIII	dme-miR-970-3p
0.01	dme-miR-14-3p	bulgeIII	AGACCTG	2R	23876877	23876883	+	2R_23876877_23876883_+	1	1	1	0	ken	FBtr0072129	23876776	23877442	2R	+	23876657	23876928	stop_codon	ken	FlyBase	G18667.1	TACGGAGAACCGGTACAGCTGCTGCTTCTGCTCCATGTGCTTCGAGTCGGTACAGGAGCTCGTCCGTCACCTGTCCGGCCACCACAATAACCTGCTGCTGACAAAGAATCTGCGCGAATAGTGTCCCGGGCATCGGCAACCGCATAATCCGAGAGTATCCCATCTGTCCGATCCGATCCAAGTCGATCCGAGGTGATTCGCCGGACGGACAATTGCAAAGAGACCTGAATTTTAAATAGTAGCAGTAGCAGATTTAATTGCCTATTGTATAA	284	23876886	0.891365903	38	264	1475	0.92816092	1.554960013	0.16954023	0.183098592	0.333333333	284	17	8	323	2R:23876657-23876928	7	ken	FBtr0072129	23876776	23877442	AGACCTG	bulgeIII	dme-miR-14-3p
0.01	dme-miR-252-5p	bulgeIII	TACTTTA	2R	23942083	23942089	+	2R_23942083_23942089_+	1	1	1	0	Tal	FBtr0072141	23942013	23942114	2R	+	23942063	23942091	3'utr	Tal	FlyBase	G18711.1	TGAAAAAGACAATGATTTTATACTTTAAT	6	23942076	0.975254404	4	6	37	1	0.77815125	0	0	0	6	0	0	6	2R:23942063-23942091	7	Tal	FBtr0072141	23942013	23942114	TACTTTA	bulgeIII	dme-miR-252-5p
0.01	dme-miR-8-3p	bulgeIII	AGTAATT	2R	24027968	24027974	-	2R_24027968_24027974_-	1	1	1	0	HSPC300	FBtr0343346	24027715	24028014	2R	-	24027910	24028022	stop_codon	HSPC300	FlyBase	G26240.1	TAACGTAAACGCTGCCCACAACCTTATACTAAGCTTTGTACATTTATAAGTAATTAAAATACTGATTTAATATTTAATATCTTTTGATTCGCAATGTGAATTGCCGTGACATT	19	24027994	0.814564407	13	18	160	0.956521739	1.041392685	0.086956522	0.157894737	0.304347826	19	0	1	22	2R:24027910-24028022	7	HSPC300	FBtr0343346	24027715	24028014	AGTAATT	bulgeIII	dme-miR-8-3p
0.01	dme-miR-33-5p	bulgeIII	AATGGCA	2R	24195242	24195248	+	2R_24195242_24195248_+	1	1	1	0	ocm	FBtr0343436|FBtr0303783|FBtr0072260	24195132|24195132|24195132	24195290|24195290|24195290	2R	+	24195180	24195256	3'utr	ocm	FlyBase	G18922.1	GTAATCTGTTTAGTTATATCTAGAAATAGACTTGTCTGTTATTATGATTTTCAGCCATGCGAAATGGCATTCTATTA	87	24195224	0.912865544	11	80	850	0.931372549	1.977723605	0.147058824	0.149425287	0.274509804	87	7	0	95	2R:24195180-24195256	7	ocm	FBtr0303783|FBtr0072260|FBtr0343436	24195132|24195132|24195132	24195290|24195290|24195290	AATGGCA	bulgeIII	dme-miR-33-5p
0.01	dme-miR-252-5p	bulgeIII	TACTTTA	2R	24312548	24312554	+	2R_24312548_24312554_+	1	1	1	0	betaTub60D	FBtr0072270|FBtr0343443	24312146|24312146	24313099|24313099	2R	+	24312520	24312569	3'utr	betaTub60D	FlyBase	G18980.1	CGGCACTTGTCACCTCCTCTGCGCTATATACTTTATACTATACTATACTA	14	24312550	0.659217497	10	14	126	1	1.146128036	0	0	0	14	0	0	14	2R:24312520-24312569	7	betaTub60D	FBtr0072270|FBtr0343443	24312146|24312146	24313099|24313099	TACTTTA	bulgeIII	dme-miR-252-5p
0.01	dme-miR-190-5p	bulgeIII	CATAATC	2R	24312949	24312955	+	2R_24312949_24312955_+	1	1	1	0	betaTub60D	FBtr0072270|FBtr0343443	24312146|24312146	24313099|24313099	2R	+	24312926	24313070	3'utr	betaTub60D	FlyBase	G18984.1	AAAAGCATCTGCAATTGTATTTACATAATCTTAGGGCACAATCTATTCACTTTGTATTCGTGTGCAGTACTTCTCTTGTAGTTTTATATGGATAAAAACATTTGTACCCAATAAATAACTAATAATAATGGCAAACATTTTTGAC	61	24312940	0.890466309	18	55	552	0.917808219	1.525044807	0.164383562	0.131147541	0.273972603	61	5	1	67	2R:24312926-24313070	7	betaTub60D	FBtr0072270|FBtr0343443	24312146|24312146	24313099|24313099	CATAATC	bulgeIII	dme-miR-190-5p
0.01	dme-miR-283-5p	bulgeIII	GATAATT	2R	6755526	6755532	+	2R_6755526_6755532_+	1	1	1	0	Eb1	FBtr0332939|FBtr0086129|FBtr0300285|FBtr0086130|FBtr0086127|FBtr0086131	6755234|6755234|6755234|6755234|6755234|6755234	6756300|6756037|6756037|6756037|6756037|6756037	2R	+	6755499	6755561	3'utr	Eb1	FlyBase	G13387.1	TTTTTTTCGATTCAAAATTGTACCCACGATAATTTTGCTGATGTTGCCGATGTGTGTGAACCA	11	6755548	0.985291447	7	10	85	0.928571429	1.113943352	0	0.181818182	0.357142857	11	1	0	13	2R:6755499-6755561	7	Eb1	FBtr0086130|FBtr0332939|FBtr0086129|FBtr0300285|FBtr0086127|FBtr0086131	6755234|6755234|6755234|6755234|6755234|6755234	6756037|6756300|6756037|6756037|6756037|6756037	GATAATT	bulgeIII	dme-miR-283-5p
0.01	dme-miR-283-5p	bulgeIII	GATAATT	2R	6818074	6818080	+	2R_6818074_6818080_+	1	1	1	0	koi	FBtr0335514|FBtr0335513|FBtr0335512	6817004|6817004|6817004	6818199|6818199|6818199	2R	+	6818016	6818150	3'utr	koi	FlyBase	G13420.1	AAGTTTTCCTTACTTGTCGTATACGTAATATGTCTAAAGAGTGAACCCAAAAATAGTTGATAATTAAAAATATAGTTTTCTCTTGTTTCTATAAGTTTACTTAATTGGCTAAGTTTGTATCTACTTCCTGCGTTC	9	6818069	0.987388744	9	9	94	1	1	0.5	0.111111111	0.2	9	0	0	10	2R:6818016-6818150	7	koi	FBtr0335512|FBtr0335514|FBtr0335513	6817004|6817004|6817004	6818199|6818199|6818199	GATAATT	bulgeIII	dme-miR-283-5p
0.01	dme-miR-184-3p	bulgeIII	CCGTTCC	2R	7809659	7809665	+	2R_7809659_7809665_+	1	1	1	0	sax	FBtr0088832|FBtr0088833|FBtr0308825	7809418|7809418|7809418	7810067|7810067|7810067	2R	+	7809469	7809786	3'utr	sax	FlyBase	G13673.1	AGGTAGTCTAAGATTCATTCATTGACATACCCTGCATTTCACACTATTAGTTCGTAGGTATATTATTCAAAGCTAAGCCAAGATCCTGCGTGTTGAAGCAAACTAATCCAAGTACAAGACCCTTGGGAGCTTATAGTTATATAGAAGACTTTAACATATTTACTTTATGTTTGGATTGACTTTATCGTTTCCGTTCCACCGTGAGCCTAGCCTGAAAAGGGTGCCTTTGAAATTGCCTTAAGTTAAAGTTAGCATCGACTCTAATGTATGTTCTTGGGATATCATCCTGTAAAGTTGTCATTTCACTATTTACCATTA	304	7809657	0.988428222	45	290	2672	0.945054945	1.934498451	0.31043956	0.174342105	0.31043956	304	17	3	344	2R:7809469-7809786	7	sax	FBtr0088832|FBtr0088833|FBtr0308825	7809418|7809418|7809418	7810067|7810067|7810067	CCGTTCC	bulgeIII	dme-miR-184-3p
0.01	dme-miR-184-3p	bulgeIII	CCGTTCC	2R	7974432	7974438	-	2R_7974432_7974438_-	1	1	1	0	ACC	FBtr0088872|FBtr0088871|FBtr0339124|FBtr0113053|FBtr0339125|FBtr0339123	7974113|7974113|7974113|7974113|7974113|7974113	7974486|7974486|7974486|7974486|7974486|7974486	2R	-	7974325	7974460	3'utr	ACC	FlyBase	G20872.2	TAGGCCCTCTATTTCATCCTTCCCGTTCCCGCCCTTCACCACATTTCTCAGTCCCGCTTTGCGCTTGTAAGATATCGCAAGGCGTGCATGATGTGCATTTTGTTTAGTTAAATTTGTTTAAAAGTAATTAGCGTAA	293	7974435	0.79093836	27	285	2052	0.976470588	2.220108088	0.035294118	0.139931741	0.258823529	293	7	1	332	2R:7974325-7974460	7	ACC	FBtr0088872|FBtr0088871|FBtr0339124|FBtr0339123|FBtr0113053|FBtr0339125	7974113|7974113|7974113|7974113|7974113|7974113	7974486|7974486|7974486|7974486|7974486|7974486	CCGTTCC	bulgeIII	dme-miR-184-3p
0.01	dme-miR-980-3p	bulgeIII	GCAGGCT	2R	8102382	8102388	-	2R_8102382_8102388_-	1	1	1	0	Cul4	FBtr0088821|FBtr0301355	8102258|8102258	8102810|8102810	2R	-	8102369	8102408	3'utr	Cul4	FlyBase	G20939.1	TAACAATAGAAGTGACATTTGCAGGCTAATTTTCTAAAGG	14	8102389	0.915364288	4	14	96	1	1.204119983	0.3125	0.142857143	0.25	14	0	0	16	2R:8102369-8102408	7	Cul4	FBtr0301355|FBtr0088821	8102258|8102258	8102810|8102810	GCAGGCT	bulgeIII	dme-miR-980-3p
0.01	dme-miR-970-3p	bulgeIII	CTTAATG	2R	9124785	9124791	-	2R_9124785_9124791_-	1	1	1	0	CG18659	FBtr0306381|FBtr0306382|FBtr0339371	9123302|9123302|9123302	9127111|9125499|9127111	2R	-	9124750	9124858	5'utr	CG18659	FlyBase	G21200.1	CTCGTCATCGGCGACCTCATCCTCCTCGGGCGCATCGTTTGTGACGGCGGCGTCGACGTTCTCGCATCTTAATGTGTCTGATCCGCCCATTCCGACACCGCGGGCCAAG	28	9124769	0.965826935	12	28	145	1	1.531478917	0.147058824	0.178571429	0.323529412	28	0	0	34	2R:9124750-9124858	7	CG18659	FBtr0306381|FBtr0306382|FBtr0339371	9123302|9123302|9123302	9127111|9125499|9127111	CTTAATG	bulgeIII	dme-miR-970-3p
0.01	dme-miR-995-3p,dme-miR-998-3p	bulgeIII	GGTGGCT	2R	9288885	9288891	+	2R_9288885_9288891_+	1	1	1	0	CG1968	FBtr0088596	9287961	9289026	2R	+	9288875	9288980	3'utr	CG1968	FlyBase	G14321.1	CGCCGGAGCAGGTGGCTCACATCCTGACCTCCACTTAGTGGATTGGGTATTCCAATTTCTATTGTGCATTACTATAATTTATATGTATTTATATGTGGGGAAGTTT	18	9288897	0.960674435	8	16	118	0.875	0.720159303	0.041666667	0.222222222	0.416666667	18	0	3	21	2R:9288875-9288980	7	CG1968	FBtr0088596	9287961	9289026	GGTGGCT	bulgeIII	dme-miR-995-3p,dme-miR-998-3p
0.01	dme-miR-11-3p,dme-miR-308-3p	bulgeIII	TGTGGAT	2R	9433822	9433828	+	2R_9433822_9433828_+	1	1	1	0	Pdk	FBtr0306807	9433272	9433952	2R	+	9433750	9433863	3'utr	Pdk	FlyBase	G14340.1	TATATACACGACAAACATTTATACTCTGAAGTAAACTGATGTTTTGAAACATTTACGAAATTAGCTTTAATTTGTGGATTTTAATTAGGCTAAAGCCCGAACTGCATGCAATGT	27	9433834	0.972947757	13	27	167	1	1.531478917	0.235294118	0.259259259	0.411764706	27	0	0	34	2R:9433750-9433863	7	Pdk	FBtr0306807	9433272	9433952	TGTGGAT	bulgeIII	dme-miR-11-3p,dme-miR-308-3p
0.01	dme-miR-34-5p	bulgeIII	ACTGGCC	3L	11798588	11798594	+	3L_11798588_11798594_+	1	1	1	0	Klp68D	FBtr0076030|FBtr0332129	11798415|11798415	11798875|11798875	3L	+	11798564	11798599	3'utr	Klp68D	FlyBase	G29678.2	CTTTTGTTTTAAGTCATCTCATGCACTGGCCCTAGA	9	11798584	0.764557546	5	9	48	1	0.954242509	0	0	0	9	0	0	9	3L:11798564-11798599	7	Klp68D	FBtr0076030|FBtr0332129	11798415|11798415	11798875|11798875	ACTGGCC	bulgeIII	dme-miR-34-5p
0.01	dme-miR-970-3p	bulgeIII	CTTAATG	3L	12269603	12269609	+	3L_12269603_12269609_+	1	1	1	0	CG32100	FBtr0076006	12269199	12269803	3L	+	12269578	12269705	3'utr	CG32100	FlyBase	G29742.1	AGAGCCGGATCCAATTGTTTATGTACTTAATGCATTTGATTTTGTGATTTTAATCTTTTCGTAAGACTCGAAACTGGTACCAATTTAGCAAGTAAGCTCCAGCCAGTGTTCAATGCTCACCGTAGCCC	16	12269599	0.99013347	9	16	160	1	1.342422681	0.090909091	0.25	0.454545455	16	0	0	22	3L:12269578-12269705	7	CG32100	FBtr0076006	12269199	12269803	CTTAATG	bulgeIII	dme-miR-970-3p
0.01	dme-miR-283-5p	bulgeIII	GATAATT	3L	13020159	13020165	-	3L_13020159_13020165_-	1	1	1	0	AdenoK	FBtr0075896|FBtr0346531|FBtr0075895	13019980|13019713|13019980	13020289|13020289|13020289	3L	-	13020160	13020202	3'utr	AdenoK	FlyBase	G36606.1	AAGTAAATGAGAGTGACTAAAAGATTTTGTTAACACTGATAAT	27	13020175	0.662619382	6	26	215	0.971428571	1.531478917	0.257142857	0.222222222	0.4	27	1	0	34	3L:13020160-13020202	5	AdenoK	FBtr0075895|FBtr0075896|FBtr0346531	13019980|13019980|13019713	13020289|13020289|13020289	GATAATT	bulgeIII	dme-miR-283-5p
0.01	dme-miR-11-3p,dme-miR-308-3p	bulgeIII	TGTGGAT	3L	13278434	13278440	+	3L_13278434_13278440_+	1	1	1	0	caps	FBtr0305480|FBtr0075833|FBtr0346864|FBtr0075832	13278030|13277310|13278123|13277310	13279642|13279642|13279642|13279642	3L	+	13278376	13278451	3'utr	caps	FlyBase	G29945.1	AAGCGCAGGAAAATCGCAGGTGTATATAAGAAAATCTTGCGCACAATTTGGCGGACGGTGTGGATTGGGCAAAAAA	47	13278422	0.971047912	8	44	254	0.952380952	1.77815125	0.333333333	0.212765957	0.412698413	47	3	0	60	3L:13278376-13278451	7	caps	FBtr0075833|FBtr0346864|FBtr0305480|FBtr0075832	13277310|13278123|13278030|13277310	13279642|13279642|13279642|13279642	TGTGGAT	bulgeIII	dme-miR-11-3p,dme-miR-308-3p
0.01	dme-miR-34-5p	bulgeIII	ACTGGCC	3L	14030025	14030031	-	3L_14030025_14030031_-	1	1	1	0	endos	FBtr0304673|FBtr0075782|FBtr0333053|FBtr0333052|FBtr0075783|FBtr0304674	14029823|14029823|14029823|14029577|14029823|14029823	14030246|14030246|14030246|14030246|14030246|14030246	3L	-	14029848	14030044	3'utr	endos	FlyBase	G36717.1	AATCGCCATCCGCACTGGCCAATCAATCTCAAGATCAACTCATCAGTCCATCTCTCAGGCCGGGGAAGCGAAGATGGCGAGCCGAGCAGCGCGAAATTTATTGCAACAGTTATATATATCTCTATCTTTGTAACATTAAACTAACTTACCCTCGTCGTACATAGTTGTAAGTATTACGAGCATAATAAATTTAAGTT	69	14030022	0.98068962	21	64	454	0.949367089	1.574031268	0.101265823	0.115942029	0.227848101	69	3	1	75	3L:14029848-14030044	7	endos	FBtr0075783|FBtr0304673|FBtr0075782|FBtr0333053|FBtr0304674|FBtr0333052	14029823|14029823|14029823|14029823|14029823|14029577	14030246|14030246|14030246|14030246|14030246|14030246	ACTGGCC	bulgeIII	dme-miR-34-5p
0.01	dme-miR-184-3p	bulgeIII	CCGTTCC	3L	14030180	14030186	-	3L_14030180_14030186_-	1	1	1	0	endos	FBtr0333052|FBtr0304674|FBtr0075783|FBtr0075782|FBtr0304673|FBtr0333053	14029577|14029823|14029823|14029823|14029823|14029823	14030246|14030246|14030246|14030246|14030246|14030246	3L	-	14030080	14030306	stop_codon	endos	FlyBase	G36719.1	GTGCCGGCGCGCAAGACTTCGATCATCCAACCCTGTAACAAGTTCCCGGCGACGAGCTAATTTACTCACCACTCAACACTCACCTCTACTGTATCCACAACCTCAAGTGCAGCCAGTTCTCCGTTCCCCACTTCAAATGCTCTATACCTAATTTTAATGAAAAACCTAATGCTAAGATGGCTGCTGCCGGATTGTGCGGGCATTTCGCGACAGTTTAAACTGAAATT	88	14030169	0.975305488	26	83	523	0.948979592	1.968482949	0.153061224	0.113636364	0.204081633	88	5	0	93	3L:14030080-14030306	7	endos	FBtr0333052|FBtr0304674|FBtr0075783|FBtr0075782|FBtr0304673|FBtr0333053	14029577|14029823|14029823|14029823|14029823|14029823	14030246|14030246|14030246|14030246|14030246|14030246	CCGTTCC	bulgeIII	dme-miR-184-3p
0.01	dme-miR-277-3p	bulgeIII	GCATTTT	3L	15560918	15560924	+	3L_15560918_15560924_+	1	1	1	0	AGO2	FBtr0331933|FBtr0075559|FBtr0075560	15560730|15560730|15560730	15561042|15561042|15561042	3L	+	15560895	15560975	3'utr	AGO2	FlyBase	G30522.1	ACATTTTTATCAATTTGTTTGTGGCATTTTAGGACATCAATATGGTTGGAAAGCTTATAATGGAGTTAATAGAGCGCTCCT	6	15560940	0.986788454	5	6	58	1	0.903089987	0.375	0.333333333	0.5	6	0	0	8	3L:15560895-15560975	7	AGO2	FBtr0331933|FBtr0075559|FBtr0075560	15560730|15560730|15560730	15561042|15561042|15561042	GCATTTT	bulgeIII	dme-miR-277-3p
0.01	dme-miR-305-5p	bulgeIII	GTACCAA	3L	15608283	15608289	+	3L_15608283_15608289_+	1	1	1	0	RhoGAP71E	FBtr0303510|FBtr0290065|FBtr0075569|FBtr0332092|FBtr0332093	15606675|15606679|15607124|15604842|15607124	15609125|15609125|15609125|15609125|15609125	3L	+	15608237	15608373	3'utr	RhoGAP71E	FlyBase	G30612.1	TCTATAGAATCTGATTTAGCGAATCCTCGACGACTAGTTACTAATAGTACCAATCCAAGTATGGTCTCCAGATGGTCCCAAAGGACCCTCTCCAGATTGATTTCCACTGCCCCGCCACTAGAGTTCTGTTTCCCCTT	36	15608298	0.976321462	12	35	226	0.955555556	1.633468456	0.133333333	0.222222222	0.377777778	36	2	0	43	3L:15608237-15608373	7	RhoGAP71E	FBtr0303510|FBtr0290065|FBtr0332093|FBtr0075569|FBtr0332092	15606675|15606679|15607124|15607124|15604842	15609125|15609125|15609125|15609125|15609125	GTACCAA	bulgeIII	dme-miR-305-5p
0.01	dme-miR-252-5p	bulgeIII	TACTTTA	3L	15623274	15623280	+	3L_15623274_15623280_+	1	1	1	0	CG7372	FBtr0075570	15623010	15624130	3L	+	15623194	15623334	3'utr	CG7372	FlyBase	G30625.1	GATCTAATTTTGAGGATACGGTTAGCCGAGAATTATTCAACGTTGTGAAGGACATAAAGCCGACAAGAACAAGAAAAGACTACTTTATAAAAGAAATAATGATATTTGATATGAAGAAATCAAGCAAGAGACTGCAATGAG	25	15623277	0.989834989	10	23	108	0.935483871	1.462397998	0.387096774	0.2	0.35483871	25	2	0	29	3L:15623194-15623334	7	CG7372	FBtr0075570	15623010	15624130	TACTTTA	bulgeIII	dme-miR-252-5p
0.01	dme-miR-970-3p	bulgeIII	CTTAATG	3L	15819672	15819678	-	3L_15819672_15819678_-	1	1	1	0	DCP2	FBtr0304975	15818732	15821444	3L	-	15819614	15819675	3'utr	DCP2	FlyBase	G37007.1	AATGAGCTGCAAATCTGTTTTAAACACTTCTCTCCTTATTTGGATTTGGATTATACTTCATT	12	15819662	0.954452978	3	12	111	1	1.176091259	0.333333333	0.25	0.4	12	0	0	15	3L:15819614-15819675	4	DCP2	FBtr0304975	15818732	15821444	CTTAATG	bulgeIII	dme-miR-970-3p
0.01	dme-miR-252-5p	bulgeIII	TACTTTA	3L	1601048	1601054	-	3L_1601048_1601054_-	1	1	1	0	CG12104	FBtr0072825|FBtr0333360|FBtr0344803	1600940|1600724|1600940	1601267|1601267|1601267	3L	-	1601007	1601082	3'utr	CG12104	FlyBase	G33390.1	AAATGAATGCGGAACGCGCTTTGTATGATACTTTAATTGTAGAAAATAGCTAATAGATAACATGTAGAACGGAAGA	39	1601061	0.982908885	11	37	266	0.955555556	1.33243846	0.155555556	0.153846154	0.266666667	39	1	1	43	3L:1601007-1601082	7	CG12104	FBtr0072825|FBtr0333360|FBtr0344803	1600940|1600724|1600940	1601267|1601267|1601267	TACTTTA	bulgeIII	dme-miR-252-5p
0.01	dme-miR-283-5p	bulgeIII	GATAATT	3L	16613452	16613458	-	3L_16613452_16613458_-	1	1	1	0	Mo25	FBtr0075358	16613216	16614149	3L	-	16613404	16613498	3'utr	Mo25	FlyBase	G37362.1	GAAAACTAAATACTGCATAAAAATAATAATAATTCATAGTGATAATTGTCTGTGCATCCTTCGGCATGGACTCTACTATATATACACTGATATAT	16	16613453	0.993852154	10	12	137	0.75	0.77815125	0.125	0	0	16	3	1	12	3L:16613404-16613498	7	Mo25	FBtr0075358	16613216	16614149	GATAATT	bulgeIII	dme-miR-283-5p
0.01	dme-miR-277-3p	bulgeIII	GCATTTT	3L	19094993	19094999	-	3L_19094993_19094999_-	0.969452262	1	0.984726131	0.021600486	CG11577	FBtr0075034	19094888	19095476	3L	-	19094888	19095032	3'utr	CG11577	FlyBase	G38067.1	ATGCCATGTCCATGTCAATAAATGAGATTTTGCGCATTTTCTAGGAACCTACGGCACTGAATGGAAGAGAGTTATCCTTAAATACATGTACATTTTATAACTAACATTTAGTATTTACGATTAAATATAGATTATCTGTGCATAC	45	19094971	0.96277849	13	41	214	0.962264151	1.40654018	0.132075472	0.155555556	0.283018868	45	1	1	51	3L:19094888-19095032	7	CG11577	FBtr0075034	19094888	19095476	GCATTTT	bulgeIII	dme-miR-277-3p
0.01	dme-miR-190-5p	bulgeIII	CATAATC	3L	19262658	19262664	-	3L_19262658_19262664_-	1	1	1	0	Max	FBtr0345391|FBtr0075018	19262230|19262524	19262875|19262875	3L	-	19262542	19262672	3'utr	Max	FlyBase	G38104.1	CCGATAATCATAATCATCATTAGCTGTAAGCCCAAAATGTAACCCACCCAATCGACCTTAATTTGTATGCGTGCGTCTTTTCTACTTTCAACAAATTGTCACTCTGTGCGCAAAGAATAAAGTAAACTAGT	33	19262653	0.976903271	16	29	215	0.925	1.267171728	0.125	0.181818182	0.325	33	2	1	37	3L:19262542-19262672	7	Max	FBtr0345391|FBtr0075018	19262230|19262524	19262875|19262875	CATAATC	bulgeIII	dme-miR-190-5p
0.01	dme-miR-252-5p	bulgeIII	TACTTTA	3L	20470314	20470320	-	3L_20470314_20470320_-	1	1	1	0	CG32428	FBtr0300452	20470021	20470894	3L	-	20470232	20470326	3'utr	CG32428	FlyBase	G38698.1	AAGGTATACTTTACCATTAGTTCAAATCGTTATCAACATATGCTTTAGGTATATTGATGACTTAGTAGCTTAAGACCGCGGTGAGTGCTTATATC	42	20470310	0.955248835	11	38	373	0.914893617	1.33243846	0.021276596	0.071428571	0.170212766	42	3	1	43	3L:20470232-20470326	7	CG32428	FBtr0300452	20470021	20470894	TACTTTA	bulgeIII	dme-miR-252-5p
0.01	dme-miR-8-3p	bulgeIII	AGTAATT	3L	22874184	22874190	-	3L_22874184_22874190_-	1	1	1	0	Chro	FBtr0332053|FBtr0078570|FBtr0078568|FBtr0346095|FBtr0078569	22873700|22873700|22873700|22873700|22873700	22874601|22874601|22874601|22874601|22874601	3L	-	22874143	22874290	3'utr	Chro	FlyBase	G39377.1	TTATCGTGGGAGTCAAGCAGTTTTACGATAATTATCACTGCAGTCAAGGTGAGAGATTCCGCCAGCGTTAAAAGCCTTCATCGATGTTCTCATCATATTTAGTAATTTCCTCAAGCACAAACAAAACATGCATTTATCGGGGTCCCAT	44	22874206	0.987648193	12	40	357	0.897959184	1.342422681	0.06122449	0.113636364	0.204081633	44	4	1	44	3L:22874143-22874290	7	Chro	FBtr0346095|FBtr0078569|FBtr0332053|FBtr0078570|FBtr0078568	22873700|22873700|22873700|22873700|22873700	22874601|22874601|22874601|22874601|22874601	AGTAATT	bulgeIII	dme-miR-8-3p
0.01	dme-miR-33-5p	bulgeIII	AATGGCA	3L	2508070	2508076	-	3L_2508070_2508076_-	1	1	1	0	Spn	FBtr0345047|FBtr0304614|FBtr0304616|FBtr0345046|FBtr0304620|FBtr0304617|FBtr0304615|FBtr0304621|FBtr0304618|FBtr0304613|FBtr0304619	2508045|2505243|2508045|2508045|2506569|2508045|2508045|2508045|2508045|2508045|2505243	2508306|2508306|2508306|2508306|2508306|2509405|2508306|2508306|2508306|2508306|2508306	3L	-	2508047	2508103	5'utr	Spn	FlyBase	G33698.1	CGTACTACATTTTAACCTATCGAACCTAATGGCAACTAGACGTAATTATTCTAAAAG	222	2508074	0.876040592	10	209	932	0.945945946	1.434923575	0.084942085	0.153153153	0.274131274	222	6	8	245	3L:2508047-2508103	7	Spn	FBtr0345047|FBtr0304617|FBtr0304614|FBtr0304616|FBtr0304615|FBtr0345046|FBtr0304621|FBtr0304618|FBtr0304613|FBtr0304620|FBtr0304619	2508045|2508045|2505243|2508045|2508045|2508045|2508045|2508045|2508045|2506569|2505243	2508306|2509405|2508306|2508306|2508306|2508306|2508306|2508306|2508306|2508306|2508306	AATGGCA	bulgeIII	dme-miR-33-5p
0.01	dme-bantam-3p	bulgeIII	GATCCTC	3L	2768019	2768025	+	3L_2768019_2768025_+	1	1	1	0	Non2	FBtr0072969	2768001	2768392	3L	+	2767981	2768180	stop_codon	Non2	FlyBase	G27432.1	CAAGCCGCACTTTCTCGATTAGATCAGATCCGCCCTCCGATCCTCTCCAGATGCAAATATATGTGTATGCCTCTCCGCCAGCCTGGTTTACCAATCCCCTGTAACTTTCGGCTCCGCCTGGATTTGTTTGTTCCACAACCTTTGATTAAGATTTAGTTGACGCATGTGTTTAGCATTACCCTAATTAGGACGGGTTTGCA	51	2768009	0.975780281	22	46	322	0.916666667	1.263241435	0.166666667	0.176470588	0.3	51	3	2	55	3L:2767981-2768180	7	Non2	FBtr0072969	2768001	2768392	GATCCTC	bulgeIII	dme-bantam-3p
0.01	dme-miR-995-3p,dme-miR-998-3p	bulgeIII	GGTGGCT	3L	3129274	3129280	-	3L_3129274_3129280_-	1	1	1	0	CG11537	FBtr0113132|FBtr0073116	3128032|3128032	3129325|3129325	3L	-	3129257	3129368	stop_codon	CG11537	FlyBase	G33947.2	ACTGGCGCCGCTCATTCGCTCCGACTCGCTGGCGCAGCTGTAGTGCGCTCCATTGCCGGCGTCCTATCCACACAACTTGAACCCAGCTGGTGGCTATAGATACGTATAAGCA	92	3129281	0.937135772	12	89	462	0.981132075	2.017033339	0.226415094	0.119565217	0.235849057	92	2	0	104	3L:3129257-3129368	7	CG11537	FBtr0113133|FBtr0113132|FBtr0073117|FBtr0073116|FBtr0333894|FBtr0073115	3128664|3128032|3128830|3128032|3128830|3128830	3129325|3129325|3129325|3129325|3129325|3129325	GGTGGCT	bulgeIII	dme-miR-995-3p,dme-miR-998-3p
0.01	dme-miR-970-3p	bulgeIII	CTTAATG	3L	4173729	4173735	+	3L_4173729_4173735_+	1	1	1	0	Ero1L	FBtr0073217	4173388	4173789	3L	+	4173702	4173749	3'utr	Ero1L	FlyBase	G27975.1	TGTATCTGGAGGAGTTTGTGAGCGGAACTTAATGAGCAAGTAAACGCA	9	4173719	0.726727393	4	8	41	1	1.079181246	0.416666667	0.222222222	0.416666667	9	0	0	12	3L:4173702-4173749	7	Ero1L	FBtr0073217	4173388	4173789	CTTAATG	bulgeIII	dme-miR-970-3p
0.01	dme-miR-970-3p	bulgeIII	CTTAATG	3L	4247013	4247019	-	3L_4247013_4247019_-	1	1	1	0	ago	FBtr0073247|FBtr0073246|FBtr0073245	4246341|4246341|4246341	4247475|4247475|4247475	3L	-	4246899	4247112	3'utr	ago	FlyBase	G34295.1	ACGTTGCTTCATAGCCAAAATTCGTTTTCCACCGTAGAATAATTTCGCTTCTTAGTTTTTATTGCTATTGTGTATATGGCAAGAATCGATTACCTTAATGATAATATTATGATTATGATTACGTATTATAAAGCGCAGATTTACAACTGCAGATGCAAATAATTGTTTCGCGTCGTGTGAACCTGAGAGAGCGTTTATGAGAACAGAGCTTTAT	56	4247023	0.830070912	27	54	417	0.971014493	1.826074803	0.188405797	0.160714286	0.31884058	56	2	0	67	3L:4246899-4247112	7	ago	FBtr0073245|FBtr0073247|FBtr0073246	4246341|4246341|4246341	4247475|4247475|4247475	CTTAATG	bulgeIII	dme-miR-970-3p
0.01	dme-miR-184-3p	bulgeIII	CCGTTCC	3L	5800377	5800383	-	3L_5800377_5800383_-	1	1	1	0	S6k	FBtr0077114|FBtr0333264	5798946|5797547	5800429|5800429	3L	-	5800333	5800416	3'utr	S6k	FlyBase	G34656.1	TGCTTCCCAACCAACCAACCCATCCCATCCCGTCCGTTCCGTCGCAACCCAGCAACTGCATCATAAGCTTCCTCTCCCTACCCC	471	5800380	0.628897645	8	456	2075	0.972426471	2.121395681	0.011029412	0.133757962	0.25	471	12	3	529	3L:5800333-5800416	7	S6k	FBtr0333264|FBtr0077114	5797547|5798946	5800429|5800429	CCGTTCC	bulgeIII	dme-miR-184-3p
0.01	dme-miR-970-3p	bulgeIII	CTTAATG	3L	6198741	6198747	+	3L_6198741_6198747_+	1	1	1	0	Trn	FBtr0077001|FBtr0077002|FBtr0077000|FBtr0333059	6197720|6197720|6197720|6197720	6199596|6199596|6200385|6200385	3L	+	6198686	6198750	3'utr	Trn	FlyBase	G28358.1	AATACAAGGATAACGATAATATTGCAACTGTTACTGATACAAATTTACTGATACACTTAATGATA	14	6198720	0.984538821	7	13	97	0.941176471	0.903089987	0.058823529	0.214285714	0.352941176	14	0	1	16	3L:6198686-6198750	7	Trn	FBtr0077001|FBtr0077002|FBtr0333059|FBtr0077000	6197720|6197720|6197720|6197720	6199596|6199596|6200385|6200385	CTTAATG	bulgeIII	dme-miR-970-3p
0.01	dme-miR-33-5p	bulgeIII	AATGGCA	3L	6729870	6729876	-	3L_6729870_6729876_-	1	1	1	0	dikar	FBtr0333047|FBtr0303750	6728798|6728798	6730470|6730470	3L	-	6729781	6729920	3'utr	dikar	FlyBase	G34858.1	TTTCCTTTTGACTGCAGTTGCGCCCTGGACTTTGGCCACGCCTAAATGGCAAGTTTGTTGGTCTTTAGTTTGTAAACTTTCAGTAGTCTGTAGGTTTCAAGCCTTTGGTTAATGACAATTAATTTTAATAGCTTTAGCTA	290	6729888	0.784913141	26	285	1919	0.988919668	2.075546961	0.182825485	0.196551724	0.354570637	290	2	2	357	3L:6729781-6729920	7	dikar	FBtr0333047|FBtr0303750	6728798|6728798	6730470|6730470	AATGGCA	bulgeIII	dme-miR-33-5p
0.01	dme-miR-8-3p	bulgeIII	AGTAATT	3L	7777691	7777697	-	3L_7777691_7777697_-	1	1	1	0	CG32369	FBtr0304992	7777103	7778469	3L	-	7777663	7777716	3'utr	CG32369	FlyBase	G35104.1	TAAAAACTATATATACAAGAGTAATTAGACGAAAACTGAACTAGTAACTAGTTA	32	7777692	0.744122035	5	32	129	1	1.591064607	0	0.1875	0.333333333	32	0	0	39	3L:7777663-7777716	7	CG32369	FBtr0304992	7777103	7778469	AGTAATT	bulgeIII	dme-miR-8-3p
0.01	dme-bantam-3p	bulgeIII	GATCCTC	3L	8105820	8105826	+	3L_8105820_8105826_+	1	1	1	0	Ect4	FBtr0304994	8105751	8108836	3L	+	8105740	8105878	stop_codon	Ect4	FlyBase	G28596.1	GGCTCCAGCGTAGAGTGAGCCAAGTTATGCTAACGATTTACAGAGCTAGCCAACTCGAATATGTTCTAGGCTTAAGCAGAGATCCTCAAGTCACACTCTCTAGTACAACTCTCTCTCACTTTCTACCCCCACCCATACA	85	8105840	0.984608114	19	70	557	0.833333333	1.057991947	0.0625	0.105882353	0.208333333	85	10	6	80	3L:8105740-8105878	7	Ect4	FBtr0304994	8105751	8108836	GATCCTC	bulgeIII	dme-bantam-3p
0.01	dme-miR-996-3p,dme-miR-279-3p	bulgeIII	CTAGGTC	3L	8121450	8121456	+	3L_8121450_8121456_+	1	1	1	0	msk	FBtr0076685	8121010	8121579	3L	+	8121375	8121554	3'utr	msk	FlyBase	G28643.1	AGGACGAGAAGGTCTCATTAAATGAGATTGTGCCCACCAGCACGCCCCCGTAGAACTCCAAAAAAAAGTTGGCATCTAGGTCAGAGAATGAGAATTCAACGCAGAGCATTTCACATACATTTTCTTTATACACACATACACGTATATTCTGTACTAAATGAAGCGATATTTTTGAAAAAT	52	8121444	0.968614979	15	48	272	0.910714286	1.40654018	0.178571429	0.076923077	0.142857143	52	4	1	51	3L:8121375-8121554	7	msk	FBtr0076685	8121010	8121579	CTAGGTC	bulgeIII	dme-miR-996-3p,dme-miR-279-3p
0.01	dme-miR-252-5p	bulgeIII	TACTTTA	3L	8196711	8196717	-	3L_8196711_8196717_-	1	1	1	0	UbcE2M	FBtr0332138|FBtr0076722|FBtr0332139	8196531|8196531|8195845	8196739|8196739|8196739	3L	-	8196676	8196811	stop_codon	UbcE2M	FlyBase	G35303.1	AACAATGTAAAGAAGGCGATGCGTGGTGGCTGTGTGGGCGAGACCTACTTCGAGTGCTGTCTGCTCAAGTGATATAGGGAATCGCAAGGTCTCTTACTTTAAGCCTGTCCATACACCTCCCCCTACACCCGCTAAC	92	8196718	0.973962541	18	90	551	0.980582524	2.004321374	0.252427184	0.086956522	0.184466019	92	2	0	101	3L:8196676-8196811	7	UbcE2M	FBtr0076722|FBtr0332139|FBtr0332138	8196531|8195845|8196531	8196739|8196739|8196739	TACTTTA	bulgeIII	dme-miR-252-5p
0.01	dme-miR-190-5p	bulgeIII	CATAATC	3L	8631602	8631608	-	3L_8631602_8631608_-	1	1	1	0	Cdc6	FBtr0076647	8631507	8631882	3L	-	8631537	8631666	3'utr	Cdc6	FlyBase	G35469.1	AATTGAATCGATTCTTTTAGACTTTGTGTGTGTCATAAATCTAAGTAAATGTTGCGCCCATAATCTATTTCTAATCCGATCCGTTGACCAATAAGTTATAGAGAATCCCCTTCCTGTTAGCCCTAAGCAA	86	8631595	0.814918942	19	78	679	0.893617021	1.322219295	0.085106383	0.093023256	0.170212766	86	7	3	84	3L:8631537-8631666	7	Cdc6	FBtr0076647	8631507	8631882	CATAATC	bulgeIII	dme-miR-190-5p
0.01	dme-miR-277-3p	bulgeIII	GCATTTT	3L	9970782	9970788	+	3L_9970782_9970788_+	1	1	1	0	Dronc	FBtr0076347	9970748	9971002	3L	+	9970739	9970856	stop_codon	Dronc	FlyBase	G29393.1	TCAACGAATAGTTGCCGCCACTGGACATTTTATCATTCCGGATGCATTTTTAACCGCATTTATGTTCTTATCGTCGCATTTAGTATGTCTTTTAGATTATGTGTTCTGTGCTCGCGTG	44	9970806	0.989297246	14	41	399	0.936170213	1.643452676	0.14893617	0.045454545	0.106382979	44	3	0	44	3L:9970739-9970856	7	Dronc	FBtr0076347	9970748	9971002	GCATTTT	bulgeIII	dme-miR-277-3p
0.01	dme-miR-33-5p	bulgeIII	AATGGCA	3L	997404	997410	-	3L_997404_997410_-	1	1	1	0	trio	FBtr0072647|FBtr0072644|FBtr0072646|FBtr0072649|FBtr0072648|FBtr0072645	995980|995980|995980|997208|995980|995980	998084|998084|998084|998084|998084|998084	3L	-	997271	997449	3'utr	trio	FlyBase	G33170.1	ACTGGATTTGCTTTGCAAAACTAAAGCAGAGATTTGTGTAATGGCACTCGTTCGAGTGTGACAACTTCGTGAAATAATTTAAGCTTAACTTTAGTTTATGAATGCAATGCAAAGCTTATTTGTACTTTATAATTTACAAATAAAATATGTAAGCTTTAAACGTAATCAAAACCAGAAAC	312	997384	0.88898997	33	298	2177	0.962864721	2.258876629	0.23872679	0.153846154	0.299734748	312	13	1	363	3L:997271-997449	7	trio	FBtr0072646|FBtr0072649|FBtr0072647|FBtr0072648|FBtr0072645|FBtr0072644	995980|997208|995980|995980|995980|995980	998084|998084|998084|998084|998084|998084	AATGGCA	bulgeIII	dme-miR-33-5p
0.01	dme-miR-276a-3p	bulgeIII	GTTCCCT	3R	11560072	11560078	-	3R_11560072_11560078_-	1	1	1	0	sea	FBtr0100462|FBtr0100465|FBtr0100464|FBtr0100461	11559894|11559894|11559894|11559894	11560164|11560164|11560164|11560164	3R	-	11559961	11560111	3'utr	sea	FlyBase	G50134.1	AAACCCACTCGTGCATTTTCCTCTGTTCCCATTGTTCCCTAGTCGACTGTTGCAATAGTTTCTAGTTTTGTGACATATTCCAAGAAAGCATTTTATATACACTCTATACCCGCAATGGGTAAGTGGCTATAGAAATTATACAGCTTGTTTT	43	11560062	0.985722729	20	43	362	1	1.707570176	0.176470588	0.186046512	0.31372549	43	0	0	51	3R:11559961-11560111	7	sea	FBtr0100462|FBtr0100465|FBtr0100464|FBtr0100461	11559894|11559894|11559894|11559894	11560164|11560164|11560164|11560164	GTTCCCT	bulgeIII	dme-miR-276a-3p
0.01	dme-miR-8-3p	bulgeIII	AGTAATT	3R	11674854	11674860	+	3R_11674854_11674860_+	1	1	1	0	CG14715	FBtr0082423	11674760	11674923	3R	+	11674817	11674899	3'utr	CG14715	FlyBase	G42078.1	TAAAGTCATAAACATTTAATGCTCAAATATTTAAAGTAGTAATTTGTCTTGTTTCTGAAGTGATGCCACGCCACGACCAATAA	16	11674868	0.849321946	9	11	103	0.833333333	1.176091259	0	0.125	0.222222222	16	3	0	15	3R:11674817-11674899	7	CG14715	FBtr0082423	11674760	11674923	AGTAATT	bulgeIII	dme-miR-8-3p
0.01	dme-miR-184-3p	bulgeIII	CCGTTCC	3R	13368818	13368824	+	3R_13368818_13368824_+	1	1	1	0	Dic1	FBtr0346113	13368692	13369278	3R	+	13368687	13368893	stop_codon	Dic1	FlyBase	G42565.1	GAATTAGCCGCGATGCCAATCGATACCTTAACTAGGCAATAATTCTCCTTGGCTGGCTGGCAGATTCCCTTGAGCAATGCAACATTCCAGCAGCAATTCGTTCACCGTGTAGAACATAACTTAGCTTTAGCCCGTTCCAGTTGTTAACCAAGATGCTTTTATGCTAGCAAAATATTTGTTGTTAAGCGTTCAATGCCCGCTATCCCG	214	13368807	0.938636262	25	212	1540	0.992125984	1.924279286	0.255905512	0.135514019	0.271653543	214	0	2	252	3R:13368687-13368893	7	Dic1	FBtr0082747|FBtr0082748|FBtr0346113	13368692|13368692|13368692	13369091|13369091|13369278	CCGTTCC	bulgeIII	dme-miR-184-3p
0.01	dme-miR-277-3p	bulgeIII	GCATTTT	3R	14642868	14642874	-	3R_14642868_14642874_-	1	1	1	0	l(3)L1231	FBtr0344158	14642670	14644934	3R	-	14642836	14642890	3'utr	l(3)L1231	FlyBase	G51131.1	ATTTTGTAATTTACGTGCATTTTTGTGATCTAATTTGTGTAACTATTATAAACGA	674	14642868	0.652736499	18	646	7278	0.958041958	1.914871818	0.350815851	0.221068249	0.388111888	674	27	9	822	3R:14642836-14642890	7	l(3)L1231	FBtr0344158	14642670	14644934	GCATTTT	bulgeIII	dme-miR-277-3p
0.01	dme-miR-965-3p	bulgeIII	ACGCCTT	3R	15350284	15350290	+	3R_15350284_15350290_+	1	1	1	0	CG42726	FBtr0303074	15349502	15350391	3R	+	15350273	15350309	3'utr	CG42726	FlyBase	G43036.1	ATCCTGCGAGAACGCCTTAACTGGACTGACCACAACA	34	15350294	0.753342317	4	33	110	0.951219512	1.591064607	0	0.205882353	0.341463415	34	2	0	39	3R:15350273-15350309	7	CG42726	FBtr0303074	15349502	15350391	ACGCCTT	bulgeIII	dme-miR-965-3p
0.01	dme-miR-317-3p	bulgeIII	GTGTTTC	3R	16261396	16261402	-	3R_16261396_16261402_-	1	1	1	0	bor	FBtr0083276|FBtr0305998	16261353|16261353	16261833|16261833	3R	-	16261380	16261442	3'utr	bor	FlyBase	G51707.1	AACTTCTCGCTGGCTCTTCCACCAATTTCACTTGTCCGCAGTGTTTCCTATATGTGAGTATGA	9	16261392	0.991699553	7	8	82	0.8125	1.113943352	0	0.333333333	0.625	9	3	0	13	3R:16261380-16261442	7	bor	FBtr0083276|FBtr0305998	16261353|16261353	16261833|16261833	GTGTTTC	bulgeIII	dme-miR-317-3p
0.01	dme-miR-33-5p	bulgeIII	AATGGCA	3R	17396348	17396354	-	3R_17396348_17396354_-	1	1	1	0	Sur-8	FBtr0083447|FBtr0083448|FBtr0339531	17395197|17395197|17395197	17397335|17397335|17397176	3R	-	17396313	17396479	3'utr	Sur-8	FlyBase	G51987.2	GTTTTTTTGTGGCTCCTCCAGGCAAGCTTACATTTTTCGCAAATGTAAGGTAGTGCAGCATTTTGTATGTTAGTCTAAGCTAAAAATAACCACGTAAAGTACTAGAGCCTTCTGCACATTGGGCTAATGGCATTAAACTAGAGAAAACTAACGTTGTATACTTTATT	31	17396361	0.977549005	20	25	239	0.810810811	1	0.297297297	0.193548387	0.324324324	31	5	2	30	3R:17396313-17396479	7	Sur-8	FBtr0083447|FBtr0083448|FBtr0339531	17395197|17395197|17395197	17397335|17397335|17397176	AATGGCA	bulgeIII	dme-miR-33-5p
0.01	dme-miR-970-3p	bulgeIII	CTTAATG	3R	18750105	18750111	+	3R_18750105_18750111_+	1	1	1	0	gwl	FBtr0331352|FBtr0083674	18750003|18750003	18750360|18750360	3R	+	18750080	18750138	3'utr	gwl	FlyBase	G43817.1	ATGTAGCAATACCTAAGAGTAGACCCTTAATGTTCATCTGTTATCGTTCGTGTAGCCCT	11	18750117	0.98730071	5	11	98	1	1.146128036	0.285714286	0.272727273	0.428571429	11	0	0	14	3R:18750080-18750138	7	gwl	FBtr0331352|FBtr0083674	18750003|18750003	18750360|18750360	CTTAATG	bulgeIII	dme-miR-970-3p
0.01	dme-miR-33-5p	bulgeIII	AATGGCA	3R	20325126	20325132	-	3R_20325126_20325132_-	1	1	1	0	CG4360	FBtr0113252|FBtr0083899	20324272|20324272	20326217|20325628	3R	-	20325067	20325192	3'utr	CG4360	FlyBase	G52775.1	GCTTTTCAAAGCTTTGTAAATGAATCATCGGCGTCTTTTTAAGTTTGGTTGCTGTTTTCGAATGGCAAGGAAAATGACTACAATAAATTTAGATGTGACCTACTTTGCACAATAACCTTTTATGCC	16	20325118	0.985350791	11	15	129	0.944444444	1.230448921	0.222222222	0.0625	0.166666667	16	1	0	17	3R:20325067-20325192	7	CG4360	FBtr0113252|FBtr0083899	20324272|20324272	20326217|20325628	AATGGCA	bulgeIII	dme-miR-33-5p
0.01	dme-miR-317-3p	bulgeIII	GTGTTTC	3R	22734084	22734090	-	3R_22734084_22734090_-	1	1	1	0	Dcr-1	FBtr0084324	22734005	22734108	3R	-	22734068	22734137	stop_codon	Dcr-1	FlyBase	G53523.1	AGCAGGGCTTGATAGCCAAAAAAGACTAAGAAGTCATCGCTGCAATCGTGTTTCATTAGATTTAATGATT	18	22734086	0.920577005	8	17	146	0.95	1.278753601	0.2	0.055555556	0.15	18	1	0	19	3R:22734068-22734137	7	Dcr-1	FBtr0084324	22734005	22734108	GTGTTTC	bulgeIII	dme-miR-317-3p
0.01	dme-miR-34-5p	bulgeIII	ACTGGCC	3R	22746541	22746547	+	3R_22746541_22746547_+	1	1	1	0	HP1c	FBtr0084309	22746429	22746605	3R	+	22746493	22746565	3'utr	HP1c	FlyBase	G44813.1	TGTATAGCTATCTGAAACCACTGGGTTCGTCCAGATTCATGTGACCCAACTGGCCGGAGCGAAAGAAGTGAAT	13	22746543	0.897039219	6	12	40	0.923076923	1.079181246	0.153846154	0	0	13	1	0	12	3R:22746493-22746565	7	HP1c	FBtr0084309	22746429	22746605	ACTGGCC	bulgeIII	dme-miR-34-5p
0.01	dme-miR-33-5p	bulgeIII	AATGGCA	3R	25052726	25052732	+	3R_25052726_25052732_+	1	1	1	0	CG11791	FBtr0084762|FBtr0084763|FBtr0334504|FBtr0113283	25052634|25052634|25052634|25052634	25053074|25053074|25053074|25053074	3R	+	25052482	25052760	stop_codon	CG11791	FlyBase	G45661.1	GGACATGATGGCCTCAAGTGATAAGAGCAGCTTTAAGGGATTTCGCAAGCAATTCAGTGGACGGTTCAAGCGCCTAGTTACTCGAAAAGTGGAACACACTCCAGTGATACCTCCAGAATTGAAGCCGCAACTAAAAACAATATACGTTTACTAACTTAAGATGTAACGACAATTGCAAGCACAAGTGTTTTCCCCACTATGTACGTATGCACCTCATCGGTTGGCGTATACATATGTGTATGTAAATGGCAGGAAACATTAGTGATAGGAAAAGCAAGA	183	25052740	0.845135562	44	171	925	0.932038835	1.806179974	0.247572816	0.120218579	0.218446602	183	12	2	192	3R:25052482-25052760	7	CG11791	FBtr0113283|FBtr0084762|FBtr0084763|FBtr0334504	25052634|25052634|25052634|25052634	25053074|25053074|25053074|25053074	AATGGCA	bulgeIII	dme-miR-33-5p
0.01	dme-miR-8-3p	bulgeIII	AGTAATT	3R	25684023	25684029	-	3R_25684023_25684029_-	1	1	1	0	RpL27	FBtr0331362	25683621	25684094	3R	-	25683976	25684078	NoAnnotation			G54747.1	TTGTGGTTACTGGATTTGTCGCTCTTTTTTAAGGTTTAATAAACAAAGAAGTAATTCTGATAAAACTGACCGAAGTGGATCCTGTGCCTTCTTATTAAGTGTG	47	25684021	0.973029356	18	43	345	0.981818182	1.73239376	0.127272727	0.14893617	0.272727273	47	1	0	54	3R:25683976-25684078	7	RpL27	FBtr0331362	25683621	25684094	AGTAATT	bulgeIII	dme-miR-8-3p
0.01	dme-bantam-3p	bulgeIII	GATCCTC	3R	25887525	25887531	+	3R_25887525_25887531_+	1	1	1	0	SppL	FBtr0084911|FBtr0300819|FBtr0300820|FBtr0084910|FBtr0344118|FBtr0084909	25887365|25887365|25887365|25887365|25887365|25887365	25888071|25888230|25888071|25887564|25888071|25888230	3R	+	25887504	25887553	3'utr	SppL	FlyBase	G45919.1	AAGTTTCGTTTTAAGTTAGGTGATCCTCGTTTTCATAGTGAAATAAAAGC	35	25887524	0.842775714	5	33	345	0.98	1.389166084	0.1	0.314285714	0.52	35	0	1	49	3R:25887504-25887553	7	SppL	FBtr0084911|FBtr0300819|FBtr0300820|FBtr0084910|FBtr0344118|FBtr0084909	25887365|25887365|25887365|25887365|25887365|25887365	25888071|25888230|25888071|25887564|25888071|25888230	GATCCTC	bulgeIII	dme-bantam-3p
0.01	dme-miR-33-5p	bulgeIII	AATGGCA	3R	27065294	27065300	-	3R_27065294_27065300_-	1	1	1	0	spz	FBtr0114372|FBtr0112834	27064988|27064988	27065853|27065853	3R	-	27065164	27065479	intron-3'utr	spz	FlyBase	G54969.2	AAGTATTGTACTTAAATTCAAGAATAATGTTTCTTGTGATTCGAAGAGTCAAACTTTTCAGACTGAGACTACAACTCTAAATATGTATACAGCTTCATTGACATTATTTCCTTGTTAACTAGACCAAAAATATAAATTGTATCTCTTCTCTTTGCAGCAAGAAGTTTCACCCACCACAGAATGGCAGGCCAAACTGATCAGTGGTCATTGATTTATTCTATAATCTGCTGAATCCACACATAGACCAATGTGCATATTAATTTAGAGCTTTAAGTCGAGTCATTTTAACCATATTCGTGTCATATATTCATTTTTG	241	27065298	0.983148098	52	225	1750	0.940397351	1.550228353	0.119205298	0.178423237	0.344370861	241	11	7	284	3R:27065164-27065479	7	spz	FBtr0085145|FBtr0085146|FBtr0085138|FBtr0085140|FBtr0085139|FBtr0114372|FBtr0112834|FBtr0085137	27065086|27065086|27065086|27065086|27065086|27064988|27064988|27065086	27065853|27065853|27065853|27065853|27065853|27065853|27065853|27065853	AATGGCA	bulgeIII	dme-miR-33-5p
0.01	dme-miR-252-5p	bulgeIII	TACTTTA	3R	27598854	27598860	-	3R_27598854_27598860_-	1	1	1	0	dsd	FBtr0335247|FBtr0301390	27597561|27597759	27599034|27599034	3R	-	27598814	27598879	3'utr	dsd	FlyBase	G55229.1	GATAATCCGCAGTTATTATTACTTTAATGCATTAGACTAGTAACGAAACGAGAATGCAAGAAAGAA	14	27598848	0.956187879	6	13	60	0.928571429	1.113943352	0.071428571	0	0	14	1	0	13	3R:27598814-27598879	7	dsd	FBtr0335247|FBtr0301390	27597561|27597759	27599034|27599034	TACTTTA	bulgeIII	dme-miR-252-5p
0.01	dme-miR-283-5p	bulgeIII	GATAATT	3R	28922207	28922213	+	3R_28922207_28922213_+	0.999999505	1	1.00E+00	3.54E-07	Doa	FBtr0299744|FBtr0308598|FBtr0308600|FBtr0299743|FBtr0299749|FBtr0308599|FBtr0336461|FBtr0299753|FBtr0299742|FBtr0299751|FBtr0299747|FBtr0299748	28921741|28921741|28921741|28921741|28921741|28921741|28921741|28921741|28921741|28921741|28921741|28921741	28922772|28922772|28922772|28922772|28922772|28922772|28922772|28922772|28922772|28922772|28922772|28922772	3R	+	28922144	28922236	3'utr	Doa	FlyBase	G46526.2	TGTAAATGTCTTGCATTGTGCACACCCCAAGGTGGAGGAGACTAATTGAACCGACTGCAAACCGATAATTGGAATATACAAATGTAGTTGTAA	34	28922189	0.80609161	9	31	150	0.973684211	1.568201724	0.131578947	0.117647059	0.210526316	34	1	0	37	3R:28922144-28922236	7	Doa	FBtr0299744|FBtr0308598|FBtr0336461|FBtr0308600|FBtr0299753|FBtr0299743|FBtr0299742|FBtr0299751|FBtr0299749|FBtr0299747|FBtr0299748|FBtr0308599	28921741|28921741|28921741|28921741|28921741|28921741|28921741|28921741|28921741|28921741|28921741|28921741	28922772|28922772|28922772|28922772|28922772|28922772|28922772|28922772|28922772|28922772|28922772|28922772	GATAATT	bulgeIII	dme-miR-283-5p
0.01	dme-miR-283-5p	bulgeIII	GATAATT	3R	29109376	29109382	-	3R_29109376_29109382_-	1	1	1	0	alpha-Man-Ib	FBtr0085416	29109051	29109880	3R	-	29109362	29109407	3'utr	alpha-Man-Ib	FlyBase	G55513.1	TCGATTGTATAATATTCTGTGTACTGATAATTGTTATTTTGTAATT	24	29109390	0.643471361	6	23	257	1	1.397940009	0.08	0.041666667	0.08	24	0	0	25	3R:29109362-29109407	7	alpha-Man-Ib	FBtr0085416	29109051	29109880	GATAATT	bulgeIII	dme-miR-283-5p
0.01	dme-miR-965-3p	bulgeIII	ACGCCTT	3R	29747427	29747433	+	3R_29747427_29747433_+	1	1	1	0	IntS11	FBtr0085476	29747396	29747513	3R	+	29747421	29747483	3'utr	IntS11	FlyBase	G46805.1	AATCCCACGCCTTAATTCCATAGATAAGCACAAAGTGTAGATACCACCAATTTCTGAAAGTTT	21	29747456	0.871718264	10	20	111	0.96	1.380211242	0.08	0.19047619	0.32	21	1	0	24	3R:29747421-29747483	7	IntS11	FBtr0085476	29747396	29747513	ACGCCTT	bulgeIII	dme-miR-965-3p
0.01	dme-miR-14-3p	bulgeIII	AGACCTG	3R	30386153	30386159	-	3R_30386153_30386159_-	1	1	1	0	Fer1HCH	FBtr0085635	30385571	30386297	3R	-	30386148	30386190	5'utr	Fer1HCH	FlyBase	G55886.1	AAGGTGACCAAGTCCATCCGCAAGCTGATCCAGACCTGCGAGA	10	30386163	0.720493579	4	8	27	0.909090909	1	0.090909091	0.1	0.181818182	10	1	0	10	3R:30386148-30386190	7	Fer1HCH	FBtr0085635	30385571	30386297	AGACCTG	bulgeIII	dme-miR-14-3p
0.01	dme-miR-283-5p	bulgeIII	GATAATT	3R	31229540	31229546	+	3R_31229540_31229546_+	1	1	1	0	CG12054	FBtr0335408	31229123	31231259	3R	+	31229475	31229554	3'utr	CG12054	FlyBase	G47292.1	ATTAAACCTAATCTCAAACATATTTAAGCTGGCCTGCTTAGAAAAGCTTCTCTAAAACAGCTTTAGATAATTTTAAAATT	13	31229537	0.957037685	6	13	90	1	1.146128036	0.214285714	0.076923077	0.142857143	13	0	0	14	3R:31229475-31229554	7	CG12054	FBtr0335408	31229123	31231259	GATAATT	bulgeIII	dme-miR-283-5p
0.01	dme-miR-277-3p	bulgeIII	GCATTTT	3R	31456648	31456654	+	3R_31456648_31456654_+	1	1	1	0	Gprk2	FBtr0334555|FBtr0085788	31456465|31456465	31456776|31457873	3R	+	31456614	31456672	3'utr	Gprk2	FlyBase	G47357.1	TACATCGGTTTATCCTTCAGTTGACGCGCAAGAAGCATTTTTGAAATTGTACTTTTACA	9	31456654	0.707698896	6	9	65	1	1.113943352	0.153846154	0.333333333	0.538461538	9	0	0	13	3R:31456614-31456672	7	Gprk2	FBtr0334555|FBtr0085788	31456465|31456465	31456776|31457873	GCATTTT	bulgeIII	dme-miR-277-3p
0.01	dme-miR-277-3p	bulgeIII	GCATTTT	3R	31457425	31457431	+	3R_31457425_31457431_+	0.99387493	1	0.996937465	0.0043311	Gprk2	FBtr0085788	31456465	31457873	3R	+	31457354	31457427	3'utr	Gprk2	FlyBase	G47363.1	TGCTAACTAATGCAAATTCATTGAGATATCGATGTCAGCTAGCGTCTAAGTTTTGTGTAATAGTAGCGTAGGCA	17	31457406	0.989192782	10	16	144	0.947368421	1.255272505	0.052631579	0.117647059	0.210526316	17	1	0	18	3R:31457354-31457427	3	Gprk2	FBtr0085788	31456465	31457873	GCATTTT	bulgeIII	dme-miR-277-3p
0.01	dme-miR-34-5p	bulgeIII	ACTGGCC	3R	4910023	4910029	+	3R_4910023_4910029_+	1	1	1	0	Gnf1	FBtr0078837|FBtr0100159	4909925|4909925	4910081|4910081	3R	+	4909987	4910055	3'utr	Gnf1	FlyBase	G40118.1	AAGTAGTTTTTGTTTAAAATCTCATGAATGGCCGGCACTGGCCGACACTGTTTATACTGCTGAAAATAT	15	4910013	0.876231488	6	14	109	0.9375	1.176091259	0.125	0.066666667	0.125	15	1	0	15	3R:4909987-4910055	7	Gnf1	FBtr0078837|FBtr0100159	4909925|4909925	4910081|4910081	ACTGGCC	bulgeIII	dme-miR-34-5p
0.01	dme-miR-283-5p	bulgeIII	GATAATT	3R	5579608	5579614	-	3R_5579608_5579614_-	1	1	1	0	CG2926	FBtr0078752|FBtr0336762	5579299|5579299	5580143|5584787	3R	-	5579604	5579682	3'utr	CG2926	FlyBase	G48282.1	GTCGGATGAGCGCACTAACCAATTGTAAGTAGTTAAGCGAAGGCAAACCCAATTCGTATTTTACCTCTGATAATTTAAA	12	5579614	0.980890976	7	9	66	0.857142857	0.77815125	0.571428571	0.166666667	0.285714286	12	1	1	12	3R:5579604-5579682	7	CG2926	FBtr0078752|FBtr0336762	5579299|5579299	5580143|5584787	GATAATT	bulgeIII	dme-miR-283-5p
0.01	dme-miR-980-3p	bulgeIII	GCAGGCT	3R	7494611	7494617	-	3R_7494611_7494617_-	1	1	1	0	alpha-Est9	FBtr0302355|FBtr0302354	7493919|7494095	7495070|7495070	3R	-	7494583	7494651	3'utr	alpha-Est9	FlyBase	G48709.1	TACTATATCTTATCGGATCGAATCTGTAGTCTAAGCAGGCTGTTCGTATATAGTCATGATGCCGCACGA	7	7494609	0.978314872	4	6	46	1	1	0.2	0.428571429	0.6	7	0	0	10	3R:7494583-7494651	7	alpha-Est9	FBtr0302354|FBtr0302355	7494095|7493919	7495070|7495070	GCAGGCT	bulgeIII	dme-miR-980-3p
0.01	dme-miR-970-3p	bulgeIII	CTTAATG	3R	8816528	8816534	-	3R_8816528_8816534_-	0.777044711	1	0.888522355	0.157653205	CG9821	FBtr0334659|FBtr0081931|FBtr0334660	8813488|8814683|8814683	8817862|8817862|8817862	3R	-	8816412	8816748	3'utr	CG9821	FlyBase	G49085.1	AGAGCCGCAGCGCAAAATGCACTCAACTTGCCTATGAAAAGCAAATCAACACCTGTAACTCTCCTCTACCTTAAGATATATTGATCCACAATTGTATTGTAATTTTGACCAACCTAGATACTTCCATTACTTTTAGTTTTACGTCGCGCGATAGGGAAGCAATTGCCCAAAAATACTGAGCTACAAATGCGAACTGCAAACATGTTTAATTATTCTTAATGTGTAATTGCGAAATGGCTTTAAAAAATTCTAATTTAAACATTCTTGAATTGTACATAGAAGGGAACAACGCTAAAATGTTCAAATAAAATTTTCTAAAAACGAGAAATCGATAAAC	426	8816514	0.979831468	61	403	2810	0.944333996	1.977723605	0.274353877	0.147887324	0.27833002	426	24	4	475	3R:8816412-8816748	7	CG9821	FBtr0334659|FBtr0081931|FBtr0334660	8813488|8814683|8814683	8817862|8817862|8817862	CTTAATG	bulgeIII	dme-miR-970-3p
0.01	dme-miR-34-5p	bulgeIII	ACTGGCC	3R	8828203	8828209	-	3R_8828203_8828209_-	1	1	1	0	pyd	FBtr0305295|FBtr0305299|FBtr0305298|FBtr0305301|FBtr0305296|FBtr0305304	8827066|8827496|8827496|8827496|8827496|8827496	8828314|8828314|8828314|8828314|8828314|8828314	3R	-	8828191	8828272	3'utr	pyd	FlyBase	G49106.1	CGAGTTCCTCGTACCGGTTACGCTCAACATACCCCACTGCGCCGGACGAACTGCATCACTGGGACTGGCCCTCAAGGCGACC	12	8828235	0.953184732	6	10	46	0.833333333	0.698970004	0.166666667	0	0	12	1	1	10	3R:8828191-8828272	7	pyd	FBtr0305295|FBtr0305299|FBtr0305301|FBtr0305298|FBtr0305296|FBtr0305304	8827066|8827496|8827496|8827496|8827496|8827496	8828314|8828314|8828314|8828314|8828314|8828314	ACTGGCC	bulgeIII	dme-miR-34-5p
0.01	dme-miR-283-5p	bulgeIII	GATAATT	3R	9068876	9068882	-	3R_9068876_9068882_-	1	1	1	0	pum	FBtr0333667|FBtr0081993|FBtr0333668	9066341|9067576|9066341	9070944|9070944|9070944	3R	-	9068869	9068943	3'utr	pum	FlyBase	G49275.2	ATTTGTTTGGTACTTTTAGTTATTAACTTGTCAACTGCCTGTCTCTAGAGCGCAATGCACTGATAATTTTAATTT	46	9068904	0.759314812	11	39	380	0.86	1.33243846	0.14	0.086956522	0.16	46	6	1	43	3R:9068869-9068943	7	pum	FBtr0333668|FBtr0333667|FBtr0081993	9066341|9066341|9067576	9070944|9070944|9070944	GATAATT	bulgeIII	dme-miR-283-5p
0.01	dme-miR-8-3p	bulgeIII	AGTAATT	3R	9270185	9270191	+	3R_9270185_9270191_+	1	1	1	0	Vps16A	FBtr0081979	9270087	9270224	3R	+	9270179	9270223	3'utr	Vps16A	FlyBase	G41321.1	GATAAAAGTAATTATGCTCGTAATAAATATAAATTATTTTGTAAA	41	9270193	0.782549929	2	40	350	0.976744186	1.62324929	0	0.048780488	0.093023256	41	1	0	42	3R:9270179-9270223	7	Vps16A	FBtr0081979	9270087	9270224	AGTAATT	bulgeIII	dme-miR-8-3p
0.01	dme-miR-33-5p	bulgeIII	AATGGCA	3R	9526641	9526647	+	3R_9526641_9526647_+	1	1	1	0	CG8176	FBtr0082065|FBtr0334651|FBtr0334652|FBtr0113207|FBtr0334650	9526602|9526602|9526602|9526602|9526602	9527237|9527237|9527237|9527237|9527237	3R	+	9526558	9526677	stop_codon	CG8176	FlyBase	G41451.1	TCCGTCGGTCGGGTCCACCAGTCCGTACTCGGCGAAGTCAAATTAGTTACTCCCCACTCAATAGACGGCAAATGGGAACGAAAAATGGCAATATGGCAATAGGCTCGTGAAAAACTAGAG	13	9526651	0.963384926	6	12	57	0.928571429	1.113943352	0.357142857	0.076923077	0.142857143	13	1	0	13	3R:9526558-9526677	7	CG8176	FBtr0082065|FBtr0334651|FBtr0334652|FBtr0334650|FBtr0113207	9526602|9526602|9526602|9526602|9526602	9527237|9527237|9527237|9527237|9527237	AATGGCA	bulgeIII	dme-miR-33-5p
0.01	dme-miR-305-5p	bulgeIII	GTACCAA	3R	9565957	9565963	+	3R_9565957_9565963_+	1	1	1	0	Vps45	FBtr0082070	9565863	9566092	3R	+	9565949	9565999	3'utr	Vps45	FlyBase	G41476.2	CATGCATTGTACCAATTCAAATCCATTGGACTATTTAACCTTTTAAGCGTA	47	9565975	0.816480894	5	46	367	1	1.826074803	0.029850746	0.255319149	0.47761194	47	0	0	67	3R:9565949-9565999	7	Vps45	FBtr0082070	9565863	9566092	GTACCAA	bulgeIII	dme-miR-305-5p
0.01	dme-miR-965-3p	bulgeIII	ACGCCTT	3R	9797835	9797841	-	3R_9797835_9797841_-	1	1	1	0	CG9467	FBtr0082156	9797767	9798459	3R	-	9797779	9797863	3'utr	CG9467	FlyBase	G49679.1	TGCCACACATGAATATAATGATACGCCTTGTTGCAACCAGTAAACAGCTATACATATTCAATATAAATAAAGATAATTATACACA	13	9797836	0.976790396	8	13	86	1	1.230448921	0	0.230769231	0.411764706	13	0	0	17	3R:9797779-9797863	7	CG9467	FBtr0082156	9797767	9798459	ACGCCTT	bulgeIII	dme-miR-965-3p
0.01	dme-miR-14-3p	bulgeIII	AGACCTG	4	109919	109925	+	4_109919_109925_+	1	1	1	0	pan	FBtr0112657|FBtr0309803|FBtr0089162|FBtr0089161|FBtr0308615	108491|108491|108491|108491|104412	110059|114270|110059|110059|110059	4	+	109828	109949	3'utr	pan	FlyBase	G56204.1	ATATGTGTACGATATATATTATAAGCTAAATGTAAATATGTATTTTCTTATATAGAACGTACTGATAATCTTTACGAATTTATTGACCATAAGACCTGATAGCCTTTATTCCATGTAAAACG	197	109917	0.870164064	21	179	1457	0.903361345	1.55428721	0.071428571	0.172588832	0.31512605	197	18	5	215	4:109828-109949	7	pan	FBtr0089161|FBtr0112657|FBtr0308615|FBtr0309803|FBtr0089162	108491|108491|104412|108491|108491	110059|110059|110059|114270|110059	AGACCTG	bulgeIII	dme-miR-14-3p
0.01	dme-miR-252-5p	bulgeIII	TACTTTA	4	545514	545520	-	4_545514_545520_-	1	1	1	0	Thd1	FBtr0089106|FBtr0333706|FBtr0345197	545266|540558|538330	545662|545662|545662	4	-	545396	545581	3'utr	Thd1	FlyBase	G56940.1	TTACGATTTTGCGTCCCGCCGCATCTCAGCAATATTTATCAATCTCCGGCATTGCCGATTTTACTTTAAGGATTTTTTAGATCTTATATACAATAAGATAACCAAAGACTCCGCCTAATCTAATTATTCTAGCTTTACTTTCTAAAATTACAAAATATTACATATGATAGTGTTTACTTAAATTAT	174	545523	0.843473943	34	140	1362	0.781094527	1.350801612	0.044776119	0.126436782	0.243781095	174	38	6	157	4:545396-545581	7	Thd1	FBtr0333706|FBtr0345197	540558|538330	545662|545662	TACTTTA	bulgeIII	dme-miR-252-5p
0.01	dme-miR-252-5p	bulgeIII	TACTTTA	4	620295	620301	+	4_620295_620301_+	1	1	1	0	Eph	FBtr0301285	620104	620734	4	+	620268	620360	5'utr	Eph	FlyBase	G56526.1	AGCTCAACAACTTTCGGACATGGGAATTACTTTAGTTGGACATCAAAAAAAGATCTTACATCAAGCCCGGCAACTCGACACTATAATATAAAC	25	620296	0.886773682	11	19	138	0.709677419	1.342422681	0.322580645	0.2	0.35483871	25	9	0	22	4:620268-620360	7	Eph	FBtr0301285	620104	620734	TACTTTA	bulgeIII	dme-miR-252-5p
0.01	dme-miR-190-5p	bulgeIII	CATAATC	X	10789492	10789498	-	X_10789492_10789498_-	1	1	1	0	Imp	FBtr0073414	10787867	10797068	X	-	10789415	10789520	3'utr	Imp	FlyBase	G66428.1	TGTTAAGTTCATTTAATCTACACATAATCTACATGAGGATGATGTGACGACACCAGATGTATCTACACTGTACATTGTATCTACATTACAGAGCTAAAATATCTAT	77	10789487	0.856936689	20	70	509	0.917525773	1.949390007	0.144329897	0.181818182	0.350515464	77	8	0	89	X:10789415-10789520	7	Imp	FBtr0073414	10787867	10797068	CATAATC	bulgeIII	dme-miR-190-5p
0.01	dme-miR-252-5p	bulgeIII	TACTTTA	X	11802417	11802423	-	X_11802417_11802423_-	0.999997907	0.999805624	0.999901766	0.000135977	Hsc70-3	FBtr0073611|FBtr0345166|FBtr0073610|FBtr0073608|FBtr0073609	11801694|11801694|11801694|11801694|11801694	11802612|11802612|11802612|11802612|11802612	X	-	11802379	11802445	3'utr	Hsc70-3	FlyBase	G66769.1	TCACAACAGCAAAAGATAATACTACTTTACAGCCCTCAGCAGCCATCCCCCCATCCATTCGACCTTT	67	11802400	0.894333443	7	58	267	0.881578947	1.224014811	0.052631579	0.104477612	0.210526316	67	6	3	67	X:11802379-11802445	7	Hsc70-3	FBtr0073609|FBtr0073611|FBtr0345166|FBtr0073610|FBtr0073608	11801694|11801694|11801694|11801694|11801694	11802612|11802612|11802612|11802612|11802612	TACTTTA	bulgeIII	dme-miR-252-5p
0.01	dme-miR-14-3p	bulgeIII	AGACCTG	X	12681915	12681921	+	X_12681915_12681921_+	1	1	1	0	Tis11	FBtr0333756	12679239	12682554	X	+	12681898	12681958	3'utr	Tis11	FlyBase	G60975.1	TTTAAAAAGCCTAACTTAGACCTGAGCTTTGGTTATCATCATGATGATTATTCTTATATTT	29	12681914	0.948881574	8	25	238	0.888888889	1.204119983	0.055555556	0.206896552	0.361111111	29	3	1	32	X:12681898-12681958	7	Tis11	FBtr0333756	12679239	12682554	AGACCTG	bulgeIII	dme-miR-14-3p
0.01	dme-miR-33-5p	bulgeIII	AATGGCA	X	12774405	12774411	-	X_12774405_12774411_-	1	1	1	0	CG32647	FBtr0340412|FBtr0346126	12773579|12771842	12776672|12776672	X	-	12774401	12774448	3'utr	CG32647	FlyBase	G67062.1	CAATGAAAATGAGAATGAGAATGAGAATGAGATTGAGAATGGCAGATT	21	12774421	0.834650828	3	20	91	1	1.361727836	0.652173913	0.095238095	0.173913043	21	0	0	23	X:12774401-12774448	7	CG32647	FBtr0340412|FBtr0346126	12773579|12771842	12776672|12776672	AATGGCA	bulgeIII	dme-miR-33-5p
0.01	dme-miR-995-3p,dme-miR-998-3p	bulgeIII	GGTGGCT	X	13264629	13264635	-	X_13264629_13264635_-	1	1	1	0	HDAC4	FBtr0308576|FBtr0073798|FBtr0333331|FBtr0301298|FBtr0301299|FBtr0333333|FBtr0333332|FBtr0333334	13263753|13263753|13262685|13262887|13263753|13262887|13262887|13262887	13264981|13264981|13264981|13264981|13264981|13264981|13264981|13264981	X	-	13264591	13264685	3'utr	HDAC4	FlyBase	G67164.1	TATAGGGGAACATGTCTAAAAGAAGCAGAACAGGGCCTAAAGTTCAAAATGGTGGCTGTGCCTCCAAAAGAAGAAATAATTATAATAATTAGAAA	136	13264633	0.970814674	8	135	778	0.993506494	1.883661435	0.116883117	0.125	0.227272727	136	0	1	153	X:13264591-13264685	7	HDAC4	FBtr0301299|FBtr0333333|FBtr0308576|FBtr0073798|FBtr0333332|FBtr0333331|FBtr0301298|FBtr0333334	13263753|13262887|13263753|13263753|13262887|13262685|13262887|13262887	13264981|13264981|13264981|13264981|13264981|13264981|13264981|13264981	GGTGGCT	bulgeIII	dme-miR-995-3p,dme-miR-998-3p
0.01	dme-miR-276a-3p	bulgeIII	GTTCCCT	X	13409065	13409071	+	X_13409065_13409071_+	1	1	1	0	GstT4	FBtr0073778	13409034	13409323	X	+	13409055	13409129	3'utr	GstT4	FlyBase	G61142.1	ATATTGTTTAGTTCCCTAAGGCAATCGACTATTTAACCAGATTATTTTTTTTTTTTTTGCGCTACAACTATTGCA	113	13409086	0.693024533	12	111	903	0.985611511	2.136720567	0.050359712	0.203539823	0.352517986	113	2	0	137	X:13409055-13409129	7	GstT4	FBtr0073778	13409034	13409323	GTTCCCT	bulgeIII	dme-miR-276a-3p
0.01	dme-miR-277-3p	bulgeIII	GCATTTT	X	13409127	13409133	+	X_13409127_13409133_+	1	1	1	0	GstT4	FBtr0073778	13409034	13409323	X	+	13409055	13409129	3'utr	GstT4	FlyBase	G61142.1	ATATTGTTTAGTTCCCTAAGGCAATCGACTATTTAACCAGATTATTTTTTTTTTTTTTGCGCTACAACTATTGCA	113	13409111	0.693024533	12	111	903	0.985611511	2.136720567	0.050359712	0.203539823	0.352517986	113	2	0	137	X:13409055-13409129	3	GstT4	FBtr0073778	13409034	13409323	GCATTTT	bulgeIII	dme-miR-277-3p
0.01	dme-miR-970-3p	bulgeIII	CTTAATG	X	13590764	13590770	+	X_13590764_13590770_+	1	1	1	0	Tango13	FBtr0310432|FBtr0333723|FBtr0310433	13589952|13589952|13590373	13591760|13591760|13593224	X	+	13590733	13590784	3'utr	Tango13	FlyBase	G61162.1	GCCTTAATTAATATCTCATAACTGGATTTACCTTAATGCGGGCTGGGCGTTG	9	13590760	0.984787061	5	7	65	0.777777778	0.84509804	0.555555556	0	0	9	2	0	7	X:13590733-13590784	7	Tango13	FBtr0310433|FBtr0333723|FBtr0310432	13590373|13589952|13589952	13593224|13591760|13591760	CTTAATG	bulgeIII	dme-miR-970-3p
0.01	dme-miR-33-5p	bulgeIII	AATGGCA	X	1396903	1396909	+	X_1396903_1396909_+	1	1	1	0	CG11448	FBtr0332291|FBtr0070225|FBtr0332292	1395374|1395374|1395684	1397337|1397337|1397337	X	+	1396893	1396945	3'utr	CG11448	FlyBase	G57960.1	ACGAGCGCGCAATGGCATCGATATGAAAAAGTGGACTAACGTTGAGTGGGTGA	17	1396924	0.956320303	3	15	83	0.894736842	1.230448921	0.263157895	0.117647059	0.210526316	17	2	0	17	X:1396893-1396945	7	CG11448	FBtr0332292|FBtr0332291|FBtr0070225	1395684|1395374|1395374	1397337|1397337|1397337	AATGGCA	bulgeIII	dme-miR-33-5p
0.01	dme-miR-252-5p	bulgeIII	TACTTTA	X	13998721	13998727	+	X_13998721_13998727_+	1	1	1	0	ben	FBtr0073855|FBtr0300566|FBtr0332844|FBtr0307296|FBtr0332843	13998615|13998615|13998615|13998615|13998615	13999805|13998767|13999805|13999805|13999805	X	+	13998663	13998728	3'utr	ben	FlyBase	G61309.1	ATCGGCGTTTTTCCAGAAAGTGGGTGCGTGACATGAACGGGCGGGTGGGTAAATTGAATACTTTAA	19	13998696	0.793534904	10	16	100	0.818181818	1.255272505	0.363636364	0.157894737	0.272727273	19	4	0	18	X:13998663-13998728	7	ben	FBtr0300566|FBtr0332844|FBtr0307296|FBtr0073855|FBtr0332843	13998615|13998615|13998615|13998615|13998615	13998767|13999805|13999805|13999805|13999805	TACTTTA	bulgeIII	dme-miR-252-5p
0.01	dme-miR-283-5p	bulgeIII	GATAATT	X	15032864	15032870	+	X_15032864_15032870_+	1	1	1	0	be	FBtr0073956	15032682	15042060	X	+	15032797	15032874	3'utr	be	FlyBase	G61413.1	ATGTAGCGGATATTGATTATTCAATATTTATGATGTAAAGCGACATCGCCAAAATGGTCTCGGAATTGATAATTGTTA	168	15032851	0.94541202	6	168	708	1	2.269512944	0.064516129	0.095238095	0.182795699	168	0	0	186	X:15032797-15032874	7	be	FBtr0073956	15032682	15042060	GATAATT	bulgeIII	dme-miR-283-5p
0.01	dme-miR-305-5p	bulgeIII	GTACCAA	X	15042048	15042054	+	X_15042048_15042054_+	1	1	1	0	be	FBtr0073956|FBtr0073957	15032682|15034089	15042060|15042060	X	+	15042021	15042171	3'utr	be	FlyBase	G61422.1	AATAAACAGATCACATTTTAAGTAGATGTACCAAGAATGTATTTTAATGTATTATACTTTTGTTATATCATCAAGCTTTTCATTAAAACTGTGAATACCATTTTGAATATTATTATTTTTTGTAATTTCAAGTTCTCAGGAACAGTCTGAA	41	15042063	0.989917045	23	38	380	0.931818182	1.612783857	0.068181818	0.073170732	0.136363636	41	3	0	41	X:15042021-15042171	7	be	FBtr0073957|FBtr0073956	15034089|15032682	15042060|15042060	GTACCAA	bulgeIII	dme-miR-305-5p
0.01	dme-miR-33-5p	bulgeIII	AATGGCA	X	15604171	15604177	-	X_15604171_15604177_-	1	1	1	0	sog	FBtr0340346	15603281	15605165	X	-	15604138	15604206	3'utr	sog	FlyBase	G67625.1	GCAACCCGAAAGTTTCAACTGATTGACTGAATGGCAAAAATAAAATTAGCTTTAAATATGTTTTTCGCA	83	15604184	0.812253897	5	77	539	0.925233645	1.51851394	0.08411215	0.204819277	0.38317757	83	6	2	99	X:15604138-15604206	7	sog	FBtr0340346	15603281	15605165	AATGGCA	bulgeIII	dme-miR-33-5p
0.01	dme-miR-8-3p	bulgeIII	AGTAATT	X	15826415	15826421	+	X_15826415_15826421_+	1	1	1	0	sd	FBtr0346799|FBtr0308132|FBtr0308131	15824447|15824447|15824447	15827682|15826608|15827681	X	+	15826391	15826464	3'utr	sd	FlyBase	G61764.1	CATAGTGGCAAAAATGGATATGTAAGTAATTGAATTAAGCATGTGTCGAATGATCCACCGTTAATTAAATTATT	42	15826443	0.979624202	8	42	292	1	1.698970004	0	0.166666667	0.3	42	0	0	50	X:15826391-15826464	7	sd	FBtr0308132|FBtr0346799|FBtr0308131	15824447|15824447|15824447	15826608|15827682|15827681	AGTAATT	bulgeIII	dme-miR-8-3p
0.01	dme-miR-33-5p	bulgeIII	AATGGCA	X	15869433	15869439	+	X_15869433_15869439_+	1	1	1	0	Gapdh2	FBtr0074112|FBtr0332618	15869333|15869333	15869661|15869661	X	+	15869423	15869487	3'utr	Gapdh2	FlyBase	G61805.2	ACGGCCTGAAAATGGCATCACATAACTTATATATATATTGCTCCCCGGTGGAGCATCACCTACAT	13	15869435	0.950777631	9	12	98	0.875	0.669006781	0	0.153846154	0.3125	13	0	2	14	X:15869423-15869487	7	Gapdh2	FBtr0074112|FBtr0332618	15869333|15869333	15869661|15869661	AATGGCA	bulgeIII	dme-miR-33-5p
0.01	dme-miR-11-3p,dme-miR-308-3p	bulgeIII	TGTGGAT	X	16302992	16302998	+	X_16302992_16302998_+	1	1	1	0	CG3632	FBtr0344216	16302932	16303308	X	+	16302969	16303007	3'utr	CG3632	FlyBase	G61999.1	AGCTTTTTAACCCAGTTAGGCTATGTGGATCCTGCTACA	11	16302985	0.763209204	4	11	92	1	1.079181246	0.166666667	0.090909091	0.166666667	11	0	0	12	X:16302969-16303007	7	CG3632	FBtr0344216	16302932	16303308	TGTGGAT	bulgeIII	dme-miR-11-3p,dme-miR-308-3p
0.01	dme-miR-965-3p	bulgeIII	ACGCCTT	X	16321994	16322000	-	X_16321994_16322000_-	1	1	1	0	CG9917	FBtr0074237|FBtr0331756	16321429|16321429	16322047|16322047	X	-	16321963	16322023	3'utr	CG9917	FlyBase	G68050.1	TATCTCGAATCCGAATCTGTAAAACGCCTTCTCAACGCTTTGACTTTGGCATTCCAAAGCG	12	16321984	0.979003954	7	11	79	0.928571429	1.113943352	0.142857143	0.166666667	0.285714286	12	1	0	13	X:16321963-16322023	7	CG9917	FBtr0074237|FBtr0331756	16321429|16321429	16322047|16322047	ACGCCTT	bulgeIII	dme-miR-965-3p
0.01	dme-miR-276a-3p	bulgeIII	GTTCCCT	X	16338911	16338917	+	X_16338911_16338917_+	1	0.999999999	1	0	Dsp1	FBtr0089261|FBtr0089260|FBtr0089259|FBtr0089263	16337806|16337806|16337806|16337806	16340443|16340443|16340443|16340624	X	+	16338887	16338990	3'utr	Dsp1	FlyBase	G62029.1	CAATTAATGCGTTCGAGTTTATATGTTCCCTCCCACACACGAAACAAACTCAATGAAACGTGATAATGTGAAAAATACTTAACTCAGTGGCGGGTGATATCTCG	524	16338912	0.739173422	14	519	3770	0.992836676	2.238673243	0.032951289	0.25	0.436962751	524	2	3	693	X:16338887-16338990	7	Dsp1	FBtr0089260|FBtr0089259|FBtr0089261|FBtr0089263	16337806|16337806|16337806|16337806	16340443|16340443|16340443|16340624	GTTCCCT	bulgeIII	dme-miR-276a-3p
0.01	dme-miR-283-5p	bulgeIII	GATAATT	X	16380974	16380980	+	X_16380974_16380980_+	1	1	1	0	Fur2	FBtr0301300	16377374	16381545	X	+	16380943	16381015	3'utr	Fur2	FlyBase	G62093.1	TAACATTGGCGAGGACGATGATACAGATGGTGATAATTCCGATGACGAGTTGGACGGCAACGTGGGCACAGAT	29	16380970	0.703454166	9	24	148	0.794117647	1.431363764	0.205882353	0.178571429	0.323529412	28	7	0	27	X:16380943-16381015	7	Fur2	FBtr0301300	16377374	16381545	GATAATT	bulgeIII	dme-miR-283-5p
0.01	dme-miR-33-5p	bulgeIII	AATGGCA	X	16625961	16625967	-	X_16625961_16625967_-	1	0.999999999	0.999999999	0	Rok	FBtr0340151|FBtr0340153|FBtr0074286	16624209|16625107|16624209	16626162|16626162|16626162	X	-	16625909	16625996	3'utr	Rok	FlyBase	G68226.1	AAAGAGAGAGCAACTGCAACTGCAACTTGAATGGCAACTGCAACTACTATCTTAAATATACGCTCCAAACATACATGCTACAGTAATC	22	16625965	0.953264143	5	19	90	0.866666667	1.113943352	0.233333333	0.181818182	0.4	22	3	1	26	X:16625909-16625996	7	Rok	FBtr0340151|FBtr0340153|FBtr0074286	16624209|16625107|16624209	16626162|16626162|16626162	AATGGCA	bulgeIII	dme-miR-33-5p
0.01	dme-miR-8-3p	bulgeIII	AGTAATT	X	17200673	17200679	+	X_17200673_17200679_+	1	1	1	0	baz	FBtr0111000|FBtr0343763|FBtr0343764|FBtr0074388	17194393|17194393|17194393|17194393	17200705|17200705|17200705|17200705	X	+	17200678	17200705	3'utr	baz	FlyBase	G62408.1	TTTGTGCGATGCCGAATACCGAGTTGCG	5	17200694	0.799887767	3	4	31	0.666666667	0.602059991	0.333333333	0.2	0.333333333	5	2	0	4	X:17200678-17200705	1	baz	FBtr0343763|FBtr0111000|FBtr0343764|FBtr0074388	17194393|17194393|17194393|17194393	17200705|17200705|17200705|17200705	AGTAATT	bulgeIII	dme-miR-8-3p
0.01	dme-miR-33-5p	bulgeIII	AATGGCA	X	17699969	17699975	-	X_17699969_17699975_-	1	1	1	0	CG8188	FBtr0340633|FBtr0346186|FBtr0074476	17699770|17698915|17699770	17701015|17701015|17701015	X	-	17699929	17699981	3'utr	CG8188	FlyBase	G68516.1	GAAAGCAATGGCACGGTGATAAGTGCATGGGATATCCGTATCCTCGTCCTTTC	16	17699973	0.999741444	2	15	65	0.85	1.230448921	0.2	0.1875	0.35	16	3	0	17	X:17699929-17699981	7	CG8188	FBtr0346186|FBtr0340633|FBtr0074476	17698915|17699770|17699770	17701015|17701015|17701015	AATGGCA	bulgeIII	dme-miR-33-5p
0.01	dme-miR-317-3p	bulgeIII	GTGTTTC	X	18376498	18376504	+	X_18376498_18376504_+	1	1	1	0	CrebB	FBtr0112879|FBtr0074557|FBtr0310340|FBtr0074555|FBtr0112878|FBtr0310341|FBtr0346093	18376050|18376050|18376050|18376050|18376050|18376050|18376050	18377864|18376817|18376817|18376817|18377864|18376817|18376817	X	+	18376453	18376594	3'utr	CrebB	FlyBase	G62639.1	AGTTTACTCGCTAACTTAACGATACTGCAGTTTACCTACGAACATGTGTTTCCGTAACCTAAGACCTTTCACCACACCCCCCCGCATGCACACCTTACCTTACCTTACCTTACCTATTGTAATTAAATTTTTTGTTTTACCT	95	18376483	0.97675469	13	93	614	0.981818182	1.73239376	0.072727273	0.126315789	0.245454545	95	1	1	108	X:18376453-18376594	7	CrebB	FBtr0112879|FBtr0310340|FBtr0074557|FBtr0074555|FBtr0112878|FBtr0310341|FBtr0346093	18376050|18376050|18376050|18376050|18376050|18376050|18376050	18377864|18376817|18376817|18376817|18377864|18376817|18376817	GTGTTTC	bulgeIII	dme-miR-317-3p
0.01	dme-miR-970-3p	bulgeIII	CTTAATG	X	18501809	18501815	-	X_18501809_18501815_-	1	1	1	0	Wnt5	FBtr0343046|FBtr0074623	18501399|18501554	18501837|18501837	X	-	18501770	18501812	3'utr	Wnt5	FlyBase	G68723.1	AATGTTTGTGACTAAGCCATGAAGGAAATAATCGTATTTAAAC	6	18501809	0.982473773	4	6	32	1	0.954242509	0	0.5	0.666666667	6	0	0	9	X:18501770-18501812	4	Wnt5	FBtr0343046|FBtr0074623	18501399|18501554	18501837|18501837	CTTAATG	bulgeIII	dme-miR-970-3p
0.01	dme-miR-277-3p	bulgeIII	GCATTTT	X	18653889	18653895	-	X_18653889_18653895_-	1	1	1	0	CG6659	FBtr0074613|FBtr0074612	18653390|18653390	18653985|18653985	X	-	18653831	18653992	stop_codon	CG6659	FlyBase	G68780.1	CATATAGGGCTGGCCGTCCACGGAGGCGGCGCGATGATGGAATGCTGGAATCGTGTTGTGTTGTACGTAGCTGTGTGAGCTGTGTGACTAGGATTTAGCATTTTACGATGTGTGTGTATTATGATTACGTTTAGTATTGCCCCAACCTCGGATGCCCGAACA	45	18653917	0.882371976	19	41	353	0.92	1.662757832	0.22	0.111111111	0.2	45	4	0	46	X:18653831-18653992	7	CG6659	FBtr0074613|FBtr0074612	18653390|18653390	18653985|18653985	GCATTTT	bulgeIII	dme-miR-277-3p
0.01	dme-miR-252-5p	bulgeIII	TACTTTA	X	18862074	18862080	-	X_18862074_18862080_-	1	1	1	0	CG7326	FBtr0074653|FBtr0333159	18861558|18861195	18862233|18862233	X	-	18862016	18862182	3'utr	CG7326	FlyBase	G68816.1	TTACTTGTTTTCACTATACAAAGACGGACTTGGCCCAATAATTTGTCAAAGATATTTTTTTTTTAAAGTTAGCCCTTGATTGATAATCAATTCCATCCAAAATACTTTACTATGCCTTTGATTCAAATCCTCACATCCTTTGCTTTTGTTTATCGTTATACATTCGC	675	18862092	0.984834822	23	661	5591	0.979028698	2.248953615	0.151214128	0.194074074	0.399558499	675	15	4	887	X:18862016-18862182	7	CG7326	FBtr0074653|FBtr0333159	18861558|18861195	18862233|18862233	TACTTTA	bulgeIII	dme-miR-252-5p
0.01	dme-miR-11-3p,dme-miR-308-3p	bulgeIII	TGTGGAT	X	19026821	19026827	+	X_19026821_19026827_+	1	1	1	0	CG43759	FBtr0332994|FBtr0331157|FBtr0343982|FBtr0331156	19013347|19026057|19013347|19013347	19028629|19026872|19026872|19026872	X	+	19026776	19026842	3'utr	CG43759	FlyBase	G62821.1	TTTTATTATTTATAACCTAGCAATGCTTGTACATAGAGTAAAGATTGTGGATTATAACTATACGAAT	38	19026821	0.7886131	6	38	282	1	1.681241237	0.0625	0.210526316	0.375	38	0	0	48	X:19026776-19026842	7	CG43759	FBtr0331157|FBtr0343982|FBtr0332994|FBtr0331156	19026057|19013347|19013347|19013347	19026872|19026872|19028629|19026872	TGTGGAT	bulgeIII	dme-miR-11-3p,dme-miR-308-3p
0.01	dme-miR-277-3p	bulgeIII	GCATTTT	X	19177165	19177171	-	X_19177165_19177171_-	1	1	1	0	CG7556	FBtr0343313|FBtr0074697	19176107|19176995	19177281|19177281	X	-	19176997	19177204	3'utr	CG7556	FlyBase	G68881.1	TTTTATACTTTGCATTAAAGACTCTCTGGCATAGCATTTTGGACCTTGCCAATCCTAATCCGCGGCCCGATCCTCTGCCCCTTCCCTGACCTTCTGTTTCCATCACCGTGTGTAGCGCTTATCTTATGTTTTGTACATAATTCTATATTGTAAACATCTAAATGTCGATTAATTCCTTTGCTAAGTAAACGAAATGTAAGAGGAAGTG	139	19177179	0.922892446	35	131	949	0.937888199	2.178976947	0.167701863	0.143884892	0.260869565	139	10	0	151	X:19176997-19177204	7	CG7556	FBtr0343313|FBtr0074697	19176107|19176995	19177281|19177281	GCATTTT	bulgeIII	dme-miR-277-3p
0.01	dme-miR-8-3p	bulgeIII	AGTAATT	X	19687619	19687625	+	X_19687619_19687625_+	1	1	1	0	Ubqn	FBtr0340612	19686065	19687658	X	+	19687549	19687680	3'utr	Ubqn	FlyBase	G63048.1	GTTGGTTGGTCAGTTGGGCTAGTGGACTAGTGGAACTACGTTTATTTGTTTAGTGAAGGAAGTGAGGCAAAGTAATTAAATGTAAATGATCACATGTTTGAAAACGTAATAAAGCTACTTTGGTTTTAGATT	48	19687611	0.970033208	13	45	256	0.943396226	1.397940009	0.264150943	0.083333333	0.169811321	48	2	1	50	X:19687549-19687680	7	Ubqn	FBtr0340612	19686065	19687658	AGTAATT	bulgeIII	dme-miR-8-3p
0.01	dme-miR-283-5p	bulgeIII	GATAATT	X	2022705	2022711	+	X_2022705_2022711_+	1	1	1	0	east	FBtr0307290|FBtr0303047|FBtr0303046	2022463|2022463|2022463	2024647|2022871|2022871	X	+	2022671	2022743	3'utr	east	FlyBase	G58171.1	TGGACGGACAGAAAAGAAACAGATGAGAAACCAAGATAATTCTTAGATTACATAACGTTGTTTGTGTATAAAC	14	2022711	0.974950563	6	13	81	0.944444444	0.929418926	0.166666667	0.285714286	0.444444444	14	0	1	17	X:2022671-2022743	7	east	FBtr0307290|FBtr0303046|FBtr0303047	2022463|2022463|2022463	2024647|2022871|2022871	GATAATT	bulgeIII	dme-miR-283-5p
0.01	dme-miR-317-3p	bulgeIII	GTGTTTC	X	20516082	20516088	-	X_20516082_20516088_-	1	1	1	0	Tak1	FBtr0340404|FBtr0077319	20515906|20515906	20516300|20516300	X	-	20516015	20516147	3'utr	Tak1	FlyBase	G69332.1	TATATCTATGACTATTTCGTTGTAATCGTTTTTTGTTTAAGTCTAAGCGTATTCAGTCCGTGTTTCTTTTAATTTAGCGAACAATTGTTTCGATCCATTAGCAGTCTCGCAAGCTTCGTTTAGGTTTTAATAT	35	20516096	0.987684684	9	34	308	0.955555556	1.633468456	0.2	0.257142857	0.422222222	35	2	0	43	X:20516015-20516147	7	Tak1	FBtr0340404|FBtr0077319	20515906|20515906	20516300|20516300	GTGTTTC	bulgeIII	dme-miR-317-3p
0.01	dme-miR-8-3p	bulgeIII	AGTAATT	X	2115948	2115954	-	X_2115948_2115954_-	1	1	1	0	ph-d	FBtr0112843|FBtr0070433	2115725|2115725	2116865|2116865	X	-	2115853	2116050	3'utr	ph-d	FlyBase	G64260.1	TTCACAACACCCTATGCAAAGAACATGAAAAAATCATTTGAACTAGAGGTAATCTGGGATTATATTTACGTAGTTAGAATTAAAACTTAAGCCTGAAGTAATTCCTAAGTGAAACTGAATTGAATCCAACTAAACCTTTAATTTATTGATAAACTTAGGTCGTAATGAGTAACGTCTGAAGAATTTTTGCCTTTATTG	286	2115963	0.982582173	28	276	2069	0.96978852	2.205475037	0.120845921	0.132867133	0.250755287	286	9	1	321	X:2115853-2116050	7	ph-d	FBtr0112843|FBtr0070433	2115725|2115725	2116865|2116865	AGTAATT	bulgeIII	dme-miR-8-3p
0.01	dme-miR-283-5p	bulgeIII	GATAATT	X	21320609	21320615	-	X_21320609_21320615_-	1	1	1	0	Dd	FBtr0077226|FBtr0339623|FBtr0339624	21319789|21319789|21319789	21321321|21321321|21321321	X	-	21320499	21320645	3'utr	Dd	FlyBase	G69424.1	ACGAAACTTAACTTGGACATCATTATTATGGATAATTATTAAATATGTAACCGATTCTGTATAGACTTACGTACGTTCTGCCCTTGTTTCCTGTACAAAACTAAACGGATGAAAGATCTTCAAGAGTTTCATTGCTTGCAAACCAAA	45	21320632	0.981344353	18	45	327	1	1.748188027	0.214285714	0.2	0.357142857	45	0	0	56	X:21320499-21320645	7	Dd	FBtr0339623|FBtr0339624|FBtr0077226	21319789|21319789|21319789	21321321|21321321|21321321	GATAATT	bulgeIII	dme-miR-283-5p
0.01	dme-miR-970-3p	bulgeIII	CTTAATG	X	2214883	2214889	-	X_2214883_2214889_-	1	1	1	0	Vinc	FBtr0342770|FBtr0070420|FBtr0342771	2214345|2214345|2214345	2215014|2215014|2215014	X	-	2214824	2214943	3'utr	Vinc	FlyBase	G64323.1	GACCGAATGCCGCCAGCCGCGTGCCTTGTGTAACATACAAAGCTAAACACTAATCTTAATGATTTCTATTTTAAATGTTAATCCCTAATCGGTTCCATCTGAACGCCAGTTATGTAAGTG	60	2214890	0.789310328	14	52	424	0.896103896	1.537819095	0.038961039	0.233333333	0.402597403	60	7	1	69	X:2214824-2214943	7	Vinc	FBtr0070420|FBtr0342771|FBtr0342770	2214345|2214345|2214345	2215014|2215014|2215014	CTTAATG	bulgeIII	dme-miR-970-3p
0.01	dme-miR-252-5p	bulgeIII	TACTTTA	X	22447391	22447397	-	X_22447391_22447397_-	1	1	1	0	CG14615	FBtr0339499	22447181	22447925	X	-	22447388	22447441	3'utr	CG14615	FlyBase	G69538.1	AAGAGCGATAATATCTTAGAATTAAGACACTCCTTCAGTCCCTTTACTTTAACT	12	22447408	0.978960257	3	11	87	1	1.113943352	0.076923077	0.083333333	0.153846154	12	0	0	13	X:22447388-22447441	7	CG14615	FBtr0339499	22447181	22447925	TACTTTA	bulgeIII	dme-miR-252-5p
0.01	dme-miR-184-3p	bulgeIII	CCGTTCC	X	2279904	2279910	-	X_2279904_2279910_-	0.999999999	1	1	0	CG2865	FBtr0332962	2278029	2281577	X	-	2279845	2279930	3'utr	CG2865	FlyBase	G64392.1	ACAAACACAAGCAATCTGTTCCGTTCCCCCAAATGGAGTTAGTTCCATGGGTAGTACGAGTATATCTATGTATATACCTTTTTTTT	43	2279912	0.968925826	6	43	244	1	1.662757832	0.043478261	0.069767442	0.130434783	43	0	0	46	X:2279845-2279930	7	CG2865	FBtr0332962	2278029	2281577	CCGTTCC	bulgeIII	dme-miR-184-3p
0.01	dme-miR-252-5p	bulgeIII	TACTTTA	X	2598066	2598072	+	X_2598066_2598072_+	1	1	1	0	egh	FBtr0070440|FBtr0070439|FBtr0340091	2597898|2597898|2597898	2599111|2598627|2598627	X	+	2598029	2598087	3'utr	egh	FlyBase	G58386.1	AGGCTCAGTGCGTTGTCCTGGCACAATCTGATTGATTTACTTTATTTGTACATTTTATA	17	2598058	0.987516854	8	16	151	0.944444444	1.230448921	0.166666667	0.058823529	0.111111111	17	1	0	17	X:2598029-2598087	7	egh	FBtr0070440|FBtr0340091|FBtr0070439	2597898|2597898|2597898	2599111|2598627|2598627	TACTTTA	bulgeIII	dme-miR-252-5p
0.01	dme-miR-995-3p,dme-miR-998-3p	bulgeIII	GGTGGCT	X	2717434	2717440	+	X_2717434_2717440_+	1	1	1	0	CG2694	FBtr0310649|FBtr0070482|FBtr0070481	2717107|2717107|2717107	2717654|2717654|2717654	X	+	2717416	2717454	3'utr	CG2694	FlyBase	G58488.2	AAGTCTCGTCGGAACGCTGGTGGCTATTGAAATAGCATG	21	2717433	0.916118846	3	20	108	0.958333333	1.361727836	0.25	0.142857143	0.25	21	1	0	23	X:2717416-2717454	7	CG2694	FBtr0310649|FBtr0070482|FBtr0070481	2717107|2717107|2717107	2717654|2717654|2717654	GGTGGCT	bulgeIII	dme-miR-995-3p,dme-miR-998-3p
0.01	dme-miR-995-3p,dme-miR-998-3p	bulgeIII	GGTGGCT	X	5518171	5518177	+	X_5518171_5518177_+	1	1	1	0	CG12730	FBtr0345785|FBtr0070780	5518138|5518138	5518771|5518771	X	+	5518050	5518183	stop_codon	CG12730	FlyBase	G58944.1	GGCCTGACAGCATTTTGCATCAACGGACTGGAGGCCTATGGAAACTATCGGCGCAGTCGCCAGCGGGAGGTGGCCACCCAAACGATATAGACTTGGTTTCAGGTGCACGAACCCAGCTTTTGGTGGCTCTTACT	66	5518170	0.972160869	10	66	414	1	1.929418926	0.105882353	0.212121212	0.388235294	66	0	0	85	X:5518050-5518183	7	CG12730	FBtr0345785|FBtr0070780	5518138|5518138	5518771|5518771	GGTGGCT	bulgeIII	dme-miR-995-3p,dme-miR-998-3p
0.01	dme-miR-970-3p	bulgeIII	CTTAATG	X	5739324	5739330	-	X_5739324_5739330_-	1	1	1	0	IntS6	FBtr0070841|FBtr0332401|FBtr0332399|FBtr0332400|FBtr0070842	5738661|5738661|5738661|5738661|5738661	5739981|5739981|5739981|5739981|5739981	X	-	5739317	5739443	3'utr	IntS6	FlyBase	G64942.1	AAATTTACTCTTGAGCTTAGGAATAATTTTAAATAGACTTAGATAAATTAAGATAAATCTAAGTGTAGTGTATGTGTATAAAAAAAAAGGGAAAAGTTTAGGAAAAGCTTGAGCTTAATGAGCCCCA	17	5739334	0.979884822	11	17	119	1	1.301029996	0.25	0.176470588	0.3	17	0	0	20	X:5739317-5739443	7	IntS6	FBtr0332400|FBtr0070842|FBtr0070841|FBtr0332401|FBtr0332399	5738661|5738661|5738661|5738661|5738661	5739981|5739981|5739981|5739981|5739981	CTTAATG	bulgeIII	dme-miR-970-3p
0.01	dme-miR-190-5p	bulgeIII	CATAATC	X	5877222	5877228	-	X_5877222_5877228_-	1	1	1	0	CG3016	FBtr0343537|FBtr0070828	5876998|5876998	5877429|5877429	X	-	5877203	5877283	3'utr	CG3016	FlyBase	G65000.1	ACGGGAACCCACGATGATCTGACCTATACTCGGCGGGTTCATGTAATGGTCTCCGCATAATCCAAACTCTGTGTACGGCTT	142	5877237	0.990365932	4	139	885	0.987951807	1.737722593	0.331325301	0.126760563	0.253012048	142	0	2	164	X:5877203-5877283	7	CG3016	FBtr0070828|FBtr0343537	5876998|5876998	5877429|5877429	CATAATC	bulgeIII	dme-miR-190-5p
0.01	dme-miR-317-3p	bulgeIII	GTGTTTC	X	5883346	5883352	+	X_5883346_5883352_+	1	1	1	0	CG16721	FBtr0345313|FBtr0070821|FBtr0339948	5882788|5882788|5882788	5883391|5883391|5883391	X	+	5883333	5883385	3'utr	CG16721	FlyBase	G58999.1	CGATTGATTAGCAGTGTTTCGACTGAATCTTCACGAATATATCTATACCTAGT	13	5883349	0.983736013	7	13	99	1	1.230448921	0	0.307692308	0.470588235	13	0	0	17	X:5883333-5883385	7	CG16721	FBtr0345313|FBtr0339948|FBtr0070821	5882788|5882788|5882788	5883391|5883391|5883391	GTGTTTC	bulgeIII	dme-miR-317-3p
0.01	dme-miR-283-5p	bulgeIII	GATAATT	X	643684	643690	+	X_643684_643690_+	1	1	1	0	su(s)	FBtr0340081|FBtr0340082|FBtr0070120	643340|643340|643340	643760|643760|643760	X	+	643682	643727	3'utr	su(s)	FlyBase	G57813.1	AGGATAATTTGTTCAATAGCGCGAGTACTACATTGATTAACTAGAC	7	643713	0.783009714	5	7	46	1	0.903089987	0.125	0.142857143	0.25	7	0	0	8	X:643682-643727	7	su(s)	FBtr0340081|FBtr0340082|FBtr0070120	643340|643340|643340	643760|643760|643760	GATAATT	bulgeIII	dme-miR-283-5p
0.01	dme-miR-34-5p	bulgeIII	ACTGGCC	X	6840193	6840199	-	X_6840193_6840199_-	1	1	1	0	CG14435	FBtr0343323|FBtr0071042	6838172|6839430	6840376|6840376	X	-	6840179	6840210	5'utr	CG14435	FlyBase	G65309.1	ATGGAACTGGAACTGGCCAGCTGGGCGCAGTG	5	6840197	0.839908209	2	4	15	1	0.698970004	0	0	0	5	0	0	5	X:6840179-6840210	7	CG14435	FBtr0071042|FBtr0343323	6839430|6838172	6840376|6840376	ACTGGCC	bulgeIII	dme-miR-34-5p
0.01	dme-miR-33-5p	bulgeIII	AATGGCA	X	7310681	7310687	+	X_7310681_7310687_+	1	1	1	0	brk	FBtr0071048	7310586	7311132	X	+	7310632	7310722	3'utr	brk	FlyBase	G59505.1	ACACACAATAGAAACTAAGGAAGCAGCAATCCCACCAATCGGATGTTATAATGGCAGTCACTGGGCCTGGCCTTTTAGTTCCCTAAGCCAT	284	7310683	0.948680829	15	277	1505	0.971518987	2.18610838	0.212025316	0.095070423	0.186708861	284	8	1	307	X:7310632-7310722	7	brk	FBtr0071048	7310586	7311132	AATGGCA	bulgeIII	dme-miR-33-5p
0.01	dme-miR-184-3p	bulgeIII	CCGTTCC	X	8409740	8409746	-	X_8409740_8409746_-	1	1	1	0	lawc	FBtr0302081|FBtr0307287|FBtr0071248|FBtr0307286	8408006|8408006|8408006|8408006	8409752|8409752|8409752|8409752	X	-	8409717	8409769	stop_codon	lawc	FlyBase	G65741.1	GCTTAACGTTTCTATAGTGTGTTCCGTTCCGCGAATTCTCATGTGCATTTATG	27	8409748	0.986301696	3	22	209	0.852941176	1.462397998	0.117647059	0.222222222	0.382352941	27	5	0	29	X:8409717-8409769	7	lawc	FBtr0302081|FBtr0071248|FBtr0307287|FBtr0307286	8408006|8408006|8408006|8408006	8409752|8409752|8409752|8409752	CCGTTCC	bulgeIII	dme-miR-184-3p
0.01	dme-miR-305-5p	bulgeIII	GTACCAA	X	8588266	8588272	+	X_8588266_8588272_+	1	1	1	0	CG12065	FBtr0300750|FBtr0071216|FBtr0300751|FBtr0071217|FBtr0071215|FBtr0071214	8588166|8588166|8588166|8588166|8588166|8588166	8588528|8588528|8588528|8588528|8588528|8588528	X	+	8588213	8588292	3'utr	CG12065	FlyBase	G59880.1	CCCCCGCCCACCCCTTCCCTGCAATCGTAGCATTTGATTTGCCTCCAATTTTCGTACCAATCCCGCTGCGGCGTCCCTTT	13	8588263	0.972970047	8	12	75	0.888888889	1.204119983	0.111111111	0.384615385	0.555555556	13	2	0	16	X:8588213-8588292	7	CG12065	FBtr0071216|FBtr0300751|FBtr0071217|FBtr0071215|FBtr0071214|FBtr0300750	8588166|8588166|8588166|8588166|8588166|8588166	8588528|8588528|8588528|8588528|8588528|8588528	GTACCAA	bulgeIII	dme-miR-305-5p
0.01	dme-miR-11-3p,dme-miR-308-3p	bulgeIII	TGTGGAT	X	8716778	8716784	-	X_8716778_8716784_-	1	1	1	0	l(1)G0020	FBtr0071280|FBtr0344164	8716711|8716711	8716819|8716946	X	-	8716760	8716802	3'utr	l(1)G0020	FlyBase	G65808.1	GTTTGGGGGGAAAAAGAATGTGGATTTTAATTCTATAGAAAAG	7	8716772	0.763847003	6	7	53	1	0.84509804	0.571428571	0	0	7	0	0	7	X:8716760-8716802	7	l(1)G0020	FBtr0344164|FBtr0071280	8716711|8716711	8716946|8716819	TGTGGAT	bulgeIII	dme-miR-11-3p,dme-miR-308-3p
0.01	dme-miR-283-5p	bulgeIII	GATAATT	X	9094045	9094051	-	X_9094045_9094051_-	1	1	1	0	CG7766	FBtr0071352|FBtr0309251|FBtr0343319|FBtr0114595|FBtr0114594|FBtr0071351|FBtr0309250	9093610|9093610|9093610|9093610|9093610|9093610|9093610	9094242|9094242|9094242|9094242|9094242|9094242|9094242	X	-	9094048	9094220	3'utr	CG7766	FlyBase	G65870.1	ACTTAATTGTAATGCCAAAATCTCTGCAACACTGGATACGTCCGTTCTCGTTCTCGTTCCCGCTCGCTCGCACACAGCTTAGCGCCCTCGCTCCGTCTCTCTCTACATCGATCGATCCTGCCTCTTTCTGATGTCTCTTTCTTTGTGACCTCTGACCCCCAAGCCCAACGATA	115	9094078	0.986492877	22	111	950	0.966216216	1.553276046	0.101351351	0.217391304	0.391891892	115	2	3	143	X:9094048-9094220	3	CG7766	FBtr0071352|FBtr0309251|FBtr0343319|FBtr0114595|FBtr0071351|FBtr0309250|FBtr0114594	9093610|9093610|9093610|9093610|9093610|9093610|9093610	9094242|9094242|9094242|9094242|9094242|9094242|9094242	GATAATT	bulgeIII	dme-miR-283-5p
0.01	dme-miR-277-3p	bulgeIII	GCATTTT	X	9358836	9358842	-	X_9358836_9358842_-	0.995737168	1	0.997868584	0.003014255	mgl	FBtr0343369	9358494	9360313	X	-	9358791	9358937	3'utr	mgl	FlyBase	G66012.1	ATATATAAATATTTTATTTTTTAATTATATCATCGATTTATGAATTGTATTATGATTTATGATTTATCTTTCTCTTCGAAAGTCGAAATGTGTGTGCATTTTTTTTTTCATTTTCGTTCTCTGTGCAAAATCTGTGCTTCCCTTCAT	54	9358816	0.985338275	19	48	562	0.897058824	1.484299839	0.382352941	0.203703704	0.367647059	54	6	1	61	X:9358791-9358937	7	mgl	FBtr0343369	9358494	9360313	GCATTTT	bulgeIII	dme-miR-277-3p
0.01	dme-miR-252-5p	bulgeIII	TACTTTA	X	9622177	9622183	+	X_9622177_9622183_+	1	1	1	0	CG42797	FBtr0332963|FBtr0303710|FBtr0303708	9621666|9621666|9621666	9622441|9623243|9622441	X	+	9622153	9622225	5'utr-coding	CG42797	FlyBase	G60191.1	ATGCCTAGCCATAGACAGACTTGCTACTTTAGGCATGGCATCCCACTAGTTTGTAGACAATTTGCCTTCGCCT	7	9622181	0.973934829	6	6	44	0.875	0.84509804	0.125	0.142857143	0.25	7	1	0	7	X:9622153-9622225	7	CG42797	FBtr0332963|FBtr0303710|FBtr0303708	9621666|9621666|9621666	9622441|9623243|9622441	TACTTTA	bulgeIII	dme-miR-252-5p
0.1	dme-miR-11-3p,dme-miR-308-3p	bulgeI	TGGTGAT	2L	10256452	10256458	-	2L_10256452_10256458_-	1	1	1	0	Pten	FBtr0089901|FBtr0089905	10256317|10256317	10257117|10257117	2L	-	10256423	10256495	stop_codon	Pten	FlyBase	G9591.2	TACCTGTAATCAATGCTTATTACGGACTTATAATTCTTGGTGATTTAGCAAAGTAATTAAAATTGCTAAGTAA	157	10256451	0.768904303	13	153	1448	0.983425414	1.949390007	0.116022099	0.127388535	0.243093923	157	2	1	178	2L:10256423-10256495	7	Pten	FBtr0089901|FBtr0089905	10256317|10256317	10257117|10257117	TGGTGAT	bulgeI	dme-miR-11-3p,dme-miR-308-3p
0.1	dme-miR-275-3p,dme-miR-306-5p	bulgeI	TAACCTG	2L	10392563	10392569	+	2L_10392563_10392569_+	0.999506499	0.999701344	0.999603921	0.000137744	da	FBtr0080008|FBtr0332196|FBtr0332195	10392193|10392193|10392193	10392787|10392728|10393228	2L	+	10392533	10392593	3'utr	da	FlyBase	G3840.2	AACGATTGTATATAGCTGTTCCATTACGTTTAACCTGGGAAGATCTTTTTCGTTTTTTAGA	39	10392556	0.786825866	8	37	356	0.976744186	1.62324929	0.162790698	0.102564103	0.186046512	39	1	0	42	2L:10392533-10392593	7	da	FBtr0080008|FBtr0332196|FBtr0332195	10392193|10392193|10392193	10392787|10392728|10393228	TAACCTG	bulgeI	dme-miR-275-3p,dme-miR-306-5p
0.1	dme-miR-283-5p	bulgeI	GAATATT	2L	10392825	10392831	+	2L_10392825_10392831_+	0.99999997	0.999999994	0.999999982	0	da	FBtr0332195	10392193	10393228	2L	+	10392796	10392906	3'utr	da	FlyBase	G3843.1	TTACAATGTTCTTCTTATGTGATTACAGAGAATATTTGCACATTGCTGCGGTAACCACGGAATTAATCGTTATCTAAGATTAGCTGGTAATTGTTGTAGTATCTTAAGGCT	16	10392831	0.985767187	9	16	135	1	1.322219295	0.285714286	0.25	0.428571429	16	0	0	21	2L:10392796-10392906	7	da	FBtr0332195	10392193	10393228	GAATATT	bulgeI	dme-miR-283-5p
0.1	dme-miR-970-3p	bulgeI	CTTTATG	2L	10740631	10740637	+	2L_10740631_10740637_+	0.999999939	0.999999995	1.00E+00	7.07E-08	CG12299	FBtr0080113	10740097	10740762	2L	+	10740607	10740649	3'utr	CG12299	FlyBase	G3950.1	ACATTTTGTTAGTATTAAGCCCTACTTTATGCTGCTCATTTTA	29	10740635	0.956028688	5	29	284	1	1.505149978	0	0.103448276	0.1875	29	0	0	32	2L:10740607-10740649	7	CG12299	FBtr0080113	10740097	10740762	CTTTATG	bulgeI	dme-miR-970-3p
0.1	dme-miR-11-3p,dme-miR-308-3p	bulgeI	TGGTGAT	2L	11794918	11794924	-	2L_11794918_11794924_-	1	1	1	0	crol	FBtr0335475|FBtr0335474|FBtr0080260|FBtr0335473	11794325|11794325|11794325|11794325	11797124|11797124|11797124|11797124	2L	-	11794885	11794935	3'utr	crol	FlyBase	G10116.1	TTTTGGATTTTTGGTGATGTGTATAGAGCGCAGTATATAGAATGCATATAG	5	11794925	0.984223369	5	5	42	1	1	0.3	0.6	0.8	5	0	0	10	2L:11794885-11794935	7	crol	FBtr0335475|FBtr0335474|FBtr0080260|FBtr0335473	11794325|11794325|11794325|11794325	11797124|11797124|11797124|11797124	TGGTGAT	bulgeI	dme-miR-11-3p,dme-miR-308-3p
0.1	dme-miR-275-3p,dme-miR-306-5p	bulgeI	TAACCTG	2L	12407127	12407133	-	2L_12407127_12407133_-	1	1	1	0	vir-1	FBtr0334762|FBtr0080391	12406992|12406992	12407178|12407178	2L	-	12407099	12407145	3'utr	vir-1	FlyBase	G10260.1	TTGAAAGACATTTAACCTGGAAATGCTTGGCAAGCGCTCTACTAACC	8	12407122	0.790009173	3	4	43	0.666666667	0.77815125	0.111111111	0.125	0.222222222	8	3	0	6	2L:12407099-12407145	7	vir-1	FBtr0334762|FBtr0080391	12406992|12406992	12407178|12407178	TAACCTG	bulgeI	dme-miR-275-3p,dme-miR-306-5p
0.1	dme-miR-11-3p,dme-miR-308-3p	bulgeI	TGGTGAT	2L	13013314	13013320	-	2L_13013314_13013320_-	1	1	1	0	CG9934	FBtr0080428	13013274	13013614	2L	-	13013304	13013357	3'utr	CG9934	FlyBase	G10385.1	GAAAAAAACGACACAATACCGAGTTGTGCGGGTAATTTGGTGATTTAAAAAATT	15	13013321	0.981231346	6	14	99	1	1.230448921	0.529411765	0.133333333	0.235294118	15	0	0	17	2L:13013304-13013357	7	CG9934	FBtr0080428	13013274	13013614	TGGTGAT	bulgeI	dme-miR-11-3p,dme-miR-308-3p
0.1	dme-miR-277-3p	bulgeI	GCCATTT	2L	13363582	13363588	-	2L_13363582_13363588_-	0.962409287	0.997053897	0.979731592	0.024497432	Nnp-1	FBtr0080473	13363306	13364012	2L	-	13363539	13363633	3'utr	Nnp-1	FlyBase	G10557.1	TCTTTTAGTAGTTACAATTACGACTTAAAATACTATTGCTTGTAGGCCATTTTATGTTCAAGCTATCCTCTGATCTGAGTTGAAATAAAAGCAAA	54	13363616	0.973019776	11	48	428	0.907692308	1.469822016	0.107692308	0.203703704	0.338461538	54	5	1	59	2L:13363539-13363633	7	Nnp-1	FBtr0080473	13363306	13364012	GCCATTT	bulgeI	dme-miR-277-3p
0.1	dme-miR-8-3p	bulgeI	AGGTATT	2L	13503220	13503226	-	2L_13503220_13503226_-	1	1	1	0	B4	FBtr0080513|FBtr0080514|FBtr0332509	13502654|13502654|13500622	13504503|13504503|13504503	2L	-	13503161	13503249	3'utr	B4	FlyBase	G10605.2	ATGGAAATCTTAGTTCAAACCTAAGGTATTATTAGCTCGTAGGCAATCAACAAGTCAAATCAAATCATAAGCGATATACATCTATATAT	53	13503228	0.921678178	14	48	369	0.938461538	1.785329835	0.184615385	0.20754717	0.353846154	53	4	0	61	2L:13503161-13503249	7	B4	FBtr0080513|FBtr0080514|FBtr0332509	13502654|13502654|13500622	13504503|13504503|13504503	AGGTATT	bulgeI	dme-miR-8-3p
[truncated: 2,492 more rows]
[truncated: 38 more columns]
