# Supplementary material for: Global identification of functional microRNA-mRNA interactions in Drosophila
Source: Nat Commun. 2019 Apr 9;10:1626. doi: 10.1038/s41467-019-09586-z (PMC6456604; doi:10.1038/s41467-019-09586-z)
Supplement: Supplementary file 15 — Supplementary Data 12 [file 41467_2019_9586_MOESM15_ESM.txt]

# Reproducible miRNA binding sites for the top30 CLIP-detected miRNAs. Called: using microMUMMIE on PARalyzer-derived cluster for AGO1 PARCLIP replicates 1 and 2 separately and restricted to coding region cooridnates
# microMUMMIE variance levels indicate stringency levels ( most 0.5 > 0.25 > 0.2 > 0.15 > 0.1 > 0.01 least)
microMUMMIE_var	miRNA_R1	type_R1	seq_R1	Chr	start	end	strand	info	porbability_R1	porbability_R2	porbability_mean	porbability_sd	gene_R1	transcriptid_R1	utr_start_R1	utr_end_R1	Chr_cluster_R1	Strand_cluster_R1	Start_cluster_R1	End_cluster_R1	Aligned_to_cluster_R1	GeneName_cluster_R1	AnnotationSource_R1	ClusterID_R1	ClusterSequence_R1	ReadCount_cluster_R1	ModeLocation_R1	ModeScore_R1	ConversionLocationCount_R1	ConversionEventCount_R1	NonConversionEventCount_R1	T2Cfraction_R1	ConversionSpecificity_R1	endG_fraction_R1	RedundantSeqFraction_R1	RedundantCopyFraction_R1	UniqueReads_R1	None_R1	Other_1_R1	T2C_1_R1	Link_R1	overlap_mirTOcluster_R1	gene_R2	transcriptid_R2	utr_start_R2	utr_end_R2	seq_R2	type_R2	miRNA_R2
0.01	dme-bantam-3p	6mer3-8	TGATCT	2L	10005441	10005446	+	2L_10005441_10005446_+	0.999369323	1	0.999684662	0.000445972	CG4747	FBtr0343740|FBtr0079930|FBtr0303902	10004045|10004045|10004045	10007766|10007766|10007766	2L	+	10005423	10005491	coding	CG4747	FlyBase	G3623.1	GATTGTCGATCCTCCACTTGATCTGCTCAGCCAGCAGCGTCGGGCGAATACCAAATGCGTGTTTTTCTT	32	10005470	0.967990976	8	31	169	0.973684211	1.568201724	0.315789474	0.125	0.263157895	32	1	0	37	2L:10005423-10005491	6	CG4747	FBtr0079930|FBtr0303902|FBtr0343740	10004045|10004045|10004045	10007766|10007766|10007766	TGATCT	6mer3-8	dme-bantam-3p
0.01	dme-miR-9b-5p,dme-miR-9c-5p	6mer3-8	ACCAAA	2L	10005472	10005477	+	2L_10005472_10005477_+	1	0.999992085	0.999996043	5.59E-06	CG4747	FBtr0343740|FBtr0079930|FBtr0303902	10004045|10004045|10004045	10007766|10007766|10007766	2L	+	10005423	10005491	coding	CG4747	FlyBase	G3623.1	GATTGTCGATCCTCCACTTGATCTGCTCAGCCAGCAGCGTCGGGCGAATACCAAATGCGTGTTTTTCTT	32	10005471	0.967990976	8	31	169	0.973684211	1.568201724	0.315789474	0.125	0.263157895	32	1	0	37	2L:10005423-10005491	6	CG4747	FBtr0079930|FBtr0303902|FBtr0343740	10004045|10004045|10004045	10007766|10007766|10007766	ACCAAA	6mer3-8	dme-miR-9b-5p,dme-miR-9c-5p
0.01	dme-miR-33-5p	7mer-m8	CAATGCA	2L	10005889	10005895	+	2L_10005889_10005895_+	0.674514893	0.674514893	0.674514893	0	CG4747	FBtr0343740|FBtr0079930|FBtr0303902	10004045|10004045|10004045	10007766|10007766|10007766	2L	+	10005706	10005912	coding	CG4747	FlyBase	G3624.1	CGAGCAGGTGAACAAAAGCTGCGGTGCGCCGAATCACGCAACCGAGGCTGATTTTGACAAGATCCGGGATGGCCTGGACAGCGAGGAGATTGTGGGAGAGGAAGCAACTGCCGATGGCAACAATGGAGTGGTGGCCCATGTGGTGGGCAGCCCCGATGAGGGCGATGGCTTGGATGTGGAAATCAATGCAGATTCATCAGCGTCACC	84	10005888	0.984320508	20	80	417	0.956521739	1.467361417	0.184782609	0.095238095	0.173913043	84	2	2	88	2L:10005706-10005912	7	CG4747	FBtr0079930|FBtr0303902|FBtr0343740	10004045|10004045|10004045	10007766|10007766|10007766	CAATGCA	7mer-m8	dme-miR-33-5p
0.01	dme-miR-275-3p,dme-miR-306-5p	6mer3-8	GTACCT	2L	10006032	10006037	+	2L_10006032_10006037_+	1	1	1	0	CG4747	FBtr0343740|FBtr0079930|FBtr0303902	10004045|10004045|10004045	10007766|10007766|10007766	2L	+	10006005	10006063	coding	CG4747	FlyBase	G3625.1	GATCGGCAAAATCAGCACAGAAACGGCGTACCTCTGCCCAACAGTCGCCCAGTGGGCCA	8	10006039	0.916576395	3	7	20	0.909090909	1	0.363636364	0.375	0.545454545	8	1	0	10	2L:10006005-10006063	6	CG4747	FBtr0079930|FBtr0303902|FBtr0343740	10004045|10004045|10004045	10007766|10007766|10007766	GTACCT	6mer3-8	dme-miR-275-3p,dme-miR-306-5p
0.01	dme-miR-14-3p	7mer-A1	AGACTGA	2L	10006158	10006164	+	2L_10006158_10006164_+	0.823349562	0.823349562	0.823349562	0	CG4747	FBtr0343740|FBtr0079930|FBtr0303902	10004045|10004045|10004045	10007766|10007766|10007766	2L	+	10006109	10006277	coding	CG4747	FlyBase	G3626.2	CAGGACGCGGATGAAGCCAGCTCCACGCCCACTGGCAGACGTCGGGTCGAGACTGACGCACTCTTGGCCTCAATCGCTGCCAAGCGTGCACCGAATGCAATTGCTCTGCTTGACCGACCGGTTGTCACGCGGCCAGAGGCCCAAGTCATCGACATGAGCTCGCGCTCCA	71	10006172	0.875413303	19	57	286	0.8125	0.698970004	0.275	0.126760563	0.225	71	3	12	65	2L:10006109-10006277	7	CG4747	FBtr0079930|FBtr0303902|FBtr0343740	10004045|10004045|10004045	10007766|10007766|10007766	AGACTGA	7mer-A1	dme-miR-14-3p
0.01	dme-bantam-3p	6mer3-8	TGATCT	2L	10006368	10006373	+	2L_10006368_10006373_+	1	1	1	0	CG4747	FBtr0343740|FBtr0079930|FBtr0303902	10004045|10004045|10004045	10007766|10007766|10007766	2L	+	10006301	10006408	coding	CG4747	FlyBase	G3627.1	GTGCCTTCAGAGCAGACCTTCGGCTTCCTGGGTCTTGGAATGATGGGATCCACCATAGTCAAGGATTTGATCTACACGGGTCACAAGGTTGTGGTCTGGAACCGCACC	75	10006367	0.975336722	14	71	446	0.923076923	1.225309282	0.120879121	0.2	0.340659341	75	3	4	84	2L:10006301-10006408	6	CG4747	FBtr0079930|FBtr0303902|FBtr0343740	10004045|10004045|10004045	10007766|10007766|10007766	TGATCT	6mer3-8	dme-bantam-3p
0.01	dme-miR-9b-5p,dme-miR-9c-5p	6mer2-7	CCAAAG	2L	10006568	10006573	+	2L_10006568_10006573_+	1	1	1	0	CG4747	FBtr0343740|FBtr0079930|FBtr0303902	10004045|10004045|10004045	10007766|10007766|10007766	2L	+	10006509	10006580	coding	CG4747	FlyBase	G3628.1	AGGACACTCCCATGGATGTTGTGGAAGCTGCCGACGTTATCTTTTGCTGTGTGTCCGATCCAAAGGGCGCCA	17	10006552	0.978347387	9	17	147	1	1.278753601	0.105263158	0.117647059	0.210526316	17	0	0	19	2L:10006509-10006580	6	CG4747	FBtr0079930|FBtr0303902|FBtr0343740	10004045|10004045|10004045	10007766|10007766|10007766	CCAAAG	6mer2-7	dme-miR-9b-5p,dme-miR-9c-5p
0.01	dme-miR-317-3p	8mer-A1	TGTGTTCA	2L	10011444	10011451	+	2L_10011444_10011451_+	0.631135192	0.631135192	0.631135192	0	Trp1	FBtr0079931|FBtr0079932|FBtr0305986|FBtr0343741	10009499|10010481|10010481|10009499	10012493|10012493|10011912|10011912	2L	+	10011378	10011466	coding	Trp1	FlyBase	G3645.1	CTACTTGTCCATTGCGGCTGCCGGCTTCCTTGTTTTCATCCTGGCTCTGACAATTGTACGTCTAATTGTGTTCATCATCGTGTGGGCAT	40	10011443	0.804924776	11	39	353	0.981818182	1.73239376	0.272727273	0.275	0.472727273	40	1	0	54	2L:10011378-10011466	8	Trp1	FBtr0305986|FBtr0343741|FBtr0079931|FBtr0079932	10010481|10009499|10009499|10010481	10011912|10011912|10012493|10012493	TGTGTTCA	8mer-A1	dme-miR-317-3p
0.01	dme-miR-7-5p	6mer2-7	TCTTCC	2L	10011494	10011499	+	2L_10011494_10011499_+	1	1	1	0	Trp1	FBtr0079931|FBtr0079932|FBtr0305986|FBtr0343741	10009499|10010481|10010481|10009499	10012493|10012493|10011912|10011912	2L	+	10011482	10011523	coding	Trp1	FlyBase	G3646.1	TGCACTTCTGGATCTTCCCCAACCTGACTGAGGATGTGAGCT	14	10011495	0.70607459	6	14	70	1	1.204119983	0.4375	0.142857143	0.25	14	0	0	16	2L:10011482-10011523	6	Trp1	FBtr0305986|FBtr0343741|FBtr0079931|FBtr0079932	10010481|10009499|10009499|10010481	10011912|10011912|10012493|10012493	TCTTCC	6mer2-7	dme-miR-7-5p
0.01	dme-miR-980-3p	6mer2-7	GCAGCT	2L	10057958	10057963	+	2L_10057958_10057963_+	1	1	1	0	Pen	FBtr0079937	10057695	10059467	2L	+	10057902	10057974	coding	Pen	FlyBase	G3654.1	ATCAACGACGAGGATCTAACGTCGCCGCTCAAAGAGCTCAATGGCCAGTCGCCGGTGCAGCTGTCCGTGGACG	12	10057957	0.935611953	7	12	47	1	1.146128036	0.571428571	0.166666667	0.285714286	12	0	0	14	2L:10057902-10057974	6	Pen	FBtr0079937	10057695	10059467	GCAGCT	6mer2-7	dme-miR-980-3p
0.01	dme-miR-965-3p	7mer-m8	TACGCTT	2L	10058110	10058116	+	2L_10058110_10058116_+	0.620203206	0.620203206	0.620203206	0	Pen	FBtr0079937	10057695	10059467	2L	+	10058058	10058124	coding	Pen	FlyBase	G3655.2	CGCAATCCACCCATCGACCTGATGATCGGCCATGGTATTGTGCCCATTTGCATACGCTTCCTGCAGA	26	10058080	0.787628647	8	25	136	0.966666667	1.161368002	0.166666667	0.153846154	0.266666667	26	0	1	29	2L:10058058-10058124	7	Pen	FBtr0079937	10057695	10059467	TACGCTT	7mer-m8	dme-miR-965-3p
0.01	dme-miR-282-5p	6mer2-7	GAGGCT	2L	10058925	10058930	+	2L_10058925_10058930_+	1	1	1	0	Pen	FBtr0079937	10057695	10059467	2L	+	10058848	10059293	coding	Pen	FlyBase	G3660.1	CTGACGTTGTAATTGCATCTGGAGGTTTACCAAGGCTGGGACTCCTTCTACAGCACAACAAAAGCAACATTGTGAAGGAGGCTGCCTGGACGGTCAGCAACATCACAGCAGGTAACCAGAAGCAGATCCAGGCTGTGATTCAGGCCGGCATCTTCCAGCAGCTGCGCACCGTGCTGGAGAAGGGTGATTTCAAGGCTCAAAAAGAGGCTGCCTGGGCGGTGACAAACACCACGACATCTGGCACTCCCGAACAGATCGTCGATCTAATTGAGAAGTACAAAATATTGAAGCCTTTTATCGATTTGCTGGACACAAAGGATCCGCGTACCATCAAGGTGGTGCAGACGGGCCTATCCAATCTGTTTGCCCTGGCGGAGAAACTTGGTGGCACCGAGAACC…	407	10058917	0.949984141	53	376	1644	0.925373134	1.407040808	0.413646055	0.14004914	0.253731343	407	19	16	434	2L:10058848-10059293	6	Pen	FBtr0079937	10057695	10059467	GAGGCT	6mer2-7	dme-miR-282-5p
0.01	dme-miR-8-3p	6mer3-8	CAGTAT	2L	10063399	10063404	+	2L_10063399_10063404_+	1	1	1	0	Spn31A	FBtr0079938	10062570	10063837	2L	+	10063362	10063420	coding	Spn31A	FlyBase	G3670.1	TGCAGATGGAGGGCGTGCAGGTGTTGCTGCCCAAATTCAGTATCGATTTCGAGTGCAGT	9	10063404	0.971745887	7	9	53	1	1.113943352	0.384615385	0.333333333	0.538461538	9	0	0	13	2L:10063362-10063420	6	Spn31A	FBtr0079938	10062570	10063837	CAGTAT	6mer3-8	dme-miR-8-3p
0.01	dme-miR-11-3p,dme-miR-308-3p	6mer2-7	TGTGAT	2L	10063726	10063731	+	2L_10063726_10063731_+	1	1	1	0	Spn31A	FBtr0079938|FBtr0079938	10062570|10062570	10063837|10063837	2L	+	10063710	10063770	intron-coding	Spn31A	FlyBase	G3672.1	CAGAATATAAGCCCATTGTGATCAGCAATTCCTCCCGCCAGAAATTCTTCCGAGCTGACCA	159	10063725	0.770929554	8	149	823	0.954773869	1.579783597	0.190954774	0.220125786	0.376884422	159	5	4	190	2L:10063710-10063770	6	Spn31A	FBtr0079938|FBtr0079938	10062570|10062570	10063837|10063837	TGTGAT	6mer2-7	dme-miR-11-3p,dme-miR-308-3p
0.01	dme-miR-184-3p	6mer3-8	TCCGTC	2L	10201643	10201648	+	2L_10201643_10201648_+	1	1	1	0	RpL7	FBtr0343653|FBtr0079946	10201228|10201228	10202058|10202058	2L	+	10201606	10201716	coding	RpL7	FlyBase	G3674.1	AAGGTGGCTCCCAAGGTCCGCAAGGTTCTGCAGCTGTTCCGTCTGAGGCAGATCAACAACGGTGTGTTCATCAAGCTGAACAAGGCCACCATCAACATGCTGCGCATCGCC	103	10201642	0.904044769	12	103	620	1	2.064457989	0.353448276	0.106796117	0.206896552	103	0	0	116	2L:10201606-10201716	6	RpL7	FBtr0343653|FBtr0079946	10201228|10201228	10202058|10202058	TCCGTC	6mer3-8	dme-miR-184-3p
0.01	dme-bantam-3p	6mer3-8	TGATCT	2L	10201766	10201771	+	2L_10201766_10201771_+	1	1	1	0	RpL7	FBtr0343653|FBtr0079946	10201228|10201228	10202058|10202058	2L	+	10201731	10201864	coding	RpL7	FlyBase	G3675.1	CTGGGGCTATCCCAATCTGAAGTCCGTGCGGGAGCTGATCTACAAGCGTGGATTCGTGAAGCATAACCGCCAGCGCGTGCCCATCACCGATAACTTCGTGATCGAGCGGAAGCTGCGTCAGGCGCACCAAATTC	46	10201766	0.853546668	17	40	209	0.888888889	1.079181246	0.388888889	0.130434783	0.259259259	46	3	3	48	2L:10201731-10201864	6	RpL7	FBtr0343653|FBtr0079946	10201228|10201228	10202058|10202058	TGATCT	6mer3-8	dme-bantam-3p
0.01	dme-bantam-3p	6mer3-8	TGATCT	2L	10205373	10205378	-	2L_10205373_10205378_-	1	1	1	0	CG5734	FBtr0079960	10205367	10206841	2L	-	10205329	10205401	stop_codon	CG5734	FlyBase	G9513.1	GCGTTCGAGGGCATCGGCGATGATGATCTATGAGAGTGCTAAAGGAATGCTTGCCGTGAGTTGCCAAAAATCG	27	10205378	0.756663559	7	25	145	0.96969697	1.505149978	0.333333333	0.185185185	0.333333333	27	1	0	32	2L:10205329-10205401	6	CG5734	FBtr0079960	10205367	10206841	TGATCT	6mer3-8	dme-bantam-3p
0.01	dme-miR-995-3p	6mer3-8	TGGTGC	2L	10206019	10206024	-	2L_10206019_10206024_-	0.999947158	0.999999907	0.999973532	3.73E-05	CG5734	FBtr0079960	10205367	10206841	2L	-	10205993	10206051	coding	CG5734	FlyBase	G9516.1	AGGGAAGAGCGCGTGAGTACATGGACCTGGTGCGTCAGCTGCCCTCCTACGGCTGCCTG	38	10206030	0.8701865	3	35	191	0.918367347	1.653212514	0.387755102	0.289473684	0.448979592	38	4	0	45	2L:10205993-10206051	6	CG5734	FBtr0079960	10205367	10206841	TGGTGC	6mer3-8	dme-miR-995-3p
0.01	dme-miR-276a-3p	7mer-A1	GTTCCTA	2L	10206317	10206323	-	2L_10206317_10206323_-	0.823349562	0.823349562	0.823349562	0	CG5734	FBtr0079960	10205367	10206841	2L	-	10206307	10206356	coding	CG5734	FlyBase	G9518.1	GCTGCCCGATGAGCTGGTGCGCTTCTTTTGCCTGTTCCTAGTGCGACGTC	20	10206315	0.89156855	6	19	188	0.958333333	1.361727836	0.458333333	0.2	0.333333333	20	1	0	23	2L:10206307-10206356	7	CG5734	FBtr0079960	10205367	10206841	GTTCCTA	7mer-A1	dme-miR-276a-3p
0.01	dme-miR-317-3p	6mer3-8	TGTGTT	2L	10210378	10210383	-	2L_10210378_10210383_-	1	1	1	0	CG5727	FBtr0079958	10209993	10210603	2L	-	10210363	10210400	coding	CG5727	FlyBase	G9522.1	AATGAAGAGCGCCTATCTGTGTTACAAAAAGGGAAATG	19	10210382	0.624589059	3	16	105	0.85	0.929418926	0.3	0.052631579	0.1	19	2	1	17	2L:10210363-10210400	6	CG5727	FBtr0079958	10209993	10210603	TGTGTT	6mer3-8	dme-miR-317-3p
0.01	dme-miR-308-3p	8mer-m1	CTGTGATT	2L	10211969	10211976	+	2L_10211969_10211976_+	0.469298127	0.469298127	0.469298127	0	CG4901	FBtr0079947	10211420	10213697	2L	+	10211942	10211990	coding	CG4901	FlyBase	G3681.1	TTAAGGATCGACTACTGCTCAAATATTCTGTGATTATTCTGGACGAGGC	61	10211967	0.943632684	8	58	580	0.95890411	1.367976785	0.082191781	0.163934426	0.301369863	61	1	2	70	2L:10211942-10211990	8	CG4901	FBtr0079947	10211420	10213697	CTGTGATT	8mer-m1	dme-miR-308-3p
0.01	dme-miR-275-3p,dme-miR-306-5p	7mer-m8	GTACCTG	2L	10212147	10212153	+	2L_10212147_10212153_+	0.702972348	0.702972348	0.702972348	0	CG4901	FBtr0079947	10211420	10213697	2L	+	10212100	10212168	coding	CG4901	FlyBase	G3683.1	ACGATGGATATCGATCACTTCGGAAATTACTTTAATTGCAAGGGCATGTACCTGGAGGGACGGACGTAT	77	10212146	0.883882553	5	76	214	0.988888889	1.648360011	0.655555556	0.142857143	0.266666667	77	0	1	89	2L:10212100-10212168	7	CG4901	FBtr0079947	10211420	10213697	GTACCTG	7mer-m8	dme-miR-275-3p,dme-miR-306-5p
0.01	dme-miR-317-3p	8mer-A1	TGTGTTCA	2L	10213214	10213221	+	2L_10213214_10213221_+	0.631135192	0.631135192	0.631135192	0	CG4901	FBtr0079947	10211420	10213697	2L	+	10213151	10213228	coding	CG4901	FlyBase	G3689.1	AATGGCTGCACTAGCTCACGCCAAGTTTCAGTCCAAGCATGGTGATCATTTGACGCTGCTGAATGTGTTCAATGGGTT	21	10213214	0.977533217	7	21	134	1	1.380211242	0.291666667	0.142857143	0.25	21	0	0	24	2L:10213151-10213228	8	CG4901	FBtr0079947	10211420	10213697	TGTGTTCA	8mer-A1	dme-miR-317-3p
0.01	dme-miR-970-3p	6mer2-7	CTTATG	2L	10214453	10214458	-	2L_10214453_10214458_-	1	1	1	0	Npc1a	FBtr0343608|FBtr0303907|FBtr0079957|FBtr0343610|FBtr0343609|FBtr0303906|FBtr0303905	10213971|10213971|10213971|10213971|10213971|10213971|10213971	10218871|10218871|10218871|10218871|10218871|10218871|10218871	2L	-	10214442	10214474	coding	Npc1a	FlyBase	G9529.1	TGTTAATTTAGGTGGCCTTATGTATTATTGGAA	6	10214447	0.95657969	3	3	53	0.5	0.602059991	0	0.333333333	0.5	6	4	0	4	2L:10214442-10214474	6	Npc1a	FBtr0343608|FBtr0303907|FBtr0079957|FBtr0343610|FBtr0343609|FBtr0303906|FBtr0303905	10213971|10213971|10213971|10213971|10213971|10213971|10213971	10218871|10218871|10218871|10218871|10218871|10218871|10218871	CTTATG	6mer2-7	dme-miR-970-3p
0.01	dme-miR-8-3p	7mer-A1	AGTATTA	2L	10215881	10215887	-	2L_10215881_10215887_-	0.823349562	0.823349562	0.823349562	0	Npc1a	FBtr0343608|FBtr0303907|FBtr0079957|FBtr0343610|FBtr0343609|FBtr0303906|FBtr0303905	10213971|10213971|10213971|10213971|10213971|10213971|10213971	10218871|10218871|10218871|10218871|10218871|10218871|10218871	2L	-	10215865	10215924	coding	Npc1a	FlyBase	G9533.2	CGGCCACCCTGATCATTGTCGAGGTCATACCGTTTTTAGTATTAGCTGTCGGAGTGGATA	20	10215890	0.981256359	5	13	189	0.681818182	1.176091259	0.181818182	0.1	0.181818182	20	7	0	15	2L:10215865-10215924	7	Npc1a	FBtr0343608|FBtr0303907|FBtr0079957|FBtr0343610|FBtr0343609|FBtr0303906|FBtr0303905	10213971|10213971|10213971|10213971|10213971|10213971|10213971	10218871|10218871|10218871|10218871|10218871|10218871|10218871	AGTATTA	7mer-A1	dme-miR-8-3p
0.01	dme-miR-276a-3p	6mer2-7	GTTCCT	2L	10217696	10217701	-	2L_10217696_10217701_-	1	1	1	0	Npc1a	FBtr0343608|FBtr0303907|FBtr0079957|FBtr0343610|FBtr0343609|FBtr0303906|FBtr0303905	10213971|10213971|10213971|10213971|10213971|10213971|10213971	10218871|10218871|10218871|10218871|10218871|10218871|10218871	2L	-	10217665	10217737	coding	Npc1a	FlyBase	G9538.1	TGGTTCAACTTTATGGGCGATGCCACCAATCCATATGTTCCTTTTCAAATTACCTATATTCAACATGAGCCCA	16	10217696	0.987686701	7	15	136	0.944444444	1.230448921	0.222222222	0.125	0.222222222	16	1	0	17	2L:10217665-10217737	6	Npc1a	FBtr0343608|FBtr0303907|FBtr0079957|FBtr0343610|FBtr0343609|FBtr0303906|FBtr0303905	10213971|10213971|10213971|10213971|10213971|10213971|10213971	10218871|10218871|10218871|10218871|10218871|10218871|10218871	GTTCCT	6mer2-7	dme-miR-276a-3p
0.01	dme-miR-252-5p	6mer3-8	GTACTT	2L	10221768	10221773	+	2L_10221768_10221773_+	1	1	1	0	Prosalpha6	FBtr0079948|FBtr0343606	10221441|10221441	10222408|10222408	2L	+	10221745	10221854	coding	Prosalpha6	FlyBase	G3693.1	GCTGATGCCCGCGTCCTTAGCCGGTACTTGCGCTCCGAGTGCCTGAACTACAAGCACTCGTACGATACAACCTATCCAGTCTCGCGTCTGATCACTAACCTGGGCAACAA	30	10221772	0.800993994	8	26	172	0.833333333	1.477121255	0.166666667	0.166666667	0.305555556	30	6	0	30	2L:10221745-10221854	6	Prosalpha6	FBtr0079948|FBtr0343606	10221441|10221441	10222408|10222408	GTACTT	6mer3-8	dme-miR-252-5p
0.01	dme-miR-184-3p	6mer2-7	CCGTCC	2L	10221885	10221890	+	2L_10221885_10221890_+	1	1	1	0	Prosalpha6	FBtr0079948|FBtr0343606	10221441|10221441	10222408|10222408	2L	+	10221867	10221944	coding	Prosalpha6	FlyBase	G3694.1	CACTCAGCGCTACGATCGCCGTCCGTATGGAGTGGGCCTTTTGGTCGCCGGCTACGATGAGAGGGGTCCGCACATCTA	18	10221892	0.895488678	9	15	84	0.909090909	1.301029996	0.136363636	0.222222222	0.363636364	18	2	0	20	2L:10221867-10221944	6	Prosalpha6	FBtr0079948|FBtr0343606	10221441|10221441	10222408|10222408	CCGTCC	6mer2-7	dme-miR-184-3p
0.01	dme-miR-965-3p	6mer3-8	TACGCT	2L	10227987	10227992	-	2L_10227987_10227992_-	1	0.999995135	0.999997568	3.46E-06	CG5694	FBtr0079953|FBtr0079954	10227859|10227859	10229950|10229950	2L	-	10227964	10228026	coding	CG5694	FlyBase	G9548.1	TTTTTCTAAGAACTTGGTCGCACTCACAGACTGGTACGCTCATTCGGCTAATTCGAAAAAAAG	17	10227992	0.967921101	8	15	83	0.909090909	1	0.318181818	0.235294118	0.409090909	17	1	1	20	2L:10227964-10228026	6	CG5694	FBtr0079953|FBtr0079954	10227859|10227859	10229950|10229950	TACGCT	6mer3-8	dme-miR-965-3p
0.01	dme-miR-14-3p	6mer3-8	AAGACT	2L	10228324	10228329	-	2L_10228324_10228329_-	0.999809353	1	0.999904676	0.000134775	CG5694	FBtr0079953|FBtr0079954	10227859|10227859	10229950|10229950	2L	-	10228285	10228328	coding	CG5694	FlyBase	G9550.1	AGACTTGGCTCGGATGCACTGACTGTAATAAAACTTACACATAA	31	10228309	0.854394521	5	29	214	0.96875	1.491361694	0.34375	0.032258065	0.0625	31	1	0	31	2L:10228285-10228328	5	CG5694	FBtr0079953|FBtr0079954	10227859|10227859	10229950|10229950	AAGACT	6mer3-8	dme-miR-14-3p
0.01	dme-miR-970-3p	6mer2-7	CTTATG	2L	10228378	10228383	-	2L_10228378_10228383_-	1	1	1	0	CG5694	FBtr0079953|FBtr0079954	10227859|10227859	10229950|10229950	2L	-	10228346	10228410	coding	CG5694	FlyBase	G9551.1	AAAGGAAGTTGTTGTTGATACAATTGACTTATGCTCCTCGGACGACGATGAGCAACAAGAGCCAG	22	10228387	0.98015182	5	21	148	0.956521739	1.342422681	0.304347826	0.045454545	0.086956522	22	1	0	22	2L:10228346-10228410	6	CG5694	FBtr0079953|FBtr0079954	10227859|10227859	10229950|10229950	CTTATG	6mer2-7	dme-miR-970-3p
0.01	dme-miR-14-3p	6mer3-8	AAGACT	2L	10228456	10228461	-	2L_10228456_10228461_-	1	1	1	0	CG5694	FBtr0079953|FBtr0079954	10227859|10227859	10229950|10229950	2L	-	10228413	10228479	coding	CG5694	FlyBase	G9552.1	AAATACAAAACTCAATATAAGACTAACGCGCCACAATTCGCTCAACTCACACTGGAGAATTTCACCC	46	10228462	0.762674196	7	38	174	0.833333333	1.352182518	0	0.152173913	0.277777778	46	8	1	45	2L:10228413-10228479	6	CG5694	FBtr0079953|FBtr0079954	10227859|10227859	10229950|10229950	AAGACT	6mer3-8	dme-miR-14-3p
0.01	dme-miR-33-5p	6mer3-8	CAATGC	2L	10228545	10228550	-	2L_10228545_10228550_-	0.528245993	0.962966867	0.74560643	0.307394096	CG5694	FBtr0079953|FBtr0079954	10227859|10227859	10229950|10229950	2L	-	10228523	10228575	coding	CG5694	FlyBase	G9553.1	GTTTTTGAACTCTCCGCTGATTAAACAATGCCGTCCAATATCAGTCAGATTGA	73	10228547	0.925922665	5	72	450	0.988372093	1.929418926	0.395348837	0.150684932	0.279069767	73	1	0	85	2L:10228523-10228575	6	CG5694	FBtr0079953|FBtr0079954	10227859|10227859	10229950|10229950	CAATGC	6mer3-8	dme-miR-33-5p
0.01	dme-miR-190-5p	6mer3-8	ACATAT	2L	10228631	10228636	-	2L_10228631_10228636_-	1	1	1	0	CG5694	FBtr0079953|FBtr0079954	10227859|10227859	10229950|10229950	2L	-	10228612	10228660	coding	CG5694	FlyBase	G9554.1	AAAAGTCACATGAACACAATTATCACATATATTCCTTTCCGCGGCGTCA	9	10228624	0.971896852	5	8	58	0.888888889	0.903089987	0	0	0	9	1	0	8	2L:10228612-10228660	6	CG5694	FBtr0079953|FBtr0079954	10227859|10227859	10229950|10229950	ACATAT	6mer3-8	dme-miR-190-5p
0.01	dme-miR-308-3p	7mer-m1	TGTGATT	2L	10229078	10229084	-	2L_10229078_10229084_-	0.620202887	0.620202887	0.620202887	0	CG5694	FBtr0079953|FBtr0079954	10227859|10227859	10229950|10229950	2L	-	10229065	10229104	coding	CG5694	FlyBase	G9555.1	TGGAGGATGACGTTATACTTTGTGATTCCCCTGAGCCAGA	15	10229079	0.705190828	4	15	127	1	1.278753601	0.263157895	0.266666667	0.421052632	15	0	0	19	2L:10229065-10229104	7	CG5694	FBtr0079953|FBtr0079954	10227859|10227859	10229950|10229950	TGTGATT	7mer-m1	dme-miR-308-3p
0.01	dme-miR-9b-5p,dme-miR-9c-5p	8mer-A1	ACCAAAGA	2L	10229788	10229795	-	2L_10229788_10229795_-	0.643565344	0.643565344	0.643565344	0	CG5694	FBtr0079953|FBtr0079954	10227859|10227859	10229950|10229950	2L	-	10229738	10229846	coding	CG5694	FlyBase	G9557.1	AGAAAATTTTATTCCCTTCATGGTGCAATGCTCTTTAGGACACATAAACTTACCAAAGAAAATAGATTGCAGTGAACCAGAATGGTGGCCCGAAAGCGCTCCTTTCGAG	42	10229796	0.941241632	10	40	163	0.979166667	1.672097858	0.291666667	0.12195122	0.25	41	1	0	47	2L:10229738-10229846	8	CG5694	FBtr0079953|FBtr0079954	10227859|10227859	10229950|10229950	ACCAAAGA	8mer-A1	dme-miR-9b-5p,dme-miR-9c-5p
0.01	dme-miR-282-5p	6mer3-8	AGAGGC	2L	10232581	10232586	+	2L_10232581_10232586_+	1	1	1	0	eEF1delta	FBtr0079952|FBtr0079951	10232571|10232571	10234359|10234359	2L	+	10232541	10232638	start_codon	eEF1delta	FlyBase	G3702.1	GTTTGAGTAAATCTGCGGGCGAAAGACTAAAAATGAAAGTAGAGGCATTGGACAAATTCTGGGCTGACAAGAGCCGCTACGATCTTGCCGAGAAGCGA	29	10232589	0.952548181	6	28	129	0.970588235	1.51851394	0.176470588	0.172413793	0.294117647	29	1	0	33	2L:10232541-10232638	6	eEF1delta	FBtr0079951|FBtr0079952	10232571|10232571	10234359|10234359	AGAGGC	6mer3-8	dme-miR-282-5p
0.01	dme-miR-34-5p	7mer-A1	ACTGCCA	2L	10233874	10233880	+	2L_10233874_10233880_+	0.823349562	0.823349562	0.823349562	0	eEF1delta	FBtr0079952|FBtr0079951	10232571|10232571	10234359|10234359	2L	+	10233852	10233900	coding	eEF1delta	FlyBase	G3704.1	TTCCTTGTTGAACGAACTTTTGACTGCCACAGTGAAGCGCTTGGAAACT	40	10233871	0.619025849	7	31	216	0.829787234	1.591064607	0.29787234	0.15	0.276595745	40	8	0	39	2L:10233852-10233900	7	eEF1delta	FBtr0079951|FBtr0079952	10232571|10232571	10234359|10234359	ACTGCCA	7mer-A1	dme-miR-34-5p
0.01	dme-miR-282-5p	6mer3-8	AGAGGC	2L	10234020	10234025	+	2L_10234020_10234025_+	1	1	1	0	eEF1delta	FBtr0079952|FBtr0079951	10232571|10232571	10234359|10234359	2L	+	10233967	10234033	coding	eEF1delta	FlyBase	G3705.1	GACGACGATGACGATGTGGATCTATTTGGATCGGACAGCGAGGAGGAGGATGGAGAGGCCGCCCGCA	14	10234017	0.999876358	4	14	42	1	1.176091259	0.533333333	0.071428571	0.133333333	14	0	0	15	2L:10233967-10234033	6	eEF1delta	FBtr0079951|FBtr0079952	10232571|10232571	10234359|10234359	AGAGGC	6mer3-8	dme-miR-282-5p
0.01	dme-miR-14-3p	6mer3-8	AAGACT	2L	10234313	10234318	+	2L_10234313_10234318_+	1	1	1	0	eEF1delta	FBtr0079952|FBtr0079951	10232571|10232571	10234359|10234359	2L	+	10234174	10234338	coding	eEF1delta	FlyBase	G3708.1	ATCACCCAGGACGGTCTACTGTGGGGAGCTTCCAAATTCGTGCCAGTTGCCTTTGGCATTCAGAAACTGAGCATTTCATGCGTGGTTGAGGATGATAAGGTTTCCATCGATTGGCTGACTGAGGAGATCGAGAAACTGGAAGACTTTGTCCAAAGTGTTGACATC	574	10234310	0.930134551	29	558	3089	0.970542636	2.194514342	0.119379845	0.104529617	0.203100775	574	16	3	626	2L:10234174-10234338	6	eEF1delta	FBtr0079951|FBtr0079952	10232571|10232571	10234359|10234359	AAGACT	6mer3-8	dme-miR-14-3p
0.01	dme-miR-283-5p	6mer3-8	TGATAT	2L	10240988	10240993	+	2L_10240988_10240993_+	1	1	1	0	me31B	FBtr0079976|FBtr0079975	10240533|10239534	10242048|10242048	2L	+	10240899	10241014	coding	me31B	FlyBase	G3713.1	AAGGACTACATTCAGGCACTTGTGATGGTCCCCACCCGAGAGTTGGCGCTACAAACCTCACAGATATGTATTGAGCTGGCGAAACATCTTGATATCCGGGTAATGGTCACAACGGG	32	10240970	0.944777632	16	28	154	0.918918919	1.054357662	0.324324324	0.125	0.243243243	32	1	2	34	2L:10240899-10241014	6	me31B	FBtr0079976|FBtr0079975	10240533|10239534	10242048|10242048	TGATAT	6mer3-8	dme-miR-283-5p
0.01	dme-miR-9b-5p,dme-miR-9c-5p	7mer-m8	ACCAAAG	2L	10241287	10241293	+	2L_10241287_10241293_+	0.671795707	0.671795707	0.671795707	0	me31B	FBtr0079976|FBtr0079975	10240533|10239534	10242048|10242048	2L	+	10241192	10241309	coding	me31B	FlyBase	G3715.1	GATATGTCGCATTGCAGAATATTAGTTTTGGATGAGGCCGATAAGCTATTGTCGCTTGATTTTCAAGGCATGCTGGATCATGTTATACTAAAGTTACCAAAGGATCCACAGATCTTGC	36	10241262	0.982219308	9	35	263	1	1.69019608	0.326530612	0.222222222	0.428571429	36	0	0	49	2L:10241192-10241309	7	me31B	FBtr0079976|FBtr0079975	10240533|10239534	10242048|10242048	ACCAAAG	7mer-m8	dme-miR-9b-5p,dme-miR-9c-5p
0.01	dme-miR-277-3p	7mer-A1	GCATTTA	2L	10241356	10241362	+	2L_10241356_10241362_+	0.823349562	0.823349562	0.823349562	0	me31B	FBtr0079976|FBtr0079975	10240533|10239534	10242048|10242048	2L	+	10241339	10241400	coding	me31B	FlyBase	G3716.1	AAGAATTTCATGGAGAAGCATTTACGCGAGCCTTACGAGATCAACCTGATGGAGGAGCTAAC	41	10241379	0.778507279	9	39	182	0.961538462	1.698970004	0.288461538	0.195121951	0.365384615	41	2	0	50	2L:10241339-10241400	7	me31B	FBtr0079976|FBtr0079975	10240533|10239534	10242048|10242048	GCATTTA	7mer-A1	dme-miR-277-3p
0.01	dme-miR-965-3p	6mer3-8	TACGCT	2L	10241464	10241469	+	2L_10241464_10241469_+	0.999966267	1	0.999983134	2.38E-05	me31B	FBtr0079976|FBtr0079975	10240533|10239534	10242048|10242048	2L	+	10241430	10241541	coding	me31B	FlyBase	G3717.1	TCGTACAGGAGCGCCAGAAAGTACACTGCTTGAATACGCTCTTTTCGAAGCTGCAGATCAATCAGTCTATCATATTCTGCAATTCCACGCAACGTGTCGAGCTATTGGCCAA	19	10241456	0.972251456	11	17	100	0.916666667	1.041392685	0.166666667	0.263157895	0.416666667	19	1	1	22	2L:10241430-10241541	6	me31B	FBtr0079976|FBtr0079975	10240533|10239534	10242048|10242048	TACGCT	6mer3-8	dme-miR-965-3p
0.01	dme-miR-283-5p	6mer2-7	GATATT	2L	10241559	10241564	+	2L_10241559_10241564_+	1	1	1	0	me31B	FBtr0079976|FBtr0079975	10240533|10239534	10242048|10242048	2L	+	10241544	10241579	coding	me31B	FlyBase	G3718.1	AGATCACAGAGCTTGGATATTGCTGTTACTATATAC	10	10241563	0.654898828	5	9	81	0.916666667	1.041392685	0	0.2	0.333333333	10	1	0	11	2L:10241544-10241579	6	me31B	FBtr0079976|FBtr0079975	10240533|10239534	10242048|10242048	GATATT	6mer2-7	dme-miR-283-5p
0.01	dme-bantam-3p	6mer3-8	TGATCT	2L	10242003	10242008	+	2L_10242003_10242008_+	1	1	1	0	me31B	FBtr0079976|FBtr0079975	10240533|10239534	10242048|10242048	2L	+	10241958	10242037	coding	me31B	FlyBase	G3720.1	TGTCGCAAACGTTGGCGCATCCGTTGGCGATACTTGCAACAACAGTGATCTGAATAATTCTGCGAACGAGGAGGGCAACG	97	10242004	0.954098827	11	96	440	1	2.11058971	0.046511628	0.237113402	0.426356589	97	0	0	129	2L:10241958-10242037	6	me31B	FBtr0079976|FBtr0079975	10240533|10239534	10242048|10242048	TGATCT	6mer3-8	dme-bantam-3p
0.01	dme-miR-7-5p	6mer2-7	TCTTCC	2L	10242664	10242669	-	2L_10242664_10242669_-	1	1	1	0	chico	FBtr0080088|FBtr0333412|FBtr0303904	10242635|10242635|10242635	10246021|10246021|10246021	2L	-	10242647	10242699	coding	chico	FlyBase	G9561.1	GCGAAAATCGACTTTGACCAATCCGACTCCTCTTCCTCCTCATCGAACATATT	10	10242685	0.796888365	5	10	67	1	1.041392685	0.363636364	0.1	0.181818182	10	0	0	11	2L:10242647-10242699	6	chico	FBtr0080088|FBtr0333412|FBtr0303904	10242635|10242635|10242635	10246021|10246021|10246021	TCTTCC	6mer2-7	dme-miR-7-5p
0.01	dme-miR-2b-2-5p	7mer-A1	TGAAGAA	2L	10243856	10243862	-	2L_10243856_10243862_-	0.823349562	0.823349562	0.823349562	0	chico	FBtr0080088|FBtr0333412|FBtr0303904	10242635|10242635|10242635	10246021|10246021|10246021	2L	-	10243843	10243882	coding	chico	FlyBase	G9568.1	AAGTGCTCCACTCCTCAGTCTGAAGAACCAGATAAACTCC	5	10243868	0.953986637	3	5	24	1	0.77815125	0.5	0.2	0.333333333	5	0	0	6	2L:10243843-10243882	7	chico	FBtr0080088|FBtr0333412|FBtr0303904	10242635|10242635|10242635	10246021|10246021|10246021	TGAAGAA	7mer-A1	dme-miR-2b-2-5p
0.01	dme-miR-263a-5p	7mer-m1	TGCCATT	2L	10244682	10244688	-	2L_10244682_10244688_-	0.765586663	0.765586663	0.765586663	0	chico	FBtr0080088|FBtr0333412|FBtr0303904	10242635|10242635|10242635	10246021|10246021|10246021	2L	-	10244668	10244749	coding	chico	FlyBase	G9572.1	ACTATATCTGGCATCCGTCCGCACTCAACCAACAAGCATAGTAATAGTCCAACGTTCACCATGCCATTAAGATGCTCAGAAT	17	10244683	0.972743149	6	15	92	0.888888889	1.204119983	0.055555556	0.058823529	0.111111111	17	2	0	16	2L:10244668-10244749	7	chico	FBtr0080088|FBtr0333412|FBtr0303904	10242635|10242635|10242635	10246021|10246021|10246021	TGCCATT	7mer-m1	dme-miR-263a-5p
0.01	dme-miR-184-3p	7mer-m8	TCCGTCC	2L	10244730	10244736	-	2L_10244730_10244736_-	0.661615913	0.661615913	0.661615913	0	chico	FBtr0080088|FBtr0333412|FBtr0303904	10242635|10242635|10242635	10246021|10246021|10246021	2L	-	10244668	10244749	coding	chico	FlyBase	G9572.1	ACTATATCTGGCATCCGTCCGCACTCAACCAACAAGCATAGTAATAGTCCAACGTTCACCATGCCATTAAGATGCTCAGAAT	17	10244738	0.972743149	6	15	92	0.888888889	1.204119983	0.055555556	0.058823529	0.111111111	17	2	0	16	2L:10244668-10244749	7	chico	FBtr0080088|FBtr0333412|FBtr0303904	10242635|10242635|10242635	10246021|10246021|10246021	TCCGTCC	7mer-m8	dme-miR-184-3p
0.01	dme-miR-980-3p	7mer-A1	GCAGCTA	2L	10245251	10245257	-	2L_10245251_10245257_-	0.823349562	0.823349562	0.823349562	0	chico	FBtr0080088|FBtr0333412|FBtr0303904	10242635|10242635|10242635	10246021|10246021|10246021	2L	-	10245245	10245291	coding	chico	FlyBase	G9574.1	GGGATCTGGTGATCTGTGGATGGAGACGGATAACGCAGCTATTGCTA	8	10245250	0.626143803	6	8	40	1	0.903089987	0.5	0	0	8	0	0	8	2L:10245245-10245291	7	chico	FBtr0080088|FBtr0333412|FBtr0303904	10242635|10242635|10242635	10246021|10246021|10246021	GCAGCTA	7mer-A1	dme-miR-980-3p
0.01	dme-miR-283-5p	7mer-A1	GATATTA	2L	10248340	10248346	-	2L_10248340_10248346_-	0.782911824	0.782911824	0.782911824	0	bsk	FBtr0300982|FBtr0302378|FBtr0080087	10247646|10247646|10247646	10249210|10249210|10249210	2L	-	10248341	10248434	coding	bsk	FlyBase	G9582.1	AAGGCCGACTGCACTCTAAAAATTTTGGATTTCGGTCTGGCACGTACTGCAGGAACTACCTTTATGATGACTCCCTATGTGGTCACCCGATATT	22	10248373	0.97500678	12	21	135	1	1.414973348	0.230769231	0.136363636	0.269230769	22	0	0	26	2L:10248341-10248434	5	bsk	FBtr0080087|FBtr0302378|FBtr0300982	10247646|10247646|10247646	10249210|10249210|10249210	GATATTA	7mer-A1	dme-miR-283-5p
0.01	dme-miR-184-3p	7mer-A1	CCGTCCA	2L	10257566	10257572	-	2L_10257566_10257572_-	0.823349562	0.823349562	0.823349562	0	Pten	FBtr0089905|FBtr0089900|FBtr0300562|FBtr0301521|FBtr0089904|FBtr0089901	10257116|10256485|10256485|10256485|10256485|10257116	10259575|10259575|10259575|10259575|10259575|10259575	2L	-	10257502	10257587	coding	Pten	FlyBase	G9596.1	CATATATTTAATCAACCGTCCATTAAGAAAACTGATTTAATCAAATGGCAGAATAGTGAAGTTCATATCACCTCTGACACTCGAAG	19	10257580	0.978259231	11	19	126	1	1.322219295	0.047619048	0.105263158	0.19047619	19	0	0	21	2L:10257502-10257587	7	Pten	FBtr0089901|FBtr0301521|FBtr0089904|FBtr0089900|FBtr0300562|FBtr0089905	10257116|10256485|10256485|10256485|10256485|10257116	10259575|10259575|10259575|10259575|10259575|10259575	CCGTCCA	7mer-A1	dme-miR-184-3p
0.01	dme-miR-8-3p	7mer-m8	CAGTATT	2L	10258778	10258784	-	2L_10258778_10258784_-	0.661615423	0.661615423	0.661615423	0	Pten	FBtr0089905|FBtr0089902|FBtr0089900|FBtr0300562|FBtr0301521|FBtr0089904|FBtr0089901	10257116|10256451|10256485|10256485|10256485|10256485|10257116	10259575|10259575|10259575|10259575|10259575|10259575|10259575	2L	-	10258744	10258809	coding	Pten	FlyBase	G9599.1	AATCCCATCTCAGCGTCGATATGTTCAGTATTTTTCCAAACTAGTTTGTTCAAGTGTTCCATATTC	24	10258786	0.754219712	9	23	253	0.966666667	1.462397998	0.066666667	0.125	0.3	24	1	0	29	2L:10258744-10258809	7	Pten	FBtr0089901|FBtr0301521|FBtr0089904|FBtr0089900|FBtr0300562|FBtr0089905|FBtr0089902	10257116|10256485|10256485|10256485|10256485|10257116|10256451	10259575|10259575|10259575|10259575|10259575|10259575|10259575	CAGTATT	7mer-m8	dme-miR-8-3p
0.01	dme-bantam-3p	6mer3-8	TGATCT	2L	10263342	10263347	-	2L_10263342_10263347_-	1	1	1	0	Rsf1	FBtr0080079|FBtr0333411	10262814|10262814	10263418|10263418	2L	-	10263241	10263359	coding	Rsf1	FlyBase	G9612.1	AGTGAAAAAGGATGATCTGGAGGGGGAGTTCACAAAGTATGGCAAGCTGAATTCGGTGTGGATAGCCTTCAATCCGCCGGGATTTGCGTTCGTCGAGTTCGAGCACCGCGACGACGCCG	29	10263347	0.959685577	7	26	128	0.944444444	1.230448921	0.222222222	0.206896552	0.361111111	29	1	1	34	2L:10263241-10263359	6	Rsf1	FBtr0080079|FBtr0333411	10262814|10262814	10263418|10263418	TGATCT	6mer3-8	dme-bantam-3p
0.01	dme-miR-283-5p	6mer3-8	TGATAT	2L	10264213	10264218	+	2L_10264213_10264218_+	1	1	1	0	CG18619	FBtr0089735|FBtr0089738|FBtr0089737|FBtr0089736	10264206|10264206|10264206|10264206	10264963|10265039|10265039|10264963	2L	+	10264132	10264255	start_codon	CG18619	FlyBase	G3728.1	ATTGTTACCTTGAGTATTTACGAAAGACGCATAATAACAAAGAGTTGCAAAGTTGTTGTATTATTTGAGAGTTATAATGGCTGATATGGAGATACAGAGCAACAAAATGTCAATAACGGAGGAA	89	10264206	0.996503684	14	81	629	0.906542056	1.384711743	0.308411215	0.179775281	0.317757009	89	7	3	97	2L:10264132-10264255	6	CG18619	FBtr0089735|FBtr0089738|FBtr0089737|FBtr0089736	10264206|10264206|10264206|10264206	10264963|10265039|10265039|10264963	TGATAT	6mer3-8	dme-miR-283-5p
0.01	dme-bantam-3p	6mer3-8	TGATCT	2L	10265854	10265859	+	2L_10265854_10265859_+	1	1	1	0	Mob3	FBtr0079983	10265518	10266505	2L	+	10265840	10265878	coding	Mob3	FlyBase	G3734.1	CAATCGCATAAACTTGATCTACGGCACCGTTTCGGAGTT	86	10265853	0.762084882	3	81	521	0.927835052	1.477121255	0.453608247	0.11627907	0.216494845	86	5	2	90	2L:10265840-10265878	6	Mob3	FBtr0079983	10265518	10266505	TGATCT	6mer3-8	dme-bantam-3p
0.01	dme-miR-277-3p	7mer-A1	GCATTTA	2L	10266049	10266055	+	2L_10266049_10266055_+	0.823349562	0.823349562	0.823349562	0	Mob3	FBtr0079983	10265518	10266505	2L	+	10266010	10266081	coding	Mob3	FlyBase	G3735.1	CAAAAAGCCAACCGCCCTTTCAGCCCAAAAGTACATTGAGCATTTAATGGACTGGATTGAGACACAAATTAA	30	10266057	0.96819366	5	29	163	1	1.556302501	0.277777778	0.166666667	0.305555556	30	0	0	36	2L:10266010-10266081	7	Mob3	FBtr0079983	10265518	10266505	GCATTTA	7mer-A1	dme-miR-277-3p
0.01	dme-miR-275-3p,dme-miR-306-5p	6mer2-7	TACCTG	2L	10267089	10267094	+	2L_10267089_10267094_+	0.999999924	1	0.999999962	7.07E-08	CG4953	FBtr0079984	10266808	10268426	2L	+	10267063	10267101	coding	CG4953	FlyBase	G3740.1	TGCTGCCGCAGTCCTTCGGCAGCATTTACCTGGGCGAAA	5	10267087	0.954503384	2	5	22	1	0.698970004	0.2	0	0	5	0	0	5	2L:10267063-10267101	6	CG4953	FBtr0079984	10266808	10268426	TACCTG	6mer2-7	dme-miR-275-3p,dme-miR-306-5p
0.01	dme-miR-34-5p	7mer-m8	CACTGCC	2L	10272846	10272852	-	2L_10272846_10272852_-	0.708952866	0.708952866	0.708952866	0	Utx	FBtr0080075|FBtr0080077|FBtr0303903|FBtr0333410|FBtr0080076	10272710|10272710|10272710|10272710|10272710	10278698|10276485|10278698|10276485|10276485	2L	-	10272827	10272903	coding	Utx	FlyBase	G9617.1	GAGGTTTTCAATGTGCTGTTCATCAAGGAGCAGGAGAAACGACATGTGGTCCACTGCCTATCGTGCGCGCTGAAGCT	23	10272857	0.825866049	8	20	143	0.9	1.431363764	0.433333333	0.260869565	0.433333333	23	3	0	27	2L:10272827-10272903	7	Utx	FBtr0333410|FBtr0303903|FBtr0080077|FBtr0080075|FBtr0080076	10272710|10272710|10272710|10272710|10272710	10276485|10278698|10276485|10278698|10276485	CACTGCC	7mer-m8	dme-miR-34-5p
0.01	dme-miR-184-3p	6mer2-7	CCGTCC	2L	10273542	10273547	-	2L_10273542_10273547_-	0.999999979	1	0.999999989	0	Utx	FBtr0080075|FBtr0080077|FBtr0303903|FBtr0333410|FBtr0080076	10272710|10272710|10272710|10272710|10272710	10278698|10276485|10278698|10276485|10276485	2L	-	10273467	10273568	coding	Utx	FlyBase	G9621.1	ATCTGCACGGCTCGTGGTGGCCCGTCCTGGAGGATTTATACAAGGAGAATATACCAGTTTATAGATTTATACAAAAGCCCGGTGACTTGGTTTGGGTGAATG	23	10273541	0.971984224	10	22	125	0.962962963	1.113943352	0.074074074	0.173913043	0.296296296	23	0	1	26	2L:10273467-10273568	6	Utx	FBtr0333410|FBtr0303903|FBtr0080077|FBtr0080075|FBtr0080076	10272710|10272710|10272710|10272710|10272710	10276485|10278698|10276485|10278698|10276485	CCGTCC	6mer2-7	dme-miR-184-3p
0.01	dme-miR-184-3p	6mer2-7	CCGTCC	2L	10273623	10273628	-	2L_10273623_10273628_-	1	1	1	0	Utx	FBtr0080075|FBtr0080077|FBtr0303903|FBtr0333410|FBtr0080076	10272710|10272710|10272710|10272710|10272710	10278698|10276485|10278698|10276485|10276485	2L	-	10273603	10273687	coding	Utx	FlyBase	G9622.1	GAACAACAACTTCTGCTCAATCAACATCAACATCGGTCCTGGCGACTGTGAATGGTTTGCCGTCCCTGACGCCTACTGGGGCGGA	16	10273631	0.92318061	9	15	100	0.9375	1.176091259	0.125	0	0	16	1	0	15	2L:10273603-10273687	6	Utx	FBtr0333410|FBtr0303903|FBtr0080077|FBtr0080075|FBtr0080076	10272710|10272710|10272710|10272710|10272710	10276485|10278698|10276485|10278698|10276485	CCGTCC	6mer2-7	dme-miR-184-3p
0.01	dme-miR-34-5p	7mer-A1	ACTGCCA	2L	10273810	10273816	-	2L_10273810_10273816_-	0.823349562	0.823349562	0.823349562	0	Utx	FBtr0080075|FBtr0080077|FBtr0303903|FBtr0333410|FBtr0080076	10272710|10272710|10272710|10272710|10272710	10278698|10276485|10278698|10276485|10276485	2L	-	10273799	10273833	coding	Utx	FlyBase	G9624.1	TTAACAGAGCTACAAAAACTGCCAGCTTTTGCGCG	12	10273814	0.659443719	4	6	54	0.538461538	0.84509804	0	0.083333333	0.153846154	12	6	0	7	2L:10273799-10273833	7	Utx	FBtr0333410|FBtr0303903|FBtr0080077|FBtr0080075|FBtr0080076	10272710|10272710|10272710|10272710|10272710	10276485|10278698|10276485|10278698|10276485	ACTGCCA	7mer-A1	dme-miR-34-5p
0.01	dme-miR-277-3p	7mer-m8	TGCATTT	2L	10274236	10274242	-	2L_10274236_10274242_-	0.620203442	0.620203442	0.620203442	0	Utx	FBtr0080075|FBtr0080077|FBtr0303903|FBtr0333410|FBtr0080076	10272710|10272710|10272710|10272710|10272710	10278698|10276485|10278698|10276485|10276485	2L	-	10274202	10274315	coding	Utx	FlyBase	G9626.1	TGAGGTTCGGACACAAGTGCACCAGTCTCCCGATGAAAATTGGGACACTTCGCAGGGTAAGCGCGTCTGGGCCTGCATTTCCCATCGGTCTCACACAACCATAGCCAAATATGC	22	10274231	0.997224556	8	22	117	1	1.397940009	0.08	0.136363636	0.24	22	0	0	25	2L:10274202-10274315	7	Utx	FBtr0333410|FBtr0303903|FBtr0080077|FBtr0080075|FBtr0080076	10272710|10272710|10272710|10272710|10272710	10276485|10278698|10276485|10278698|10276485	TGCATTT	7mer-m8	dme-miR-277-3p
0.01	dme-bantam-3p	6mer2-7	GATCTC	2L	10274366	10274371	-	2L_10274366_10274371_-	0.998246583	1	0.999123292	0.001239841	Utx	FBtr0080075|FBtr0080077|FBtr0303903|FBtr0333410|FBtr0080076	10272710|10272710|10272710|10272710|10272710	10278698|10276485|10278698|10276485|10276485	2L	-	10274321	10274513	coding	Utx	FlyBase	G9627.1	ACTGACGCGAGATCAACTCCTGCCTCCCACACCCTCTGTTCATTTAGAAAATAAGAAGCACGCGTTCAGCCCACAGTTGCAGGAGTTTTGCCTGAAACATCCGATTGCCGTTGTACGCGGCTTAGCGGGCGTCTTGAAGCTAGATCTCGGTCTCTTTTCGACCAAAACGTTGGTGGAAGCCAACCCGGACCAT	115	10274359	0.973357319	33	108	654	0.934306569	2.10720997	0.270072993	0.182608696	0.313868613	115	9	0	128	2L:10274321-10274513	6	Utx	FBtr0333410|FBtr0303903|FBtr0080077|FBtr0080075|FBtr0080076	10272710|10272710|10272710|10272710|10272710	10276485|10278698|10276485|10278698|10276485	GATCTC	6mer2-7	dme-bantam-3p
0.01	dme-miR-8-3p	7mer-A1	AGTATTA	2L	10275258	10275264	-	2L_10275258_10275264_-	0.823349562	0.823349562	0.823349562	0	Utx	FBtr0080075|FBtr0080077|FBtr0303903|FBtr0333410|FBtr0080076	10272710|10272710|10272710|10272710|10272710	10278698|10276485|10278698|10276485|10276485	2L	-	10275202	10275294	coding	Utx	FlyBase	G9632.1	GAGGGCCAGCTCAGTCAAGCACCATTGCCAAGTATTACATCCAAGCGCCGCCAGCTGTGTTCAATCGAAGAAGCTTGGAACCTGCCAATATCA	71	10275269	0.842962066	9	65	361	0.925	1.568201724	0.1375	0.126760563	0.225	71	5	1	74	2L:10275202-10275294	7	Utx	FBtr0333410|FBtr0303903|FBtr0080077|FBtr0080075|FBtr0080076	10272710|10272710|10272710|10272710|10272710	10276485|10278698|10276485|10278698|10276485	AGTATTA	7mer-A1	dme-miR-8-3p
0.01	dme-miR-190-5p	6mer3-8	ACATAT	2L	10275577	10275582	-	2L_10275577_10275582_-	1	1	1	0	Utx	FBtr0080075|FBtr0080077|FBtr0303903|FBtr0333410|FBtr0080076	10272710|10272710|10272710|10272710|10272710	10278698|10276485|10278698|10276485|10276485	2L	-	10275546	10275606	coding	Utx	FlyBase	G9634.2	AACCCACGGATGCCCTTCAAGCCTACATATGTGCTGTGCAACTGGATAAAGACCATAAAGC	50	10275577	0.965103506	5	46	289	0.943396226	1.397940009	0	0.06	0.113207547	50	2	1	50	2L:10275546-10275606	6	Utx	FBtr0333410|FBtr0303903|FBtr0080077|FBtr0080075|FBtr0080076	10272710|10272710|10272710|10272710|10272710	10276485|10278698|10276485|10278698|10276485	ACATAT	6mer3-8	dme-miR-190-5p
0.01	dme-miR-995-3p	7mer-m8	TGGTGCT	2L	10275704	10275710	-	2L_10275704_10275710_-	0.620202617	0.620202617	0.620202617	0	Utx	FBtr0080075|FBtr0080077|FBtr0303903|FBtr0333410|FBtr0080076	10272710|10272710|10272710|10272710|10272710	10278698|10276485|10278698|10276485|10276485	2L	-	10275697	10275769	coding	Utx	FlyBase	G9635.1	ATGATGCTTTCCTAGCATATCGCAACTCGGTGGAAAAAAGTGAGGGGAATGCTGATACTTGGTGCTCAATCGG	9	10275710	0.9631356	6	9	58	1	1.041392685	0.272727273	0.111111111	0.272727273	9	0	0	11	2L:10275697-10275769	7	Utx	FBtr0333410|FBtr0303903|FBtr0080077|FBtr0080075|FBtr0080076	10272710|10272710|10272710|10272710|10272710	10276485|10278698|10276485|10278698|10276485	TGGTGCT	7mer-m8	dme-miR-995-3p
0.01	dme-miR-14-3p	6mer2-7	AGACTG	2L	10285868	10285873	-	2L_10285868_10285873_-	1	1	1	0	CG5604	FBtr0080074	10281995	10290490	2L	-	10285834	10285904	coding	CG5604	FlyBase	G9661.1	ACTGTTTCGGCGGACAACTTGGCCTGGAAGCAGACTGTGGAGACGATTGCAGAGAACGTATTTGCTTCGGC	11	10285867	0.928041763	5	10	45	1	1.113943352	0.230769231	0.181818182	0.307692308	11	0	0	13	2L:10285834-10285904	6	CG5604	FBtr0080074	10281995	10290490	AGACTG	6mer2-7	dme-miR-14-3p
0.01	dme-miR-980-3p	6mer2-7	GCAGCT	2L	10289038	10289043	-	2L_10289038_10289043_-	1	1	1	0	CG5604	FBtr0080074	10281995	10290490	2L	-	10289018	10289073	coding	CG5604	FlyBase	G9672.1	AAGGGTCAACGAAGTTCGTCCCTACACTATGCAGCTTGTTTTGGTCGCCCGGCTAT	15	10289044	0.98761647	4	13	123	0.866666667	1.113943352	0.266666667	0	0	15	2	0	13	2L:10289018-10289073	6	CG5604	FBtr0080074	10281995	10290490	GCAGCT	6mer2-7	dme-miR-980-3p
0.01	dme-miR-275-3p,dme-miR-306-5p	7mer-A1	TACCTGA	2L	10296083	10296089	-	2L_10296083_10296089_-	0.823349562	0.823349562	0.823349562	0	CYLD	FBtr0080071|FBtr0080072|FBtr0080070	10295915|10295915|10295915	10299204|10298128|10299204	2L	-	10296064	10296112	intron-coding	CYLD	FlyBase	G9678.1	AGGCGAACAGAATGGATACAATATACCTGAAATTACGTGTGTTCCAGAA	18	10296091	0.935127374	6	17	107	0.954545455	1.322219295	0.318181818	0.222222222	0.363636364	18	1	0	21	2L:10296064-10296112	7	CYLD	FBtr0080070|FBtr0080071|FBtr0080072	10295915|10295915|10295915	10299204|10299204|10298128	TACCTGA	7mer-A1	dme-miR-275-3p,dme-miR-306-5p
0.01	dme-miR-980-3p	7mer-m8	GGCAGCT	2L	10296500	10296506	-	2L_10296500_10296506_-	0.658999068	0.658999068	0.658999068	0	CYLD	FBtr0080071|FBtr0080072|FBtr0080070	10295915|10295915|10295915	10299204|10298128|10299204	2L	-	10296474	10296543	coding	CYLD	FlyBase	G9680.1	TGGCAAACTAGCTGAATACGAGTGCCGGGATTGCTTTGGCAGCTTGCAGGCTGGATCAGGACTGGAATGC	20	10296507	0.977804967	7	19	130	1	1.342422681	0.545454545	0.1	0.181818182	20	0	0	22	2L:10296474-10296543	7	CYLD	FBtr0080070|FBtr0080071|FBtr0080072	10295915|10295915|10295915	10299204|10299204|10298128	GGCAGCT	7mer-m8	dme-miR-980-3p
0.01	dme-bantam-3p	6mer3-8	TGATCT	2L	10298877	10298882	-	2L_10298877_10298882_-	1	1	1	0	CYLD	FBtr0080071|FBtr0080070	10295915|10295915	10299204|10299204	2L	-	10298829	10298910	coding	CYLD	FlyBase	G9682.1	TGGCCAAAACGAGCGGGACCAGCTGCAATGATCTTAAACAACAAAAGTAAAACGGATCCTAGTAATTCTGTAGACTTAATTT	183	10298882	0.946073065	7	181	758	0.990654206	2.025305865	0.364485981	0.136612022	0.261682243	183	1	1	212	2L:10298829-10298910	6	CYLD	FBtr0080070|FBtr0080071	10295915|10295915	10299204|10299204	TGATCT	6mer3-8	dme-bantam-3p
0.01	dme-miR-11-3p	7mer-m1	TGTGATG	2L	10303061	10303067	-	2L_10303061_10303067_-	0.702971752	0.702971752	0.702971752	0	nmd	FBtr0080065|FBtr0343611|FBtr0343612	10302669|10302669|10302669	10303836|10303540|10303836	2L	-	10303050	10303089	coding	nmd	FlyBase	G9687.1	CGAACGCCAACTCGACGGTGATTGTGATGGGTGCCACGAA	19	10303068	0.689720828	4	19	103	1	1.322219295	0.285714286	0.105263158	0.19047619	19	0	0	21	2L:10303050-10303089	7	nmd	FBtr0343612|FBtr0343611|FBtr0080065	10302669|10302669|10302669	10303836|10303540|10303836	TGTGATG	7mer-m1	dme-miR-11-3p
0.01	dme-bantam-3p	6mer2-7	GATCTC	2L	10303415	10303420	-	2L_10303415_10303420_-	1	0.999999883	0.999999941	7.07E-08	nmd	FBtr0080065|FBtr0343611|FBtr0343612	10302669|10302669|10302669	10303836|10303540|10303836	2L	-	10303384	10303461	coding	nmd	FlyBase	G9689.1	AGGAGCTCCGGGAATCGGTGGTGCTGCCAATCCAGCACAAGGATCTCTTCAAGCATTCGAAGCTGTGGCAGGCGCCCA	52	10303414	0.94244305	6	50	199	0.95	1.181843588	0.0375	0.326923077	0.5625	52	0	4	76	2L:10303384-10303461	6	nmd	FBtr0343612|FBtr0343611|FBtr0080065	10302669|10302669|10302669	10303836|10303540|10303836	GATCTC	6mer2-7	dme-bantam-3p
0.01	dme-miR-995-3p	7mer-m8	TGGTGCT	2L	10303437	10303443	-	2L_10303437_10303443_-	0.511092995	0.620202617	0.565647806	0.077152138	nmd	FBtr0080065|FBtr0343611|FBtr0343612	10302669|10302669|10302669	10303836|10303540|10303836	2L	-	10303384	10303461	coding	nmd	FlyBase	G9689.1	AGGAGCTCCGGGAATCGGTGGTGCTGCCAATCCAGCACAAGGATCTCTTCAAGCATTCGAAGCTGTGGCAGGCGCCCA	52	10303414	0.94244305	6	50	199	0.95	1.181843588	0.0375	0.326923077	0.5625	52	0	4	76	2L:10303384-10303461	7	nmd	FBtr0343612|FBtr0343611|FBtr0080065	10302669|10302669|10302669	10303836|10303540|10303836	TGGTGCT	7mer-m8	dme-miR-995-3p
0.01	dme-miR-995-3p	6mer3-8	TGGTGC	2L	10305453	10305458	-	2L_10305453_10305458_-	1	1	1	0	CG5390	FBtr0080064|FBtr0344857	10304160|10304160	10305505|10305505	2L	-	10305403	10305503	start_codon	CG5390	FlyBase	G9700.1	GATATTACTAAATTGCCTAGTAATATGCCTGTGCATATTTTCCTGTGGTGCCCAGGACTCTTCCTTGGACAAATTGATATCGGACATCTTTAAAACGGACG	30	10305430	0.850043767	12	30	241	1	1.556302501	0.25	0.2	0.333333333	30	0	0	36	2L:10305403-10305503	6	CG5390	FBtr0080064|FBtr0344857	10304160|10304160	10305505|10305505	TGGTGC	6mer3-8	dme-miR-995-3p
0.01	dme-bantam-3p	8mer-A1	TGATCTCA	2L	10307381	10307388	+	2L_10307381_10307388_+	0.631135638	0.631135485	0.631135561	7.07E-08	CG4968	FBtr0079987	10307043	10307971	2L	+	10307288	10307417	coding	CG4968	FlyBase	G3749.1	AGGATCTGTCCAAAAAGTACAAGTTCATTCGCCGCACCCGCCCCGATGGCAATTGTTTCTTCCGAGCCTTCGCCTACTCCTACTTGGAGTACTTGATCTCAAACACCAGTGCCTACCAGGAGTTCAAAAA	404	10307380	0.975879384	15	390	2480	0.96969697	1.903089987	0.062626263	0.17866005	0.331313131	403	10	5	480	2L:10307288-10307417	8	CG4968	FBtr0079987	10307043	10307971	TGATCTCA	8mer-A1	dme-bantam-3p
0.01	dme-miR-308-3p	7mer-m1	TGTGATT	2L	10311564	10311570	-	2L_10311564_10311570_-	0.620202887	0.620202887	0.620202887	0	l(2)SH0834	FBtr0080062	10311328	10312058	2L	-	10311543	10311631	coding	l(2)SH0834	FlyBase	G9704.1	GCTTTGGATTTCTTTTGGCTCTTTACACGAACACCAGTGTTTTCATTCCCGTTCTGCTTTTTGTGATTGCAGAGCTTGCATTTCTGCAG	35	10311564	0.829753574	9	33	352	1	1.662757832	0.304347826	0.228571429	0.413043478	35	0	0	46	2L:10311543-10311631	7	l(2)SH0834	FBtr0080062	10311328	10312058	TGTGATT	7mer-m1	dme-miR-308-3p
0.01	dme-miR-33-5p	6mer3-8	CAATGC	2L	10312740	10312745	-	2L_10312740_10312745_-	1	1	1	0	CG5384	FBtr0080061|FBtr0331669	10312382|10312382	10314311|10314311	2L	-	10312710	10312741	coding	CG5384	FlyBase	G9708.1	GCGTTCGAAATTCAAGGATCTGGAAGACAAGA	5	10312731	0.952615357	2	3	22	0.571428571	0.602059991	0.428571429	0.2	0.428571429	5	3	0	4	2L:10312710-10312741	2	CG5384	FBtr0080061|FBtr0331669	10312382|10312382	10314311|10314311	CAATGC	6mer3-8	dme-miR-33-5p
0.01	dme-miR-263a-5p	7mer-m8	GTGCCAT	2L	103145	103151	+	2L_103145_103151_+	0.658999527	0.658999527	0.658999527	0	CG11377	FBtr0330636|FBtr0078104	102457|102457	103936|103763	2L	+	103077	103164	coding	CG11377	FlyBase	G442.1	AACTGCAACGAATGTGGACCGGAGCACTACGAATCATTCCGTGACGAAAAGAAATTGCTGTGTACACAGTGCCATGCGGCCTGTGGGG	44	103132	0.931876363	7	44	235	1	1.740362689	0.509090909	0.227272727	0.381818182	44	0	0	55	2L:103077-103164	7	CG11377	FBtr0330636|FBtr0078104	102457|102457	103936|103763	GTGCCAT	7mer-m8	dme-miR-263a-5p
0.01	dme-bantam-3p	7mer-m8	TGATCTC	2L	10317132	10317138	+	2L_10317132_10317138_+	0.661614413	0.661614524	0.661614468	7.07E-08	CG4972	FBtr0079988	10314912	10317297	2L	+	10317107	10317211	coding	CG4972	FlyBase	G3753.1	TTTACAGAGTGAAGCCGGCGATCTTTGATCTCTTCCTGACTTTCGTCATTGGCGCCTATCTATTGGCTGTATTCCTGGCCATACAATACTTCCCCCGGTTTTACG	284	10317131	0.723507886	16	279	2357	0.984662577	2.205475037	0.113496933	0.126760563	0.239263804	284	4	1	321	2L:10317107-10317211	7	CG4972	FBtr0079988	10314912	10317297	TGATCTC	7mer-m8	dme-bantam-3p
0.01	dme-bantam-3p	6mer2-7	GATCTC	2L	10326494	10326499	-	2L_10326494_10326499_-	1	1	1	0	RnrL	FBtr0080059	10325097	10327878	2L	-	10326278	10326529	coding	RnrL	FlyBase	G9721.1	CGCGATCTGTTTTACGCCCTGTGGATACCCGATCTCTTCATGAAACGCGTGGAGGCCAACGGTGATTGGTCGCTCATGTGCCCCCACAAGTGTCCTGGTCTCCACGACGTGTGGGGCGATGAATTCGAAAAGCTGTACGAGAAATACGAGCAAGAGGGTCGGGCCAACCGAACGGTTAAGGCTCAATCCCTGTGGTTTGCCATCATTGAGGCGCAAGTGGAGACCGGAAATCCGTACATGCTGTTCAAGGAC	123	10326493	0.972507555	25	118	699	0.961832061	1.799340549	0.236641221	0.056910569	0.114503817	123	4	1	126	2L:10326278-10326529	6	RnrL	FBtr0080059	10325097	10327878	GATCTC	6mer2-7	dme-bantam-3p
0.01	dme-bantam-3p	7mer-m8	TGATCTC	2L	10326780	10326786	-	2L_10326780_10326786_-	0.661614573	0.661614573	0.661614573	0	RnrL	FBtr0080059	10325097	10327878	2L	-	10326711	10326819	coding	RnrL	FlyBase	G9723.2	AGGGCATTTTCAAGTCTGTGGAGCAGTGCGCCATGATCTCCAAGTCCGCCGGTGGCATTGGACTTAACGTACACTGCATTCGTGCAAAGGGCACATCGATTTGCGGCAC	146	10326786	0.838376183	14	141	738	0.971098266	2.225309282	0.341040462	0.164383562	0.294797688	146	5	0	168	2L:10326711-10326819	7	RnrL	FBtr0080059	10325097	10327878	TGATCTC	7mer-m8	dme-bantam-3p
0.01	dme-miR-275-3p,dme-miR-306-5p	6mer2-7	TACCTG	2L	10331851	10331856	+	2L_10331851_10331856_+	0.999996408	1	0.999998204	2.55E-06	CG5037	FBtr0079992	10331608	10332971	2L	+	10331831	10331899	coding	CG5037	FlyBase	G3758.1	CATTTACCCGATAGTCAAATTACCTGGATGCCTAGTCCGTACACCATGCCCGGAAAAACTCTTAGCCAG	25	10331877	0.94505795	7	24	99	0.928571429	1.414973348	0.142857143	0.12	0.214285714	25	2	0	26	2L:10331831-10331899	6	CG5037	FBtr0079992	10331608	10332971	TACCTG	6mer2-7	dme-miR-275-3p,dme-miR-306-5p
0.01	dme-miR-283-5p	6mer2-7	GATATT	2L	10334788	10334793	+	2L_10334788_10334793_+	1	1	1	0	GATAd	FBtr0333097|FBtr0333098|FBtr0079993	10334073|10334073|10334073	10338408|10338408|10338408	2L	+	10334767	10334809	coding	GATAd	FlyBase	G3769.1	ATCACCACATCTTACATTTCAGATATTCAACTGTCTCTCTATT	5	10334798	0.988170047	2	5	43	1	0.698970004	0.2	0	0	5	0	0	5	2L:10334767-10334809	6	GATAd	FBtr0333097|FBtr0333098|FBtr0079993	10334073|10334073|10334073	10338408|10338408|10338408	GATATT	6mer2-7	dme-miR-283-5p
0.01	dme-miR-282-5p	7mer-A1	GAGGCTA	2L	10336073	10336079	+	2L_10336073_10336079_+	0.823349562	0.823349562	0.823349562	0	GATAd	FBtr0333097|FBtr0333098|FBtr0079993	10334073|10334073|10334073	10338408|10338408|10338408	2L	+	10336034	10336120	coding	GATAd	FlyBase	G3771.1	TTGGAAACCAAGCTCGATGCAATTTTAAAGGCTTCATCGGAGGCTATAGCGGCAAAGGCTCTGACGGAGTTAAGCACGTTCTCTAAA	20	10336080	0.961509262	8	20	99	1	1.397940009	0.44	0.25	0.4	20	0	0	25	2L:10336034-10336120	7	GATAd	FBtr0333097|FBtr0333098|FBtr0079993	10334073|10334073|10334073	10338408|10338408|10338408	GAGGCTA	7mer-A1	dme-miR-282-5p
0.01	dme-miR-11-3p,dme-miR-308-3p	8mer-A1	CTGTGATA	2L	10336470	10336477	+	2L_10336470_10336477_+	0.631420864	0.631420864	0.631420864	0	GATAd	FBtr0333097|FBtr0333097|FBtr0333098|FBtr0333098|FBtr0079993|FBtr0079993	10334073|10334073|10334073|10334073|10334073|10334073	10338408|10338408|10338408|10338408|10338408|10338408	2L	+	10336307	10336878	coding	GATAd	FlyBase	G3772.1	CTGCAAAAGGACTCGGATATCGAGAAATATGAAAATCTGCAGCAGCAGCTTGAAACGGCTGCCGTTTTAATGGATATAAGCAAAAAAATAGTAATTTCCCCTCCATGTTCGAATCCGCAATCTCCGTGTTTTTCTGCAGCTGTAGATACAAGTATTAAAAGTTCTGTGATAAAATCAAAACGTCCATCAAACCAAAATGAAATTCAGGACGGTGTTGAAATTGACCTATCCGTCAAAAAACAAAAGAACGATTACTCTAATCAACGGAACGCGGCCCCAATACACCATTTTTGCCAAACTCCAATGCTTGATATTCAGTCACACTTAAGAAGTGAAGAGGATTTTCAAAACTACAGTATTACCATTAACCAAGTTGGTGGGTCCGACTTCAAATCAAAA…	370	10336469	0.947111733	86	344	2260	0.920273349	1.761283325	0.116173121	0.164864865	0.296127563	370	29	6	404	2L:10336307-10336878	8	GATAd	FBtr0333097|FBtr0333097|FBtr0333098|FBtr0333098|FBtr0079993|FBtr0079993	10334073|10334073|10334073|10334073|10334073|10334073	10338408|10338408|10338408|10338408|10338408|10338408	CTGTGATA	8mer-A1	dme-miR-11-3p,dme-miR-308-3p
0.01	dme-miR-184-3p	6mer3-8	TCCGTC	2L	10337018	10337023	+	2L_10337018_10337023_+	1	1	1	0	GATAd	FBtr0333097|FBtr0333098|FBtr0079993	10334073|10334073|10334073	10338408|10338408|10338408	2L	+	10336983	10337073	coding-intron	GATAd	FlyBase	G3773.1	CGAAATATGATGAGCCAGCCTTTCGCGTTTCCGGTTCCGTCGACAGTATCATTTACAAAAGTACCTGAAGAACCCATAGCACTATTAAAGG	214	10337017	0.780656677	17	209	1365	0.979757085	1.906694111	0.384615385	0.140186916	0.255060729	214	3	2	242	2L:10336983-10337073	6	GATAd	FBtr0333097|FBtr0333098|FBtr0079993	10334073|10334073|10334073	10338408|10338408|10338408	TCCGTC	6mer3-8	dme-miR-184-3p
0.01	dme-miR-282-5p	7mer-m8	AGAGGCT	2L	10337149	10337155	+	2L_10337149_10337155_+	0.631524016	0.631524016	0.631524016	0	GATAd	FBtr0333097|FBtr0333098|FBtr0079993	10334073|10334073|10334073	10338408|10338408|10338408	2L	+	10337139	10337180	intron-coding	GATAd	FlyBase	G3774.1	AGGATCTATCAGAGGCTCAATCCAGCAAATCAAAACCATGTA	18	10337144	0.735398038	5	13	71	0.666666667	0.669006781	0.238095238	0.111111111	0.238095238	18	5	2	14	2L:10337139-10337180	7	GATAd	FBtr0333097|FBtr0333098|FBtr0079993	10334073|10334073|10334073	10338408|10338408|10338408	AGAGGCT	7mer-m8	dme-miR-282-5p
0.01	dme-miR-252-5p	6mer2-7	TACTTA	2L	10337245	10337250	+	2L_10337245_10337250_+	1	1	1	0	GATAd	FBtr0333097|FBtr0333098|FBtr0079993	10334073|10334073|10334073	10338408|10338408|10338408	2L	+	10337197	10337286	coding	GATAd	FlyBase	G3775.1	TCCTACCAAAACTGATTGCATCGATGTAGTTAATGAGAATGTGACTGATACTTATACCACTTCAGAAGCAACTCCGGATGATAAGAAAGA	116	10337236	0.875020388	15	108	811	0.944827586	2.136720567	0.082758621	0.206896552	0.365517241	116	8	0	137	2L:10337197-10337286	6	GATAd	FBtr0333097|FBtr0333098|FBtr0079993	10334073|10334073|10334073	10338408|10338408|10338408	TACTTA	6mer2-7	dme-miR-252-5p
0.01	dme-miR-252-5p	6mer3-8	GTACTT	2L	10337496	10337501	+	2L_10337496_10337501_+	1	1	1	0	GATAd	FBtr0333097|FBtr0333098|FBtr0079993	10334073|10334073|10334073	10338408|10338408|10338408	2L	+	10337445	10337518	coding	GATAd	FlyBase	G3777.1	AATTTGGCGGCGAAGTGTTCGAGGAGAGATGGTGTGCAACGCCTGCGGATTGTACTTCAAGCTGCATGGGGTCA	16	10337495	0.960190105	6	15	96	0.944444444	1.230448921	0.444444444	0.0625	0.166666667	16	1	0	17	2L:10337445-10337518	6	GATAd	FBtr0333097|FBtr0333098|FBtr0079993	10334073|10334073|10334073	10338408|10338408|10338408	GTACTT	6mer3-8	dme-miR-252-5p
0.01	dme-miR-308-3p	7mer-m1	TGTGATT	2L	10343202	10343208	+	2L_10343202_10343208_+	0.620202887	0.620202887	0.620202887	0	Sps2	FBtr0079998|FBtr0310115	10342757|10342757	10344041|10344041	2L	+	10343182	10343227	coding	Sps2	FlyBase	G3795.1	AGTGAGAAGGAACGCGACGTTGTGATTGGATTGGTGATGAAGGGTT	9	10343209	0.974110365	2	9	57	1	0.954242509	0.666666667	0	0	9	0	0	9	2L:10343182-10343227	7	Sps2	FBtr0079998|FBtr0310115	10342757|10342757	10344041|10344041	TGTGATT	7mer-m1	dme-miR-308-3p
0.01	dme-miR-980-3p	7mer-m8	GGCAGCT	2L	10343491	10343497	+	2L_10343491_10343497_+	0.658999068	0.658999068	0.658999068	0	Sps2	FBtr0079998|FBtr0310115	10342757|10342757	10344041|10344041	2L	+	10343470	10343509	coding	Sps2	FlyBase	G3796.1	TGGCGATGGATGCTCACCTTTGGCAGCTTAACCAGACCGA	8	10343490	0.873463151	3	8	52	1	1	0.5	0.25	0.4	8	0	0	10	2L:10343470-10343509	7	Sps2	FBtr0079998|FBtr0310115	10342757|10342757	10344041|10344041	GGCAGCT	7mer-m8	dme-miR-980-3p
0.01	dme-miR-14-3p	6mer2-7	AGACTG	2L	10357685	10357690	+	2L_10357685_10357690_+	1	1	1	0	CG5045	FBtr0080000|FBtr0332189	10356913|10356913	10357785|10357785	2L	+	10357660	10357710	coding	CG5045	FlyBase	G3800.1	GACCACGTGCTTGAACATCCTCCAGAGACTGTTTCCGAAACGGGACCCGCG	28	10357691	0.973313866	4	27	163	0.914285714	1.505149978	0.314285714	0.214285714	0.371428571	28	3	0	32	2L:10357660-10357710	6	CG5045	FBtr0080000|FBtr0332189	10356913|10356913	10357785|10357785	AGACTG	6mer2-7	dme-miR-14-3p
0.01	dme-miR-988-3p	6mer3-8	ACAAGG	2L	10358601	10358606	-	2L_10358601_10358606_-	1	1	1	0	Cand1	FBtr0332198|FBtr0080054	10358305|10358305	10362507|10362507	2L	-	10358559	10358635	coding	Cand1	FlyBase	G9731.1	TATACAGCAACTACGTGATACGTGCACCCACAAGGTGAAGGCCAACTCTGTGAAACAGGAGTACGAAAAGCAGGACG	55	10358624	0.944879751	5	49	200	0.909090909	1.77815125	0.03030303	0.181818182	0.318181818	55	6	0	60	2L:10358559-10358635	6	Cand1	FBtr0332198|FBtr0080054	10358305|10358305	10362507|10362507	ACAAGG	6mer3-8	dme-miR-988-3p
0.01	dme-bantam-3p	6mer3-8	TGATCT	2L	10359595	10359600	-	2L_10359595_10359600_-	1	1	1	0	Cand1	FBtr0332198|FBtr0080054	10358305|10358305	10362507|10362507	2L	-	10359579	10359618	coding	Cand1	FlyBase	G9734.1	TGAGATTGGCAGGCACTTTGATCTGAGCTCCATACAGGTG	15	10359601	0.704777259	5	15	97	1	1.230448921	0.235294118	0.133333333	0.235294118	15	0	0	17	2L:10359579-10359618	6	Cand1	FBtr0332198|FBtr0080054	10358305|10358305	10362507|10362507	TGATCT	6mer3-8	dme-bantam-3p
0.01	dme-miR-11-3p,dme-miR-308-3p	6mer3-8	CTGTGA	2L	10361940	10361945	-	2L_10361940_10361945_-	1	1	1	0	Cand1	FBtr0332198|FBtr0332198|FBtr0080054|FBtr0080054	10358305|10358305|10358305|10358305	10362507|10362507|10362507|10362507	2L	-	10361911	10361957	intron-coding	Cand1	FlyBase	G9742.1	AGGAGGACGTCTCTGTGAAACTGGAGTCGCTGGACATTCTGGCCGAT	6	10361946	0.967855386	3	6	32	1	0.77815125	0.5	0	0	6	0	0	6	2L:10361911-10361957	6	Cand1	FBtr0332198|FBtr0332198|FBtr0080054|FBtr0080054	10358305|10358305|10358305|10358305	10362507|10362507|10362507|10362507	CTGTGA	6mer3-8	dme-miR-11-3p,dme-miR-308-3p
0.01	dme-miR-995-3p	7mer-m8	TGGTGCT	2L	10362279	10362285	-	2L_10362279_10362285_-	0.620202617	0.620202617	0.620202617	0	Cand1	FBtr0332198|FBtr0080054	10358305|10358305	10362507|10362507	2L	-	10362263	10362299	coding	Cand1	FlyBase	G9744.1	AAAGGTGGTGCGAATGGTGCTCAAGCTGCTGGAAGAC	14	10362285	0.861766787	2	14	77	1	1.146128036	0	0	0	14	0	0	14	2L:10362263-10362299	7	Cand1	FBtr0332198|FBtr0080054	10358305|10358305	10362507|10362507	TGGTGCT	7mer-m8	dme-miR-995-3p
0.01	dme-miR-283-5p	7mer-m8	TGATATT	2L	10367316	10367322	+	2L_10367316_10367322_+	0.620203088	0.620203088	0.620203088	0	CG5056	FBtr0080003	10366874	10367739	2L	+	10367251	10367339	coding	CG5056	FlyBase	G3812.1	GAGCATGGCAAATGGATTGTGCGCAGCGGCAGGATTGTGCCGTGCAAGCCAAAAGAGGAATCCAGTGATATTGTTGACCAGGTCGCCGA	25	10367311	0.972881131	6	22	132	0.862068966	1.397940009	0.482758621	0.16	0.275862069	25	4	0	25	2L:10367251-10367339	7	CG5056	FBtr0080003	10366874	10367739	TGATATT	7mer-m8	dme-miR-283-5p
0.01	dme-miR-14-3p	6mer3-8	AAGACT	2L	10374415	10374420	-	2L_10374415_10374420_-	1	1	1	0	CG33303	FBtr0080052|FBtr0332197	10374299|10374299	10375733|10375733	2L	-	10374303	10374453	coding	CG33303	FlyBase	G9748.1	ATTTCGGACTTTACGCTCCACTACAGCTTCTCGAAGACTTCTATGCTGCAGGAACCCCTGCTGGTCAGCGGCTTTATTTATATCATCTTCTTGTTCACCATCGTCTTCTTGCGTTTGGACTTTTCGATCACATCCCATGCGCATAAGGAAT	49	10374412	0.87557351	21	47	340	0.964912281	1.439332694	0.122807018	0.142857143	0.263157895	49	1	1	55	2L:10374303-10374453	6	CG33303	FBtr0080052|FBtr0332197	10374299|10374299	10375733|10375733	AAGACT	6mer3-8	dme-miR-14-3p
0.01	dme-miR-184-3p	7mer-A1	CCGTCCA	2L	10374980	10374986	-	2L_10374980_10374986_-	0.823349562	0.823349562	0.823349562	0	CG33303	FBtr0080052|FBtr0332197	10374299|10374299	10375733|10375733	2L	-	10374963	10375016	coding	CG33303	FlyBase	G9752.1	CGCTGGAGATATCGCATTGGGGCAACATTGCCGTCCAGGAGTCTATTCAGATGA	313	10374988	0.784059552	6	307	1411	0.980978261	2.256477206	0.355978261	0.134185304	0.263586957	313	6	1	361	2L:10374963-10375016	7	CG33303	FBtr0080052|FBtr0332197	10374299|10374299	10375733|10375733	CCGTCCA	7mer-A1	dme-miR-184-3p
0.01	dme-bantam-3p	6mer2-7	GATCTC	2L	10380996	10381001	+	2L_10380996_10381001_+	1	1	1	0	gny	FBtr0080005|FBtr0332193	10380147|10380147	10381781|10381781	2L	+	10380980	10381012	coding	gny	FlyBase	G3817.1	TGGGTTCCTTGGTTGGGATCTCTGCAGGCCGTA	6	10381002	0.96746138	2	6	43	1	1.041392685	0.090909091	0.333333333	0.636363636	6	0	0	11	2L:10380980-10381012	6	gny	FBtr0332193|FBtr0080005	10380147|10380147	10381781|10381781	GATCTC	6mer2-7	dme-bantam-3p
0.01	dme-bantam-3p	8mer-A1	TGATCTCA	2L	10384946	10384953	-	2L_10384946_10384953_-	0.631135722	0.631135722	0.631135722	0	Cdk1	FBtr0080051	10384840	10386177	2L	-	10384894	10385077	coding	Cdk1	FlyBase	G9762.1	TGAAAACACCTACCGAAGACATTTGGCCGGGCGTTACTTCGCTACCCGACTATAAGAACACGTTCCCCTGCTGGTCCACGAACCAATTGACCAATCAGTTAAAGAATCTCGATGCGAATGGTATTGATCTCATACAAAAGATGTTAATCTACGATCCAGTTCATCGCATTTCCGCCAAGGACAT	307	10384954	0.821875482	23	290	2026	0.944444444	2.271841607	0.613636364	0.221498371	0.396464646	307	21	1	374	2L:10384894-10385077	8	Cdk1	FBtr0080051	10384840	10386177	TGATCTCA	8mer-A1	dme-bantam-3p
0.01	dme-bantam-3p	6mer3-8	TGATCT	2L	10385407	10385412	-	2L_10385407_10385412_-	1	1	1	0	Cdk1	FBtr0080051	10384840	10386177	2L	-	10385386	10385439	coding	Cdk1	FlyBase	G9765.1	CTGCCATCGTCGGCGAGTACTTCACCGTGATCTTAAGCCGCAGAACTTACTAAT	38	10385412	0.800469635	4	37	220	0.97826087	1.653212514	0.130434783	0.184210526	0.326086957	38	1	0	45	2L:10385386-10385439	6	Cdk1	FBtr0080051	10384840	10386177	TGATCT	6mer3-8	dme-bantam-3p
0.01	dme-bantam-3p	6mer3-8	TGATCT	2L	10385555	10385560	-	2L_10385555_10385560_-	1	1	1	0	Cdk1	FBtr0080051	10384840	10386177	2L	-	10385449	10385585	coding	Cdk1	FlyBase	G9766.1	TTGATGGAGGAGAACCGCATATACTTGATCTTTGAATTCCTATCGATGGACCTCAAGAAATACATGGATTCGCTGCCAGTTGATAAGCACATGGAGAGTGAATTGGTCCGTAGCTATTTGTACCAAATAACTAGCGC	53	10385560	0.985128475	14	50	406	0.95890411	1.544068044	0.356164384	0.264150943	0.465753425	53	2	1	70	2L:10385449-10385585	6	Cdk1	FBtr0080051	10384840	10386177	TGATCT	6mer3-8	dme-bantam-3p
0.01	dme-miR-305-5p	7mer-A1	GTACAAA	2L	10386911	10386917	+	2L_10386911_10386917_+	0.782911824	0.782911824	0.782911824	0	mRpS7	FBtr0080007|FBtr0332194	10386742|10386742	10387474|10387474	2L	+	10386890	10386965	coding	mRpS7	FlyBase	G3819.1	ACACACTATGTCGAACCAATTGTACAAAAATATAAACAACTAGAGCAAAAGAATGATCTGTCCAAGCTTTACCATG	85	10386909	0.875257931	7	81	403	0.961904762	1.527200119	0.095238095	0.176470588	0.333333333	85	2	2	101	2L:10386890-10386965	7	mRpS7	FBtr0080007|FBtr0332194	10386742|10386742	10387474|10387474	GTACAAA	7mer-A1	dme-miR-305-5p
0.01	dme-miR-8-3p	7mer-m8	CAGTATT	2L	10390302	10390308	+	2L_10390302_10390308_+	0.661615423	0.661615423	0.661615423	0	da	FBtr0332195|FBtr0332196|FBtr0080008	10390060|10390060|10390060	10392194|10392194|10392194	2L	+	10390276	10390352	coding	da	FlyBase	G3827.1	GATATGCCAACGCCTCGACCGTCGATCAGTATTTCGATTCAGCTGCCGCCGGCAGCGGAGGTGCATGGTGTCAGCCG	45	10390301	0.835829078	7	44	275	1	1.69019608	0.428571429	0.088888889	0.163265306	45	0	0	49	2L:10390276-10390352	7	da	FBtr0080008|FBtr0332195|FBtr0332196	10390060|10390060|10390060	10392194|10392194|10392194	CAGTATT	7mer-m8	dme-miR-8-3p
0.01	dme-miR-317-3p	7mer-A1	GTGTTCA	2L	10390632	10390638	+	2L_10390632_10390638_+	0.823349562	0.823349562	0.823349562	0	da	FBtr0332195|FBtr0332196|FBtr0080008	10390060|10390060|10390060	10392194|10392194|10392194	2L	+	10390604	10390653	coding	da	FlyBase	G3828.2	AGTGAACGTTAATGTGAATCCCCCAGCCGTGTTCAATTCGCCGCAGGCCC	18	10390622	0.920280236	4	17	99	0.954545455	1.322219295	0.5	0.166666667	0.318181818	18	1	0	21	2L:10390604-10390653	7	da	FBtr0080008|FBtr0332195|FBtr0332196	10390060|10390060|10390060	10392194|10392194|10392194	GTGTTCA	7mer-A1	dme-miR-317-3p
0.01	dme-miR-8-3p	7mer-A1	AGTATTA	2L	10390944	10390950	+	2L_10390944_10390950_+	0.823349562	0.823349562	0.823349562	0	da	FBtr0332195|FBtr0332196|FBtr0080008	10390060|10390060|10390060	10392194|10392194|10392194	2L	+	10390921	10390962	coding	da	FlyBase	G3830.1	AGATGTACATGCCGGCGGATCAAAGTATTAGTAGTTTCGGCT	6	10390952	0.824261335	4	6	34	1	0.84509804	0.285714286	0.166666667	0.285714286	6	0	0	7	2L:10390921-10390962	7	da	FBtr0080008|FBtr0332195|FBtr0332196	10390060|10390060|10390060	10392194|10392194|10392194	AGTATTA	7mer-A1	dme-miR-8-3p
0.01	dme-miR-276a-3p	6mer2-7	GTTCCT	2L	10391109	10391114	+	2L_10391109_10391114_+	1	1	1	0	da	FBtr0332195|FBtr0332196|FBtr0080008	10390060|10390060|10390060	10392194|10392194|10392194	2L	+	10391041	10391160	coding	da	FlyBase	G3831.1	CTGGCGGCTCTGGATGGGGTCATTCGGTGCTAAATGGCGGACCCAGCTCGAGCTACGCCAGCGAAATGGTTCCTGTGTCCAGCTTGCACACCATGGCCTCGGTGTTCCAGGGCGTTCGCA	46	10391107	0.961343373	10	44	239	0.960784314	1.69019608	0.411764706	0.086956522	0.176470588	46	2	0	49	2L:10391041-10391160	6	da	FBtr0080008|FBtr0332195|FBtr0332196	10390060|10390060|10390060	10392194|10392194|10392194	GTTCCT	6mer2-7	dme-miR-276a-3p
0.01	dme-miR-995-3p	6mer2-7	GGTGCT	2L	10394568	10394573	-	2L_10394568_10394573_-	0.999999992	1	0.999999996	0	Mdh1	FBtr0345435|FBtr0080050	10393932|10393932	10396217|10396217	2L	-	10394511	10394579	coding	Mdh1	FlyBase	G9773.1	CGTCAAGGTGCTGGTTGTGGGCAACCCGGCCAATACCAATGCCCTGGTCTGCTCCTCCTATGCGCCTTC	7	10394562	0.968185402	4	6	39	1	0.903089987	0.375	0.142857143	0.25	7	0	0	8	2L:10394511-10394579	6	Mdh1	FBtr0345435|FBtr0080050	10393932|10393932	10396217|10396217	GGTGCT	6mer2-7	dme-miR-995-3p
0.01	dme-miR-282-5p	8mer-A1	AGAGGCTA	2L	10400081	10400088	+	2L_10400081_10400088_+	0.637906209	0.637906246	0.637906227	0	Cnot4	FBtr0080011|FBtr0080009|FBtr0331637|FBtr0331639|FBtr0304112|FBtr0080012|FBtr0080010|FBtr0304113|FBtr0080013|FBtr0080014|FBtr0331638	10398113|10398113|10398113|10398113|10398113|10398113|10398113|10398113|10398113|10398113|10398113	10402770|10402770|10402770|10402770|10402770|10402770|10402770|10402770|10402770|10402770|10402770	2L	+	10400050	10400083	coding	Cnot4	FlyBase	G3849.1	CGAGAAGCAGCACAAGTACTGAGACATTCGCAGA	6	10400067	0.883573111	2	5	13	0.875	0.84509804	0.25	0.333333333	0.5	6	1	0	7	2L:10400050-10400083	3	Cnot4	FBtr0080011|FBtr0080009|FBtr0331637|FBtr0331639|FBtr0080012|FBtr0080010|FBtr0304113|FBtr0304112|FBtr0080013|FBtr0080014|FBtr0331638	10398113|10398113|10398113|10398113|10398113|10398113|10398113|10398113|10398113|10398113|10398113	10402770|10402770|10402770|10402770|10402770|10402770|10402770|10402770|10402770|10402770|10402770	AGAGGCTA	8mer-A1	dme-miR-282-5p
0.01	dme-miR-11-3p,dme-miR-308-3p	6mer3-8	CTGTGA	2L	10400356	10400361	+	2L_10400356_10400361_+	1	1	1	0	Cnot4	FBtr0080011|FBtr0080011|FBtr0080009|FBtr0080009|FBtr0331637|FBtr0331637|FBtr0331639|FBtr0331639|FBtr0304112|FBtr0304112|FBtr0080012|FBtr0080012|FBtr0080010|FBtr0080010|FBtr0304113|FBtr0304113|FBtr0080013|FBtr0080013|FBtr0080014|FBtr0080014|FBtr0331638|FBtr0331638	10398113|10398113|10398113|10398113|10398113|10398113|10398113|10398113|10398113|10398113|10398113|10398113|10398113|10398113|10398113|10398113|10398113|10398113|10398113|10398113|10398113|10398113	10402770|10402770|10402770|10402770|10402770|10402770|10402770|10402770|10402770|10402770|10402770|10402770|10402770|10402770|10402770|10402770|10402770|10402770|10402770|10402770|10402770|10402770	2L	+	10400324	10400381	coding	Cnot4	FlyBase	G3851.1	AAAGAGATTAGCGGGAACAAACGTTCAAAGATCTGTGAGCTCTTGTAGCGAAAATAGC	60	10400355	0.822423242	9	58	428	0.971014493	1.826074803	0.173913043	0.133333333	0.246376812	60	2	0	67	2L:10400324-10400381	6	Cnot4	FBtr0080011|FBtr0080011|FBtr0080009|FBtr0080009|FBtr0331637|FBtr0331637|FBtr0331639|FBtr0331639|FBtr0080012|FBtr0080012|FBtr0080010|FBtr0080010|FBtr0304113|FBtr0304113|FBtr0304112|FBtr0304112|FBtr0080013|FBtr0080013|FBtr0080014|FBtr0080014|FBtr0331638|FBtr0331638	10398113|10398113|10398113|10398113|10398113|10398113|10398113|10398113|10398113|10398113|10398113|10398113|10398113|10398113|10398113|10398113|10398113|10398113|10398113|10398113|10398113|10398113	10402770|10402770|10402770|10402770|10402770|10402770|10402770|10402770|10402770|10402770|10402770|10402770|10402770|10402770|10402770|10402770|10402770|10402770|10402770|10402770|10402770|10402770	CTGTGA	6mer3-8	dme-miR-11-3p,dme-miR-308-3p
0.01	dme-miR-275-3p,dme-miR-306-5p	7mer-A1	TACCTGA	2L	10400852	10400858	+	2L_10400852_10400858_+	0.823349562	0.823349562	0.823349562	0	Cnot4	FBtr0080011|FBtr0080009|FBtr0331637|FBtr0331639|FBtr0304112|FBtr0080012|FBtr0080010|FBtr0304113|FBtr0080013|FBtr0080014|FBtr0331638	10398113|10398113|10398113|10398113|10398113|10398113|10398113|10398113|10398113|10398113|10398113	10402770|10402770|10402770|10402770|10402770|10402770|10402770|10402770|10402770|10402770|10402770	2L	+	10400826	10400869	coding	Cnot4	FlyBase	G3853.1	AGATTTGGAAATGCGACAGTCTCATTTACCTGACTTGGTCAACG	38	10400850	0.732176315	2	37	297	0.976744186	1.322219295	0.395348837	0.131578947	0.23255814	38	0	1	42	2L:10400826-10400869	7	Cnot4	FBtr0080011|FBtr0080009|FBtr0331637|FBtr0331639|FBtr0080012|FBtr0080010|FBtr0304113|FBtr0304112|FBtr0080013|FBtr0080014|FBtr0331638	10398113|10398113|10398113|10398113|10398113|10398113|10398113|10398113|10398113|10398113|10398113	10402770|10402770|10402770|10402770|10402770|10402770|10402770|10402770|10402770|10402770|10402770	TACCTGA	7mer-A1	dme-miR-275-3p,dme-miR-306-5p
0.01	dme-miR-8-3p	6mer3-8	CAGTAT	2L	10401480	10401485	+	2L_10401480_10401485_+	1	1	1	0	Cnot4	FBtr0080011|FBtr0080009|FBtr0331637|FBtr0331639|FBtr0304112|FBtr0080012|FBtr0080010|FBtr0304113|FBtr0080013|FBtr0080014|FBtr0331638	10398113|10398113|10398113|10398113|10398113|10398113|10398113|10398113|10398113|10398113|10398113	10402770|10402770|10402770|10402770|10402770|10402770|10402770|10402770|10402770|10402770|10402770	2L	+	10401466	10401537	coding	Cnot4	FlyBase	G3855.1	CGCAGTCACACCATCAGTATCTAAATGGACATCCGCCTCAAATCAATGGGAACGGTGCTGTGCCGGAGCCGC	18	10401479	0.994499304	6	10	67	0.526315789	0.698970004	0.210526316	0.055555556	0.105263158	18	8	1	10	2L:10401466-10401537	6	Cnot4	FBtr0080011|FBtr0080009|FBtr0331637|FBtr0331639|FBtr0080012|FBtr0080010|FBtr0304113|FBtr0304112|FBtr0080013|FBtr0080014|FBtr0331638	10398113|10398113|10398113|10398113|10398113|10398113|10398113|10398113|10398113|10398113|10398113	10402770|10402770|10402770|10402770|10402770|10402770|10402770|10402770|10402770|10402770|10402770	CAGTAT	6mer3-8	dme-miR-8-3p
0.01	dme-miR-995-3p	6mer2-7	GGTGCT	2L	10401519	10401524	+	2L_10401519_10401524_+	1	1	1	0	Cnot4	FBtr0080011|FBtr0080009|FBtr0331637|FBtr0331639|FBtr0304112|FBtr0080012|FBtr0080010|FBtr0304113|FBtr0080013|FBtr0080014|FBtr0331638	10398113|10398113|10398113|10398113|10398113|10398113|10398113|10398113|10398113|10398113|10398113	10402770|10402770|10402770|10402770|10402770|10402770|10402770|10402770|10402770|10402770|10402770	2L	+	10401466	10401537	coding	Cnot4	FlyBase	G3855.1	CGCAGTCACACCATCAGTATCTAAATGGACATCCGCCTCAAATCAATGGGAACGGTGCTGTGCCGGAGCCGC	18	10401525	0.994499304	6	10	67	0.526315789	0.698970004	0.210526316	0.055555556	0.105263158	18	8	1	10	2L:10401466-10401537	6	Cnot4	FBtr0080011|FBtr0080009|FBtr0331637|FBtr0331639|FBtr0080012|FBtr0080010|FBtr0304113|FBtr0304112|FBtr0080013|FBtr0080014|FBtr0331638	10398113|10398113|10398113|10398113|10398113|10398113|10398113|10398113|10398113|10398113|10398113	10402770|10402770|10402770|10402770|10402770|10402770|10402770|10402770|10402770|10402770|10402770	GGTGCT	6mer2-7	dme-miR-995-3p
0.01	dme-miR-277-3p	6mer2-7	GCATTT	2L	10402528	10402533	+	2L_10402528_10402533_+	1	1	1	0	Cnot4	FBtr0080011|FBtr0080009|FBtr0331637|FBtr0331639|FBtr0304112|FBtr0080012|FBtr0080010|FBtr0304113|FBtr0080013|FBtr0080014|FBtr0331638	10398113|10398113|10398113|10398113|10398113|10398113|10398113|10398113|10398113|10398113|10398113	10402770|10402770|10402770|10402770|10402770|10402770|10402770|10402770|10402770|10402770|10402770	2L	+	10402512	10402542	coding	Cnot4	FlyBase	G3858.1	AGGATTTATTTTTGCAGCATTTGGCTCAACA	6	10402523	0.723607051	2	6	64	1	0.77815125	0	0	0	6	0	0	6	2L:10402512-10402542	6	Cnot4	FBtr0080011|FBtr0080009|FBtr0331637|FBtr0331639|FBtr0080012|FBtr0080010|FBtr0304113|FBtr0304112|FBtr0080013|FBtr0080014|FBtr0331638	10398113|10398113|10398113|10398113|10398113|10398113|10398113|10398113|10398113|10398113|10398113	10402770|10402770|10402770|10402770|10402770|10402770|10402770|10402770|10402770|10402770|10402770	GCATTT	6mer2-7	dme-miR-277-3p
0.01	dme-miR-282-5p	6mer3-8	AGAGGC	2L	10409040	10409045	+	2L_10409040_10409045_+	1	1	1	0	Ip259	FBtr0331641|FBtr0080017	10408765|10408765	10409546|10409546	2L	+	10409032	10409119	coding	Ip259	FlyBase	G3863.1	TGCTCGACAGAGGCATCCAGTCCAGCGCCAAGGTCCTGTCCAATATGATCAAGCAGAAGCGCAAGGAGAAGGCAGGCAAGTGGGACGT	13	10409066	0.934574005	7	13	45	1	1.176091259	0.266666667	0.153846154	0.266666667	13	0	0	15	2L:10409032-10409119	6	Ip259	FBtr0331641|FBtr0080017	10408765|10408765	10409546|10409546	AGAGGC	6mer3-8	dme-miR-282-5p
0.01	dme-miR-11-3p,dme-miR-308-3p	7mer-m8	CTGTGAT	2L	10409416	10409422	+	2L_10409416_10409422_+	0.661615423	0.661615423	0.661615423	0	Ip259	FBtr0331641|FBtr0331641|FBtr0080017|FBtr0080017	10408765|10408765|10408765|10408765	10409546|10409546|10409546|10409546	2L	+	10409330	10409498	coding	Ip259	FlyBase	G3865.1	AGCCACCTTCAATCTGCCCATCATTGGCGTCAAGAAGAACCCCAGCTCGCCCATGTTCACTTCCTTGGGTGTAATTACAAAGGGTACTGTGATCGAAGTCAACATCTCTGAGCTGGGTTTGGTAACGCAAACGGGAAAAGTTGTCTGGGGCAAATACGCTCAGGTCACG	188	10409414	0.868204036	21	177	1062	0.949308756	1.836745966	0.262672811	0.132978723	0.248847926	188	9	2	206	2L:10409330-10409498	7	Ip259	FBtr0331641|FBtr0331641|FBtr0080017|FBtr0080017	10408765|10408765|10408765|10408765	10409546|10409546|10409546|10409546	CTGTGAT	7mer-m8	dme-miR-11-3p,dme-miR-308-3p
0.01	dme-miR-33-5p	7mer-m8	CAATGCA	2L	10409525	10409531	+	2L_10409525_10409531_+	0.674514893	0.674514893	0.674514893	0	Ip259	FBtr0331641|FBtr0080017	10408765|10408765	10409546|10409546	2L	+	10409508	10409580	stop_codon	Ip259	FlyBase	G3866.1	GAAAACGATGGTGTTATCAATGCAGTGCTGCTTGTCTAACCCCGAAAATGTCGCTACCTAATTTAAGAGTTTG	22	10409526	0.807714696	8	20	161	0.913043478	1.021189299	0.434782609	0.045454545	0.086956522	22	1	1	21	2L:10409508-10409580	7	Ip259	FBtr0331641|FBtr0080017	10408765|10408765	10409546|10409546	CAATGCA	7mer-m8	dme-miR-33-5p
0.01	dme-bantam-3p	6mer3-8	TGATCT	2L	10409858	10409863	+	2L_10409858_10409863_+	1	0.984612613	0.992306307	0.010880535	RpS27A	FBtr0080016	10409729	10410390	2L	+	10409803	10409913	coding	RpS27A	FlyBase	G3868.2	AATGTCAAAGCCAAGATTCAGGACAAAGAAGGAATTCCTCCAGATCAGCAGCGTCTGATCTTCGCTGGCAAGCAGCTGGAAGATGGCCGCACCCTCTCTGACTATAACATT	66	10409886	0.866000085	11	60	281	0.898734177	1.550228353	0.367088608	0.181818182	0.316455696	66	7	1	71	2L:10409803-10409913	6	RpS27A	FBtr0080016	10409729	10410390	TGATCT	6mer3-8	dme-bantam-3p
0.01	dme-miR-995-3p	7mer-m8	TGGTGCT	2L	10409936	10409942	+	2L_10409936_10409942_+	0.620202617	0.620202617	0.620202617	0	RpS27A	FBtr0080016	10409729	10410390	2L	+	10409927	10409961	coding	RpS27A	FlyBase	G3869.1	CTTTGCACTTGGTGCTCCGCCTGCGTGGTGGTGCC	7	10409939	0.744677832	2	6	43	0.875	0.84509804	0.375	0.142857143	0.25	7	1	0	7	2L:10409927-10409961	7	RpS27A	FBtr0080016	10409729	10410390	TGGTGCT	7mer-m8	dme-miR-995-3p
0.01	dme-miR-7-5p	6mer3-8	GTCTTC	2L	10410364	10410369	+	2L_10410364_10410369_+	1	1	1	0	RpS27A	FBtr0080016	10409729	10410390	2L	+	10410223	10410439	lincRNA_intron-lincRNA_exon	RpS27A	FlyBase	G3870.1	GCTCTTTCCTTTCCATAGGTTGACGAGAACGGCAAGATCCACCGTCTCCGTCGCGAGTGCCCTGGTGAGAACTGCGGCGCCGGCGTCTTCATGGCTGCCCACGAAGATCGTCACTACTGCGGCAAGTGCAACCTGACCTTTGTCTTCAGCAAACCAGAGGAAAAGTAATTTTGCTACATAAGATCATGTACGTTTCCAGAAATCAAATAAAGGTAGT	42	10410362	0.970627219	17	41	239	1	1.72427587	0.150943396	0.166666667	0.339622642	42	0	0	53	2L:10410223-10410439	6	RpS27A	FBtr0080016	10409729	10410390	GTCTTC	6mer3-8	dme-miR-7-5p
0.01	dme-miR-184-3p	6mer3-8	TCCGTC	2L	10411597	10411602	-	2L_10411597_10411602_-	1	1	1	0	CG5355	FBtr0080047	10410635	10413430	2L	-	10411575	10411621	coding	CG5355	FlyBase	G9783.2	AAACTGAATTTGGAAGGATTCCGTCGCGAGGATTACGCCGTTGAGCA	80	10411603	0.79908672	4	79	342	1	1.954242509	0.155555556	0.125	0.222222222	80	0	0	90	2L:10411575-10411621	6	CG5355	FBtr0080047	10410635	10413430	TCCGTC	6mer3-8	dme-miR-184-3p
0.01	dme-miR-263a-5p	7mer-A1	TGCCATA	2L	10412068	10412074	-	2L_10412068_10412074_-	0.782911824	0.782911824	0.782911824	0	CG5355	FBtr0080047	10410635	10413430	2L	-	10412046	10412089	coding	CG5355	FlyBase	G9786.1	AAATTACCAAGTTATTGCCATAGACTTCAATAATTCAGCGGAGG	18	10412069	0.964753182	3	18	126	1	1.301029996	0.05	0.111111111	0.2	18	0	0	20	2L:10412046-10412089	7	CG5355	FBtr0080047	10410635	10413430	TGCCATA	7mer-A1	dme-miR-263a-5p
0.01	dme-miR-317-3p	7mer-m8	TGTGTTC	2L	10412289	10412295	-	2L_10412289_10412295_-	0.661614037	0.661614037	0.661614037	0	CG5355	FBtr0080047	10410635	10413430	2L	-	10412221	10412318	coding	CG5355	FlyBase	G9787.1	GTTAAAGATTGCCGTGACAACATTGTGTTCTATGCTGATCTTACGCCAGGTGCGGAAATAACTTCCAAACTGAATGTCAAGAAAATTGTGGAAAAATT	89	10412296	0.842158195	11	87	731	0.981481481	2.025305865	0.37037037	0.191011236	0.333333333	89	2	0	106	2L:10412221-10412318	7	CG5355	FBtr0080047	10410635	10413430	TGTGTTC	7mer-m8	dme-miR-317-3p
0.01	dme-miR-9b-5p,dme-miR-9c-5p	6mer3-8	ACCAAA	2L	10412523	10412528	-	2L_10412523_10412528_-	1	1	1	0	CG5355	FBtr0080047	10410635	10413430	2L	-	10412505	10412560	coding	CG5355	FlyBase	G9789.1	CTGACCAAGATGGAAAAACCGATGGATCTGAGACCAAACAGAATGAGAATCAAAAG	18	10412538	0.846292623	4	17	45	0.954545455	1.021189299	0.227272727	0.222222222	0.363636364	18	0	1	21	2L:10412505-10412560	6	CG5355	FBtr0080047	10410635	10413430	ACCAAA	6mer3-8	dme-miR-9b-5p,dme-miR-9c-5p
0.01	dme-miR-9b-5p,dme-miR-9c-5p	6mer2-7	CCAAAG	2L	10420467	10420472	+	2L_10420467_10420472_+	1	1	1	0	RfC3	FBtr0080019	10419263	10420552	2L	+	10420436	10420545	coding	RfC3	FlyBase	G3873.1	GTAAAGCTAGCTCAGATCGAGGAGAGATTGGCCAAAGGATGTACAGAAGTGGCTCAAACTGCAGCTCTGGTAGCCGCCTTCTTTATTTGCCGAGATATGGTTTCAATGGA	80	10420463	0.924242543	9	80	285	1	1.934498451	0.476744186	0.075	0.139534884	80	0	0	86	2L:10420436-10420545	6	RfC3	FBtr0080019	10419263	10420552	CCAAAG	6mer2-7	dme-miR-9b-5p,dme-miR-9c-5p
0.01	dme-miR-33-5p	7mer-A1	AATGCAA	2L	10424822	10424828	+	2L_10424822_10424828_+	0.782911824	0.782911824	0.782911824	0	CG5168	FBtr0080020|FBtr0304117	10423518|10423518	10425272|10425272	2L	+	10424794	10424839	coding	CG5168	FlyBase	G3879.2	AGATTCAGTAGTGGTTTTTTGGGAAATGAATGCAATGCGGAAAGAG	16	10424820	0.894637408	4	15	61	0.944444444	1.230448921	0.555555556	0.125	0.222222222	16	1	0	17	2L:10424794-10424839	7	CG5168	FBtr0080020|FBtr0304117	10423518|10423518	10425272|10425272	AATGCAA	7mer-A1	dme-miR-33-5p
0.01	dme-miR-275-3p,dme-miR-306-5p	6mer2-7	TACCTG	2L	10427312	10427317	+	2L_10427312_10427317_+	1	1	1	0	KdelR	FBtr0080023|FBtr0080021|FBtr0080022	10427169|10427169|10427169	10427809|10427809|10427809	2L	+	10427290	10427388	coding	KdelR	FlyBase	G3886.1	CGCCGTGGTCTATCTGACGCGCTACCTGGATCTGTTCACCACCTACGTGAGCCTGTACAACTCGGTGATGAAGGTGTTGTTCCTGGCCACGTCCGGTGC	45	10427323	0.726098051	12	42	269	0.961538462	1.397940009	0.096153846	0.155555556	0.269230769	45	1	1	50	2L:10427290-10427388	6	KdelR	FBtr0080023|FBtr0080021|FBtr0080022	10427169|10427169|10427169	10427809|10427809|10427809	TACCTG	6mer2-7	dme-miR-275-3p,dme-miR-306-5p
0.01	dme-miR-9b-5p,dme-miR-9c-5p	7mer-m8	ACCAAAG	2L	10427768	10427774	+	2L_10427768_10427774_+	0.671795706	0.671795707	0.671795706	0	KdelR	FBtr0080023|FBtr0080021|FBtr0080022	10427169|10427169|10427169	10427809|10427809|10427809	2L	+	10427608	10427865	stop_codon	KdelR	FlyBase	G3889.1	CATCACCAGCCACTACCTCTTCGCCCTGGGATCGTACCGTGCACTCTACTTGCTCAACTGGGTCTACCGGTACATGGTCGAGTCGCACTACGACCTTATCGCGATCTTCGCCGGAGTTGTCCAGACCGTCTTGTACTGCGACTTCTTCTACTTATACATTACCAAAGTTCTTAAGGGCAAGAAGCTCCAGCTGCCGGCATAAGCGGATGATGGATAAGTGCATAGATGTGGGACATTTGTGTTTTGTCGGCACACATC	68	10427767	0.955341571	31	62	473	0.9125	1.386201605	0.0875	0.147058824	0.275	68	5	2	73	2L:10427608-10427865	7	KdelR	FBtr0080023|FBtr0080021|FBtr0080022	10427169|10427169|10427169	10427809|10427809|10427809	ACCAAAG	7mer-m8	dme-miR-9b-5p,dme-miR-9c-5p
0.01	dme-bantam-3p	7mer-A1	GATCTCA	2L	10432130	10432136	+	2L_10432130_10432136_+	0.823349562	0.823349562	0.823349562	0	TfIIB	FBtr0080025|FBtr0333489	10431401|10431401	10432525|10432525	2L	+	10432070	10432153	coding	TfIIB	FlyBase	G3901.1	AGCAAAAAAGAGATTGGCCGTTGCTTTAAGCTAACATTGAAGGCTCTCGAGACAAGTGTGGATCTCATAACCACTGCGGACTTC	73	10432127	0.960939683	10	71	358	0.975	1.892094603	0.05	0.095890411	0.175	73	2	0	78	2L:10432070-10432153	7	TfIIB	FBtr0080025|FBtr0333489	10431401|10431401	10432525|10432525	GATCTCA	7mer-A1	dme-bantam-3p
0.01	dme-bantam-3p	7mer-m8	TGATCTC	2L	10433764	10433770	-	2L_10433764_10433770_-	0.661614573	0.661614573	0.661614573	0	CG5337	FBtr0080043	10433153	10435337	2L	-	10433740	10433780	intron-coding	CG5337	FlyBase	G9804.1	AGGGTATGAGTGATCTCCTTGCGCCTGTCCTGTGCGAAGTT	5	10433770	0.976258928	3	5	32	1	0.84509804	0.142857143	0.4	0.571428571	5	0	0	7	2L:10433740-10433780	7	CG5337	FBtr0080043	10433153	10435337	TGATCTC	7mer-m8	dme-bantam-3p
0.01	dme-bantam-3p	6mer2-7	GATCTC	2L	10434530	10434535	-	2L_10434530_10434535_-	1	1	1	0	CG5337	FBtr0080043	10433153	10435337	2L	-	10434521	10434554	coding	CG5337	FlyBase	G9805.1	GTTGACCTAAGCCAAATGCGATCTCTGCGCCTTT	6	10434529	0.95198926	3	6	29	1	0.903089987	0.125	0.166666667	0.375	6	0	0	8	2L:10434521-10434554	6	CG5337	FBtr0080043	10433153	10435337	GATCTC	6mer2-7	dme-bantam-3p
0.01	dme-miR-14-3p	7mer-A1	AGACTGA	2L	10437021	10437027	+	2L_10437021_10437027_+	0.823349562	0.823349562	0.823349562	0	holn1	FBtr0080026	10436084	10437169	2L	+	10437003	10437048	coding	holn1	FlyBase	G3909.1	TTAAATGGTCGCAGGATGAGACTGATATCCAGGGACCCTTTTCCAC	618	10437019	0.923843386	6	609	2858	0.98265896	2.531478917	0.011560694	0.108414239	0.203757225	618	11	1	680	2L:10437003-10437048	7	holn1	FBtr0080026	10436084	10437169	AGACTGA	7mer-A1	dme-miR-14-3p
0.01	dme-miR-283-5p	6mer2-7	GATATT	2L	10481674	10481679	+	2L_10481674_10481679_+	1	1	1	0	RluA-2	FBtr0080032|FBtr0337003|FBtr0304133|FBtr0337002	10477384|10477384|10477384|10477384	10482919|10481689|10482919|10482919	2L	+	10481663	10481703	stop_codon	RluA-2	FlyBase	G3921.1	ACATGGACAAGGATATTGTGGTTGTGAATAAGCCGGCATCG	12	10481681	0.951760467	3	11	88	0.933333333	0.84509804	0.333333333	0.25	0.4	12	0	1	14	2L:10481663-10481703	6	RluA-2	FBtr0304133|FBtr0337002|FBtr0080032|FBtr0337003	10477384|10477384|10477384|10477384	10482919|10482919|10482919|10481689	GATATT	6mer2-7	dme-miR-283-5p
0.01	dme-miR-11-3p,dme-miR-308-3p	6mer3-8	CTGTGA	2L	10484603	10484608	+	2L_10484603_10484608_+	1	1	1	0	Grip75	FBtr0080033|FBtr0080033	10483356|10483356	10485732|10485732	2L	+	10484576	10484653	coding	Grip75	FlyBase	G3925.1	ACGTTAGCGCCCGGCTGTCGGAGATCGCTGTGAACGAAGTGGATCTGGAGCGGCAAATGGGACTGATTAAGGACTTCT	23	10484600	0.966062663	2	20	107	0.923076923	1.380211242	0.269230769	0.130434783	0.230769231	23	2	0	24	2L:10484576-10484653	6	Grip75	FBtr0080033|FBtr0080033	10483356|10483356	10485732|10485732	CTGTGA	6mer3-8	dme-miR-11-3p,dme-miR-308-3p
0.01	dme-bantam-3p	6mer3-8	TGATCT	2L	10484874	10484879	+	2L_10484874_10484879_+	1	1	1	0	Grip75	FBtr0080033	10483356	10485732	2L	+	10484853	10484891	coding	Grip75	FlyBase	G3926.1	ATGACTTGGACAAGTTTTCACTGATCTGCCAGAGAAGCA	11	10484874	0.945657531	2	10	68	0.933333333	1.146128036	0.2	0.272727273	0.466666667	11	1	0	14	2L:10484853-10484891	6	Grip75	FBtr0080033	10483356	10485732	TGATCT	6mer3-8	dme-bantam-3p
0.01	dme-miR-8-3p	8mer-A1	CAGTATTA	2L	10485167	10485174	+	2L_10485167_10485174_+	0.671698328	0.671698328	0.671698328	0	Grip75	FBtr0080033	10483356	10485732	2L	+	10485127	10485195	coding	Grip75	FlyBase	G3927.1	AACTCTTCGCAACTATCTAATGTTCTTTCTGAACAACATGCAGTATTACATTCAAGTTGATGTGCTGGA	20	10485165	0.981827989	6	20	149	1	1.380211242	0	0.2	0.333333333	20	0	0	24	2L:10485127-10485195	8	Grip75	FBtr0080033	10483356	10485732	CAGTATTA	8mer-A1	dme-miR-8-3p
0.01	dme-miR-11-3p,dme-miR-308-3p	6mer2-7	TGTGAT	2L	10485276	10485281	+	2L_10485276_10485281_+	1	1	1	0	Grip75	FBtr0080033|FBtr0080033	10483356|10483356	10485732|10485732	2L	+	10485258	10485294	coding	Grip75	FlyBase	G3928.1	ATTTGGAATTTTGATGAATGTGATCAAGAGCAGGAGT	25	10485272	0.768030288	5	22	182	0.884615385	1.361727836	0.692307692	0.04	0.076923077	25	3	0	23	2L:10485258-10485294	6	Grip75	FBtr0080033|FBtr0080033	10483356|10483356	10485732|10485732	TGTGAT	6mer2-7	dme-miR-11-3p,dme-miR-308-3p
0.01	dme-miR-995-3p	7mer-m8	TGGTGCT	2L	10486065	10486071	-	2L_10486065_10486071_-	0.620202617	0.620202617	0.620202617	0	CG7456	FBtr0080038	10485746	10488497	2L	-	10486037	10486080	coding	CG7456	FlyBase	G9809.1	TTGGCGGTTTGGTGCTTGATCAGGAAGTTCGTGCCTTGGGAAGT	10	10486064	0.792688076	5	10	72	1	1.041392685	0	0.1	0.181818182	10	0	0	11	2L:10486037-10486080	7	CG7456	FBtr0080038	10485746	10488497	TGGTGCT	7mer-m8	dme-miR-995-3p
0.01	dme-miR-252-5p	7mer-A1	TACTTAA	2L	10486264	10486270	-	2L_10486264_10486270_-	0.782911824	0.782911824	0.782911824	0	CG7456	FBtr0080038	10485746	10488497	2L	-	10486225	10486297	coding	CG7456	FlyBase	G9810.1	AGTTCTTCATAGTGCAATTGGATGGACTACTTAACTCTTTTAAGAACTCGTTGAGTCCGCGCAACTATGATGC	15	10486275	0.979160848	3	15	106	1	1.301029996	0.15	0.266666667	0.45	15	0	0	20	2L:10486225-10486297	7	CG7456	FBtr0080038	10485746	10488497	TACTTAA	7mer-A1	dme-miR-252-5p
0.01	dme-miR-11-3p,dme-miR-308-3p	7mer-m8	CTGTGAT	2L	10486843	10486849	-	2L_10486843_10486849_-	0.661615423	0.661615423	0.661615423	0	CG7456	FBtr0080038|FBtr0080038	10485746|10485746	10488497|10488497	2L	-	10486797	10486870	coding	CG7456	FlyBase	G9812.1	AATCGATAAACGGAACCTGTGCTGTGATCAACAACGTGGCTGCCTGCCTGGATGGTGATTTTGTGAACGCACTG	197	10486853	0.902019909	12	195	888	0.991869919	2.387389826	0.142276423	0.172588832	0.337398374	197	2	0	244	2L:10486797-10486870	7	CG7456	FBtr0080038|FBtr0080038	10485746|10485746	10488497|10488497	CTGTGAT	7mer-m8	dme-miR-11-3p,dme-miR-308-3p
0.01	dme-bantam-3p	6mer3-8	TGATCT	2L	10507646	10507651	+	2L_10507646_10507651_+	1	1	1	0	CG6094	FBtr0337004|FBtr0080091	10507192|10507192	10507868|10507868	2L	+	10507598	10507666	coding	CG6094	FlyBase	G3930.1	GGTGCTGGCAAACCGGATTACCAAAGACGGCTACTTTTACATCAAGAGTGATCTTACGCGCTCCCAGCA	28	10507646	0.848635357	6	27	136	0.965517241	1.447158031	0.275862069	0.035714286	0.068965517	28	1	0	28	2L:10507598-10507666	6	CG6094	FBtr0337004|FBtr0080091	10507192|10507192	10507868|10507868	TGATCT	6mer3-8	dme-bantam-3p
0.01	dme-miR-988-3p	6mer3-8	ACAAGG	2L	10513455	10513460	-	2L_10513455_10513460_-	1	1	1	0	Fatp	FBtr0337007|FBtr0080134|FBtr0080133|FBtr0337006	10511665|10511665|10511665|10511665	10516592|10516592|10516592|10516718	2L	-	10513407	10513468	5'utr	Fatp	FlyBase	G9827.1	CCATCCGGACAAGGTGGCTGTGGTCAGTGAGACGCAACGCTGGACCTTCCGTCAGGTGAACG	14	10513454	0.954568887	3	14	51	1	1.278753601	0.368421053	0.285714286	0.473684211	14	0	0	19	2L:10513407-10513468	6	Fatp	FBtr0080133|FBtr0337006|FBtr0337007|FBtr0080134	10511665|10511665|10511665|10511665	10516592|10516718|10516592|10516592	ACAAGG	6mer3-8	dme-miR-988-3p
0.01	dme-miR-995-3p	6mer3-8	TGGTGC	2L	10734604	10734609	-	2L_10734604_10734609_-	1	1	1	0	Nup107	FBtr0080121	10733342	10735945	2L	-	10734537	10734632	coding	Nup107	FlyBase	G9835.1	TTGCGGCGAGCTGATCCAACACATGGTGCGCTGGGTGGAGAAGGATACCTCCCAACAATCGCCCCATCAATTGCGCTTTATGGCCCACATAGTGCT	20	10734609	0.968791254	5	18	106	0.857142857	0.954242509	0.333333333	0.05	0.095238095	20	2	1	18	2L:10734537-10734632	6	Nup107	FBtr0080121	10733342	10735945	TGGTGC	6mer3-8	dme-miR-995-3p
0.01	dme-bantam-3p	6mer3-8	TGATCT	2L	10735782	10735787	-	2L_10735782_10735787_-	1	1	1	0	Nup107	FBtr0080121	10733342	10735945	2L	-	10735763	10735800	coding	Nup107	FlyBase	G9837.1	AGGACACCGGCGATGATCTGGATCGGGGCAAGAGCCGC	5	10735778	0.913162688	2	5	15	1	0.84509804	0.142857143	0.4	0.571428571	5	0	0	7	2L:10735763-10735800	6	Nup107	FBtr0080121	10733342	10735945	TGATCT	6mer3-8	dme-bantam-3p
0.01	dme-miR-34-5p	6mer3-8	CACTGC	2L	10738032	10738037	+	2L_10738032_10738037_+	1	1	1	0	CG12299	FBtr0080113	10737886	10740098	2L	+	10738006	10738118	coding	CG12299	FlyBase	G3941.1	AGCCACAGCCGCCGGATCTCACCTTCCACTGCATGTGCTGTGCGGAGTTCTTCGTCCATCCGCTGGCGCTGTACCAGCACATGAACACCCTGCACCCCCATGAGCCGGGCAAT	20	10738030	0.958631055	8	18	83	0.863636364	1.278753601	0.090909091	0.1	0.181818182	20	3	0	19	2L:10738006-10738118	6	CG12299	FBtr0080113	10737886	10740098	CACTGC	6mer3-8	dme-miR-34-5p
0.01	dme-miR-14-3p	6mer2-7	AGACTG	2L	10766399	10766404	-	2L_10766399_10766404_-	1	1	1	0	Ubc2	FBtr0080116|FBtr0345437|FBtr0333492|FBtr0080115	10766116|10766116|10766116|10766116	10766991|10766991|10766991|10766991	2L	-	10766391	10766447	coding	Ubc2	FlyBase	G9846.1	TGACCATATCAAAGGTCTTGCTGTCAATTTGCTCCCTGCTCACAGACTGTAATCCAG	28	10766398	0.818958769	8	27	190	0.96969697	1.505149978	0.151515152	0.107142857	0.242424242	28	1	0	32	2L:10766391-10766447	6	Ubc2	FBtr0333492|FBtr0080115|FBtr0080116|FBtr0345437	10766116|10766116|10766116|10766116	10766991|10766991|10766991|10766991	AGACTG	6mer2-7	dme-miR-14-3p
0.01	dme-miR-14-3p	7mer-A1	AGACTGA	2L	1079054	1079060	+	2L_1079054_1079060_+	0.823349562	0.823349562	0.823349562	0	ast	FBtr0077952	1078033	1080710	2L	+	1079026	1079065	coding	ast	FlyBase	G943.1	GGAATCTGCTCTGGCTAAAGTGCTGTCGAGACTGAAAAAG	12	1079050	0.868555475	2	11	51	0.85	0.62838893	0.25	0.5	0.7	12	0	3	17	2L:1079026-1079065	7	ast	FBtr0077952	1078033	1080710	AGACTGA	7mer-A1	dme-miR-14-3p
0.01	dme-miR-2b-2-5p	7mer-A1	TGAAGAA	2L	1079390	1079396	+	2L_1079390_1079396_+	0.823349562	0.823349562	0.823349562	0	ast	FBtr0077952	1078033	1080710	2L	+	1079367	1079408	coding	ast	FlyBase	G944.1	AATCAAGACGTTGATTCGGGTGATGAAGAAGAAGAGGAGGCG	22	1079382	0.963207013	2	20	105	0.964285714	1.431363764	0.642857143	0.272727273	0.428571429	22	1	0	27	2L:1079367-1079408	7	ast	FBtr0077952	1078033	1080710	TGAAGAA	7mer-A1	dme-miR-2b-2-5p
0.01	dme-miR-970-3p	6mer2-7	CTTATG	2L	1079511	1079516	+	2L_1079511_1079516_+	1	0.998814019	0.99940701	0.000838629	ast	FBtr0077952	1078033	1080710	2L	+	1079472	1079574	coding	ast	FlyBase	G945.1	AAACTATATCCCGCGCACCTGCCCCGCAGCTTCGTGGACCTTATGCACCTGCGCAAGTACATCAACAACCCACAGATCGAGCACTTTCCCTTCCACGACTCCA	20	1079506	0.970837414	7	18	104	0.909090909	1	0.181818182	0.1	0.181818182	20	1	1	20	2L:1079472-1079574	6	ast	FBtr0077952	1078033	1080710	CTTATG	6mer2-7	dme-miR-970-3p
0.01	dme-miR-282-5p	6mer2-7	GAGGCT	2L	1079888	1079893	+	2L_1079888_1079893_+	1	0.647588131	0.823794066	0.249192844	ast	FBtr0077952	1078033	1080710	2L	+	1079854	1079911	coding	ast	FlyBase	G946.1	TGTTCAGCAAGCTCGACCAGTTGCCGGAGGACCTGAGGCTGTACTTTCTGGCCATTAT	24	1079887	0.944660362	6	24	135	1	1.431363764	0.111111111	0.125	0.222222222	24	0	0	27	2L:1079854-1079911	6	ast	FBtr0077952	1078033	1080710	GAGGCT	6mer2-7	dme-miR-282-5p
0.01	dme-miR-308-3p	8mer-m1	CTGTGATT	2L	1079936	1079943	+	2L_1079936_1079943_+	0.469298127	0.469298127	0.469298127	0	ast	FBtr0077952	1078033	1080710	2L	+	1079914	1079980	coding	ast	FlyBase	G947.1	ACTGGTTACATCGCTCGGAGCACTGTGATTTGCTGCATCTTCACTCGCTGATCCTTAGTTTGGTTGT	58	1079943	0.983870187	6	53	423	0.907692308	1.293730757	0.107692308	0.120689655	0.215384615	58	4	2	59	2L:1079914-1079980	8	ast	FBtr0077952	1078033	1080710	CTGTGATT	8mer-m1	dme-miR-308-3p
0.01	dme-miR-276a-3p	6mer2-7	GTTCCT	2L	10839575	10839580	-	2L_10839575_10839580_-	1	1	1	0	CG6700	FBtr0301710|FBtr0080187	10839314|10839314	10842188|10842188	2L	-	10839538	10839602	coding	CG6700	FlyBase	G9868.1	TGTCCGGCCACATGATTGAATGGTTCCTGGAGAGAGAGCGCAAAGCTGCATTGCGAGTCATTATT	18	10839582	0.920005933	5	18	101	1	1.361727836	0.608695652	0.222222222	0.391304348	18	0	0	23	2L:10839538-10839602	6	CG6700	FBtr0301710|FBtr0080187	10839314|10839314	10842188|10842188	GTTCCT	6mer2-7	dme-miR-276a-3p
0.01	dme-bantam-3p	6mer3-8	TGATCT	2L	10848394	10848399	-	2L_10848394_10848399_-	1	1	1	0	porin	FBtr0305260|FBtr0080183|FBtr0332029|FBtr0100584|FBtr0080182	10847866|10847866|10847866|10847866|10847866	10848863|10848863|10848863|10848863|10848863	2L	-	10848377	10848423	coding	porin	FlyBase	G9885.2	CAAGGCCGATTCGGATGTGAACATTGATCTGAAGGGCCCCTTGATCA	94	10848400	0.774365259	7	90	511	0.982142857	2.041392685	0.464285714	0.159574468	0.294642857	94	2	0	110	2L:10848377-10848423	6	porin	FBtr0305260|FBtr0080183|FBtr0332029|FBtr0100584|FBtr0080182	10847866|10847866|10847866|10847866|10847866	10848863|10848863|10848863|10848863|10848863	TGATCT	6mer3-8	dme-bantam-3p
0.01	dme-bantam-3p	6mer2-7	GATCTC	2L	10857117	10857122	-	2L_10857117_10857122_-	1	0.999999831	0.999999916	1.41E-07	aurB	FBtr0080180	10856871	10857977	2L	-	10857089	10857141	coding	aurB	FlyBase	G9897.1	GCAAGATCCGGCGCATGGAGATCTCCTACCCATCGCATTTGTCCAAGGGCTGC	15	10857115	0.910195254	2	13	76	0.888888889	0.903089987	0.333333333	0.2	0.333333333	15	1	1	16	2L:10857089-10857141	6	aurB	FBtr0080180	10856871	10857977	GATCTC	6mer2-7	dme-bantam-3p
0.01	dme-miR-2b-2-5p	7mer-A1	TGAAGAA	2L	10859723	10859729	+	2L_10859723_10859729_+	0.823349562	0.823349562	0.823349562	0	Stam	FBtr0080143	10858833	10861521	2L	+	10859710	10859747	coding	Stam	FlyBase	G3953.1	ATGCGCCAAGTGCTGAAGAACTGGGCTGAAAACGACTA	15	10859731	0.879840829	3	15	44	1	1.322219295	0.047619048	0.333333333	0.523809524	15	0	0	21	2L:10859710-10859747	7	Stam	FBtr0080143	10858833	10861521	TGAAGAA	7mer-A1	dme-miR-2b-2-5p
0.01	dme-miR-14-3p	7mer-m8	AAGACTG	2L	10859842	10859848	+	2L_10859842_10859848_+	0.67179538	0.671795582	0.671795481	1.41E-07	Stam	FBtr0080143	10858833	10861521	2L	+	10859754	10859871	coding	Stam	FlyBase	G3954.1	CGATCGAGAGCTCGACTTGATACCCGCACTCTATGCCAAGCTGCGCCAAGAGGGATATGATTTCAAGAATCTTGGCGATAAGACTAGCAAGACTGTTGCCGAAAAGGCCGCCGCCCTG	82	10859849	0.945190805	10	77	322	0.929292929	1.662757832	0.262626263	0.170731707	0.313131313	82	6	1	92	2L:10859754-10859871	7	Stam	FBtr0080143	10858833	10861521	AAGACTG	7mer-m8	dme-miR-14-3p
0.01	dme-miR-34-5p	6mer3-8	CACTGC	2L	10860341	10860346	+	2L_10860341_10860346_+	1	1	1	0	Stam	FBtr0080143	10858833	10861521	2L	+	10860337	10860381	coding	Stam	FlyBase	G3958.1	GCGGCACTGCAGCAAAAGACTGAAGCGGCAGCAGCTGCCGCCGCA	10	10860344	0.885283443	2	7	11	0.833333333	0.698970004	0.166666667	0.2	0.333333333	10	1	1	10	2L:10860337-10860381	6	Stam	FBtr0080143	10858833	10861521	CACTGC	6mer3-8	dme-miR-34-5p
0.01	dme-miR-277-3p	7mer-m8	TGCATTT	2L	10860425	10860431	+	2L_10860425_10860431_+	0.620203442	0.620203442	0.620203442	0	Stam	FBtr0080143	10858833	10861521	2L	+	10860409	10860451	coding	Stam	FlyBase	G3959.1	AAGATCGACCGGCTGCTGCATTTGCTGCACGAGGCGAATCCCG	30	10860430	0.964735226	6	30	158	1	1.531478917	0.235294118	0.133333333	0.235294118	30	0	0	34	2L:10860409-10860451	7	Stam	FBtr0080143	10858833	10861521	TGCATTT	7mer-m8	dme-miR-277-3p
0.01	dme-miR-276a-3p	6mer3-8	AGTTCC	2L	10861179	10861184	+	2L_10861179_10861184_+	1	1	1	0	Stam	FBtr0080143	10858833	10861521	2L	+	10861152	10861206	coding	Stam	FlyBase	G3964.1	CATCGACCCCCAGTCACAGTACGCCCAAGTTCCGCCCGCAGTCACACAAATCCAG	184	10861181	0.75495051	5	176	458	0.962264151	2.008600172	0.226415094	0.114130435	0.231132075	184	7	1	204	2L:10861152-10861206	6	Stam	FBtr0080143	10858833	10861521	AGTTCC	6mer3-8	dme-miR-276a-3p
0.01	dme-miR-980-3p	6mer3-8	GGCAGC	2L	108728	108733	+	2L_108728_108733_+	1	1	1	0	Sam-S	FBtr0089428|FBtr0330656|FBtr0089437|FBtr0089429|FBtr0089431|FBtr0089430|FBtr0089433|FBtr0089435|FBtr0089434|FBtr0308091|FBtr0089432	108684|108684|108684|108684|108684|108684|108684|108684|108684|108684|108684	112741|112781|113542|113542|113542|113542|113542|113542|113542|110900|113542	2L	+	108707	108809	coding	Sam-S	FlyBase	G451.1	CATAGCGCCAACGGATGCAACGGCAGCAATGGCAACTCATATGACATGGAAGACGGAGCTACATTCCTGTTCACTTCCGAGTCCGTTGGCGAGGGTCATCCAG	32	108736	0.971032609	5	28	103	0.891891892	1.041392685	0.162162162	0.15625	0.27027027	32	2	2	33	2L:108707-108809	6	Sam-S	FBtr0330656|FBtr0089429|FBtr0089431|FBtr0089430|FBtr0089433|FBtr0089435|FBtr0089434|FBtr0308091|FBtr0089428|FBtr0089432|FBtr0089437	108684|108684|108684|108684|108684|108684|108684|108684|108684|108684|108684	112781|113542|113542|113542|113542|113542|113542|110900|112741|113542|113542	GGCAGC	6mer3-8	dme-miR-980-3p
0.01	dme-miR-11-3p,dme-miR-308-3p	6mer3-8	CTGTGA	2L	10966084	10966089	-	2L_10966084_10966089_-	1	1	1	0	CG33129	FBtr0080170|FBtr0080170|FBtr0340550|FBtr0340550|FBtr0080169|FBtr0080169|FBtr0340552|FBtr0340552|FBtr0080172|FBtr0080172|FBtr0080171|FBtr0080171|FBtr0340551|FBtr0340551	10965603|10965603|10965603|10965603|10965603|10965603|10965603|10965603|10965603|10965603|10965603|10965603|10965603|10965603	10966564|10966564|10970122|10970122|10970122|10970122|10966564|10966564|10966564|10966564|10966564|10966564|10966564|10966564	2L	-	10966007	10966101	coding	CG33129	FlyBase	G9912.1	GATCAAGACCACCTGTGACCTGTGGAAGCTGGCGAGGAATGCGGCCTGCAACGCTTACCAGAACGGCAAGGGATACTTTGGCGCCAAATGGCCCG	42	10966088	0.930040701	7	42	152	1	1.698970004	0.14	0.166666667	0.3	42	0	0	50	2L:10966007-10966101	6	CG33129	FBtr0080172|FBtr0080172|FBtr0080171|FBtr0080171|FBtr0340551|FBtr0340551|FBtr0080170|FBtr0080170|FBtr0340550|FBtr0340550|FBtr0080169|FBtr0080169|FBtr0340552|FBtr0340552	10965603|10965603|10965603|10965603|10965603|10965603|10965603|10965603|10965603|10965603|10965603|10965603|10965603|10965603	10966564|10966564|10966564|10966564|10966564|10966564|10966564|10966564|10970122|10970122|10970122|10970122|10966564|10966564	CTGTGA	6mer3-8	dme-miR-11-3p,dme-miR-308-3p
0.01	dme-miR-980-3p	6mer3-8	GGCAGC	2L	10968994	10968999	-	2L_10968994_10968999_-	1	1	1	0	CG33129	FBtr0340550|FBtr0080169	10965603|10965603	10970122|10970122	2L	-	10968964	10969051	coding	CG33129	FlyBase	G9919.1	TTTGCCACTTACAATGCGCTCAATGCACCCTATAACCACCTGCCCAAGGAATGGCAGCAAAGTCTGAAGCGTAGTGCGCGTTTGTTGC	18	10969029	0.999330225	6	16	79	0.894736842	1.230448921	0.263157895	0.055555556	0.105263158	18	2	0	17	2L:10968964-10969051	6	CG33129	FBtr0340550|FBtr0080169	10965603|10965603	10970122|10970122	GGCAGC	6mer3-8	dme-miR-980-3p
0.01	dme-miR-988-3p	6mer3-8	ACAAGG	2L	10969221	10969226	-	2L_10969221_10969226_-	1	1	1	0	CG33129	FBtr0340550|FBtr0080169	10965603|10965603	10970122|10970122	2L	-	10969194	10969270	coding	CG33129	FlyBase	G9921.1	CAGAACCGTAGCAACATCTGCCTGAGCATCCTGTGGGCAATTGGACAAGGTGGCTATCAGTCCCTAAACGAGGGCGT	17	10969252	0.939195722	8	17	69	1	1.301029996	0.2	0.117647059	0.25	17	0	0	20	2L:10969194-10969270	6	CG33129	FBtr0340550|FBtr0080169	10965603|10965603	10970122|10970122	ACAAGG	6mer3-8	dme-miR-988-3p
0.01	dme-miR-14-3p	6mer3-8	AAGACT	2L	10969735	10969740	-	2L_10969735_10969740_-	1	1	1	0	CG33129	FBtr0340550|FBtr0080169	10965603|10965603	10970122|10970122	2L	-	10969699	10969747	coding	CG33129	FlyBase	G9925.1	GAAGCCAAAGACTCTGGAGCTGGCCTTGAGAAACATCACCCGGGATGAT	7	10969733	0.904795639	2	7	20	1	0.84509804	0.142857143	0	0	7	0	0	7	2L:10969699-10969747	6	CG33129	FBtr0340550|FBtr0080169	10965603|10965603	10970122|10970122	AAGACT	6mer3-8	dme-miR-14-3p
0.01	dme-miR-8-3p	6mer3-8	CAGTAT	2L	10970787	10970792	+	2L_10970787_10970792_+	1	1	1	0	YL-1	FBtr0080146|FBtr0340549	10970552|10970552	10971804|10971804	2L	+	10970751	10970825	coding	YL-1	FlyBase	G3974.1	AAAAGACGAAGAGGAAGATGTGGTTGACTCCGACTTCAGTATCGATGAGAACGACGAGCCCGTTTCGGATCAGGA	14	10970775	0.961399658	7	14	68	1	1.230448921	0.294117647	0.142857143	0.294117647	14	0	0	17	2L:10970751-10970825	6	YL-1	FBtr0080146|FBtr0340549	10970552|10970552	10971804|10971804	CAGTAT	6mer3-8	dme-miR-8-3p
0.01	dme-miR-14-3p	6mer2-7	AGACTG	2L	10973698	10973703	-	2L_10973698_10973703_-	1	1	1	0	abo	FBtr0080168	10973534	10975212	2L	-	10973678	10973784	coding	abo	FlyBase	G9933.1	GTGTCTCCTCTGGAGCAACCCCATCGCTGCTGCAACGATCCTATTGTGTTTCTTGACCGTGCCACGGATTCAATCAAGTTTAGACTGCACGCTACGGCCCGCCGGCA	46	10973705	0.97261501	9	41	311	0.884615385	1.361727836	0.153846154	0.130434783	0.230769231	46	5	1	46	2L:10973678-10973784	6	abo	FBtr0080168	10973534	10975212	AGACTG	6mer2-7	dme-miR-14-3p
0.01	dme-miR-317-3p	6mer3-8	TGTGTT	2L	10973735	10973740	-	2L_10973735_10973740_-	1	1	1	0	abo	FBtr0080168	10973534	10975212	2L	-	10973678	10973784	coding	abo	FlyBase	G9933.1	GTGTCTCCTCTGGAGCAACCCCATCGCTGCTGCAACGATCCTATTGTGTTTCTTGACCGTGCCACGGATTCAATCAAGTTTAGACTGCACGCTACGGCCCGCCGGCA	46	10973741	0.97261501	9	41	311	0.884615385	1.361727836	0.153846154	0.130434783	0.230769231	46	5	1	46	2L:10973678-10973784	6	abo	FBtr0080168	10973534	10975212	TGTGTT	6mer3-8	dme-miR-317-3p
0.01	dme-miR-33-5p	6mer2-7	AATGCA	2L	10974182	10974187	-	2L_10974182_10974187_-	1	1	1	0	abo	FBtr0080168	10973534	10975212	2L	-	10974138	10974199	coding	abo	FlyBase	G9936.1	GATCATGGAGAGAATGCATCTGGTGAACAATGAACTTCTAATGTTGCGCTATGAAGAGCGGC	9	10974184	0.965744325	5	9	47	1	1.041392685	0.545454545	0.222222222	0.363636364	9	0	0	11	2L:10974138-10974199	6	abo	FBtr0080168	10973534	10975212	AATGCA	6mer2-7	dme-miR-33-5p
0.01	dme-miR-317-3p	7mer-m8	TGTGTTC	2L	10974637	10974643	-	2L_10974637_10974643_-	0.661614037	0.661614037	0.661614037	0	abo	FBtr0080168	10973534	10975212	2L	-	10974613	10974688	coding	abo	FlyBase	G9939.1	CGTACGGTACCCAGATCTGTTCGACAAAGTGGACGCCTTCTCGTATGTGTTCTTTCTGGTGGATTTGAAGCTAGGC	13	10974643	0.979461764	7	12	117	0.933333333	1.146128036	0.333333333	0.153846154	0.266666667	13	1	0	14	2L:10974613-10974688	7	abo	FBtr0080168	10973534	10975212	TGTGTTC	7mer-m8	dme-miR-317-3p
0.01	dme-miR-275-3p,dme-miR-306-5p	6mer2-7	TACCTG	2L	10975027	10975032	-	2L_10975027_10975032_-	1	1	1	0	abo	FBtr0080168	10973534	10975212	2L	-	10975022	10975080	coding	abo	FlyBase	G9941.1	TGCATCACGCCTTGCCTGACAATTGACTCGATTACCATTCCGCCGATCTACCTGCGCAA	24	10975043	0.827145889	3	23	138	0.903225806	1.447158031	0.451612903	0.208333333	0.387096774	24	3	0	28	2L:10975022-10975080	6	abo	FBtr0080168	10973534	10975212	TACCTG	6mer2-7	dme-miR-275-3p,dme-miR-306-5p
0.01	dme-bantam-3p	7mer-m8	TGATCTC	2L	10991872	10991878	+	2L_10991872_10991878_+	0.661614573	0.661614573	0.661614573	0	CG16833	FBtr0300401|FBtr0304951|FBtr0304952|FBtr0304950|FBtr0304953|FBtr0300403|FBtr0300400|FBtr0304948|FBtr0300404|FBtr0300402	10991187|10990183|10991187|10991187|10990183|10990183|10990183|10990183|10990183|10991187	10997400|10994084|10994084|10994084|10994084|10997400|10997400|10994084|10997400|10997400	2L	+	10991845	10991886	coding-intron	CG16833	FlyBase	G3997.1	TCGTAATGACGACTTCGACGAAGATGATGATCTCGACAATTG	62	10991872	0.743834025	5	62	282	1	1.851258349	0.014084507	0.129032258	0.23943662	62	0	0	71	2L:10991845-10991886	7	CG16833	FBtr0300400|FBtr0304948|FBtr0300404|FBtr0300402|FBtr0300401|FBtr0304951|FBtr0304950|FBtr0304952|FBtr0300403|FBtr0304953	10990183|10990183|10990183|10991187|10991187|10990183|10991187|10991187|10990183|10990183	10997400|10994084|10997400|10997400|10997400|10994084|10994084|10994084|10997400|10994084	TGATCTC	7mer-m8	dme-bantam-3p
0.01	dme-miR-7-5p	6mer3-8	GTCTTC	2L	10992100	10992105	+	2L_10992100_10992105_+	1	1	1	0	CG16833	FBtr0300401|FBtr0304951|FBtr0304952|FBtr0304950|FBtr0304953|FBtr0300403|FBtr0300400|FBtr0304948|FBtr0300404|FBtr0300402	10991187|10990183|10991187|10991187|10990183|10990183|10990183|10990183|10990183|10991187	10997400|10994084|10994084|10994084|10994084|10997400|10997400|10994084|10997400|10997400	2L	+	10992083	10992138	coding	CG16833	FlyBase	G3998.1	AGCACGCCCAGCTTCTTGTCTTCGCAGTCGTCTGAGGATGATCTGAAAAATCCGGA	10	10992098	0.981370088	5	9	67	0.916666667	0.740362689	0.333333333	0.2	0.333333333	10	0	1	11	2L:10992083-10992138	6	CG16833	FBtr0300400|FBtr0304948|FBtr0300404|FBtr0300402|FBtr0300401|FBtr0304951|FBtr0304950|FBtr0304952|FBtr0300403|FBtr0304953	10990183|10990183|10990183|10991187|10991187|10990183|10991187|10991187|10990183|10990183	10997400|10994084|10997400|10997400|10997400|10994084|10994084|10994084|10997400|10994084	GTCTTC	6mer3-8	dme-miR-7-5p
0.01	dme-miR-9b-5p,dme-miR-9c-5p	6mer2-7	CCAAAG	2L	10992269	10992274	+	2L_10992269_10992274_+	1	1	1	0	CG16833	FBtr0300401|FBtr0304951|FBtr0304952|FBtr0304950|FBtr0304953|FBtr0300403|FBtr0300400|FBtr0304948|FBtr0300404|FBtr0300402	10991187|10990183|10991187|10991187|10990183|10990183|10990183|10990183|10990183|10991187	10997400|10994084|10994084|10994084|10994084|10997400|10997400|10994084|10997400|10997400	2L	+	10992248	10992303	coding	CG16833	FlyBase	G3999.1	TGGCGCATTACAAACATAATGCCAAAGGTAGTTCGTCTGATTCTGGCCAACAGCGG	12	10992267	0.946071208	3	10	61	0.916666667	1.041392685	0.416666667	0	0	12	1	0	11	2L:10992248-10992303	6	CG16833	FBtr0300400|FBtr0304948|FBtr0300404|FBtr0300402|FBtr0300401|FBtr0304951|FBtr0304950|FBtr0304952|FBtr0300403|FBtr0304953	10990183|10990183|10990183|10991187|10991187|10990183|10991187|10991187|10990183|10990183	10997400|10994084|10997400|10997400|10997400|10994084|10994084|10994084|10997400|10994084	CCAAAG	6mer2-7	dme-miR-9b-5p,dme-miR-9c-5p
0.01	dme-bantam-3p	6mer3-8	TGATCT	2L	10992837	10992842	+	2L_10992837_10992842_+	1	1	1	0	CG16833	FBtr0300401|FBtr0304951|FBtr0304952|FBtr0304950|FBtr0304953|FBtr0300403|FBtr0300400|FBtr0304948|FBtr0300404|FBtr0300402	10991187|10990183|10991187|10991187|10990183|10990183|10990183|10990183|10990183|10991187	10997400|10994084|10994084|10994084|10994084|10997400|10997400|10994084|10997400|10997400	2L	+	10992819	10992896	coding	CG16833	FlyBase	G4000.1	AATAAATGGTAGTAAATTTGATCTGCGTCTGTATGTCTTGGTTACATCAGTGAATCCCTTGCGAGTGTTCATGTACCA	24	10992836	0.988504544	7	23	216	1	1.447158031	0.285714286	0.166666667	0.285714286	24	0	0	28	2L:10992819-10992896	6	CG16833	FBtr0300400|FBtr0304948|FBtr0300404|FBtr0300402|FBtr0300401|FBtr0304951|FBtr0304950|FBtr0304952|FBtr0300403|FBtr0304953	10990183|10990183|10990183|10991187|10991187|10990183|10991187|10991187|10990183|10990183	10997400|10994084|10997400|10997400|10997400|10994084|10994084|10994084|10997400|10994084	TGATCT	6mer3-8	dme-bantam-3p
0.01	dme-bantam-3p	6mer3-8	TGATCT	2L	10993314	10993319	+	2L_10993314_10993319_+	1	1	1	0	CG16833	FBtr0300401|FBtr0304951|FBtr0304952|FBtr0304950|FBtr0304953|FBtr0300403|FBtr0300400|FBtr0304948|FBtr0300404|FBtr0300402	10991187|10990183|10991187|10991187|10990183|10990183|10990183|10990183|10990183|10991187	10997400|10994084|10994084|10994084|10994084|10997400|10997400|10994084|10997400|10997400	2L	+	10993303	10993339	coding	CG16833	FlyBase	G4002.1	ATTCTGGACTCTGATCTTGTGCCTTGGCTGTTGGAAG	6	10993327	0.980783785	4	6	45	1	0.954242509	0.444444444	0.333333333	0.555555556	6	0	0	9	2L:10993303-10993339	6	CG16833	FBtr0300400|FBtr0304948|FBtr0300404|FBtr0300402|FBtr0300401|FBtr0304951|FBtr0304950|FBtr0304952|FBtr0300403|FBtr0304953	10990183|10990183|10990183|10991187|10991187|10990183|10991187|10991187|10990183|10990183	10997400|10994084|10997400|10997400|10997400|10994084|10994084|10994084|10997400|10994084	TGATCT	6mer3-8	dme-bantam-3p
0.01	dme-bantam-3p	6mer2-7	GATCTC	2L	10998910	10998915	-	2L_10998910_10998915_-	1	1	1	0	aub	FBtr0112793|FBtr0080165	10997930|10997930	11000801|11001365	2L	-	10998904	10998929	coding	aub	FlyBase	G9952.1	GATGGTTGTCATGAGATCTCCAAATG	6	10998919	0.757894907	2	6	38	1	0.903089987	0.875	0.166666667	0.375	6	0	0	8	2L:10998904-10998929	6	aub	FBtr0080165|FBtr0112793	10997930|10997930	11001365|11000801	GATCTC	6mer2-7	dme-bantam-3p
0.01	dme-miR-980-3p	6mer2-7	GCAGCT	2L	11003640	11003645	-	2L_11003640_11003645_-	1	1	1	0	RpL9	FBtr0080163|FBtr0340226|FBtr0080164	11002905|11002905|11002905	11003751|11003751|11003751	2L	-	11003593	11003646	coding	RpL9	FlyBase	G9958.1	CGCAGCTTCAAGCACTTGGCTCTGGACATGTACATGCCCGACAAGCGCACCCTG	16	11003625	0.945178859	5	15	65	1	1.301029996	0.1	0.1875	0.35	16	0	0	20	2L:11003593-11003646	6	RpL9	FBtr0080164|FBtr0080163|FBtr0340226	11002905|11002905|11002905	11003751|11003751|11003751	GCAGCT	6mer2-7	dme-miR-980-3p
0.01	dme-miR-2b-2-5p	6mer2-7	TGAAGA	2L	11003718	11003723	-	2L_11003718_11003723_-	1	1	1	0	RpL9	FBtr0080163|FBtr0340226|FBtr0080164	11002905|11002905|11002905	11003751|11003751|11003751	2L	-	11003673	11003754	start_codon	RpL9	FlyBase	G9959.1	AAGATGCGTACCATTAATTCCAACCAGTGCGTGAAGATCCCTAAGGATATCAAGGCCTCGGTGAAGGCCCGTGTGGTGACCA	16	11003737	0.689658686	9	15	84	0.9375	0.875061263	0.25	0	0	16	0	1	15	2L:11003673-11003754	6	RpL9	FBtr0080164|FBtr0080163|FBtr0340226	11002905|11002905|11002905	11003751|11003751|11003751	TGAAGA	6mer2-7	dme-miR-2b-2-5p
0.01	dme-miR-7-5p	6mer2-7	TCTTCC	2L	11004985	11004990	+	2L_11004985_11004990_+	1	1	1	0	Nup154	FBtr0340224|FBtr0089881|FBtr0340225	11004978|11004978|11004978	11009759|11009759|11009759	2L	+	11004964	11005023	start_codon	Nup154	FlyBase	G4007.1	CACAGTTTTCAGCACGATGACTCTTCCGCAAGCACAGCTGGACTTTTTCACGACGGCGAC	10	11004987	0.974838737	3	9	58	1	1.113943352	0.153846154	0.2	0.384615385	10	0	0	13	2L:11004964-11005023	6	Nup154	FBtr0089881|FBtr0340225|FBtr0340224	11004978|11004978|11004978	11009759|11009759|11009759	TCTTCC	6mer2-7	dme-miR-7-5p
0.01	dme-miR-283-5p	6mer3-8	TGATAT	2L	11007772	11007777	+	2L_11007772_11007777_+	1	1	1	0	Nup154	FBtr0340224|FBtr0089881|FBtr0340225	11004978|11004978|11004978	11009759|11009759|11009759	2L	+	11007727	11007798	coding	Nup154	FlyBase	G4016.1	AGGTTATATCGCTGTGGAACATCCTAAACTCGCATTCCTTCCAGCTGATATGCGTGCAACTCAGTCCGGAAC	19	11007761	0.97736806	5	19	126	1	1.361727836	0.434782609	0.210526316	0.347826087	19	0	0	23	2L:11007727-11007798	6	Nup154	FBtr0089881|FBtr0340225|FBtr0340224	11004978|11004978|11004978	11009759|11009759|11009759	TGATAT	6mer3-8	dme-miR-283-5p
0.01	dme-miR-970-3p	6mer3-8	TCTTAT	2L	11008635	11008640	+	2L_11008635_11008640_+	1	1	1	0	Nup154	FBtr0340224|FBtr0089881|FBtr0340225	11004978|11004978|11004978	11009759|11009759|11009759	2L	+	11008608	11008663	coding	Nup154	FlyBase	G4019.1	TGTGTCGCAAAATGTAGATAATGTCGTTCTTATCGATTTGCTGTGGAAGTACTACG	13	11008645	0.984330227	4	13	105	1	1.230448921	0.529411765	0.230769231	0.411764706	13	0	0	17	2L:11008608-11008663	6	Nup154	FBtr0089881|FBtr0340225|FBtr0340224	11004978|11004978|11004978	11009759|11009759|11009759	TCTTAT	6mer3-8	dme-miR-970-3p
0.01	dme-miR-308-3p	7mer-m1	TGTGATT	2L	1105384	1105390	-	2L_1105384_1105390_-	0.620202887	0.620202887	0.620202887	0	mtRNApol	FBtr0332273|FBtr0077989	1103689|1103689	1108202|1108202	2L	-	1105361	1105429	coding	mtRNApol	FlyBase	G6734.1	GGCCAGTGTGCCTTGGCGGGTGAACACTCAGTTGCTGGATGTGATTATAAAGGTGTTCCAGAACGGAGG	8	1105384	0.98122127	6	7	44	1	1.041392685	0.545454545	0.25	0.454545455	8	0	0	11	2L:1105361-1105429	7	mtRNApol	FBtr0332273|FBtr0077989	1103689|1103689	1108202|1108202	TGTGATT	7mer-m1	dme-miR-308-3p
0.01	dme-miR-282-5p	6mer2-7	GAGGCT	2L	1107558	1107563	-	2L_1107558_1107563_-	1	1	1	0	mtRNApol	FBtr0332273|FBtr0077989	1103689|1103689	1108202|1108202	2L	-	1107544	1107627	coding	mtRNApol	FlyBase	G6739.1	GAAAACCAAATGTGTACTGGATCTGGCGCAGCGTCAGCCTGTAGAATATCAGAAAATCGATATGGAGGCTTTGGATGGATCTAT	12	1107565	0.971634562	5	12	73	1	1.146128036	0.142857143	0.166666667	0.285714286	12	0	0	14	2L:1107544-1107627	6	mtRNApol	FBtr0332273|FBtr0077989	1103689|1103689	1108202|1108202	GAGGCT	6mer2-7	dme-miR-282-5p
0.01	dme-bantam-3p	7mer-A1	GATCTCA	2L	11092893	11092899	+	2L_11092893_11092899_+	0.823349562	0.823349562	0.823349562	0	CG4705	FBtr0343622|FBtr0080196	11091565|11091565	11094837|11094837	2L	+	11092875	11092936	coding	CG4705	FlyBase	G4035.1	GAATCCCGTTTCGAGCCCGATCTCAGTGAGTTAAGAGTGCCTACTCCTCCAGAATTCCTGCA	32	11092901	0.967216965	5	32	179	1	1.579783597	0.342105263	0.1875	0.315789474	32	0	0	38	2L:11092875-11092936	7	CG4705	FBtr0343622|FBtr0080196	11091565|11091565	11094837|11094837	GATCTCA	7mer-A1	dme-bantam-3p
0.01	dme-miR-14-3p	6mer2-7	AGACTG	2L	11094064	11094069	+	2L_11094064_11094069_+	1	1	1	0	CG4705	FBtr0343622|FBtr0080196	11091565|11091565	11094837|11094837	2L	+	11094035	11094084	coding	CG4705	FlyBase	G4040.1	AATGCATTATGCTATCTCCGGTGACATACAGACTGCTGTGCTGCTGGCTT	8	11094061	0.976689781	5	8	56	1	0.954242509	0.111111111	0.125	0.222222222	8	0	0	9	2L:11094035-11094084	6	CG4705	FBtr0343622|FBtr0080196	11091565|11091565	11094837|11094837	AGACTG	6mer2-7	dme-miR-14-3p
0.01	dme-miR-14-3p	6mer2-7	AGACTG	2L	11096027	11096032	-	2L_11096027_11096032_-	1	1	1	0	Ge-1	FBtr0080232|FBtr0080231	11095686|11095686	11100559|11100559	2L	-	11095993	11096055	coding	Ge-1	FlyBase	G9975.1	AGGCATTCGCACCAGAGGGATGCAGACTGGAGCAAAAGGTTCTACTGTCGCTCATTCAGCAAA	20	11096035	0.928342963	3	20	40	1	1.431363764	0.37037037	0.25	0.444444444	20	0	0	27	2L:11095993-11096055	6	Ge-1	FBtr0080232|FBtr0080231	11095686|11095686	11100559|11100559	AGACTG	6mer2-7	dme-miR-14-3p
0.01	dme-miR-33-5p	6mer2-7	AATGCA	2L	11098778	11098783	-	2L_11098778_11098783_-	1	0.99998304	0.99999152	1.20E-05	Ge-1	FBtr0080232|FBtr0080231	11095686|11095686	11100559|11100559	2L	-	11098748	11098842	coding	Ge-1	FlyBase	G9984.1	ATAGATCGCAGTGCGAACTACTTGGTGTTGTCTTGCCTGGACTCTCTGGCCGTGTATGTAATGCAGATTGGCAGTACTGGCGGCGCAGACTCCGA	14	11098796	0.977703699	7	13	86	1	1.146128036	0.214285714	0	0	14	0	0	14	2L:11098748-11098842	6	Ge-1	FBtr0080232|FBtr0080231	11095686|11095686	11100559|11100559	AATGCA	6mer2-7	dme-miR-33-5p
0.01	dme-miR-2b-2-5p	6mer2-7	TGAAGA	2L	11099374	11099379	-	2L_11099374_11099379_-	1	1	1	0	Ge-1	FBtr0080232|FBtr0080231	11095686|11095686	11100559|11100559	2L	-	11099360	11099392	coding	Ge-1	FlyBase	G9986.1	CAATGCTTTCAAGTGAAGATGATTGTCTCTGAA	8	11099374	0.827016246	2	6	44	0.888888889	0.903089987	0	0.125	0.222222222	8	1	0	8	2L:11099360-11099392	6	Ge-1	FBtr0080232|FBtr0080231	11095686|11095686	11100559|11100559	TGAAGA	6mer2-7	dme-miR-2b-2-5p
0.01	dme-miR-11-3p,dme-miR-308-3p	7mer-m8	CTGTGAT	2L	11099610	11099616	-	2L_11099610_11099616_-	0.661615423	0.661615423	0.661615423	0	Ge-1	FBtr0080232|FBtr0080232|FBtr0080231|FBtr0080231	11095686|11095686|11095686|11095686	11100559|11100559|11100559|11100559	2L	-	11099594	11099640	coding	Ge-1	FlyBase	G9987.2	ATACGGATTGTGAGCGTATATTAGCTGTGATCGATGTCAGTTCGCTG	21	11099620	0.742613695	3	18	163	0.821428571	1.361727836	0.607142857	0.238095238	0.428571429	21	5	0	23	2L:11099594-11099640	7	Ge-1	FBtr0080232|FBtr0080232|FBtr0080231|FBtr0080231	11095686|11095686|11095686|11095686	11100559|11100559|11100559|11100559	CTGTGAT	7mer-m8	dme-miR-11-3p,dme-miR-308-3p
0.01	dme-miR-305-5p	6mer3-8	AGTACA	2L	11102720	11102725	-	2L_11102720_11102725_-	1	1	1	0	Reps	FBtr0306139|FBtr0080230	11102625|11102625	11106213|11106213	2L	-	11102683	11102756	coding	Reps	FlyBase	G9995.1	TCTCAAGCTGGAGGGACTTAATGCCAGTGATAGTACAGGGCGAACGAGCTCCTCGATTTGCGCACCGGTGACAG	13	11102735	0.953159132	5	12	60	1	1.146128036	0.071428571	0.076923077	0.142857143	13	0	0	14	2L:11102683-11102756	6	Reps	FBtr0306139|FBtr0080230	11102625|11102625	11106213|11106213	AGTACA	6mer3-8	dme-miR-305-5p
0.01	dme-bantam-3p	7mer-m8	TGATCTC	2L	11104866	11104872	-	2L_11104866_11104872_-	0.540021256	0.584152445	0.562086851	0.0312054	Reps	FBtr0306139|FBtr0080230	11102625|11102625	11106213|11106213	2L	-	11104795	11105022	coding	Reps	FlyBase	G10002.1	TTTGGTGGTTCTACGGCGCAACAACATTCCCTTGCCCACAAGTCTGCCCCACTGTTTGCATCCCAACGTGCTACAAGCAGCTGCGTCCGGCAGTGGACAGGGGGTGACATCCTCGTCATCGGCGGCGCTGCCTCAGGAGCCACCTGAGGCTGATCTCCTGCACCTAAATGATGACGATGAGGACGACCATACGGATAATACAATCATAGCAGGCAATCTCAGCGGCAG	279	11104864	0.95504231	19	274	1264	0.982352941	1.678648427	0.102941176	0.182795699	0.329411765	279	0	6	334	2L:11104795-11105022	7	Reps	FBtr0306139|FBtr0080230	11102625|11102625	11106213|11106213	TGATCTC	7mer-m8	dme-bantam-3p
0.01	dme-miR-305-5p	6mer2-7	GTACAA	2L	11107604	11107609	+	2L_11107604_11107609_+	1	1	1	0	l(2)gd1	FBtr0306138|FBtr0080197	11107063|11107063	11110435|11110435	2L	+	11107565	11107623	coding	l(2)gd1	FlyBase	G4049.2	TGTGGACACATTAAGCATTATCAAACAGCGCCTGGAAATGTACAAGCAGGCCGAGGCCA	16	11107603	0.943528285	7	14	55	0.9	1.255272505	0.15	0.125	0.3	16	2	0	18	2L:11107565-11107623	6	l(2)gd1	FBtr0306138|FBtr0080197	11107063|11107063	11110435|11110435	GTACAA	6mer2-7	dme-miR-305-5p
0.01	dme-miR-965-3p	6mer2-7	ACGCTT	2L	11108318	11108323	+	2L_11108318_11108323_+	1	1	1	0	l(2)gd1	FBtr0306138|FBtr0080197	11107063|11107063	11110435|11110435	2L	+	11108258	11108341	coding	l(2)gd1	FlyBase	G4054.1	AGAGAAATATCAATCTGTAGAAGCGGCAGCCAAGGCAGAAAACAATAGCGGAAAAGCAAGACGCTTTGGAAGGATTGTGAAGCA	17	11108324	0.9047159	4	17	53	1	1.397940009	0.36	0.352941176	0.56	17	0	0	25	2L:11108258-11108341	6	l(2)gd1	FBtr0306138|FBtr0080197	11107063|11107063	11110435|11110435	ACGCTT	6mer2-7	dme-miR-965-3p
0.01	dme-miR-14-3p	6mer3-8	AAGACT	2L	11109368	11109373	+	2L_11109368_11109373_+	1	1	1	0	l(2)gd1	FBtr0306138|FBtr0080197	11107063|11107063	11110435|11110435	2L	+	11109356	11109446	coding	l(2)gd1	FlyBase	G4059.1	GATGAATCTTTCAAGACTAAAACCAATGTTATCAGAGACACCAGCAGTCCTGACTACGATGAACGCTTCAAGGTTGACATCCAGCGGACCA	12	11109364	0.971731334	8	11	55	0.9375	1.176091259	0.5	0.166666667	0.375	12	1	0	15	2L:11109356-11109446	6	l(2)gd1	FBtr0306138|FBtr0080197	11107063|11107063	11110435|11110435	AAGACT	6mer3-8	dme-miR-14-3p
0.01	dme-bantam-3p	7mer-m8	TGATCTC	2L	11117656	11117662	-	2L_11117656_11117662_-	0.661614573	0.661614569	0.661614571	0	CG6230	FBtr0080228	11116134	11120171	2L	-	11117623	11117730	coding	CG6230	FlyBase	G10013.1	GGGGATCAAAGCTACGAACTGGACACTAAGCCTGGTAGCAAAAAGCTTTCCCATTTGCTAGCCACACATGATCTCTGCATTACCGGAGAGGGATTGCAGTATCTGCAA	73	11117662	0.972095407	10	73	432	1	1.954242509	0.266666667	0.178082192	0.333333333	73	0	0	90	2L:11117623-11117730	7	CG6230	FBtr0080228	11116134	11120171	TGATCTC	7mer-m8	dme-bantam-3p
0.01	dme-miR-11-3p,dme-miR-308-3p	6mer3-8	CTGTGA	2L	11122807	11122812	-	2L_11122807_11122812_-	1	1	1	0	Csl4	FBtr0080226|FBtr0080226	11122800|11122800	11123470|11123470	2L	-	11122787	11122839	stop_codon	Csl4	FlyBase	G10022.1	AAGTTCTGCCTGAGAGTTCAATAAATGCTGTGAAATAAGGTCAATCGCATGTT	21	11122814	0.789243572	3	21	138	1	1.380211242	0.333333333	0.095238095	0.208333333	21	0	0	24	2L:11122787-11122839	6	Csl4	FBtr0080226|FBtr0080226	11122800|11122800	11123470|11123470	CTGTGA	6mer3-8	dme-miR-11-3p,dme-miR-308-3p
0.01	dme-miR-995-3p	6mer3-8	TGGTGC	2L	11122903	11122908	-	2L_11122903_11122908_-	1	1	1	0	Csl4	FBtr0080226	11122800	11123470	2L	-	11122871	11122960	coding	Csl4	FlyBase	G10023.1	CTCGGCGTGGTCATCGCCTATGCCAGTGATTACCGGAAGACCCGGGTGCCCATGGTGCCGGTCGGCTGGAGCGAGATGCAGTGCCCCCAG	23	11122938	0.965616191	6	23	121	1	1.397940009	0.28	0.086956522	0.16	23	0	0	25	2L:11122871-11122960	6	Csl4	FBtr0080226	11122800	11123470	TGGTGC	6mer3-8	dme-miR-995-3p
0.01	dme-miR-14-3p	6mer2-7	AGACTG	2L	11123446	11123451	-	2L_11123446_11123451_-	1	1	1	0	Csl4	FBtr0080226	11122800	11123470	2L	-	11123423	11123480	start_codon	Csl4	FlyBase	G10026.1	TGGCCTAAAAATGAGTGAACAGCAGGATGAGACTGTAGTCTGCCTGCCCGGGGAGCGA	19	11123453	0.973651332	4	19	77	1	1.322219295	0.333333333	0.105263158	0.19047619	19	0	0	21	2L:11123423-11123480	6	Csl4	FBtr0080226	11122800	11123470	AGACTG	6mer2-7	dme-miR-14-3p
0.01	dme-miR-14-3p	6mer3-8	AAGACT	2L	11125589	11125594	+	2L_11125589_11125594_+	1	1	1	0	Nup160	FBtr0080199|FBtr0343613	11123877|11123877	11128926|11128926	2L	+	11125579	11125616	coding	Nup160	FlyBase	G4070.1	AACGAACTGAAAGACTTTGTGGTCACCGATGAGGAGTA	32	11125596	0.950537371	3	32	147	1	1.62324929	0.547619048	0.25	0.428571429	32	0	0	42	2L:11125579-11125616	6	Nup160	FBtr0080199|FBtr0343613	11123877|11123877	11128926|11128926	AAGACT	6mer3-8	dme-miR-14-3p
0.01	dme-miR-11-3p,dme-miR-308-3p	7mer-A1	TGTGATA	2L	11129149	11129155	-	2L_11129149_11129155_-	0.780527278	0.473163253	0.626845266	0.217339169	RfC38	FBtr0344786|FBtr0344786|FBtr0080225|FBtr0080225	11128989|11128989|11128989|11128989	11130171|11130171|11130171|11130171	2L	-	11129142	11129170	coding	RfC38	FlyBase	G10028.1	CAGCTGGTTAACAATTGTGATATGTCCAT	64	11129156	0.734128206	5	61	491	0.9375	1.273001272	0.5	0.203125	0.3625	64	2	3	75	2L:11129142-11129170	7	RfC38	FBtr0344786|FBtr0344786|FBtr0080225|FBtr0080225	11128989|11128989|11128989|11128989	11130171|11130171|11130171|11130171	TGTGATA	7mer-A1	dme-miR-11-3p,dme-miR-308-3p
0.01	dme-miR-184-3p	6mer2-7	CCGTCC	2L	11130143	11130148	-	2L_11130143_11130148_-	1	1	1	0	RfC38	FBtr0344786|FBtr0080225	11128989|11128989	11130171|11130171	2L	-	11130120	11130170	start_codon	RfC38	FlyBase	G10034.1	TGGCACTTTGGGTGGATAAATACCGTCCGCGGGAGCTGTCCAAATTGGACT	29	11130150	0.87821822	2	29	122	1	1.556302501	0.5	0.172413793	0.333333333	29	0	0	36	2L:11130120-11130170	6	RfC38	FBtr0344786|FBtr0080225	11128989|11128989	11130171|11130171	CCGTCC	6mer2-7	dme-miR-184-3p
0.01	dme-miR-14-3p	7mer-A1	AGACTGA	2L	11131430	11131436	+	2L_11131430_11131436_+	0.823349562	0.823349562	0.823349562	0	CG4751	FBtr0080200	11130863	11135487	2L	+	11131400	11131456	coding	CG4751	FlyBase	G4084.1	TACTGGCCGACGGTAAGATCAAATCCCATGAGACTGAGACAATATTCCTCACGCCCA	192	11131428	0.858731779	5	189	505	0.987804878	2.084576278	0.008130081	0.208333333	0.382113821	192	2	1	243	2L:11131400-11131456	7	CG4751	FBtr0080200	11130863	11135487	AGACTGA	7mer-A1	dme-miR-14-3p
0.01	dme-miR-9b-5p,dme-miR-9c-5p	6mer2-7	CCAAAG	2L	11132725	11132730	+	2L_11132725_11132730_+	1	1	1	0	CG4751	FBtr0080200	11130863	11135487	2L	+	11132711	11132752	coding	CG4751	FlyBase	G4088.1	AAAACACACTCTACCCAAAGTTTCCCTCCAAGCAGAGCGATA	151	11132732	0.685334434	3	150	678	0.993975904	1.916453949	0.451807229	0.099337748	0.180722892	151	0	1	165	2L:11132711-11132752	6	CG4751	FBtr0080200	11130863	11135487	CCAAAG	6mer2-7	dme-miR-9b-5p,dme-miR-9c-5p
0.01	dme-miR-14-3p	6mer3-8	AAGACT	2L	11132818	11132823	+	2L_11132818_11132823_+	1	1	1	0	CG4751	FBtr0080200	11130863	11135487	2L	+	11132783	11132833	coding	CG4751	FlyBase	G4089.1	TGGATTGTGAGCAGGAAGACGACTTCATTCCACCCAAGACTATCAAGATCA	34	11132810	0.688262483	4	33	133	0.974358974	1.278753601	0.179487179	0.147058824	0.256410256	34	0	1	38	2L:11132783-11132833	6	CG4751	FBtr0080200	11130863	11135487	AAGACT	6mer3-8	dme-miR-14-3p
0.01	dme-miR-184-3p	6mer2-7	CCGTCC	2L	11133055	11133060	+	2L_11133055_11133060_+	1	1	1	0	CG4751	FBtr0080200	11130863	11135487	2L	+	11133005	11133066	coding	CG4751	FlyBase	G4090.1	AAAAGGCAAGTGAACTTAAGGTGATGTCCCTTCAGGAGCAGCTCTGCATGCCGTCCGGTCTA	18	11133053	0.871009476	4	16	95	0.857142857	0.954242509	0.047619048	0.166666667	0.285714286	18	2	1	18	2L:11133005-11133066	6	CG4751	FBtr0080200	11130863	11135487	CCGTCC	6mer2-7	dme-miR-184-3p
0.01	dme-miR-317-3p	7mer-A1	GTGTTCA	2L	1117480	1117486	-	2L_1117480_1117486_-	0.823349562	0.823349562	0.823349562	0	Pino	FBtr0077988|FBtr0332272|FBtr0077987	1115732|1115732|1115732	1117499|1117499|1128345	2L	-	1117445	1117501	start_codon	Pino	FlyBase	G6750.1	ATATGTCGATCGCCAGTGTTCACGGTCCCCAAATCGCCGACATCTGCAGTCCCCTGT	13	1117492	0.733620007	7	12	52	0.857142857	1.079181246	0.142857143	0.076923077	0.142857143	13	2	0	12	2L:1117445-1117501	7	Pino	FBtr0332272|FBtr0077987|FBtr0077988	1115732|1115732|1115732	1117499|1128345|1117499	GTGTTCA	7mer-A1	dme-miR-317-3p
0.01	dme-miR-11-3p,dme-miR-308-3p	6mer2-7	TGTGAT	2L	11179528	11179533	+	2L_11179528_11179533_+	1	1	1	0	CG4788	FBtr0343614|FBtr0343614|FBtr0080202|FBtr0080202	11179230|11179230|11179230|11179230	11179990|11179990|11179990|11179990	2L	+	11179509	11179559	coding	CG4788	FlyBase	G4098.1	ATGCCCATGTCATCAACTATGTGATCATCGACGAGGGCTCCGACTCGCTGG	12	11179536	0.767561765	7	11	62	0.923076923	1.079181246	0.230769231	0.083333333	0.153846154	12	1	0	12	2L:11179509-11179559	6	CG4788	FBtr0343614|FBtr0343614|FBtr0080202|FBtr0080202	11179230|11179230|11179230|11179230	11179990|11179990|11179990|11179990	TGTGAT	6mer2-7	dme-miR-11-3p,dme-miR-308-3p
0.01	dme-miR-2b-2-5p	7mer-A1	TGAAGAA	2L	11227	11233	-	2L_11227_11233_-	0.823349562	0.823349562	0.823349562	0	l(2)gl	FBtr0306592|FBtr0078166|FBtr0078171|FBtr0078169|FBtr0078167|FBtr0306589|FBtr0078170|FBtr0306590|FBtr0078168|FBtr0306591	11213|11213|11213|11213|11213|11213|11213|11213|11213|11213	17136|19944|17136|15648|15648|17136|17136|17136|15648|17136	2L	-	11216	11295	stop_codon	l(2)gl	FlyBase	G6265.1	ACAAACATTTCTCATGAAAAAACGAACGGAGACAACAAAATAGGAACGCCAAAAACAGCGCCTGAAGAAAGCCAATTTTA	12	11233	0.934810111	4	11	11	0.928571429	1.113943352	0.142857143	0.166666667	0.285714286	12	1	0	13	2L:11216-11295	7	l(2)gl	FBtr0078168|FBtr0306591|FBtr0078169|FBtr0078167|FBtr0306590|FBtr0306589|FBtr0078170|FBtr0078171|FBtr0306592|FBtr0078166	11213|11213|11213|11213|11213|11213|11213|11213|11213|11213	15648|17136|15648|15648|17136|17136|17136|17136|17136|19944	TGAAGAA	7mer-A1	dme-miR-2b-2-5p
0.01	dme-miR-308-3p	7mer-m1	TGTGATT	2L	11263526	11263532	-	2L_11263526_11263532_-	0.620202887	0.620202887	0.620202887	0	cmet	FBtr0332202|FBtr0332203|FBtr0332205|FBtr0332204	11261306|11261306|11261306|11261306	11268846|11268846|11268846|11268846	2L	-	11263505	11263552	coding	cmet	FlyBase	G10042.1	ACCGGAATGAGAAGGAAAAGTGTGATTTCGAAACTAAGCTCGAGACAT	10	11263526	0.953414917	3	10	48	1	1	0.3	0	0	10	0	0	10	2L:11263505-11263552	7	cmet	FBtr0332205|FBtr0332204|FBtr0332202|FBtr0332203	11261306|11261306|11261306|11261306	11268846|11268846|11268846|11268846	TGTGATT	7mer-m1	dme-miR-308-3p
0.01	dme-miR-184-3p	8mer-A1	TCCGTCCA	2L	11265436	11265443	-	2L_11265436_11265443_-	0.631137048	0.631137048	0.631137048	0	cmet	FBtr0332202|FBtr0332203|FBtr0332205|FBtr0332204	11261306|11261306|11261306|11261306	11268846|11268846|11268846|11268846	2L	-	11265422	11265460	coding	cmet	FlyBase	G10050.1	TTGTTCAGCTTTCTGAGTCCGTCCAACAGATAGAGCTGC	13	11265449	0.691053883	5	11	87	0.9375	1.176091259	0.1875	0.230769231	0.375	13	1	0	15	2L:11265422-11265460	8	cmet	FBtr0332205|FBtr0332204|FBtr0332202|FBtr0332203	11261306|11261306|11261306|11261306	11268846|11268846|11268846|11268846	TCCGTCCA	8mer-A1	dme-miR-184-3p
0.01	dme-miR-282-5p	6mer2-7	GAGGCT	2L	11266506	11266511	-	2L_11266506_11266511_-	1	1	1	0	cmet	FBtr0332202|FBtr0332203|FBtr0332205|FBtr0332204	11261306|11261306|11261306|11261306	11268846|11268846|11268846|11268846	2L	-	11266429	11266540	coding	cmet	FlyBase	G10052.1	AGGAAGTAACCAGCCTAAGAGCGGATAATGAGGCTGCGAATTCAAAAATCAGCGAATTGGAAGAGAAACTGAGTACTCTAAAGCAGACTATGAGAATAATGGAAGTGGAAAA	20	11266512	0.917090307	5	20	69	1	1.342422681	0.090909091	0.1	0.181818182	20	0	0	22	2L:11266429-11266540	6	cmet	FBtr0332205|FBtr0332204|FBtr0332202|FBtr0332203	11261306|11261306|11261306|11261306	11268846|11268846|11268846|11268846	GAGGCT	6mer2-7	dme-miR-282-5p
0.01	dme-miR-317-3p	7mer-m8	TGTGTTC	2L	112797	112803	+	2L_112797_112803_+	0.661614037	0.661614037	0.661614037	0	Sam-S	FBtr0089437|FBtr0089429|FBtr0089431|FBtr0089430|FBtr0089436|FBtr0089433|FBtr0089435|FBtr0089434|FBtr0089432	108684|108684|108684|108684|109749|108684|108684|108684|108684	113542|113542|113542|113542|113542|113542|113542|113542|113542	2L	+	112764	112818	stop_codon	Sam-S	FlyBase	G455.2	AAACGAAAAGATTGCTGAGCTGCGTCGCTCAGATGTGTTCTGGTGGGCTCGCCCC	14	112804	0.976396693	4	13	82	0.894736842	1.230448921	0.315789474	0.285714286	0.473684211	14	2	0	17	2L:112764-112818	7	Sam-S	FBtr0089429|FBtr0089431|FBtr0089430|FBtr0089436|FBtr0089433|FBtr0089435|FBtr0089434|FBtr0089432|FBtr0089437	108684|108684|108684|109749|108684|108684|108684|108684|108684	113542|113542|113542|113542|113542|113542|113542|113542|113542	TGTGTTC	7mer-m8	dme-miR-317-3p
0.01	dme-miR-184-3p	6mer3-8	TCCGTC	2L	11280423	11280428	+	2L_11280423_11280428_+	1	1	1	0	Ppt2	FBtr0080212	11280370	11281670	2L	+	11280358	11280452	start_codon	Ppt2	FlyBase	G4119.1	TTGTTCCCCACAAAATGAGACTTCGTTTGCAAGTCCTGGTGGCCCTGTTAACCTGCTCGTCCATTTCCGTCTCACTGGCCTACAAACCGGTGGTC	25	11280422	0.986032137	6	25	211	1	1.505149978	0.25	0.28	0.4375	25	0	0	32	2L:11280358-11280452	6	Ppt2	FBtr0080212	11280370	11281670	TCCGTC	6mer3-8	dme-miR-184-3p
0.01	dme-miR-190-5p	7mer-m1	CATATCT	2L	11281657	11281663	+	2L_11281657_11281663_+	0.765586663	0.765586663	0.765586663	0	Ppt2	FBtr0080212	11280370	11281670	2L	+	11281593	11281750	stop_codon	Ppt2	FlyBase	G4121.1	AAACCCCATGTTCATCATCTTGCCTGGCACACGCGAAGGGATGTCATCCACGAAGTGATATTTCCATATCTGGACTGAATAAGAAACCAAAACTACTGAACTATACTGAGCGATCAAACGGCTGTGATCGGAAAGGCGGACAAAGGCTCACTCTCATC	86	11281662	0.969928004	18	70	398	0.83	1.317018101	0.25	0.127906977	0.25	86	14	3	83	2L:11281593-11281750	7	Ppt2	FBtr0080212	11280370	11281670	CATATCT	7mer-m1	dme-miR-190-5p
0.01	dme-miR-184-3p	6mer3-8	TCCGTC	2L	1128229	1128234	-	2L_1128229_1128234_-	1	1	1	0	Pino	FBtr0077987	1115732	1128345	2L	-	1128190	1128279	coding	Pino	FlyBase	G6755.1	AGCTCATTGGTGCAACAGCAGCAGCAACGCTCCACCACTTCCGTTTCCGTCTCCTCGTCTCACATTGTCACCGAGTGGGAGGATGGCATC	46	1128235	0.987150724	5	46	394	1	1.73239376	0.074074074	0.130434783	0.259259259	46	0	0	54	2L:1128190-1128279	6	Pino	FBtr0077987	1115732	1128345	TCCGTC	6mer3-8	dme-miR-184-3p
0.01	dme-miR-988-3p	7mer-A1	CAAGGGA	2L	11282747	11282753	+	2L_11282747_11282753_+	0.782911824	0.782911824	0.782911824	0	mre11	FBtr0080213	11282178	11284275	2L	+	11282693	11282790	coding	mre11	FlyBase	G4126.1	TTTTGGTCGGTGGACCGATCTAACCCAGGTGGAGATCAGCCCCGTCCTGATGCGCAAGGGAGAGAGCCAATTGGCTTTGTACGGACTTAGCCACATCC	20	11282763	0.966004772	9	19	101	0.952380952	1.301029996	0.047619048	0.05	0.095238095	20	1	0	20	2L:11282693-11282790	7	mre11	FBtr0080213	11282178	11284275	CAAGGGA	7mer-A1	dme-miR-988-3p
0.01	dme-miR-980-3p	6mer2-7	GCAGCT	2L	11283734	11283739	+	2L_11283734_11283739_+	1	1	1	0	mre11	FBtr0080213	11282178	11284275	2L	+	11283691	11283745	coding	mre11	FlyBase	G4129.1	TGCAGAGATGACCTATCGACTGTTGGAGCAAAGGGATGCCGATGCAGCTGAAAAT	11	11283713	0.943389136	5	11	52	1	1.041392685	0.272727273	0	0	11	0	0	11	2L:11283691-11283745	6	mre11	FBtr0080213	11282178	11284275	GCAGCT	6mer2-7	dme-miR-980-3p
0.01	dme-miR-34-5p	7mer-A1	ACTGCCA	2L	11284240	11284246	+	2L_11284240_11284246_+	0.823349562	0.823349562	0.823349562	0	mre11	FBtr0080213	11282178	11284275	2L	+	11284218	11284272	coding	mre11	FlyBase	G4130.1	TAGCCTTATGGGCTCTCGTAATACTGCCAGCTATGTTATATCGGATGATTCCGAT	6	11284239	0.988747802	3	5	46	0.833333333	0.698970004	0	0	0	6	1	0	5	2L:11284218-11284272	7	mre11	FBtr0080213	11282178	11284275	ACTGCCA	7mer-A1	dme-miR-34-5p
0.01	dme-miR-263a-5p	6mer2-7	TGCCAT	2L	1130407	1130412	+	2L_1130407_1130412_+	1	1	1	0	CG4552	FBtr0077956	1129487	1131953	2L	+	1130377	1130429	coding	CG4552	FlyBase	G960.1	CGCCTCCTGCAGCAGCCTGTCAGTGATCATTGCCATGTGGGACCTGTACTTTC	12	1130407	0.980111481	7	12	82	1	1.113943352	0.384615385	0.083333333	0.153846154	12	0	0	13	2L:1130377-1130429	6	CG4552	FBtr0077956	1129487	1131953	TGCCAT	6mer2-7	dme-miR-263a-5p
0.01	dme-miR-184-3p	6mer3-8	TCCGTC	2L	113330	113335	+	2L_113330_113335_+	1	1	1	0	Sam-S	FBtr0089437|FBtr0089429|FBtr0089431|FBtr0089430|FBtr0089436|FBtr0089433|FBtr0089435|FBtr0089434|FBtr0089432	108684|108684|108684|108684|109749|108684|108684|108684|108684	113542|113542|113542|113542|113542|113542|113542|113542|113542	2L	+	113296	113368	5'utr	Sam-S	FlyBase	G458.2	TCTCACAAGTCACAAAAAGAACTTCTGGATATCATCCGTCGAAACTTTGACCTCAGGCCCGGCAAGATTGTCA	250	113342	0.685262887	9	243	1015	0.982698962	2.152288344	0.342560554	0.14	0.256055363	250	4	1	284	2L:113296-113368	6	Sam-S	FBtr0089429|FBtr0089431|FBtr0089430|FBtr0089436|FBtr0089433|FBtr0089435|FBtr0089434|FBtr0089432|FBtr0089437	108684|108684|108684|109749|108684|108684|108684|108684|108684	113542|113542|113542|113542|113542|113542|113542|113542|113542	TCCGTC	6mer3-8	dme-miR-184-3p
0.01	dme-miR-282-5p	7mer-A1	GAGGCTA	2L	11496939	11496945	-	2L_11496939_11496945_-	0.823349562	0.823349562	0.823349562	0	CG6488	FBtr0080248	11496899	11498882	2L	-	11496918	11496968	coding	CG6488	FlyBase	G10055.1	TGCAGCCCCAGGATAAAGTGATGGAGGCTAAGCCAAGCGCTGGGGTGCCTG	19	11496947	0.880549742	2	19	62	1	1.361727836	0	0.157894737	0.304347826	19	0	0	23	2L:11496918-11496968	7	CG6488	FBtr0080248	11496899	11498882	GAGGCTA	7mer-A1	dme-miR-282-5p
0.01	dme-miR-7-5p	7mer-m8	GTCTTCC	2L	11497095	11497101	-	2L_11497095_11497101_-	0.705950524	0.705950524	0.705950524	0	CG6488	FBtr0080248	11496899	11498882	2L	-	11497075	11497105	coding	CG6488	FlyBase	G10056.1	TGGAGTCTTCCCCCCGCAGTCGCTAACCGTT	5	11497097	0.934509695	2	4	21	0.833333333	0.698970004	0.166666667	0.2	0.333333333	5	1	0	5	2L:11497075-11497105	7	CG6488	FBtr0080248	11496899	11498882	GTCTTCC	7mer-m8	dme-miR-7-5p
0.01	dme-miR-11-3p,dme-miR-308-3p	8mer-A1	CTGTGATA	2L	11510219	11510226	-	2L_11510219_11510226_-	0.631420864	0.631420864	0.631420864	0	CG6509	FBtr0080246|FBtr0080246|FBtr0336631|FBtr0336631|FBtr0080247|FBtr0080247	11509298|11509298|11509298|11509298|11509298|11509298	11515780|11515780|11515780|11515780|11515780|11515780	2L	-	11510184	11510250	5'utr	CG6509	FlyBase	G10068.1	ACTGCGTTCGGGTGAGGTGGTCGACTGTGATACGGGAACGGCCAGACGCGGCAGCACTTCGGCCAGA	6	11510233	0.979863718	4	4	27	0.714285714	0.698970004	0.428571429	0.166666667	0.285714286	6	2	0	5	2L:11510184-11510250	8	CG6509	FBtr0080247|FBtr0080247|FBtr0080246|FBtr0080246|FBtr0336631|FBtr0336631	11509298|11509298|11509298|11509298|11509298|11509298	11515780|11515780|11515780|11515780|11515780|11515780	CTGTGATA	8mer-A1	dme-miR-11-3p,dme-miR-308-3p
0.01	dme-miR-184-3p	6mer2-7	CCGTCC	2L	11511448	11511453	-	2L_11511448_11511453_-	1	1	1	0	CG6509	FBtr0080246|FBtr0336631|FBtr0336630|FBtr0080247	11509298|11509298|11511169|11509298	11515780|11515780|11515780|11515780	2L	-	11511407	11511461	coding	CG6509	FlyBase	G10073.1	AACTCTCCCCGTCCTCCTGCCCGCAACTCGCTTTTCCCGTTGCCGATGCAGCCGC	7	11511428	0.943706651	4	6	31	0.909090909	1	0.181818182	0.285714286	0.545454545	7	1	0	10	2L:11511407-11511461	6	CG6509	FBtr0336630|FBtr0080247|FBtr0080246|FBtr0336631	11511169|11509298|11509298|11509298	11515780|11515780|11515780|11515780	CCGTCC	6mer2-7	dme-miR-184-3p
0.01	dme-bantam-3p	6mer3-8	TGATCT	2L	11512421	11512426	-	2L_11512421_11512426_-	1	1	1	0	CG6509	FBtr0080246|FBtr0336631|FBtr0336630|FBtr0080247	11509298|11509298|11511169|11509298	11515780|11515780|11515780|11515780	2L	-	11512399	11512444	coding	CG6509	FlyBase	G10079.1	CAGCGTTGGAATACCCACTGATCTGGACTACCATCCGCACCATCAC	17	11512415	0.765292714	4	17	83	1	1.255272505	0.333333333	0.058823529	0.111111111	17	0	0	18	2L:11512399-11512444	6	CG6509	FBtr0336630|FBtr0080247|FBtr0080246|FBtr0336631	11511169|11509298|11509298|11509298	11515780|11515780|11515780|11515780	TGATCT	6mer3-8	dme-bantam-3p
0.01	dme-miR-7-5p	8mer-A1	GTCTTCCA	2L	11512883	11512890	-	2L_11512883_11512890_-	0.675381876	0.675381876	0.675381876	0	CG6509	FBtr0080246|FBtr0336631|FBtr0336630|FBtr0080247	11509298|11509298|11511169|11509298	11515780|11515780|11515780|11515780	2L	-	11512835	11512904	coding	CG6509	FlyBase	G10082.1	AGCAGGTCTATGACGTCTTCCATCCGCCTCCACTGCCCAAAAACAGCTCCGGATCCAATATGTTCATGCC	24	11512887	0.91694145	4	24	145	1	1.431363764	0.111111111	0.083333333	0.185185185	24	0	0	27	2L:11512835-11512904	8	CG6509	FBtr0336630|FBtr0080247|FBtr0080246|FBtr0336631	11511169|11509298|11509298|11509298	11515780|11515780|11515780|11515780	GTCTTCCA	8mer-A1	dme-miR-7-5p
0.01	dme-miR-275-3p,dme-miR-306-5p	7mer-m8	GTACCTG	2L	11513570	11513576	-	2L_11513570_11513576_-	0.702972348	0.702972348	0.702972348	0	CG6509	FBtr0080246|FBtr0336631|FBtr0336630|FBtr0080247	11509298|11509298|11511169|11509298	11515780|11515780|11515780|11515780	2L	-	11513546	11513591	coding	CG6509	FlyBase	G10084.1	CCTCCAAGAGCATGGGTACCTGGCCGCGGACCAACATCTCGCATGA	9	11513578	0.806271672	4	9	21	1	1.041392685	0.363636364	0.222222222	0.363636364	9	0	0	11	2L:11513546-11513591	7	CG6509	FBtr0336630|FBtr0080247|FBtr0080246|FBtr0336631	11511169|11509298|11509298|11509298	11515780|11515780|11515780|11515780	GTACCTG	7mer-m8	dme-miR-275-3p,dme-miR-306-5p
0.01	dme-miR-184-3p	8mer-A1	TCCGTCCA	2L	11513775	11513782	-	2L_11513775_11513782_-	0.631137048	0.631136997	0.631137022	0	CG6509	FBtr0080246|FBtr0336631|FBtr0336630|FBtr0080247	11509298|11509298|11511169|11509298	11515780|11515780|11515780|11515780	2L	-	11513761	11513797	coding	CG6509	FlyBase	G10086.1	TAGCGCCACCAAACATCCGTCCAGGTTCGCGGAATTT	36	11513782	0.953870288	3	35	125	0.975609756	1.602059991	0.243902439	0.138888889	0.243902439	36	1	0	40	2L:11513761-11513797	8	CG6509	FBtr0336630|FBtr0080247|FBtr0080246|FBtr0336631	11511169|11509298|11509298|11509298	11515780|11515780|11515780|11515780	TCCGTCCA	8mer-A1	dme-miR-184-3p
0.01	dme-miR-11-3p,dme-miR-308-3p	8mer-A1	CTGTGATA	2L	11514621	11514628	-	2L_11514621_11514628_-	0.631420864	0.631420864	0.631420864	0	CG6509	FBtr0080246|FBtr0080246|FBtr0336631|FBtr0336631|FBtr0336630|FBtr0336630|FBtr0080247|FBtr0080247	11509298|11509298|11509298|11509298|11511169|11511169|11509298|11509298	11515780|11515780|11515780|11515780|11515780|11515780|11515780|11515780	2L	-	11514555	11514706	coding	CG6509	FlyBase	G10091.1	AGAAGCGAAGCGCGTAAGGGATTGGGCCATATCGCAACGTGAGAAGATCGTGCAGGAGCGGGATTCGGTGAAGACGCTCTGTGATAAAATGCGCCACGAGAGAGATAAAGCCATCTCCGACTCGCTGATGGCCATCCGGGATAGCGAAAAGA	69	11514629	0.955738377	10	63	296	0.938271605	1.880813592	0.469135802	0.130434783	0.259259259	69	5	0	76	2L:11514555-11514706	8	CG6509	FBtr0336630|FBtr0336630|FBtr0080247|FBtr0080247|FBtr0080246|FBtr0080246|FBtr0336631|FBtr0336631	11511169|11511169|11509298|11509298|11509298|11509298|11509298|11509298	11515780|11515780|11515780|11515780|11515780|11515780|11515780|11515780	CTGTGATA	8mer-A1	dme-miR-11-3p,dme-miR-308-3p
0.01	dme-miR-184-3p	7mer-A1	CCGTCCA	2L	11515623	11515629	-	2L_11515623_11515629_-	0.823349563	0.823349562	0.823349563	0	CG6509	FBtr0080246|FBtr0336631|FBtr0336630|FBtr0080247	11509298|11509298|11511169|11509298	11515780|11515780|11515780|11515780	2L	-	11515616	11515672	intron-coding	CG6509	FlyBase	G10098.1	AGAGAGCTCGGAGTATGTGGGCTATGATAATACCCTACGACCGCCGTCCAATTCCAG	18	11515655	0.697333003	7	18	85	1	1.342422681	0.136363636	0.222222222	0.363636364	18	0	0	22	2L:11515616-11515672	7	CG6509	FBtr0336630|FBtr0080247|FBtr0080246|FBtr0336631	11511169|11509298|11509298|11509298	11515780|11515780|11515780|11515780	CCGTCCA	7mer-A1	dme-miR-184-3p
0.01	dme-miR-9b-5p,dme-miR-9c-5p	6mer3-8	ACCAAA	2L	11518656	11518661	+	2L_11518656_11518661_+	1	1	1	0	CG4970	FBtr0080239	11517490	11519730	2L	+	11518639	11518690	coding	CG4970	FlyBase	G4132.1	ACGACAACAATTTACTGACCAAACGACTGACGGAACACCACCTGCGTCGATT	5	11518650	0.918004406	4	5	15	1	0.698970004	0	0	0	5	0	0	5	2L:11518639-11518690	6	CG4970	FBtr0080239	11517490	11519730	ACCAAA	6mer3-8	dme-miR-9b-5p,dme-miR-9c-5p
0.01	dme-miR-980-3p	6mer3-8	GGCAGC	2L	11519086	11519091	+	2L_11519086_11519091_+	1	1	1	0	CG4970	FBtr0080239	11517490	11519730	2L	+	11519034	11519103	coding	CG4970	FlyBase	G4134.1	ATGAGAGCAAAACGCGATGCGTTGTCTGCGACACGACTGATTTTGATCATAAGGCAGCATGACAATTCCT	40	11519075	0.9775223	12	39	261	0.977777778	1.643452676	0.288888889	0.1	0.2	40	1	0	44	2L:11519034-11519103	6	CG4970	FBtr0080239	11517490	11519730	GGCAGC	6mer3-8	dme-miR-980-3p
0.01	dme-miR-965-3p	6mer3-8	TACGCT	2L	11519349	11519354	+	2L_11519349_11519354_+	1	1	1	0	CG4970	FBtr0080239	11517490	11519730	2L	+	11519331	11519361	coding	CG4970	FlyBase	G4136.1	TGAACTGGAACGCATGTGTACGCTGGTGAAA	8	11519346	0.759061803	3	8	39	1	0.903089987	0.375	0	0	8	0	0	8	2L:11519331-11519361	6	CG4970	FBtr0080239	11517490	11519730	TACGCT	6mer3-8	dme-miR-965-3p
0.01	dme-miR-14-3p	7mer-m8	AAGACTG	2L	1152055	1152061	-	2L_1152055_1152061_-	0.671795582	0.671795582	0.671795582	0	capt	FBtr0100023|FBtr0100022|FBtr0332274	1152030|1152030|1152030	1155968|1153504|1153504	2L	-	1151957	1152112	stop_codon	capt	FlyBase	G6761.1	GAGTTGGCTTTACCGGAGCAGTATAAGACCACGATTGCCGGCAAGACCCTGAAGACTGTGTGCGTGGACAGCCTCGGCTAAGGCGGTTCTCCTCCTCGGGGATCCTGTTCGTTGCTTTTCCAACTGTCGTCAGCAGCAATCATAATTGTATTTAAT	160	1152054	0.893335635	22	152	666	0.936170213	2.245512668	0.170212766	0.1375	0.265957447	160	12	0	176	2L:1151957-1152112	7	capt	FBtr0100022|FBtr0332274|FBtr0100023	1152030|1152030|1152030	1153504|1153504|1155968	AAGACTG	7mer-m8	dme-miR-14-3p
0.01	dme-miR-190-5p	6mer2-7	CATATC	2L	11525159	11525164	-	2L_11525159_11525164_-	1	1	1	0	CG31705	FBtr0321293|FBtr0345719|FBtr0080242	11523548|11523548|11523548	11525666|11525666|11525666	2L	-	11525132	11525177	coding	CG31705	FlyBase	G10113.1	AATCTCCAGAGCCCATATCGTCCAGCAGGAGCAGCCAGTCCTGGTG	40	11525162	0.822658017	6	39	126	0.97826087	1.653212514	0.02173913	0.15	0.260869565	40	1	0	45	2L:11525132-11525177	6	CG31705	FBtr0321293|FBtr0345719|FBtr0080242	11523548|11523548|11523548	11525666|11525666|11525666	CATATC	6mer2-7	dme-miR-190-5p
0.01	dme-miR-34-5p	6mer2-7	ACTGCC	2L	1153608	1153613	-	2L_1153608_1153613_-	1	1	1	0	capt	FBtr0100023	1152030	1155968	2L	-	1153598	1153638	5'utr	capt	FlyBase	G6767.1	CTCTAACAGCGCCACAGCCGATAGAACTGCCCACGCCCACA	26	1153617	0.96074929	2	25	30	0.966666667	1.462397998	0.033333333	0.153846154	0.266666667	26	1	0	29	2L:1153598-1153638	6	capt	FBtr0100023	1152030	1155968	ACTGCC	6mer2-7	dme-miR-34-5p
0.01	dme-bantam-3p	6mer2-7	GATCTC	2L	1159324	1159329	+	2L_1159324_1159329_+	1	1	1	0	Tango14	FBtr0077961|FBtr0331287	1158974|1158974	1160100|1160100	2L	+	1159311	1159336	coding	Tango14	FlyBase	G984.1	CGTGGACATGGCCGATCTCTGTCGAT	13	1159330	0.657118645	2	13	65	1	1.146128036	0.071428571	0.076923077	0.142857143	13	0	0	14	2L:1159311-1159336	6	Tango14	FBtr0077961|FBtr0331287	1158974|1158974	1160100|1160100	GATCTC	6mer2-7	dme-bantam-3p
0.01	dme-miR-34-5p	6mer2-7	ACTGCC	2L	1166788	1166793	+	2L_1166788_1166793_+	1	1	1	0	CG14341	FBtr0077964	1166558	1167162	2L	+	1166744	1166858	coding	CG14341	FlyBase	G991.1	AGGAGACCCCGTCCGCGGATAATGACGAAGATGTTGACCTGATGACTGCCCCAGTCACCCACGGAGACCCCAACATGCCTGCCATTGAGCCCGCTGACGTGGAAATCGAGAGACA	25	1166786	0.958882397	9	24	114	1	1.477121255	0.333333333	0.16	0.3	25	0	0	30	2L:1166744-1166858	6	CG14341	FBtr0077964	1166558	1167162	ACTGCC	6mer2-7	dme-miR-34-5p
0.01	dme-miR-263a-5p	7mer-m1	TGCCATT	2L	1166823	1166829	+	2L_1166823_1166829_+	0.765586663	0.765586663	0.765586663	0	CG14341	FBtr0077964	1166558	1167162	2L	+	1166744	1166858	coding	CG14341	FlyBase	G991.1	AGGAGACCCCGTCCGCGGATAATGACGAAGATGTTGACCTGATGACTGCCCCAGTCACCCACGGAGACCCCAACATGCCTGCCATTGAGCCCGCTGACGTGGAAATCGAGAGACA	25	1166828	0.958882397	9	24	114	1	1.477121255	0.333333333	0.16	0.3	25	0	0	30	2L:1166744-1166858	7	CG14341	FBtr0077964	1166558	1167162	TGCCATT	7mer-m1	dme-miR-263a-5p
0.01	dme-miR-317-3p	7mer-m8	TGTGTTC	2L	1167246	1167252	-	2L_1167246_1167252_-	0.661614037	0.661614037	0.661614037	0	Plap	FBtr0304710|FBtr0344015|FBtr0077980	1167241|1167241|1167241	1169785|1169785|1169785	2L	-	1167184	1167301	stop_codon	Plap	FlyBase	G6770.1	AGGACAAGAACTTCAGCAAGGTGAATTCTGTGGGCCAGGCCCTGCTGGCTGTGTTCTAAGATCTCCGCCAAGCAACTTCTTATGATCATTCTAAATTATACATATATTGGAGAACTTT	188	1167256	0.936223732	18	186	1381	0.990610329	2.02325246	0.169014085	0.111702128	0.215962441	188	1	1	211	2L:1167184-1167301	7	Plap	FBtr0344015|FBtr0077980|FBtr0304710	1167241|1167241|1167241	1169785|1169785|1169785	TGTGTTC	7mer-m8	dme-miR-317-3p
0.01	dme-miR-11-3p	7mer-m1	TGTGATG	2L	1167333	1167339	-	2L_1167333_1167339_-	0.702971752	0.702971752	0.702971752	0	Plap	FBtr0304710|FBtr0344015|FBtr0077980	1167241|1167241|1167241	1169785|1169785|1169785	2L	-	1167322	1167364	coding	Plap	FlyBase	G6771.1	TTGCGCAGGTGGTGTCCGTGGACTATGTGATGGACAAGTTGAG	6	1167346	0.966445109	3	6	42	1	0.77815125	0.166666667	0	0	6	0	0	6	2L:1167322-1167364	7	Plap	FBtr0344015|FBtr0077980|FBtr0304710	1167241|1167241|1167241	1169785|1169785|1169785	TGTGATG	7mer-m1	dme-miR-11-3p
0.01	dme-miR-282-5p	6mer2-7	GAGGCT	2L	1168988	1168993	-	2L_1168988_1168993_-	1	1	1	0	Plap	FBtr0304710|FBtr0344015|FBtr0077980	1167241|1167241|1167241	1169785|1169785|1169785	2L	-	1168951	1169016	coding	Plap	FlyBase	G6777.1	ACATCTACTCCATGGCTCGCAATGAGGCTCTGGGCGACCAAGTGGTGGTCTCCTGCGGCGAGGACA	45	1168994	0.936770027	6	45	174	1	1.672097858	0.425531915	0.044444444	0.085106383	45	0	0	47	2L:1168951-1169016	6	Plap	FBtr0344015|FBtr0077980|FBtr0304710	1167241|1167241|1167241	1169785|1169785|1169785	GAGGCT	6mer2-7	dme-miR-282-5p
0.01	dme-miR-276a-3p	6mer3-8	AGTTCC	2L	1172197	1172202	-	2L_1172197_1172202_-	1	1	1	0	CG5118	FBtr0077979	1170791	1172619	2L	-	1172161	1172217	coding	CG5118	FlyBase	G6784.1	CACATGACCAGTTCAAGTTCCGAACCTATAAAACCGCCAGTAGATCCGACCAAAGTT	15	1172200	0.75124547	4	11	72	0.8	0.726998728	0.15	0.2	0.4	15	2	2	16	2L:1172161-1172217	6	CG5118	FBtr0077979	1170791	1172619	AGTTCC	6mer3-8	dme-miR-276a-3p
0.01	dme-miR-283-5p	6mer3-8	TGATAT	2L	1172517	1172522	-	2L_1172517_1172522_-	1	1	1	0	CG5118	FBtr0077979	1170791	1172619	2L	-	1172501	1172639	start_codon	CG5118	FlyBase	G6787.1	TGCATTGTAAAACGGCCACGATGAAGAAGGTTCTATTGACCAAAGCCCAGCACATCCAACCAGTCGTCGCTAGTAGTTCGGATGTTTTGGTGATCAAACCAGTCGGTTCCCTGCGAGTGATATCCATCTCAGCGCCACA	28	1172532	0.974995356	13	28	178	1	1.477121255	0.1	0.071428571	0.133333333	28	0	0	30	2L:1172501-1172639	6	CG5118	FBtr0077979	1170791	1172619	TGATAT	6mer3-8	dme-miR-283-5p
0.01	dme-miR-14-3p	6mer2-7	AGACTG	2L	117421	117426	-	2L_117421_117426_-	1	1	1	0	CG4822	FBtr0100308|FBtr0100307|FBtr0078158|FBtr0078156|FBtr0078159|FBtr0078157	117329|117329|117329|117329|117329|117329	120032|120032|120032|120032|120032|120032	2L	-	117100	117791	lincRNA_intron-lincRNA_exon	CG4822	FlyBase	G6309.1	AATATATCCTGATTAGTTCACTTATACTTTAGAATGCAATGTTCATGGGGCCAGTTCTCGCCGTGCCGCTGATCCTGCTTTCCATTTACGGCATTGGGTATGGCGGAGGAACATACATATCCCCTCTTATGAGGTTTCTCATGCATCTTAGCTACCTTCGCCATAGTATGGAAGGCCTAGTCGCATCCTTGTACGACTACGGACGCGCCGACACAATTTGCGAAGACACGGAAATCTTTTGCTCATTTAAAAAGTCGAAAGTTTTGTTAGCCTTTTTAGGATTCGAAAACATGCACTATTTGTGGTCTCTATCTTGCTTGATGAGTTTTTATTTGCTGTTCACCGTAGCAGCATACTTTATGATTAGACTGCGACTGAAACACTCCGAGGTCAGCCCCA…	1262	117425	0.938729087	153	1181	9042	0.936821953	2.052782703	0.128908743	0.198098257	0.354179962	1262	87	12	1468	2L:117100-117791	6	CG4822	FBtr0078156|FBtr0078159|FBtr0078158|FBtr0078157|FBtr0100308|FBtr0100307	117329|117329|117329|117329|117329|117329	120032|120032|120032|120032|120032|120032	AGACTG	6mer2-7	dme-miR-14-3p
0.01	dme-bantam-3p	7mer-m8	TGATCTC	2L	117839	117845	-	2L_117839_117845_-	0.661614573	0.661614573	0.661614573	0	CG4822	FBtr0100308|FBtr0100307|FBtr0078158|FBtr0078156|FBtr0078159|FBtr0078157	117329|117329|117329|117329|117329|117329	120032|120032|120032|120032|120032|120032	2L	-	117809	118068	3'utr-intron	CG4822	FlyBase	G6310.1	GAAATCAATCTGTTAAAAAGGGAGTACAACAACCAGTGGTACCGTCTGAGCTCCTACTACGCAGCAATGGTTACCTCAAAGCTACCATCTATGTTTATTTTGGCCGTTATTTATCTATCCATTGTGTACTTAATGTCCAGCCAACCACTTGAATGGTTCCGCTTTGCCATGCTATTTACAATAGCTTTCGTAACGGCCCTAACTTCCGACAGTTTTGGCTTGTTGATCTCCAGTAGACTGAGCTTAGTGGTAAGCGATTT	4416	117846	0.849819808	65	4268	40796	0.967397521	2.290377115	0.186081983	0.154211957	0.287893232	4416	146	25	5074	2L:117809-118068	7	CG4822	FBtr0078156|FBtr0078159|FBtr0078158|FBtr0078157|FBtr0100308|FBtr0100307	117329|117329|117329|117329|117329|117329	120032|120032|120032|120032|120032|120032	TGATCTC	7mer-m8	dme-bantam-3p
0.01	dme-miR-965-3p	6mer3-8	TACGCT	2L	11797621	11797626	-	2L_11797621_11797626_-	0.999999995	0.999985584	0.99999279	1.02E-05	crol	FBtr0335474|FBtr0080262|FBtr0335475|FBtr0080263|FBtr0305262|FBtr0080261|FBtr0335473|FBtr0335476|FBtr0080260	11797123|11797123|11797123|11797123|11797123|11797123|11797123|11797123|11797123	11803439|11803439|11803439|11803439|11803439|11803439|11803439|11803439|11803439	2L	-	11797598	11797679	coding	crol	FlyBase	G10126.1	GGCGGAGCCGGTGCGGTCCAGTTAACACCGGGTCTGGTGCCCCTGGTTACCTCTACGCTCATCTCACATAATGCGGCTGCTC	15	11797611	0.973276571	11	14	81	0.95	1.278753601	0.3	0.133333333	0.35	15	1	0	19	2L:11797598-11797679	6	crol	FBtr0335476|FBtr0080260|FBtr0305262|FBtr0080261|FBtr0335473|FBtr0335475|FBtr0080263|FBtr0335474|FBtr0080262	11797123|11797123|11797123|11797123|11797123|11797123|11797123|11797123|11797123	11803439|11803439|11803439|11803439|11803439|11803439|11803439|11803439|11803439	TACGCT	6mer3-8	dme-miR-965-3p
0.01	dme-miR-317-3p	7mer-m8	TGTGTTC	2L	11802	11808	-	2L_11802_11808_-	0.661614037	0.661614037	0.661614037	0	l(2)gl	FBtr0306592|FBtr0078166|FBtr0330655|FBtr0078171|FBtr0078169|FBtr0078167|FBtr0306589|FBtr0078170|FBtr0306590|FBtr0078168|FBtr0306591	11213|11213|11308|11213|11213|11213|11213|11213|11213|11213|11213	17136|19944|17136|17136|15648|15648|17136|17136|17136|15648|17136	2L	-	11785	11830	coding	l(2)gl	FlyBase	G6267.1	TTAAATATGACGACCACCACTTTGTGTTCTATTAATACAGAGGAAA	129	11809	0.759093648	10	127	1152	0.985815603	2.1430148	0.120567376	0.093023256	0.170212766	129	2	0	139	2L:11785-11830	7	l(2)gl	FBtr0078168|FBtr0306591|FBtr0078169|FBtr0078167|FBtr0306590|FBtr0306589|FBtr0078170|FBtr0330655|FBtr0078171|FBtr0306592|FBtr0078166	11213|11213|11213|11213|11213|11213|11213|11308|11213|11213|11213	15648|17136|15648|15648|17136|17136|17136|17136|17136|17136|19944	TGTGTTC	7mer-m8	dme-miR-317-3p
0.01	dme-miR-317-3p	7mer-m8	TGTGTTC	2L	11802582	11802588	-	2L_11802582_11802588_-	0.661614037	0.661614037	0.661614037	0	crol	FBtr0335474|FBtr0080262|FBtr0305262|FBtr0080261|FBtr0335473|FBtr0335476|FBtr0080260	11797123|11797123|11797123|11797123|11797123|11797123|11797123	11803439|11803439|11803439|11803439|11803439|11803439|11803439	2L	-	11802550	11802708	coding	crol	FlyBase	G10140.1	CGAACGGAAGCCGTTCATGTGCCAGGTGTGCGGCCAGGGGTTCACCACGTCGCAGGATTTGACGCGCCACGGCAAGATCCATATTGGCGGGCCCATGTTCACCTGCATCGTGTGCTTCAATGTGTTCGCGAACAATACGAGCCTGGAGCGGCACATGAA	32	11802588	0.950468362	15	30	164	0.951219512	1.591064607	0.341463415	0.28125	0.43902439	32	2	0	39	2L:11802550-11802708	7	crol	FBtr0335476|FBtr0080260|FBtr0305262|FBtr0080261|FBtr0335473|FBtr0335474|FBtr0080262	11797123|11797123|11797123|11797123|11797123|11797123|11797123	11803439|11803439|11803439|11803439|11803439|11803439|11803439	TGTGTTC	7mer-m8	dme-miR-317-3p
0.01	dme-miR-263a-5p	6mer3-8	GTGCCA	2L	11802685	11802690	-	2L_11802685_11802690_-	1	1	1	0	crol	FBtr0335474|FBtr0080262|FBtr0305262|FBtr0080261|FBtr0335473|FBtr0335476|FBtr0080260	11797123|11797123|11797123|11797123|11797123|11797123|11797123	11803439|11803439|11803439|11803439|11803439|11803439|11803439	2L	-	11802550	11802708	coding	crol	FlyBase	G10140.1	CGAACGGAAGCCGTTCATGTGCCAGGTGTGCGGCCAGGGGTTCACCACGTCGCAGGATTTGACGCGCCACGGCAAGATCCATATTGGCGGGCCCATGTTCACCTGCATCGTGTGCTTCAATGTGTTCGCGAACAATACGAGCCTGGAGCGGCACATGAA	32	11802690	0.950468362	15	30	164	0.951219512	1.591064607	0.341463415	0.28125	0.43902439	32	2	0	39	2L:11802550-11802708	6	crol	FBtr0335476|FBtr0080260|FBtr0305262|FBtr0080261|FBtr0335473|FBtr0335474|FBtr0080262	11797123|11797123|11797123|11797123|11797123|11797123|11797123	11803439|11803439|11803439|11803439|11803439|11803439|11803439	GTGCCA	6mer3-8	dme-miR-263a-5p
0.01	dme-miR-276a-3p	6mer3-8	AGTTCC	2L	11802743	11802748	-	2L_11802743_11802748_-	1	1	1	0	crol	FBtr0335474|FBtr0080262|FBtr0305262|FBtr0080261|FBtr0335473|FBtr0335476|FBtr0080260	11797123|11797123|11797123|11797123|11797123|11797123|11797123	11803439|11803439|11803439|11803439|11803439|11803439|11803439	2L	-	11802712	11802823	coding	crol	FlyBase	G10141.1	ACGTGGCGCTGGCGCCAGACGGTACGCCCATTGCGACGGGGACGCACGTCTGCGACATCTGCGGCAAGATGTTCCAGTTCCGGTACCAGCTGATCGTGCACCGGCGCTACCA	73	11802754	0.972414168	12	72	421	0.975308642	1.897627091	0.209876543	0.095890411	0.185185185	73	2	0	79	2L:11802712-11802823	6	crol	FBtr0335476|FBtr0080260|FBtr0305262|FBtr0080261|FBtr0335473|FBtr0335474|FBtr0080262	11797123|11797123|11797123|11797123|11797123|11797123|11797123	11803439|11803439|11803439|11803439|11803439|11803439|11803439	AGTTCC	6mer3-8	dme-miR-276a-3p
0.01	dme-miR-275-3p,dme-miR-306-5p	6mer2-7	TACCTG	2L	11811658	11811663	-	2L_11811658_11811663_-	1	0.999999701	0.99999985	2.12E-07	CycY	FBtr0080259|FBtr0333425	11811115|11811115	11812431|11812431	2L	-	11811613	11811688	coding	CycY	FlyBase	G10158.1	CGAGTGTGCGATCATCACGCTAGTCTACCTGGAGCGGCTACTCACCTACGCCGAGCTGGATGTGGGACCCTGCAAC	14	11811664	0.957492014	3	14	70	1	1.278753601	0	0.214285714	0.421052632	14	0	0	19	2L:11811613-11811688	6	CycY	FBtr0080259|FBtr0333425	11811115|11811115	11812431|11812431	TACCTG	6mer2-7	dme-miR-275-3p,dme-miR-306-5p
0.01	dme-miR-11-3p,dme-miR-308-3p	7mer-A1	TGTGATA	2L	118176	118182	-	2L_118176_118182_-	0.782911824	0.782911824	0.782911824	0	CG4822	FBtr0100308|FBtr0100308|FBtr0100307|FBtr0100307|FBtr0078158|FBtr0078158|FBtr0078156|FBtr0078156|FBtr0078159|FBtr0078159|FBtr0078157|FBtr0078157	117329|117329|117329|117329|117329|117329|117329|117329|117329|117329|117329|117329	120032|120032|120032|120032|120032|120032|120032|120032|120032|120032|120032|120032	2L	-	118136	118303	3'utr	CG4822	FlyBase	G6311.1	CGTACATCAAGCTTAAGTTCTACATGAACATCGTTCTTGCTTTACTGGTGGGTTCGCTCTACTTTGGTATGGGAACCTCGGCCTCTAAAGCGCTTTTTAACTTCGGTTTCATGTTCACCATTGTGATAGCATACCTCTACCTTCCTATGATGCCTGTGCTCTTATATT	677	118183	0.799572564	41	607	5604	0.90295858	1.174954362	0.146745562	0.209748892	0.366863905	677	32	50	763	2L:118136-118303	7	CG4822	FBtr0078156|FBtr0078156|FBtr0078159|FBtr0078159|FBtr0078158|FBtr0078158|FBtr0078157|FBtr0078157|FBtr0100308|FBtr0100308|FBtr0100307|FBtr0100307	117329|117329|117329|117329|117329|117329|117329|117329|117329|117329|117329|117329	120032|120032|120032|120032|120032|120032|120032|120032|120032|120032|120032|120032	TGTGATA	7mer-A1	dme-miR-11-3p,dme-miR-308-3p
0.01	dme-miR-282-5p	6mer2-7	GAGGCT	2L	1181768	1181773	+	2L_1181768_1181773_+	1	1	1	0	CG4896	FBtr0344790|FBtr0077968	1177948|1177948	1182286|1182286	2L	+	1181722	1181790	3'utr	CG4896	FlyBase	G1010.1	TCTACACAAGGAGAATCTGGACAAGCTTAAACGGAATCCCGCAGTTGAGGCTGGCACGGATGAGGGTCT	51	1181767	0.918268572	5	49	173	0.966101695	1.45484486	0.372881356	0.098039216	0.220338983	51	1	1	57	2L:1181722-1181790	6	CG4896	FBtr0344790|FBtr0077968	1177948|1177948	1182286|1182286	GAGGCT	6mer2-7	dme-miR-282-5p
0.01	dme-miR-14-3p	6mer3-8	AAGACT	2L	1181949	1181954	+	2L_1181949_1181954_+	1	1	1	0	CG4896	FBtr0344790|FBtr0077968	1177948|1177948	1182286|1182286	2L	+	1181872	1182078	3'utr	CG4896	FlyBase	G1011.1	AGGAACGCAGGCTGAAGTACGGTGAGAGCGATCCTCCTCCACCAAATAGGAGCCGGGAGCGTTTCGAGCAAGAGATAAAGACTTTGCAGTCGCGCCAGAAGGATTCTTTTGGCGCCACTGCAGCCATGCCCATCAGTTCGACCAACGTGGGCAGCCGCCTGATGCAGAAGATGGGCTGGTCGGAGGGCCAGGGACTGGGCAAAAAGA	461	1181956	0.949576558	19	438	1900	0.952198853	1.998259338	0.544933078	0.114967462	0.219885277	461	21	4	498	2L:1181872-1182078	6	CG4896	FBtr0344790|FBtr0077968	1177948|1177948	1182286|1182286	AAGACT	6mer3-8	dme-miR-14-3p
0.01	dme-miR-305-5p	7mer-m8	AGTACAA	2L	118404	118410	-	2L_118404_118410_-	0.643265977	0.643265977	0.643265977	0	CG4822	FBtr0100308|FBtr0100307|FBtr0078158|FBtr0078156|FBtr0078159|FBtr0078157	117329|117329|117329|117329|117329|117329	120032|120032|120032|120032|120032|120032	2L	-	118363	118476	3'utr	CG4822	FlyBase	G6312.1	AAAGGGATCAGTTTGACGAAGAGATTAGCCCAAAACTTTTGGAGGCCAAATGTAGCTGGTGGCTACAGTACAAGCTATTGCTTGTGCGTATGCTAATCCAAATGTGGAGAGATA	77	118437	0.84617316	16	75	432	0.978021978	1.949390007	0.087912088	0.155844156	0.285714286	77	2	0	89	2L:118363-118476	7	CG4822	FBtr0078156|FBtr0078159|FBtr0078158|FBtr0078157|FBtr0100308|FBtr0100307	117329|117329|117329|117329|117329|117329	120032|120032|120032|120032|120032|120032	AGTACAA	7mer-m8	dme-miR-305-5p
0.01	dme-bantam-3p	6mer3-8	TGATCT	2L	118798	118803	-	2L_118798_118803_-	1	1	1	0	CG4822	FBtr0100308|FBtr0100307|FBtr0078158|FBtr0078156|FBtr0078159|FBtr0078157	117329|117329|117329|117329|117329|117329	120032|120032|120032|120032|120032|120032	2L	-	118514	118873	3'utr	CG4822	FlyBase	G6313.1	GGTTTAGACGATTTATCGAGTTCACAATGCATTGCCCTACTCAAAGTTTTGGCCGCCGGGGGGCGCACTGTGATCTGCTCCATCCATACGCCATCTGCCAAGATCTTCGAGATGCTCGATGCAGTCTACGTTCTAGCCGAAGGCCAGTGCGTCTACCAAGGAAAGGGGTCCAACATTGTACCTTTCTTGAAGAACTTTGGGCTTTGTTGTCCAATAACCTACAACCCGGCTGACTTCATTATCGAAGTTGCTTGCCTTGAGTATGGCGGGTCCTATCACGAGCCAATGGTAGAAGCCGTGGGCAACGGCAAAGTTGCGCGATGGAGTCCTCCAGCAGTGGAAGGTGAAACAACAACAACC	356	118798	0.969903548	64	339	2197	0.956416465	1.897627091	0.341404358	0.137640449	0.256658596	356	14	4	395	2L:118514-118873	6	CG4822	FBtr0078156|FBtr0078159|FBtr0078158|FBtr0078157|FBtr0100308|FBtr0100307	117329|117329|117329|117329|117329|117329	120032|120032|120032|120032|120032|120032	TGATCT	6mer3-8	dme-bantam-3p
0.01	dme-miR-277-3p	6mer3-8	TGCATT	2L	118984	118989	-	2L_118984_118989_-	1	1	1	0	CG4822	FBtr0100308|FBtr0100307|FBtr0078158|FBtr0078156|FBtr0078159|FBtr0078157	117329|117329|117329|117329|117329|117329	120032|120032|120032|120032|120032|120032	2L	-	118935	119065	3'utr	CG4822	FlyBase	G6314.1	TTTGGGAATGTTGCGCCTAAAAGACACCCTAAACACCATGGCTCAAAAGCTATCTGGGGGTGAGCGAAAGCGTTTATGCATTGCCCTTGAGCTGGTCAACAACCCACCTGTCATCTTTCTAGATGAACCTA	50	118984	0.748559659	20	49	277	0.984375	1.799340549	0.125	0.26	0.421875	50	1	0	63	2L:118935-119065	6	CG4822	FBtr0078156|FBtr0078159|FBtr0078158|FBtr0078157|FBtr0100308|FBtr0100307	117329|117329|117329|117329|117329|117329	120032|120032|120032|120032|120032|120032	TGCATT	6mer3-8	dme-miR-277-3p
0.01	dme-miR-317-3p	7mer-A1	GTGTTCA	2L	11931	11937	-	2L_11931_11937_-	0.823349562	0.823349562	0.823349562	0	l(2)gl	FBtr0306592|FBtr0078166|FBtr0330655|FBtr0078171|FBtr0078169|FBtr0078167|FBtr0306589|FBtr0078170|FBtr0306590|FBtr0078168|FBtr0306591	11213|11213|11308|11213|11213|11213|11213|11213|11213|11213|11213	17136|19944|17136|17136|15648|15648|17136|17136|17136|15648|17136	2L	-	11908	11974	coding	l(2)gl	FlyBase	G6268.1	TGCACAAGGCCTGCAGAGGAAAACGTTGGAAGAAATAGTGTTCAGCAAGTTAATGGAGTCAACATTT	18	11939	0.955601348	4	18	82	1	1.361727836	0.086956522	0.166666667	0.347826087	18	0	0	23	2L:11908-11974	7	l(2)gl	FBtr0078168|FBtr0306591|FBtr0078169|FBtr0078167|FBtr0306590|FBtr0306589|FBtr0078170|FBtr0330655|FBtr0078171|FBtr0306592|FBtr0078166	11213|11213|11213|11213|11213|11213|11213|11308|11213|11213|11213	15648|17136|15648|15648|17136|17136|17136|17136|17136|17136|19944	GTGTTCA	7mer-A1	dme-miR-317-3p
0.01	dme-miR-980-3p	7mer-m8	GGCAGCT	2L	11982488	11982494	+	2L_11982488_11982494_+	0.658999068	0.658999068	0.658999068	0	CG16965	FBtr0310149	11981630	11984341	2L	+	11982455	11982500	coding	CG16965	FlyBase	G4143.1	AGTGATGCCTTCGACTTTGTGGTGGTCAACAATGGCAGCTCAGCCA	7	11982487	0.96634431	2	7	34	1	0.954242509	0.111111111	0.142857143	0.333333333	7	0	0	9	2L:11982455-11982500	7	CG16965	FBtr0310149	11981630	11984341	GGCAGCT	7mer-m8	dme-miR-980-3p
0.01	dme-miR-988-3p	6mer3-8	ACAAGG	2L	11984883	11984888	-	2L_11984883_11984888_-	1	1	1	0	CG6686	FBtr0089572|FBtr0089573	11984505|11984505	11987945|11987945	2L	-	11984876	11984920	5'utr	CG6686	FlyBase	G10171.1	CTTCCACTTTGGACCGATTACAGACTTTAAGGACAAGGAGACCTT	29	11984893	0.967807585	3	27	153	0.9375	1	0.15625	0.142857143	0.25	28	0	2	30	2L:11984876-11984920	6	CG6686	FBtr0089573|FBtr0089572	11984505|11984505	11987945|11987945	ACAAGG	6mer3-8	dme-miR-988-3p
0.01	dme-miR-308-3p	7mer-m1	TGTGATT	2L	11985976	11985982	-	2L_11985976_11985982_-	0.620202887	0.620202887	0.620202887	0	CG6686	FBtr0089572|FBtr0089573	11984505|11984505	11987945|11987945	2L	-	11985857	11986018	5'utr	CG6686	FlyBase	G10176.1	TGAAATGGAAGGTCAGCCGAAAAAGCGCAAGAACTTTGTGATTGGTGAGAATATGGATGAGGAGCGGGAGCACAGACGCAAGCTCCTGGAGATTAAGACCAAATTAGCCGGCAAGCGTTTGGAAACCTTGGAGGACACCAATCTGCAGCTAGCATCGGACAC	302	11985976	0.765601636	18	295	1655	0.979591837	2.049218023	0.131195335	0.11589404	0.221574344	302	5	2	336	2L:11985857-11986018	7	CG6686	FBtr0089573|FBtr0089572	11984505|11984505	11987945|11987945	TGTGATT	7mer-m1	dme-miR-308-3p
0.01	dme-miR-996-3p,dme-miR-279-3p	8mer-A1	TCTAGTCA	2L	11986167	11986174	-	2L_11986167_11986174_-	0.631136783	0.631136783	0.631136783	0	CG6686	FBtr0089572|FBtr0089573	11984505|11984505	11987945|11987945	2L	-	11986098	11986222	5'utr	CG6686	FlyBase	G10177.1	TCTAACTCTTAAGGATCAAGATGTGCTTAACGAGGAGGAAGGCGACACTCTAGTCAATGTTAACATGGTCGACGAAGAGCGCTATAAGAAGAATGTGGCCAACAAGAAGCAGAATCCGCTCAGTT	52	11986174	0.971986572	12	43	254	0.826086957	1.278753601	0.217391304	0.25	0.434782609	52	10	2	57	2L:11986098-11986222	8	CG6686	FBtr0089573|FBtr0089572	11984505|11984505	11987945|11987945	TCTAGTCA	8mer-A1	dme-miR-996-3p,dme-miR-279-3p
0.01	dme-miR-988-3p	6mer3-8	ACAAGG	2L	11987298	11987303	-	2L_11987298_11987303_-	1	0.999983056	0.999991528	1.20E-05	CG6686	FBtr0089572|FBtr0089573	11984505|11984505	11987945|11987945	2L	-	11987273	11987307	5'utr	CG6686	FlyBase	G10180.1	CGTGACAAGGAGCGGGATTCTGGACGCGATCGTGA	6	11987289	0.891892238	3	6	19	1	0.77815125	0.333333333	0	0	6	0	0	6	2L:11987273-11987307	6	CG6686	FBtr0089573|FBtr0089572	11984505|11984505	11987945|11987945	ACAAGG	6mer3-8	dme-miR-988-3p
0.01	dme-bantam-3p	7mer-A1	GATCTCA	2L	11987828	11987834	-	2L_11987828_11987834_-	0.823349562	0.823349562	0.823349562	0	CG6686	FBtr0089572|FBtr0301171|FBtr0089573	11984505|11987329|11984505	11987945|11987945|11987945	2L	-	11987806	11987895	coding	CG6686	FlyBase	G10181.1	TCATCGCTCGCGATCGTCGGAGCGACCGCGGCGCGTCACAGAGGACGAGGATGTCACACTGGATCTCACCGACGACTCCTCGTCGCGGCA	80	11987836	0.958590581	8	70	336	0.882978723	1.441956838	0.414893617	0.125	0.255319149	80	9	2	83	2L:11987806-11987895	7	CG6686	FBtr0089573|FBtr0089572|FBtr0301171	11984505|11984505|11987329	11987945|11987945|11987945	GATCTCA	7mer-A1	dme-bantam-3p
0.01	dme-miR-263a-5p	6mer2-7	TGCCAT	2L	119891	119896	-	2L_119891_119896_-	1	1	1	0	CG4822	FBtr0100308|FBtr0100307|FBtr0078158|FBtr0100309|FBtr0078156|FBtr0078159|FBtr0078157	117329|117329|117329|119268|117329|117329|117329	120032|120032|120032|120032|120032|120032|120032	2L	-	119852	120001	coding	CG4822	FlyBase	G6318.2	CAACCTCCCAAATCAGCTCCCTTCAATATAGCAGCGACATTAACGCCGATAGCCTCGAGCCCGATCAATCTGAGGACTTTCAAACAGTCCTCGGCCTCAAGTATTTGCCATCCTGGCCAGCGGTAAATTTGCAGTTTTCGGAACTATGTT	334	119896	0.838019264	25	300	2011	0.90616622	1.625826713	0.072386059	0.104790419	0.198391421	334	28	7	338	2L:119852-120001	6	CG4822	FBtr0078156|FBtr0078159|FBtr0078158|FBtr0078157|FBtr0100309|FBtr0100310|FBtr0100308|FBtr0330646|FBtr0100307	117329|117329|117329|117329|119268|119425|117329|119200|117329	120032|120032|120032|120032|120032|120032|120032|120032|120032	TGCCAT	6mer2-7	dme-miR-263a-5p
0.01	dme-miR-980-3p	6mer3-8	GGCAGC	2L	11990324	11990329	+	2L_11990324_11990329_+	1	1	1	0	dgt2	FBtr0342580|FBtr0080285	11990022|11990022	11990776|11990776	2L	+	11990312	11990357	coding	dgt2	FlyBase	G4146.1	GGTCTACCGAGCGGCAGCAGTTTTCCGCCCTTGAATTACACGGATC	20	11990334	0.66647141	3	20	118	1	1.414973348	0.076923077	0.3	0.461538462	20	0	0	26	2L:11990312-11990357	6	dgt2	FBtr0342580|FBtr0080285	11990022|11990022	11990776|11990776	GGCAGC	6mer3-8	dme-miR-980-3p
0.01	dme-miR-184-3p	6mer3-8	TCCGTC	2L	11993385	11993390	+	2L_11993385_11993390_+	1	1	1	0	Ada1-2	FBtr0080287	11992991	11993983	2L	+	11993350	11993404	coding	Ada1-2	FlyBase	G4151.1	ATGCAAATCATTCGTCCGCCAACCACGATCGGTATTCCGTCGGACCAGCAACAGC	12	11993384	0.936637313	3	12	47	1	1.176091259	0.066666667	0.083333333	0.266666667	12	0	0	15	2L:11993350-11993404	6	Ada1-2	FBtr0080287	11992991	11993983	TCCGTC	6mer3-8	dme-miR-184-3p
0.01	dme-miR-184-3p	6mer3-8	TCCGTC	2L	11997296	11997301	+	2L_11997296_11997301_+	1	1	1	0	Ada1-1	FBtr0080289|FBtr0345286	11996902|11996902	11997894|11997894	2L	+	11997259	11997317	coding	Ada1-1	FlyBase	G4160.1	ACATGCAAATCATTCGTCCGCCAACCACGATCGGTATTCCGTCGGACCAGCAACAGCAA	10	11997271	0.939904981	2	10	40	1	1	0.1	0	0	10	0	0	10	2L:11997259-11997317	6	Ada1-1	FBtr0080289|FBtr0345286	11996902|11996902	11997894|11997894	TCCGTC	6mer3-8	dme-miR-184-3p
0.01	dme-miR-275-3p,dme-miR-306-5p	7mer-m8	GTACCTG	2L	12002074	12002080	-	2L_12002074_12002080_-	0.702972348	0.702972348	0.702972348	0	CG6746	FBtr0080313	12001412	12002151	2L	-	12002008	12002106	coding	CG6746	FlyBase	G10187.1	AAGGAGCCGTCGGCGGTCACTAAATTGTACCTGTTTGCGTACAACGCCGGCCAGGTGGTCGGATGGAGCTACATCCTGTGGCAGCTGGTCAACTACTAC	64	12002081	0.873543466	8	63	469	1	1.86923172	0.337837838	0.15625	0.27027027	64	0	0	74	2L:12002008-12002106	7	CG6746	FBtr0080313	12001412	12002151	GTACCTG	7mer-m8	dme-miR-275-3p,dme-miR-306-5p
0.01	dme-miR-282-5p	7mer-A1	GAGGCTA	2L	12018080	12018086	-	2L_12018080_12018086_-	0.823349562	0.823349562	0.823349562	0	CG6734	FBtr0080312	12014691	12020741	2L	-	12018058	12018125	coding	CG6734	FlyBase	G10189.1	ATGGCTGTCTACGCTCTTGTCAGATCTCTACATGCTTTTGAGGCTAATGCAGTGTTACTGGAGCTGCA	24	12018087	0.972214903	8	22	201	0.923076923	1.079181246	0.076923077	0.083333333	0.153846154	24	1	1	24	2L:12018058-12018125	7	CG6734	FBtr0080312	12014691	12020741	GAGGCTA	7mer-A1	dme-miR-282-5p
0.01	dme-bantam-3p	7mer-A1	GATCTCA	2L	12019505	12019511	-	2L_12019505_12019511_-	0.823349562	0.823349562	0.823349562	0	CG6734	FBtr0080312	12014691	12020741	2L	-	12019477	12019529	coding	CG6734	FlyBase	G10192.1	AAGGGCGATGTCCATCTGGATCTCATGTACGCCCATGCAAGCCAGCATGGTAG	47	12019513	0.716058629	8	44	312	0.928571429	1.238882089	0.160714286	0.170212766	0.303571429	47	2	2	52	2L:12019477-12019529	7	CG6734	FBtr0080312	12014691	12020741	GATCTCA	7mer-A1	dme-bantam-3p
0.01	dme-miR-275-3p,dme-miR-306-5p	7mer-m8	GTACCTG	2L	12039034	12039040	-	2L_12039034_12039040_-	0.702972348	0.702972348	0.702972348	0	CG6766	FBtr0080308	12038825	12040581	2L	-	12038959	12039097	coding	CG6766	FlyBase	G10205.1	AGTGGACGTGAAGTTAACCTGCACACCTGTAACGAACAGCGGCACCGCTGTATCCATGTACCTGCTTGAGCCGAAGACGTGCCAGTATATCCTGGTCGTGGAGTCGCCCACAATATGTGATCTCATCCACAACGCCGAT	242	12039041	0.78698264	17	231	1629	0.953405018	2.424881637	0.189964158	0.132231405	0.247311828	242	13	0	266	2L:12038959-12039097	7	CG6766	FBtr0080308	12038825	12040581	GTACCTG	7mer-m8	dme-miR-275-3p,dme-miR-306-5p
0.01	dme-miR-34-5p	6mer2-7	ACTGCC	2L	12040322	12040327	-	2L_12040322_12040327_-	1	1	1	0	CG6766	FBtr0080308	12038825	12040581	2L	-	12040311	12040351	coding	CG6766	FlyBase	G10208.1	ACACGCCGGATAAGGAGAAGTACGACTGCCTGATTCCCACT	33	12040331	0.734129594	3	28	131	0.916666667	1.51851394	0.361111111	0.125	0.222222222	32	3	0	33	2L:12040311-12040351	6	CG6766	FBtr0080308	12038825	12040581	ACTGCC	6mer2-7	dme-miR-34-5p
0.01	dme-miR-11-3p,dme-miR-308-3p	6mer3-8	CTGTGA	2L	12048495	12048500	-	2L_12048495_12048500_-	1	1	1	0	Plzf	FBtr0342594|FBtr0342594|FBtr0080305|FBtr0080305	12047394|12047394|12047394|12047394	12048861|12048861|12048861|12048861	2L	-	12048451	12048526	coding	Plzf	FlyBase	G10214.1	TTTTAGGGAGCTAGCGCAAATTTTGGCTGTGACAGAACTACTGAATCTCTACCAGTTGCAGCCCTTGGGCGAGGCG	54	12048503	0.972556134	8	53	318	0.984375	1.799340549	0.328125	0.166666667	0.296875	54	1	0	63	2L:12048451-12048526	6	Plzf	FBtr0342594|FBtr0342594|FBtr0080305|FBtr0080305	12047394|12047394|12047394|12047394	12048861|12048861|12048861|12048861	CTGTGA	6mer3-8	dme-miR-11-3p,dme-miR-308-3p
0.01	dme-miR-282-5p	7mer-A1	GAGGCTA	2L	12052238	12052244	-	2L_12052238_12052244_-	0.823349562	0.823349562	0.823349562	0	JhI-21	FBtr0089656|FBtr0346427|FBtr0089655|FBtr0305089|FBtr0342608	12052228|12052228|12052228|12052228|12052228	12055296|12055296|12055296|12055296|12055296	2L	-	12052035	12052445	stop_codon	JhI-21	FlyBase	G10217.1	AGCTGCGTGACACTCGTACTGCTGCCCAATTTGGAGGAGCCACAAAATCTGCTCATTGGCATCGGCATAACCCTGGCTGGCATTCCGTTCTACTACGCCTTCATCGCCCGAAAAAAGAAGCCCAAGTGCTACGGCCGATTGTCCAATTCCGTAGTGGAGATTTGCCGGGCCATCTTCAATACCACCATTATCGAATCGAATGAGGCTATTAACTAGGCCTACATATATGTGTGTACCACAACCGTAGAATTTATGCATTTAGTTAAAAAAAAACACTCGTAATTGATATTCGAAAAACGTGAAACTGAAAACTTGTTAAATTTGAAACCGTTTTAAGTGCCGTTTGTATGATATTTTAGCATTGCTCATCACCAAAATTGGCGTCGATTAGAATTTAGT…	1432	12052245	0.979666652	71	1383	9932	0.965075669	2.178191841	0.120488941	0.172486034	0.31024447	1432	50	10	1658	2L:12052035-12052445	7	JhI-21	FBtr0305089|FBtr0342608|FBtr0346427|FBtr0089655|FBtr0089656	12052228|12052228|12052228|12052228|12052228	12055296|12055296|12055296|12055296|12055296	GAGGCTA	7mer-A1	dme-miR-282-5p
0.01	dme-miR-995-3p	6mer2-7	GGTGCT	2L	12052614	12052619	-	2L_12052614_12052619_-	1	1	1	0	JhI-21	FBtr0089656|FBtr0346427|FBtr0089655|FBtr0305089|FBtr0342608	12052228|12052228|12052228|12052228|12052228	12055296|12055296|12055296|12055296|12055296	2L	-	12052561	12052684	coding	JhI-21	FlyBase	G10218.1	TGTCTTATGTCGCTGCTCATGCTGCTCACGGATAACGTGTACCAGTTGATCAACTACTTCAGCTCGGTGCTCTGGCTCTCAGTGGTGGCCAGCATAGCCGGAATGTTGTGGCTCCGGCATAAGA	26	12052616	0.97637064	15	24	155	0.909090909	1.477121255	0.242424242	0.230769231	0.393939394	26	3	0	30	2L:12052561-12052684	6	JhI-21	FBtr0305089|FBtr0342608|FBtr0346427|FBtr0089655|FBtr0089656	12052228|12052228|12052228|12052228|12052228	12055296|12055296|12055296|12055296|12055296	GGTGCT	6mer2-7	dme-miR-995-3p
0.01	dme-miR-970-3p	7mer-m8	TCTTATG	2L	12052676	12052682	-	2L_12052676_12052682_-	0.658999742	0.658999742	0.658999742	0	JhI-21	FBtr0089656|FBtr0346427|FBtr0089655|FBtr0305089|FBtr0342608	12052228|12052228|12052228|12052228|12052228	12055296|12055296|12055296|12055296|12055296	2L	-	12052561	12052684	coding	JhI-21	FlyBase	G10218.1	TGTCTTATGTCGCTGCTCATGCTGCTCACGGATAACGTGTACCAGTTGATCAACTACTTCAGCTCGGTGCTCTGGCTCTCAGTGGTGGCCAGCATAGCCGGAATGTTGTGGCTCCGGCATAAGA	26	12052665	0.97637064	15	24	155	0.909090909	1.477121255	0.242424242	0.230769231	0.393939394	26	3	0	30	2L:12052561-12052684	7	JhI-21	FBtr0305089|FBtr0342608|FBtr0346427|FBtr0089655|FBtr0089656	12052228|12052228|12052228|12052228|12052228	12055296|12055296|12055296|12055296|12055296	TCTTATG	7mer-m8	dme-miR-970-3p
0.01	dme-miR-995-3p	6mer3-8	TGGTGC	2L	12052922	12052927	-	2L_12052922_12052927_-	1	1	1	0	JhI-21	FBtr0089656|FBtr0346427|FBtr0089655|FBtr0305089|FBtr0342608	12052228|12052228|12052228|12052228|12052228	12055296|12055296|12055296|12055296|12055296	2L	-	12052915	12052990	coding	JhI-21	FlyBase	G10220.1	TGCTCAGTTCGCTGGCCGTGGCGGTGACCTTTGGAAACCGAGTGTTCGGACCGCTGGCCTTCATGGTGCCCATTTT	21	12052927	0.792376223	6	21	117	1	1.397940009	0.32	0.19047619	0.32	21	0	0	25	2L:12052915-12052990	6	JhI-21	FBtr0305089|FBtr0342608|FBtr0346427|FBtr0089655|FBtr0089656	12052228|12052228|12052228|12052228|12052228	12055296|12055296|12055296|12055296|12055296	TGGTGC	6mer3-8	dme-miR-995-3p
0.01	dme-miR-34-5p	6mer3-8	CACTGC	2L	12054326	12054331	-	2L_12054326_12054331_-	1	1	1	0	JhI-21	FBtr0089656|FBtr0346427|FBtr0089655|FBtr0305089|FBtr0342608	12052228|12052228|12052228|12052228|12052228	12055296|12055296|12055296|12055296|12055296	2L	-	12054304	12054387	coding	JhI-21	FlyBase	G10225.1	CGCCTACCTGCTGGTGTCCTTTGGACCGCTGGTGGGATTCCTTCGCCTCTGGATCGCACTGCTCATCATCCGGCCAACCACGCA	23	12054345	0.976773318	11	19	138	0.875	0.84509804	0.208333333	0.043478261	0.083333333	23	1	2	21	2L:12054304-12054387	6	JhI-21	FBtr0305089|FBtr0342608|FBtr0346427|FBtr0089655|FBtr0089656	12052228|12052228|12052228|12052228|12052228	12055296|12055296|12055296|12055296|12055296	CACTGC	6mer3-8	dme-miR-34-5p
0.01	dme-miR-275-3p,dme-miR-306-5p	7mer-A1	TACCTGA	2L	12056674	12056680	+	2L_12056674_12056680_+	0.823349562	0.823349562	0.823349562	0	RpL7-like	FBtr0080296|FBtr0346426|FBtr0113037	12056420|12056420|12056420	12057328|12057328|12057328	2L	+	12056631	12056690	3'utr	RpL7-like	FlyBase	G4172.1	GAATCACCACAAATTCCGCCGTGCCGAATCCTTCGTAATGGGCTACCTGAAAGCAGAGCG	11	12056669	0.96530741	4	9	50	0.833333333	1	0.583333333	0.090909091	0.166666667	11	2	0	10	2L:12056631-12056690	7	RpL7-like	FBtr0346426|FBtr0080296|FBtr0113037	12056420|12056420|12056420	12057328|12057328|12057328	TACCTGA	7mer-A1	dme-miR-275-3p,dme-miR-306-5p
0.01	dme-miR-263a-5p	6mer3-8	GTGCCA	2L	12059736	12059741	-	2L_12059736_12059741_-	0.961882945	1	0.980941472	0.02695286	Rab3-GAP	FBtr0080302|FBtr0080301	12058588|12058588	12063156|12063156	2L	-	12059711	12059746	coding	Rab3-GAP	FlyBase	G10228.1	AAGATGTGCCAGCAAGATCTCGAGATGTCTGCGGGT	5	12059740	0.92439939	3	4	27	0.8	0.602059991	0.2	0	0	5	1	0	4	2L:12059711-12059746	6	Rab3-GAP	FBtr0080302|FBtr0080301	12058588|12058588	12063156|12063156	GTGCCA	6mer3-8	dme-miR-263a-5p
0.01	dme-bantam-3p	6mer3-8	TGATCT	2L	12060744	12060749	-	2L_12060744_12060749_-	0.99999598	0.999999139	0.999997559	2.19E-06	Rab3-GAP	FBtr0080302|FBtr0080301	12058588|12058588	12063156|12063156	2L	-	12060709	12060773	coding	Rab3-GAP	FlyBase	G10231.1	TGCTGCTATGGTGCAGACCATTTGTGATCTGGCTGGTGAACACATCCATGACTATGCCTACAATG	18	12060751	0.984194314	6	17	131	0.947368421	1.255272505	0.263157895	0.055555556	0.105263158	18	1	0	18	2L:12060709-12060773	6	Rab3-GAP	FBtr0080302|FBtr0080301	12058588|12058588	12063156|12063156	TGATCT	6mer3-8	dme-bantam-3p
0.01	dme-bantam-3p	7mer-m8	TGATCTC	2L	12061297	12061303	-	2L_12061297_12061303_-	0.661614573	0.661614573	0.661614573	0	Rab3-GAP	FBtr0080302|FBtr0080301	12058588|12058588	12063156|12063156	2L	-	12061277	12061324	coding	Rab3-GAP	FlyBase	G10234.1	CGAGAACTATAAACGCTTGACTGATCTCTACTTGGCCCTAAGTCAAGC	21	12061294	0.980517296	5	21	152	1	1.431363764	0.407407407	0.238095238	0.407407407	21	0	0	27	2L:12061277-12061324	7	Rab3-GAP	FBtr0080302|FBtr0080301	12058588|12058588	12063156|12063156	TGATCTC	7mer-m8	dme-bantam-3p
0.01	dme-miR-317-3p	6mer3-8	TGTGTT	2L	12069	12074	-	2L_12069_12074_-	1	1	1	0	l(2)gl	FBtr0306592|FBtr0078166|FBtr0330655|FBtr0078171|FBtr0078169|FBtr0078167|FBtr0306589|FBtr0078170|FBtr0306590|FBtr0078168|FBtr0306591	11213|11213|11308|11213|11213|11213|11213|11213|11213|11213|11213	17136|19944|17136|17136|15648|15648|17136|17136|17136|15648|17136	2L	-	12044	12174	coding	l(2)gl	FlyBase	G6269.2	TGATGTCTTCTTCTGAACTGCAGCGTATTGCTTTAGCCACGTCCAGAGTCGTGCAACCCACTGGCGTTGTTCCAGTAGAACCATTAGAAAATGAAGAGTCTGTGTTGGAAGAAAATGATGCAGAGAATAAT	37	12075	0.982455004	12	33	232	0.953488372	1.612783857	0.209302326	0.135135135	0.255813953	37	2	0	41	2L:12044-12174	6	l(2)gl	FBtr0078168|FBtr0306591|FBtr0078169|FBtr0078167|FBtr0306590|FBtr0306589|FBtr0078170|FBtr0330655|FBtr0078171|FBtr0306592|FBtr0078166	11213|11213|11213|11213|11213|11213|11213|11308|11213|11213|11213	15648|17136|15648|15648|17136|17136|17136|17136|17136|17136|19944	TGTGTT	6mer3-8	dme-miR-317-3p
0.01	dme-miR-277-3p	7mer-A1	GCATTTA	2L	12094808	12094814	+	2L_12094808_12094814_+	0.823349562	0.823349562	0.823349562	0	Pex19	FBtr0342602|FBtr0080326	12093860|12093860	12095012|12095012	2L	+	12094770	12094831	coding	Pex19	FlyBase	G4180.1	TACCAGAAGCAGATGGAGCTGTACAAGGTGATTGAGGGGCATTTACAGAGCGAGAAGACCGA	77	12094802	0.958044702	4	75	359	0.978494624	1.959041392	0.258064516	0.168831169	0.311827957	77	2	0	91	2L:12094770-12094831	7	Pex19	FBtr0342602|FBtr0080326	12093860|12093860	12095012|12095012	GCATTTA	7mer-A1	dme-miR-277-3p
0.01	dme-bantam-3p	6mer2-7	GATCTC	2L	12105371	12105376	+	2L_12105371_12105376_+	1	1	1	0	Aats-thr	FBtr0080331|FBtr0080332|FBtr0346436|FBtr0080333	12104499|12103893|12103893|12104499	12106762|12106762|12106762|12106762	2L	+	12105346	12105480	coding	Aats-thr	FlyBase	G4195.2	TGTCTACAAGTGCGGTTCTTTGATCGATCTCTGCCGCGGACCTCATGTTCGTCACACCGGCAAGGTGAAGGCCCTGAAGATCACCAAGAACTCCTCTACCTACTGGGAGGGTAAGGCTGACGCTGAGACACTGCA	419	12105377	0.95791888	18	401	2231	0.96	2.181843588	0.307368421	0.128878282	0.231578947	419	17	2	456	2L:12105346-12105480	6	Aats-thr	FBtr0346436|FBtr0080333|FBtr0080331|FBtr0080332	12103893|12104499|12104499|12103893	12106762|12106762|12106762|12106762	GATCTC	6mer2-7	dme-bantam-3p
0.01	dme-miR-7-5p	7mer-A1	TCTTCCA	2L	12105597	12105603	+	2L_12105597_12105603_+	0.823349562	0.823349562	0.823349562	0	Aats-thr	FBtr0080331|FBtr0080332|FBtr0346436|FBtr0080333	12104499|12103893|12103893|12104499	12106762|12106762|12106762|12106762	2L	+	12105570	12105649	coding	Aats-thr	FlyBase	G4196.1	AAATCGGTCGCGAGCAGGAGCTGTTCTTCTTCCATGAACTTTCGCCTGGCTCATGCTTTTTCCAGCCGCGAGGAGCGCAC	12	12105595	0.982168269	7	12	91	1	1.113943352	0.153846154	0.083333333	0.153846154	12	0	0	13	2L:12105570-12105649	7	Aats-thr	FBtr0346436|FBtr0080333|FBtr0080331|FBtr0080332	12103893|12104499|12104499|12103893	12106762|12106762|12106762|12106762	TCTTCCA	7mer-A1	dme-miR-7-5p
0.01	dme-miR-980-3p	6mer3-8	GGCAGC	2L	12105762	12105767	+	2L_12105762_12105767_+	1	1	1	0	Aats-thr	FBtr0080331|FBtr0080332|FBtr0346436|FBtr0080333	12104499|12103893|12103893|12104499	12106762|12106762|12106762|12106762	2L	+	12105692	12105782	coding	Aats-thr	FlyBase	G4197.1	AAGCGTGGTTTCCAAGAAGTCATTTCCCCCAACATCTACAACGCTAAGTTGTGGATGACCTCCGGCCACTGGCAGCACTATGCCGAGAACA	53	12105761	0.894072137	8	50	257	0.95	1.45484486	0.266666667	0.132075472	0.233333333	53	2	1	57	2L:12105692-12105782	6	Aats-thr	FBtr0346436|FBtr0080333|FBtr0080331|FBtr0080332	12103893|12104499|12104499|12103893	12106762|12106762|12106762|12106762	GGCAGC	6mer3-8	dme-miR-980-3p
0.01	dme-miR-33-5p	6mer3-8	CAATGC	2L	12106582	12106587	+	2L_12106582_12106587_+	1	1	1	0	Aats-thr	FBtr0080331|FBtr0080332|FBtr0346436|FBtr0080333	12104499|12103893|12103893|12104499	12106762|12106762|12106762|12106762	2L	+	12106566	12106635	coding	Aats-thr	FlyBase	G4204.1	TGAACAAGAAGATACGCAATGCTCAGTTGGCCCAGTTCAACTTCATTCTGGTGGTGGGCGACAAGGAGCG	11	12106608	0.982553999	5	7	56	0.727272727	0.602059991	0.545454545	0	0	11	2	1	8	2L:12106566-12106635	6	Aats-thr	FBtr0346436|FBtr0080333|FBtr0080331|FBtr0080332	12103893|12104499|12104499|12103893	12106762|12106762|12106762|12106762	CAATGC	6mer3-8	dme-miR-33-5p
0.01	dme-miR-275-3p,dme-miR-306-5p	7mer-m8	GTACCTG	2L	12108632	12108638	-	2L_12108632_12108638_-	0.702972348	0.702972348	0.702972348	0	Rab6	FBtr0346437|FBtr0080361	12108171|12108171	12108799|12108799	2L	-	12108574	12108659	coding	Rab6	FlyBase	G10247.1	TGATTTCCTATCGAAGACCATGTACCTGGAGGATCGCACTGTGCGCCTGCAGCTGTGGGATACGGCGGGACAGGAGCGATTCCGCT	123	12108639	0.962541069	6	117	591	0.943661972	1.826074803	0.225352113	0.130081301	0.246478873	123	7	1	134	2L:12108574-12108659	7	Rab6	FBtr0346437|FBtr0080361	12108171|12108171	12108799|12108799	GTACCTG	7mer-m8	dme-miR-275-3p,dme-miR-306-5p
0.01	dme-miR-980-3p	8mer-A1	GGCAGCTA	2L	12173460	12173467	+	2L_12173460_12173467_+	0.668733828	0.668733828	0.668733828	0	crok	FBtr0080342	12173068	12173603	2L	+	12173439	12173475	coding	crok	FlyBase	G4206.1	CGCTTCTGCCTGATGCGCACTGGCAGCTACAACATCT	11	12173459	0.882801397	2	9	43	0.916666667	1.041392685	0.083333333	0.090909091	0.166666667	11	1	0	11	2L:12173439-12173475	8	crok	FBtr0080342	12173068	12173603	GGCAGCTA	8mer-A1	dme-miR-980-3p
0.01	dme-bantam-3p	6mer2-7	GATCTC	2L	12209227	12209232	+	2L_12209227_12209232_+	1	1	1	0	CG31759	FBtr0290240|FBtr0290239	12208214|12208214	12209910|12209910	2L	+	12209205	12209247	coding	CG31759	FlyBase	G4209.1	TTTCTTTCGGAACTCGCGCTTCGATCTCTTGGATTCTCAAATC	9	12209233	0.981478433	4	9	76	1	1	0.1	0.111111111	0.2	9	0	0	10	2L:12209205-12209247	6	CG31759	FBtr0290240|FBtr0290239	12208214|12208214	12209910|12209910	GATCTC	6mer2-7	dme-bantam-3p
0.01	dme-bantam-3p	6mer3-8	TGATCT	2L	123191	123196	-	2L_123191_123196_-	0.990152714	0.999996578	0.995074646	0.006960688	CG3164	FBtr0100379|FBtr0078154|FBtr0078153|FBtr0078155	123127|123127|123127|123127	128983|128983|130551|130551	2L	-	123003	123230	stop_codon	CG3164	FlyBase	G6328.2	GCTAACTTTACACTCGACATTGTGGCCCTAATTGTGATCTTCGTGGTGCTGCGCATCTCGGCATACCTGTTCTTGCGCTGGAAGCTGAAGACTGTGCGATAAGCATATTACATAATTTTAAATGTTGTTTTGGATTTAATAGCTTTCTATGTACGTACTTTATATTGTAGTTTTCAAAAAAGCGTCTTGGGTTTTGTTCTTAATCATTAATCTTTTACAAATTTCTTT	1462	123198	0.982877676	56	1379	11301	0.945505618	1.720934138	0.297191011	0.181942544	0.328089888	1462	66	31	1683	2L:123003-123230	6	CG3164	FBtr0078153|FBtr0078155|FBtr0100379|FBtr0078154	123127|123127|123127|123127	130551|130551|128983|128983	TGATCT	6mer3-8	dme-bantam-3p
0.01	dme-miR-275-3p,dme-miR-306-5p	8mer-A1	GTACCTGA	2L	12334	12341	-	2L_12334_12341_-	0.674982274	0.674982274	0.674982274	0	l(2)gl	FBtr0306592|FBtr0078166|FBtr0330655|FBtr0078171|FBtr0078169|FBtr0078167|FBtr0306589|FBtr0078170|FBtr0306590|FBtr0078168|FBtr0306591	11213|11213|11308|11213|11213|11213|11213|11213|11213|11213|11213	17136|19944|17136|17136|15648|15648|17136|17136|17136|15648|17136	2L	-	12289	12461	coding	l(2)gl	FlyBase	G6270.1	CATGGCGATGGAGAGGCGGATCCTAATATCAGTGGAAGCTTGGCTGTAAGTCGTGGAGATGTATATAACGAAACAGCATTGATATGTTTAACGAATATGGGCGATATCATGGTTTTATCAGTACCTGAATTAAAAAGACAGCTGAATGCCGCAGCAGTGCGACGGGAAGACAT	93	12347	0.982074815	20	87	638	0.935185185	1.703291378	0.296296296	0.161290323	0.277777778	93	6	1	101	2L:12289-12461	8	l(2)gl	FBtr0078168|FBtr0306591|FBtr0078169|FBtr0078167|FBtr0306590|FBtr0306589|FBtr0078170|FBtr0330655|FBtr0078171|FBtr0306592|FBtr0078166	11213|11213|11213|11213|11213|11213|11213|11308|11213|11213|11213	15648|17136|15648|15648|17136|17136|17136|17136|17136|17136|19944	GTACCTGA	8mer-A1	dme-miR-275-3p,dme-miR-306-5p
0.01	dme-miR-8-3p	6mer3-8	CAGTAT	2L	123389	123394	-	2L_123389_123394_-	1	1	1	0	CG3164	FBtr0100379|FBtr0078154|FBtr0078153|FBtr0078155	123127|123127|123127|123127	128983|128983|130551|130551	2L	-	123370	123627	coding	CG3164	FlyBase	G6329.1	TATTTTCTGCGTTATCTACGTGTCGATCGTGTATTATTTCACTTCACAACCTTGGGAGCTATTCCGCTTTTCCATGTTCTTGTCGGCCTGCCTTCTCATTTCTTTCGTTGCTCAGTCCGTGGGTCTGGTGGTAGGCGCTGCAATGAATGTTCAGAACGGTGTCTTCCTGGCCCCAGTGATGTCCGTGCCCTTCCTTCTGTTCTCCGGCTTCTTTGTCTCCTTTGACGCTATACCAGTATACTTAAGGTGGATCACATA	124	123406	0.806676303	45	111	1103	0.905405405	2.127104798	0.25	0.153225806	0.290540541	124	14	0	134	2L:123370-123627	6	CG3164	FBtr0078153|FBtr0078155|FBtr0100379|FBtr0078154	123127|123127|123127|123127	130551|130551|128983|128983	CAGTAT	6mer3-8	dme-miR-8-3p
0.01	dme-miR-14-3p	6mer2-7	AGACTG	2L	12407430	12407435	-	2L_12407430_12407435_-	1	1	1	0	vir-1	FBtr0080391|FBtr0334761|FBtr0334762|FBtr0080390|FBtr0080389	12407177|12403579|12407177|12403579|12403579	12421704|12421704|12421704|12421704|12421704	2L	-	12407367	12407460	coding	vir-1	FlyBase	G10262.1	AATGGCCATAAGGTTGAGATCAACGAGACTGTGTATGGTGATAGCAACAGCGTCTTTAAGGTCCGCTTGGTGAATGTGCGTCCTTTGGAGAGCG	62	12407427	0.830063272	14	55	364	0.888888889	1.028028724	0.194444444	0.161290323	0.277777778	62	3	5	64	2L:12407367-12407460	6	vir-1	FBtr0080391|FBtr0334761|FBtr0334762|FBtr0080390|FBtr0080389	12407177|12403579|12407177|12403579|12403579	12421704|12421704|12421704|12421704|12421704	AGACTG	6mer2-7	dme-miR-14-3p
0.01	dme-miR-996-3p,dme-miR-279-3p	6mer3-8	TCTAGT	2L	12407637	12407642	-	2L_12407637_12407642_-	1	1	1	0	vir-1	FBtr0080391|FBtr0334761|FBtr0334762|FBtr0080390|FBtr0080389	12407177|12403579|12407177|12403579|12403579	12421704|12421704|12421704|12421704|12421704	2L	-	12407572	12407735	intron-coding	vir-1	FlyBase	G10263.1	GATCTCTTCCGCCGTCTGCGCACCCGTTTGTGGCCTGTAATTGGCAGGGATTCCGGTGAGGAGGGCGCTTCTCCGACTGGCGACTCTGATGATTCTAGTGATGGCAGCGGAGCAGGCTTTCCATTTGGAGTGCGTCCTCTGATTCCGCTGGACTCGAAGAACGC	59	12407643	0.981071871	21	49	359	0.833333333	1.439332694	0.287878788	0.101694915	0.196969697	59	10	1	55	2L:12407572-12407735	6	vir-1	FBtr0080391|FBtr0334761|FBtr0334762|FBtr0080390|FBtr0080389	12407177|12403579|12407177|12403579|12403579	12421704|12421704|12421704|12421704|12421704	TCTAGT	6mer3-8	dme-miR-996-3p,dme-miR-279-3p
0.01	dme-miR-317-3p	7mer-m8	TGTGTTC	2L	12428211	12428217	+	2L_12428211_12428217_+	0.661614037	0.661614037	0.661614037	0	CG6388	FBtr0080367	12428055	12429972	2L	+	12428161	12428238	coding	CG6388	FlyBase	G4211.1	AACGAAAACGTGATACGCGAACGTAATGCGGAGATCGTTTCCGGCGGCAATGTGTTCTACAATCCTGTCCAGGAATTC	10	12428211	0.986342672	4	8	72	0.909090909	1	0.090909091	0.1	0.181818182	10	1	0	10	2L:12428161-12428238	7	CG6388	FBtr0080367	12428055	12429972	TGTGTTC	7mer-m8	dme-miR-317-3p
0.01	dme-miR-283-5p	7mer-m8	TGATATT	2L	124288	124294	-	2L_124288_124294_-	0.620203088	0.620203088	0.620203088	0	CG3164	FBtr0100379|FBtr0078154|FBtr0078153|FBtr0078155	123127|123127|123127|123127	128983|128983|130551|130551	2L	-	124123	124318	coding	CG3164	FlyBase	G6333.1	CGGTTTGCTCAACGGCATGGTCAATGATATTGTGAAGGAGGGCAACGTTAGCTCTGCCTTGGTCACTACCAATGAAAGGGGAGATGCCATGATCGATGTGGAGAAGTCCGTAAACTGCACCACTGCCTTGCTTACGGAGGAGATAACATCACCAGAGCGATATCCAACATCGCAGTTTCACCAGTTCTGGGTGGTT	73	124289	0.822343286	24	70	392	0.977011494	1.929418926	0.137931034	0.150684932	0.287356322	73	2	0	85	2L:124123-124318	7	CG3164	FBtr0078153|FBtr0078155|FBtr0100379|FBtr0078154	123127|123127|123127|123127	130551|130551|128983|128983	TGATATT	7mer-m8	dme-miR-283-5p
0.01	dme-miR-184-3p	6mer3-8	TCCGTC	2L	12435204	12435209	+	2L_12435204_12435209_+	1	1	1	0	Elf	FBtr0344859|FBtr0333089|FBtr0080369	12434995|12434995|12434995	12439564|12439564|12439564	2L	+	12435079	12435233	coding	Elf	FlyBase	G4221.1	GTTACAACAGCGTTGTGAATGTAGCTGAGGAGGCGGCGGCAGTAGTGGTTGCAGCGGCTGCGGCCGAGGAGACGGCGGATCCGGGTCCCGCCTCCGGTTCAGCCACGCCAGCCACCACACCCGATTCCGTCGGCAGCGGGGGATCCACAGCGGGA	369	12435203	0.916167522	11	366	903	0.990196078	2.12926011	0.487745098	0.08401084	0.171568627	369	2	2	404	2L:12435079-12435233	6	Elf	FBtr0080369|FBtr0333089|FBtr0344859	12434995|12434995|12434995	12439564|12439564|12439564	TCCGTC	6mer3-8	dme-miR-184-3p
0.01	dme-miR-317-3p	8mer-A1	TGTGTTCA	2L	12437979	12437986	+	2L_12437979_12437986_+	0.631135192	0.631135192	0.631135192	0	Elf	FBtr0344859|FBtr0333090|FBtr0333089|FBtr0080369	12434995|12436922|12434995|12434995	12439564|12439564|12439564|12439564	2L	+	12437896	12437995	coding	Elf	FlyBase	G4224.1	GAGGGCGAGGCCACGCCGAAGGTGTCCAAGAAGAAGGTGGTTAAGGTGGAGGAAAATAGGAGCAAGCGTGAGCACGTGAATGTTGTGTTCATTGGCCATG	20	12437978	0.97500983	10	20	118	1	1.322219295	0.619047619	0.05	0.095238095	20	0	0	21	2L:12437896-12437995	8	Elf	FBtr0080369|FBtr0333089|FBtr0333090|FBtr0344859	12434995|12434995|12436922|12434995	12439564|12439564|12439564|12439564	TGTGTTCA	8mer-A1	dme-miR-317-3p
0.01	dme-miR-277-3p	6mer2-7	GCATTT	2L	12438277	12438282	+	2L_12438277_12438282_+	1	1	1	0	Elf	FBtr0344859|FBtr0333090|FBtr0333089|FBtr0080369	12434995|12436922|12434995|12434995	12439564|12439564|12439564|12439564	2L	+	12438270	12438307	coding	Elf	FlyBase	G4226.1	ACCGAAAGCATTTCACTATCCTCGACGCACCCGGTCAC	29	12438288	0.664419751	4	27	100	0.947368421	1.556302501	0.026315789	0.206896552	0.394736842	29	2	0	36	2L:12438270-12438307	6	Elf	FBtr0080369|FBtr0333089|FBtr0333090|FBtr0344859	12434995|12434995|12436922|12434995	12439564|12439564|12439564|12439564	GCATTT	6mer2-7	dme-miR-277-3p
0.01	dme-miR-7-5p	6mer3-8	GTCTTC	2L	12453189	12453194	-	2L_12453189_12453194_-	1	1	1	0	CG5418	FBtr0080382	12452059	12453230	2L	-	12453177	12453204	coding	CG5418	FlyBase	G10279.1	GCGCTTAGTGGTCTTCGACTGCGACATT	14	12453191	0.645499385	4	5	96	0.357142857	0.698970004	0.785714286	0	0	14	9	0	5	2L:12453177-12453204	6	CG5418	FBtr0080382	12452059	12453230	GTCTTC	6mer3-8	dme-miR-7-5p
0.01	dme-miR-275-3p,dme-miR-306-5p	6mer2-7	TACCTG	2L	124754	124759	-	2L_124754_124759_-	1	1	1	0	CG3164	FBtr0100379|FBtr0078154|FBtr0078153|FBtr0078155	123127|123127|123127|123127	128983|128983|130551|130551	2L	-	124321	124832	coding	CG3164	FlyBase	G6333.2	CGATTGCCCTTGAACTGGTCAGCAATCCTCCCATAATGTTCTTTGACGAACCCACATCCGGCCTGGACAGCTCTACCTGTTTTCAGTGCATTCATCTGCTAAAAATGCTAGCTGCTGGCGGACGCACAGTCATATGCACCATCCATCAACCGTCCGCTCGTCTCTTCGAGATGTTCGACCAGCTGTACACTCTCGCAGATGGACAGTGCGTTTATCAAGGCAGTACAAAGCAACTGGTGCCCTTCTTGTCTACGCTAAACCTGGAGTGCCCCAGTTACCACAATCCGGCAAGCTACGTGATTGAGGTGTCCTGCGGGGAGCACGGAGATCATACGCGCAAACTGGTCGATGCTATTGACAACGGCAAGCGGGACGTTCGTTCATCAGCAGACTATGCCG…	365	124770	0.947961481	76	344	1755	0.945578231	2.319106059	0.163265306	0.183561644	0.324263039	365	23	1	417	2L:124321-124832	6	CG3164	FBtr0078153|FBtr0078155|FBtr0100379|FBtr0078154	123127|123127|123127|123127	130551|130551|128983|128983	TACCTG	6mer2-7	dme-miR-275-3p,dme-miR-306-5p
0.01	dme-miR-184-3p	7mer-A1	CCGTCCA	2L	125147	125153	-	2L_125147_125153_-	0.823349562	0.823349562	0.823349562	0	CG3164	FBtr0100379|FBtr0078154|FBtr0078153|FBtr0078155	123127|123127|123127|123127	128983|128983|130551|130551	2L	-	125082	125207	coding	CG3164	FlyBase	G6335.1	TTCGCAAGCTTTCTGCCTACATCATGCAGGACAATCAGCTTCACGGAAACCTTACCGTCCAGGAAGCAATGACTGTGGCAACGAATCTGAAGCTCAGCAAGAAGTTTTCGAAGCCCGAGAAGCATT	1012	125155	0.891993609	16	991	2844	0.979332273	2.187520721	0.204292528	0.194664032	0.352146264	1012	19	7	1232	2L:125082-125207	7	CG3164	FBtr0078153|FBtr0078155|FBtr0100379|FBtr0078154	123127|123127|123127|123127	130551|130551|128983|128983	CCGTCCA	7mer-A1	dme-miR-184-3p
0.01	dme-miR-995-3p	6mer2-7	GGTGCT	2L	126148	126153	-	2L_126148_126153_-	1	1	1	0	CG3164	FBtr0100379|FBtr0078154|FBtr0078153|FBtr0078155	123127|123127|123127|123127	128983|128983|130551|130551	2L	-	126128	126189	coding	CG3164	FlyBase	G6337.1	CGGTCTGGAGAACTCACCGCCATAATGGGACCATCGGGTGCTGGCAAGAGTACGCTGCTCAA	15	126149	0.900502073	7	13	54	0.882352941	0.875061263	0.176470588	0.133333333	0.235294118	15	1	1	15	2L:126128-126189	6	CG3164	FBtr0078153|FBtr0078155|FBtr0100379|FBtr0078154	123127|123127|123127|123127	130551|130551|128983|128983	GGTGCT	6mer2-7	dme-miR-995-3p
0.01	dme-miR-8-3p	7mer-m8	CAGTATT	2L	12690676	12690682	-	2L_12690676_12690682_-	0.661615423	0.661615423	0.661615423	0	CG5525	FBtr0080411	12690536	12692822	2L	-	12690655	12690774	coding	CG5525	FlyBase	G10309.1	CACGCTCAGGGTGAGAAGAACGCCGGTATTAATGTGCGCAAGGGCGCCATCACAGACATTTTCGCGGAGAACGTTGTGCAGCCGCTGCTGGTCAGTATTTCGTCGATCACCCTGGCCACG	34	12690683	0.974442164	12	28	230	0.833333333	1.176091259	0.222222222	0.058823529	0.111111111	34	5	1	30	2L:12690655-12690774	7	CG5525	FBtr0080411	12690536	12692822	CAGTATT	7mer-m8	dme-miR-8-3p
0.01	dme-miR-2b-2-5p	6mer2-7	TGAAGA	2L	12691098	12691103	-	2L_12691098_12691103_-	1	1	1	0	CG5525	FBtr0080411	12690536	12692822	2L	-	12691087	12691153	coding	CG5525	FlyBase	G10311.1	TTCCAGTGCCGATCTGGTCGAGGAGGTGGCCAGTGGTACCAACAAGTTTGTGAAGATCACCGGCATT	18	12691106	0.739690994	7	17	83	0.916666667	0.865301426	0.041666667	0.222222222	0.416666667	18	0	2	22	2L:12691087-12691153	6	CG5525	FBtr0080411	12690536	12692822	TGAAGA	6mer2-7	dme-miR-2b-2-5p
0.01	dme-miR-263a-5p	6mer2-7	TGCCAT	2L	12691465	12691470	-	2L_12691465_12691470_-	0.91976252	0.852591132	0.886176826	0.047497352	CG5525	FBtr0080411	12690536	12692822	2L	-	12691425	12691492	coding	CG5525	FlyBase	G10313.1	ATGTGATTGTATCGGATTACGCTGCCATGGATCGTGTGCTCAAGGAGGAGCGTTCATACATCCTGAAC	32	12691457	0.711374434	10	29	181	0.948717949	1.568201724	0.307692308	0.1875	0.333333333	32	2	0	37	2L:12691425-12691492	6	CG5525	FBtr0080411	12690536	12692822	TGCCAT	6mer2-7	dme-miR-263a-5p
0.01	dme-bantam-3p	7mer-A1	GATCTCA	2L	12691729	12691735	-	2L_12691729_12691735_-	0.823349562	0.823349562	0.823349562	0	CG5525	FBtr0080411	12690536	12692822	2L	-	12691566	12691851	coding	CG5525	FlyBase	G10314.1	AGAGCGCCTCCACCTCGTTGAACTCCAAGGTGGTGTCGCAGCAGAGCAGCCTGCTGGCCCCCATTGCCGTGGATGCCGTGCTGAAGGTTACGGATCCCGGCAAGGAAACCTCTGTGGATCTCAAGAACATCAAGGTCATCTCCAGCCTGGGTGGCACTGTTGAGGACACCGAGCTGGTCGATGGATTGGTCTTCACCTGCCGCTCTGCCGGATCCAACGCTCCCAAGCGCATTGAGAAGGCCAAGATCGGTCTTATCCAGTTCTGCATTTCGGCCCCCAAGACCGA	2050	12691739	0.957629121	43	2017	10156	0.983225806	2.404833717	0.174193548	0.118536585	0.222795699	2050	31	8	2286	2L:12691566-12691851	7	CG5525	FBtr0080411	12690536	12692822	GATCTCA	7mer-A1	dme-bantam-3p
0.01	dme-miR-11-3p,dme-miR-308-3p	6mer3-8	CTGTGA	2L	12697527	12697532	+	2L_12697527_12697532_+	1	1	1	0	PICK1	FBtr0080395|FBtr0080395|FBtr0340542|FBtr0340542|FBtr0080396|FBtr0080396|FBtr0340543|FBtr0340543|FBtr0340544|FBtr0340544	12695114|12695114|12696269|12696269|12696269|12696269|12695114|12695114|12696269|12696269	12698821|12698821|12698821|12698821|12698821|12698821|12698821|12698821|12698821|12698821	2L	+	12697506	12697555	coding	PICK1	FlyBase	G4241.1	AATCAGGAGATGAACTGTTGGCTGTGAATTCGGTGAGCGTGAAGGGCAAG	51	12697524	0.722764791	7	51	392	1	1.770852012	0.305084746	0.156862745	0.271186441	51	0	0	59	2L:12697506-12697555	6	PICK1	FBtr0080395|FBtr0080395|FBtr0340542|FBtr0340542|FBtr0080396|FBtr0080396|FBtr0340543|FBtr0340543|FBtr0340544|FBtr0340544	12695114|12695114|12696269|12696269|12696269|12696269|12695114|12695114|12696269|12696269	12698821|12698821|12698821|12698821|12698821|12698821|12698821|12698821|12698821|12698821	CTGTGA	6mer3-8	dme-miR-11-3p,dme-miR-308-3p
0.01	dme-miR-995-3p	8mer-A1	TGGTGCTA	2L	12703209	12703216	-	2L_12703209_12703216_-	0.625362449	0.625362449	0.625362449	0	CG5776	FBtr0329925|FBtr0080407	12701888|12701888	12704400|12704400	2L	-	12703194	12703231	coding	CG5776	FlyBase	G10326.1	AACGGAACAGAAACTTGGTGCTATATTTGAGCGTGCCT	12	12703217	0.974860628	4	12	77	1	1.113943352	0.461538462	0.083333333	0.153846154	12	0	0	13	2L:12703194-12703231	8	CG5776	FBtr0329925|FBtr0080407	12701888|12701888	12704400|12704400	TGGTGCTA	8mer-A1	dme-miR-995-3p
0.01	dme-bantam-3p	6mer2-7	GATCTC	2L	12703888	12703893	-	2L_12703888_12703893_-	1	1	1	0	CG5776	FBtr0329925|FBtr0080407	12701888|12701888	12704400|12704400	2L	-	12703869	12703909	coding	CG5776	FlyBase	G10328.1	GAGGAAAGCTACTCAAGATCTCTGCCTTGCATCCCAGTCGC	22	12703887	0.708069944	2	21	131	0.96	1.079181246	0.32	0.090909091	0.2	22	0	1	24	2L:12703869-12703909	6	CG5776	FBtr0329925|FBtr0080407	12701888|12701888	12704400|12704400	GATCTC	6mer2-7	dme-bantam-3p
0.01	dme-miR-308-3p	7mer-m1	TGTGATT	2L	12705772	12705778	+	2L_12705772_12705778_+	0.620202887	0.620202887	0.620202887	0	spict	FBtr0080397|FBtr0329924	12704790|12704790	12706447|12706471	2L	+	12705735	12705790	coding	spict	FlyBase	G4244.1	TCGGCTGCTTTCTGTGCATACTGGGATCCACCATCATTGTGATTCACTCGCCCAAA	34	12705771	0.986709629	6	31	267	0.914285714	1.204119983	0.142857143	0.029411765	0.057142857	34	2	1	32	2L:12705735-12705790	7	spict	FBtr0080397|FBtr0329924	12704790|12704790	12706447|12706471	TGTGATT	7mer-m1	dme-miR-308-3p
0.01	dme-miR-11-3p	8mer-m1	CTGTGATG	2L	12705969	12705976	+	2L_12705969_12705976_+	0.542328005	0.542328005	0.542328005	0	spict	FBtr0080397|FBtr0329924	12704790|12704790	12706447|12706471	2L	+	12705937	12706021	coding	spict	FlyBase	G4245.1	TATCTTCTTGTGCTCCGGCATCGGATCTCTGACTGTGATGTCCTGCAAGGCATTGGGCCTAGCCATACGGCAGACGCTGAATAAC	53	12705966	0.985740756	11	49	397	0.931034483	1.73239376	0.224137931	0.094339623	0.172413793	53	4	0	54	2L:12705937-12706021	8	spict	FBtr0080397|FBtr0329924	12704790|12704790	12706447|12706471	CTGTGATG	8mer-m1	dme-miR-11-3p
0.01	dme-miR-276a-3p	6mer2-7	GTTCCT	2L	12706276	12706281	+	2L_12706276_12706281_+	0.999999337	0.999999996	0.999999666	4.95E-07	spict	FBtr0080397|FBtr0329924	12704790|12704790	12706447|12706471	2L	+	12706172	12706302	coding	spict	FlyBase	G4247.1	CTGGTGATAGCTGCGTCTGCCATCCTCTTCAAGGAGTTCACCCACATGCGGTTCGATGATATTCTCGGCGATGTGTGCGGCTTCCTGATCGTTATCACAGCTGTGTTCCTGCTCAACGCGTTCAGAGATAT	24	12706279	0.938540214	12	21	175	0.875	1.447158031	0.25	0.25	0.4375	24	4	0	28	2L:12706172-12706302	6	spict	FBtr0080397|FBtr0329924	12704790|12704790	12706447|12706471	GTTCCT	6mer2-7	dme-miR-276a-3p
0.01	dme-miR-277-3p	8mer-A1	TGCATTTA	2L	12707956	12707963	+	2L_12707956_12707963_+	0.625363359	0.625363359	0.625363359	0	CG6180	FBtr0080398	12707769	12708544	2L	+	12707916	12707994	coding	CG6180	FlyBase	G4253.1	TTAGCAATTCTATCCTAACCAAGGAACCGAAACCAATCTTTGCATTTATCGCATCTCAGCGGCAGTATTCTTGCGAAAA	100	12707955	0.985928503	8	96	797	0.950819672	1.763427994	0.180327869	0.17	0.319672131	100	5	1	116	2L:12707916-12707994	8	CG6180	FBtr0080398	12707769	12708544	TGCATTTA	8mer-A1	dme-miR-277-3p
0.01	dme-bantam-3p	6mer3-8	TGATCT	2L	12708351	12708356	+	2L_12708351_12708356_+	1	1	1	0	CG6180	FBtr0080398	12707769	12708544	2L	+	12708318	12708431	coding	CG6180	FlyBase	G4256.1	CACCAGACACCGGACTCCATCGTTACGTTTTCCTGATCTACGAGCAGCGGTGCAAGCTCACATTCGACGAGAAGCGACTGCCCAATAACAGCGGAGATGGACGCGGTGGCTTCA	61	12708351	0.978712579	11	56	390	0.945205479	1.236789099	0.328767123	0.163934426	0.301369863	61	1	3	69	2L:12708318-12708431	6	CG6180	FBtr0080398	12707769	12708544	TGATCT	6mer3-8	dme-bantam-3p
0.01	dme-miR-305-5p	8mer-A1	AGTACAAA	2L	12710015	12710022	-	2L_12710015_12710022_-	0.605652665	0.605652665	0.605652665	0	CG5787	FBtr0332410|FBtr0080405	12709251|12709251	12712306|12712306	2L	-	12710000	12710051	coding	CG5787	FlyBase	G10337.1	TGACCTTCTTCGAACAAACCTTCAATTACAGTACAAACCAGGACGCCACCGA	11	12710025	0.978439961	2	4	31	0.461538462	0.77815125	0	0.181818182	0.307692308	11	7	0	6	2L:12710000-12710051	8	CG5787	FBtr0332410|FBtr0080405	12709251|12709251	12712306|12712306	AGTACAAA	8mer-A1	dme-miR-305-5p
0.01	dme-miR-8-3p	6mer3-8	CAGTAT	2L	12710708	12710713	-	2L_12710708_12710713_-	1	1	1	0	CG5787	FBtr0332410|FBtr0080405	12709251|12709251	12712306|12712306	2L	-	12710691	12710781	coding	CG5787	FlyBase	G10341.2	AGACCGCCAACCTGCGTCCGGGCAATGCGACTGGAGTACAGAAAAAGCTGCCCGTTGCAGCACCAAATCAGTATAAAGTCAATAACGTAAC	22	12710714	0.93261815	5	21	75	0.958333333	1.361727836	0.291666667	0.090909091	0.166666667	22	1	0	23	2L:12710691-12710781	6	CG5787	FBtr0332410|FBtr0080405	12709251|12709251	12712306|12712306	CAGTAT	6mer3-8	dme-miR-8-3p
0.01	dme-miR-980-3p	6mer3-8	GGCAGC	2L	12711335	12711340	-	2L_12711335_12711340_-	1	1	1	0	CG5787	FBtr0332410|FBtr0080405	12709251|12709251	12712306|12712306	2L	-	12711317	12711366	coding	CG5787	FlyBase	G10343.1	TTAACCCGAACTCTGGTGGCAACTTTGGCAGCAATAATTCCGGAGGCGGC	30	12711341	0.738904567	6	29	167	0.970588235	1.51851394	0.264705882	0.133333333	0.235294118	30	1	0	33	2L:12711317-12711366	6	CG5787	FBtr0332410|FBtr0080405	12709251|12709251	12712306|12712306	GGCAGC	6mer3-8	dme-miR-980-3p
0.01	dme-miR-308-3p	7mer-m1	TGTGATT	2L	12714004	12714010	-	2L_12714004_12714010_-	0.620202887	0.620202887	0.620202887	0	Pih1D1	FBtr0089908	12713338	12721721	2L	-	12713966	12714030	coding	Pih1D1	FlyBase	G10350.1	AAGAACTTCTTTATGCAAATTGTGATTGAGGCGATGAGCGAAAAGTATAATGTGCAGCTCAACAT	140	12714004	0.976276693	6	137	876	0.976744186	1.924279286	0.063953488	0.157142857	0.313953488	140	3	1	168	2L:12713966-12714030	7	Pih1D1	FBtr0089908	12713338	12721721	TGTGATT	7mer-m1	dme-miR-308-3p
0.01	dme-miR-317-3p	7mer-A1	GTGTTCA	2L	12717027	12717033	-	2L_12717027_12717033_-	0.823349562	0.823349562	0.823349562	0	Pih1D1	FBtr0301163	12714485	12721721	2L	-	12717003	12717060	coding	Pih1D1	FlyBase	G10355.1	AAGGACCAAATCACCAGATCAACTATCGTGTTCAGATGCCAAACAATGATCATTCCCA	14	12717036	0.986002619	5	11	92	0.8125	0.812913357	0.125	0.142857143	0.25	14	2	1	13	2L:12717003-12717060	7	Pih1D1	FBtr0301163	12714485	12721721	GTGTTCA	7mer-A1	dme-miR-317-3p
0.01	dme-bantam-3p	6mer3-8	TGATCT	2L	12722659	12722664	+	2L_12722659_12722664_+	1	1	1	0	MRP	FBtr0090015|FBtr0090023|FBtr0090014|FBtr0090019|FBtr0090018|FBtr0090027|FBtr0090020|FBtr0090024|FBtr0090021|FBtr0090028|FBtr0090026|FBtr0090017|FBtr0090016|FBtr0090013|FBtr0090029|FBtr0090022|FBtr0090025	12722429|12722429|12722429|12722429|12722429|12722429|12722429|12722429|12722429|12722429|12722429|12722429|12722429|12722429|12722429|12722429|12722429	12744171|12744171|12744171|12744171|12744171|12744171|12744171|12744171|12744171|12744171|12744171|12744171|12744171|12744171|12744171|12744171|12744171	2L	+	12722631	12722687	coding	MRP	FlyBase	G4260.1	ACACCCTGCGCCTTCTACTGGGCGTTCGTGATCTTTGACTTTTACTACCTGAAGGCG	55	12722663	0.637524037	8	46	475	0.857142857	0.875061263	0.2	0.2	0.371428571	55	3	7	60	2L:12722631-12722687	6	MRP	FBtr0090021|FBtr0090029|FBtr0090020|FBtr0090025|FBtr0090018|FBtr0090019|FBtr0090026|FBtr0090023|FBtr0090015|FBtr0090016|FBtr0090022|FBtr0090024|FBtr0090013|FBtr0090017|FBtr0090014|FBtr0090028|FBtr0090027	12722429|12722429|12722429|12722429|12722429|12722429|12722429|12722429|12722429|12722429|12722429|12722429|12722429|12722429|12722429|12722429|12722429	12744171|12744171|12744171|12744171|12744171|12744171|12744171|12744171|12744171|12744171|12744171|12744171|12744171|12744171|12744171|12744171|12744171	TGATCT	6mer3-8	dme-bantam-3p
0.01	dme-miR-11-3p,dme-miR-308-3p	7mer-A1	TGTGATA	2L	12726448	12726454	+	2L_12726448_12726454_+	0.782911824	0.782911824	0.782911824	0	MRP	FBtr0090015|FBtr0090015|FBtr0090023|FBtr0090023|FBtr0090014|FBtr0090014|FBtr0090019|FBtr0090019|FBtr0090018|FBtr0090018|FBtr0090027|FBtr0090027|FBtr0090020|FBtr0090020|FBtr0090024|FBtr0090024|FBtr0090021|FBtr0090021|FBtr0090028|FBtr0090028|FBtr0090026|FBtr0090026|FBtr0090017|FBtr0090017|FBtr0090016|FBtr0090016|FBtr0090013|FBtr0090013|FBtr0090029|FBtr0090029|FBtr0090022|FBtr0090022|FBtr0090025|FBt…	12722429|12722429|12722429|12722429|12722429|12722429|12722429|12722429|12722429|12722429|12722429|12722429|12722429|12722429|12722429|12722429|12722429|12722429|12722429|12722429|12722429|12722429|12722429|12722429|12722429|12722429|12722429|12722429|12722429|12722429|12722429|12722429|12722429|12722429	12744171|12744171|12744171|12744171|12744171|12744171|12744171|12744171|12744171|12744171|12744171|12744171|12744171|12744171|12744171|12744171|12744171|12744171|12744171|12744171|12744171|12744171|12744171|12744171|12744171|12744171|12744171|12744171|12744171|12744171|12744171|12744171|12744171|12744171	2L	+	12726408	12726466	coding	MRP	FlyBase	G4264.1	CCCATGGTGTGACTTTCCTGCCCCAGGTGGACAGCATCTATGTGATAAAGATGGGCGAG	20	12726446	0.966329058	8	18	103	0.92	1.361727836	0.56	0.25	0.4	20	2	0	23	2L:12726408-12726466	7	MRP	FBtr0090021|FBtr0090021|FBtr0090029|FBtr0090029|FBtr0090020|FBtr0090020|FBtr0090025|FBtr0090025|FBtr0090018|FBtr0090018|FBtr0090019|FBtr0090019|FBtr0090026|FBtr0090026|FBtr0090023|FBtr0090023|FBtr0090015|FBtr0090015|FBtr0090016|FBtr0090016|FBtr0090022|FBtr0090022|FBtr0090024|FBtr0090024|FBtr0090013|FBtr0090013|FBtr0090017|FBtr0090017|FBtr0090014|FBtr0090014|FBtr0090028|FBtr0090028|FBtr0090027|FBt…	12722429|12722429|12722429|12722429|12722429|12722429|12722429|12722429|12722429|12722429|12722429|12722429|12722429|12722429|12722429|12722429|12722429|12722429|12722429|12722429|12722429|12722429|12722429|12722429|12722429|12722429|12722429|12722429|12722429|12722429|12722429|12722429|12722429|12722429	12744171|12744171|12744171|12744171|12744171|12744171|12744171|12744171|12744171|12744171|12744171|12744171|12744171|12744171|12744171|12744171|12744171|12744171|12744171|12744171|12744171|12744171|12744171|12744171|12744171|12744171|12744171|12744171|12744171|12744171|12744171|12744171|12744171|12744171	TGTGATA	7mer-A1	dme-miR-11-3p,dme-miR-308-3p
0.01	dme-miR-995-3p	7mer-m8	TGGTGCT	2L	12819711	12819717	-	2L_12819711_12819717_-	0.620201418	0.620202617	0.620202018	8.49E-07	kek1	FBtr0346702|FBtr0332210	12819016|12819016	12821660|12821660	2L	-	12819506	12819755	coding	kek1	FlyBase	G10366.1	GGCTGCGATTCCCTGTATCCTTCGGGTCTGTGGGAACATGGTGCTCCAGTGGGCACCACATCCGCGGATGACCTCTTCATGAAGCGCTACACCGACAAGACGCCCATCATAGACTCCACACAGCTGTACGACCTTCATGAGCGAACGGCGGCCACGGATTATTTTAGCAAGACATTCCCGAGATCTCACCTCCAGCAGGGCATGATGACGGGTGGCGGTGGAGGAACCTCGACGGCGTCGACGGTAACCA	72	12819727	0.958156031	17	66	321	0.917647059	1.892094603	0.141176471	0.166666667	0.294117647	72	7	0	78	2L:12819506-12819755	7	kek1	FBtr0346702|FBtr0332210	12819016|12819016	12821660|12821660	TGGTGCT	7mer-m8	dme-miR-995-3p
0.01	dme-bantam-3p	8mer-A1	TGATCTCA	2L	12819860	12819867	-	2L_12819860_12819867_-	0.631135722	0.631135722	0.631135722	0	kek1	FBtr0346702|FBtr0332210	12819016|12819016	12821660|12821660	2L	-	12819770	12819977	coding	kek1	FlyBase	G10367.1	ACAGATCTTCCGTACTCTACGCAGGGCTATGACAACAACGGAAGTGTCCTGTCCACTGCCTCCTGTTTCATCTCGCCCAGTGGATCCACCGGAAACGGTGGCAACAATCCTGATCTCATTAATGATACCAAACGTTTTGGGAGCGACGAGTTTGCGGATCTGAAGATACCACCCATCAGTGGTGTTGGAGTCGGCGGCAGTGGGGAGT	137	12819858	0.971886613	28	125	739	0.905325444	1.105510185	0.142011834	0.189781022	0.343195266	137	5	11	153	2L:12819770-12819977	8	kek1	FBtr0346702|FBtr0332210	12819016|12819016	12821660|12821660	TGATCTCA	8mer-A1	dme-bantam-3p
0.01	dme-miR-277-3p	6mer2-7	GCATTT	2L	12820944	12820949	-	2L_12820944_12820949_-	1	1	1	0	kek1	FBtr0346702|FBtr0332210	12819016|12819016	12821660|12821660	2L	-	12820932	12820993	coding	kek1	FlyBase	G10371.1	AATTGGATCTGTCGCATTGCGATATTCAGACCATTTCCGCCCAGGCATTTGGTGGCCTCCAA	106	12820959	0.730941287	4	103	517	0.976377953	2.093421685	0.015748031	0.179245283	0.31496063	106	3	0	124	2L:12820932-12820993	6	kek1	FBtr0346702|FBtr0332210	12819016|12819016	12821660|12821660	GCATTT	6mer2-7	dme-miR-277-3p
0.01	dme-miR-33-5p	7mer-A1	AATGCAA	2L	128962	128968	-	2L_128962_128968_-	0.782911824	0.782911824	0.782911824	0	CG3164	FBtr0100379|FBtr0078154	123127|123127	128983|128983	2L	-	128814	129009	lincRNA_intron-lincRNA_exon	CG3164	FlyBase	G6341.1	TAACCCCTGGTTGATTGATTGACAAGATGACTAAGAACGATAATGCAAATCTGTTGAACGACAACAGACTGGGCACAGCCGGAGCGGGTCAGTTGAAAGCTCAAATAGTACCCGCCCAGCCAAAGACGCTCCAGCACCTCCCCAAGCGACCAGCGGTGGACCTGGCCTTTCACAACCTGACGTACCGCGTCAAGGA	78	128969	0.953863015	17	74	324	0.97979798	1.986771734	0.141414141	0.217948718	0.383838384	78	2	0	97	2L:128814-129009	7	CG3164	FBtr0100379|FBtr0078154	123127|123127	128983|128983	AATGCAA	7mer-A1	dme-miR-33-5p
0.01	dme-miR-995-3p	6mer3-8	TGGTGC	2L	12976504	12976509	+	2L_12976504_12976509_+	1	1	1	0	Vha68-2	FBtr0080418|FBtr0336614|FBtr0080419|FBtr0080420|FBtr0305551|FBtr0336613	12975635|12975635|12975635|12975635|12975635|12975635	12978069|12978069|12978069|12978069|12978069|12978069	2L	+	12976430	12976563	coding	Vha68-2	FlyBase	G4274.1	CGTGGCCAGCTGGGAGTTCAACCCCCTGAACGTCAAGGTCGGCTCCCACATCACCGGAGGTGACCTGTACGGTCTGGTGCATGAGAACACTCTGGTCAAGCACAAGATGATTGTGAACCCCCGCGCCAAGGGAA	45	12976511	0.935272269	11	44	170	0.982142857	1.740362689	0.160714286	0.2	0.357142857	45	1	0	55	2L:12976430-12976563	6	Vha68-2	FBtr0080419|FBtr0080420|FBtr0305551|FBtr0336613|FBtr0080418|FBtr0336614	12975635|12975635|12975635|12975635|12975635|12975635	12978069|12978069|12978069|12978069|12978069|12978069	TGGTGC	6mer3-8	dme-miR-995-3p
0.01	dme-bantam-3p	7mer-m8	TGATCTC	2L	12976813	12976819	+	2L_12976813_12976819_+	0.66161436	0.66157782	0.66159609	2.59E-05	Vha68-2	FBtr0080418|FBtr0336614|FBtr0080419|FBtr0080420|FBtr0305551|FBtr0336613	12975635|12975635|12975635|12975635|12975635|12975635	12978069|12978069|12978069|12978069|12978069|12978069	2L	+	12976776	12976824	coding-intron	Vha68-2	FlyBase	G4275.1	ACCGCCATTCCCGGAGCTTTCGGTTGCGGCAAGACTGTGATCTCGCAGG	22	12976812	0.970179076	6	21	121	0.956521739	1.342422681	0.47826087	0.045454545	0.086956522	22	1	0	22	2L:12976776-12976824	7	Vha68-2	FBtr0080419|FBtr0080420|FBtr0305551|FBtr0336613|FBtr0080418|FBtr0336614	12975635|12975635|12975635|12975635|12975635|12975635	12978069|12978069|12978069|12978069|12978069|12978069	TGATCTC	7mer-m8	dme-bantam-3p
0.01	dme-miR-282-5p	6mer2-7	GAGGCT	2L	12977214	12977219	+	2L_12977214_12977219_+	0.999927189	1	0.999963595	5.15E-05	Vha68-2	FBtr0080418|FBtr0336614|FBtr0080419|FBtr0080420|FBtr0305551|FBtr0336613	12975635|12975635|12975635|12975635|12975635|12975635	12978069|12978069|12978069|12978069|12978069|12978069	2L	+	12977133	12977276	coding	Vha68-2	FlyBase	G4276.1	ACTGGTATCACCTTGTCCGAATACTTCCGTGATATGGGTTACAACGTGTCCATGATGGCTGATTCCACCTCCCGTTGGGCTGAGGCTCTTCGTGAAATTTCTGGTCGTCTCGCTGAGATGCCTGCCGATTCCGGCTACCCAGCC	45	12977231	0.986331537	15	39	333	0.868852459	1.423245874	0.409836066	0.266666667	0.459016393	45	7	1	53	2L:12977133-12977276	6	Vha68-2	FBtr0080419|FBtr0080420|FBtr0305551|FBtr0336613|FBtr0080418|FBtr0336614	12975635|12975635|12975635|12975635|12975635|12975635	12978069|12978069|12978069|12978069|12978069|12978069	GAGGCT	6mer2-7	dme-miR-282-5p
0.01	dme-miR-34-5p	6mer2-7	ACTGCC	2L	12997580	12997585	-	2L_12997580_12997585_-	1	0.999999839	0.999999919	1.41E-07	CG12404	FBtr0080430	12994073	13000541	2L	-	12997569	12997624	coding	CG12404	FlyBase	G10378.2	ACATCTACGGCATCGGCGTAATGGGCTGCATCTTCTTCTACTGCCTGCTGTCCCTG	27	12997603	0.864008336	7	25	170	0.942857143	1.51851394	0.257142857	0.222222222	0.4	27	2	0	33	2L:12997569-12997624	6	CG12404	FBtr0080430	12994073	13000541	ACTGCC	6mer2-7	dme-miR-34-5p
0.01	dme-miR-283-5p	6mer3-8	TGATAT	2L	13007320	13007325	+	2L_13007320_13007325_+	1	1	1	0	Tor	FBtr0080422|FBtr0336615	13004784|13004784	13012932|13012932	2L	+	13007305	13007340	coding	Tor	FlyBase	G4291.1	TATGGTAGCCATTACTGATATGGACTGTAATGTGCG	22	13007325	0.828030882	2	22	173	1	1.477121255	0.266666667	0.318181818	0.5	22	0	0	30	2L:13007305-13007340	6	Tor	FBtr0336615|FBtr0080422	13004784|13004784	13012932|13012932	TGATAT	6mer3-8	dme-miR-283-5p
0.01	dme-miR-282-5p	6mer2-7	GAGGCT	2L	13007748	13007753	+	2L_13007748_13007753_+	1	1	1	0	Tor	FBtr0080422|FBtr0336615	13004784|13004784	13012932|13012932	2L	+	13007705	13007763	coding	Tor	FlyBase	G4293.1	TTAAATGTGCTTCGCACAATTGGTGATTTAGCAGAGGTTAATGGAGGCTCCGATGAAAT	29	13007746	0.867719636	7	29	202	1	1.531478917	0.205882353	0.137931034	0.264705882	29	0	0	34	2L:13007705-13007763	6	Tor	FBtr0336615|FBtr0080422	13004784|13004784	13012932|13012932	GAGGCT	6mer2-7	dme-miR-282-5p
0.01	dme-miR-14-3p	7mer-A1	AGACTGA	2L	13013865	13013871	-	2L_13013865_13013871_-	0.823349562	0.823349562	0.823349562	0	CG9934	FBtr0080428|FBtr0301247	13013613|13013613	13018056|13018056	2L	-	13013821	13013884	intron-coding	CG9934	FlyBase	G10390.1	GTTACCAACCTACAGACTGAAGATGAATGCGCCGACGCACCCGATGAGTTCAAGGATCCGCTGA	35	13013874	0.906380722	6	32	104	0.928571429	1.113943352	0.380952381	0.171428571	0.30952381	35	1	2	39	2L:13013821-13013884	7	CG9934	FBtr0080428|FBtr0301247	13013613|13013613	13018056|13018056	AGACTGA	7mer-A1	dme-miR-14-3p
0.01	dme-miR-11-3p,dme-miR-308-3p	8mer-A1	CTGTGATA	2L	13014099	13014106	-	2L_13014099_13014106_-	0.631420864	0.631420864	0.631420864	0	CG9934	FBtr0080428|FBtr0080428|FBtr0301247|FBtr0301247	13013613|13013613|13013613|13013613	13018056|13018056|13018056|13018056	2L	-	13014082	13014127	coding	CG9934	FlyBase	G10391.2	CGACATATATCTCCACCTGGACTGTGATAGATTCGCTGAGGCCCTG	39	13014110	0.798045054	8	35	258	0.9375	1.653212514	0.0625	0.179487179	0.333333333	39	3	0	45	2L:13014082-13014127	8	CG9934	FBtr0080428|FBtr0080428|FBtr0301247|FBtr0301247	13013613|13013613|13013613|13013613	13018056|13018056|13018056|13018056	CTGTGATA	8mer-A1	dme-miR-11-3p,dme-miR-308-3p
0.01	dme-miR-9b-5p,dme-miR-9c-5p	6mer2-7	CCAAAG	2L	13014956	13014961	-	2L_13014956_13014961_-	1	1	1	0	CG9934	FBtr0080428|FBtr0301247	13013613|13013613	13018056|13018056	2L	-	13014936	13014973	coding	CG9934	FlyBase	G10395.1	AGAGACAACGGGCCAAAGCACTGAGTTTTACGATAAGT	12	13014947	0.944458617	4	11	47	0.933333333	1.146128036	0	0.25	0.4	12	1	0	14	2L:13014936-13014973	6	CG9934	FBtr0080428|FBtr0301247	13013613|13013613	13018056|13018056	CCAAAG	6mer2-7	dme-miR-9b-5p,dme-miR-9c-5p
0.01	dme-miR-34-5p	7mer-A1	ACTGCCA	2L	13015163	13015169	-	2L_13015163_13015169_-	0.823349562	0.823349562	0.823349562	0	CG9934	FBtr0080428|FBtr0301247	13013613|13013613	13018056|13018056	2L	-	13015145	13015184	coding	CG9934	FlyBase	G10396.1	AAGAATCCATATGTGACTGCCAAACTGGTTGAGGTGATGT	11	13015172	0.962412646	4	10	57	0.6875	1.041392685	0.0625	0.181818182	0.4375	11	5	0	11	2L:13015145-13015184	7	CG9934	FBtr0080428|FBtr0301247	13013613|13013613	13018056|13018056	ACTGCCA	7mer-A1	dme-miR-34-5p
0.01	dme-miR-263a-5p	6mer2-7	TGCCAT	2L	13015771	13015776	-	2L_13015771_13015776_-	1	1	1	0	CG9934	FBtr0080428|FBtr0301247	13013613|13013613	13018056|13018056	2L	-	13015756	13015893	coding	CG9934	FlyBase	G10399.1	CGAGGAGGAGTACCGCAACTTCCTGGCCCGTGATTTTAGCCAGCCCGTGGAGAACACAAACTTCCAGACGCAGTGTTGGTTCCTCACCCTACAGGCCCATCATCTGGGCTACCTGCCTGCCATCCAGCGCTATCGCCA	40	13015777	0.96590446	11	38	203	0.97826087	1.352182518	0.130434783	0.15	0.260869565	40	0	1	45	2L:13015756-13015893	6	CG9934	FBtr0080428|FBtr0301247	13013613|13013613	13018056|13018056	TGCCAT	6mer2-7	dme-miR-263a-5p
0.01	dme-miR-980-3p	6mer3-8	GGCAGC	2L	13016425	13016430	-	2L_13016425_13016430_-	0.9903033	0.966896468	0.978599884	0.016551107	CG9934	FBtr0080428|FBtr0301247	13013613|13013613	13018056|13018056	2L	-	13016318	13016504	coding	CG9934	FlyBase	G10401.1	GCAAATCGAATGGCTGTCCAAACTGGTGGTCATCAAGGTGGGCAGTGTGCGACCCATCGCAGATCTCGTATCCAGGCAGCCCAACTTCCTGCCACCCATCTGCACAAAGATCTCCGGTCGAGAAATAGTAAAATGCAGCTTTCTGGGACCCTTCCTTTCCGTGTCGCTGTTCGCTGAGGAGAACATC	74	13016405	0.892558443	18	71	412	0.965517241	1.62324929	0.172413793	0.162162162	0.287356322	74	2	1	84	2L:13016318-13016504	6	CG9934	FBtr0080428|FBtr0301247	13013613|13013613	13018056|13018056	GGCAGC	6mer3-8	dme-miR-980-3p
0.01	dme-miR-11-3p	8mer-m1	CTGTGATG	2L	13020539	13020546	-	2L_13020539_13020546_-	0.542328005	0.542328005	0.542328005	0	A16	FBtr0080427	13019674	13021178	2L	-	13020512	13020555	coding	A16	FlyBase	G10408.1	CGGCGCTAACTGTGATGGCATGGAGCTGGACGGTGAGTACGAGG	6	13020549	0.966272993	3	6	27	1	0.77815125	0.666666667	0	0	6	0	0	6	2L:13020512-13020555	8	A16	FBtr0080427	13019674	13021178	CTGTGATG	8mer-m1	dme-miR-11-3p
0.01	dme-miR-965-3p	7mer-m8	TACGCTT	2L	13020643	13020649	-	2L_13020643_13020649_-	0.620203206	0.620203206	0.620203206	0	A16	FBtr0080427	13019674	13021178	2L	-	13020625	13020703	coding	A16	FlyBase	G10409.1	AGTCCACCCCCGAAACAACAGATTCCGCCTCGTCGTCCGTGCGCGTGAAGAAGGTACGCTTCCATCCGGACGTCAAGGA	25	13020644	0.932957546	4	25	93	1	1.531478917	0.117647059	0.28	0.470588235	25	0	0	34	2L:13020625-13020703	7	A16	FBtr0080427	13019674	13021178	TACGCTT	7mer-m8	dme-miR-965-3p
0.01	dme-miR-34-5p	7mer-m8	CACTGCC	2L	13020864	13020870	-	2L_13020864_13020870_-	0.708952866	0.708952866	0.708952866	0	A16	FBtr0080427	13019674	13021178	2L	-	13020848	13020938	coding	A16	FlyBase	G10410.2	GGCGACAGTCCGCAGAGCAGTCAATCCCCACCAGAACATCCGGCCAGCAAATCGCCCACATCTCCATGCACTGCCTTCGAGACGAAAGTCA	28	13020872	0.999949715	6	24	89	1	1.491361694	0.096774194	0.107142857	0.193548387	28	0	0	31	2L:13020848-13020938	7	A16	FBtr0080427	13019674	13021178	CACTGCC	7mer-m8	dme-miR-34-5p
0.01	dme-miR-11-3p	7mer-m1	TGTGATG	2L	13021104	13021110	-	2L_13021104_13021110_-	0.702971752	0.702971752	0.702971752	0	A16	FBtr0080427	13019674	13021178	2L	-	13020953	13021160	coding	A16	FlyBase	G10411.1	GATGACTCGGCTGGCAGTGACTCGCTGGACAAATCTATGCAAATCAAGTGTGTGATGGTGGAGACAACGACGACGGGCGACGGAGACTCCACAGTCGGAGATCTGGACAACTGCAGCAGGGATTCCGCTGCGGAATCGATTAACAAGGAATCCGGTTCGATGGAGGGAGCCGGCAAGCAGACGGATCACAAGACTGAAGCTGCGGCGG	59	13021112	0.958252482	17	55	259	0.944444444	1.531478917	0.166666667	0.220338983	0.361111111	59	3	1	68	2L:13020953-13021160	7	A16	FBtr0080427	13019674	13021178	TGTGATG	7mer-m1	dme-miR-11-3p
0.01	dme-miR-33-5p	6mer3-8	CAATGC	2L	13023354	13023359	-	2L_13023354_13023359_-	1	1	1	0	CG9932	FBtr0089956|FBtr0336617|FBtr0310277|FBtr0336616	13023321|13023321|13023321|13023321	13031333|13031333|13031333|13031333	2L	-	13023316	13023380	stop_codon	CG9932	FlyBase	G10419.1	ACCGGAAAAAATGATACTGGTCAATGCCCAGACGGGCAAAGTCATTTCCAGAAAGTAGGCCACAT	28	13023366	0.65747813	6	28	113	1	1.51851394	0.151515152	0.178571429	0.303030303	28	0	0	33	2L:13023316-13023380	6	CG9932	FBtr0310277|FBtr0336616|FBtr0089956|FBtr0336617	13023321|13023321|13023321|13023321	13031333|13031333|13031333|13031333	CAATGC	6mer3-8	dme-miR-33-5p
0.01	dme-miR-305-5p	6mer2-7	GTACAA	2L	13023546	13023551	-	2L_13023546_13023551_-	1	1	1	0	CG9932	FBtr0089956|FBtr0336617|FBtr0310277|FBtr0336616	13023321|13023321|13023321|13023321	13031333|13031333|13031333|13031333	2L	-	13023526	13023568	coding	CG9932	FlyBase	G10420.1	AGCACAAAGTTGATTCTGTACAAGAACGATGGCGGCTTGAGTG	8	13023552	0.95735534	3	8	41	1	0.903089987	0.25	0	0	8	0	0	8	2L:13023526-13023568	6	CG9932	FBtr0310277|FBtr0336616|FBtr0089956|FBtr0336617	13023321|13023321|13023321|13023321	13031333|13031333|13031333|13031333	GTACAA	6mer2-7	dme-miR-305-5p
0.01	dme-miR-980-3p	6mer3-8	GGCAGC	2L	13024028	13024033	-	2L_13024028_13024033_-	1	0.534352543	0.767176272	0.329262505	CG9932	FBtr0089956|FBtr0336617|FBtr0310277|FBtr0336616	13023321|13023321|13023321|13023321	13031333|13031333|13031333|13031333	2L	-	13023980	13024050	coding	CG9932	FlyBase	G10422.1	GTGATTTGGCCGCAGATGGCAGCAGTGATGCAGGATCCGTTGACATGCCCCAGTCCATTCCGGCACCGGAA	9	13024034	0.994223347	4	9	32	1	1.079181246	0.083333333	0.222222222	0.416666667	9	0	0	12	2L:13023980-13024050	6	CG9932	FBtr0310277|FBtr0336616|FBtr0089956|FBtr0336617	13023321|13023321|13023321|13023321	13031333|13031333|13031333|13031333	GGCAGC	6mer3-8	dme-miR-980-3p
0.01	dme-bantam-3p	6mer2-7	GATCTC	2L	13029556	13029561	-	2L_13029556_13029561_-	1	1	1	0	CG9932	FBtr0089956|FBtr0336617|FBtr0310277|FBtr0336616	13023321|13023321|13023321|13023321	13031333|13031333|13031333|13031333	2L	-	13029463	13029595	coding	CG9932	FlyBase	G10430.1	CGGAAATTGCCTCCATGTTCTTCAATGAGAAACAGATCTCGGAGATGCTTGACAAGTCGGATGTGCCACAATTGTCGCCGGCAACGACTGTGGCCTCCCAGAACTCGACGCGCAGCCAATTGACCAAGAAATC	20	13029548	0.943712675	9	19	77	0.956521739	1.342422681	0.173913043	0.1	0.217391304	20	1	0	22	2L:13029463-13029595	6	CG9932	FBtr0310277|FBtr0336616|FBtr0089956|FBtr0336617	13023321|13023321|13023321|13023321	13031333|13031333|13031333|13031333	GATCTC	6mer2-7	dme-bantam-3p
0.01	dme-miR-9b-5p,dme-miR-9c-5p	7mer-A1	CCAAAGA	2L	13163657	13163663	-	2L_13163657_13163663_-	0.823349562	0.823349562	0.823349562	0	DnaJ-H	FBtr0080493|FBtr0329989|FBtr0080494	13163548|13163395|13163548	13164893|13164893|13164893	2L	-	13163611	13163704	coding	DnaJ-H	FlyBase	G10445.1	TGCTGGAGGACTTACTCCCTCCCAGACAGCCGATAGTGATCCCAAAGAACGCCGAGGAAGTGCAAATGACGGACTATAAGCCGCAGCCACGACA	11	13163666	0.903051285	5	10	33	0.916666667	1.041392685	0.083333333	0.090909091	0.166666667	11	1	0	11	2L:13163611-13163704	7	DnaJ-H	FBtr0329989|FBtr0080494|FBtr0080493	13163395|13163548|13163548	13164893|13164893|13164893	CCAAAGA	7mer-A1	dme-miR-9b-5p,dme-miR-9c-5p
0.01	dme-bantam-3p	6mer2-7	GATCTC	2L	13163766	13163771	-	2L_13163766_13163771_-	1	1	1	0	DnaJ-H	FBtr0080493|FBtr0329989|FBtr0080494	13163548|13163395|13163548	13164893|13164893|13164893	2L	-	13163708	13163792	coding	DnaJ-H	FlyBase	G10446.1	AACAAGGCCACCGACAGTGGAGATCTCTACATGAAGTTTAAGGTTAAGTTTCCGGACAACGACTTTGCCACGGCACCGCAGTTGG	42	13163775	0.93495339	8	42	158	1	1.72427587	0.075471698	0.238095238	0.396226415	42	0	0	53	2L:13163708-13163792	6	DnaJ-H	FBtr0329989|FBtr0080494|FBtr0080493	13163395|13163548|13163548	13164893|13164893|13164893	GATCTC	6mer2-7	dme-bantam-3p
0.01	dme-miR-276a-3p	6mer3-8	AGTTCC	2L	13164735	13164740	-	2L_13164735_13164740_-	1	1	1	0	DnaJ-H	FBtr0080493|FBtr0329989|FBtr0080494	13163548|13163395|13163548	13164893|13164893|13164893	2L	-	13164692	13164760	coding	DnaJ-H	FlyBase	G10447.1	CTACCGAAAATTGGCAAAAGAGTTCCATCCAGACAAGAATCCCGATGCGGGCGACAAGTTTAAAGAAAT	22	13164738	0.900900766	3	22	70	1	1.361727836	0.130434783	0.045454545	0.086956522	22	0	0	23	2L:13164692-13164760	6	DnaJ-H	FBtr0329989|FBtr0080494|FBtr0080493	13163395|13163548|13163548	13164893|13164893|13164893	AGTTCC	6mer3-8	dme-miR-276a-3p
0.01	dme-miR-11-3p,dme-miR-308-3p	6mer2-7	TGTGAT	2L	13167579	13167584	+	2L_13167579_13167584_+	1	1	1	0	Sir2	FBtr0080434|FBtr0080434	13165989|13165989	13168641|13168641	2L	+	13167554	13167597	coding	Sir2	FlyBase	G4313.1	ATGTGGAGCTGCTGGGCGACTCCGATGTGATCATCAACCAGATT	13	13167582	0.760568626	5	11	66	0.857142857	0.77815125	0	0.076923077	0.142857143	13	1	1	12	2L:13167554-13167597	6	Sir2	FBtr0080434|FBtr0080434	13165989|13165989	13168641|13168641	TGTGAT	6mer2-7	dme-miR-11-3p,dme-miR-308-3p
0.01	dme-bantam-3p	7mer-m8	TGATCTC	2L	13168314	13168320	+	2L_13168314_13168320_+	0.661614573	0.661614573	0.661614573	0	Sir2	FBtr0080434	13165989	13168641	2L	+	13168299	13168342	coding	Sir2	FlyBase	G4318.1	ACACAATAGACACAGTGATCTCTTTGGCAATGTGGGGCACAATT	91	13168321	0.696674671	6	88	557	0.973684211	2.045322979	0.394736842	0.230769231	0.385964912	91	3	0	111	2L:13168299-13168342	7	Sir2	FBtr0080434	13165989	13168641	TGATCTC	7mer-m8	dme-bantam-3p
0.01	dme-bantam-3p	7mer-A1	GATCTCA	2L	13172030	13172036	-	2L_13172030_13172036_-	0.823349562	0.823349562	0.823349562	0	Sfmbt	FBtr0080491|FBtr0333236|FBtr0289981|FBtr0080492	13170450|13170450|13170450|13170450	13173870|13175813|13175813|13175813	2L	-	13172014	13172052	coding	Sfmbt	FlyBase	G10457.1	GAGTCTGGAGTGTGCAGATCTCATGGATCCCCGACTCGT	15	13172029	0.773143328	4	15	88	1	1.230448921	0.411764706	0.133333333	0.235294118	15	0	0	17	2L:13172014-13172052	7	Sfmbt	FBtr0080491|FBtr0333236|FBtr0289981|FBtr0080492	13170450|13170450|13170450|13170450	13173870|13175813|13175813|13175813	GATCTCA	7mer-A1	dme-bantam-3p
0.01	dme-miR-184-3p	6mer3-8	TCCGTC	2L	13172196	13172201	-	2L_13172196_13172201_-	1	1	1	0	Sfmbt	FBtr0080491|FBtr0333236|FBtr0289981|FBtr0080492	13170450|13170450|13170450|13170450	13173870|13175813|13175813|13175813	2L	-	13172188	13172225	coding	Sfmbt	FlyBase	G10458.1	TGTATCTTTCCGGCTGGATTCTGTTCCGTCAACAACAT	7	13172202	0.749442073	3	7	55	1	0.903089987	0	0.142857143	0.25	7	0	0	8	2L:13172188-13172225	6	Sfmbt	FBtr0080491|FBtr0333236|FBtr0289981|FBtr0080492	13170450|13170450|13170450|13170450	13173870|13175813|13175813|13175813	TCCGTC	6mer3-8	dme-miR-184-3p
0.01	dme-miR-33-5p	6mer2-7	AATGCA	2L	13177260	13177265	+	2L_13177260_13177265_+	1	1	1	0	CG5439	FBtr0080435	13177249	13178813	2L	+	13177237	13177281	start_codon	CG5439	FlyBase	G4328.1	AATAGCCACAAATAATGCCAGAAAATGCATCCAGCTCGATGCCCA	7	13177249	0.846147715	4	7	19	1	0.954242509	0.333333333	0.285714286	0.444444444	7	0	0	9	2L:13177237-13177281	6	CG5439	FBtr0080435	13177249	13178813	AATGCA	6mer2-7	dme-miR-33-5p
0.01	dme-miR-980-3p	6mer3-8	GGCAGC	2L	13178545	13178550	+	2L_13178545_13178550_+	1	1	1	0	CG5439	FBtr0080435	13177249	13178813	2L	+	13178524	13178568	coding	CG5439	FlyBase	G4332.1	ACGAAGTTCACATCACGATGAGGCAGCGTTTGGAGCACTGGACGT	30	13178542	0.960004353	2	27	131	0.916666667	0.916453949	0.444444444	0.2	0.333333333	30	0	3	33	2L:13178524-13178568	6	CG5439	FBtr0080435	13177249	13178813	GGCAGC	6mer3-8	dme-miR-980-3p
0.01	dme-bantam-3p	6mer3-8	TGATCT	2L	13179927	13179932	+	2L_13179927_13179932_+	1	1	1	0	CG5287	FBtr0080436	13179476	13183399	2L	+	13179885	13179959	intron-coding	CG5287	FlyBase	G4335.1	AGTTCGTGGAATTGATTGCCGCCCTTCTTTCCATTTGCTGCATGATCTTCTTGGGCTTCGCCGATGACGTTCTCG	17	13179935	0.989102081	7	17	167	1	1.278753601	0.263157895	0.117647059	0.210526316	17	0	0	19	2L:13179885-13179959	6	CG5287	FBtr0080436	13179476	13183399	TGATCT	6mer3-8	dme-bantam-3p
0.01	dme-miR-965-3p	6mer3-8	TACGCT	2L	13186763	13186768	-	2L_13186763_13186768_-	1	1	1	0	CG16974	FBtr0080489|FBtr0305555	13185415|13185415	13189573|13189573	2L	-	13186740	13186786	coding	CG16974	FlyBase	G10486.1	CCGCGCAAACACCAAATATACGCTATGCTGGACAGCATCGAGACCTA	11	13186768	0.954315553	4	11	51	1	1.146128036	0.071428571	0.181818182	0.357142857	11	0	0	14	2L:13186740-13186786	6	CG16974	FBtr0080489|FBtr0305555	13185415|13185415	13189573|13189573	TACGCT	6mer3-8	dme-miR-965-3p
0.01	dme-miR-980-3p	6mer2-7	GCAGCT	2L	13188027	13188032	-	2L_13188027_13188032_-	1	1	1	0	CG16974	FBtr0080489|FBtr0305555	13185415|13185415	13189573|13189573	2L	-	13187925	13188042	coding	CG16974	FlyBase	G10491.1	ACGGATTGCTGCAGCTGCCCACGCAGATCTCAGGGCTGTCACGATTGCAGCGACTCAGTGTGCGAGGAAATAGCTTGGGATCGCTGCCCGAAAATATCAAAGAGCTCAGACAGCTGCA	32	13188027	0.974081274	8	27	159	0.842105263	1.204119983	0.157894737	0.1875	0.315789474	32	5	1	32	2L:13187925-13188042	6	CG16974	FBtr0080489|FBtr0305555	13185415|13185415	13189573|13189573	GCAGCT	6mer2-7	dme-miR-980-3p
0.01	dme-bantam-3p	7mer-A1	GATCTCA	2L	13188295	13188301	-	2L_13188295_13188301_-	0.823349562	0.823349562	0.823349562	0	CG16974	FBtr0080489|FBtr0305555	13185415|13185415	13189573|13189573	2L	-	13188287	13188409	coding	CG16974	FlyBase	G10493.1	AAGGCGTTCGAGTCTCTGGATCACCTGCTCGCCCTGAACGTGTCCGGCAACAACCTGACCCTGCTGTCATCCATCATCTTCCAGTCGCTGCATGCCCTCAGGCAGTTGGATCTCAGCCGTAAT	14	13188304	0.969125886	8	13	78	1	1.255272505	0.055555556	0.214285714	0.388888889	14	0	0	18	2L:13188287-13188409	7	CG16974	FBtr0080489|FBtr0305555	13185415|13185415	13189573|13189573	GATCTCA	7mer-A1	dme-bantam-3p
0.01	dme-miR-275-3p,dme-miR-306-5p	7mer-m8	GTACCTG	2L	13189090	13189096	-	2L_13189090_13189096_-	0.702972348	0.702972348	0.702972348	0	CG16974	FBtr0080489|FBtr0305555	13185415|13185415	13189573|13189573	2L	-	13189029	13189123	coding	CG16974	FlyBase	G10496.1	AATTACAACCAGCTGATGCTGGCCCATGTACCTGCGGATCGCAGTAATCCCCTGAAGCTGCCACAGCTTGAAAGTCTGAGGGAATTCAGCTGGCA	117	13189097	0.845535351	8	115	600	0.985074627	2.120573931	0.186567164	0.128205128	0.23880597	117	2	0	132	2L:13189029-13189123	7	CG16974	FBtr0080489|FBtr0305555	13185415|13185415	13189573|13189573	GTACCTG	7mer-m8	dme-miR-275-3p,dme-miR-306-5p
0.01	dme-miR-305-5p	6mer2-7	GTACAA	2L	13193889	13193894	+	2L_13193889_13193894_+	1	1	1	0	Edem2	FBtr0080438|FBtr0333235	13192941|13192941	13196271|13196271	2L	+	13193866	13193910	coding	Edem2	FlyBase	G4338.1	AAGCATGCGGACACGATGCATTGGTACAAGGGCGAACTGCTGGAG	14	13193887	0.66786427	2	14	51	1	1.146128036	0.5	0	0	14	0	0	14	2L:13193866-13193910	6	Edem2	FBtr0080438|FBtr0333235	13192941|13192941	13196271|13196271	GTACAA	6mer2-7	dme-miR-305-5p
0.01	dme-miR-11-3p,dme-miR-308-3p	8mer-A1	CTGTGATA	2L	13196010	13196017	+	2L_13196010_13196017_+	0.631420864	0.631420864	0.631420864	0	Edem2	FBtr0080438|FBtr0080438|FBtr0333235|FBtr0333235	13192941|13192941|13192941|13192941	13196271|13196271|13196271|13196271	2L	+	13195925	13196033	coding	Edem2	FlyBase	G4342.1	AGGTCCTGGTGGCCGAGCGCGGCGATTGCACGTTCGTTAGCAAAGCGCGACTGGCCCAGAAGGTGGGGGCGGCGGCGCTGATTGTCTGTGATAATGTTCCGGGCTCTTC	99	13196009	0.935701285	13	88	732	0.902654867	1.531478917	0.610619469	0.101010101	0.212389381	99	9	2	102	2L:13195925-13196033	8	Edem2	FBtr0080438|FBtr0080438|FBtr0333235|FBtr0333235	13192941|13192941|13192941|13192941	13196271|13196271|13196271|13196271	CTGTGATA	8mer-A1	dme-miR-11-3p,dme-miR-308-3p
0.01	dme-miR-275-3p,dme-miR-306-5p	7mer-m8	GTACCTG	2L	13198479	13198485	-	2L_13198479_13198485_-	0.702972348	0.702972348	0.702972348	0	CG16972	FBtr0080488	13197554	13203000	2L	-	13198461	13198508	coding	CG16972	FlyBase	G10506.1	TGCGTGCACAATTCGACGCCGGTGTACCTGGAAATGCGAAGCAGGCCG	29	13198486	0.883977378	2	29	118	1	1.505149978	0.0625	0.103448276	0.1875	29	0	0	32	2L:13198461-13198508	7	CG16972	FBtr0080488	13197554	13203000	GTACCTG	7mer-m8	dme-miR-275-3p,dme-miR-306-5p
0.01	dme-miR-184-3p	6mer3-8	TCCGTC	2L	13199060	13199065	-	2L_13199060_13199065_-	1	1	1	0	CG16972	FBtr0080488	13197554	13203000	2L	-	13199012	13199099	coding	CG16972	FlyBase	G10509.1	AGAAGCCGCTGACAAGACCTTCGTTCATTCCCCCTCCGTCGCTCAATCGCCTTATGCACAGCCCGTGCTTATTTACCCGCCATCCCCA	9	13199072	0.977632132	3	9	60	1	1	0.2	0.111111111	0.2	9	0	0	10	2L:13199012-13199099	6	CG16972	FBtr0080488	13197554	13203000	TCCGTC	6mer3-8	dme-miR-184-3p
0.01	dme-miR-282-5p	6mer2-7	GAGGCT	2L	13199172	13199177	-	2L_13199172_13199177_-	1	1	1	0	CG16972	FBtr0080488	13197554	13203000	2L	-	13199112	13199194	coding	CG16972	FlyBase	G10510.1	CCTAATGCCAATGTATTGAGGCTCGCTGACCTGGCACCAGAAGTGCCCAACACATTCGCGCCTACACACAGCCATCTGGTCAA	19	13199179	0.963927363	7	19	98	1	1.278753601	0.052631579	0	0	19	0	0	19	2L:13199112-13199194	6	CG16972	FBtr0080488	13197554	13203000	GAGGCT	6mer2-7	dme-miR-282-5p
0.01	dme-miR-275-3p,dme-miR-306-5p	6mer3-8	GTACCT	2L	13201988	13201993	-	2L_13201988_13201993_-	1	1	1	0	CG16972	FBtr0080488	13197554	13203000	2L	-	13201969	13202042	coding	CG16972	FlyBase	G10518.1	TGGAGGATATGGGTGTGGCCGAGGCACGATTGGCGGCTGGAAACAATGTGTACCTTAGTGATGCAGCGCTAGAA	17	13201994	0.830391017	7	16	99	0.894736842	1.230448921	0.473684211	0.117647059	0.210526316	17	2	0	17	2L:13201969-13202042	6	CG16972	FBtr0080488	13197554	13203000	GTACCT	6mer3-8	dme-miR-275-3p,dme-miR-306-5p
0.01	dme-miR-282-5p	6mer2-7	GAGGCT	2L	13202245	13202250	-	2L_13202245_13202250_-	1	1	1	0	CG16972	FBtr0080488	13197554	13203000	2L	-	13202175	13202269	coding	CG16972	FlyBase	G10520.1	GGAGCAGTGTGTGATCTATGAGGCTGTGGATGGAGAGAACATGGTCGTTTTAGGAGAAGAACACTGCTGTGAGATCATAGTAGCTACCCAGGGAG	14	13202251	0.972183987	6	12	73	0.888888889	1.204119983	0.555555556	0.285714286	0.444444444	14	2	0	16	2L:13202175-13202269	6	CG16972	FBtr0080488	13197554	13203000	GAGGCT	6mer2-7	dme-miR-282-5p
0.01	dme-miR-282-5p	6mer2-7	GAGGCT	2L	13202299	13202304	-	2L_13202299_13202304_-	1	1	1	0	CG16972	FBtr0080488	13197554	13203000	2L	-	13202277	13202327	coding	CG16972	FlyBase	G10521.1	AAATGCTGTCCCACGAGAATGATGAGGCTGAACATGAACTTCAGGTGGCCG	29	13202305	0.941847128	5	27	107	0.942857143	1.217483944	0.085714286	0.172413793	0.314285714	29	1	1	33	2L:13202277-13202327	6	CG16972	FBtr0080488	13197554	13203000	GAGGCT	6mer2-7	dme-miR-282-5p
0.01	dme-bantam-3p	7mer-m8	TGATCTC	2L	13202765	13202771	-	2L_13202765_13202771_-	0.661614573	0.661614573	0.661614573	0	CG16972	FBtr0080488	13197554	13203000	2L	-	13202720	13202794	coding	CG16972	FlyBase	G10522.1	CGCCGTGGACAGCAACCTGCACGTGATCTCCGACGACTCGGACACCCACAGCTTTATCTCGAGTGGCAGCGGCTT	19	13202771	0.916661174	5	16	75	0.875	0.84509804	0.208333333	0.210526316	0.375	19	1	2	21	2L:13202720-13202794	7	CG16972	FBtr0080488	13197554	13203000	TGATCTC	7mer-m8	dme-bantam-3p
0.01	dme-miR-308-3p	8mer-m1	CTGTGATT	2L	13208338	13208345	+	2L_13208338_13208345_+	0.469298127	0.469298127	0.469298127	0	Pect	FBtr0334752|FBtr0080440|FBtr0080439|FBtr0080441	13204188|13204188|13204188|13204188	13210228|13210228|13210228|13210228	2L	+	13208226	13208360	coding	Pect	FlyBase	G4359.1	CGGTCTTCACCGAGGAGGAGCGCGTCAAGATGGTCAAGGGCATCAAATGGGTGGATGAGGTGGTGCTCGGTGCTCCGTATGTGACCACACTGGATGTGCTCGACCAGAACAACTGTGATTTCTGTGTGCATGGAG	244	13208345	0.977990481	22	240	1598	0.98679868	2.475671188	0.343234323	0.18852459	0.346534653	244	4	0	299	2L:13208226-13208360	8	Pect	FBtr0080439|FBtr0080441|FBtr0334752|FBtr0080440	13204188|13204188|13204188|13204188	13210228|13210228|13210228|13210228	CTGTGATT	8mer-m1	dme-miR-308-3p
0.01	dme-miR-190-5p	8mer-A1	ACATATCA	2L	13208453	13208460	+	2L_13208453_13208460_+	0.612816673	0.612816673	0.612816673	0	Pect	FBtr0334752|FBtr0080440|FBtr0080439|FBtr0080441	13204188|13204188|13204188|13204188	13210228|13210228|13210228|13210228	2L	+	13208420	13208478	coding	Pect	FlyBase	G4360.1	GATGACATTACAATGACAGCCGAAGGAGTGGACACATATCATTTGGTCAAATCAGCCAA	25	13208461	0.772153356	6	22	98	0.888888889	0.903089987	0.166666667	0.32	0.527777778	25	1	3	32	2L:13208420-13208478	8	Pect	FBtr0080439|FBtr0080441|FBtr0334752|FBtr0080440	13204188|13204188|13204188|13204188	13210228|13210228|13210228|13210228	ACATATCA	8mer-A1	dme-miR-190-5p
0.01	dme-miR-184-3p	6mer3-8	TCCGTC	2L	13208739	13208744	+	2L_13208739_13208744_+	1	1	1	0	Pect	FBtr0334752|FBtr0080440|FBtr0080439|FBtr0080441	13204188|13204188|13204188|13204188	13210228|13210228|13210228|13210228	2L	+	13208665	13208777	coding	Pect	FlyBase	G4361.1	GGAAGTGAAACGCACAGCTGGAGTCTCGACCACTGACCTTGTGGGCCGCATGTTGCTCCTGACACGCAACCACTTCCGTCAAGGATCCGCGGAATATGATATCGAGAAAGAAG	167	13208738	0.928427577	11	167	602	1	2.278753601	0.205263158	0.125748503	0.231578947	167	0	0	190	2L:13208665-13208777	6	Pect	FBtr0080439|FBtr0080441|FBtr0334752|FBtr0080440	13204188|13204188|13204188|13204188	13210228|13210228|13210228|13210228	TCCGTC	6mer3-8	dme-miR-184-3p
0.01	dme-miR-7-5p	7mer-A1	TCTTCCA	2L	13209685	13209691	+	2L_13209685_13209691_+	0.823349562	0.823349555	0.823349559	0	Pect	FBtr0334752|FBtr0080440|FBtr0080439|FBtr0080441	13204188|13204188|13204188|13204188	13210228|13210228|13210228|13210228	2L	+	13209660	13209826	coding	Pect	FlyBase	G4363.1	GTTTATGTGGCTGGCGCCTTCGATCTCTTCCATGTGGGTCACCTGGACTTTCTGGAAAAGGCTAAGAAACTGGGTGACTATCTGATTGTTGGCCTGCACACAGATCCCGTGGTGAACTCCTACAAGGGCAGCAACTATCCCATTATGAATCTGCACGAGCGCGTGCT	404	13209687	0.83573536	28	393	2815	0.982283465	2.698100546	0.078740157	0.190594059	0.356299213	404	9	0	499	2L:13209660-13209826	7	Pect	FBtr0080439|FBtr0080441|FBtr0334752|FBtr0080440	13204188|13204188|13204188|13204188	13210228|13210228|13210228|13210228	TCTTCCA	7mer-A1	dme-miR-7-5p
0.01	dme-miR-33-5p	6mer3-8	CAATGC	2L	13217250	13217255	-	2L_13217250_13217255_-	1	1	1	0	CG9426	FBtr0080484	13217157	13219492	2L	-	13217221	13217287	coding	CG9426	FlyBase	G10528.1	GAGGTAAACTTCTACCGAGCCCAAGTGACTATCAATGCTGTCGAATGTTATGATCCGCTTTCGGACA	14	13217252	0.967425207	6	13	78	0.941176471	1.204119983	0.411764706	0.214285714	0.352941176	14	1	0	16	2L:13217221-13217287	6	CG9426	FBtr0080484	13217157	13219492	CAATGC	6mer3-8	dme-miR-33-5p
0.01	dme-bantam-3p	7mer-A1	GATCTCA	2L	13218159	13218165	-	2L_13218159_13218165_-	0.823349562	0.823349562	0.823349562	0	CG9426	FBtr0080484	13217157	13219492	2L	-	13218145	13218184	coding	CG9426	FlyBase	G10534.1	AACATATATATCATTGGTGGATCTCATCGGGATACGCCGC	9	13218158	0.755797021	4	9	66	1	1.079181246	0	0.333333333	0.5	9	0	0	12	2L:13218145-13218184	7	CG9426	FBtr0080484	13217157	13219492	GATCTCA	7mer-A1	dme-bantam-3p
0.01	dme-miR-317-3p	6mer2-7	GTGTTC	2L	13218422	13218427	-	2L_13218422_13218427_-	1	0.999441155	0.999720578	0.000395131	CG9426	FBtr0080484	13217157	13219492	2L	-	13218373	13218461	coding	CG9426	FlyBase	G10536.1	CTCGGAGCTGCTGCGTGTAGACTCCGAGTCGCAGGTGTTCCAGGCGGCGCTTCGTTGGATTAAGCACGACGTGACGCAGCGCCGCTGCT	7	13218426	0.967884395	5	6	31	0.75	0.77815125	0.25	0.142857143	0.25	7	2	0	6	2L:13218373-13218461	6	CG9426	FBtr0080484	13217157	13219492	GTGTTC	6mer2-7	dme-miR-317-3p
0.01	dme-miR-995-3p	6mer2-7	GGTGCT	2L	13218910	13218915	-	2L_13218910_13218915_-	1	1	1	0	CG9426	FBtr0080484	13217157	13219492	2L	-	13218898	13218972	coding	CG9426	FlyBase	G10538.1	ATGTCCAGGAGCTCCTGGCCGCCGCCGACATGCTGCAGCTAAACGAGGTGGTCGACGGGTGCTGCGAGTTCCTCT	11	13218924	0.968338833	4	10	52	0.928571429	0.812913357	0.5	0.181818182	0.357142857	11	0	1	13	2L:13218898-13218972	6	CG9426	FBtr0080484	13217157	13219492	GGTGCT	6mer2-7	dme-miR-995-3p
0.01	dme-miR-275-3p,dme-miR-306-5p	6mer3-8	GTACCT	2L	13221066	13221071	+	2L_13221066_13221071_+	1	1	1	0	CG5705	FBtr0080444	13220085	13221265	2L	+	13221055	13221093	coding	CG5705	FlyBase	G4371.1	TGAGAAGATCCGTACCTACAATTTCGTCCAGGACCGCAT	24	13221076	0.691617301	3	23	127	0.966666667	1.462397998	0.3	0.25	0.4	24	1	0	29	2L:13221055-13221093	6	CG5705	FBtr0080444	13220085	13221265	GTACCT	6mer3-8	dme-miR-275-3p,dme-miR-306-5p
0.01	dme-miR-275-3p,dme-miR-306-5p	7mer-m8	GTACCTG	2L	13221925	13221931	-	2L_13221925_13221931_-	0.702972348	0.702972348	0.702972348	0	Ski6	FBtr0334755|FBtr0080483	13221479|13221479	13222221|13222221	2L	-	13221914	13221953	coding	Ski6	FlyBase	G10543.1	GCAAATCTCTGGAGTTCAAGTTGTACCTGCAGCAGGCGCT	12	13221932	0.930267944	3	11	74	1	1.113943352	0.230769231	0.181818182	0.307692308	11	0	0	13	2L:13221914-13221953	7	Ski6	FBtr0334755|FBtr0080483	13221479|13221479	13222221|13222221	GTACCTG	7mer-m8	dme-miR-275-3p,dme-miR-306-5p
0.01	dme-bantam-3p	7mer-m8	TGATCTC	2L	13271413	13271419	+	2L_13271413_13271419_+	0.661614573	0.661614573	0.661614573	0	CG44085	FBtr0334863|FBtr0334856|FBtr0334861|FBtr0334862|FBtr0334857|FBtr0334859|FBtr0334860|FBtr0334855|FBtr0334853|FBtr0334858|FBtr0334852|FBtr0334854|FBtr0334851	13271364|13267729|13267729|13267729|13267729|13267729|13267729|13261680|13261680|13267729|13261680|13261680|13267729	13281617|13283383|13283383|13281617|13283383|13283383|13283383|13283383|13283383|13283383|13283383|13283383|13276250	2L	+	13271380	13271431	coding	CG44085	FlyBase	G4383.1	CAAGAAGCCCTTCACCTACACGCCCGGCGGCATTGATCTCTCCCAGATCCGG	28	13271412	0.818700386	4	27	126	1	1.477121255	0.166666667	0.111111111	0.2	27	0	0	30	2L:13271380-13271431	7	CG44085	FBtr0334857|FBtr0334859|FBtr0334853|FBtr0334855|FBtr0334854|FBtr0334852|FBtr0334863|FBtr0334858|FBtr0334856|FBtr0334851|FBtr0334861|FBtr0334862|FBtr0334860	13267729|13267729|13261680|13261680|13261680|13261680|13271364|13267729|13267729|13267729|13267729|13267729|13267729	13283383|13283383|13283383|13283383|13283383|13283383|13281617|13283383|13283383|13276250|13283383|13281617|13283383	TGATCTC	7mer-m8	dme-bantam-3p
0.01	dme-miR-965-3p	7mer-m8	TACGCTT	2L	13284990	13284996	-	2L_13284990_13284996_-	0.620203206	0.620203206	0.620203206	0	Drep-4	FBtr0080478	13284650	13286409	2L	-	13284928	13285013	coding	Drep-4	FlyBase	G10551.1	AGCACACTATTAATCCGTACGCTTCGCGTGAGAATCTCATTTTGTTTCAGGTCTGGAATCTGGACCACCAAATCGAACTGTGCCGC	18	13284991	0.985611372	6	16	127	0.826086957	1.278753601	0.130434783	0.277777778	0.434782609	18	4	0	19	2L:13284928-13285013	7	Drep-4	FBtr0080478	13284650	13286409	TACGCTT	7mer-m8	dme-miR-965-3p
0.01	dme-miR-14-3p	7mer-A1	AGACTGA	2L	13285143	13285149	-	2L_13285143_13285149_-	0.823349562	0.823349562	0.823349562	0	Drep-4	FBtr0080478	13284650	13286409	2L	-	13285116	13285214	coding	Drep-4	FlyBase	G10553.1	AGCATGAATTCCTGAAGCAGCACTTGGGCGACGAGGAAACAGACGCTGGCAGGATACCCAGCAAGAGACTGAGGCAGGTGATTAGGGAGTACACCAAGG	29	13285160	0.933796619	5	29	74	1	1.505149978	0.40625	0.068965517	0.15625	29	0	0	32	2L:13285116-13285214	7	Drep-4	FBtr0080478	13284650	13286409	AGACTGA	7mer-A1	dme-miR-14-3p
0.01	dme-miR-995-3p	7mer-m8	TGGTGCT	2L	13297750	13297756	+	2L_13297750_13297756_+	0.620202617	0.620202617	0.620202617	0	CG31729	FBtr0344140|FBtr0080462|FBtr0080461	13295757|13296646|13290685	13301065|13301065|13301065	2L	+	13297724	13297835	start_codon	CG31729	FlyBase	G4389.1	GTACAACTTCATCACCTTCCTGCCGCTGGTGCTGTTCGAGCAGTTTCGCTTCTTCCTCAACTTGTACTTCCTGCTGATGGCGCTGTCGCAGTTCATTCCGGACATCCGGATC	55	13297740	0.783905301	17	53	412	0.96969697	1.806179974	0.378787879	0.181818182	0.318181818	55	2	0	64	2L:13297724-13297835	7	CG31729	FBtr0344140|FBtr0080462|FBtr0080461	13295757|13296646|13290685	13301065|13301065|13301065	TGGTGCT	7mer-m8	dme-miR-995-3p
0.01	dme-miR-996-3p,dme-miR-279-3p	7mer-A1	CTAGTCA	2L	13298589	13298595	+	2L_13298589_13298595_+	0.823349562	0.823349562	0.823349562	0	CG31729	FBtr0344140|FBtr0080462|FBtr0344851|FBtr0080461	13295757|13296646|13297798|13290685	13301065|13301065|13301065|13301065	2L	+	13298563	13298658	coding	CG31729	FlyBase	G4392.1	TGTTCTGCGCCGTGCTTGGACTGTCGCTAGTCATGATGATGCTTAAGGGTTTCGGCGGTCCTTGGTATAGATACATGTTCCGCTTCGTTCTTCTCT	17	13298596	0.917652506	11	17	138	1	1.397940009	0.4	0.352941176	0.56	17	0	0	25	2L:13298563-13298658	7	CG31729	FBtr0344140|FBtr0080462|FBtr0344851|FBtr0080461	13295757|13296646|13297798|13290685	13301065|13301065|13301065|13301065	CTAGTCA	7mer-A1	dme-miR-996-3p,dme-miR-279-3p
0.01	dme-miR-11-3p,dme-miR-308-3p	8mer-A1	CTGTGATA	2L	13299166	13299173	+	2L_13299166_13299173_+	0.631420864	0.631420864	0.631420864	0	CG31729	FBtr0344140|FBtr0344140|FBtr0080462|FBtr0080462|FBtr0344851|FBtr0344851|FBtr0080461|FBtr0080461	13295757|13295757|13296646|13296646|13297798|13297798|13290685|13290685	13301065|13301065|13301065|13301065|13301065|13301065|13301065|13301065	2L	+	13299116	13299327	coding	CG31729	FlyBase	G4396.1	CGTGTCCACGGCATCGACCGTTACCGGCGGTAACAACTCGCCAACCAAATCTGTGATAAACATCGAGGCACCTGGCAGTACGGACACAGAGCATCAGTATCAGGCTGCGTCTCCAGACGAGATTGCACTAGTAAAGTGGACTGAGCAGGTGGGACTGACCCTGATTGCCAGGGATCTCAACACGATGACGTTGCAGGTGAAGACCCCCAGCG	236	13299165	0.951966085	21	219	979	0.92962963	1.700703717	0.177777778	0.131355932	0.240740741	236	15	4	251	2L:13299116-13299327	8	CG31729	FBtr0344140|FBtr0344140|FBtr0080462|FBtr0080462|FBtr0344851|FBtr0344851|FBtr0080461|FBtr0080461	13295757|13295757|13296646|13296646|13297798|13297798|13290685|13290685	13301065|13301065|13301065|13301065|13301065|13301065|13301065|13301065	CTGTGATA	8mer-A1	dme-miR-11-3p,dme-miR-308-3p
0.01	dme-miR-33-5p	6mer3-8	CAATGC	2L	13299807	13299812	+	2L_13299807_13299812_+	1	1	1	0	CG31729	FBtr0344140|FBtr0080462|FBtr0344851|FBtr0080461	13295757|13296646|13297798|13290685	13301065|13301065|13301065|13301065	2L	+	13299809	13299932	coding	CG31729	FlyBase	G4399.1	ATGCTGGAGTTCGCGTTTGGATGCTAACGGGCGACAAGCTGGAGACTGCTTGCTGTATTGCCAAGTCCTCACAGCTGATTGGTCGGAACCAGGGACTCCATGTTTTGCGTTCCGTAAAGACGCG	14	13299826	0.972590293	9	13	77	1	1.146128036	0.214285714	0	0	14	0	0	14	2L:13299809-13299932	3	CG31729	FBtr0344140|FBtr0080462|FBtr0344851|FBtr0080461	13295757|13296646|13297798|13290685	13301065|13301065|13301065|13301065	CAATGC	6mer3-8	dme-miR-33-5p
0.01	dme-miR-317-3p	6mer2-7	GTGTTC	2L	13300471	13300476	+	2L_13300471_13300476_+	1	1	1	0	CG31729	FBtr0344140|FBtr0080462|FBtr0344851|FBtr0080461	13295757|13296646|13297798|13290685	13301065|13301065|13301065|13301065	2L	+	13300447	13300500	coding	CG31729	FlyBase	G4402.1	TCGACGCTGTACACTATGTTCCCGGTGTTCTCATTAGTGCTAGATCAGGATATC	23	13300473	0.634083953	7	20	215	0.916666667	1.342422681	0.25	0.043478261	0.083333333	23	2	0	22	2L:13300447-13300500	6	CG31729	FBtr0344140|FBtr0080462|FBtr0344851|FBtr0080461	13295757|13296646|13297798|13290685	13301065|13301065|13301065|13301065	GTGTTC	6mer2-7	dme-miR-317-3p
0.01	dme-miR-11-3p,dme-miR-308-3p	7mer-m8	CTGTGAT	2L	133625	133631	+	2L_133625_133631_+	0.661615423	0.661615423	0.661615423	0	Gs1	FBtr0078114|FBtr0078114|FBtr0078115|FBtr0078115|FBtr0300568|FBtr0300568	132481|132481|132481|132481|132481|132481	133682|133682|133682|133682|133682|133682	2L	+	133604	133645	coding	Gs1	FlyBase	G472.1	AGACCGGCGGCCAAGCTCCAACTGTGATCCCTACGCCGTGTG	13	133623	0.964985008	3	11	58	0.857142857	1.079181246	0.142857143	0.076923077	0.142857143	13	2	0	12	2L:133604-133645	7	Gs1	FBtr0300568|FBtr0300568|FBtr0078115|FBtr0078115|FBtr0078114|FBtr0078114	132481|132481|132481|132481|132481|132481	133682|133682|133682|133682|133682|133682	CTGTGAT	7mer-m8	dme-miR-11-3p,dme-miR-308-3p
0.01	dme-miR-11-3p	8mer-m1	CTGTGATG	2L	13365522	13365529	-	2L_13365522_13365529_-	0.542328005	0.542328005	0.542328005	0	Nnp-1	FBtr0080473	13364011	13366076	2L	-	13365476	13365545	coding	Nnp-1	FlyBase	G10564.1	AGCAGCATGCAGCTTTCTGTGATGTCGGAGCAGCCTAAGTCTCGCGGCATGACCATGCACTACCTAGATG	18	13365530	0.942639276	5	14	99	0.782608696	0.954242509	0.086956522	0.166666667	0.347826087	18	4	1	18	2L:13365476-13365545	8	Nnp-1	FBtr0080473	13364011	13366076	CTGTGATG	8mer-m1	dme-miR-11-3p
0.01	dme-miR-980-3p	6mer2-7	GCAGCT	2L	13367038	13367043	+	2L_13367038_13367043_+	1	1	1	0	CG6523	FBtr0080465	13366529	13367308	2L	+	13367024	13367063	coding	CG6523	FlyBase	G4416.1	TGCGGATTCTCCAAGCAGCTCATCGGCATTGTGAACGAAA	9	13367052	0.944862486	2	9	40	1	1.041392685	0.090909091	0.222222222	0.363636364	9	0	0	11	2L:13367024-13367063	6	CG6523	FBtr0080465	13366529	13367308	GCAGCT	6mer2-7	dme-miR-980-3p
0.01	dme-miR-980-3p	6mer3-8	GGCAGC	2L	13367832	13367837	+	2L_13367832_13367837_+	1	1	1	0	Tap42	FBtr0080466	13367722	13368936	2L	+	13367795	13367843	coding	Tap42	FlyBase	G4418.1	ATTCGACGAGCTAGAAGTTACCGAACTGCCCTTCAATGGCAGCGAATTT	8	13367831	0.962152775	2	8	44	1	0.903089987	0	0	0	8	0	0	8	2L:13367795-13367843	6	Tap42	FBtr0080466	13367722	13368936	GGCAGC	6mer3-8	dme-miR-980-3p
0.01	dme-miR-14-3p	7mer-m8	AAGACTG	2L	13367926	13367932	+	2L_13367926_13367932_+	0.671795582	0.671795577	0.671795579	0	Tap42	FBtr0080466	13367722	13368936	2L	+	13367915	13367943	intron-coding	Tap42	FlyBase	G4419.1	AGAACAAAGTGAAGACTGCAATGGGCCTT	5	13367935	0.721568654	3	5	14	1	0.698970004	0	0	0	5	0	0	5	2L:13367915-13367943	7	Tap42	FBtr0080466	13367722	13368936	AAGACTG	7mer-m8	dme-miR-14-3p
0.01	dme-miR-305-5p	8mer-A1	AGTACAAA	2L	13372476	13372483	-	2L_13372476_13372483_-	0.605652665	0.605652665	0.605652665	0	CG9305	FBtr0342639|FBtr0080471	13371502|13371502	13373703|13373703	2L	-	13372443	13372509	coding	CG9305	FlyBase	G10573.1	ACGTTCACGTCGGGATCTAAAGCTGAAGTACAAAAAGGAAGAGCGAACCAATGGGCAGCTCATAAAC	21	13372486	0.928194816	3	21	69	1	1.361727836	0.130434783	0.095238095	0.173913043	21	0	0	23	2L:13372443-13372509	8	CG9305	FBtr0342639|FBtr0080471	13371502|13371502	13373703|13373703	AGTACAAA	8mer-A1	dme-miR-305-5p
0.01	dme-miR-995-3p	6mer3-8	TGGTGC	2L	13372938	13372943	-	2L_13372938_13372943_-	1	1	1	0	CG9305	FBtr0342639|FBtr0080471	13371502|13371502	13373703|13373703	2L	-	13372917	13372985	coding	CG9305	FlyBase	G10574.1	AGATGATGGACATGATCTTCTACAATCCGGAGAACAATCCCATGGTGCCCAAACAGTCGGTGACGACCA	10	13372942	0.943492288	7	10	40	1	1.041392685	0.090909091	0.1	0.181818182	10	0	0	11	2L:13372917-13372985	6	CG9305	FBtr0342639|FBtr0080471	13371502|13371502	13373703|13373703	TGGTGC	6mer3-8	dme-miR-995-3p
0.01	dme-miR-184-3p	7mer-m8	TCCGTCC	2L	13373185	13373191	-	2L_13373185_13373191_-	0.661615908	0.661615913	0.661615911	0	CG9305	FBtr0342639|FBtr0080471	13371502|13371502	13373703|13373703	2L	-	13373149	13373232	coding	CG9305	FlyBase	G10576.1	TCGGGAACTCCTTTGCAGCAGCAGGTGCACTCGCCTATGCCTCCGTCCCCCTATAAATACCTACCGCCCGCTAGTCCGGGCATG	7	13373220	0.951820707	6	7	31	1	0.84509804	0	0	0	7	0	0	7	2L:13373149-13373232	7	CG9305	FBtr0342639|FBtr0080471	13371502|13371502	13373703|13373703	TCCGTCC	7mer-m8	dme-miR-184-3p
0.01	dme-miR-14-3p	6mer3-8	AAGACT	2L	13375303	13375308	+	2L_13375303_13375308_+	1	1	1	0	CG6565	FBtr0342631|FBtr0080468|FBtr0346420	13374502|13374502|13374502	13375840|13375840|13375840	2L	+	13375287	13375332	coding	CG6565	FlyBase	G4430.2	GGGACGACACGGCCCTAAGACTTGAGCTCATCAGCGAGGATCCCGT	23	13375308	0.947449049	4	21	87	0.913043478	1.021189299	0.130434783	0	0	23	1	1	21	2L:13375287-13375332	6	CG6565	FBtr0080468|FBtr0346420|FBtr0342631	13374502|13374502|13374502	13375840|13375840|13375840	AAGACT	6mer3-8	dme-miR-14-3p
0.01	dme-miR-252-5p	6mer3-8	GTACTT	2L	13376819	13376824	-	2L_13376819_13376824_-	1	1	1	0	CG9302	FBtr0080470	13376711	13378357	2L	-	13376691	13376843	stop_codon	CG9302	FlyBase	G10582.2	GCGGATATCCCACCATTCTGTACTTCTCTTACCTCAAAACCAAGCTGGATTACAATGGCGGACGCACCAGCAAGGACTTTATCGCCTATATGAACAACCCGCCTACCTCAGCGGACCGCACAGAGCTGTGATACGCTGTTGCAAAGTATAACG	105	13376815	0.977742585	14	95	614	0.909836066	1.200224939	0.098360656	0.133333333	0.254098361	105	5	6	111	2L:13376691-13376843	6	CG9302	FBtr0080470	13376711	13378357	GTACTT	6mer3-8	dme-miR-252-5p
0.01	dme-bantam-3p	6mer2-7	GATCTC	2L	13379085	13379090	+	2L_13379085_13379090_+	1	1	1	0	beta'COP	FBtr0080469	13379020	13382181	2L	+	13379070	13379111	coding	beta'COP	FlyBase	G4436.1	CGGGTCAAGTGCGTCGATCTCCATCCGGCGGAGCCGTGGATG	36	13379093	0.948183746	2	33	133	0.931818182	1.612783857	0.613636364	0.138888889	0.295454545	36	3	0	41	2L:13379070-13379111	6	beta'COP	FBtr0080469	13379020	13382181	GATCTC	6mer2-7	dme-bantam-3p
0.01	dme-miR-9b-5p,dme-miR-9c-5p	6mer3-8	ACCAAA	2L	13379786	13379791	+	2L_13379786_13379791_+	1	1	1	0	beta'COP	FBtr0080469	13379020	13382181	2L	+	13379641	13379823	coding	beta'COP	FlyBase	G4440.1	AAGGTGTGGCAGTTGGGCTCTAATTTCGCCAACTTTACGCTGGAAGGACATGAGAAGGGTGTAAATTGTGTGGATTATTACCATGGTGGCGATAAGCCATACTTGATTTCCGGTGCTGACGATCGTTTGGTCAAAATCTGGGATTACCAAAACAAAACCTGTGTGCAGACTTTAGAGGGGCAT	25	13379804	0.976487522	11	22	142	0.914285714	1.028028724	0.085714286	0.28	0.485714286	25	1	2	32	2L:13379641-13379823	6	beta'COP	FBtr0080469	13379020	13382181	ACCAAA	6mer3-8	dme-miR-9b-5p,dme-miR-9c-5p
0.01	dme-miR-14-3p	6mer3-8	AAGACT	2L	13380186	13380191	+	2L_13380186_13380191_+	1	1	1	0	beta'COP	FBtr0080469	13379020	13382181	2L	+	13380175	13380205	intron-coding	beta'COP	FlyBase	G4442.1	AGGTCAATCTAAAGACTATTGCTGATGGCAC	8	13380193	0.698509288	3	8	51	1	1	0.4	0.125	0.3	8	0	0	10	2L:13380175-13380205	6	beta'COP	FBtr0080469	13379020	13382181	AAGACT	6mer3-8	dme-miR-14-3p
0.01	dme-miR-14-3p	6mer2-7	AGACTG	2L	13381035	13381040	+	2L_13381035_13381040_+	1	1	1	0	beta'COP	FBtr0080469	13379020	13382181	2L	+	13381004	13381052	coding	beta'COP	FlyBase	G4447.1	CGGAGTGCGTCAAAACAGGACTTTGGGTGGGAGACTGCTTCATCTATAC	26	13381027	0.663124896	3	24	114	0.964285714	1.431363764	0.428571429	0.076923077	0.142857143	26	1	0	27	2L:13381004-13381052	6	beta'COP	FBtr0080469	13379020	13382181	AGACTG	6mer2-7	dme-miR-14-3p
0.01	dme-miR-8-3p	6mer3-8	CAGTAT	2L	13381100	13381105	+	2L_13381100_13381105_+	1	1	1	0	beta'COP	FBtr0080469	13379020	13382181	2L	+	13381072	13381173	coding	beta'COP	FlyBase	G4448.1	AACTACTACGTGGGCGGCGAGATTGTGACAGTATCCCACTTAGACCGCACAATGTATCTGCTGGGCTACGTGCCCAAGGACAATCGTATTTACCTCGGCGAT	37	13381124	0.855036435	12	35	194	0.953488372	1.311753861	0.255813953	0.135135135	0.255813953	37	1	1	41	2L:13381072-13381173	6	beta'COP	FBtr0080469	13379020	13382181	CAGTAT	6mer3-8	dme-miR-8-3p
0.01	dme-miR-7-5p	6mer2-7	TCTTCC	2L	13381832	13381837	+	2L_13381832_13381837_+	1	1	1	0	beta'COP	FBtr0080469	13379020	13382181	2L	+	13381789	13381867	coding	beta'COP	FlyBase	G4453.1	AAGGCGGGACAGTCGCTGGCCGATCCGGCACAGTATACAAATCTCTTCCCTGGCCTGGGCGATGCGCTGCGGGTGGAGC	27	13381834	0.973081611	6	26	156	0.965517241	1.447158031	0.517241379	0.074074074	0.137931034	27	1	0	28	2L:13381789-13381867	6	beta'COP	FBtr0080469	13379020	13382181	TCTTCC	6mer2-7	dme-miR-7-5p
0.01	dme-miR-190-5p	6mer3-8	ACATAT	2L	13386153	13386158	-	2L_13386153_13386158_-	1	1	1	0	CG9293	FBtr0080526|FBtr0080525	13385933|13385933	13387213|13387213	2L	-	13386101	13386186	coding	CG9293	FlyBase	G10592.1	GGACATGCCCGTCGATCCCAATGAGCCCACATATTGCCTATGCCACCAGGTGTCCTATGGAGAGATGATTGGCTGCGACAATCCCG	20	13386147	0.890953381	11	19	92	1	1.380211242	0.083333333	0.2	0.333333333	20	0	0	24	2L:13386101-13386186	6	CG9293	FBtr0080526|FBtr0080525	13385933|13385933	13387213|13387213	ACATAT	6mer3-8	dme-miR-190-5p
0.01	dme-miR-252-5p	6mer3-8	GTACTT	2L	13403262	13403267	+	2L_13403262_13403267_+	1	1	1	0	CG7110	FBtr0080500|FBtr0345438	13399218|13399218	13410636|13410636	2L	+	13403246	13403300	coding	CG7110	FlyBase	G4467.1	CGGACACATTTTATTCGTACTTCCCCGGCTTTAACAATGAAAATCAGAAGCGGCA	11	13403266	0.904464311	3	11	69	1	1.204119983	0.5	0.272727273	0.5	11	0	0	16	2L:13403246-13403300	6	CG7110	FBtr0080500|FBtr0345438	13399218|13399218	13410636|13410636	GTACTT	6mer3-8	dme-miR-252-5p
0.01	dme-miR-14-3p	8mer-A1	AAGACTGA	2L	13403608	13403615	+	2L_13403608_13403615_+	0.643565219	0.643565219	0.643565219	0	CG7110	FBtr0080500|FBtr0345438	13399218|13399218	13410636|13410636	2L	+	13403575	13403677	coding	CG7110	FlyBase	G4468.1	AGCACCAGCACCTCGAACCACAGCACAACGGATAAGACTGACCTAGAGTTAATTGTAAATAGTAATCCCAACTATGTGCCGCCCAAAATTCGGCCAGGCACAA	779	13403607	0.990412513	11	746	4021	0.955275229	2.31858501	0.51146789	0.107830552	0.202981651	779	36	3	833	2L:13403575-13403677	8	CG7110	FBtr0080500|FBtr0345438	13399218|13399218	13410636|13410636	AAGACTGA	8mer-A1	dme-miR-14-3p
0.01	dme-miR-965-3p	6mer3-8	TACGCT	2L	13504511	13504516	-	2L_13504511_13504516_-	1	1	1	0	B4	FBtr0332509|FBtr0080514|FBtr0080513	13504502|13504502|13504502	13513293|13513293|13513293	2L	-	13504456	13504556	stop_codon	B4	FlyBase	G10614.1	TCACCACCGTTGAATTGGCCGGAGAGGATAACATTTACAATACGCTCAAATGATGACTCATGTGATTCCGGCGACGTAAGTTGGCCGGCGCCAAAGGCCTG	141	13504506	0.961743397	13	140	704	0.994652406	2.269512944	0.155080214	0.283687943	0.459893048	141	1	0	186	2L:13504456-13504556	6	B4	FBtr0080513|FBtr0332509|FBtr0080514	13504502|13504502|13504502	13513293|13513293|13513293	TACGCT	6mer3-8	dme-miR-965-3p
0.01	dme-miR-275-3p,dme-miR-306-5p	7mer-m8	GTACCTG	2L	13504594	13504600	-	2L_13504594_13504600_-	0.702972348	0.702972348	0.702972348	0	B4	FBtr0332509|FBtr0080514|FBtr0080513	13504502|13504502|13504502	13513293|13513293|13513293	2L	-	13504568	13504704	coding	B4	FlyBase	G10615.1	GCATCGCTCAAGTATTCGGTCAATGGACCACAGTCGGTCAGTCGGATTGAGGTGAATGGAGCTACGGCGGCGGTGAAGAGCAGCGCAATCAGCTACCATACTGTGTACCTGGGCGAGGAACCGCTGGGCGAGAGGCA	70	13504601	0.996565267	9	67	311	0.962025316	1.880813592	0.126582278	0.114285714	0.215189873	70	3	0	76	2L:13504568-13504704	7	B4	FBtr0080513|FBtr0332509|FBtr0080514	13504502|13504502|13504502	13513293|13513293|13513293	GTACCTG	7mer-m8	dme-miR-275-3p,dme-miR-306-5p
0.01	dme-miR-308-3p	7mer-m1	TGTGATT	2L	13504867	13504873	-	2L_13504867_13504873_-	0.620202887	0.620202887	0.620202887	0	B4	FBtr0332509|FBtr0080514|FBtr0080513	13504502|13504502|13504502	13513293|13513293|13513293	2L	-	13504843	13504894	coding	B4	FlyBase	G10618.1	CTCCAGTGTGCGCGATTCGCTTGTGATTTCCGGCGGGGACTGCCTGCGATCG	27	13504867	0.693414698	8	27	189	1	1.491361694	0.322580645	0.148148148	0.258064516	27	0	0	31	2L:13504843-13504894	7	B4	FBtr0080513|FBtr0332509|FBtr0080514	13504502|13504502|13504502	13513293|13513293|13513293	TGTGATT	7mer-m1	dme-miR-308-3p
0.01	dme-bantam-3p	6mer2-7	GATCTC	2L	13505521	13505526	-	2L_13505521_13505526_-	1	1	1	0	B4	FBtr0332509|FBtr0080514|FBtr0080513	13504502|13504502|13504502	13513293|13513293|13513293	2L	-	13505497	13505553	coding	B4	FlyBase	G10619.1	CAAATAGAGAAACATCAATCTGACTTAGATCTCGATGAGCAGGCCAAGCGAATGAGC	26	13505539	0.970550245	5	24	136	0.939393939	1.491361694	0.03030303	0.192307692	0.363636364	26	2	0	31	2L:13505497-13505553	6	B4	FBtr0080513|FBtr0332509|FBtr0080514	13504502|13504502|13504502	13513293|13513293|13513293	GATCTC	6mer2-7	dme-bantam-3p
0.01	dme-bantam-3p	6mer2-7	GATCTC	2L	13506627	13506632	-	2L_13506627_13506632_-	1	1	1	0	B4	FBtr0332509|FBtr0080514|FBtr0080513	13504502|13504502|13504502	13513293|13513293|13513293	2L	-	13506602	13506662	coding	B4	FlyBase	G10624.1	AGAAGGGTCTCCCCACGGCCACACAATACGGATCTCTGATACAGCTGGTTCGGGAACGGGT	44	13506626	0.66161634	4	41	208	0.941176471	1.681241237	0.117647059	0.159090909	0.274509804	44	3	0	48	2L:13506602-13506662	6	B4	FBtr0080513|FBtr0332509|FBtr0080514	13504502|13504502|13504502	13513293|13513293|13513293	GATCTC	6mer2-7	dme-bantam-3p
0.01	dme-miR-34-5p	6mer2-7	ACTGCC	2L	13610344	13610349	+	2L_13610344_13610349_+	1	1	1	0	kuz	FBtr0301412|FBtr0342903|FBtr0080509|FBtr0080510|FBtr0100660	13551601|13551601|13551601|13551601|13551601	13637496|13636248|13636649|13636649|13637321	2L	+	13610314	13610368	coding	kuz	FlyBase	G4495.1	CGGCCTTTGGCCAAAAGCAACACCAGTACTACTGCCGTTAATAGTAAGACAGAAA	37	13610343	0.960490009	7	37	184	1	1.643452676	0.068181818	0.162162162	0.295454545	37	0	0	44	2L:13610314-13610368	6	kuz	FBtr0080510|FBtr0080509|FBtr0342903|FBtr0301412|FBtr0100660	13551601|13551601|13551601|13551601|13551601	13636649|13636649|13636248|13637496|13637321	ACTGCC	6mer2-7	dme-miR-34-5p
0.01	dme-miR-276a-3p	6mer2-7	GTTCCT	2L	13635323	13635328	+	2L_13635323_13635328_+	0.999999472	0.992160759	0.996080115	0.005542798	kuz	FBtr0301412|FBtr0342903|FBtr0080509|FBtr0080510|FBtr0100660	13551601|13551601|13551601|13551601|13551601	13637496|13636248|13636649|13636649|13637321	2L	+	13635303	13635369	coding	kuz	FlyBase	G4502.1	TTCCAGGGCTACTGCGATGTGTTCCTTAAGTGTCGAGCCGTGGATGCCGATGGTCCGCTTCTTCGGC	14	13635321	0.976909675	6	14	97	1	1.204119983	0.375	0.142857143	0.25	14	0	0	16	2L:13635303-13635369	6	kuz	FBtr0080510|FBtr0080509|FBtr0342903|FBtr0301412|FBtr0100660	13551601|13551601|13551601|13551601|13551601	13636649|13636649|13636248|13637496|13637321	GTTCCT	6mer2-7	dme-miR-276a-3p
0.01	dme-bantam-3p	7mer-A1	GATCTCA	2L	13635989	13635995	+	2L_13635989_13635995_+	0.823349562	0.823349562	0.823349562	0	kuz	FBtr0301412|FBtr0342903|FBtr0080509|FBtr0080510|FBtr0100660	13551601|13551601|13551601|13551601|13551601	13637496|13636248|13636649|13636649|13637321	2L	+	13635954	13636013	coding	kuz	FlyBase	G4504.1	AGCCAGCGGAAGCGGTGCCGCGAGCGGAGCAGCGCGATCTCATGGCGGGTACGGAGCCGA	61	13635996	0.836921306	3	61	140	1	1.857332496	0.625	0.131147541	0.263888889	61	0	0	72	2L:13635954-13636013	7	kuz	FBtr0080510|FBtr0080509|FBtr0342903|FBtr0301412|FBtr0100660	13551601|13551601|13551601|13551601|13551601	13636649|13636649|13636248|13637496|13637321	GATCTCA	7mer-A1	dme-bantam-3p
0.01	dme-miR-9b-5p,dme-miR-9c-5p	6mer2-7	CCAAAG	2L	13640330	13640335	-	2L_13640330_13640335_-	1	1	1	0	ics	FBtr0342905|FBtr0342906|FBtr0080511	13639704|13639704|13639704	13641248|13641248|13641248	2L	-	13640174	13640376	coding	ics	FlyBase	G10633.1	ACAACCAGCTGACCGAACTGCCCGTTTCGCTGTCGTCCATGCCAAAGCTACGCATCCTCAATGTGTCCATCAATCGGCTGATAAATCTTCCTCGCGGCTTTGGAGCCTTTCCGGTGCTGGAAGTGCTCGACCTGTCCTACAACAATCTCAACGAACAGGTCCTGCCTGGTAATTTCTTTGGTATGGAGACACTGCGTGCTCTG	53	13640337	0.972748313	19	51	306	0.954545455	1.799340549	0.196969697	0.226415094	0.378787879	53	3	0	63	2L:13640174-13640376	6	ics	FBtr0080511|FBtr0342906|FBtr0342905	13639704|13639704|13639704	13641248|13641248|13641248	CCAAAG	6mer2-7	dme-miR-9b-5p,dme-miR-9c-5p
0.01	dme-miR-184-3p	7mer-m8	TCCGTCC	2L	13772298	13772304	+	2L_13772298_13772304_+	0.661615913	0.661615913	0.661615913	0	TM9SF4	FBtr0343657|FBtr0080532	13771239|13771239	13773483|13773483	2L	+	13772259	13772361	coding	TM9SF4	FlyBase	G4516.2	TGGAGGAGACCGGTTGGAAGCTTGTGCATGGAGACGTATTCCGTCCGCCCAAGAATACTAGGCTGTTTTCCGCGATTATCGGCAGTGGCATTCAGATCTTCTT	171	13772297	0.900464608	8	170	933	0.994949495	2.294466226	0.232323232	0.140350877	0.257575758	171	1	0	197	2L:13772259-13772361	7	TM9SF4	FBtr0343657|FBtr0080532	13771239|13771239	13773483|13773483	TCCGTCC	7mer-m8	dme-miR-184-3p
0.01	dme-bantam-3p	8mer-A1	TGATCTCA	2L	13772709	13772716	+	2L_13772709_13772716_+	0.631081593	0.630686879	0.630884236	0.000279095	TM9SF4	FBtr0343657|FBtr0080532	13771239|13771239	13773483|13773483	2L	+	13772669	13772765	coding	TM9SF4	FlyBase	G4518.1	TGGGACAAGTCGTCTAGCGGTGCCGTTCCCTTTACCACCATGATCTCACTGCTGCTGCTATGGTTTGGCATCTCTGTGCCCCTGGTCTACCTGGGCT	117	13772709	0.984249178	16	112	883	0.96031746	2.08278537	0.301587302	0.068376068	0.134920635	117	5	0	121	2L:13772669-13772765	8	TM9SF4	FBtr0343657|FBtr0080532	13771239|13771239	13773483|13773483	TGATCTCA	8mer-A1	dme-bantam-3p
0.01	dme-bantam-3p	6mer2-7	GATCTC	2L	13773077	13773082	+	2L_13773077_13773082_+	1	1	1	0	TM9SF4	FBtr0343657|FBtr0080532	13771239|13771239	13773483|13773483	2L	+	13772931	13773117	coding-intron	TM9SF4	FlyBase	G4520.1	AGCACTCTGATGGCGGGCATCTTGCCCTTTGGCGCCGTCTTCATTGAACTCTTCTTTGTGTTCACGGCCATCTGGCAGAATCAGTTCTACTACCTGTTTGGCTTTCTATTCTTGGTGTTTTGCATCTTAGTCGTAAGCTGTGCCCAGATCTCTATAGTAATGACTTATTTCCAGCTCTGCGGTGAGG	228	13773084	0.707709354	30	220	1701	0.966789668	2.117271296	0.188191882	0.166666667	0.298892989	228	8	1	262	2L:13772931-13773117	6	TM9SF4	FBtr0343657|FBtr0080532	13771239|13771239	13773483|13773483	GATCTC	6mer2-7	dme-bantam-3p
0.01	dme-miR-995-3p	7mer-m8	TGGTGCT	2L	13773389	13773395	+	2L_13773389_13773395_+	0.620202617	0.620202617	0.620202617	0	TM9SF4	FBtr0343657|FBtr0080532	13771239|13771239	13773483|13773483	2L	+	13773382	13773427	coding	TM9SF4	FlyBase	G4523.1	GGTCTTATGGTGCTCACATTTTGGCTGCTAACTGGCTCGATTGGCT	38	13773403	0.730584735	6	36	326	0.909090909	1.301029996	0.227272727	0.131578947	0.25	38	3	1	40	2L:13773382-13773427	7	TM9SF4	FBtr0343657|FBtr0080532	13771239|13771239	13773483|13773483	TGGTGCT	7mer-m8	dme-miR-995-3p
0.01	dme-bantam-3p	6mer3-8	TGATCT	2L	13781455	13781460	+	2L_13781455_13781460_+	1	1	1	0	p38b	FBtr0080534	13780998	13782097	2L	+	13781428	13781471	coding	p38b	FlyBase	G4527.1	CATCCACAGCGCTGGGGTCATCCATCGTGATCTAAAGCCATCGA	15	13781455	0.927326122	4	14	74	0.944444444	1.230448921	0.055555556	0.133333333	0.277777778	15	1	0	17	2L:13781428-13781471	6	p38b	FBtr0080534	13780998	13782097	TGATCT	6mer3-8	dme-bantam-3p
0.01	dme-bantam-3p	6mer2-7	GATCTC	2L	13784558	13784563	+	2L_13784558_13784563_+	1	1	1	0	CG31731	FBtr0300996|FBtr0110941	13784168|13784168	13786254|13790301	2L	+	13784477	13784582	coding	CG31731	FlyBase	G4533.1	CTTAGAGAATTGTACTTTCCCGGTAATGAGCTGGATTACATTTACTACTCACCCATCTCTCCCAATGTAGAGGACATTATGGATCTCCTGCGTGTAGATCTGGGAA	49	13784565	0.97169247	9	46	298	0.929824561	1.247154615	0.403508772	0.142857143	0.263157895	49	2	2	53	2L:13784477-13784582	6	CG31731	FBtr0300996|FBtr0110941	13784168|13784168	13786254|13790301	GATCTC	6mer2-7	dme-bantam-3p
0.01	dme-bantam-3p	6mer3-8	TGATCT	2L	13785384	13785389	+	2L_13785384_13785389_+	1	1	1	0	CG31731	FBtr0300996|FBtr0110941	13784168|13784168	13786254|13790301	2L	+	13785332	13785418	coding	CG31731	FlyBase	G4536.1	CTCAACGGCCTCACTTTCTTTCTCATTCGGTTTGTGTGCTACACATTGCTTATGATCTTTGTCCTGGTCGTTGCATATTTATACAAG	28	13785385	0.842933463	9	24	292	0.882352941	0.875061263	0.294117647	0.178571429	0.323529412	28	1	3	30	2L:13785332-13785418	6	CG31731	FBtr0300996|FBtr0110941	13784168|13784168	13786254|13790301	TGATCT	6mer3-8	dme-bantam-3p
0.01	dme-bantam-3p	7mer-m8	TGATCTC	2L	13785498	13785504	+	2L_13785498_13785504_+	0.661614573	0.661614573	0.661614573	0	CG31731	FBtr0300996|FBtr0110941	13784168|13784168	13786254|13790301	2L	+	13785470	13785521	coding	CG31731	FlyBase	G4537.1	ATTTTGTCAACCATGTCGTATGCTTATCTGATCTCTATTTGCTTCCACTCAG	271	13785507	0.639561179	11	255	2930	0.930930931	1.412180448	0.411411411	0.191881919	0.342342342	271	12	11	310	2L:13785470-13785521	7	CG31731	FBtr0300996|FBtr0110941	13784168|13784168	13786254|13790301	TGATCTC	7mer-m8	dme-bantam-3p
0.01	dme-miR-33-5p	6mer3-8	CAATGC	2L	13785607	13785612	+	2L_13785607_13785612_+	1	1	1	0	CG31731	FBtr0300996|FBtr0110941	13784168|13784168	13786254|13790301	2L	+	13785578	13785652	intron-coding	CG31731	FlyBase	G4538.1	AGTTTTCTATGCGAAAATCGGAGGGCTGGCAATGCTAATAATTCCCTATGCATTCTCATTTGTTCGAAGCTGGGC	46	13785604	0.909025917	10	45	150	0.965517241	1.748188027	0.25862069	0.195652174	0.362068966	46	2	0	56	2L:13785578-13785652	6	CG31731	FBtr0300996|FBtr0110941	13784168|13784168	13786254|13790301	CAATGC	6mer3-8	dme-miR-33-5p
0.01	dme-miR-317-3p	6mer3-8	TGTGTT	2L	13787639	13787644	+	2L_13787639_13787644_+	1	1	1	0	CG31731	FBtr0110941	13784168	13790301	2L	+	13787599	13787660	coding	CG31731	FlyBase	G4539.1	ACCATCCCCCTCATCGCGGACTTTTTCAACTTTGGATGGCTGTGTTTTACAAAAAGTGGACC	37	13787635	0.971594378	7	37	365	1	1.672097858	0.021276596	0.243243243	0.404255319	37	0	0	47	2L:13787599-13787660	6	CG31731	FBtr0110941	13784168	13790301	TGTGTT	6mer3-8	dme-miR-317-3p
0.01	dme-bantam-3p	7mer-A1	GATCTCA	2L	13789125	13789131	+	2L_13789125_13789131_+	0.823349562	0.823349562	0.823349562	0	CG31731	FBtr0110941	13784168	13790301	2L	+	13789093	13789135	coding	CG31731	FlyBase	G4543.1	TACAATTCGACAGGCACCCTTCCCAGTACTCCGATCTCAGAAA	10	13789121	0.965829283	3	9	45	0.909090909	1	0	0.1	0.181818182	10	1	0	10	2L:13789093-13789135	7	CG31731	FBtr0110941	13784168	13790301	GATCTCA	7mer-A1	dme-bantam-3p
0.01	dme-miR-34-5p	6mer2-7	ACTGCC	2L	13794155	13794160	+	2L_13794155_13794160_+	1	1	1	0	Sec71	FBtr0080537	13793846	13799145	2L	+	13794138	13794176	coding	Sec71	FlyBase	G4549.1	CGTGGTCACCGCACTGGACTGCCTGCAGAAACTCATTGC	7	13794152	0.761486574	5	7	30	1	0.84509804	0.285714286	0	0	7	0	0	7	2L:13794138-13794176	6	Sec71	FBtr0080537	13793846	13799145	ACTGCC	6mer2-7	dme-miR-34-5p
0.01	dme-miR-283-5p	8mer-m1	TGATATTT	2L	13794464	13794471	+	2L_13794464_13794471_+	0.555593223	0.555593223	0.555593223	0	Sec71	FBtr0080537	13793846	13799145	2L	+	13794399	13794478	coding	Sec71	FlyBase	G4551.1	TTTGTCCAGCAAGAACCTGGTCAATCAGACCACAGCACGCGCTACGCTCACCCAAATGTTGAACGTGATATTTGCCCGCA	10	13794469	0.974959607	4	7	47	0.8	0.903089987	0.2	0	0	10	2	0	8	2L:13794399-13794478	8	Sec71	FBtr0080537	13793846	13799145	TGATATTT	8mer-m1	dme-miR-283-5p
0.01	dme-miR-7-5p	7mer-m8	GTCTTCC	2L	13795201	13795207	+	2L_13795201_13795207_+	0.705950524	0.705950523	0.705950523	0	Sec71	FBtr0080537	13793846	13799145	2L	+	13795174	13795222	coding	Sec71	FlyBase	G4553.1	CTGCTCATCCTCCAGAATGCCGGGCCCGTCTTCCGCTCCAACGAGATGT	9	13795204	0.907804154	2	9	43	1	1	0.3	0.111111111	0.2	9	0	0	10	2L:13795174-13795222	7	Sec71	FBtr0080537	13793846	13799145	GTCTTCC	7mer-m8	dme-miR-7-5p
0.01	dme-bantam-3p	7mer-A1	GATCTCA	2L	13797309	13797315	+	2L_13797309_13797315_+	0.823349562	0.823349562	0.823349562	0	Sec71	FBtr0080537	13793846	13799145	2L	+	13797282	13797400	coding	Sec71	FlyBase	G4559.1	CGCGGTCGGATGCAATAGCAACGAGGAGATCTCATTTTTCGCCCTGGACTCACTGCGTCAGTTGTCGATGAAGTTCATGGAGAAGGGCGAGTTCAGTAATTTCCGCTTCCAGAAGGATT	24	13797316	0.978539728	11	21	143	0.823529412	1.146128036	0.235294118	0.291666667	0.5	24	5	1	28	2L:13797282-13797400	7	Sec71	FBtr0080537	13793846	13799145	GATCTCA	7mer-A1	dme-bantam-3p
0.01	dme-bantam-3p	6mer3-8	TGATCT	2L	13807	13812	-	2L_13807_13812_-	1	1	1	0	l(2)gl	FBtr0306592|FBtr0078166|FBtr0330655|FBtr0078171|FBtr0078169|FBtr0078167|FBtr0306589|FBtr0078170|FBtr0306590|FBtr0078168|FBtr0306591	11213|11213|11308|11213|11213|11213|11213|11213|11213|11213|11213	17136|19944|17136|17136|15648|15648|17136|17136|17136|15648|17136	2L	-	13767	13914	coding	l(2)gl	FlyBase	G6277.1	AGCAAGCTGGGGCCTAGTATCTGGTGGGACTGCGCACGGCTTAGTTCTCTTTGACTTCAAAAACTTTGTTCCAGTATTTCATCGCTGCACTTTAAACCCAAATGATCTTACTGGAGCAGGAGAGCAGCTGTCTCGTCGAAAGTCTTTT	160	13812	0.967129368	15	153	838	0.967391304	2.250420002	0.032608696	0.125	0.239130435	160	6	0	178	2L:13767-13914	6	l(2)gl	FBtr0078168|FBtr0306591|FBtr0078169|FBtr0078167|FBtr0306590|FBtr0306589|FBtr0078170|FBtr0330655|FBtr0078171|FBtr0306592|FBtr0078166	11213|11213|11213|11213|11213|11213|11213|11308|11213|11213|11213	15648|17136|15648|15648|17136|17136|17136|17136|17136|17136|19944	TGATCT	6mer3-8	dme-bantam-3p
0.01	dme-miR-184-3p	7mer-A1	CCGTCCA	2L	13812974	13812980	-	2L_13812974_13812980_-	0.823349562	0.823349562	0.823349562	0	CG16888	FBtr0080572	13812723	13813234	2L	-	13812955	13813010	coding	CG16888	FlyBase	G10646.1	ACGGACCGAATCCTCGCCAAGAAGTAAGTGCCGTCCACTCACTGCTCTGCACAACT	44	13812982	0.987001908	4	44	174	1	1.698970004	0.1	0.113636364	0.22	44	0	0	50	2L:13812955-13813010	7	CG16888	FBtr0080572	13812723	13813234	CCGTCCA	7mer-A1	dme-miR-184-3p
0.01	dme-miR-34-5p	6mer3-8	CACTGC	2L	13815548	13815553	+	2L_13815548_13815553_+	1	0.982883487	0.991441743	0.012103193	Sos	FBtr0080541	13814212	13819378	2L	+	13815499	13815579	coding	Sos	FlyBase	G4566.2	GGACGACATCGAGAGCTTCGAACAGGTACAGGGACTGTTGCATCCACTCCACTGCGATCTCGAAAAGGTAATGGCCAGCCT	28	13815551	0.971538836	8	25	106	0.903225806	0.84509804	0.225806452	0.107142857	0.193548387	28	0	3	28	2L:13815499-13815579	6	Sos	FBtr0080541	13814212	13819378	CACTGC	6mer3-8	dme-miR-34-5p
0.01	dme-miR-995-3p	8mer-A1	TGGTGCTA	2L	13815854	13815861	+	2L_13815854_13815861_+	0.625362449	0.625362449	0.625362449	0	Sos	FBtr0080541	13814212	13819378	2L	+	13815826	13815861	coding	Sos	FlyBase	G4567.1	CGCAAGGTATTCCTCTTCGACGGGCTAATGGTGCTA	10	13815854	0.690598676	6	10	56	1	1.041392685	0.090909091	0.1	0.181818182	10	0	0	11	2L:13815826-13815861	8	Sos	FBtr0080541	13814212	13819378	TGGTGCTA	8mer-A1	dme-miR-995-3p
0.01	dme-bantam-3p	6mer3-8	TGATCT	2L	13815978	13815983	+	2L_13815978_13815983_+	1	1	1	0	Sos	FBtr0080541	13814212	13819378	2L	+	13815947	13815997	coding	Sos	FlyBase	G4568.1	GCGTGGATATCAACGATCGACCGGACAGCGATGATCTGAAGAACAGTTTTG	13	13815978	0.948935756	2	12	33	1	1.204119983	0.5	0.25	0.4375	12	0	0	16	2L:13815947-13815997	6	Sos	FBtr0080541	13814212	13819378	TGATCT	6mer3-8	dme-bantam-3p
0.01	dme-miR-8-3p	8mer-A1	CAGTATTA	2L	13818779	13818786	+	2L_13818779_13818786_+	0.671698328	0.671698328	0.671698328	0	Sos	FBtr0080541	13814212	13819378	2L	+	13818760	13818827	coding	Sos	FlyBase	G4574.1	TGCTCCTGCCCAACACCAGCAGTATTATGATACGCCGCAACTCGGCGATCGAGAAGCGGGCAGCGGCA	12	13818787	0.945741696	4	11	47	0.923076923	1.079181246	0.076923077	0.083333333	0.153846154	12	1	0	12	2L:13818760-13818827	8	Sos	FBtr0080541	13814212	13819378	CAGTATTA	8mer-A1	dme-miR-8-3p
0.01	dme-miR-305-5p	8mer-A1	AGTACAAA	2L	13819361	13819368	+	2L_13819361_13819368_+	0.605652665	0.605652665	0.605652665	0	Sos	FBtr0080541	13814212	13819378	2L	+	13819333	13819416	lincRNA_intron-lincRNA_exon	Sos	FlyBase	G4579.1	AGATAAAGGTACGATGTTTCTTTACCCAAGTACAAACGAAGAATAATTTAAATTGCCTGGCGATGTGATAAGGACGAAAACTAC	33	13819354	0.974682324	9	29	191	0.868421053	1.041392685	0.368421053	0.151515152	0.263157895	33	3	2	33	2L:13819333-13819416	8	Sos	FBtr0080541	13814212	13819378	AGTACAAA	8mer-A1	dme-miR-305-5p
0.01	dme-bantam-3p	6mer2-7	GATCTC	2L	1382011	1382016	-	2L_1382011_1382016_-	1	1	1	0	lea	FBtr0329985|FBtr0077941	1381442|1381610	1420165|1420165	2L	-	1381993	1382046	coding	lea	FlyBase	G6803.1	GATCAGGGCAAGAACCAGCAGAATCTCCTGGATCTCGACGGCTCCTCGATGTGC	18	1382018	0.970083058	5	16	89	0.869565217	1.301029996	0.130434783	0.166666667	0.347826087	18	3	0	20	2L:1381993-1382046	6	lea	FBtr0077941|FBtr0329985	1381610|1381442	1420165|1420165	GATCTC	6mer2-7	dme-bantam-3p
0.01	dme-bantam-3p	7mer-m8	TGATCTC	2L	13827507	13827513	-	2L_13827507_13827513_-	0.661614573	0.661614573	0.661614573	0	tam	FBtr0080571	13824138	13827691	2L	-	13827479	13827540	coding	tam	FlyBase	G10652.1	ATGCGGAAAATCTGGTCAAGGTGCAGATGATCTCGCGGAATTTGCACGCCCAACTGTTCCCA	46	13827513	0.9695116	5	46	260	1	1.748188027	0.178571429	0.195652174	0.339285714	46	0	0	56	2L:13827479-13827540	7	tam	FBtr0080571	13824138	13827691	TGATCTC	7mer-m8	dme-bantam-3p
0.01	dme-miR-276a-3p	6mer3-8	AGTTCC	2L	13827682	13827687	-	2L_13827682_13827687_-	1	1	1	0	tam	FBtr0080571	13824138	13827691	2L	-	13827660	13827699	start_codon	tam	FlyBase	G10653.1	AAACGAGGATGCAGTTCCACCTGATCAGAAAGTACGCCAG	17	13827685	0.731697736	4	13	74	0.818181818	1.255272505	0.409090909	0.235294118	0.409090909	17	4	0	18	2L:13827660-13827699	6	tam	FBtr0080571	13824138	13827691	AGTTCC	6mer3-8	dme-miR-276a-3p
0.01	dme-miR-995-3p	7mer-m8	TGGTGCT	2L	13828487	13828493	-	2L_13828487_13828493_-	0.620199847	0.604440463	0.612320155	0.011143508	Arpc1	FBtr0080570|FBtr0080569	13828214|13828214	13829418|13829418	2L	-	13828470	13828568	coding	Arpc1	FlyBase	G10658.1	TCTCGCCCACGTCCGTCGTGGTGGCCGGCTATAGCTGTGTGCCACTGCTCTACAGTCTGACTGCCGATGGAAAGCTGGTGCTGAGCGGCAAGCTCGATA	44	13828493	0.891322187	14	37	230	0.829787234	1.591064607	0.276595745	0.068181818	0.127659574	44	8	0	39	2L:13828470-13828568	7	Arpc1	FBtr0080570|FBtr0080569	13828214|13828214	13829418|13829418	TGGTGCT	7mer-m8	dme-miR-995-3p
0.01	dme-miR-988-3p	6mer3-8	ACAAGG	2L	13828677	13828682	-	2L_13828677_13828682_-	1	1	1	0	Arpc1	FBtr0080570|FBtr0080569	13828214|13828214	13829418|13829418	2L	-	13828633	13828692	coding	Arpc1	FlyBase	G10659.1	AGCGACGGTAACAAGGTCTGCTGGGTGGGCCACGACAGCTGCGTGAGCATCGCGGACGCT	7	13828670	0.921450344	4	6	22	1	1	0.3	0.428571429	0.6	7	0	0	10	2L:13828633-13828692	6	Arpc1	FBtr0080570|FBtr0080569	13828214|13828214	13829418|13829418	ACAAGG	6mer3-8	dme-miR-988-3p
0.01	dme-miR-980-3p	6mer2-7	GCAGCT	2L	13830354	13830359	+	2L_13830354_13830359_+	1	1	1	0	Orc5	FBtr0080543	13830035	13831472	2L	+	13830333	13830412	coding	Orc5	FlyBase	G4585.1	CAACATGCTGGACTTTGTGGAGCAGCTGCGTCGGCAGGCCGCTACACGCGTGGAGGATCAGGGATTTCTCATAGCCGTGG	8	13830348	0.955411575	5	8	43	1	1	0.2	0.125	0.3	8	0	0	10	2L:13830333-13830412	6	Orc5	FBtr0080543	13830035	13831472	GCAGCT	6mer2-7	dme-miR-980-3p
0.01	dme-bantam-3p	7mer-m8	TGATCTC	2L	13833641	13833647	+	2L_13833641_13833647_+	0.661614573	0.661614573	0.661614573	0	RpII33	FBtr0080544	13833422	13834251	2L	+	13833579	13833723	coding	RpII33	FlyBase	G4589.1	GGAAGCCAACTCTACGGTGCTCTCGGATGAGTTTTTAGCCCACCGGATCGGTCTGATACCGCTGATCTCCGACGACGTCGTGGAGCGGCTGCAGTACACGCGTGACTGTATCTGCCTGGACTTCTGCCCCGAATGCAGCGTGGAG	31	13833641	0.915531753	17	28	147	0.891891892	0.916453949	0.459459459	0.161290323	0.297297297	31	1	3	33	2L:13833579-13833723	7	RpII33	FBtr0080544	13833422	13834251	TGATCTC	7mer-m8	dme-bantam-3p
0.01	dme-miR-11-3p,dme-miR-308-3p	6mer2-7	TGTGAT	2L	13897740	13897745	+	2L_13897740_13897745_+	1	1	1	0	CenG1A	FBtr0080548|FBtr0080548|FBtr0080546|FBtr0080546|FBtr0080547|FBtr0080547	13895114|13895114|13836055|13836055|13879533|13879533	13897749|13897749|13897749|13897749|13897749|13897749	2L	+	13897665	13897758	stop_codon	CenG1A	FlyBase	G4596.1	TCCTCTGACGGCCAGTGGCACTTTGCCTAGGAGACGTGACACGTTAGGCACTCCGTACGAGAAGTCGGTGTCGGGTGTGATCTGAATTAGTTAA	18	13897742	0.981301371	9	17	118	0.947368421	1.255272505	0.105263158	0.055555556	0.105263158	18	1	0	18	2L:13897665-13897758	6	CenG1A	FBtr0080547|FBtr0080547|FBtr0080548|FBtr0080548|FBtr0080546|FBtr0080546	13879533|13879533|13895114|13895114|13836055|13836055	13897749|13897749|13897749|13897749|13897749|13897749	TGTGAT	6mer2-7	dme-miR-11-3p,dme-miR-308-3p
0.01	dme-miR-7-5p	7mer-A1	TCTTCCA	2L	13901372	13901378	-	2L_13901372_13901378_-	0.823349562	0.823349562	0.823349562	0	Smg5	FBtr0080561|FBtr0343669|FBtr0080562	13899820|13899820|13899820	13903920|13903920|13903920	2L	-	13901327	13901387	coding	Smg5	FlyBase	G10682.1	ACTTTGACATCTTCCAGAGCACCCAGATTACACTGGACTGGGAGACCATTATCCGGGAGCG	9	13901354	0.826704015	7	9	38	1	1	0.2	0.111111111	0.2	9	0	0	10	2L:13901327-13901387	7	Smg5	FBtr0343669|FBtr0080562|FBtr0080561	13899820|13899820|13899820	13903920|13903920|13903920	TCTTCCA	7mer-A1	dme-miR-7-5p
0.01	dme-miR-305-5p	7mer-m8	AGTACAA	2L	13902515	13902521	-	2L_13902515_13902521_-	0.643265977	0.643265977	0.643265977	0	Smg5	FBtr0080561|FBtr0343669|FBtr0080562	13899820|13899820|13899820	13903920|13903920|13903920	2L	-	13902491	13902555	coding	Smg5	FlyBase	G10687.1	GAGTTCGATACTGTGGTGCGCAAGTCCCGGAATGAGTACAAGAACTGGCTAGCTGCAGTAGGCGA	10	13902523	0.888932594	6	10	40	1	1.041392685	0.272727273	0.1	0.181818182	10	0	0	11	2L:13902491-13902555	7	Smg5	FBtr0343669|FBtr0080562|FBtr0080561	13899820|13899820|13899820	13903920|13903920|13903920	AGTACAA	7mer-m8	dme-miR-305-5p
0.01	dme-miR-11-3p,dme-miR-308-3p	7mer-A1	TGTGATA	2L	1392505	1392511	-	2L_1392505_1392511_-	0.782911824	0.782911824	0.782911824	0	lea	FBtr0329985|FBtr0329985|FBtr0077941|FBtr0077941	1381442|1381442|1381610|1381610	1420165|1420165|1420165|1420165	2L	-	1392495	1392525	intron-coding	lea	FlyBase	G6805.1	GCTCCCCCCAAATTTGTGATACGCCCCAAGA	20	1392513	0.738817713	3	19	95	0.956521739	1.041392685	0.391304348	0.1	0.217391304	20	0	1	22	2L:1392495-1392525	7	lea	FBtr0077941|FBtr0077941|FBtr0329985|FBtr0329985	1381610|1381610|1381442|1381442	1420165|1420165|1420165|1420165	TGTGATA	7mer-A1	dme-miR-11-3p,dme-miR-308-3p
0.01	dme-miR-282-5p	6mer2-7	GAGGCT	2L	139797	139802	-	2L_139797_139802_-	1	1	1	0	CG31975	FBtr0302196|FBtr0302195	139469|139469	140933|140933	2L	-	139766	139840	3'utr	CG31975	FlyBase	G6342.1	TGGAGGTAGAGTTCGAACACATGTTAGAGGCCTACTATGAGGCTTTTGAGCGTTGTCTGCGACGTGTGGGAGCTA	8	139795	0.987021851	6	7	60	0.777777778	0.84509804	0.222222222	0.125	0.222222222	8	2	0	7	2L:139766-139840	6	CG31975	FBtr0302196|FBtr0302195	139469|139469	140933|140933	GAGGCT	6mer2-7	dme-miR-282-5p
0.01	dme-miR-282-5p	7mer-A1	GAGGCTA	2L	141168	141174	-	2L_141168_141174_-	0.823349562	0.823349562	0.823349562	0	CG31974	FBtr0330644|FBtr0330645|FBtr0300987	141128|141128|141128	142487|142487|142487	2L	-	141150	141205	coding	CG31974	FlyBase	G6343.1	CACGGGTGCAAAAACTATTGTGACAAAATTTGAGGCTATCTTGCGACTAGGGAAAA	38	141176	0.978124678	5	38	258	1	1.681241237	0.604166667	0.210526316	0.375	38	0	0	48	2L:141150-141205	7	CG31974	FBtr0330644|FBtr0330645|FBtr0300987	141128|141128|141128	142487|142487|142487	GAGGCTA	7mer-A1	dme-miR-282-5p
0.01	dme-miR-7-5p	8mer-A1	GTCTTCCA	2L	14186347	14186354	-	2L_14186347_14186354_-	0.675381876	0.675379314	0.675380595	1.84E-06	Dyrk2	FBtr0089288|FBtr0089290|FBtr0089289|FBtr0329933|FBtr0100448|FBtr0336949|FBtr0100447	14186136|14186136|14186136|14186064|14186136|14186136|14186136	14197680|14197680|14197680|14197680|14197680|14197491|14197680	2L	-	14186319	14186398	coding	Dyrk2	FlyBase	G10708.1	AGGAAACATTTGCCCGGTACAGGCAGTGGAATTGTGGGTGCCATGTCTTCCAAATACGGCAGCTCAACGTTGGCGCACAA	26	14186355	0.743223369	10	21	138	0.827586207	1.380211242	0.172413793	0.115384615	0.206896552	26	5	0	24	2L:14186319-14186398	8	Dyrk2	FBtr0089288|FBtr0089290|FBtr0089289|FBtr0329933|FBtr0100448|FBtr0336949|FBtr0100447	14186136|14186136|14186136|14186064|14186136|14186136|14186136	14197680|14197680|14197680|14197680|14197680|14197491|14197680	GTCTTCCA	8mer-A1	dme-miR-7-5p
0.01	dme-miR-305-5p	8mer-m1	AGTACAAT	2L	14186537	14186544	-	2L_14186537_14186544_-	0.570361395	0.570361395	0.570361395	0	Dyrk2	FBtr0089288|FBtr0089290|FBtr0089289|FBtr0329933|FBtr0100448|FBtr0336949|FBtr0100447	14186136|14186136|14186136|14186064|14186136|14186136|14186136	14197680|14197680|14197680|14197680|14197680|14197491|14197680	2L	-	14186482	14186586	coding	Dyrk2	FlyBase	G10709.1	CGAATGGACACCTGCCCGACATCAAGTTAAGTGCCAGCGATAAGTACAATAGCATGCAGAAGGTGGCGGTGCGCTCGAAGATCACGTCCAGCGTCTCGGATCTGG	28	14186546	0.892373648	9	28	106	1	1.491361694	0.258064516	0.107142857	0.193548387	28	0	0	31	2L:14186482-14186586	8	Dyrk2	FBtr0089288|FBtr0089290|FBtr0089289|FBtr0329933|FBtr0100448|FBtr0336949|FBtr0100447	14186136|14186136|14186136|14186064|14186136|14186136|14186136	14197680|14197680|14197680|14197680|14197680|14197491|14197680	AGTACAAT	8mer-m1	dme-miR-305-5p
0.01	dme-bantam-3p	6mer2-7	GATCTC	2L	14186712	14186717	-	2L_14186712_14186717_-	0.558775458	1	0.779387729	0.311992836	Dyrk2	FBtr0089288|FBtr0089290|FBtr0089289|FBtr0329933|FBtr0100448|FBtr0336949|FBtr0100447	14186136|14186136|14186136|14186064|14186136|14186136|14186136	14197680|14197680|14197680|14197680|14197680|14197491|14197680	2L	-	14186672	14186826	coding	Dyrk2	FlyBase	G10710.1	TGCAGCCATCTGCCTCCAGTCGCCATCGCAGCTGCCGCATGTCGAGCAGTTCGTCCAGTTCCGGACTCAACAGTGTTTCCCAGAAGTCTTCCTGCTACAGCTTTTCGGAGATCTCGCCGGGCACCAACGGTCCCGTGGTGGCCTCGATCACCAGC	67	14186723	0.985755273	17	49	402	0.708333333	1.105510185	0.236111111	0.074626866	0.138888889	67	18	3	51	2L:14186672-14186826	6	Dyrk2	FBtr0089288|FBtr0089290|FBtr0089289|FBtr0329933|FBtr0100448|FBtr0336949|FBtr0100447	14186136|14186136|14186136|14186064|14186136|14186136|14186136	14197680|14197680|14197680|14197680|14197680|14197491|14197680	GATCTC	6mer2-7	dme-bantam-3p
0.01	dme-miR-7-5p	6mer2-7	TCTTCC	2L	14187112	14187117	-	2L_14187112_14187117_-	1	1	1	0	Dyrk2	FBtr0089288|FBtr0089290|FBtr0089289|FBtr0329933|FBtr0100448|FBtr0336949|FBtr0100447	14186136|14186136|14186136|14186064|14186136|14186136|14186136	14197680|14197680|14197680|14197680|14197680|14197491|14197680	2L	-	14186988	14187131	coding	Dyrk2	FlyBase	G10712.1	CACAGGATTCCCGCTCTTCCCTGGCGAAAATGAAGTGGAGCAGTTAGCCTGCATCATGGAGGTGCTCGGTTTGCCGCCTAAGGTGCTCATATCGGTTGCCAGGCGACGTCGGCTGTTCTTTGATTCCCGTGATGCCCCGCGCTG	23	14187090	0.90288943	17	21	142	0.925925926	1.397940009	0.296296296	0.173913043	0.296296296	23	2	0	25	2L:14186988-14187131	6	Dyrk2	FBtr0089288|FBtr0089290|FBtr0089289|FBtr0329933|FBtr0100448|FBtr0336949|FBtr0100447	14186136|14186136|14186136|14186064|14186136|14186136|14186136	14197680|14197680|14197680|14197680|14197680|14197491|14197680	TCTTCC	6mer2-7	dme-miR-7-5p
0.01	dme-miR-980-3p	7mer-m8	GGCAGCT	2L	14188975	14188981	-	2L_14188975_14188981_-	0.658999068	0.658999068	0.658999068	0	Dyrk2	FBtr0089288|FBtr0089290|FBtr0089289|FBtr0329933|FBtr0100448|FBtr0336949|FBtr0100447	14186136|14186136|14186136|14186064|14186136|14186136|14186136	14197680|14197680|14197680|14197680|14197680|14197491|14197680	2L	-	14188954	14189020	coding	Dyrk2	FlyBase	G10713.2	AAACAGCGTGGTAGCAGCTCCATTAAAGTTATCGACTTTGGCAGCTCATGCTACGTGGATCGCAAAA	46	14188982	0.778168096	9	44	279	0.966101695	1.45484486	0.033898305	0.217391304	0.389830508	46	1	1	57	2L:14188954-14189020	7	Dyrk2	FBtr0089288|FBtr0089290|FBtr0089289|FBtr0329933|FBtr0100448|FBtr0336949|FBtr0100447	14186136|14186136|14186136|14186064|14186136|14186136|14186136	14197680|14197680|14197680|14197680|14197680|14197491|14197680	GGCAGCT	7mer-m8	dme-miR-980-3p
0.01	dme-miR-11-3p,dme-miR-308-3p	7mer-m8	CTGTGAT	2L	14189104	14189110	-	2L_14189104_14189110_-	0.661386818	0.6230287	0.642207759	0.027123273	Dyrk2	FBtr0089288|FBtr0089288|FBtr0089290|FBtr0089290|FBtr0089289|FBtr0089289|FBtr0329933|FBtr0329933|FBtr0100448|FBtr0100448|FBtr0336949|FBtr0336949|FBtr0100447|FBtr0100447	14186136|14186136|14186136|14186136|14186136|14186136|14186064|14186064|14186136|14186136|14186136|14186136|14186136|14186136	14197680|14197680|14197680|14197680|14197680|14197680|14197680|14197680|14197680|14197680|14197491|14197491|14197680|14197680	2L	-	14189087	14189210	coding-intron	Dyrk2	FlyBase	G10714.1	AGAAGAACAACTACAATGGATTCAGCATGAGTCTCATACGACGCTTCTGCAACTCGATTGTGAAGTGCCTGCGTTTGCTCTATAAGGAAAACATTATTCACTGTGATCTCAAGCCGGTAAGTAC	203	14189108	0.795162478	18	196	1332	0.952191235	1.600246651	0.083665339	0.187192118	0.342629482	203	7	5	239	2L:14189087-14189210	7	Dyrk2	FBtr0089288|FBtr0089288|FBtr0089290|FBtr0089290|FBtr0089289|FBtr0089289|FBtr0329933|FBtr0329933|FBtr0100448|FBtr0100448|FBtr0336949|FBtr0336949|FBtr0100447|FBtr0100447	14186136|14186136|14186136|14186136|14186136|14186136|14186064|14186064|14186136|14186136|14186136|14186136|14186136|14186136	14197680|14197680|14197680|14197680|14197680|14197680|14197680|14197680|14197680|14197680|14197491|14197491|14197680|14197680	CTGTGAT	7mer-m8	dme-miR-11-3p,dme-miR-308-3p
0.01	dme-bantam-3p	7mer-A1	GATCTCA	2L	14344236	14344242	+	2L_14344236_14344242_+	0.823349562	0.823349562	0.823349562	0	CG33090	FBtr0343675|FBtr0343673|FBtr0343674|FBtr0080624	14334309|14342551|14334309|14334309	14345340|14345340|14345340|14345340	2L	+	14344208	14344248	coding	CG33090	FlyBase	G4607.1	CAACATACACGATGTGAATGACTGGAAGGATCTCAATACGA	11	14344244	0.968373633	5	9	44	0.882352941	1.176091259	0.294117647	0.454545455	0.647058824	11	2	0	15	2L:14344208-14344248	7	CG33090	FBtr0343675|FBtr0343673|FBtr0343674|FBtr0080624	14334309|14342551|14334309|14334309	14345340|14345340|14345340|14345340	GATCTCA	7mer-A1	dme-bantam-3p
0.01	dme-miR-980-3p	7mer-A1	GCAGCTA	2L	14348208	14348214	-	2L_14348208_14348214_-	0.823349562	0.823349562	0.823349562	0	mTTF	FBtr0080641	14347353	14348706	2L	-	14348180	14348219	coding	mTTF	FlyBase	G10726.1	AAGATGCAGCTACTCAAGTCAATGGACTTTAAGGACATCA	19	14348197	0.774519375	2	19	99	1	1.342422681	0.045454545	0.157894737	0.272727273	19	0	0	22	2L:14348180-14348219	7	mTTF	FBtr0080641	14347353	14348706	GCAGCTA	7mer-A1	dme-miR-980-3p
0.01	dme-bantam-3p	6mer3-8	TGATCT	2L	14357820	14357825	+	2L_14357820_14357825_+	1	1	1	0	Rab14	FBtr0080627|FBtr0343678|FBtr0080626	14357206|14357347|14357347	14358183|14358183|14358183	2L	+	14357794	14357930	coding	Rab14	FlyBase	G4618.1	TCGCAATCTCACCAATCCCAGCACTGTGATCTTTCTCATTGGCAACAAATCGGATCTGGAGAGCACTCGGGAGGTTACCTACGAGGAGGCCAAGGAGTTTGCCGACGAGAACGGCCTAATGTTTCTCGAAGCGAGCG	50	14357825	0.975911869	16	49	303	0.984848485	1.812913357	0.242424242	0.2	0.393939394	50	1	0	65	2L:14357794-14357930	6	Rab14	FBtr0080627|FBtr0343678|FBtr0080626	14357206|14357347|14357347	14358183|14358183|14358183	TGATCT	6mer3-8	dme-bantam-3p
0.01	dme-bantam-3p	6mer2-7	GATCTC	2L	14360441	14360446	+	2L_14360441_14360446_+	1	1	1	0	Pgant35A	FBtr0080629	14359378	14361278	2L	+	14360421	14360461	coding	Pgant35A	FlyBase	G4627.1	TGGGGTGGCGAGAATATAGAGATCTCCTTCAGAGCCTGGCA	10	14360448	0.96160688	3	7	53	0.923076923	0.77815125	0.153846154	0.2	0.384615385	10	0	1	12	2L:14360421-14360461	6	Pgant35A	FBtr0080629	14359378	14361278	GATCTC	6mer2-7	dme-bantam-3p
0.01	dme-miR-11-3p,dme-miR-308-3p	6mer3-8	CTGTGA	2L	14362888	14362893	+	2L_14362888_14362893_+	0.999923844	1	0.999961922	5.39E-05	spel1	FBtr0344019|FBtr0344019|FBtr0309281|FBtr0309281|FBtr0344018|FBtr0344018|FBtr0080630|FBtr0080630	14362136|14362136|14362136|14362136|14362136|14362136|14362136|14362136	14365230|14365230|14365230|14365230|14365230|14365230|14365230|14365230	2L	+	14362865	14362906	coding	spel1	FlyBase	G4631.1	AAGCATCGAGGGCGAATATAGTGCTGTGAAGACGCTGCTCGA	23	14362885	0.693493984	4	17	130	0.76	0.977723605	0.52	0.086956522	0.16	23	5	1	19	2L:14362865-14362906	6	spel1	FBtr0344019|FBtr0344019|FBtr0309281|FBtr0309281|FBtr0344018|FBtr0344018|FBtr0080630|FBtr0080630	14362136|14362136|14362136|14362136|14362136|14362136|14362136|14362136	14365230|14365230|14365230|14365230|14365230|14365230|14365230|14365230	CTGTGA	6mer3-8	dme-miR-11-3p,dme-miR-308-3p
0.01	dme-miR-8-3p	6mer2-7	AGTATT	2L	14550	14555	-	2L_14550_14555_-	1	1	1	0	l(2)gl	FBtr0306592|FBtr0078166|FBtr0330655|FBtr0078171|FBtr0078169|FBtr0078167|FBtr0306589|FBtr0078170|FBtr0306590|FBtr0078168|FBtr0306591	11213|11213|11308|11213|11213|11213|11213|11213|11213|11213|11213	17136|19944|17136|17136|15648|15648|17136|17136|17136|15648|17136	2L	-	14362	14765	coding	l(2)gl	FlyBase	G6280.1	ACGTCTAAAGTGATTGACTTTTTTGTGACCTTTGAAAATAATAGAGATGTCGCTGAAGTTCTTGTTGTACTACTTGAAGAGGAACTCTGCGCTTACGATCTTACTGACCCTAATATTTGTGCTATCAAAGCGCCATATCTTCACTCTGTCCATGCATCAGCTGTCACTTGCAATTACCTTGCTTCTGAAGTCGTACAGTCGGTATATGAAAGTATTTTAAGAGCTGGAGATGAACAAGACATTGACTATAGCAATATTAGCTGGCCTATCACTGGCGGTACTCTCCCGGATAACTTAGAAGAATCTGTAGAAGAGGACGCGACTAAGCTTTATGAGATTTTGTTAACTGGTCACGAAGATGGTTCTGTTAAATTTTGGGACTGCACTGGAGTGTTGCTT…	269	14526	0.959818026	56	249	1920	0.946540881	1.700415245	0.267295597	0.141263941	0.273584906	269	12	5	301	2L:14362-14765	6	l(2)gl	FBtr0078168|FBtr0306591|FBtr0078169|FBtr0078167|FBtr0306590|FBtr0306589|FBtr0078170|FBtr0330655|FBtr0078171|FBtr0306592|FBtr0078166	11213|11213|11213|11213|11213|11213|11213|11308|11213|11213|11213	15648|17136|15648|15648|17136|17136|17136|17136|17136|17136|19944	AGTATT	6mer2-7	dme-miR-8-3p
0.01	dme-miR-970-3p	6mer2-7	CTTATG	2L	14982	14987	-	2L_14982_14987_-	1	1	1	0	l(2)gl	FBtr0306592|FBtr0078166|FBtr0330655|FBtr0078171|FBtr0078169|FBtr0078167|FBtr0306589|FBtr0078170|FBtr0306590|FBtr0078168|FBtr0306591	11213|11213|11308|11213|11213|11213|11213|11213|11213|11213|11213	17136|19944|17136|17136|15648|15648|17136|17136|17136|15648|17136	2L	-	14936	15019	coding	l(2)gl	FlyBase	G6281.1	CCCAGAACCGCCGTCGAATGTTAATTATGTGCCTTATGGACCTGATCCATGCAAAAGCATAAATCGACTGTACAAAGGCAAGCG	37	14983	0.907490494	12	33	209	0.87804878	1.556302501	0.097560976	0.108108108	0.195121951	37	5	0	36	2L:14936-15019	6	l(2)gl	FBtr0078168|FBtr0306591|FBtr0078169|FBtr0078167|FBtr0306590|FBtr0306589|FBtr0078170|FBtr0330655|FBtr0078171|FBtr0306592|FBtr0078166	11213|11213|11213|11213|11213|11213|11213|11308|11213|11213|11213	15648|17136|15648|15648|17136|17136|17136|17136|17136|17136|19944	CTTATG	6mer2-7	dme-miR-970-3p
0.01	dme-miR-14-3p	7mer-m8	AAGACTG	2L	15006337	15006343	+	2L_15006337_15006343_+	0.671795582	0.671795582	0.671795582	0	dyn-p25	FBtr0080693	15005823	15006539	2L	+	15006318	15006377	coding	dyn-p25	FlyBase	G4645.1	GGCCGTCGCTGTGTTTTGAAAGACTGCTGTGTAATTGAGGATGGGGCTGTCCTGCCGCCA	8	15006343	0.972523972	6	8	57	1	1	0.4	0.25	0.4	8	0	0	10	2L:15006318-15006377	7	dyn-p25	FBtr0080693	15005823	15006539	AAGACTG	7mer-m8	dme-miR-14-3p
0.01	dme-miR-14-3p	7mer-A1	AGACTGA	2L	15038103	15038109	-	2L_15038103_15038109_-	0.823349562	0.823349562	0.823349562	0	CIAPIN1	FBtr0080725	15037870	15038775	2L	-	15038058	15038140	coding	CIAPIN1	FlyBase	G10739.1	AACTGCTCCTGCGGGCTGGCCGAGGAATTGGAGACTGAAAAACAGAGCCAGAAGGCCACCGAGAATGCCAAGTCAAGCTGTGG	125	15038113	0.930908586	5	122	449	0.971223022	1.653212514	0.352517986	0.096	0.18705036	125	2	2	135	2L:15038058-15038140	7	CIAPIN1	FBtr0080725	15037870	15038775	AGACTGA	7mer-A1	dme-miR-14-3p
0.01	dme-miR-11-3p,dme-miR-308-3p	6mer2-7	TGTGAT	2L	15038514	15038519	-	2L_15038514_15038519_-	1	1	1	0	CIAPIN1	FBtr0080725|FBtr0080725	15037870|15037870	15038775|15038775	2L	-	15038490	15038543	coding	CIAPIN1	FlyBase	G10741.1	TGCCAACTCCAGTTTCGACCTGATTGTGATCGAGTGCGCCCAGCTGACCGACAG	41	15038520	0.700747589	7	39	256	0.954545455	1.322219295	0.113636364	0.073170732	0.136363636	41	1	1	42	2L:15038490-15038543	6	CIAPIN1	FBtr0080725|FBtr0080725	15037870|15037870	15038775|15038775	TGTGAT	6mer2-7	dme-miR-11-3p,dme-miR-308-3p
0.01	dme-bantam-3p	7mer-A1	GATCTCA	2L	15041278	15041284	+	2L_15041278_15041284_+	0.823349562	0.823349562	0.823349562	0	Su(H)	FBtr0346621|FBtr0080700	15039935|15039935	15042618|15042618	2L	+	15041255	15041332	coding	Su(H)	FlyBase	G4658.1	GTGACCAGGATATGCAGCAGCTGGATCTCAATGGCAAGCAGTACTGTGCGGCCAAGACGCTCTTCATCTCGGACTCGG	47	15041276	0.960690411	7	44	197	0.890909091	1.389166084	0.345454545	0.127659574	0.254545455	47	5	1	49	2L:15041255-15041332	7	Su(H)	FBtr0346621|FBtr0080700	15039935|15039935	15042618|15042618	GATCTCA	7mer-A1	dme-bantam-3p
0.01	dme-miR-14-3p	6mer3-8	AAGACT	2L	15048448	15048453	-	2L_15048448_15048453_-	1	1	1	0	ck	FBtr0080724|FBtr0080723|FBtr0343686|FBtr0343687	15045412|15045412|15045412|15045412	15053431|15053431|15053431|15053431	2L	-	15048421	15048503	coding	ck	FlyBase	G10746.1	AATCCAAAAAGCCCATCATGCTGCCCATTACCTTTATGGATGGAAATACAAAGACTCTGTTGGCTGATTCCGCCACCACGGCC	20	15048445	0.967672648	8	20	110	1	1.431363764	0.185185185	0.3	0.481481481	20	0	0	27	2L:15048421-15048503	6	ck	FBtr0343686|FBtr0343687|FBtr0080724|FBtr0080723	15045412|15045412|15045412|15045412	15053431|15053431|15053431|15053431	AAGACT	6mer3-8	dme-miR-14-3p
0.01	dme-miR-275-3p,dme-miR-306-5p	6mer2-7	TACCTG	2L	15062	15067	-	2L_15062_15067_-	1	1	1	0	l(2)gl	FBtr0306592|FBtr0078166|FBtr0330655|FBtr0078171|FBtr0078169|FBtr0078167|FBtr0306589|FBtr0078170|FBtr0306590|FBtr0078168|FBtr0306591	11213|11213|11308|11213|11213|11213|11213|11213|11213|11213|11213	17136|19944|17136|17136|15648|15648|17136|17136|17136|15648|17136	2L	-	15023	15335	coding	l(2)gl	FlyBase	G6281.2	AACTGGATTTACATACATTTACCATTAAGGAGCCTGTAATTTACCATGACGTTGTGCTAGAGCAGGTGCCACCAGCCTACAAGCTAAATCCTGGTGCAATTGAGTCAATCCGCCAACTTCCAAACTCCCCTAGCAAACTTCTAGTTGCATACAATCGCGGCCTTTGTGTTTTGTGGGATTTTGAAAGCGCATCTGTCCAGCGAGCATACATAGCCCCTGGACATGGACAGAGCGTTGGTCTTACAGTGAACTTCGAAGGATCTGAATTTACCTGGTACCACGCTGATGGTTCATACGCCACTTGGAGCATAGA	69	15068	0.976966178	28	67	443	0.974358974	1.880813592	0.153846154	0.115942029	0.217948718	69	2	0	76	2L:15023-15335	6	l(2)gl	FBtr0078168|FBtr0306591|FBtr0078169|FBtr0078167|FBtr0306590|FBtr0306589|FBtr0078170|FBtr0330655|FBtr0078171|FBtr0306592|FBtr0078166	11213|11213|11213|11213|11213|11213|11213|11308|11213|11213|11213	15648|17136|15648|15648|17136|17136|17136|17136|17136|17136|19944	TACCTG	6mer2-7	dme-miR-275-3p,dme-miR-306-5p
0.01	dme-miR-33-5p	6mer3-8	CAATGC	2L	15065345	15065350	-	2L_15065345_15065350_-	1	1	1	0	vig	FBtr0080721|FBtr0080720|FBtr0080718|FBtr0080719	15064432|15064432|15064432|15064432	15067627|15067627|15067627|15067627	2L	-	15065306	15065367	coding	vig	FlyBase	G10766.1	AGCGAAACCAATGTGACCAATGCCGAGGGCGGCGCCAAGGCCGATGAATCTGGCACTGAACC	9	15065347	0.796495446	4	9	19	1	1.041392685	0.454545455	0.222222222	0.363636364	9	0	0	11	2L:15065306-15065367	6	vig	FBtr0080719|FBtr0080718|FBtr0080720|FBtr0080721	15064432|15064432|15064432|15064432	15067627|15067627|15067627|15067627	CAATGC	6mer3-8	dme-miR-33-5p
0.01	dme-miR-282-5p	7mer-A1	GAGGCTA	2L	15065391	15065397	-	2L_15065391_15065397_-	0.823349562	0.823349562	0.823349562	0	vig	FBtr0080721|FBtr0080720|FBtr0080718|FBtr0080719	15064432|15064432|15064432|15064432	15067627|15067627|15067627|15067627	2L	-	15065380	15065457	intron-coding	vig	FlyBase	G10767.1	GGTGTGAAGTCAATTGACAAACGCGATGGAGCTGGCTCCCACAACTGGGGATCGGTCAAGGAGGCTATTGATGATGTG	35	15065390	0.900543328	8	33	168	0.95	1.579783597	0.2	0.114285714	0.225	35	2	0	38	2L:15065380-15065457	7	vig	FBtr0080719|FBtr0080718|FBtr0080720|FBtr0080721	15064432|15064432|15064432|15064432	15067627|15067627|15067627|15067627	GAGGCTA	7mer-A1	dme-miR-282-5p
0.01	dme-miR-184-3p	6mer3-8	TCCGTC	2L	15067153	15067158	-	2L_15067153_15067158_-	1	1	1	0	vig	FBtr0080721|FBtr0080720|FBtr0080718|FBtr0080719	15064432|15064432|15064432|15064432	15067627|15067627|15067627|15067627	2L	-	15067107	15067189	coding	vig	FlyBase	G10769.1	CAAGGTGGCCAGCAGCAGCGCAGCGTAAACTTCCGTCAACAGAATGGCAATGCCGAGACTCGTGAGCAGCGCAACAATCGCCG	286	15067159	0.913839092	6	285	929	0.996987952	2.218797998	0.253012048	0.13986014	0.259036145	286	0	1	331	2L:15067107-15067189	6	vig	FBtr0080719|FBtr0080718|FBtr0080720|FBtr0080721	15064432|15064432|15064432|15064432	15067627|15067627|15067627|15067627	TCCGTC	6mer3-8	dme-miR-184-3p
0.01	dme-miR-14-3p	6mer2-7	AGACTG	2L	15114562	15114567	+	2L_15114562_15114567_+	0.994989711	0.995032541	0.995011126	3.03E-05	stc	FBtr0332473|FBtr0080706|FBtr0080705|FBtr0332474	15113888|15113888|15113888|15113888	15117655|15117655|15117655|15117655	2L	+	15114546	15114605	coding	stc	FlyBase	G4663.1	AGCACTGCCAGCCTAGAGACTGCCATAAATGAGACGAGACCTAGGACTCTGCGAGCCCAA	19	15114575	0.930286583	5	18	55	0.95	0.977723605	0.1	0.052631579	0.1	19	0	1	19	2L:15114546-15114605	6	stc	FBtr0332474|FBtr0080705|FBtr0080706|FBtr0332473	15113888|15113888|15113888|15113888	15117655|15117655|15117655|15117655	AGACTG	6mer2-7	dme-miR-14-3p
0.01	dme-miR-34-5p	8mer-A1	CACTGCCA	2L	15116371	15116378	+	2L_15116371_15116378_+	0.678399074	0.678396496	0.678397785	1.84E-06	stc	FBtr0332473|FBtr0080706|FBtr0080705|FBtr0332474	15113888|15113888|15113888|15113888	15117655|15117655|15117655|15117655	2L	+	15116323	15116392	coding	stc	FlyBase	G4670.1	AGCACAAGTGCAACGTTGAGTGCTGCATCGATATAGACCACGACTGTCCACTGCCATGTAATCGAACCCT	21	15116379	0.718270967	7	19	87	0.931034483	1.431363764	0.034482759	0.333333333	0.517241379	21	2	0	27	2L:15116323-15116392	8	stc	FBtr0332474|FBtr0080705|FBtr0080706|FBtr0332473	15113888|15113888|15113888|15113888	15117655|15117655|15117655|15117655	CACTGCCA	8mer-A1	dme-miR-34-5p
0.01	dme-bantam-3p	6mer3-8	TGATCT	2L	15116497	15116502	+	2L_15116497_15116502_+	0.998936868	0.999999873	0.999468371	0.000751655	stc	FBtr0332473|FBtr0080706|FBtr0080705|FBtr0332474	15113888|15113888|15113888|15113888	15117655|15117655|15117655|15117655	2L	+	15116455	15116526	coding	stc	FlyBase	G4671.1	GCAGCAGTTTCGAAGAGCTCTATTGCGAGTGTGGTGCCGAAGTGATCTATCCACCAGTGCCGTGTGGCACCA	23	15116503	0.970556316	9	22	128	0.885714286	1.491361694	0.285714286	0.217391304	0.485714286	23	4	0	31	2L:15116455-15116526	6	stc	FBtr0332474|FBtr0080705|FBtr0080706|FBtr0332473	15113888|15113888|15113888|15113888	15117655|15117655|15117655|15117655	TGATCT	6mer3-8	dme-bantam-3p
0.01	dme-miR-980-3p	6mer2-7	GCAGCT	2L	15116841	15116846	+	2L_15116841_15116846_+	1	1	1	0	stc	FBtr0332473|FBtr0080706|FBtr0080705|FBtr0332474	15113888|15113888|15113888|15113888	15117655|15117655|15117655|15117655	2L	+	15116825	15116854	coding	stc	FlyBase	G4674.1	CTGTGGTCATAAGTGTGCAGCTGCCTGTCA	26	15116838	0.78876352	3	26	155	1	1.531478917	0.382352941	0.230769231	0.411764706	26	0	0	34	2L:15116825-15116854	6	stc	FBtr0332474|FBtr0080705|FBtr0080706|FBtr0332473	15113888|15113888|15113888|15113888	15117655|15117655|15117655|15117655	GCAGCT	6mer2-7	dme-miR-980-3p
0.01	dme-miR-996-3p,dme-miR-279-3p	7mer-m8	TCTAGTC	2L	15256093	15256099	-	2L_15256093_15256099_-	0.661615645	0.661615645	0.661615645	0	Pol32	FBtr0303164|FBtr0336864	15254966|15254966	15256263|15256263	2L	-	15256081	15256107	coding	Pol32	FlyBase	G10774.1	AAGAGATTTCTAGTCCATGGCAAGCGT	44	15256100	0.648814383	3	43	226	0.943396226	1.096910013	0.018867925	0.181818182	0.320754717	44	0	3	50	2L:15256081-15256107	7	Pol32	FBtr0303164|FBtr0336864	15254966|15254966	15256263|15256263	TCTAGTC	7mer-m8	dme-miR-996-3p,dme-miR-279-3p
0.01	dme-miR-34-5p	6mer2-7	ACTGCC	2L	15263796	15263801	-	2L_15263796_15263801_-	1	1	1	0	yuri	FBtr0080709|FBtr0080712|FBtr0300932|FBtr0080711|FBtr0345066	15257411|15261459|15263237|15261459|15257411	15264126|15264084|15264126|15264126|15264126	2L	-	15263775	15263822	coding	yuri	FlyBase	G10783.1	TGAAGCGGCTGGACGAGATTGACTGCCTAGATGAGCACGAGGGTGATG	10	15263804	0.934563058	3	10	40	1	1.204119983	0.1875	0.5	0.6875	10	0	0	16	2L:15263775-15263822	6	yuri	FBtr0345066|FBtr0300932|FBtr0080711|FBtr0080712|FBtr0080709	15257411|15263237|15261459|15261459|15257411	15264126|15264126|15264126|15264084|15264126	ACTGCC	6mer2-7	dme-miR-34-5p
0.01	dme-bantam-3p	7mer-A1	GATCTCA	2L	15268157	15268163	-	2L_15268157_15268163_-	0.823349562	0.823349562	0.823349562	0	Cul3	FBtr0302156|FBtr0302157|FBtr0302158|FBtr0302159	15266372|15266372|15266372|15266372	15270964|15270964|15270964|15269916	2L	-	15268144	15268178	coding	Cul3	FlyBase	G10799.1	GTGCAGAACTTGCTGGATCTCAAGGACCGCTTCGA	12	15268167	0.770514111	4	9	61	0.769230769	1	0.307692308	0.083333333	0.153846154	12	3	0	10	2L:15268144-15268178	7	Cul3	FBtr0302158|FBtr0302159|FBtr0302156|FBtr0302157	15266372|15266372|15266372|15266372	15270964|15269916|15270964|15270964	GATCTCA	7mer-A1	dme-bantam-3p
0.01	dme-miR-190-5p	6mer3-8	ACATAT	2L	15268308	15268313	-	2L_15268308_15268313_-	1	1	1	0	Cul3	FBtr0302156|FBtr0302157|FBtr0302158|FBtr0302159	15266372|15266372|15266372|15266372	15270964|15270964|15270964|15269916	2L	-	15268204	15268334	coding	Cul3	FlyBase	G10800.1	AAGACCGAGGATCTGGCCTGCACATATAAGCTTTTCTCGCGCCTGAAGGAGGAGGGTCTCAAGGTGATAGCGGACACAATGTCGGCATATCTGCGAGAGCAAGGACGCATGCTGGTTAAGGAAGAAGAAAA	28	15268308	0.987707297	8	27	157	0.935483871	1.462397998	0.387096774	0.107142857	0.193548387	28	2	0	29	2L:15268204-15268334	6	Cul3	FBtr0302158|FBtr0302159|FBtr0302156|FBtr0302157	15266372|15266372|15266372|15266372	15270964|15269916|15270964|15270964	ACATAT	6mer3-8	dme-miR-190-5p
0.01	dme-miR-305-5p	7mer-m1	GTACAAT	2L	15268848	15268854	-	2L_15268848_15268854_-	0.765586663	0.765586663	0.765586663	0	Cul3	FBtr0302156|FBtr0302157|FBtr0302158|FBtr0302159	15266372|15266372|15266372|15266372	15270964|15270964|15270964|15269916	2L	-	15268824	15268873	coding	Cul3	FlyBase	G10802.1	AGCGCGAGGTAGACAATGTGTACAATTTGGGATTAATTTTGTTCAGGGAT	17	15268847	0.698482211	6	15	136	0.909090909	1	0.545454545	0.294117647	0.454545455	17	1	1	20	2L:15268824-15268873	7	Cul3	FBtr0302158|FBtr0302159|FBtr0302156|FBtr0302157	15266372|15266372|15266372|15266372	15270964|15269916|15270964|15270964	GTACAAT	7mer-m1	dme-miR-305-5p
0.01	dme-miR-14-3p	6mer2-7	AGACTG	2L	15269052	15269057	-	2L_15269052_15269057_-	1	1	1	0	Cul3	FBtr0302156|FBtr0302157|FBtr0302158|FBtr0302159	15266372|15266372|15266372|15266372	15270964|15270964|15270964|15269916	2L	-	15269028	15269108	coding	Cul3	FlyBase	G10805.1	GAACAACTCTACCGGAATGCGTACAACATGGTGCTGCATAAGCACGGCAATAGACTGTATTACGGTCTGAGGGAGGTCGTC	59	15269058	0.932588324	9	58	265	1	1.86923172	0.027027027	0.237288136	0.391891892	59	0	0	74	2L:15269028-15269108	6	Cul3	FBtr0302158|FBtr0302159|FBtr0302156|FBtr0302157	15266372|15266372|15266372|15266372	15270964|15269916|15270964|15270964	AGACTG	6mer2-7	dme-miR-14-3p
0.01	dme-bantam-3p	7mer-A1	GATCTCA	2L	15499317	15499323	+	2L_15499317_15499323_+	0.823349562	0.823349562	0.823349562	0	lace	FBtr0343735|FBtr0080738	15499219|15499219	15503915|15503915	2L	+	15499250	15499335	coding	lace	FlyBase	G4683.1	GGTTTTCGAGCAGAGCTATGCGACGACCAACGGAAACGGAAAGGTGCCGAATGGCAATGGGGCGGCAGATCTCAGTGCCCCGGAAA	215	15499325	0.899088158	9	172	651	0.808429119	1.370039946	0.455938697	0.181395349	0.325670498	215	42	8	211	2L:15499250-15499335	7	lace	FBtr0343735|FBtr0080738	15499219|15499219	15503915|15503915	GATCTCA	7mer-A1	dme-bantam-3p
0.01	dme-miR-275-3p,dme-miR-306-5p	6mer2-7	TACCTG	2L	15502579	15502584	+	2L_15502579_15502584_+	1	1	1	0	lace	FBtr0343735|FBtr0080738	15499219|15499219	15503915|15503915	2L	+	15502509	15502666	coding	lace	FlyBase	G4686.1	CGATGATTATGGATGGAGTTTCAAGTTCACTGGAACGGAGACACGTTGCTTAAATCTGGGATCCTACAATTACCTGGGATTTGCCGCCGCTACTGGACAGTGTGCTGATGATTCAGAGGAAAGTGCTCGGAGCTCTGGACTGGCATACTGCAGCTCCC	35	15502578	0.97665385	16	35	223	1	1.653212514	0.266666667	0.171428571	0.355555556	35	0	0	45	2L:15502509-15502666	6	lace	FBtr0343735|FBtr0080738	15499219|15499219	15503915|15503915	TACCTG	6mer2-7	dme-miR-275-3p,dme-miR-306-5p
0.01	dme-miR-308-3p	7mer-m1	TGTGATT	2L	15502812	15502818	+	2L_15502812_15502818_+	0.620202887	0.620202887	0.620202887	0	lace	FBtr0343735|FBtr0080738	15499219|15499219	15503915|15503915	2L	+	15502775	15502830	coding	lace	FlyBase	G4688.1	CGTTGAACCTTCCCTCACTGCTGGGACCCAACAGTCTTGTGATTAGTGACGAAAAG	70	15502811	0.704380787	7	66	472	0.956521739	1.245512668	0.445652174	0.242857143	0.423913043	70	0	4	88	2L:15502775-15502830	7	lace	FBtr0343735|FBtr0080738	15499219|15499219	15503915|15503915	TGTGATT	7mer-m1	dme-miR-308-3p
0.01	dme-bantam-3p	6mer3-8	TGATCT	2L	15502982	15502987	+	2L_15502982_15502987_+	1	1	1	0	lace	FBtr0343735|FBtr0080738	15499219|15499219	15503915|15503915	2L	+	15502956	15503058	coding	lace	FlyBase	G4690.1	AGGTGGTCAGCCATGGGACAAGGTTATGATCTTGGTCGAGGGCATCTTCAGCATGGAGGGGTCCATAGTCCGTTTGCCCGAGGTTATTGCTCTGAAAAAGAAA	57	15502982	0.898233409	11	53	373	0.920634921	1.286306739	0.317460317	0.105263158	0.19047619	57	3	2	58	2L:15502956-15503058	6	lace	FBtr0343735|FBtr0080738	15499219|15499219	15503915|15503915	TGATCT	6mer3-8	dme-bantam-3p
0.01	dme-bantam-3p	6mer2-7	GATCTC	2L	15503344	15503349	+	2L_15503344_15503349_+	1	1	1	0	lace	FBtr0343735|FBtr0080738	15499219|15499219	15503915|15503915	2L	+	15503289	15503368	intron-coding	lace	FlyBase	G4691.1	AGAAACTGATTGACTTTCTCCGCACCAACAGCCACGCCCATTGTTATGCTGCTTCGATCTCGCCACCCATCGCACAGCAA	47	15503341	0.668746577	10	42	253	0.912280702	1.113943352	0.157894737	0.191489362	0.333333333	47	2	3	52	2L:15503289-15503368	6	lace	FBtr0343735|FBtr0080738	15499219|15499219	15503915|15503915	GATCTC	6mer2-7	dme-bantam-3p
0.01	dme-miR-275-3p,dme-miR-306-5p	7mer-m8	GTACCTG	2L	15503533	15503539	+	2L_15503533_15503539_+	0.702972348	0.702972348	0.702972348	0	lace	FBtr0343735|FBtr0080738	15499219|15499219	15503915|15503915	2L	+	15503496	15503549	coding	lace	FlyBase	G4692.2	ACGGTCACGAGGACTCCCCAGTCGTGCCCATGCTGGTGTACCTGTTTTCCAAGA	204	15503532	0.827127814	8	203	1837	0.996153846	2.413299764	0.042307692	0.200980392	0.373076923	204	1	0	259	2L:15503496-15503549	7	lace	FBtr0343735|FBtr0080738	15499219|15499219	15503915|15503915	GTACCTG	7mer-m8	dme-miR-275-3p,dme-miR-306-5p
0.01	dme-miR-980-3p	6mer2-7	GCAGCT	2L	15503816	15503821	+	2L_15503816_15503821_+	1	1	1	0	lace	FBtr0343735|FBtr0080738	15499219|15499219	15503915|15503915	2L	+	15503769	15503910	coding	lace	FlyBase	G4693.2	ATGGAAGGACGCATCCGATTCTGCCTTTCAGCCGCCCACACCAAGGAGCAGCTGGACTTTGCCCTGGAGGCGATAGACGAGATTGCCGATGATCTGGGCCTAAAGTATTCTCGCAAGCCACGCGATCCGAATCCCGTCATTT	82	15503828	0.88476193	13	79	386	0.969072165	1.496006599	0.216494845	0.158536585	0.288659794	82	1	2	94	2L:15503769-15503910	6	lace	FBtr0343735|FBtr0080738	15499219|15499219	15503915|15503915	GCAGCT	6mer2-7	dme-miR-980-3p
0.01	dme-bantam-3p	6mer3-8	TGATCT	2L	15503858	15503863	+	2L_15503858_15503863_+	1	1	1	0	lace	FBtr0343735|FBtr0080738	15499219|15499219	15503915|15503915	2L	+	15503769	15503910	coding	lace	FlyBase	G4693.2	ATGGAAGGACGCATCCGATTCTGCCTTTCAGCCGCCCACACCAAGGAGCAGCTGGACTTTGCCCTGGAGGCGATAGACGAGATTGCCGATGATCTGGGCCTAAAGTATTCTCGCAAGCCACGCGATCCGAATCCCGTCATTT	82	15503828	0.88476193	13	79	386	0.969072165	1.496006599	0.216494845	0.158536585	0.288659794	82	1	2	94	2L:15503769-15503910	6	lace	FBtr0343735|FBtr0080738	15499219|15499219	15503915|15503915	TGATCT	6mer3-8	dme-bantam-3p
0.01	dme-miR-305-5p	7mer-m1	GTACAAT	2L	15537	15543	-	2L_15537_15543_-	0.765586663	0.765586663	0.765586663	0	l(2)gl	FBtr0306592|FBtr0078166|FBtr0330655|FBtr0078171|FBtr0078169|FBtr0078167|FBtr0306589|FBtr0078170|FBtr0306590|FBtr0078168|FBtr0306591	11213|11213|11308|11213|11213|11213|11213|11213|11213|11213|11213	17136|19944|17136|17136|15648|15648|17136|17136|17136|15648|17136	2L	-	15506	15568	coding	l(2)gl	FlyBase	G6283.1	AAACAATTCAGCATCGGAGCTTAATGTACAATTACTTGAATGGGTGTATGGAACTGGTCGCAT	22	15537	0.703301622	8	19	148	0.88	1.342422681	0.12	0.136363636	0.24	22	3	0	22	2L:15506-15568	7	l(2)gl	FBtr0078168|FBtr0306591|FBtr0078169|FBtr0078167|FBtr0306590|FBtr0306589|FBtr0078170|FBtr0330655|FBtr0078171|FBtr0306592|FBtr0078166	11213|11213|11213|11213|11213|11213|11213|11308|11213|11213|11213	15648|17136|15648|15648|17136|17136|17136|17136|17136|17136|19944	GTACAAT	7mer-m1	dme-miR-305-5p
0.01	dme-bantam-3p	6mer3-8	TGATCT	2L	156303	156308	+	2L_156303_156308_+	1	1	1	0	CG3436	FBtr0340650|FBtr0078119	156239|156239	157541|157541	2L	+	156264	156331	coding	CG3436	FlyBase	G486.1	TAGCGTAATTTTGGCCCAAGAGGCAAAGCGTAGCAAAAATGATCTGATGGCCTACACAAACAGGGACA	172	156303	0.956041694	3	167	779	0.968586387	2.267171728	0.209424084	0.098837209	0.188481675	172	6	0	185	2L:156264-156331	6	CG3436	FBtr0340650|FBtr0078119	156239|156239	157541|157541	TGATCT	6mer3-8	dme-bantam-3p
0.01	dme-miR-33-5p	6mer3-8	CAATGC	2L	15647839	15647844	-	2L_15647839_15647844_-	1	1	1	0	CG4587	FBtr0344779|FBtr0344780|FBtr0344776|FBtr0344777|FBtr0344773|FBtr0344774|FBtr0344778|FBtr0344775	15647833|15647833|15647833|15647833|15647833|15647833|15647833|15647833	15679240|15714237|15679240|15679240|15714237|15679240|15714237|15714237	2L	-	15647822	15647873	stop_codon	CG4587	FlyBase	G10815.1	TTGATGGTGACCGTGACCTTTGTGCTGGCCAATGCGTGATATGAGCACTAAA	27	15647841	0.784191807	5	25	166	0.933333333	1.447158031	0.366666667	0.074074074	0.166666667	27	2	0	28	2L:15647822-15647873	6	CG4587	FBtr0344778|FBtr0344775|FBtr0344773|FBtr0344774|FBtr0344776|FBtr0344777|FBtr0344779|FBtr0344780	15647833|15647833|15647833|15647833|15647833|15647833|15647833|15647833	15714237|15714237|15714237|15679240|15679240|15679240|15679240|15714237	CAATGC	6mer3-8	dme-miR-33-5p
0.01	dme-miR-263a-5p	6mer2-7	TGCCAT	2L	15650233	15650238	-	2L_15650233_15650238_-	1	1	1	0	CG4587	FBtr0344779|FBtr0344780|FBtr0344776|FBtr0344777|FBtr0344773|FBtr0344774|FBtr0344778|FBtr0344775	15647833|15647833|15647833|15647833|15647833|15647833|15647833|15647833	15679240|15714237|15679240|15679240|15714237|15679240|15714237|15714237	2L	-	15650182	15650286	coding	CG4587	FlyBase	G10819.1	TGAGCCGTACTTTTGCGATCGAGCCCTCCTTCAGAGCTTGGTGCGCGATGCCATGGTAACTGATGGACTCGATAGGAACACGACTGGATCCTCCAGCGGCAAGGA	26	15650223	0.966184156	5	25	132	0.966666667	1.462397998	0.133333333	0.115384615	0.233333333	26	1	0	29	2L:15650182-15650286	6	CG4587	FBtr0344778|FBtr0344775|FBtr0344773|FBtr0344774|FBtr0344776|FBtr0344777|FBtr0344779|FBtr0344780	15647833|15647833|15647833|15647833|15647833|15647833|15647833|15647833	15714237|15714237|15714237|15679240|15679240|15679240|15679240|15714237	TGCCAT	6mer2-7	dme-miR-263a-5p
0.01	dme-miR-275-3p,dme-miR-306-5p	6mer2-7	TACCTG	2L	156839	156844	+	2L_156839_156844_+	1	1	1	0	CG3436	FBtr0340650|FBtr0078119	156239|156239	157541|157541	2L	+	156759	156857	coding	CG3436	FlyBase	G488.1	TGCGAGAATGTGATGGCCATGTCGGGACACAGCGGTGCTGTTATGGAAGCTCACTTTACGCCGGATGGATCGCACATTTTTACCTGCTCCACTGATAAA	27	156837	0.82578024	10	26	169	0.970588235	1.51851394	0.117647059	0.222222222	0.382352941	27	1	0	33	2L:156759-156857	6	CG3436	FBtr0340650|FBtr0078119	156239|156239	157541|157541	TACCTG	6mer2-7	dme-miR-275-3p,dme-miR-306-5p
0.01	dme-miR-996-3p,dme-miR-279-3p	8mer-A1	TCTAGTCA	2L	15729041	15729048	-	2L_15729041_15729048_-	0.631136783	0.631136783	0.631136783	0	CycE	FBtr0080775|FBtr0080777|FBtr0080774|FBtr0080776|FBtr0305561|FBtr0080773	15728879|15728879|15728879|15728879|15728879|15728879	15740791|15731037|15740791|15740791|15746483|15740791	2L	-	15728990	15729063	coding	CycE	FlyBase	G10828.1	CTGACGCCTCCCGCCTCTAGTCACAAGCCGGACGAGTACCTGGGCGATGAGGGCGATGAGACGGGGGCCAGGAG	14	15729048	0.944048665	5	11	40	0.8	0.77815125	0.133333333	0.071428571	0.133333333	14	2	1	12	2L:15728990-15729063	8	CycE	FBtr0305561|FBtr0080773|FBtr0080774|FBtr0080776|FBtr0080775|FBtr0080777	15728879|15728879|15728879|15728879|15728879|15728879	15746483|15740791|15740791|15740791|15740791|15731037	TCTAGTCA	8mer-A1	dme-miR-996-3p,dme-miR-279-3p
0.01	dme-miR-11-3p,dme-miR-308-3p	7mer-A1	TGTGATA	2L	15737708	15737714	-	2L_15737708_15737714_-	0.782911824	0.782911824	0.782911824	0	CycE	FBtr0080775|FBtr0080775|FBtr0080774|FBtr0080774|FBtr0080776|FBtr0080776|FBtr0305561|FBtr0305561|FBtr0080773|FBtr0080773	15728879|15728879|15728879|15728879|15728879|15728879|15728879|15728879|15728879|15728879	15740791|15740791|15740791|15740791|15740791|15740791|15746483|15746483|15740791|15740791	2L	-	15737691	15737755	coding	CycE	FlyBase	G10831.1	CAGGAACCTCAGCAGCCTCCAGAACCGACGAGATGTGCTCTTGTGATAGCCAGAATCTTGCAGCA	81	15737715	0.979436838	7	72	491	0.879120879	1	0.538461538	0.098765432	0.197802198	81	4	7	80	2L:15737691-15737755	7	CycE	FBtr0305561|FBtr0305561|FBtr0080773|FBtr0080773|FBtr0080774|FBtr0080774|FBtr0080776|FBtr0080776|FBtr0080775|FBtr0080775	15728879|15728879|15728879|15728879|15728879|15728879|15728879|15728879|15728879|15728879	15746483|15746483|15740791|15740791|15740791|15740791|15740791|15740791|15740791|15740791	TGTGATA	7mer-A1	dme-miR-11-3p,dme-miR-308-3p
0.01	dme-miR-14-3p	6mer3-8	AAGACT	2L	157509	157514	+	2L_157509_157514_+	1	1	1	0	CG3436	FBtr0340650|FBtr0078119	156239|156239	157541|157541	2L	+	157485	157550	stop_codon	CG3436	FlyBase	G492.1	CTGATTCTATCTGGATCCAGCGATAAGACTTTGTATCTGGGAGAGATCGATGAATGACCAATTTTG	91	157516	0.654355064	12	86	594	0.942307692	1.69019608	0.211538462	0.120879121	0.230769231	91	5	1	98	2L:157485-157550	6	CG3436	FBtr0340650|FBtr0078119	156239|156239	157541|157541	AAGACT	6mer3-8	dme-miR-14-3p
0.01	dme-miR-995-3p	7mer-m8	TGGTGCT	2L	15754163	15754169	+	2L_15754163_15754169_+	0.620202617	0.620202617	0.620202617	0	l(2)35Df	FBtr0080760	15752355	15755577	2L	+	15754148	15754192	coding	l(2)35Df	FlyBase	G4702.1	ATCTTACATACAATATGGTGCTGAATCTGCTTCGTGTGGAGGAAA	28	15754163	0.820568316	3	26	232	0.931034483	1.431363764	0.344827586	0.035714286	0.068965517	28	2	0	27	2L:15754148-15754192	7	l(2)35Df	FBtr0080760	15752355	15755577	TGGTGCT	7mer-m8	dme-miR-995-3p
0.01	dme-miR-11-3p	7mer-m1	TGTGATG	2L	15765299	15765305	+	2L_15765299_15765305_+	0.702971752	0.702971752	0.702971752	0	CG3793	FBtr0080761|FBtr0305560	15764374|15764374	15765711|15765711	2L	+	15765284	15765342	coding	CG3793	FlyBase	G4711.1	CGACCGTTTCGGCGATGTGATGCTCAACAATCTGCGCGGACGCGGCTGCAGCCTGGCCG	7	15765301	0.957199425	4	6	30	1	0.84509804	0.142857143	0	0	7	0	0	7	2L:15765284-15765342	7	CG3793	FBtr0080761|FBtr0305560	15764374|15764374	15765711|15765711	TGTGATG	7mer-m1	dme-miR-11-3p
0.01	dme-miR-9b-5p,dme-miR-9c-5p	6mer2-7	CCAAAG	2L	15767691	15767696	-	2L_15767691_15767696_-	1	1	1	0	wek	FBtr0080764|FBtr0331282	15766633|15766633	15768231|15768231	2L	-	15767676	15767731	coding	wek	FlyBase	G10847.1	AACACGAGCTAATCTCAAACAGTGTAATTCCGATCCCAAAGTGCTAGCCTCACCTA	114	15767704	0.737296423	3	113	607	0.992366412	2.113943352	0.030534351	0.149122807	0.259541985	114	1	0	130	2L:15767676-15767731	6	wek	FBtr0331282|FBtr0080764	15766633|15766633	15768231|15768231	CCAAAG	6mer2-7	dme-miR-9b-5p,dme-miR-9c-5p
0.01	dme-bantam-3p	6mer2-7	GATCTC	2L	15770135	15770140	-	2L_15770135_15770140_-	1	1	1	0	Ku80	FBtr0080763	15768737	15771064	2L	-	15770112	15770161	coding	Ku80	FlyBase	G10849.1	AAAGCTGAACATCGGCAGCAAGATCTCCATTAGCCTGCAGGGCATAATCG	19	15770132	0.735345787	3	19	86	1	1.342422681	0.318181818	0.157894737	0.272727273	19	0	0	22	2L:15770112-15770161	6	Ku80	FBtr0080763	15768737	15771064	GATCTC	6mer2-7	dme-bantam-3p
0.01	dme-miR-276a-3p	7mer-m8	AGTTCCT	2L	158138	158144	-	2L_158138_158144_-	0.631523795	0.631523795	0.631523795	0	CG33635	FBtr0091612	157942	158603	2L	-	158101	158182	coding	CG33635	FlyBase	G6349.1	TGTTTTCCAAACCAAGACTGCTCACCTCGCTTTCATATAGTTCCTGTTTGATTTTAACCTTATACTGCGCCTTGGTGGCCAA	32	158145	0.991460896	7	30	329	0.918918919	1.531478917	0.648648649	0.15625	0.27027027	32	3	0	34	2L:158101-158182	7	CG33635	FBtr0091612	157942	158603	AGTTCCT	7mer-m8	dme-miR-276a-3p
0.01	dme-miR-995-3p	7mer-m8	TGGTGCT	2L	15923874	15923880	+	2L_15923874_15923880_+	0.620202617	0.620202617	0.620202617	0	CG4793	FBtr0300612	15923408	15926203	2L	+	15923843	15923890	coding	CG4793	FlyBase	G4717.1	TTAGGCGGCGGCTCCCTAATTACGCGGGATGTGGTGCTTACATCATCT	5	15923875	0.968260417	4	5	29	1	0.77815125	0.166666667	0.2	0.333333333	5	0	0	6	2L:15923843-15923890	7	CG4793	FBtr0300612	15923408	15926203	TGGTGCT	7mer-m8	dme-miR-995-3p
0.01	dme-miR-263a-5p	7mer-m1	TGCCATT	2L	15924213	15924219	+	2L_15924213_15924219_+	0.765586663	0.765586663	0.765586663	0	CG4793	FBtr0300612	15923408	15926203	2L	+	15924168	15924272	coding	CG4793	FlyBase	G4718.1	CAGCCTTGGACAACAGTTACATGAATATCCTGAAAAAGATCGAGTTGCCATTGGTGGACAGATCTGTGTGTCAAACGAAACTGCAAGGACCCTACGGCAAAGACT	17	15924218	0.959701101	10	16	81	0.941176471	1.204119983	0.058823529	0	0	17	1	0	16	2L:15924168-15924272	7	CG4793	FBtr0300612	15923408	15926203	TGCCATT	7mer-m1	dme-miR-263a-5p
0.01	dme-bantam-3p	6mer2-7	GATCTC	2L	15924612	15924617	+	2L_15924612_15924617_+	1	1	1	0	CG4793	FBtr0300612	15923408	15926203	2L	+	15924543	15924653	coding	CG4793	FlyBase	G4719.1	CTCCACTCGATCGCTATATACCAAATATAGGCCTAGAAACTCAAAATGAAGTCCACAGCCCGGTTCAAGGATCTCTCCATAATGTCGTATATCAAACTGGTGGTGTTGGAT	86	15924618	0.819936877	14	77	464	0.908256881	1.29666519	0.091743119	0.244186047	0.403669725	86	6	4	99	2L:15924543-15924653	6	CG4793	FBtr0300612	15923408	15926203	GATCTC	6mer2-7	dme-bantam-3p
0.01	dme-bantam-3p	6mer2-7	GATCTC	2L	1595475	1595480	-	2L_1595475_1595480_-	1	1	1	0	CG31935	FBtr0077916	1595041	1611071	2L	-	1595405	1595497	coding	CG31935	FlyBase	G6817.1	TCGAGAAGCTTCTCAGCGATCTCTGCCGTCTCTCACGATCCCATTCGGATGAACTTCCGTCAATAAAACCCTTATTGGATGACCTGGCCGAGT	35	1595474	0.975801259	7	35	219	1	1.579783597	0.210526316	0.085714286	0.157894737	35	0	0	38	2L:1595405-1595497	6	CG31935	FBtr0077916	1595041	1611071	GATCTC	6mer2-7	dme-bantam-3p
0.01	dme-bantam-3p	8mer-A1	TGATCTCA	2L	1610759	1610766	-	2L_1610759_1610766_-	0.631135722	0.631135722	0.631135722	0	CG31935	FBtr0077916	1595041	1611071	2L	-	1610740	1610792	coding	CG31935	FlyBase	G6821.1	TGCCTGCAACGCACCAGTTGCCACCATGATCTCATGTCCACTGGGAATAGCTT	22	1610766	0.974223835	5	22	136	1	1.361727836	0.086956522	0.045454545	0.086956522	22	0	0	23	2L:1610740-1610792	8	CG31935	FBtr0077916	1595041	1611071	TGATCTCA	8mer-A1	dme-bantam-3p
0.01	dme-miR-980-3p	6mer3-8	GGCAGC	2L	16247271	16247276	-	2L_16247271_16247276_-	1	1	1	0	PRL-1	FBtr0332358|FBtr0080856|FBtr0080857|FBtr0332357	16247073|16247073|16247073|16247073	16248950|16248950|16248950|16248950	2L	-	16247258	16247379	coding	PRL-1	FlyBase	G10857.1	AACAAAATCCGGAGGCTTGCGTTGCCGTTCATTGTGTGGCTGGTCTGGGACGAGCTCCTGTCCTTGTTGCCTTGGCACTGATTGAATTGGGCTTAAAATATGAGGCAGCAGTGGAAATGATT	42	16247279	0.892040257	13	41	287	0.979166667	1.672097858	0.145833333	0.142857143	0.25	42	1	0	47	2L:16247258-16247379	6	PRL-1	FBtr0332358|FBtr0080856|FBtr0080857|FBtr0332357	16247073|16247073|16247073|16247073	16248950|16248950|16248950|16248950	GGCAGC	6mer3-8	dme-miR-980-3p
0.01	dme-miR-995-3p	6mer3-8	TGGTGC	2L	16248735	16248740	-	2L_16248735_16248740_-	1	1	1	0	PRL-1	FBtr0332358|FBtr0080856|FBtr0080857|FBtr0332357	16247073|16247073|16247073|16247073	16248950|16248950|16248950|16248950	2L	-	16248553	16248763	coding-intron	PRL-1	FlyBase	G10859.1	AAAGAAGAACAATGTCAACACTGTGGTGCGCGTGTGCGAACCTAGCTATAATACCGACGAGCTCGAGACACAAGGCATTACCGTCAAGGACCTGGCCTTTGAGGACGGCACCTTCCCGCCTCAGCAAGTCGTTGACGAGTGGTTTGAGGTCTTAAAGGATAAGTGAGTACAATAACAGAGCTCTTGCATTCGCGTAGTTAATTGTTATTTT	39	16248740	0.969157354	18	34	199	0.869565217	1	0.108695652	0.179487179	0.304347826	39	3	3	40	2L:16248553-16248763	6	PRL-1	FBtr0332358|FBtr0080856|FBtr0080857|FBtr0332357	16247073|16247073|16247073|16247073	16248950|16248950|16248950|16248950	TGGTGC	6mer3-8	dme-miR-995-3p
0.01	dme-miR-276a-3p	8mer-A1	AGTTCCTA	2L	16248876	16248883	-	2L_16248876_16248883_-	0.637906	0.637906	0.637906	0	PRL-1	FBtr0332358|FBtr0080856|FBtr0080857|FBtr0332357	16247073|16247073|16247073|16247073	16248950|16248950|16248950|16248950	2L	-	16248844	16248945	coding	PRL-1	FlyBase	G10860.1	CATCACCATGCGTCAAAAAGATCTGCGCCCAGCGCCCGCTCTAATTGAGTACAAGGGCATGAAGTTCCTAATCACCGATCGACCATCAGACATAACCATTAA	73	16248886	0.93548438	13	69	352	0.94047619	1.897627091	0.297619048	0.123287671	0.238095238	73	5	0	79	2L:16248844-16248945	8	PRL-1	FBtr0332358|FBtr0080856|FBtr0080857|FBtr0332357	16247073|16247073|16247073|16247073	16248950|16248950|16248950|16248950	AGTTCCTA	8mer-A1	dme-miR-276a-3p
0.01	dme-miR-14-3p	6mer2-7	AGACTG	2L	16260685	16260690	-	2L_16260685_16260690_-	0.999993374	0.899026808	0.949510091	0.071394168	twe	FBtr0080855|FBtr0331446|FBtr0331445|FBtr0331444	16260223|16260223|16260223|16260223	16261505|16261505|16261505|16261505	2L	-	16260671	16260719	coding	twe	FlyBase	G10873.2	TTGGGAAGCCAGGGCGGATACGAGATCATAGACTGCCGTTACCCATACG	30	16260691	0.967357532	3	26	144	0.875	0.970036777	0.1875	0.033333333	0.09375	30	2	2	28	2L:16260671-16260719	6	twe	FBtr0331444|FBtr0331445|FBtr0331446|FBtr0080855	16260223|16260223|16260223|16260223	16261505|16261505|16261505|16261505	AGACTG	6mer2-7	dme-miR-14-3p
0.01	dme-miR-2b-2-5p	6mer3-8	TTGAAG	2L	16265569	16265574	-	2L_16265569_16265574_-	1	1	1	0	crp	FBtr0343814|FBtr0080854	16265519|16265519	16287189|16287189	2L	-	16265470	16265570	stop_codon	crp	FlyBase	G10885.2	AGCAGTGCCGACCGGGCGTGATAGTGGCCAAGCAGTTGCCGTCGTCCTGATTCAATGGCCCCAAATCGGGAGCGGGATCGGGCAATAATGGAGCTGGAGTA	20	16265546	0.937399872	7	18	60	0.923076923	1.380211242	0.307692308	0.15	0.346153846	20	2	0	24	2L:16265470-16265570	2	crp	FBtr0080854|FBtr0343814	16265519|16265519	16287189|16287189	TTGAAG	6mer3-8	dme-miR-2b-2-5p
0.01	dme-miR-980-3p	6mer3-8	GGCAGC	2L	16265608	16265613	-	2L_16265608_16265613_-	1	1	1	0	crp	FBtr0343814|FBtr0080854	16265519|16265519	16287189|16287189	2L	-	16265588	16265629	coding	crp	FlyBase	G10886.1	AATCACTGGAAGCAATGGCAGCGGTGGTGCCCAGCAGCTGAC	32	16265614	0.95579578	4	30	88	0.95	1.579783597	0.225	0.1875	0.35	32	2	0	38	2L:16265588-16265629	6	crp	FBtr0080854|FBtr0343814	16265519|16265519	16287189|16287189	GGCAGC	6mer3-8	dme-miR-980-3p
0.01	dme-miR-9b-5p,dme-miR-9c-5p	6mer2-7	CCAAAG	2L	16266234	16266239	-	2L_16266234_16266239_-	1	1	1	0	crp	FBtr0343814|FBtr0080854	16265519|16265519	16287189|16287189	2L	-	16266173	16266282	coding	crp	FlyBase	G10889.1	AGCTCCACAGAGTCCGAGAACGAAGTGAACGTGAACGCAATTGCCAAAGCCTATGCCGAAGGATGCACGTCGAGTGCTGCGATGCTTCAGCCAATTCTGCAGGCGGCCAT	66	16266241	0.965432481	12	63	227	0.948051948	1.86332286	0.376623377	0.166666667	0.285714286	66	4	0	73	2L:16266173-16266282	6	crp	FBtr0080854|FBtr0343814	16265519|16265519	16287189|16287189	CCAAAG	6mer2-7	dme-miR-9b-5p,dme-miR-9c-5p
0.01	dme-miR-275-3p,dme-miR-306-5p	8mer-A1	GTACCTGA	2L	16289379	16289386	+	2L_16289379_16289386_+	0.674982274	0.674982274	0.674982274	0	pkaap	FBtr0080826	16288442	16290779	2L	+	16289346	16289415	coding	pkaap	FlyBase	G4744.1	GAACAATCTTCTCCGCACAAAGATGACAAAGATGTACCTGAATTGAAGACGCTGTGCGATCTGTCAATGC	1136	16289378	0.886148604	7	1127	5592	0.993468795	2.835373452	0.440493469	0.173415493	0.318577649	1136	8	1	1369	2L:16289346-16289415	8	pkaap	FBtr0080826	16288442	16290779	GTACCTGA	8mer-A1	dme-miR-275-3p,dme-miR-306-5p
0.01	dme-miR-275-3p,dme-miR-306-5p	7mer-m8	GTACCTG	2L	16289849	16289855	+	2L_16289849_16289855_+	0.702972348	0.702972348	0.702972348	0	pkaap	FBtr0080826	16288442	16290779	2L	+	16289800	16289898	coding	pkaap	FlyBase	G4746.1	ATATCTACGATGTCTTGAACAGCGAACTGGCTTTGTTCTACTTCACCGAGTACCTGGAGCAGCGACAAGAGCGTGAATGCCTGGAGTTCTGGATCACCG	17	16289834	0.879182111	10	17	109	1	1.380211242	0.333333333	0.294117647	0.5	17	0	0	24	2L:16289800-16289898	7	pkaap	FBtr0080826	16288442	16290779	GTACCTG	7mer-m8	dme-miR-275-3p,dme-miR-306-5p
0.01	dme-bantam-3p	7mer-m8	TGATCTC	2L	16300588	16300594	+	2L_16300588_16300594_+	0.661614573	0.661614573	0.661614573	0	CG17328	FBtr0080829|FBtr0337079	16300309|16299981	16301608|16301608	2L	+	16300505	16300609	coding	CG17328	FlyBase	G4751.1	GATGGCCTACCTTCGGTGATCTGCAACAACTGTATTTACCGGCTGGGGGTGGCCTTCCACTTCAAGCAGGAATGCGAAAACAGTGATCTCCGACTGCGACAATAT	34	16300588	0.944618168	4	34	136	1	1.612783857	0.219512195	0.147058824	0.292682927	34	0	0	41	2L:16300505-16300609	7	CG17328	FBtr0080829|FBtr0337079	16300309|16299981	16301608|16301608	TGATCTC	7mer-m8	dme-bantam-3p
0.01	dme-bantam-3p	7mer-m8	TGATCTC	2L	16301098	16301104	+	2L_16301098_16301104_+	0.661614573	0.661614573	0.661614573	0	CG17328	FBtr0080829|FBtr0337079	16300309|16299981	16301608|16301608	2L	+	16301080	16301117	coding	CG17328	FlyBase	G4753.1	AGGTTTCTACACCGCCGGTGATCTCTCCAAGCACATGA	7	16301098	0.933967158	2	7	30	1	1	0.1	0.428571429	0.6	7	0	0	10	2L:16301080-16301117	7	CG17328	FBtr0080829|FBtr0337079	16300309|16299981	16301608|16301608	TGATCTC	7mer-m8	dme-bantam-3p
0.01	dme-miR-282-5p	7mer-A1	GAGGCTA	2L	16301261	16301267	+	2L_16301261_16301267_+	0.823349562	0.823349562	0.823349562	0	CG17328	FBtr0080829|FBtr0337079	16300309|16299981	16301608|16301608	2L	+	16301251	16301290	coding	CG17328	FlyBase	G4755.1	TGATGATGATGAGGCTATAGACACGGATCCCGTGGGTCTG	8	16301260	0.939161527	4	8	34	1	1.041392685	0.090909091	0.375	0.545454545	8	0	0	11	2L:16301251-16301290	7	CG17328	FBtr0080829|FBtr0337079	16300309|16299981	16301608|16301608	GAGGCTA	7mer-A1	dme-miR-282-5p
0.01	dme-miR-995-3p	7mer-m8	TGGTGCT	2L	16306752	16306758	-	2L_16306752_16306758_-	0.620202617	0.620202617	0.620202617	0	CG5861	FBtr0080850	16305957	16307014	2L	-	16306716	16306775	coding	CG5861	FlyBase	G10924.1	ACAGCTCGTCAAGATGCTGGTGCTGGCCACATTCTTCTACTCGGACGCTCCATCCTCCAG	10	16306758	0.688304151	5	7	52	0.733333333	0.740362689	0.133333333	0.4	0.6	10	3	1	11	2L:16306716-16306775	7	CG5861	FBtr0080850	16305957	16307014	TGGTGCT	7mer-m8	dme-miR-995-3p
0.01	dme-miR-282-5p	6mer2-7	GAGGCT	2L	16309009	16309014	+	2L_16309009_16309014_+	1	1	1	0	Syx5	FBtr0080832|FBtr0080831	16307658|16307658	16309131|16309131	2L	+	16308980	16309033	coding	Syx5	FlyBase	G4759.1	CGAATGTGGCGGATGCGGAATTGAATATTGAGGCTGCCCATGGGGAGATCTTGA	37	16309008	0.955554761	4	36	216	0.975609756	1.301029996	0.170731707	0.108108108	0.195121951	37	0	1	40	2L:16308980-16309033	6	Syx5	FBtr0080832|FBtr0080831	16307658|16307658	16309131|16309131	GAGGCT	6mer2-7	dme-miR-282-5p
0.01	dme-miR-8-3p	6mer2-7	AGTATT	2L	16312286	16312291	+	2L_16312286_16312291_+	1	1	1	0	fzy	FBtr0080833	16311099	16312827	2L	+	16312266	16312321	coding	fzy	FlyBase	G4766.1	AAAGTGGTCCACGGATTTCAAGTATTTGGCTAGCGGAGGCAACGACAATCTGGTGA	7	16312291	0.971185899	5	7	34	1	0.903089987	0.375	0.142857143	0.25	7	0	0	8	2L:16312266-16312321	6	fzy	FBtr0080833	16311099	16312827	AGTATT	6mer2-7	dme-miR-8-3p
0.01	dme-bantam-3p	7mer-m8	TGATCTC	2L	16312568	16312574	+	2L_16312568_16312574_+	0.661614573	0.661614573	0.661614573	0	fzy	FBtr0080833	16311099	16312827	2L	+	16312486	16312586	coding	fzy	FlyBase	G4768.1	GTGAACAATGGCACTTTAATGAAATCCGTGGACTCCAAGTCGCAGGTCTGTTCTCTGCTCTTTTCTCGCCACTACAAGGAGCTGATCTCTGCGCATGGTTT	45	16312575	0.968266881	9	44	243	0.983870968	1.785329835	0.322580645	0.244444444	0.451612903	45	1	0	61	2L:16312486-16312586	7	fzy	FBtr0080833	16311099	16312827	TGATCTC	7mer-m8	dme-bantam-3p
0.01	dme-miR-34-5p	6mer2-7	ACTGCC	2L	16323382	16323387	-	2L_16323382_16323387_-	1	1	1	0	cact	FBtr0080846|FBtr0337081|FBtr0080844|FBtr0080845|FBtr0080847	16314431|16313377|16313377|16313377|16313377	16325027|16325027|16325027|16325027|16325027	2L	-	16323341	16323424	coding	cact	FlyBase	G10934.1	CGATGTGGCCCAGACACCCCTTCATCTGGCCGCTCTTACTGCCCAGCCGAACATCATGAGGATACTTTTACTCGCCGGAGCTGA	18	16323398	0.971669276	7	17	99	0.947368421	1.255272505	0	0.055555556	0.105263158	18	1	0	18	2L:16323341-16323424	6	cact	FBtr0080847|FBtr0080844|FBtr0080845|FBtr0080846|FBtr0337081	16313377|16313377|16313377|16314431|16313377	16325027|16325027|16325027|16325027|16325027	ACTGCC	6mer2-7	dme-miR-34-5p
0.01	dme-miR-980-3p	6mer2-7	GCAGCT	2L	16324964	16324969	-	2L_16324964_16324969_-	1	1	1	0	cact	FBtr0080846|FBtr0337081|FBtr0080844|FBtr0080845|FBtr0080847	16314431|16313377|16313377|16313377|16313377	16325027|16325027|16325027|16325027|16325027	2L	-	16324929	16324977	coding	cact	FlyBase	G10936.2	AAGTGACTGCAGCTGCAGCGCTGCCAGTGTTGAGCAGCGCGCCCCCTCA	12	16324973	0.83412625	5	11	37	0.933333333	0.84509804	0.4	0.166666667	0.333333333	12	0	1	14	2L:16324929-16324977	6	cact	FBtr0080847|FBtr0080844|FBtr0080845|FBtr0080846|FBtr0337081	16313377|16313377|16313377|16314431|16313377	16325027|16325027|16325027|16325027|16325027	GCAGCT	6mer2-7	dme-miR-980-3p
0.01	dme-bantam-3p	6mer3-8	TGATCT	2L	16328305	16328310	-	2L_16328305_16328310_-	1	1	1	0	mRpL4	FBtr0080843	16328128	16329082	2L	-	16328272	16328340	coding	mRpL4	FlyBase	G10939.1	GTTCCCCGCCAATATTTGCCAGGCTAGCGATGATCTGGGCTATGTCAACCTGATGCCAACCTTTGGCTT	14	16328287	0.968035496	6	14	78	1	1.146128036	0.357142857	0	0	14	0	0	14	2L:16328272-16328340	6	mRpL4	FBtr0080843	16328128	16329082	TGATCT	6mer3-8	dme-bantam-3p
0.01	dme-miR-14-3p	8mer-A1	AAGACTGA	2L	16343121	16343128	-	2L_16343121_16343128_-	0.643565219	0.643565219	0.643565219	0	CG42231	FBtr0273183	16342604	16352026	2L	-	16343044	16343296	stop_codon	CG42231	FlyBase	G10945.2	AAGCTCATCAAGCATGAGGAACGCCTGGCGGAGAACGCAAAGGAGAGCGATTTCAGCGGCCTGCATAAGCGCGGCACCGTCAGCTCGCGTGCCAAACTAAGTTTGGATAAGGATAAGGAGAATGCGGCTCCATCATGTCCGTGTCCATCTGCCAAGGAGAAGGAGTGCAAGACTGACAAGGATGACGATCTTAAGGAGCGCTCCGATGGTGGGGCCAGTTTTGCTGACTTAGCTCGCCTTTTTAAGGAACAAC	85	16343131	0.99995003	18	75	209	0.928571429	1.481920138	0.193877551	0.117647059	0.234693878	85	5	2	91	2L:16343044-16343296	8	CG42231	FBtr0273183	16342604	16352026	AAGACTGA	8mer-A1	dme-miR-14-3p
0.01	dme-miR-14-3p	6mer3-8	AAGACT	2L	16345618	16345623	-	2L_16345618_16345623_-	1	1	1	0	chif	FBtr0321313|FBtr0080838|FBtr0080839	16344364|16343195|16344364	16349453|16349453|16349453	2L	-	16345610	16345662	coding	chif	FlyBase	G10951.1	CCAGATATCACCGGAGGTGGAGTCTGAAGGACGAGAAGAAAGACTTGTTAACA	18	16345615	0.686716377	5	17	65	0.95	1.278753601	0.1	0.111111111	0.2	18	1	0	19	2L:16345610-16345662	6	chif	FBtr0080838|FBtr0080839|FBtr0321313	16343195|16344364|16344364	16349453|16349453|16349453	AAGACT	6mer3-8	dme-miR-14-3p
0.01	dme-miR-980-3p	7mer-A1	GCAGCTA	2L	16347134	16347140	-	2L_16347134_16347140_-	0.823184461	0.823349562	0.823267012	0.000116743	chif	FBtr0321313|FBtr0080838|FBtr0080839	16344364|16343195|16344364	16349453|16349453|16349453	2L	-	16347121	16347178	coding	chif	FlyBase	G10955.1	CAGCTCCTCGTAAATCAACAGATACTCGTGAACAAAGAGCAGCTAGGCGGCTTTCCAG	15	16347156	0.873993855	3	15	57	1	1.255272505	0.055555556	0.2	0.333333333	15	0	0	18	2L:16347121-16347178	7	chif	FBtr0080838|FBtr0080839|FBtr0321313	16343195|16344364|16344364	16349453|16349453|16349453	GCAGCTA	7mer-A1	dme-miR-980-3p
0.01	dme-miR-8-3p	6mer3-8	CAGTAT	2L	16351985	16351990	-	2L_16351985_16351990_-	1	1	1	0	CG42231	FBtr0273183	16342604	16352026	2L	-	16351986	16352025	start_codon	CG42231	FlyBase	G10960.1	TGTCACATTTGCCACTAGATGCACGGGCCATTCTCCAGTA	6	16352007	0.791463169	4	6	31	1	0.84509804	0	0.166666667	0.285714286	6	0	0	7	2L:16351986-16352025	4	CG42231	FBtr0273183	16342604	16352026	CAGTAT	6mer3-8	dme-miR-8-3p
0.01	dme-miR-7-5p	6mer2-7	TCTTCC	2L	16355778	16355783	-	2L_16355778_16355783_-	1	1	1	0	CaBP1	FBtr0345544|FBtr0080837	16355180|16355180	16356552|16356552	2L	-	16355742	16355794	coding	CaBP1	FlyBase	G10967.1	TACCATTAAGTTCTTCCCTGCGGGCTCCAAGCGAGCCAGTGATGCCCAGGAGT	8	16355780	0.95766175	3	8	39	1	1.041392685	0	0.125	0.363636364	8	0	0	11	2L:16355742-16355794	6	CaBP1	FBtr0345544|FBtr0080837	16355180|16355180	16356552|16356552	TCTTCC	6mer2-7	dme-miR-7-5p
0.01	dme-miR-190-5p	6mer3-8	ACATAT	2L	16355955	16355960	-	2L_16355955_16355960_-	1	1	1	0	CaBP1	FBtr0345544|FBtr0080837	16355180|16355180	16356552|16356552	2L	-	16355917	16355997	coding	CaBP1	FlyBase	G10968.1	GAGGACAACTTTGACAAACTGGTCCTGAACTCCGACGACATATGGCTGGTGGAATTCTTCGCCCCCTGGTGTGGTCACTGC	16	16355952	0.745976406	11	16	86	1	1.342422681	0.454545455	0.25	0.454545455	16	0	0	22	2L:16355917-16355997	6	CaBP1	FBtr0345544|FBtr0080837	16355180|16355180	16356552|16356552	ACATAT	6mer3-8	dme-miR-190-5p
0.01	dme-miR-33-5p	6mer2-7	AATGCA	2L	16445448	16445453	+	2L_16445448_16445453_+	1	0.999999999	1	0	Idgf1	FBtr0080860	16445327	16446719	2L	+	16445441	16445497	coding	Idgf1	FlyBase	G4785.1	TGGCCAAAATGCATACCAACGAATTGGATTTGGCCCTGCAGTTCTGCACCCATTTGG	12	16445454	0.921112713	7	11	79	1	1.146128036	0.357142857	0.166666667	0.285714286	12	0	0	14	2L:16445441-16445497	6	Idgf1	FBtr0080860	16445327	16446719	AATGCA	6mer2-7	dme-miR-33-5p
0.01	dme-miR-995-3p	7mer-m8	TGGTGCT	2L	16446326	16446332	+	2L_16446326_16446332_+	0.620202617	0.620202617	0.620202617	0	Idgf1	FBtr0080860	16445327	16446719	2L	+	16446286	16446328	coding	Idgf1	FlyBase	G4792.1	ATGGCAGAGCATGGAAATTATCGAAGGGATCTGGACTCAGTGG	40	16446317	0.78838995	5	36	158	0.921568627	1.371067862	0.745098039	0.275	0.431372549	40	3	1	47	2L:16446286-16446328	3	Idgf1	FBtr0080860	16445327	16446719	TGGTGCT	7mer-m8	dme-miR-995-3p
0.01	dme-miR-190-5p	6mer3-8	ACATAT	2L	16449309	16449314	+	2L_16449309_16449314_+	1	1	1	0	Idgf2	FBtr0308080|FBtr0305984|FBtr0080861	16449291|16449291|16447395	16450458|16450458|16450458	2L	+	16449290	16449371	start_codon	Idgf2	FlyBase	G4798.1	AGTATGAACGAGAACCTGGACATATACAAGCATCAGTTCTCCGAGGTTACCTCCCTCAAGAGGAAGTATCCCCACCTGAAAG	10	16449306	0.925839175	4	9	36	1	1.079181246	0.166666667	0.2	0.333333333	10	0	0	12	2L:16449290-16449371	6	Idgf2	FBtr0308080|FBtr0305984|FBtr0080861	16449291|16449291|16447395	16450458|16450458|16450458	ACATAT	6mer3-8	dme-miR-190-5p
0.01	dme-bantam-3p	6mer3-8	TGATCT	2L	16449565	16449570	+	2L_16449565_16449570_+	1	1	1	0	Idgf2	FBtr0308080|FBtr0305984|FBtr0080861	16449291|16449291|16447395	16450458|16450458|16450458	2L	+	16449541	16449611	coding	Idgf2	FlyBase	G4800.1	GAATAAGCCAAGAAAGGTTCACGGTGATCTTGGACTGGCATGGAAGAGTATTAAGAAGCTGTTCACCGGCG	31	16449566	0.927047414	9	30	189	0.972222222	1.544068044	0.361111111	0.129032258	0.25	31	1	0	35	2L:16449541-16449611	6	Idgf2	FBtr0308080|FBtr0305984|FBtr0080861	16449291|16449291|16447395	16450458|16450458|16450458	TGATCT	6mer3-8	dme-bantam-3p
0.01	dme-miR-276a-3p	8mer-A1	AGTTCCTA	2L	16451559	16451566	+	2L_16451559_16451566_+	0.637906	0.637906	0.637906	0	Idgf3	FBtr0080863|FBtr0342945|FBtr0080862|FBtr0080864	16451188|16451188|16451188|16451188	16452849|16452849|16452849|16452849	2L	+	16451493	16451592	coding	Idgf3	FlyBase	G4810.1	GATTGGACCTTGAGCAGCGTCATCTGGCCCAGATCACTAGTATGAAGGAACGCTATCCCCACATCAAGTTCCTATTGAGCGTTGGTGGCGATGCCGATAC	21	16451529	0.953456046	10	19	122	0.862068966	1.397940009	0.551724138	0.285714286	0.482758621	21	4	0	25	2L:16451493-16451592	8	Idgf3	FBtr0080863|FBtr0342945|FBtr0080862|FBtr0080864	16451188|16451188|16451188|16451188	16452849|16452849|16452849|16452849	AGTTCCTA	8mer-A1	dme-miR-276a-3p
0.01	dme-miR-8-3p	6mer3-8	CAGTAT	2L	16451606	16451611	+	2L_16451606_16451611_+	1	1	1	0	Idgf3	FBtr0080863|FBtr0342945|FBtr0080862|FBtr0080864	16451188|16451188|16451188|16451188	16452849|16452849|16452849|16452849	2L	+	16451596	16451635	coding	Idgf3	FlyBase	G4811.1	TGAGGGTAATCAGTATATAAAGCTCCTGGAATCGGGACAA	31	16451605	0.818295593	5	30	181	0.971428571	1.531478917	0.485714286	0.096774194	0.2	31	1	0	34	2L:16451596-16451635	6	Idgf3	FBtr0080863|FBtr0342945|FBtr0080862|FBtr0080864	16451188|16451188|16451188|16451188	16452849|16452849|16452849|16452849	CAGTAT	6mer3-8	dme-miR-8-3p
0.01	dme-bantam-3p	6mer3-8	TGATCT	2L	16451881	16451886	+	2L_16451881_16451886_+	1	1	1	0	Idgf3	FBtr0080863|FBtr0342945|FBtr0080862|FBtr0080864	16451188|16451188|16451188|16451188	16452849|16452849|16452849|16452849	2L	+	16451777	16451906	coding	Idgf3	FlyBase	G4813.1	AAGAAGTTCTTCACCGGCGACTTTATTGTGGATACTGAATCGGAAACGCACAAAGGACAGGTGACTGCACTGATCAAGGATTTGAGTGCCGCTCTGAAACAAAATGATCTGCTGCTCAGTCTCACCGTTT	205	16451881	0.917831339	19	199	1443	0.967611336	2.378397901	0.259109312	0.180487805	0.319838057	205	8	0	239	2L:16451777-16451906	6	Idgf3	FBtr0080863|FBtr0342945|FBtr0080862|FBtr0080864	16451188|16451188|16451188|16451188	16452849|16452849|16452849|16452849	TGATCT	6mer3-8	dme-bantam-3p
0.01	dme-miR-190-5p	6mer3-8	ACATAT	2L	16452304	16452309	+	2L_16452304_16452309_+	1	1	1	0	Idgf3	FBtr0080863|FBtr0342945|FBtr0080862|FBtr0080864	16451188|16451188|16451188|16451188	16452849|16452849|16452849|16452849	2L	+	16452200	16452454	coding	Idgf3	FlyBase	G4814.1	ATGATGCCCCGTCGATCGCCCCAAGCCTGGACTTTATCAACCTGGGAACTTTTGACTTCCTGACCCCGCAGCGCAATCCCGAGGAGGCGGACTTCTCGGCGCCAACATATGAGGCAGTTGGACAAAATCGTTTGGGCCACTACAATCTAAACTTCCAAATGGAACACTGGTTGCTTCAGAGAGTGCCGGCTAATAAGATAAACATTGGCATTGCCACCTATGGCAGGTCGTGGAAGATGAGCAAGGATTCGGGAG	105	16452309	0.894722028	28	99	548	0.941176471	2.049218023	0.260504202	0.133333333	0.235294118	105	7	0	112	2L:16452200-16452454	6	Idgf3	FBtr0080863|FBtr0342945|FBtr0080862|FBtr0080864	16451188|16451188|16451188|16451188	16452849|16452849|16452849|16452849	ACATAT	6mer3-8	dme-miR-190-5p
0.01	dme-miR-980-3p	6mer3-8	GGCAGC	2L	16511000	16511005	-	2L_16511000_16511005_-	1	1	1	0	CG5953	FBtr0080874|FBtr0080873|FBtr0337091|FBtr0301144	16510134|16510134|16510134|16510134	16528184|16528184|16528184|16520080	2L	-	16510965	16511017	coding	CG5953	FlyBase	G10996.1	CTAAGCGAAGCTGGCAGCAGTCCCATACCGAATACCAATATGCACGAGGCGCA	14	16511006	0.892908392	4	11	33	0.736842105	1.146128036	0.052631579	0.214285714	0.421052632	14	5	0	14	2L:16510965-16511017	6	CG5953	FBtr0337091|FBtr0301144|FBtr0080874|FBtr0080873	16510134|16510134|16510134|16510134	16528184|16520080|16528184|16528184	GGCAGC	6mer3-8	dme-miR-980-3p
0.01	dme-miR-2b-2-5p	6mer2-7	TGAAGA	2L	16511209	16511214	-	2L_16511209_16511214_-	1	1	1	0	CG5953	FBtr0080874|FBtr0080873|FBtr0337091|FBtr0301144	16510134|16510134|16510134|16510134	16528184|16528184|16528184|16520080	2L	-	16511153	16511242	coding	CG5953	FlyBase	G10997.1	AGCAGTAGTGATTTCCAGCAGAGTCCCCTGAAGACCATGGACACCTCGGACAATGAGGATAATAACAATACCAAGGAGGATGTGGCGGCG	17	16511205	0.987856028	4	16	59	0.944444444	0.929418926	0.111111111	0.058823529	0.111111111	17	0	1	17	2L:16511153-16511242	6	CG5953	FBtr0337091|FBtr0301144|FBtr0080874|FBtr0080873	16510134|16510134|16510134|16510134	16528184|16520080|16528184|16528184	TGAAGA	6mer2-7	dme-miR-2b-2-5p
0.01	dme-miR-184-3p	8mer-A1	TCCGTCCA	2L	16527707	16527714	-	2L_16527707_16527714_-	0.631137048	0.631137048	0.631137048	0	CG5953	FBtr0080874|FBtr0080873|FBtr0337091	16510134|16510134|16510134	16528184|16528184|16528184	2L	-	16527627	16527760	coding	CG5953	FlyBase	G11001.1	AGAAGCACAAGATGTTCGTGAAGATATACCAGGGCATACAGCCCAATCCGTCCAAATGGTATGCCTTCAAGCGATTCGATTTCATGGAGGCGGGCGGCGGCAGCCTGAGCGGCGGTGGGTCCGTGGGATCCGGT	44	16527714	0.954670437	12	41	189	0.936170213	1.643452676	0.212765957	0.045454545	0.106382979	44	3	0	44	2L:16527627-16527760	8	CG5953	FBtr0337091|FBtr0080874|FBtr0080873	16510134|16510134|16510134	16528184|16528184|16528184	TCCGTCCA	8mer-A1	dme-miR-184-3p
0.01	dme-miR-263a-5p	6mer3-8	GTGCCA	2L	16658051	16658056	+	2L_16658051_16658056_+	1	1	1	0	CG42389	FBtr0300003|FBtr0300004|FBtr0335497|FBtr0300005	16558127|16621930|16621930|16657395	16661778|16661778|16661778|16661778	2L	+	16658027	16658082	coding	CG42389	FlyBase	G4843.1	CCCCGCATTCGCCATCTCCACGTCGTGCCAACGAACTGAATGGTCACAATAATAAC	6	16658067	0.929744655	3	5	23	1	0.77815125	0.5	0	0	6	0	0	6	2L:16658027-16658082	6	CG42389	FBtr0300003|FBtr0300004|FBtr0335497|FBtr0300005	16558127|16621930|16621930|16657395	16661778|16661778|16661778|16661778	GTGCCA	6mer3-8	dme-miR-263a-5p
0.01	dme-miR-308-3p	8mer-m1	CTGTGATT	2L	16658496	16658503	+	2L_16658496_16658503_+	0.469298127	0.469298127	0.469298127	0	CG42389	FBtr0300003|FBtr0300004|FBtr0335497|FBtr0300005	16558127|16621930|16621930|16657395	16661778|16661778|16661778|16661778	2L	+	16658359	16658521	coding	CG42389	FlyBase	G4844.1	ATTGAGCAAATCTCAGCTATTGAAAAACCTGAGGTAATCGATGTGACTTCGCGGGCGGCCAAGATAATTTGGGAGAGTCCAGCCATTGCGAATACAGTGACGGTGGATATGCGGCAGCTCCGGTACCAAGTGCTCCTCTGTGATTCTGGAAAGCAGTGCAAGT	96	16658503	0.981383083	21	89	644	0.931034483	1.556302501	0.465517241	0.1875	0.327586207	96	6	2	108	2L:16658359-16658521	8	CG42389	FBtr0300003|FBtr0300004|FBtr0335497|FBtr0300005	16558127|16621930|16621930|16657395	16661778|16661778|16661778|16661778	CTGTGATT	8mer-m1	dme-miR-308-3p
0.01	dme-miR-277-3p	6mer3-8	TGCATT	2L	16658554	16658559	+	2L_16658554_16658559_+	1	1	1	0	CG42389	FBtr0300003|FBtr0300004|FBtr0335497|FBtr0300005	16558127|16621930|16621930|16657395	16661778|16661778|16661778|16661778	2L	+	16658524	16658580	coding	CG42389	FlyBase	G4845.1	AAGAGCTTGTACCAAGGCGAGGCCTACGAGTGCATTGTGCAAGACCTGCAGCCGGGT	7	16658558	0.836049717	3	7	32	1	0.84509804	0.142857143	0	0	7	0	0	7	2L:16658524-16658580	6	CG42389	FBtr0300003|FBtr0300004|FBtr0335497|FBtr0300005	16558127|16621930|16621930|16657395	16661778|16661778|16661778|16661778	TGCATT	6mer3-8	dme-miR-277-3p
0.01	dme-miR-184-3p	6mer3-8	TCCGTC	2L	16659167	16659172	+	2L_16659167_16659172_+	1	1	1	0	CG42389	FBtr0300003|FBtr0300004|FBtr0335497|FBtr0300005	16558127|16621930|16621930|16657395	16661778|16661778|16661778|16661778	2L	+	16659142	16659220	coding	CG42389	FlyBase	G4851.1	TTAAGGCGGGCTAGCAGCTACCAATTCCGTCTGAGATCCGAAAACGAAGCCGGTTTTTCACCCTGGTCACCGGAGGTTA	527	16659166	0.787210624	10	523	2614	0.9936	2.315970345	0.2736	0.161290323	0.2928	527	2	2	621	2L:16659142-16659220	6	CG42389	FBtr0300003|FBtr0300004|FBtr0335497|FBtr0300005	16558127|16621930|16621930|16657395	16661778|16661778|16661778|16661778	TCCGTC	6mer3-8	dme-miR-184-3p
0.01	dme-miR-980-3p	6mer3-8	GGCAGC	2L	16659810	16659815	+	2L_16659810_16659815_+	1	0.999999343	0.999999671	4.95E-07	CG42389	FBtr0300003|FBtr0300004|FBtr0335497|FBtr0300005	16558127|16621930|16621930|16657395	16661778|16661778|16661778|16661778	2L	+	16659773	16659884	coding	CG42389	FlyBase	G4856.1	TTGGCGCCGGTAGCTGGTCCCAATGGATGAGATTTACGGCAGCAGCTGCTGCTCCTGGAGTTCCCGAAGAGTTACGGGTTCTGGTGAAGTCGGCCACCCACCTGGGTGTCAG	10	16659806	0.972660544	10	10	56	1	1.041392685	0.363636364	0.1	0.181818182	10	0	0	11	2L:16659773-16659884	6	CG42389	FBtr0300003|FBtr0300004|FBtr0335497|FBtr0300005	16558127|16621930|16621930|16657395	16661778|16661778|16661778|16661778	GGCAGC	6mer3-8	dme-miR-980-3p
0.01	dme-miR-263a-5p	6mer3-8	GTGCCA	2L	16659941	16659946	+	2L_16659941_16659946_+	1	1	1	0	CG42389	FBtr0300003|FBtr0300004|FBtr0335497|FBtr0300005	16558127|16621930|16621930|16657395	16661778|16661778|16661778|16661778	2L	+	16659901	16659965	coding	CG42389	FlyBase	G4857.1	CAGGAGAATGGTGCCCCAGTGACCAGTTACACCCTAAAAAGTGCCAGCCAAGAAAGAAAGGAAGA	12	16659942	0.90758582	4	11	28	0.9375	1.176091259	0.1875	0.166666667	0.375	12	1	0	15	2L:16659901-16659965	6	CG42389	FBtr0300003|FBtr0300004|FBtr0335497|FBtr0300005	16558127|16621930|16621930|16657395	16661778|16661778|16661778|16661778	GTGCCA	6mer3-8	dme-miR-263a-5p
0.01	dme-miR-995-3p	6mer3-8	TGGTGC	2L	16660371	16660376	+	2L_16660371_16660376_+	1	1	1	0	CG42389	FBtr0300003|FBtr0300004|FBtr0335497|FBtr0300005	16558127|16621930|16621930|16657395	16661778|16661778|16661778|16661778	2L	+	16660356	16660398	coding	CG42389	FlyBase	G4861.1	AGCGGTCAACGCCATTGGTGCCGGAGCTTTTAGTGCCTATGCT	12	16660371	0.614050505	5	11	53	1	1.230448921	0.294117647	0.333333333	0.529411765	12	0	0	17	2L:16660356-16660398	6	CG42389	FBtr0300003|FBtr0300004|FBtr0335497|FBtr0300005	16558127|16621930|16621930|16657395	16661778|16661778|16661778|16661778	TGGTGC	6mer3-8	dme-miR-995-3p
0.01	dme-miR-252-5p	6mer3-8	GTACTT	2L	16660548	16660553	+	2L_16660548_16660553_+	0.913057873	1	0.956528936	0.061477348	CG42389	FBtr0300003|FBtr0300004|FBtr0335497|FBtr0300005	16558127|16621930|16621930|16657395	16661778|16661778|16661778|16661778	2L	+	16660518	16660575	coding	CG42389	FlyBase	G4862.1	TCCGTCTGGAAATGGAGGCGACTTTACCAAGTACTTTGTGGAGATGTATGTGGCCAGA	6	16660530	0.8989893	5	6	29	1	0.77815125	0.5	0	0	6	0	0	6	2L:16660518-16660575	6	CG42389	FBtr0300003|FBtr0300004|FBtr0335497|FBtr0300005	16558127|16621930|16621930|16657395	16661778|16661778|16661778|16661778	GTACTT	6mer3-8	dme-miR-252-5p
0.01	dme-miR-980-3p	7mer-m8	GGCAGCT	2L	16660954	16660960	+	2L_16660954_16660960_+	0.658999068	0.658999068	0.658999068	0	CG42389	FBtr0300003|FBtr0300004|FBtr0335497|FBtr0300005	16558127|16621930|16621930|16657395	16661778|16661778|16661778|16661778	2L	+	16660930	16660973	coding	CG42389	FlyBase	G4864.1	AAAGGACGCAGCAGCAGTTCCAGTGGCAGCTCAAATGGAGCGCC	9	16660953	0.940517912	2	8	32	0.888888889	0.903089987	0.111111111	0	0	9	1	0	8	2L:16660930-16660973	7	CG42389	FBtr0300003|FBtr0300004|FBtr0335497|FBtr0300005	16558127|16621930|16621930|16657395	16661778|16661778|16661778|16661778	GGCAGCT	7mer-m8	dme-miR-980-3p
0.01	dme-miR-980-3p	7mer-m8	GGCAGCT	2L	16661046	16661052	+	2L_16661046_16661052_+	0.658999068	0.658999068	0.658999068	0	CG42389	FBtr0300003|FBtr0300004|FBtr0335497|FBtr0300005	16558127|16621930|16621930|16657395	16661778|16661778|16661778|16661778	2L	+	16660999	16661156	coding	CG42389	FlyBase	G4865.1	AGGCAATTGTATCGCGGTCCAGAGACCAAATTCACCATTGACAATCTGGCAGCTGGTACATGCTACCAGTTCCGAGTGTGTCCAGTGCGGATAGCGGCTGGCGGAGAACTGCTGTACGGTCAGCCGTCCAGTCCGTTGCGCTACCAGGTGCCCAGTGA	19	16661045	0.974037442	14	19	98	1	1.301029996	0.25	0.052631579	0.1	19	0	0	20	2L:16660999-16661156	7	CG42389	FBtr0300003|FBtr0300004|FBtr0335497|FBtr0300005	16558127|16621930|16621930|16657395	16661778|16661778|16661778|16661778	GGCAGCT	7mer-m8	dme-miR-980-3p
0.01	dme-miR-277-3p	6mer3-8	TGCATT	2L	16661710	16661715	+	2L_16661710_16661715_+	1	1	1	0	CG42389	FBtr0300003|FBtr0300004|FBtr0335497|FBtr0300005	16558127|16621930|16621930|16657395	16661778|16661778|16661778|16661778	2L	+	16661699	16661758	coding	CG42389	FlyBase	G4870.1	AAAAGGCCGTGTGCATTGTGGTCTCCTTCCTAGTGGGCACTTTCCTGGTCGCCATGCTCG	35	16661714	0.708313303	10	35	253	1	1.662757832	0.065217391	0.228571429	0.413043478	35	0	0	46	2L:16661699-16661758	6	CG42389	FBtr0300003|FBtr0300004|FBtr0335497|FBtr0300005	16558127|16621930|16621930|16657395	16661778|16661778|16661778|16661778	TGCATT	6mer3-8	dme-miR-277-3p
0.01	dme-miR-980-3p	6mer2-7	GCAGCT	2L	16678075	16678080	+	2L_16678075_16678080_+	1	1	1	0	her	FBtr0335138|FBtr0080883	16677381|16677381	16678975|16678975	2L	+	16678073	16678107	coding	her	FlyBase	G4887.1	AAGCAGCTGGAGCACGGAAATATTCCTTTAAAAGA	9	16678093	0.748841986	4	8	54	0.9	0.653212514	0	0.111111111	0.2	9	0	1	9	2L:16678073-16678107	6	her	FBtr0080883|FBtr0335138	16677381|16677381	16678975|16678975	GCAGCT	6mer2-7	dme-miR-980-3p
0.01	dme-miR-283-5p	7mer-m8	TGATATT	2L	16680928	16680934	+	2L_16680928_16680934_+	0.620203088	0.620203088	0.620203088	0	squ	FBtr0080887|FBtr0335140|FBtr0305565	16680717|16680717|16680717	16681444|16681444|16681444	2L	+	16680885	16680978	coding	squ	FlyBase	G4891.1	CCGAGCTCGAAAATATCCATGGAAGCAGAGGCGGAACTGGTCGTGATATTCGGCAAAGCCTTCAGCTAATGGAGAACATACAGAAGATAGCAGG	12	16680933	0.9468232	7	11	50	0.916666667	1.041392685	0.5	0	0	12	1	0	11	2L:16680885-16680978	7	squ	FBtr0305565|FBtr0335140|FBtr0080887	16680717|16680717|16680717	16681444|16681444|16681444	TGATATT	7mer-m8	dme-miR-283-5p
0.01	dme-miR-282-5p	6mer3-8	AGAGGC	2L	16681042	16681047	+	2L_16681042_16681047_+	1	1	1	0	squ	FBtr0080887|FBtr0335140|FBtr0305565	16680717|16680717|16680717	16681444|16681444|16681444	2L	+	16681004	16681058	coding	squ	FlyBase	G4892.1	ACTATGAAAGATTGGGAGGATGAAAGCACAAATGAGCTAGAGGCGTTAGCCATGA	11	16681036	0.971939142	5	11	30	1	1.079181246	0.166666667	0.090909091	0.166666667	11	0	0	12	2L:16681004-16681058	6	squ	FBtr0305565|FBtr0335140|FBtr0080887	16680717|16680717|16680717	16681444|16681444|16681444	AGAGGC	6mer3-8	dme-miR-282-5p
0.01	dme-miR-34-5p	7mer-A1	ACTGCCA	2L	16681250	16681256	+	2L_16681250_16681256_+	0.823349309	0.823349562	0.823349435	2.12E-07	squ	FBtr0080887|FBtr0335140|FBtr0305565	16680717|16680717|16680717	16681444|16681444|16681444	2L	+	16681197	16681282	coding	squ	FlyBase	G4895.1	AACCACGCAAGATTCCCCGAACGAAGAATTCCAGTTCCAGTAGTTCGTATCATACTGCCAATAGTTCAATCAGTTCCTTCAGCCTT	27	16681258	0.956792316	9	26	182	1	1.51851394	0.090909091	0.148148148	0.303030303	27	0	0	33	2L:16681197-16681282	7	squ	FBtr0305565|FBtr0335140|FBtr0080887	16680717|16680717|16680717	16681444|16681444|16681444	ACTGCCA	7mer-A1	dme-miR-34-5p
0.01	dme-miR-275-3p,dme-miR-306-5p	6mer3-8	GTACCT	2L	16681364	16681369	+	2L_16681364_16681369_+	1	1	1	0	squ	FBtr0080887|FBtr0335140|FBtr0305565	16680717|16680717|16680717	16681444|16681444|16681444	2L	+	16681344	16681424	coding	squ	FlyBase	G4896.1	AGTCGGAGAAATACCTCGAAGTACCTTACAAACAGCTTGCGGAGAGTTACGACCAGGAAGTGGAATCACCAGTCCAATTTG	9	16681375	0.96070901	6	8	34	1	0.954242509	0.333333333	0.125	0.222222222	8	0	0	9	2L:16681344-16681424	6	squ	FBtr0305565|FBtr0335140|FBtr0080887	16680717|16680717|16680717	16681444|16681444|16681444	GTACCT	6mer3-8	dme-miR-275-3p,dme-miR-306-5p
0.01	dme-miR-282-5p	6mer2-7	GAGGCT	2L	16696611	16696616	+	2L_16696611_16696616_+	1	1	1	0	grp	FBtr0080885|FBtr0080884|FBtr0339514|FBtr0080886|FBtr0100459	16691087|16691087|16696597|16691087|16696597	16699641|16699641|16699641|16699641|16699641	2L	+	16696589	16696669	start_codon	grp	FlyBase	G4899.1	AGACGTGGGAATGCCGCAGCATGAGGCTCAAAGGTATTTTACACAGCTCCTGTCCGGACTCAATTACCTGCATCAGCGTGG	39	16696610	0.963388517	4	38	147	0.978723404	1.361727836	0.212765957	0.179487179	0.319148936	39	0	1	46	2L:16696589-16696669	6	grp	FBtr0080885|FBtr0100459|FBtr0080886|FBtr0339514|FBtr0080884	16691087|16696597|16691087|16696597|16691087	16699641|16699641|16699641|16699641|16699641	GAGGCT	6mer2-7	dme-miR-282-5p
0.01	dme-bantam-3p	6mer2-7	GATCTC	2L	16697598	16697603	+	2L_16697598_16697603_+	1	1	1	0	grp	FBtr0080885|FBtr0080884|FBtr0339514|FBtr0080886|FBtr0100459	16691087|16691087|16696597|16691087|16696597	16699641|16699641|16699641|16699641|16699641	2L	+	16697575	16697620	coding	grp	FlyBase	G4902.1	AGGCATATCACGCCCAGCCGGCGGATCTCTGGTCGTGTGGCGTTAT	47	16697604	0.957551481	2	47	227	1	1.748188027	0.321428571	0.170212766	0.303571429	47	0	0	56	2L:16697575-16697620	6	grp	FBtr0080885|FBtr0100459|FBtr0080886|FBtr0339514|FBtr0080884	16691087|16696597|16691087|16696597|16691087	16699641|16699641|16699641|16699641|16699641	GATCTC	6mer2-7	dme-bantam-3p
0.01	dme-miR-33-5p	6mer3-8	CAATGC	2L	16699109	16699114	+	2L_16699109_16699114_+	1	1	1	0	grp	FBtr0080885|FBtr0080884|FBtr0339514|FBtr0080886|FBtr0100459	16691087|16691087|16696597|16691087|16696597	16699641|16699641|16699641|16699641|16699641	2L	+	16699080	16699157	coding	grp	FlyBase	G4910.1	CCGGAACTACTGCTCTCAACCCATGCCCACAATGCGCAGCGACGATGACTTCAATGTCAGACTGGGCAGTGGCCGATC	16	16699112	0.998953459	7	15	40	0.944444444	1.230448921	0.222222222	0.125	0.222222222	16	1	0	17	2L:16699080-16699157	6	grp	FBtr0080885|FBtr0100459|FBtr0080886|FBtr0339514|FBtr0080884	16691087|16696597|16691087|16696597|16691087	16699641|16699641|16699641|16699641|16699641	CAATGC	6mer3-8	dme-miR-33-5p
0.01	dme-bantam-3p	7mer-m8	TGATCTC	2L	16699239	16699245	+	2L_16699239_16699245_+	0.661614573	0.661614573	0.661614573	0	grp	FBtr0080885|FBtr0080884|FBtr0339514|FBtr0080886|FBtr0100459	16691087|16691087|16696597|16691087|16696597	16699641|16699641|16699641|16699641|16699641	2L	+	16699196	16699275	coding	grp	FlyBase	G4911.1	AGGCTCGGCTCAGTTACTCCTTCTCGCAACCAGCTTTGCTTGATGATCTCCTACTGGCTACCCAGATGAACCAAACGCAG	111	16699239	0.98525133	13	108	998	0.975	1.767155866	0.1	0.063063063	0.133333333	111	2	1	117	2L:16699196-16699275	7	grp	FBtr0080885|FBtr0100459|FBtr0080886|FBtr0339514|FBtr0080884	16691087|16696597|16691087|16696597|16691087	16699641|16699641|16699641|16699641|16699641	TGATCTC	7mer-m8	dme-bantam-3p
0.01	dme-miR-14-3p	7mer-m8	AAGACTG	2L	16699380	16699386	+	2L_16699380_16699386_+	0.671795582	0.671795582	0.671795582	0	grp	FBtr0080885|FBtr0080884|FBtr0339514|FBtr0080886|FBtr0100459	16691087|16691087|16696597|16691087|16696597	16699641|16699641|16699641|16699641|16699641	2L	+	16699357	16699414	coding	grp	FlyBase	G4913.1	AAGCGATTGGTGGGAACCATCGAAAGACTGGGTGGTTATACGTGCAAATTTGGTGACG	11	16699389	0.956986537	7	11	53	1	1.146128036	0.571428571	0.272727273	0.428571429	11	0	0	14	2L:16699357-16699414	7	grp	FBtr0080885|FBtr0100459|FBtr0080886|FBtr0339514|FBtr0080884	16691087|16696597|16691087|16696597|16691087	16699641|16699641|16699641|16699641|16699641	AAGACTG	7mer-m8	dme-miR-14-3p
0.01	dme-miR-988-3p	6mer3-8	ACAAGG	2L	16723847	16723852	-	2L_16723847_16723852_-	1	1	1	0	VhaSFD	FBtr0080941|FBtr0080940|FBtr0335143	16723817|16723817|16723817	16727666|16727666|16727666	2L	-	16723781	16723856	stop_codon	VhaSFD	FlyBase	G11019.1	AGAAACAAGGTGCCGCCCCCATCGCTGGCAAGGCCTAGGTGGTCTAATCAACAAGTCATCCATGCACAGGCACACA	11	16723846	0.999198389	6	10	24	0.916666667	1.041392685	0.083333333	0.090909091	0.166666667	11	1	0	11	2L:16723781-16723856	6	VhaSFD	FBtr0335143|FBtr0080941|FBtr0080940	16723817|16723817|16723817	16727666|16727666|16727666	ACAAGG	6mer3-8	dme-miR-988-3p
0.01	dme-miR-184-3p	6mer3-8	TCCGTC	2L	16724282	16724287	-	2L_16724282_16724287_-	1	1	1	0	VhaSFD	FBtr0080941|FBtr0080940|FBtr0080942|FBtr0335143	16723817|16723817|16723991|16723817	16727666|16727666|16727666|16727666	2L	-	16724260	16724309	coding	VhaSFD	FlyBase	G11021.1	CTCAAAAGATGCCATCATCCTTTCCGTCGCCTGCTTCGACATCGGGGAGT	96	16724288	0.755857279	3	94	748	0.98245614	2.049218023	0.105263158	0.15625	0.289473684	96	2	0	112	2L:16724260-16724309	6	VhaSFD	FBtr0080942|FBtr0335143|FBtr0080941|FBtr0080940	16723991|16723817|16723817|16723817	16727666|16727666|16727666|16727666	TCCGTC	6mer3-8	dme-miR-184-3p
0.01	dme-bantam-3p	7mer-A1	GATCTCA	2L	16743983	16743989	+	2L_16743983_16743989_+	0.823349562	0.823349562	0.823349562	0	CG17912	FBtr0308802|FBtr0343767|FBtr0329945|FBtr0329944|FBtr0113041|FBtr0308803|FBtr0080893	16743528|16743528|16743528|16743528|16743528|16743528|16743528	16749427|16746628|16749607|16749427|16749427|16749427|16745152	2L	+	16743932	16743994	coding	CG17912	FlyBase	G4926.1	CGCTCAAATATTGAAGTCGAAATCTTTGGCATGGACGGCATTCCCGCCGAGGATCTCAGGGAT	26	16743972	0.923912049	5	26	93	1	1.51851394	0.393939394	0.192307692	0.363636364	26	0	0	33	2L:16743932-16743994	7	CG17912	FBtr0329944|FBtr0113041|FBtr0308803|FBtr0080893|FBtr0308802|FBtr0343767|FBtr0329945	16743528|16743528|16743528|16743528|16743528|16743528|16743528	16749427|16749427|16749427|16745152|16749427|16746628|16749607	GATCTCA	7mer-A1	dme-bantam-3p
0.01	dme-miR-970-3p	6mer3-8	TCTTAT	2L	16745114	16745119	+	2L_16745114_16745119_+	0.825173901	1	0.912586951	0.123620721	CG17912	FBtr0080893	16743528	16745152	2L	+	16745054	16745149	coding-intron	CG17912	FlyBase	G4932.2	AGTGGCATGGCTAACTCGATTGTCGTCTCCGCAGCCATGTCGAAGGCCCAGGAAGTGAGTTCTTATCATAGTTATAGAAACCATAGTCAATATAAA	25	16745113	0.765512105	8	22	185	0.933333333	1.447158031	0.2	0.16	0.3	25	2	0	28	2L:16745054-16745149	6	CG17912	FBtr0080893	16743528	16745152	TCTTAT	6mer3-8	dme-miR-970-3p
0.01	dme-miR-11-3p,dme-miR-308-3p	6mer2-7	TGTGAT	2L	16821348	16821353	-	2L_16821348_16821353_-	1	1	1	0	Cas	FBtr0080930|FBtr0080930	16821322|16821322	16825066|16825066	2L	-	16821272	16821412	stop_codon	Cas	FlyBase	G11061.1	AATTTTCCACTTTGTTGTCGCCCCTGGAGCCGGAGTACAAGCAAGTACTCCAGAAATATTGTGATCAGGCTGGAGTACGCATTGCCTAAAGGAATCGACCGACTTTAAGCTCATTCATCGCAATCAAACCTCGCCATACAT	242	16821354	0.815473074	16	227	1515	0.935714286	1.376908606	0.021428571	0.123966942	0.242857143	242	8	10	262	2L:16821272-16821412	6	Cas	FBtr0080930|FBtr0080930	16821322|16821322	16825066|16825066	TGTGAT	6mer2-7	dme-miR-11-3p,dme-miR-308-3p
0.01	dme-miR-283-5p	6mer2-7	GATATT	2L	16821673	16821678	-	2L_16821673_16821678_-	1	1	1	0	Cas	FBtr0080930	16821322	16825066	2L	-	16821609	16821733	coding	Cas	FlyBase	G11064.1	AGGATCGCAAAATGGTGGCCGTGGGTGTCACTAAGCTACTTACAGAAACTCCTGAGATATTGCAGCAACAGTACGCTACTTTCTGGCCACGACTGCTGCATTCTCTAATCGATCTTTTTGAACGA	37	16821684	0.897259526	13	35	220	0.928571429	1.591064607	0.119047619	0.108108108	0.214285714	37	3	0	39	2L:16821609-16821733	6	Cas	FBtr0080930	16821322	16825066	GATATT	6mer2-7	dme-miR-283-5p
0.01	dme-miR-308-3p	7mer-m1	TGTGATT	2L	16821846	16821852	-	2L_16821846_16821852_-	0.620202887	0.620202887	0.620202887	0	Cas	FBtr0080930	16821322	16825066	2L	-	16821808	16821883	coding	Cas	FlyBase	G11065.1	TAAGCGGCATCATTATCTTCTTTAGCTTTTATGTGATTAAGTTCAGTGGCAGTCAGATGGCTCAATTGATAGATGA	125	16821846	0.985343955	15	77	1249	0.593103448	1.457377197	0.193103448	0.128	0.248275862	125	57	2	86	2L:16821808-16821883	7	Cas	FBtr0080930	16821322	16825066	TGTGATT	7mer-m1	dme-miR-308-3p
0.01	dme-miR-7-5p	7mer-A1	TCTTCCA	2L	16821916	16821922	-	2L_16821916_16821922_-	0.823349562	0.823349562	0.823349562	0	Cas	FBtr0080930	16821322	16825066	2L	-	16821887	16821994	coding	Cas	FlyBase	G11066.1	TTCTCCAGAATCTGCTTTCCTACTACCCTCCCGCTGAGATTCAAACTAATCTTCGTCAGATCTTTGGCCTGCTCTTCCAGCGATTGTCTCTCTCAAAGACTCCGAAGT	29	16821930	0.82964724	7	27	217	0.971428571	1.531478917	0.2	0.103448276	0.257142857	29	1	0	34	2L:16821887-16821994	7	Cas	FBtr0080930	16821322	16825066	TCTTCCA	7mer-A1	dme-miR-7-5p
0.01	dme-miR-317-3p	6mer2-7	GTGTTC	2L	16822964	16822969	-	2L_16822964_16822969_-	0.999999999	1	1	0	Cas	FBtr0080930	16821322	16825066	2L	-	16822916	16822977	coding	Cas	FlyBase	G11070.1	ATGTAATGGTGTTCCGCAGCATTTTGGGTCCCCAAGTCTTAGCAAGCTGCCTGCCCCAGCTA	9	16822954	0.906859862	7	9	51	1	1.176091259	0	0.444444444	0.666666667	9	0	0	15	2L:16822916-16822977	6	Cas	FBtr0080930	16821322	16825066	GTGTTC	6mer2-7	dme-miR-317-3p
0.01	dme-bantam-3p	6mer3-8	TGATCT	2L	16823339	16823344	-	2L_16823339_16823344_-	0.999999977	1	0.999999988	0	Cas	FBtr0080930	16821322	16825066	2L	-	16823283	16823398	coding	Cas	FlyBase	G11074.1	CATTCGAAGGGATATTGAAGGCTCTGACATTGACACACGACGTCGGGCGGCATGTGATCTGGTGAAGACTCTATCAATCAACTTTGAACAAAAGATCTTTGGCATTTTTGGCCAGT	89	16823340	0.750958866	14	87	470	0.970588235	1.995635195	0.225490196	0.146067416	0.254901961	89	3	0	99	2L:16823283-16823398	6	Cas	FBtr0080930	16821322	16825066	TGATCT	6mer3-8	dme-bantam-3p
0.01	dme-miR-2b-2-5p	6mer3-8	TTGAAG	2L	16823379	16823384	-	2L_16823379_16823384_-	1	1	1	0	Cas	FBtr0080930	16821322	16825066	2L	-	16823283	16823398	coding	Cas	FlyBase	G11074.1	CATTCGAAGGGATATTGAAGGCTCTGACATTGACACACGACGTCGGGCGGCATGTGATCTGGTGAAGACTCTATCAATCAACTTTGAACAAAAGATCTTTGGCATTTTTGGCCAGT	89	16823384	0.750958866	14	87	470	0.970588235	1.995635195	0.225490196	0.146067416	0.254901961	89	3	0	99	2L:16823283-16823398	6	Cas	FBtr0080930	16821322	16825066	TTGAAG	6mer3-8	dme-miR-2b-2-5p
0.01	dme-miR-282-5p	6mer3-8	AGAGGC	2L	16825050	16825055	-	2L_16825050_16825055_-	1	1	1	0	Cas	FBtr0080930	16821322	16825066	2L	-	16825005	16825174	start_codon	Cas	FlyBase	G11084.1	GCGAAAACGAATTGCGATTTCATTTCATGTTGCAAGAGTGTGGAGGAACAAGCCACGAGTGATATAAATTAAAGCAAATAGGACCATCGAAAAGAAAATATACTCAAAATGGAAGTGACAGAGGCAAATTTACAGCTGCTGGCCGGTTATTTGCAGCAGACGCTGAGCGC	43	16825045	0.915632576	17	41	197	0.957446809	1.653212514	0.255319149	0.069767442	0.14893617	43	2	0	45	2L:16825005-16825174	6	Cas	FBtr0080930	16821322	16825066	AGAGGC	6mer3-8	dme-miR-282-5p
0.01	dme-miR-282-5p	7mer-A1	GAGGCTA	2L	16827779	16827785	+	2L_16827779_16827785_+	0.823349562	0.823324373	0.823336968	1.78E-05	CG31739	FBtr0080919|FBtr0331622|FBtr0331623	16827722|16827722|16827722	16831378|16831378|16831378	2L	+	16827732	16827866	coding	CG31739	FlyBase	G4948.1	CAGATATCGCGGTGGAGGCGGCGGTCGATTTGGTGGCCGTGGTGGCGGAGGCTATGCAGATGGTGGCGGCTACAATGACTTCGACAACTACCGTGGTGGCGGAGGACCAGGCTTCAATGACAACTTTGGACCAGG	26	16827795	0.952013317	11	25	108	0.967741935	1.176091259	0.258064516	0.192307692	0.322580645	26	0	1	30	2L:16827732-16827866	7	CG31739	FBtr0080919|FBtr0331622|FBtr0331623	16827722|16827722|16827722	16831378|16831378|16831378	GAGGCTA	7mer-A1	dme-miR-282-5p
0.01	dme-bantam-3p	8mer-A1	TGATCTCA	2L	16828651	16828658	+	2L_16828651_16828658_+	0.631135722	0.631135722	0.631135722	0	CG31739	FBtr0080919|FBtr0331622|FBtr0331623	16827722|16827722|16827722	16831378|16831378|16831378	2L	+	16828622	16828790	coding	CG31739	FlyBase	G4949.1	GAGAATATATTGAAGTATTTTGAAAACCGTGATCTCACCTGCAACGATCTAAGGCGCGACGATGTCGGAAAGACAGTGACTTTGGTTGGTTGGATTCCCTCTACCAAAAACAACAAATTCTTGCAGCTCAAAGATGGTTATGGCCAAACGCAACTAATGATCGAGGATC	145	16828651	0.830180556	24	130	798	0.893491124	1.400825697	0.25443787	0.137931034	0.26035503	145	13	5	151	2L:16828622-16828790	8	CG31739	FBtr0080919|FBtr0331622|FBtr0331623	16827722|16827722|16827722	16831378|16831378|16831378	TGATCTCA	8mer-A1	dme-bantam-3p
0.01	dme-miR-282-5p	6mer2-7	GAGGCT	2L	16829126	16829131	+	2L_16829126_16829131_+	0.999999996	1	0.999999998	0	CG31739	FBtr0080919|FBtr0331622|FBtr0331623	16827722|16827722|16827722	16831378|16831378|16831378	2L	+	16829100	16829161	coding	CG31739	FlyBase	G4950.1	AACAAAAGTTTTCCATTGATGATCTTGAGGCTGAGGAGGCTGCCGCCGAAGCATCCGCCAAT	267	16829125	0.742301394	6	261	1631	0.98019802	1.995635195	0.458745875	0.112359551	0.217821782	267	4	2	297	2L:16829100-16829161	6	CG31739	FBtr0080919|FBtr0331622|FBtr0331623	16827722|16827722|16827722	16831378|16831378|16831378	GAGGCT	6mer2-7	dme-miR-282-5p
0.01	dme-miR-283-5p	6mer3-8	TGATAT	2L	16829311	16829316	+	2L_16829311_16829316_+	1	1	1	0	CG31739	FBtr0080919|FBtr0331622|FBtr0331623	16827722|16827722|16827722	16831378|16831378|16831378	2L	+	16829288	16829323	coding	CG31739	FlyBase	G4952.1	AACTGCGGGGAACTAACCTCCAATGATATCAACGAA	13	16829311	0.92112457	4	13	48	1	1.146128036	0.214285714	0.076923077	0.142857143	13	0	0	14	2L:16829288-16829323	6	CG31739	FBtr0080919|FBtr0331622|FBtr0331623	16827722|16827722|16827722	16831378|16831378|16831378	TGATAT	6mer3-8	dme-miR-283-5p
0.01	dme-miR-184-3p	7mer-A1	CCGTCCA	2L	16829500	16829506	+	2L_16829500_16829506_+	0.823349562	0.823349562	0.823349562	0	CG31739	FBtr0080919|FBtr0331622|FBtr0331623	16827722|16827722|16827722	16831378|16831378|16831378	2L	+	16829446	16829589	coding	CG31739	FlyBase	G4953.1	AGAAACAGGCGTGCCCATTGAGTCAATTGTTCGAGTTGAGGGTACAGTGATTCCCCGTCCAGCGGCTACAATAAACCCCAAAATGCAAACTGGACATGTTGAGGTAGAAGCGGATAAAGTGGTTGTTCTCAATCCGGCAAAGAA	40	16829497	0.971283763	13	39	229	0.976744186	1.62324929	0.23255814	0.075	0.139534884	40	1	0	42	2L:16829446-16829589	7	CG31739	FBtr0080919|FBtr0331622|FBtr0331623	16827722|16827722|16827722	16831378|16831378|16831378	CCGTCCA	7mer-A1	dme-miR-184-3p
0.01	dme-miR-184-3p	6mer3-8	TCCGTC	2L	16830078	16830083	+	2L_16830078_16830083_+	1	1	1	0	CG31739	FBtr0080919|FBtr0331622|FBtr0331623	16827722|16827722|16827722	16831378|16831378|16831378	2L	+	16830016	16830094	coding	CG31739	FlyBase	G4956.1	ACTGATTGAGGAGACTCTGCGTTATTCCTGGCCCAAAGATTTTCCGCGTCTGCAAACACCGTTCCGTCGTATTACTTAT	50	16830077	0.980149561	6	49	351	0.945454545	1.113943352	0.018181818	0.08	0.163636364	50	0	3	52	2L:16830016-16830094	6	CG31739	FBtr0080919|FBtr0331622|FBtr0331623	16827722|16827722|16827722	16831378|16831378|16831378	TCCGTC	6mer3-8	dme-miR-184-3p
0.01	dme-bantam-3p	6mer3-8	TGATCT	2L	16830208	16830213	+	2L_16830208_16830213_+	1	1	1	0	CG31739	FBtr0080919|FBtr0331622|FBtr0331623	16827722|16827722|16827722	16831378|16831378|16831378	2L	+	16830160	16830246	coding	CG31739	FlyBase	G4957.1	CGTGTCGGAAATCATCGAAAAGAGCGATGAATTCAAGGAAAAATACGATGATCTTGGCGCTTATGCCATTGTAGTGCGAGCCAGTGA	38	16830208	0.964793821	8	38	196	1	1.69019608	0.265306122	0.184210526	0.367346939	38	0	0	49	2L:16830160-16830246	6	CG31739	FBtr0080919|FBtr0331622|FBtr0331623	16827722|16827722|16827722	16831378|16831378|16831378	TGATCT	6mer3-8	dme-bantam-3p
0.01	dme-miR-14-3p	6mer3-8	AAGACT	2L	16830558	16830563	+	2L_16830558_16830563_+	1	1	1	0	CG31739	FBtr0080919|FBtr0331622|FBtr0331623	16827722|16827722|16827722	16831378|16831378|16831378	2L	+	16830532	16830594	coding	CG31739	FlyBase	G4958.1	GTTGGGTCGCATCCGACTGGACTATCAAGACTTTCTGGTGGAAAATGCCAAAATAAAGAAGCC	26	16830565	0.884032489	6	25	176	0.96969697	1.505149978	0.575757576	0.230769231	0.393939394	26	1	0	32	2L:16830532-16830594	6	CG31739	FBtr0080919|FBtr0331622|FBtr0331623	16827722|16827722|16827722	16831378|16831378|16831378	AAGACT	6mer3-8	dme-miR-14-3p
0.01	dme-bantam-3p	6mer3-8	TGATCT	2L	16830703	16830708	+	2L_16830703_16830708_+	1	1	1	0	CG31739	FBtr0080919|FBtr0331622|FBtr0331623	16827722|16827722|16827722	16831378|16831378|16831378	2L	+	16830633	16830713	coding	CG31739	FlyBase	G4959.1	TGTTCGAGCGAAATCGTGAGACTAATCAGTTGGAGAGCGTTCACCACCCGTTTACCCTGCCACATAGTGATGATCTAGAAA	20	16830699	0.871705662	7	19	97	0.954545455	1.322219295	0.227272727	0.05	0.136363636	20	1	0	21	2L:16830633-16830713	6	CG31739	FBtr0080919|FBtr0331622|FBtr0331623	16827722|16827722|16827722	16831378|16831378|16831378	TGATCT	6mer3-8	dme-bantam-3p
0.01	dme-miR-8-3p	7mer-m8	CAGTATT	2L	16835535	16835541	-	2L_16835535_16835541_-	0.661615423	0.661615423	0.661615423	0	CG13283	FBtr0080928	16835258	16837218	2L	-	16835511	16835575	coding	CG13283	FlyBase	G11086.2	GATCGCCGAGATCTTCCAGTTTTATCGCTCTTTTCAGTATTCCCTCACGGACTATCACTTTTGGC	173	16835536	0.70436885	12	166	1739	0.963541667	2.267171728	0.119791667	0.098265896	0.1875	173	7	0	185	2L:16835511-16835575	7	CG13283	FBtr0080928	16835258	16837218	CAGTATT	7mer-m8	dme-miR-8-3p
0.01	dme-bantam-3p	7mer-A1	GATCTCA	2L	16881727	16881733	+	2L_16881727_16881733_+	0.823349562	0.823349562	0.823349562	0	CG31743	FBtr0340171|FBtr0080947	16881512|16881512	16886025|16886025	2L	+	16881663	16881766	3'utr	CG31743	FlyBase	G4973.1	ACAACGCCAGGAGTTCATGCAGCGCCAATGCGAGCTGCTCGGCGACCACACACAAACTTTGGAGGATCTCAGCGAGCTGCAGATGGACCACATGATCGTGGACA	17	16881720	0.927789119	8	17	60	1	1.342422681	0.454545455	0.176470588	0.363636364	17	0	0	22	2L:16881663-16881766	7	CG31743	FBtr0340171|FBtr0080947	16881512|16881512	16886025|16886025	GATCTCA	7mer-A1	dme-bantam-3p
0.01	dme-miR-14-3p	7mer-m8	AAGACTG	2L	16893276	16893282	+	2L_16893276_16893282_+	0.671795581	0.671795582	0.671795582	0	tweek	FBtr0304930|FBtr0304927|FBtr0304929|FBtr0340173|FBtr0304928|FBtr0340172	16889001|16889001|16889001|16889001|16889001|16889001	16916564|16916564|16916564|16916564|16916564|16916564	2L	+	16893126	16893305	coding	tweek	FlyBase	G4985.1	TGAGATGAGTTTCGCCCTGCCATTTGACGATTTCCTGCCCAAGACAGTTACGCTAAAGTTTTGGATCCACGGAGAGGGTTTGGATTTGAGCTTATACGTACCGGAAGTGTCCTCGGTGCGTCCTATTGTTTTAGCCATAGATGAGAACGCAAGACTGCTGACCAGGGAGGGCAAGCTCAT	57	16893284	0.9579109	13	51	248	0.907692308	1.770852012	0.169230769	0.105263158	0.215384615	57	6	0	59	2L:16893126-16893305	7	tweek	FBtr0304930|FBtr0304927|FBtr0304929|FBtr0340173|FBtr0304928|FBtr0340172	16889001|16889001|16889001|16889001|16889001|16889001	16916564|16916564|16916564|16916564|16916564|16916564	AAGACTG	7mer-m8	dme-miR-14-3p
0.01	dme-miR-184-3p	6mer2-7	CCGTCC	2L	16893864	16893869	+	2L_16893864_16893869_+	1	1	1	0	tweek	FBtr0304930|FBtr0304927|FBtr0304929|FBtr0340173|FBtr0304928|FBtr0340172	16889001|16889001|16889001|16889001|16889001|16889001	16916564|16916564|16916564|16916564|16916564|16916564	2L	+	16893841	16893898	coding	tweek	FlyBase	G4987.1	AAACCCTTCGATCCTCGTCTTTACCGTCCTCTTGAGGTGATGGTTTCCGTGATTGTAC	14	16893862	0.812321078	4	14	133	1	1.146128036	0.214285714	0	0	14	0	0	14	2L:16893841-16893898	6	tweek	FBtr0304930|FBtr0304927|FBtr0304929|FBtr0340173|FBtr0304928|FBtr0340172	16889001|16889001|16889001|16889001|16889001|16889001	16916564|16916564|16916564|16916564|16916564|16916564	CCGTCC	6mer2-7	dme-miR-184-3p
0.01	dme-miR-2b-2-5p	6mer2-7	TGAAGA	2L	16893933	16893938	+	2L_16893933_16893938_+	1	1	1	0	tweek	FBtr0304930|FBtr0304927|FBtr0304929|FBtr0340173|FBtr0304928|FBtr0340172	16889001|16889001|16889001|16889001|16889001|16889001	16916564|16916564|16916564|16916564|16916564|16916564	2L	+	16893927	16893965	coding	tweek	FlyBase	G4988.1	TTGCAATGAAGATGATCCGCCCTGTCCGGTCGTTCTAAT	10	16893950	0.696197467	5	10	67	1	1.079181246	0.083333333	0.2	0.333333333	10	0	0	12	2L:16893927-16893965	6	tweek	FBtr0304930|FBtr0304927|FBtr0304929|FBtr0340173|FBtr0304928|FBtr0340172	16889001|16889001|16889001|16889001|16889001|16889001	16916564|16916564|16916564|16916564|16916564|16916564	TGAAGA	6mer2-7	dme-miR-2b-2-5p
0.01	dme-bantam-3p	7mer-m8	TGATCTC	2L	16897784	16897790	+	2L_16897784_16897790_+	0.661614573	0.661614573	0.661614573	0	tweek	FBtr0304930|FBtr0304927|FBtr0304929|FBtr0340173|FBtr0304928|FBtr0340172	16889001|16889001|16889001|16889001|16889001|16889001	16916564|16916564|16916564|16916564|16916564|16916564	2L	+	16897770	16897798	coding	tweek	FlyBase	G4993.1	ATGCTGCCCCACTTTGATCTCTACTCTTG	8	16897783	0.756209484	3	8	67	1	0.903089987	0.125	0	0	8	0	0	8	2L:16897770-16897798	7	tweek	FBtr0304930|FBtr0304927|FBtr0304929|FBtr0340173|FBtr0304928|FBtr0340172	16889001|16889001|16889001|16889001|16889001|16889001	16916564|16916564|16916564|16916564|16916564|16916564	TGATCTC	7mer-m8	dme-bantam-3p
0.01	dme-miR-308-3p	7mer-m1	TGTGATT	2L	16908933	16908939	-	2L_16908933_16908939_-	0.620202887	0.620202887	0.620202887	0	ApepP	FBtr0304931|FBtr0080956	16908314|16908314	16910157|16910157	2L	-	16908896	16908951	coding	ApepP	FlyBase	G11100.1	GAGATTTATCTGTGTGATTCCGGAGCTCAATACTTGGATGGTACTACGGATGTGAC	26	16908941	0.952309563	6	23	207	0.90625	1.161368002	0.21875	0.192307692	0.34375	26	2	1	29	2L:16908896-16908951	7	ApepP	FBtr0304931|FBtr0080956	16908314|16908314	16910157|16910157	TGTGATT	7mer-m1	dme-miR-308-3p
0.01	dme-miR-14-3p	6mer3-8	AAGACT	2L	16913663	16913668	+	2L_16913663_16913668_+	1	1	1	0	tweek	FBtr0304930|FBtr0304927|FBtr0304929|FBtr0340173|FBtr0304928|FBtr0340172	16889001|16889001|16889001|16889001|16889001|16889001	16916564|16916564|16916564|16916564|16916564|16916564	2L	+	16913560	16913684	coding	tweek	FlyBase	G4997.1	AGGTCATACCCAACCAGATCAGCAGCTACCCACTGGAGGACTTAGTGTTACAGGCTGCCTTGCCGACTTCAATGTGTTCATTTTCCATCCGTATGGTGGCAAAAAGACTTCTAAGGAGACACAGT	23	16913671	0.984973359	8	22	153	0.962962963	1.113943352	0.222222222	0.173913043	0.296296296	23	0	1	26	2L:16913560-16913684	6	tweek	FBtr0304930|FBtr0304927|FBtr0304929|FBtr0340173|FBtr0304928|FBtr0340172	16889001|16889001|16889001|16889001|16889001|16889001	16916564|16916564|16916564|16916564|16916564|16916564	AAGACT	6mer3-8	dme-miR-14-3p
0.01	dme-bantam-3p	6mer2-7	GATCTC	2L	16913802	16913807	+	2L_16913802_16913807_+	1	1	1	0	tweek	FBtr0304930|FBtr0304927|FBtr0304929|FBtr0340173|FBtr0304928|FBtr0340172	16889001|16889001|16889001|16889001|16889001|16889001	16916564|16916564|16916564|16916564|16916564|16916564	2L	+	16913780	16913815	coding	tweek	FlyBase	G4998.1	GAGCCTCTGCCCAGTTCTAAGAGATCTCTTGATCAA	14	16913808	0.977495388	3	13	91	0.9375	1.176091259	0.0625	0.142857143	0.25	14	1	0	15	2L:16913780-16913815	6	tweek	FBtr0304930|FBtr0304927|FBtr0304929|FBtr0340173|FBtr0304928|FBtr0340172	16889001|16889001|16889001|16889001|16889001|16889001	16916564|16916564|16916564|16916564|16916564|16916564	GATCTC	6mer2-7	dme-bantam-3p
0.01	dme-miR-34-5p	7mer-m8	CACTGCC	2L	16914214	16914220	+	2L_16914214_16914220_+	0.708952866	0.708952866	0.708952866	0	tweek	FBtr0304930|FBtr0304927|FBtr0304929|FBtr0340173|FBtr0304928|FBtr0340172	16889001|16889001|16889001|16889001|16889001|16889001	16916564|16916564|16916564|16916564|16916564|16916564	2L	+	16914201	16914232	coding	tweek	FlyBase	G4999.1	AAAAGAACCAAATCACTGCCTGGGAGACTCTG	6	16914213	0.850634663	2	6	15	1	0.84509804	0.285714286	0.166666667	0.285714286	6	0	0	7	2L:16914201-16914232	7	tweek	FBtr0304930|FBtr0304927|FBtr0304929|FBtr0340173|FBtr0304928|FBtr0340172	16889001|16889001|16889001|16889001|16889001|16889001	16916564|16916564|16916564|16916564|16916564|16916564	CACTGCC	7mer-m8	dme-miR-34-5p
0.01	dme-bantam-3p	6mer2-7	GATCTC	2L	16915131	16915136	+	2L_16915131_16915136_+	1	1	1	0	tweek	FBtr0304930|FBtr0304927|FBtr0304929|FBtr0340173|FBtr0304928|FBtr0340172	16889001|16889001|16889001|16889001|16889001|16889001	16916564|16916564|16916564|16916564|16916564|16916564	2L	+	16915099	16915169	coding	tweek	FlyBase	G5000.1	CAAGTCTAAGTCCTGGGCCCTGTTCAGTTTGAGATCTCCATCCATTAACTTTGCAACTGAGGCGCGTCAAA	12	16915141	0.977893169	7	12	85	1	1.176091259	0.066666667	0.25	0.4	12	0	0	15	2L:16915099-16915169	6	tweek	FBtr0304930|FBtr0304927|FBtr0304929|FBtr0340173|FBtr0304928|FBtr0340172	16889001|16889001|16889001|16889001|16889001|16889001	16916564|16916564|16916564|16916564|16916564|16916564	GATCTC	6mer2-7	dme-bantam-3p
0.01	dme-bantam-3p	7mer-A1	GATCTCA	2L	16915782	16915788	+	2L_16915782_16915788_+	0.823349562	0.823349562	0.823349562	0	tweek	FBtr0304930|FBtr0304927|FBtr0304929|FBtr0340173|FBtr0304928|FBtr0340172	16889001|16889001|16889001|16889001|16889001|16889001	16916564|16916564|16916564|16916564|16916564|16916564	2L	+	16915744	16915820	coding	tweek	FlyBase	G5001.1	TTGTGACCGTCGATGCGGACGCCTTCTTCTTCCTCCACGATCTCATCACTTCCTATGTGACTGAAAAGGAGAAGGTG	17	16915801	0.970713848	6	16	95	0.947368421	1.255272505	0.631578947	0.058823529	0.157894737	17	1	0	18	2L:16915744-16915820	7	tweek	FBtr0304930|FBtr0304927|FBtr0304929|FBtr0340173|FBtr0304928|FBtr0340172	16889001|16889001|16889001|16889001|16889001|16889001	16916564|16916564|16916564|16916564|16916564|16916564	GATCTCA	7mer-A1	dme-bantam-3p
0.01	dme-bantam-3p	7mer-m8	TGATCTC	2L	16916237	16916243	+	2L_16916237_16916243_+	0.661614573	0.661614573	0.661614573	0	tweek	FBtr0304930|FBtr0304927|FBtr0304929|FBtr0340173|FBtr0304928|FBtr0340172	16889001|16889001|16889001|16889001|16889001|16889001	16916564|16916564|16916564|16916564|16916564|16916564	2L	+	16916208	16916284	coding	tweek	FlyBase	G5004.1	CAGCAACAGGAGGGTTCCCCGCCCACCTTTGATCTCGAATCGTTTGTGCGTGACTGGCGGCACTTTGAGTGCCAGAC	105	16916236	0.873468114	11	100	651	0.954545455	1.62324929	0.053030303	0.171428571	0.340909091	105	4	2	126	2L:16916208-16916284	7	tweek	FBtr0304930|FBtr0304927|FBtr0304929|FBtr0340173|FBtr0304928|FBtr0340172	16889001|16889001|16889001|16889001|16889001|16889001	16916564|16916564|16916564|16916564|16916564|16916564	TGATCTC	7mer-m8	dme-bantam-3p
0.01	dme-miR-305-5p	7mer-A1	GTACAAA	2L	1694372	1694378	+	2L_1694372_1694378_+	0.782911824	0.782911824	0.782911824	0	chinmo	FBtr0077877|FBtr0303935|FBtr0303934|FBtr0307047|FBtr0303933|FBtr0077878	1690636|1690636|1690636|1690636|1690636|1690636	1696149|1696149|1696857|1696149|1696857|1696149	2L	+	1694296	1694420	coding	chinmo	FlyBase	G1031.1	CGCCCACAAATGGCCAGTGCGTCATCATACTGGAGGCGACCACGCCGGACAACATGGCCGCTCTGCTGGAGTTCATGTACAAAGGCGAGGTCCACGTCTCCCAGGAGGCGCTCAACAGTTTCCTC	13	1694365	0.959194349	9	13	56	1	1.146128036	0.285714286	0.076923077	0.142857143	13	0	0	14	2L:1694296-1694420	7	chinmo	FBtr0303933|FBtr0077878|FBtr0303934|FBtr0307047|FBtr0077877|FBtr0303935	1690636|1690636|1690636|1690636|1690636|1690636	1696857|1696149|1696857|1696149|1696149|1696149	GTACAAA	7mer-A1	dme-miR-305-5p
0.01	dme-miR-184-3p	7mer-m8	TCCGTCC	2L	1695231	1695237	+	2L_1695231_1695237_+	0.661615913	0.661615913	0.661615913	0	chinmo	FBtr0077877|FBtr0303935|FBtr0303934|FBtr0307047|FBtr0303933|FBtr0077878	1690636|1690636|1690636|1690636|1690636|1690636	1696149|1696149|1696857|1696149|1696857|1696149	2L	+	1695208	1695272	coding	chinmo	FlyBase	G1036.1	ATTCCGAGCAGGAACAGCGCGGTTCCGTCCTGCGAGATGGCTCCAAGTCCTCCGAGTGTCCCAGC	197	1695230	0.894589061	7	197	691	1	2.371067862	0.319148936	0.152284264	0.289361702	197	0	0	235	2L:1695208-1695272	7	chinmo	FBtr0303933|FBtr0077878|FBtr0303934|FBtr0307047|FBtr0077877|FBtr0303935	1690636|1690636|1690636|1690636|1690636|1690636	1696857|1696149|1696857|1696149|1696149|1696149	TCCGTCC	7mer-m8	dme-miR-184-3p
0.01	dme-miR-282-5p	7mer-A1	GAGGCTA	2L	1695542	1695548	+	2L_1695542_1695548_+	0.823349562	0.823349562	0.823349562	0	chinmo	FBtr0077877|FBtr0303935|FBtr0303934|FBtr0307047|FBtr0303933|FBtr0077878	1690636|1690636|1690636|1690636|1690636|1690636	1696149|1696149|1696857|1696149|1696857|1696149	2L	+	1695518	1695585	coding	chinmo	FlyBase	G1037.2	GAGCGAAACAATGGCAGTGCCAATGAGGCTAATGACGACGACCGCGAGCTTATGGATGAGTCTACAGA	132	1695541	0.899693014	7	129	486	0.980519481	1.877946952	0.448051948	0.136363636	0.25974026	132	2	1	151	2L:1695518-1695585	7	chinmo	FBtr0303933|FBtr0077878|FBtr0303934|FBtr0307047|FBtr0077877|FBtr0303935	1690636|1690636|1690636|1690636|1690636|1690636	1696857|1696149|1696857|1696149|1696149|1696149	GAGGCTA	7mer-A1	dme-miR-282-5p
0.01	dme-miR-965-3p	6mer3-8	TACGCT	2L	1695741	1695746	+	2L_1695741_1695746_+	1	1	1	0	chinmo	FBtr0077877|FBtr0303935|FBtr0303934|FBtr0307047|FBtr0303933|FBtr0077878	1690636|1690636|1690636|1690636|1690636|1690636	1696149|1696149|1696857|1696149|1696857|1696149	2L	+	1695716	1695780	coding	chinmo	FlyBase	G1039.1	CGAACACCTCGTCGACCACACCGAATACGCTGCTGGAGAACCTGAAGGCGGACGGAACGCTGTCC	14	1695741	0.949847669	4	13	42	0.933333333	0.84509804	0.466666667	0.071428571	0.133333333	14	0	1	14	2L:1695716-1695780	6	chinmo	FBtr0303933|FBtr0077878|FBtr0303934|FBtr0307047|FBtr0077877|FBtr0303935	1690636|1690636|1690636|1690636|1690636|1690636	1696857|1696149|1696857|1696149|1696149|1696149	TACGCT	6mer3-8	dme-miR-965-3p
0.01	dme-bantam-3p	6mer3-8	TGATCT	2L	1705474	1705479	+	2L_1705474_1705479_+	1	1	1	0	cpb	FBtr0077881|FBtr0331630	1705110|1705276	1706227|1706227	2L	+	1705399	1705678	coding	cpb	FlyBase	G1074.1	GTCGGAAATGCAGATGGACTGTGCTTTGGATCTGATGCGGAGGCTGCCGCCCCAGCAGATCGAGAAGAACCTTATTGATCTGATAGACTTGGCACCGGATCTCTGCGAGGACTTGCTCTCCTCCGTGGACCAGCCGCTGAAGATCGCCAAGGACAAGGAGCACGGCAAGGACTATCTGCTGTGCGACTATAACCGGGATGGGGACTCCTACAGATCGCCCTGGTCGAACTCCTACTATCCGCCGCTGGAGGATGGCCAAATGCCCTCGGAACGACTGCGC	1145	1705473	0.946369203	39	1126	7369	0.982758621	3.136086097	0.255747126	0.176419214	0.322557471	1145	24	0	1368	2L:1705399-1705678	6	cpb	FBtr0331630|FBtr0077881	1705276|1705110	1706227|1706227	TGATCT	6mer3-8	dme-bantam-3p
0.01	dme-miR-980-3p	6mer3-8	GGCAGC	2L	1705814	1705819	+	2L_1705814_1705819_+	1	1	1	0	cpb	FBtr0077881|FBtr0331630	1705110|1705276	1706227|1706227	2L	+	1705702	1705849	coding	cpb	FlyBase	G1075.1	TGCCTTCGATCAGTACAGGGAGATGTACTACGAGGGAGGCGTCTCCTCCGTCTACCTATGGGATCTGGATCACGGGTTTGCCGCCGTTATACTGATCAAAAAGGCGGGAGATGGCAGCAAGATGATCCGCGGCTGCTGGGACTCCATC	99	1705813	0.970114741	17	89	353	0.935779817	1.707570176	0.422018349	0.080808081	0.165137615	99	6	1	102	2L:1705702-1705849	6	cpb	FBtr0331630|FBtr0077881	1705276|1705110	1706227|1706227	GGCAGC	6mer3-8	dme-miR-980-3p
0.01	dme-miR-33-5p	6mer3-8	CAATGC	2L	1705914	1705919	+	2L_1705914_1705919_+	1	1	1	0	cpb	FBtr0077881|FBtr0331630	1705110|1705276	1706227|1706227	2L	+	1705886	1705980	coding	cpb	FlyBase	G1076.1	ACGGCCCACTACAAGCTCACCTCCACGGCAATGCTCTGGCTGCAGACCAACAAACAGGGTTCGGGAACCATGAATCTGGGCGGATCCCTCACCCG	36	1705922	0.937671819	6	34	135	0.954545455	1.62324929	0.159090909	0.222222222	0.363636364	36	2	0	42	2L:1705886-1705980	6	cpb	FBtr0331630|FBtr0077881	1705276|1705110	1706227|1706227	CAATGC	6mer3-8	dme-miR-33-5p
0.01	dme-miR-184-3p	6mer3-8	TCCGTC	2L	1708333	1708338	-	2L_1708333_1708338_-	1	1	1	0	CG17660	FBtr0077912	1707770	1710315	2L	-	1708296	1708392	coding	CG17660	FlyBase	G6832.1	AAGCTCTCACTGTACAGGCACTTCACCAACACGCTGATCTTCGCTGTTATCGCTTCCGTCATATTCATGCTGTTTGCTTTGCGTTTGCGTAGGGTCG	49	1708339	0.97806795	11	49	444	1	1.792391689	0.338709677	0.183673469	0.35483871	49	0	0	62	2L:1708296-1708392	6	CG17660	FBtr0077912	1707770	1710315	TCCGTC	6mer3-8	dme-miR-184-3p
0.01	dme-miR-283-5p	8mer-m1	TGATATTT	2L	1709069	1709076	-	2L_1709069_1709076_-	0.555593223	0.555593223	0.555593223	0	CG17660	FBtr0077912	1707770	1710315	2L	-	1708993	1709093	coding	CG17660	FlyBase	G6834.1	CATGTGCATTGTTTACGTGATATTTGGAATTATTTGGCTGTTTGTTTCTTTCGCGCAATGGCGGGATCTTTTGAGAATTCAATTCTGGATCGGTGGCGTCA	103	1709059	0.768147174	15	95	1116	0.933333333	1.748188027	0.416666667	0.116504854	0.241666667	103	7	1	112	2L:1708993-1709093	8	CG17660	FBtr0077912	1707770	1710315	TGATATTT	8mer-m1	dme-miR-283-5p
0.01	dme-bantam-3p	6mer3-8	TGATCT	2L	1725681	1725686	-	2L_1725681_1725686_-	1	1	1	0	Eno	FBtr0077909|FBtr0077905|FBtr0077908|FBtr0077906|FBtr0302115|FBtr0077907	1725339|1725339|1725339|1725339|1725339|1725339	1726642|1727833|1727833|1727833|1726642|1727833	2L	-	1725641	1725715	coding	Eno	FlyBase	G6862.1	GGCTGCACCGACATCCAGATCGTGGGCGATGATCTGACCGTGACCAACCCCAAGCGTATTGCCACCGCCGTGGAG	27	1725685	0.711662153	7	27	107	1	1.505149978	0.375	0.185185185	0.3125	27	0	0	32	2L:1725641-1725715	6	Eno	FBtr0077905|FBtr0077909|FBtr0077907|FBtr0302115|FBtr0077906|FBtr0077908	1725339|1725339|1725339|1725339|1725339|1725339	1727833|1726642|1727833|1726642|1727833|1727833	TGATCT	6mer3-8	dme-bantam-3p
0.01	dme-miR-988-3p	6mer3-8	ACAAGG	2L	1725883	1725888	-	2L_1725883_1725888_-	1	1	1	0	Eno	FBtr0077909|FBtr0077905|FBtr0077908|FBtr0077906|FBtr0302115|FBtr0077907	1725339|1725339|1725339|1725339|1725339|1725339	1726642|1727833|1727833|1727833|1726642|1727833	2L	-	1725853	1725896	coding	Eno	FlyBase	G6865.1	CGAGTTCTACAAGGATGGCCAGTACGATCTGGACTTCAAGAACG	14	1725867	0.719446999	6	13	56	0.952380952	1.301029996	0.523809524	0.5	0.666666667	14	1	0	20	2L:1725853-1725896	6	Eno	FBtr0077905|FBtr0077909|FBtr0077907|FBtr0302115|FBtr0077906|FBtr0077908	1725339|1725339|1725339|1725339|1725339|1725339	1727833|1726642|1727833|1726642|1727833|1727833	ACAAGG	6mer3-8	dme-miR-988-3p
0.01	dme-miR-11-3p,dme-miR-308-3p	6mer2-7	TGTGAT	2L	1726056	1726061	-	2L_1726056_1726061_-	0.999999995	0.999999403	0.999999699	4.24E-07	Eno	FBtr0077909|FBtr0077909|FBtr0077905|FBtr0077905|FBtr0077908|FBtr0077908|FBtr0077906|FBtr0077906|FBtr0302115|FBtr0302115|FBtr0077907|FBtr0077907	1725339|1725339|1725339|1725339|1725339|1725339|1725339|1725339|1725339|1725339|1725339|1725339	1726642|1726642|1727833|1727833|1727833|1727833|1727833|1727833|1726642|1726642|1727833|1727833	2L	-	1726029	1726139	coding	Eno	FlyBase	G6866.1	CATGATCCTGCCCACCGGCGCCACCAGCTTCACAGAGGCCATGAAGATGGGCTCCGAGGTGTACCACCACCTGAAGAATGTGATCAAGGCCAAGTTCGGTCTGGACGCCAC	89	1726060	0.954848777	16	79	364	0.867924528	1.486666573	0.216981132	0.168539326	0.301886792	89	12	2	92	2L:1726029-1726139	6	Eno	FBtr0077905|FBtr0077905|FBtr0077909|FBtr0077909|FBtr0077907|FBtr0077907|FBtr0302115|FBtr0302115|FBtr0077906|FBtr0077906|FBtr0077908|FBtr0077908	1725339|1725339|1725339|1725339|1725339|1725339|1725339|1725339|1725339|1725339|1725339|1725339	1727833|1727833|1726642|1726642|1727833|1727833|1726642|1726642|1727833|1727833|1727833|1727833	TGTGAT	6mer2-7	dme-miR-11-3p,dme-miR-308-3p
0.01	dme-miR-305-5p	7mer-A1	GTACAAA	2L	1726247	1726253	-	2L_1726247_1726253_-	0.782911824	0.782911824	0.782911824	0	Eno	FBtr0077909|FBtr0077905|FBtr0077908|FBtr0077906|FBtr0302115|FBtr0077907	1725339|1725339|1725339|1725339|1725339|1725339	1726642|1727833|1727833|1727833|1726642|1727833	2L	-	1726160	1726269	coding	Eno	FlyBase	G6867.1	AGAAGGGCGTGCCGCTGTACAAACACATTGCCGATCTGGCTGGCAACAAGGAGATCATCCTGCCGGTGCCCGCTTTCAACGTGATCAACGGCGGCAGCCACGCCGGCAAC	82	1726242	0.947302436	12	79	335	0.967391304	1.347330015	0.315217391	0.109756098	0.206521739	82	0	3	89	2L:1726160-1726269	7	Eno	FBtr0077905|FBtr0077909|FBtr0077907|FBtr0302115|FBtr0077906|FBtr0077908	1725339|1725339|1725339|1725339|1725339|1725339	1727833|1726642|1727833|1726642|1727833|1727833	GTACAAA	7mer-A1	dme-miR-305-5p
0.01	dme-bantam-3p	7mer-A1	GATCTCA	2L	1729036	1729042	+	2L_1729036_1729042_+	0.823349562	0.823349562	0.823349562	0	Rrp40	FBtr0077883|FBtr0345430	1728827|1728827	1729527|1729527	2L	+	1729025	1729054	coding	Rrp40	FlyBase	G1090.1	CGGCACGCGGGGATCTCATTCTGGGCATTG	5	1729043	0.945787235	2	5	24	1	0.698970004	0.4	0	0	5	0	0	5	2L:1729025-1729054	7	Rrp40	FBtr0077883|FBtr0345430	1728827|1728827	1729527|1729527	GATCTCA	7mer-A1	dme-bantam-3p
0.01	dme-miR-995-3p	8mer-A1	TGGTGCTA	2L	1730201	1730208	+	2L_1730201_1730208_+	0.625362449	0.625362449	0.625362449	0	CG31937	FBtr0077884	1729982	1730949	2L	+	1730184	1730237	coding	CG31937	FlyBase	G1092.2	CAGGCATGGAGTGAAATTGGTGCTAAGTGCCCGGCGACTGGAGCAATTGGAGCA	23	1730200	0.970968844	4	22	123	0.958333333	1.361727836	0.291666667	0.043478261	0.083333333	23	1	0	23	2L:1730184-1730237	8	CG31937	FBtr0077884	1729982	1730949	TGGTGCTA	8mer-A1	dme-miR-995-3p
0.01	dme-bantam-3p	7mer-A1	GATCTCA	2L	1730818	1730824	+	2L_1730818_1730824_+	0.823349562	0.823349562	0.823349562	0	CG31937	FBtr0077884	1729982	1730949	2L	+	1730789	1730876	coding	CG31937	FlyBase	G1093.1	TGTTCGCCGTTGCCTTGGCCAATAAGATGGATCTCACCTGGTGCGGCCTCTTTCCCGTCAACCTCTTGGCCTACTGCGCCCGGAATCC	32	1730816	0.910566717	9	29	200	0.864864865	1.505149978	0.189189189	0.09375	0.216216216	32	5	0	32	2L:1730789-1730876	7	CG31937	FBtr0077884	1729982	1730949	GATCTCA	7mer-A1	dme-bantam-3p
0.01	dme-miR-184-3p	7mer-A1	CCGTCCA	2L	17368339	17368345	-	2L_17368339_17368345_-	0.823349562	0.823349562	0.823349562	0	Lrch	FBtr0080968|FBtr0080969	17368195|17368195	17383782|17383782	2L	-	17368308	17368378	coding	Lrch	FlyBase	G11112.1	GCTGCGCTGCCGACGTGCTGGAGGGTAAAGGTGCCGTCCAAGTGGCCATTACGGTGGGTGAGCTTTTCCGG	28	17368347	0.911570387	5	27	109	0.939393939	1.491361694	0.545454545	0.142857143	0.272727273	28	2	0	31	2L:17368308-17368378	7	Lrch	FBtr0080969|FBtr0080968	17368195|17368195	17383782|17383782	CCGTCCA	7mer-A1	dme-miR-184-3p
0.01	dme-miR-9b-5p,dme-miR-9c-5p	8mer-A1	ACCAAAGA	2L	17373264	17373271	-	2L_17373264_17373271_-	0.643565344	0.643565344	0.643565344	0	Lrch	FBtr0080968|FBtr0080969|FBtr0339797	17368195|17368195|17370817	17383782|17383782|17383782	2L	-	17373157	17373293	coding	Lrch	FlyBase	G11127.1	ATGGAGTCGATGATGTTGTTATACCAAAGAAACCCATCCAGAAGGTGATTCCCTCTCGGATTACAGAAATAAAGCCAGCATCCACATCCGACATTCGCTCCGCAAATTCATCGGATTGTTTGGGCTACGTTAAGCCA	95	17373272	0.929760367	14	93	564	0.982300885	2.045322979	0.469026549	0.168421053	0.300884956	95	2	0	111	2L:17373157-17373293	8	Lrch	FBtr0080969|FBtr0339797|FBtr0080968	17368195|17370817|17368195	17383782|17383782|17383782	ACCAAAGA	8mer-A1	dme-miR-9b-5p,dme-miR-9c-5p
0.01	dme-miR-14-3p	7mer-m8	AAGACTG	2L	17408688	17408694	+	2L_17408688_17408694_+	0.671795582	0.671795582	0.671795582	0	CLIP-190	FBtr0301441|FBtr0080977|FBtr0080975|FBtr0080976|FBtr0332451|FBtr0301440|FBtr0332453|FBtr0332454	17394439|17394439|17385629|17385629|17386328|17385629|17386328|17385629	17409405|17409405|17409405|17409405|17409405|17409405|17409405|17409405	2L	+	17408671	17408729	coding	CLIP-190	FlyBase	G5014.1	AAGCCAACGATGCCCAAAAGACTGCTTATCTGGAGACTAAGGAACTGAGGCGCCAGCTG	13	17408697	0.941620113	5	13	57	1	1.176091259	0.4	0.153846154	0.266666667	13	0	0	15	2L:17408671-17408729	7	CLIP-190	FBtr0080977|FBtr0080976|FBtr0080975|FBtr0301440|FBtr0332451|FBtr0301441|FBtr0332454|FBtr0332453	17394439|17385629|17385629|17385629|17386328|17394439|17385629|17386328	17409405|17409405|17409405|17409405|17409405|17409405|17409405|17409405	AAGACTG	7mer-m8	dme-miR-14-3p
0.01	dme-miR-33-5p	6mer3-8	CAATGC	2L	17410142	17410147	-	2L_17410142_17410147_-	1	1	1	0	Rpb11	FBtr0081011	17409756	17410304	2L	-	17410112	17410170	coding	Rpb11	FlyBase	G11135.1	AAGGAACTGGACACCAAAGTGACCAATGCGGCTATATTCACCATAAACAAAGAGGATCA	9	17410134	0.954159217	4	9	37	1	1.113943352	0.076923077	0.222222222	0.461538462	9	0	0	13	2L:17410112-17410170	6	Rpb11	FBtr0081011	17409756	17410304	CAATGC	6mer3-8	dme-miR-33-5p
0.01	dme-miR-276a-3p	7mer-m8	AGTTCCT	2L	17411518	17411524	+	2L_17411518_17411524_+	0.631523795	0.631523795	0.631523795	0	CG15141	FBtr0080979	17410779	17413171	2L	+	17411475	17411593	coding	CG15141	FlyBase	G5017.1	AGCTGAAGAACGAGTTGGACCGCAGCATCTGCGATATCATGAAAGTTCCTGAAGGTGAATCTCAGCCAGACGAAGGCGAACCCAGCCAGAAGCGCGCCAAACTGGACGATTGTCGTCGG	96	17411530	0.950337663	8	93	407	0.962962963	2.017033339	0.314814815	0.125	0.222222222	96	4	0	104	2L:17411475-17411593	7	CG15141	FBtr0080979	17410779	17413171	AGTTCCT	7mer-m8	dme-miR-276a-3p
0.01	dme-miR-305-5p	6mer3-8	AGTACA	2L	17414004	17414009	-	2L_17414004_17414009_-	1	1	1	0	Dif	FBtr0081008|FBtr0301578|FBtr0081009	17413513|17413513|17413513	17420093|17420093|17420093	2L	-	17413986	17414047	coding	Dif	FlyBase	G11140.1	CATTTAATGGGAATTTCGCATCGCCTTCGTCCAATTGCAGTACAGTGGATAGCATTCCGCCG	14	17414022	0.970657234	7	13	93	0.944444444	0.929418926	0.222222222	0.214285714	0.388888889	14	0	1	17	2L:17413986-17414047	6	Dif	FBtr0081009|FBtr0301578|FBtr0081008	17413513|17413513|17413513	17420093|17420093|17420093	AGTACA	6mer3-8	dme-miR-305-5p
0.01	dme-miR-190-5p	6mer3-8	ACATAT	2L	17416828	17416833	-	2L_17416828_17416833_-	1	1	1	0	Dif	FBtr0301577	17415683	17420093	2L	-	17416769	17416845	coding	Dif	FlyBase	G11149.1	GATGAGACAGCCACATATACGAGCCTACAAATAGCCTTTAATAATCCCATAGACATAGGATTGCCCAAAGAAAGCAA	15	17416829	0.930985869	8	15	53	1	1.301029996	0.2	0.333333333	0.5	15	0	0	20	2L:17416769-17416845	6	Dif	FBtr0301577	17415683	17420093	ACATAT	6mer3-8	dme-miR-190-5p
0.01	dme-miR-275-3p,dme-miR-306-5p	7mer-A1	TACCTGA	2L	17440217	17440223	-	2L_17440217_17440223_-	0.823349562	0.823349562	0.823349562	0	dl	FBtr0081007|FBtr0340250	17439787|17439787	17442986|17442986	2L	-	17440195	17440234	coding	dl	FlyBase	G11171.1	AGAGACCCGCCTACCTGAATGCTGATGTGGTGCATATACC	6	17440215	0.946261315	3	6	26	1	0.903089987	0.125	0.333333333	0.5	6	0	0	8	2L:17440195-17440234	7	dl	FBtr0340250|FBtr0081007	17439787|17439787	17442986|17442986	TACCTGA	7mer-A1	dme-miR-275-3p,dme-miR-306-5p
0.01	dme-miR-33-5p	6mer3-8	CAATGC	2L	17440830	17440835	-	2L_17440830_17440835_-	1	1	1	0	dl	FBtr0081007|FBtr0340250	17439787|17439787	17442986|17442986	2L	-	17440784	17440862	coding	dl	FlyBase	G11172.1	ATAATGCCTCCAACTCCGCCCATGTCGCAATGCGCTCCCGAAGATGCCCATCAGCATTACGATCCCGTCGAGGTGAACT	46	17440848	0.887674758	10	44	202	0.946428571	1.423245874	0.125	0.195652174	0.339285714	46	2	1	53	2L:17440784-17440862	6	dl	FBtr0340250|FBtr0081007	17439787|17439787	17442986|17442986	CAATGC	6mer3-8	dme-miR-33-5p
0.01	dme-miR-184-3p	6mer2-7	CCGTCC	2L	17440880	17440885	-	2L_17440880_17440885_-	1	1	1	0	dl	FBtr0081007|FBtr0340250	17439787|17439787	17442986|17442986	2L	-	17440873	17440909	coding	dl	FlyBase	G11173.1	GCTTACAGATTGCCTTCAAGAATCCCGTCCTCATACC	7	17440887	0.869761166	3	7	38	1	0.903089987	0.125	0.142857143	0.25	7	0	0	8	2L:17440873-17440909	6	dl	FBtr0340250|FBtr0081007	17439787|17439787	17442986|17442986	CCGTCC	6mer2-7	dme-miR-184-3p
0.01	dme-bantam-3p	6mer2-7	GATCTC	2L	17441742	17441747	-	2L_17441742_17441747_-	1	1	1	0	dl	FBtr0081007|FBtr0340250	17439787|17439787	17442986|17442986	2L	-	17441681	17441764	coding	dl	FlyBase	G11175.1	AGCGGAAGCCGGACGAAGATCTCTTTCAGCAGATCCTCAGGTTGGACGCCAAACGGGAAGTGCAGCCGCCAACGATTGAGGTTA	20	17441741	0.943302823	6	20	80	1	1.491361694	0.387096774	0.45	0.64516129	20	0	0	31	2L:17441681-17441764	6	dl	FBtr0340250|FBtr0081007	17439787|17439787	17442986|17442986	GATCTC	6mer2-7	dme-bantam-3p
0.01	dme-miR-263a-5p	6mer3-8	GTGCCA	2L	17441811	17441816	-	2L_17441811_17441816_-	1	1	1	0	dl	FBtr0081005|FBtr0081007|FBtr0340250|FBtr0301384|FBtr0301383|FBtr0081006	17437046|17439787|17439787|17437046|17437046|17437046	17442986|17442986|17442986|17442986|17442986|17442986	2L	-	17441793	17441865	coding-intron	dl	FlyBase	G11176.1	GCGACGTCCCTCGGATGGAGTTACCAGCGAGGCCCTGCCCTTCGAGTACGTGCCAATGGACTCAGGTAAACAT	16	17441809	0.904572339	5	16	62	1	1.322219295	0.571428571	0.25	0.428571429	16	0	0	21	2L:17441793-17441865	6	dl	FBtr0301383|FBtr0081006|FBtr0340250|FBtr0301384|FBtr0081005|FBtr0081007	17437046|17437046|17439787|17437046|17437046|17439787	17442986|17442986|17442986|17442986|17442986|17442986	GTGCCA	6mer3-8	dme-miR-263a-5p
0.01	dme-miR-263a-5p	7mer-m1	TGCCATT	2L	17441991	17441997	-	2L_17441991_17441997_-	0.765586663	0.765586663	0.765586663	0	dl	FBtr0081005|FBtr0081007|FBtr0340250|FBtr0301384|FBtr0301383|FBtr0081006	17437046|17439787|17439787|17437046|17437046|17437046	17442986|17442986|17442986|17442986|17442986|17442986	2L	-	17441945	17442025	coding	dl	FlyBase	G11177.1	TCCAGCACACGGATGTCCACAAGCAGACTGCCATTACCTTTAAGACGCCGCGCTATCATACCCTGGACATCACAGAGCCCG	64	17441992	0.795834007	6	57	300	0.91025641	1.374137094	0.269230769	0.203125	0.346153846	64	5	2	71	2L:17441945-17442025	7	dl	FBtr0301383|FBtr0081006|FBtr0340250|FBtr0301384|FBtr0081005|FBtr0081007	17437046|17437046|17439787|17437046|17437046|17439787	17442986|17442986|17442986|17442986|17442986|17442986	TGCCATT	7mer-m1	dme-miR-263a-5p
0.01	dme-miR-8-3p	6mer2-7	AGTATT	2L	17442265	17442270	-	2L_17442265_17442270_-	1	1	1	0	dl	FBtr0081005|FBtr0081007|FBtr0340250|FBtr0301384|FBtr0301383|FBtr0081006	17437046|17439787|17439787|17437046|17437046|17437046	17442986|17442986|17442986|17442986|17442986|17442986	2L	-	17442238	17442333	coding	dl	FlyBase	G11180.1	TGGCTTTTCGCATCGTTTCCAGCCCTCGAGCATAGATCTGAATTCGGTGCGATTGTGCTTTCAAGTATTCATGGAGAGCGAGCAGAAGGGTCGATT	35	17442275	0.988110443	14	29	262	0.80952381	1.230448921	0.333333333	0.171428571	0.30952381	35	7	1	34	2L:17442238-17442333	6	dl	FBtr0301383|FBtr0081006|FBtr0340250|FBtr0301384|FBtr0081005|FBtr0081007	17437046|17437046|17439787|17437046|17437046|17439787	17442986|17442986|17442986|17442986|17442986|17442986	AGTATT	6mer2-7	dme-miR-8-3p
0.01	dme-miR-14-3p	6mer3-8	AAGACT	2L	17462245	17462250	-	2L_17462245_17462250_-	1	1	1	0	BicD	FBtr0081002|FBtr0330225|FBtr0305688|FBtr0330226	17461724|17461724|17462144|17461664	17472324|17472324|17472324|17472324	2L	-	17462163	17462319	coding-intron	BicD	FlyBase	G11193.1	CGATGCGAGGAGTATGTGACCCAGGTGGACGATCTCAACCGCCAATTGGAGGCAGCAGAGGAGGAGAAAAAGACTCTAAATCAGCTGTTGCGCTTGGCTGTCCAGCAGAAGCTGGCACTCACTCAGCGACTCGAGGAGATGGAAATGGACCGGTGGG	82	17462221	0.957687178	19	77	366	0.96	1.681241237	0.19	0.182926829	0.33	82	3	1	96	2L:17462163-17462319	6	BicD	FBtr0305688|FBtr0330226|FBtr0081002|FBtr0330225	17462144|17461664|17461724|17461724	17472324|17472324|17472324|17472324	AAGACT	6mer3-8	dme-miR-14-3p
0.01	dme-bantam-3p	7mer-A1	GATCTCA	2L	17462283	17462289	-	2L_17462283_17462289_-	0.823349562	0.823349562	0.823349562	0	BicD	FBtr0081002|FBtr0330225|FBtr0305688|FBtr0330226	17461724|17461724|17462144|17461664	17472324|17472324|17472324|17472324	2L	-	17462163	17462319	coding-intron	BicD	FlyBase	G11193.1	CGATGCGAGGAGTATGTGACCCAGGTGGACGATCTCAACCGCCAATTGGAGGCAGCAGAGGAGGAGAAAAAGACTCTAAATCAGCTGTTGCGCTTGGCTGTCCAGCAGAAGCTGGCACTCACTCAGCGACTCGAGGAGATGGAAATGGACCGGTGGG	82	17462273	0.957687178	19	77	366	0.96	1.681241237	0.19	0.182926829	0.33	82	3	1	96	2L:17462163-17462319	7	BicD	FBtr0305688|FBtr0330226|FBtr0081002|FBtr0330225	17462144|17461664|17461724|17461724	17472324|17472324|17472324|17472324	GATCTCA	7mer-A1	dme-bantam-3p
0.01	dme-miR-2b-2-5p	7mer-m8	TTGAAGA	2L	17462621	17462627	-	2L_17462621_17462627_-	0.631524168	0.631524168	0.631524168	0	BicD	FBtr0081002|FBtr0330225|FBtr0305688|FBtr0330226	17461724|17461724|17462144|17461664	17472324|17472324|17472324|17472324	2L	-	17462624	17462666	coding	BicD	FlyBase	G11195.1	ACAGAGGAGATGGAGGAACTGCAGGAGCAGATAGTCAAGTTGA	9	17462656	0.726244386	3	8	19	0.9	0.954242509	0.3	0.111111111	0.2	9	1	0	9	2L:17462624-17462666	3	BicD	FBtr0305688|FBtr0330226|FBtr0081002|FBtr0330225	17462144|17461664|17461724|17461724	17472324|17472324|17472324|17472324	TTGAAGA	7mer-m8	dme-miR-2b-2-5p
0.01	dme-miR-14-3p	8mer-A1	AAGACTGA	2L	17463326	17463333	-	2L_17463326_17463333_-	0.643565219	0.643565219	0.643565219	0	BicD	FBtr0081002|FBtr0330225|FBtr0305688|FBtr0330226	17461724|17461724|17462144|17461664	17472324|17472324|17472324|17472324	2L	-	17463258	17463376	coding	BicD	FlyBase	G11197.1	CGCCAACTGGTTTACGCTCTCCGCCAAGGAGATCGATGGCCTTAAGACTGACATTGCTGAACTTCAGAAGGGACTCAACTATACGGACGCCACCACTACGCTGCGCAACGAGGTGACCA	38	17463334	0.964233304	12	33	171	0.911111111	1.311753861	0.177777778	0.157894737	0.288888889	38	3	1	41	2L:17463258-17463376	8	BicD	FBtr0305688|FBtr0330226|FBtr0081002|FBtr0330225	17462144|17461664|17461724|17461724	17472324|17472324|17472324|17472324	AAGACTGA	8mer-A1	dme-miR-14-3p
0.01	dme-miR-282-5p	6mer2-7	GAGGCT	2L	17463709	17463714	-	2L_17463709_17463714_-	1	1	1	0	BicD	FBtr0081002|FBtr0330225|FBtr0305688|FBtr0330226	17461724|17461724|17462144|17461664	17472324|17472324|17472324|17472324	2L	-	17463640	17463732	coding	BicD	FlyBase	G11199.1	CTGGCTCTTAAGCGTCTGGAGGCTGACCTGAGCACCGAACTTAAATCTCCTGACGGCACCAAATGTGATCTCTTTTCGGAGATTCATCTGAAC	58	17463716	0.963493072	8	57	297	0.985714286	1.838849091	0.142857143	0.206896552	0.342857143	58	1	0	69	2L:17463640-17463732	6	BicD	FBtr0305688|FBtr0330226|FBtr0081002|FBtr0330225	17462144|17461664|17461724|17461724	17472324|17472324|17472324|17472324	GAGGCT	6mer2-7	dme-miR-282-5p
0.01	dme-miR-275-3p,dme-miR-306-5p	7mer-A1	TACCTGA	2L	17473633	17473639	+	2L_17473633_17473639_+	0.823349562	0.823349562	0.823349562	0	Sgt	FBtr0305683|FBtr0080982	17473586|17473586	17474583|17474583	2L	+	17473569	17473648	start_codon	Sgt	FlyBase	G5021.2	AATCTAAAGCATAACCAAAATGCCGGACGCAGTGCAGCAGAGTTTCGTGCGTAGCTTCATTGACTACCTGAAGAAGCAGG	71	17473603	0.827460368	7	61	231	0.865853659	0.897015839	0.402439024	0.154929577	0.268292683	71	3	8	71	2L:17473569-17473648	7	Sgt	FBtr0080982|FBtr0305683	17473586|17473586	17474583|17474583	TACCTGA	7mer-A1	dme-miR-275-3p,dme-miR-306-5p
0.01	dme-miR-7-5p	7mer-A1	TCTTCCA	2L	17473886	17473892	+	2L_17473886_17473892_+	0.823349562	0.823349562	0.823349562	0	Sgt	FBtr0305683|FBtr0080982	17473586|17473586	17474583|17474583	2L	+	17473866	17473937	coding	Sgt	FlyBase	G5023.1	TAACATTGACATGTTCGAGCTCTTCCAGTCGCTGTATACAGAACGCAATCCGGAATCCCTGGCCCTGGCCGA	97	17473888	0.927482234	7	93	655	0.949152542	1.572096768	0.5	0.175257732	0.322033898	97	4	2	112	2L:17473866-17473937	7	Sgt	FBtr0080982|FBtr0305683	17473586|17473586	17474583|17474583	TCTTCCA	7mer-A1	dme-miR-7-5p
0.01	dme-miR-305-5p	6mer2-7	GTACAA	2L	17474121	17474126	+	2L_17474121_17474126_+	1	1	1	0	Sgt	FBtr0305683|FBtr0080982	17473586|17473586	17474583|17474583	2L	+	17473998	17474125	coding	Sgt	FlyBase	G5025.1	GCAGTACAATCGTGCCATCGCCTTCGATCCCAAGAATCCGATCTTCTACTGCAATCGGGCTGCGGCCCACATCCGGCTGGGTGAGAACGAACGCGCCGTAACCGATTGCAAGTCCGCCCTGGTGTACA	34	17474117	0.97388974	12	32	193	0.921052632	1.544068044	0.131578947	0.088235294	0.184210526	34	3	0	35	2L:17473998-17474125	5	Sgt	FBtr0080982|FBtr0305683	17473586|17473586	17474583|17474583	GTACAA	6mer2-7	dme-miR-305-5p
0.01	dme-bantam-3p	6mer3-8	TGATCT	2L	17474483	17474488	+	2L_17474483_17474488_+	1	1	1	0	Sgt	FBtr0305683|FBtr0080982	17473586|17473586	17474583|17474583	2L	+	17474459	17474514	coding	Sgt	FlyBase	G5027.1	CCCTGCCCAATGACATGGTGCAAATGATCTATAACATGACCAGCCAATTGACTGGC	39	17474483	0.965529645	4	38	202	1	1.740362689	0	0.282051282	0.490909091	39	0	0	55	2L:17474459-17474514	6	Sgt	FBtr0080982|FBtr0305683	17473586|17473586	17474583|17474583	TGATCT	6mer3-8	dme-bantam-3p
0.01	dme-miR-2b-2-5p	6mer2-7	TGAAGA	2L	17476005	17476010	-	2L_17476005_17476010_-	1	1	1	0	Aac11	FBtr0081001	17475586	17477717	2L	-	17475940	17476040	coding	Aac11	FlyBase	G11210.1	CGGAGGAGAACCAACTGAAGCAGACGGCACTGAAGACGACATCAAACATCAACATTCTGATCCGGGATCTATTTCATTCACCGCCCATATTCAAACATGAC	24	17476025	0.974348766	8	21	104	1	1.447158031	0.107142857	0.166666667	0.285714286	24	0	0	28	2L:17475940-17476040	6	Aac11	FBtr0081001	17475586	17477717	TGAAGA	6mer2-7	dme-miR-2b-2-5p
0.01	dme-miR-14-3p	6mer3-8	AAGACT	2L	17476199	17476204	-	2L_17476199_17476204_-	1	1	1	0	Aac11	FBtr0081001	17475586	17477717	2L	-	17476160	17476238	coding	Aac11	FlyBase	G11211.1	AGTTTAAGTTTCGTCGAGGATGCAGAGAAACTAAAAGACTTTCGAGCTAGATTGCAATATCTTGCAAGGGGAACACAGG	232	17476197	0.960294325	13	223	1126	0.962546816	1.932811869	0.370786517	0.137931034	0.25093633	232	8	2	257	2L:17476160-17476238	6	Aac11	FBtr0081001	17475586	17477717	AAGACT	6mer3-8	dme-miR-14-3p
0.01	dme-miR-9b-5p,dme-miR-9c-5p	6mer2-7	CCAAAG	2L	17476341	17476346	-	2L_17476341_17476346_-	1	1	1	0	Aac11	FBtr0081001	17475586	17477717	2L	-	17476303	17476361	coding	Aac11	FlyBase	G11212.1	GAATACATGCCTTTGCCAAAGCTGAGTGACGAGGATCTGGGAGATACACCGCCCTCGTT	5	17476348	0.909329888	4	5	21	1	0.77815125	0.333333333	0.2	0.333333333	5	0	0	6	2L:17476303-17476361	6	Aac11	FBtr0081001	17475586	17477717	CCAAAG	6mer2-7	dme-miR-9b-5p,dme-miR-9c-5p
0.01	dme-miR-34-5p	7mer-m8	CACTGCC	2L	17476888	17476894	-	2L_17476888_17476894_-	0.708952866	0.708952866	0.708952866	0	Aac11	FBtr0081001	17475586	17477717	2L	-	17476834	17477009	coding	Aac11	FlyBase	G11215.1	GGGAGCGCTGCCTCAAGTTCATTGCCACCAAGCTGCTGACCATGGGTCCCACAGTTATTACCAAGGAAATCGAGGACTATATCGTGGAGGAGATCAAAAAGGCTTTGCAGGATGTCACTGCCGATGAGTTTCATCTGTGCATGACAATTCTGGGAGCCACCAAACTGGGAAGCACC	157	17476904	0.963717559	12	152	777	0.972375691	1.768391413	0.237569061	0.140127389	0.254143646	157	3	2	176	2L:17476834-17477009	7	Aac11	FBtr0081001	17475586	17477717	CACTGCC	7mer-m8	dme-miR-34-5p
0.01	dme-miR-305-5p	7mer-A1	GTACAAA	2L	17477691	17477697	-	2L_17477691_17477697_-	0.698831564	0.652789831	0.675810698	0.032556469	Aac11	FBtr0081001	17475586	17477717	2L	-	17477654	17477793	start_codon	Aac11	FlyBase	G11219.1	GCAACGAAAACTGTGTAAAGTAAACTATAGACGCTTGAAACCTCTGCAAATATAGTGCGTACCACTGGCCAAGAAGATGGACAACATAGAGCGACTGTACAAATGCTACGAGATTCTGTCCGAGGCGGGCGATAAAATAT	97	17477680	0.870130938	11	96	438	0.971698113	2.012837225	0.198113208	0.082474227	0.160377358	97	3	0	103	2L:17477654-17477793	7	Aac11	FBtr0081001	17475586	17477717	GTACAAA	7mer-A1	dme-miR-305-5p
0.01	dme-bantam-3p	7mer-m8	TGATCTC	2L	17478650	17478656	-	2L_17478650_17478656_-	0.661614573	0.661614573	0.661614573	0	fws	FBtr0346627|FBtr0080999|FBtr0081000|FBtr0305685|FBtr0346626	17478533|17478533|17478533|17478533|17478533	17480901|17480901|17480901|17480901|17480901	2L	-	17478614	17478714	coding	fws	FlyBase	G11220.1	AATGAGCGGCTGATCGAATGGCTGGATGGGCACACGGCTGAACGGGAGAAACTAGAGCTGATCTCGGGGGCACTGCAACGGTATCGGGACAATGCCAGGCG	48	17478656	0.947212871	4	41	176	0.892857143	1.096910013	0.214285714	0.125	0.25	48	3	3	50	2L:17478614-17478714	7	fws	FBtr0346627|FBtr0346626|FBtr0305685|FBtr0081000|FBtr0080999	17478533|17478533|17478533|17478533|17478533	17480901|17480901|17480901|17480901|17480901	TGATCTC	7mer-m8	dme-bantam-3p
0.01	dme-miR-996-3p,dme-miR-279-3p	6mer3-8	TCTAGT	2L	17478797	17478802	-	2L_17478797_17478802_-	1	1	1	0	fws	FBtr0346627|FBtr0080999|FBtr0081000|FBtr0305685|FBtr0346626	17478533|17478533|17478533|17478533|17478533	17480901|17480901|17480901|17480901|17480901	2L	-	17478762	17478814	coding	fws	FlyBase	G11221.1	CGGCGAGGACTCTCTAGTGCCCAGTTACATAGTGCTGTTGCTGCTCTTCGGAC	10	17478782	0.990844866	7	8	74	0.846153846	1.041392685	0.076923077	0.3	0.461538462	10	2	0	11	2L:17478762-17478814	6	fws	FBtr0346627|FBtr0346626|FBtr0305685|FBtr0081000|FBtr0080999	17478533|17478533|17478533|17478533|17478533	17480901|17480901|17480901|17480901|17480901	TCTAGT	6mer3-8	dme-miR-996-3p,dme-miR-279-3p
0.01	dme-bantam-3p	6mer3-8	TGATCT	2L	17479389	17479394	-	2L_17479389_17479394_-	1	1	1	0	fws	FBtr0346627|FBtr0080999|FBtr0081000|FBtr0305685|FBtr0346626	17478533|17478533|17478533|17478533|17478533	17480901|17480901|17480901|17480901|17480901	2L	-	17479375	17479420	coding	fws	FlyBase	G11224.1	AAGGATTCAGTGCGTCGCATGCTCAGTGATCTTCATGTGCACTTTG	59	17479394	0.807322912	7	59	457	1	1.857332496	0.333333333	0.203389831	0.347222222	59	0	0	72	2L:17479375-17479420	6	fws	FBtr0346627|FBtr0346626|FBtr0305685|FBtr0081000|FBtr0080999	17478533|17478533|17478533|17478533|17478533	17480901|17480901|17480901|17480901|17480901	TGATCT	6mer3-8	dme-bantam-3p
0.01	dme-miR-282-5p	7mer-m8	AGAGGCT	2L	17479517	17479523	-	2L_17479517_17479523_-	0.631524016	0.631524016	0.631524016	0	fws	FBtr0346627|FBtr0080999|FBtr0081000|FBtr0305685|FBtr0346626	17478533|17478533|17478533|17478533|17478533	17480901|17480901|17480901|17480901|17480901	2L	-	17479503	17479542	coding	fws	FlyBase	G11225.1	AAGAGTTGTGCACAAAACTAGAGGCTCAAATCAAGCTGGG	23	17479524	0.975712089	2	23	84	1	1.414973348	0.538461538	0.130434783	0.230769231	23	0	0	26	2L:17479503-17479542	7	fws	FBtr0346627|FBtr0346626|FBtr0305685|FBtr0081000|FBtr0080999	17478533|17478533|17478533|17478533|17478533	17480901|17480901|17480901|17480901|17480901	AGAGGCT	7mer-m8	dme-miR-282-5p
0.01	dme-miR-263a-5p	6mer3-8	GTGCCA	2L	17480032	17480037	-	2L_17480032_17480037_-	1	1	1	0	fws	FBtr0346627|FBtr0080999|FBtr0081000|FBtr0305685|FBtr0346626	17478533|17478533|17478533|17478533|17478533	17480901|17480901|17480901|17480901|17480901	2L	-	17479973	17480058	coding	fws	FlyBase	G11227.1	TGACAACCACTCAAAACTTCCGTGCCAAGTTCTGGAAGTCTCTTCATTGGCTGCTCTATGATGAACTTTTTGAGACTTGCACGCAA	27	17480041	0.832033714	5	26	183	0.96875	1.491361694	0.1875	0.185185185	0.3125	27	1	0	31	2L:17479973-17480058	6	fws	FBtr0346627|FBtr0346626|FBtr0305685|FBtr0081000|FBtr0080999	17478533|17478533|17478533|17478533|17478533	17480901|17480901|17480901|17480901|17480901	GTGCCA	6mer3-8	dme-miR-263a-5p
0.01	dme-miR-8-3p	6mer2-7	AGTATT	2L	17481353	17481358	+	2L_17481353_17481358_+	1	1	1	0	CG5110	FBtr0080983|FBtr0306162	17481332|17481332	17481786|17481786	2L	+	17481335	17481373	start_codon	CG5110	FlyBase	G5030.1	TGTCGGACGACATCAAGAAGTATTTAGACGGCCTGCTGC	14	17481359	0.902099725	2	14	82	1	1.146128036	0.357142857	0	0	14	0	0	14	2L:17481335-17481373	6	CG5110	FBtr0080983|FBtr0306162	17481332|17481332	17481786|17481786	AGTATT	6mer2-7	dme-miR-8-3p
0.01	dme-miR-34-5p	7mer-m8	CACTGCC	2L	17482555	17482561	-	2L_17482555_17482561_-	0.708952866	0.708952866	0.708952866	0	CG6453	FBtr0080998|FBtr0305684	17482445|17482445	17484158|17484158	2L	-	17482527	17482643	coding	CG6453	FlyBase	G11234.1	AGTACACCAATGGTGCTGCCTGCTGGAATGGTCCAAACCGTTCGGCCATCATCAACATTAGTTGTGCCCTGGAACCCAAAATCACTGCCGTCAGCGAGCCCAATCGCTGTGAATACT	62	17482562	0.926261702	12	58	211	0.940298507	1.799340549	0.268656716	0.064516129	0.134328358	62	4	0	63	2L:17482527-17482643	7	CG6453	FBtr0080998|FBtr0305684	17482445|17482445	17484158|17484158	CACTGCC	7mer-m8	dme-miR-34-5p
0.01	dme-miR-317-3p	6mer3-8	TGTGTT	2L	18123643	18123648	+	2L_18123643_18123648_+	1	1	1	0	CG5758	FBtr0081035|FBtr0340576|FBtr0340575|FBtr0081036|FBtr0081037|FBtr0340577	18123603|18123603|18123603|18123603|18123603|18123603	18128944|18128944|18128944|18128944|18128944|18128944	2L	+	18123579	18123690	start_codon	CG5758	FlyBase	G5050.1	AATAAAACAGCAACCGAATCTCTCGAATGTCGCGCAAAATGTTGCAAGTGCCGGTAGCAACACTTGTGTTGCTGTCGCTGCTGCCGATTGCCCATGTTGCTGCTGCCTCAGC	13	18123619	0.978415655	7	10	73	0.8	1.079181246	0.066666667	0.153846154	0.266666667	13	3	0	12	2L:18123579-18123690	6	CG5758	FBtr0081037|FBtr0340577|FBtr0340575|FBtr0081036|FBtr0081035|FBtr0340576	18123603|18123603|18123603|18123603|18123603|18123603	18128944|18128944|18128944|18128944|18128944|18128944	TGTGTT	6mer3-8	dme-miR-317-3p
0.01	dme-miR-14-3p	7mer-A1	AGACTGA	2L	18130844	18130850	-	2L_18130844_18130850_-	0.823349562	0.823349562	0.823349562	0	kel	FBtr0081043	18130772	18137931	2L	-	18130798	18130877	3'utr	kel	FlyBase	G11249.1	TAGATCCTGTCAGCTTAAGTGATAACGAGACTGAGACAACCAGCAGTCAAAACAACCTTCCAAGCACTACCAACAGCAAT	28	18130861	0.931365828	7	25	126	0.911764706	1.190331698	0.029411765	0.214285714	0.352941176	28	2	1	31	2L:18130798-18130877	7	kel	FBtr0081043	18130772	18137931	AGACTGA	7mer-A1	dme-miR-14-3p
0.01	dme-miR-34-5p	6mer2-7	ACTGCC	2L	18133675	18133680	-	2L_18133675_18133680_-	1	1	1	0	kel	FBtr0081043|FBtr0081042	18130772|18133612	18137931|18137931	2L	-	18133646	18133725	coding	kel	FlyBase	G11251.1	AGCTTCTGTGGAGGTCTACTGCCCGGACTCGGACAGTTGGAGAATACTGCCTGCTTTGATGACCATCGGACGCAGCTATG	9	18133681	0.971457003	7	9	52	1	1.041392685	0	0.222222222	0.363636364	9	0	0	11	2L:18133646-18133725	6	kel	FBtr0081042|FBtr0081043	18133612|18130772	18137931|18137931	ACTGCC	6mer2-7	dme-miR-34-5p
0.01	dme-miR-2b-2-5p	6mer3-8	TTGAAG	2L	18133853	18133858	-	2L_18133853_18133858_-	1	1	1	0	kel	FBtr0081043|FBtr0081042	18130772|18133612	18137931|18137931	2L	-	18133814	18133859	coding	kel	FlyBase	G11252.1	GTTGAAGCCTACGATTGTGAAACGAACTCCTGGCGTTCAGTGGCAG	8	18133845	0.972416028	3	7	30	0.875	0.84509804	0.375	0	0	8	1	0	7	2L:18133814-18133859	6	kel	FBtr0081042|FBtr0081043	18133612|18130772	18137931|18137931	TTGAAG	6mer3-8	dme-miR-2b-2-5p
0.01	dme-miR-276a-3p	7mer-A1	GTTCCTA	2L	18134687	18134693	-	2L_18134687_18134693_-	0.823349562	0.823349562	0.823349562	0	kel	FBtr0081043|FBtr0081042	18130772|18133612	18137931|18137931	2L	-	18134653	18134725	coding	kel	FlyBase	G11258.1	ACGAGTGCGTCATCGCCTGGCTGCGCTACGATGTTCCTATGCGGGAACAGTTCACCTCGTTGCTCATGGAGCA	14	18134694	0.946948289	6	13	80	0.933333333	0.84509804	0.333333333	0.071428571	0.133333333	14	0	1	14	2L:18134653-18134725	7	kel	FBtr0081042|FBtr0081043	18133612|18130772	18137931|18137931	GTTCCTA	7mer-A1	dme-miR-276a-3p
0.01	dme-miR-34-5p	8mer-A1	CACTGCCA	2L	18135779	18135786	-	2L_18135779_18135786_-	0.678407454	0.678407454	0.678407454	0	kel	FBtr0081043|FBtr0081042	18130772|18133612	18137931|18137931	2L	-	18135730	18135975	coding	kel	FlyBase	G11259.2	ACAAAAACAGCTCTGTGATGTGATATTGGTGGCCGACGATGTGGAGATCCACGCTCACCGCATGGTGCTGGCCTCCTGCAGTCCGTACTTCTATGCGATGTTCACCAGTTTCGAGGAGTCGCGGCAGGCGAGGATCACCCTCCAGAGTGTCGATGCTCGGGCCTTGGAGCTGCTCATCGACTACGTATACACTGCCACGGTGGAGGTAAACGAGGATAACGTGCAAGTCCTCTTGACCGCCGCCAA	159	18135788	0.867794237	33	132	925	0.832460733	1.298307137	0.120418848	0.169811321	0.308900524	159	25	7	159	2L:18135730-18135975	8	kel	FBtr0081042|FBtr0081043	18133612|18130772	18137931|18137931	CACTGCCA	8mer-A1	dme-miR-34-5p
0.01	dme-miR-11-3p,dme-miR-308-3p	7mer-A1	TGTGATA	2L	18135951	18135957	-	2L_18135951_18135957_-	0.764490596	0.755784915	0.760137755	0.00615586	kel	FBtr0081043|FBtr0081043|FBtr0081042|FBtr0081042	18130772|18130772|18133612|18133612	18137931|18137931|18137931|18137931	2L	-	18135730	18135975	coding	kel	FlyBase	G11259.2	ACAAAAACAGCTCTGTGATGTGATATTGGTGGCCGACGATGTGGAGATCCACGCTCACCGCATGGTGCTGGCCTCCTGCAGTCCGTACTTCTATGCGATGTTCACCAGTTTCGAGGAGTCGCGGCAGGCGAGGATCACCCTCCAGAGTGTCGATGCTCGGGCCTTGGAGCTGCTCATCGACTACGTATACACTGCCACGGTGGAGGTAAACGAGGATAACGTGCAAGTCCTCTTGACCGCCGCCAA	159	18135960	0.867794237	33	132	925	0.832460733	1.298307137	0.120418848	0.169811321	0.308900524	159	25	7	159	2L:18135730-18135975	7	kel	FBtr0081042|FBtr0081042|FBtr0081043|FBtr0081043	18133612|18133612|18130772|18130772	18137931|18137931|18137931|18137931	TGTGATA	7mer-A1	dme-miR-11-3p,dme-miR-308-3p
0.01	dme-miR-988-3p	6mer3-8	ACAAGG	2L	18140087	18140092	-	2L_18140087_18140092_-	1	1	1	0	Socs36E	FBtr0329927|FBtr0081040|FBtr0329928	18139843|18139843|18139531	18142527|18142527|18142527	2L	-	18140032	18140091	coding	Socs36E	FlyBase	G11264.1	CAAGGACCCCGCCTGCGTGATGTTCTTCGAGCCCTGCCTGACGATACCCCTGCACAGAAG	25	18140075	0.698543274	7	21	135	0.851851852	1.361727836	0.185185185	0.08	0.148148148	25	4	0	23	2L:18140032-18140091	5	Socs36E	FBtr0329927|FBtr0081040|FBtr0329928	18139843|18139843|18139531	18142527|18142527|18142527	ACAAGG	6mer3-8	dme-miR-988-3p
0.01	dme-miR-34-5p	7mer-m8	CACTGCC	2L	18140651	18140657	-	2L_18140651_18140657_-	0.708952866	0.708952866	0.708952866	0	Socs36E	FBtr0329927|FBtr0081040|FBtr0329928	18139843|18139843|18139531	18142527|18142527|18142527	2L	-	18140594	18140726	coding	Socs36E	FlyBase	G11266.1	GGAGGGGCTGGCCATGCCGGAATCGGAGCCGCCCGCAACATGACCGTGCACTCGCAAATCGACTTCATGCACTGCCTGGTTCCCGATCTCGAGAAGATCACGAACAGCAGCTTCTACTGGGGCAAGATGGACC	75	18140659	0.968804948	13	72	403	0.965116279	1.919078092	0.11627907	0.133333333	0.244186047	75	3	0	83	2L:18140594-18140726	7	Socs36E	FBtr0329927|FBtr0081040|FBtr0329928	18139843|18139843|18139531	18142527|18142527|18142527	CACTGCC	7mer-m8	dme-miR-34-5p
0.01	dme-miR-184-3p	6mer3-8	TCCGTC	2L	18140898	18140903	-	2L_18140898_18140903_-	1	1	1	0	Socs36E	FBtr0329927|FBtr0081040|FBtr0329928	18139843|18139843|18139531	18142527|18142527|18142527	2L	-	18140731	18140936	coding	Socs36E	FlyBase	G11267.1	CAGCGCCGGATGCAGAGCCAAAGGATACGAAATTCCGTCGCCGTTCCGGACGCCAGCCATCACCATCATCAGCTCATCATTCGGATCACATCGCCGGGCTTCGTGGTCGAGTCGCCCAATGGCGGCCGCGTAACTGTGGTCACCGAGCCCGCCCCCCAGTCGCCCCAGACTCCGCCCCGGCCACGTCCCCTGGCCACGGTCGCCCC	159	18140904	0.928617234	21	147	617	0.926966292	1.916453949	0.162921348	0.106918239	0.202247191	159	12	1	165	2L:18140731-18140936	6	Socs36E	FBtr0329927|FBtr0081040|FBtr0329928	18139843|18139843|18139531	18142527|18142527|18142527	TCCGTC	6mer3-8	dme-miR-184-3p
0.01	dme-miR-33-5p	7mer-A1	AATGCAA	2L	18142161	18142167	-	2L_18142161_18142167_-	0.782911824	0.782911824	0.782911824	0	Socs36E	FBtr0329927|FBtr0081040|FBtr0329928	18139843|18139843|18139531	18142527|18142527|18142527	2L	-	18142124	18142196	coding	Socs36E	FlyBase	G11272.1	ACGCCGCCGCCCTGTCTGCGGATTCGCTGAATGCAAATGGGCAGATTGTGAATGTGACGCTGGAGGGCGGCTA	55	18142151	0.860763139	9	54	298	0.967741935	1.301029996	0.209677419	0.109090909	0.209677419	55	0	2	60	2L:18142124-18142196	7	Socs36E	FBtr0329927|FBtr0081040|FBtr0329928	18139843|18139843|18139531	18142527|18142527|18142527	AATGCAA	7mer-A1	dme-miR-33-5p
0.01	dme-bantam-3p	6mer2-7	GATCTC	2L	18157320	18157325	-	2L_18157320_18157325_-	1	1	1	0	CG7200	FBtr0343823|FBtr0081062	18157207|18157207	18158540|18158540	2L	-	18157283	18157338	coding	CG7200	FlyBase	G11279.1	TCATGTGCAATACGATCTCGAGTGCTTATGGAAGATCACCCGGACTCTAACAGAGG	11	18157328	0.940466236	4	8	52	0.818181818	0.653212514	0.454545455	0	0	11	1	1	9	2L:18157283-18157338	6	CG7200	FBtr0343823|FBtr0081062	18157207|18157207	18158540|18158540	GATCTC	6mer2-7	dme-bantam-3p
0.01	dme-bantam-3p	6mer2-7	GATCTC	2L	18157516	18157521	-	2L_18157516_18157521_-	1	1	1	0	CG7200	FBtr0343823|FBtr0081062	18157207|18157207	18158540|18158540	2L	-	18157493	18157533	coding	CG7200	FlyBase	G11280.1	CGTTTGCAATGAGATCTCCGACTGCCAGCAGATGGACAACT	9	18157524	0.802544645	2	9	39	1	1	0.6	0.111111111	0.2	9	0	0	10	2L:18157493-18157533	6	CG7200	FBtr0343823|FBtr0081062	18157207|18157207	18158540|18158540	GATCTC	6mer2-7	dme-bantam-3p
[truncated: 41,476 more rows]
[truncated: 38 more columns]
