# Supplementary material for: Global identification of functional microRNA-mRNA interactions in Drosophila
Source: Nat Commun. 2019 Apr 9;10:1626. doi: 10.1038/s41467-019-09586-z (PMC6456604; doi:10.1038/s41467-019-09586-z)
Supplement: Supplementary file 16 — Supplementary Data 13 [file 41467_2019_9586_MOESM16_ESM.txt]

# Reproducible miRNA binding sites for the top30 CLIP-detected miRNAs. Called: using microMUMMIE on PARalyzer-derived cluster for AGO1 PARCLIP replicates 1 and 2 separately and restricted to 5'utr region cooridnates
# microMUMMIE variance levels indicate stringency levels ( most 0.5 > 0.25 > 0.2 > 0.15 > 0.1 > 0.01 least)
microMUMMIE_var	miRNA_R1	type_R1	seq_R1	Chr	start	end	strand	FBtr	info	porbability_R1	porbability_R2	porbability_mean	porbability_sd	gene_R1	transcriptid_R1	utr_start_R1	utr_end_R1	Chr_cluster_R1	Strand_cluster_R1	Start_cluster_R1	End_cluster_R1	Aligned_to_cluster_R1	GeneName_cluster_R1	AnnotationSource_R1	ClusterID_R1	ClusterSequence_R1	ReadCount_cluster_R1	ModeLocation_R1	ModeScore_R1	ConversionLocationCount_R1	ConversionEventCount_R1	NonConversionEventCount_R1	T2Cfraction_R1	ConversionSpecificity_R1	endG_fraction_R1	RedundantSeqFraction_R1	RedundantCopyFraction_R1	UniqueReads_R1	None_R1	Other_1_R1	T2C_1_R1	Link_R1	overlap_mirTOcluster_R1	gene_R2	transcriptid_R2	utr_start_R2	utr_end_R2	seq_R2	type_R2
0.01	dme-miR-276a-3p	6mer2-7	GTTCCT	2L	10226716	10226721	-	FBtr0079955	2L_10226716_10226721_-	1	1	1	0	CG5708	FBtr0079955|FBtr0079956|FBtr0343607	10225749|10225749|10225749	10226808|10226808|10226808	2L	-	10226703	10226733	5'utr	CG5708	FlyBase	G9547.1	AGCGATTTTACTGTTCCTCATGGTGTTGTCA	9	10226721	0.666575192	3	7	81	0.909090909	1	0.272727273	0.222222222	0.363636364	9	1	0	10	2L:10226703-10226733	6	CG5708	FBtr0079955|FBtr0343607|FBtr0079956	10225749|10225749|10225749	10226808|10226808|10226808	GTTCCT	6mer2-7
0.01	dme-miR-308-3p	7mer-m1	TGTGATT	2L	10231584	10231590	-	FBtr0079954	2L_10231584_10231590_-	0.620202887	0.614852371	0.617527629	0.003783375	CG5694	FBtr0079954|FBtr0079953	10229949|10229949	10231692|10231692	2L	-	10231559	10231621	5'utr	CG5694	FlyBase	G9559.1	GTGTTGTGTACTGTAACTATGTTATCATATTTGTGATTGTAGATCTCGGTGTCTACCGTTTTG	45	10231585	0.863750242	9	44	498	0.963636364	1.72427587	0.327272727	0.177777778	0.327272727	45	2	0	53	2L:10231559-10231621	7	CG5694	FBtr0079953|FBtr0079954	10229949|10229949	10231692|10231692	TGTGATT	7mer-m1
0.01	dme-miR-995-3p	7mer-m8	TGGTGCT	2L	10260763	10260769	-	FBtr0300562	2L_10260763_10260769_-	0.620202617	0.620202617	0.620202617	0	Pten	FBtr0300562|FBtr0301521	10259574|10259574	10261049|10261049	2L	-	10260746	10260782	5'utr	Pten	FlyBase	G9601.1	ACATATATTCGTGTGGTGCTGATAGTGTAAATGTGTA	9	10260769	0.779441299	4	9	93	1	1	0.1	0.111111111	0.2	9	0	0	10	2L:10260746-10260782	7	Pten	FBtr0300562|FBtr0301521	10259574|10259574	10261049|10261049	TGGTGCT	7mer-m8
0.01	dme-bantam-3p	7mer-A1	GATCTCA	2L	10261000	10261006	-	FBtr0300562	2L_10261000_10261006_-	0.823349561	0.823349562	0.823349562	0	Pten	FBtr0300562|FBtr0089905|FBtr0301521|FBtr0089904	10259574|10259574|10259574|10259574	10261049|10261049|10261049|10261049	2L	-	10260988	10261030	5'utr	Pten	FlyBase	G9603.1	ATCGCTCGCCGTAAACACCCTGTGGATCTCACGCTTGATAAAT	10	10261009	0.959272489	2	10	53	1	1.113943352	0	0.3	0.461538462	10	0	0	13	2L:10260988-10261030	7	Pten	FBtr0300562|FBtr0089905|FBtr0089904|FBtr0301521	10259574|10259574|10259574|10259574	10261049|10261049|10261049|10261049	GATCTCA	7mer-A1
0.01	dme-miR-14-3p	7mer-m8	AAGACTG	2L	10277431	10277437	-	FBtr0080076	2L_10277431_10277437_-	0.671795582	0.671795582	0.671795582	0	Utx	FBtr0080076|FBtr0080077	10276484|10276484	10277551|10277551	2L	-	10277412	10277456	5'utr	Utx	FlyBase	G9639.1	TTCACAACGAATTAAAATTAAGACTGCCGAGATTTTTTCGAATAA	28	10277439	0.743929229	6	20	147	0.75	1.079181246	0.1875	0.071428571	0.1875	28	7	1	24	2L:10277412-10277456	7	Utx	FBtr0080077|FBtr0080076	10276484|10276484	10277551|10277551	AAGACTG	7mer-m8
0.01	dme-miR-34-5p	8mer-A1	CACTGCCA	2L	10277485	10277492	-	FBtr0080076	2L_10277485_10277492_-	0.678407454	0.678407454	0.678407454	0	Utx	FBtr0080076|FBtr0080077	10276484|10276484	10277551|10277551	2L	-	10277459	10277537	5'utr	Utx	FlyBase	G9639.2	GTATTGATATTAAATTGTTTACTAAATAGATTCTACACGAAACAACACTGCCACTAATATTATATATATATTTGTAAAC	36	10277482	0.982560078	11	29	250	0.780487805	1.505149978	0.048780488	0.111111111	0.219512195	36	9	0	32	2L:10277459-10277537	8	Utx	FBtr0080077|FBtr0080076	10276484|10276484	10277551|10277551	CACTGCCA	8mer-A1
0.01	dme-miR-308-3p	7mer-m1	TGTGATT	2L	10331509	10331515	+	FBtr0079992	2L_10331509_10331515_+	0.620202887	0.620202887	0.620202887	0	CG5037	FBtr0079992	10331469	10331609	2L	+	10331484	10331529	5'utr	CG5037	FlyBase	G3756.1	GAGATATGGTAACACTTAAGCACAATGTGATTTAAAAAACCATAAC	24	10331515	0.963077479	3	24	127	1	1.462397998	0	0.125	0.275862069	24	0	0	29	2L:10331484-10331529	7	CG5037	FBtr0079992	10331469	10331609	TGTGATT	7mer-m1
0.01	dme-miR-277-3p	6mer2-7	GCATTT	2L	10736034	10736039	-	FBtr0080121	2L_10736034_10736039_-	1	1	1	0	Nup107	FBtr0080121	10735944	10736071	2L	-	10736002	10736049	5'utr	Nup107	FlyBase	G9838.1	AACGCTCCCGGCATTTTTAGCGAATAGCGCGTGAATTTCTGTTTTGAT	6	10736013	0.981147207	4	6	49	1	1	0.4	0.5	0.7	6	0	0	10	2L:10736002-10736049	6	Nup107	FBtr0080121	10735944	10736071	GCATTT	6mer2-7
0.01	dme-miR-283-5p	6mer3-8	TGATAT	2L	10737706	10737711	+	FBtr0080113	2L_10737706_10737711_+	1	1	1	0	CG12299	FBtr0080113	10737343	10737887	2L	+	10737675	10737727	5'utr	CG12299	FlyBase	G3939.1	AGCACGGAACCTGAGCAACAGCACACACCAGTGATATAATAGTAGTCTACGGA	12	10737711	0.896255509	4	12	46	1	1.146128036	0.071428571	0.166666667	0.285714286	12	0	0	14	2L:10737675-10737727	6	CG12299	FBtr0080113	10737343	10737887	TGATAT	6mer3-8
0.01	dme-miR-11-3p,dme-miR-308-3p	7mer-A1	TGTGATA	2L	10767687	10767693	-	FBtr0080115	2L_10767687_10767693_-	0.782911824	0.782911824	0.782911824	0	Ubc2	FBtr0080115|FBtr0080115|FBtr0345437|FBtr0345437|FBtr0333492|FBtr0333492	10766990|10766990|10766990|10766990|10766990|10766990	10767939|10767939|10768006|10768006|10767939|10767939	2L	-	10767673	10767711	5'utr	Ubc2	FlyBase	G9849.1	AATCATTTTCGCAAGTGTTGTGATAGAAAAAAGTGAAAG	25	10767694	0.715428243	3	24	153	0.966666667	1.161368002	0.133333333	0.16	0.3	25	0	1	29	2L:10767673-10767711	7	Ubc2	FBtr0333492|FBtr0333492|FBtr0345437|FBtr0345437|FBtr0080115|FBtr0080115	10766990|10766990|10766990|10766990|10766990|10766990	10767939|10767939|10768006|10768006|10767939|10767939	TGTGATA	7mer-A1
0.01	dme-miR-34-5p	8mer-A1	CACTGCCA	2L	1081046	1081053	+	FBtr0332569	2L_1081046_1081053_+	0.678407454	0.678407454	0.678407454	0	Atg4a	FBtr0332569|FBtr0077953	1080909|1080909	1081243|1081243	2L	+	1080986	1081059	5'utr	Atg4a	FlyBase	G950.1	CTAAACCAGCCGCAGACTGATCAAATGCTGGTTATCGCATAGTTTGTAATCAGCGCCCGTCACTGCCAACAACA	25	1081045	0.937850987	8	23	92	0.939393939	1.491361694	0.03030303	0.24	0.424242424	25	2	0	31	2L:1080986-1081059	8	Atg4a	FBtr0332569|FBtr0077953	1080909|1080909	1081243|1081243	CACTGCCA	8mer-A1
0.01	dme-miR-317-3p	6mer3-8	TGTGTT	2L	108169	108174	+	FBtr0089432	2L_108169_108174_+	1	1	1	0	Sam-S	FBtr0089432|FBtr0089433|FBtr0089435|FBtr0089434	107935|108087|108131|108131	108685|108685|108685|108685	2L	+	108142	108208	5'utr	Sam-S	FlyBase	G448.1	CTTCAGAACCGTCGCTAAGATAGGACGTGTGTTGGCTGCGCCGCTGATTTGGTTGCCGTCGCTGAAC	19	108174	0.899898011	9	19	119	1	1.301029996	0.25	0.052631579	0.1	19	0	0	20	2L:108142-108208	6	Sam-S	FBtr0089432|FBtr0089433|FBtr0089435|FBtr0089434	107935|108087|108131|108131	108685|108685|108685|108685	TGTGTT	6mer3-8
0.01	dme-miR-276a-3p	6mer2-7	GTTCCT	2L	10850798	10850803	-	FBtr0100584	2L_10850798_10850803_-	1	1	1	0	porin	FBtr0100584|FBtr0080182|FBtr0332029	10849514|10850752|10850752	10850848|10850848|10850848	2L	-	10850770	10850821	5'utr	porin	FlyBase	G9888.1	GTTTGTCGTGGTGTCTCTGTTCCTCTGCGTTTCGCATTACACTCTAACCAAA	10	10850796	0.807238126	5	10	93	1	1.176091259	0.333333333	0.4	0.6	10	0	0	15	2L:10850770-10850821	6	porin	FBtr0100584|FBtr0080182|FBtr0332029	10849514|10850752|10850752	10850848|10850848|10850848	GTTCCT	6mer2-7
0.01	dme-miR-34-5p	6mer3-8	CACTGC	2L	108627	108632	+	FBtr0089431	2L_108627_108632_+	1	1	1	0	Sam-S	FBtr0089431|FBtr0089430|FBtr0330656|FBtr0089429|FBtr0089428|FBtr0089432|FBtr0089433|FBtr0089435|FBtr0089434|FBtr0308091|FBtr0089437	107935|107935|107759|107759|107759|107935|108087|108131|108131|107759|106901	108685|108685|108685|108685|108685|108685|108685|108685|108685|108685|108685	2L	+	108590	108660	5'utr	Sam-S	FlyBase	G450.1	CCACCAACAATTTAGCCGACCGGAACTCGGGTTATAGCACTGCTCCCCCATTGCCCCTTCAAACTTCGAGT	15	108601	0.917926422	7	15	68	1	1.301029996	0.1	0.266666667	0.45	15	0	0	20	2L:108590-108660	6	Sam-S	FBtr0089431|FBtr0089430|FBtr0330656|FBtr0089429|FBtr0089432|FBtr0089433|FBtr0089428|FBtr0089435|FBtr0089434|FBtr0308091|FBtr0089437	107935|107935|107759|107759|107935|108087|107759|108131|108131|107759|106901	108685|108685|108685|108685|108685|108685|108685|108685|108685|108685|108685	CACTGC	6mer3-8
0.01	dme-miR-11-3p,dme-miR-308-3p	6mer3-8	CTGTGA	2L	10989483	10989488	+	FBtr0304951	2L_10989483_10989488_+	1	1	1	0	CG16833	FBtr0304951|FBtr0304951|FBtr0300401|FBtr0300401|FBtr0304953|FBtr0304953|FBtr0300403|FBtr0300403|FBtr0304952|FBtr0304952|FBtr0304950|FBtr0304950|FBtr0304948|FBtr0304948|FBtr0300400|FBtr0300400|FBtr0300402|FBtr0300402|FBtr0300404|FBtr0300404	10989399|10989399|10989399|10989399|10989399|10989399|10989399|10989399|10989399|10989399|10989399|10989399|10989399|10989399|10989399|10989399|10989399|10989399|10989399|10989399	10990184|10990184|10991188|10991188|10990184|10990184|10990184|10990184|10991188|10991188|10991188|10991188|10990184|10990184|10990184|10990184|10991188|10991188|10990184|10990184	2L	+	10989424	10989507	5'utr	CG16833	FlyBase	G3995.1	GTGCACATGGATATTCTGTTCTTCAATAAAACAGTAGTTTAGTTTTTTGTTGTCATAGGCTGTGAAAAGTTTTAGTGAACGTTT	124	10989478	0.794067228	17	117	1054	0.945205479	1.537819095	0.232876712	0.161290323	0.287671233	124	5	3	138	2L:10989424-10989507	6	CG16833	FBtr0300402|FBtr0300402|FBtr0300404|FBtr0300404|FBtr0304948|FBtr0304948|FBtr0300400|FBtr0300400|FBtr0304953|FBtr0304953|FBtr0300403|FBtr0300403|FBtr0304952|FBtr0304952|FBtr0304950|FBtr0304950|FBtr0304951|FBtr0304951|FBtr0300401|FBtr0300401	10989399|10989399|10989399|10989399|10989399|10989399|10989399|10989399|10989399|10989399|10989399|10989399|10989399|10989399|10989399|10989399|10989399|10989399|10989399|10989399	10991188|10991188|10990184|10990184|10990184|10990184|10990184|10990184|10990184|10990184|10990184|10990184|10991188|10991188|10991188|10991188|10990184|10990184|10991188|10991188	CTGTGA	6mer3-8
0.01	dme-miR-995-3p	6mer2-7	GGTGCT	2L	1118999	1119004	-	FBtr0332272	2L_1118999_1119004_-	1	1	1	0	Pino	FBtr0332272|FBtr0077988	1117498|1117498	1119031|1119031	2L	-	1118966	1119024	5'utr	Pino	FlyBase	G6753.1	ATTTGAGTTTCGCGGTTCGAGGTGCTTTGCTTGCCCACTTGGTCTTTCGGCTCTGGAGA	8	1118997	0.98157023	8	8	66	1	0.954242509	0.111111111	0.125	0.222222222	8	0	0	9	2L:1118966-1119024	6	Pino	FBtr0077988|FBtr0332272	1117498|1117498	1119031|1119031	GGTGCT	6mer2-7
0.01	dme-miR-8-3p	7mer-A1	AGTATTA	2L	11515796	11515802	-	FBtr0336631	2L_11515796_11515802_-	0.823349562	0.823349562	0.823349562	0	CG6509	FBtr0336631|FBtr0080246|FBtr0080247|FBtr0336630	11515779|11515779|11515779|11515779	11517081|11517081|11517081|11517081	2L	-	11515758	11515808	start_codon	CG6509	FlyBase	G10099.1	ATGTTAAGTATTACCTAAAGATGCTGTGATGGCGAAGATGGCATCTGGAGA	41	11515787	0.82685398	4	40	228	0.977272727	1.633468456	0.045454545	0.073170732	0.136363636	41	1	0	43	2L:11515758-11515808	7	CG6509	FBtr0080246|FBtr0336631|FBtr0336630|FBtr0080247	11515779|11515779|11515779|11515779	11517081|11517081|11517081|11517081	AGTATTA	7mer-A1
0.01	dme-miR-34-5p	6mer2-7	ACTGCC	2L	1153608	1153613	-	FBtr0100022	2L_1153608_1153613_-	1	1	1	0	capt	FBtr0100022|FBtr0332274	1153503|1153503	1158262|1156311	2L	-	1153598	1153638	5'utr	capt	FlyBase	G6767.1	CTCTAACAGCGCCACAGCCGATAGAACTGCCCACGCCCACA	26	1153617	0.96074929	2	25	30	0.966666667	1.462397998	0.033333333	0.153846154	0.266666667	26	1	0	29	2L:1153598-1153638	6	capt	FBtr0332274|FBtr0100022	1153503|1153503	1156311|1158262	ACTGCC	6mer2-7
0.01	dme-miR-9b-5p,dme-miR-9c-5p	6mer3-8	ACCAAA	2L	1173118	1173123	+	FBtr0077966	2L_1173118_1173123_+	1	1	1	0	CG4887	FBtr0077966|FBtr0331288	1173007|1173007	1173200|1173200	2L	+	1173071	1173146	5'utr	CG4887	FlyBase	G996.1	CGGTGGTCCTCCATAAGGAACCGGGATAAAAATATTAAGGCTAAGTTACCAAACAGATCGTGAAGGATTCCGCATC	24	1173106	0.970451993	6	22	127	0.933333333	1.447158031	0.066666667	0.208333333	0.366666667	24	2	0	28	2L:1173071-1173146	6	CG4887	FBtr0331288|FBtr0077966	1173007|1173007	1173200|1173200	ACCAAA	6mer3-8
0.01	dme-miR-7-5p	6mer2-7	TCTTCC	2L	11809384	11809389	-	FBtr0335475	2L_11809384_11809389_-	1	1	1	0	crol	FBtr0335475|FBtr0335474|FBtr0335476|FBtr0080260|FBtr0335473	11803438|11803438|11803438|11803438|11803438	11809438|11809438|11809438|11809438|11809438	2L	-	11809343	11809416	5'utr	crol	FlyBase	G10148.1	TCCAGCTCTATACACTGCTTCTCTCGCTCTTCCGCCCGCAACTAAAACTCTGGATCCGCGTTAAATGTTAAGAA	73	11809387	0.896250317	4	69	471	0.951807229	1.596597096	0.144578313	0.123287671	0.228915663	73	3	1	79	2L:11809343-11809416	6	crol	FBtr0335473|FBtr0080260|FBtr0335476|FBtr0335474|FBtr0335475	11803438|11803438|11803438|11803438|11803438	11809438|11809438|11809438|11809438|11809438	TCTTCC	6mer2-7
0.01	dme-miR-996-3p,dme-miR-279-3p	7mer-A1	CTAGTCA	2L	11812523	11812529	-	FBtr0080259	2L_11812523_11812529_-	0.823349562	0.823349562	0.823349562	0	CycY	FBtr0080259|FBtr0333425	11812430|11812430	11813780|11813780	2L	-	11812456	11812544	5'utr	CycY	FlyBase	G10160.1	CACGGGGTCCATCCGCTAGTCAAGAGAGAGTGAGCAAGCGAGCGAGTGAGTGCCAAGCCAAGTTTGCATTTAGTTTGAGCGCCCGACCA	13	11812533	0.952071204	6	13	56	1	1.176091259	0.266666667	0.153846154	0.266666667	13	0	0	15	2L:11812456-11812544	7	CycY	FBtr0333425|FBtr0080259	11812430|11812430	11813780|11813780	CTAGTCA	7mer-A1
0.01	dme-miR-34-5p	7mer-A1	ACTGCCA	2L	11812562	11812568	-	FBtr0080259	2L_11812562_11812568_-	0.823349562	0.823349562	0.823349562	0	CycY	FBtr0080259|FBtr0333425	11812430|11812430	11813780|11813780	2L	-	11812558	11812598	5'utr	CycY	FlyBase	G10161.1	AGTGCCAAAAGCGAGAACCGAGCGTGAGCGACTGCCAGGAG	6	11812566	0.818846509	3	3	8	0.666666667	0.602059991	0.333333333	0	0	6	2	0	4	2L:11812558-11812598	7	CycY	FBtr0333425|FBtr0080259	11812430|11812430	11813780|11813780	ACTGCCA	7mer-A1
0.01	dme-miR-34-5p	6mer2-7	ACTGCC	2L	120298	120303	-	FBtr0078159	2L_120298_120303_-	0.95303619	1	0.976518095	0.033208421	CG4822	FBtr0078159|FBtr0078157|FBtr0100308	120031|120031|120031	121754|120631|120631	2L	-	120279	120363	5'utr	CG4822	FlyBase	G6321.1	AAGCAAACGACACATGAGTTGATGATGAGTTTATCAAACTGGTTTAAGCCAAAAAAACGTACTGCCTTCTCTTGTACTGTTAACC	30	120297	0.977063704	8	27	179	0.941176471	1.505149978	0.058823529	0.1	0.205882353	30	2	0	32	2L:120279-120363	6	CG4822	FBtr0078157|FBtr0078159|FBtr0100308	120031|120031|120031	120631|121754|120631	ACTGCC	6mer2-7
0.01	dme-miR-14-3p	7mer-A1	AGACTGA	2L	121007	121013	-	FBtr0078159	2L_121007_121013_-	0.823349562	0.823349562	0.823349562	0	CG4822	FBtr0078159	120031	121754	2L	-	120999	121023	5'utr	CG4822	FlyBase	G6324.1	TTGTATTCATAGACTGACGCTTTCA	6	121015	0.771542718	2	6	40	1	0.903089987	0.25	0.333333333	0.5	6	0	0	8	2L:120999-121023	7	CG4822	FBtr0078159	120031	121754	AGACTGA	7mer-A1
0.01	dme-miR-283-5p	6mer3-8	TGATAT	2L	12460820	12460825	-	FBtr0299657	2L_12460820_12460825_-	1	0.999982088	0.999991044	1.26572E-05	bun	FBtr0299657	12460689	12461256	2L	-	12460712	12460891	5'utr	bun	FlyBase	G10298.2	AAGTAAAGAAGTGAAAATACTACATAAAATACAATATATAAAACCCAACTGTGATCCAACTGAAACTGATATACATAAATATACTTGAAAAGTGCAAGAGTGGGAGAATAAAGTCAAAATCTCCGCAAAAGAAACCAAAAATTATTGATACACACAAAACCCAGTGAAAATCAAAAAATA	160	12460822	0.998258175	21	140	750	0.888324873	1.640978057	0.116751269	0.1875	0.340101523	160	19	3	175	2L:12460712-12460891	6	bun	FBtr0299657	12460689	12461256	TGATAT	6mer3-8
0.01	dme-miR-11-3p,dme-miR-308-3p	7mer-A1	TGTGATA	2L	13219767	13219773	-	FBtr0080484	2L_13219767_13219773_-	0.782911824	0.782911824	0.782911824	0	CG9426	FBtr0080484|FBtr0080484	13219491|13219491	13219923|13219923	2L	-	13219707	13219800	5'utr	CG9426	FlyBase	G10541.1	TAGTAGCGGACTTCGGTTGTTTTAATTTGTGATATGCTAACCTTTTGCCTGCAGTCGTTTGTATTGCGTGTGTGGGTGTGTGTGCTCGCCTTTT	115	13219775	0.99342523	15	108	1329	0.942446043	2.117271296	0.532374101	0.173913043	0.316546763	115	8	0	131	2L:13219707-13219800	7	CG9426	FBtr0080484|FBtr0080484	13219491|13219491	13219923|13219923	TGTGATA	7mer-A1
0.01	dme-bantam-3p	6mer2-7	GATCTC	2L	13550192	13550197	+	FBtr0080509	2L_13550192_13550197_+	1	1	1	0	kuz	FBtr0080509|FBtr0080510|FBtr0301412|FBtr0342903|FBtr0100660	13550137|13550137|13550137|13550137|13550137	13551602|13551602|13551602|13551602|13551602	2L	+	13550176	13550219	5'utr	kuz	FlyBase	G4486.1	GTAACTCTTTGTAACGGATCTCGGAACGCCGTGGGAGTCGGAAA	9	13550186	0.662355771	6	9	37	1	0.954242509	0.222222222	0	0	9	0	0	9	2L:13550176-13550219	6	kuz	FBtr0342903|FBtr0301412|FBtr0080510|FBtr0080509|FBtr0100660	13550137|13550137|13550137|13550137|13550137	13551602|13551602|13551602|13551602|13551602	GATCTC	6mer2-7
0.01	dme-miR-34-5p	7mer-A1	ACTGCCA	2L	13551462	13551468	+	FBtr0080509	2L_13551462_13551468_+	0.823349562	0.823349562	0.823349562	0	kuz	FBtr0080509|FBtr0080510|FBtr0301412|FBtr0342903|FBtr0100660	13550137|13550137|13550137|13550137|13550137	13551602|13551602|13551602|13551602|13551602	2L	+	13551423	13551474	5'utr	kuz	FlyBase	G4488.1	GATTGGAGTGCGAGGTGCCGCCCAATAACGCAACCAACTACTGCCACAAGGA	10	13551461	0.924128749	4	10	21	1	1.079181246	0.416666667	0.2	0.333333333	10	0	0	12	2L:13551423-13551474	7	kuz	FBtr0342903|FBtr0301412|FBtr0080510|FBtr0080509|FBtr0100660	13550137|13550137|13550137|13550137|13550137	13551602|13551602|13551602|13551602|13551602	ACTGCCA	7mer-A1
0.01	dme-miR-995-3p	8mer-A1	TGGTGCTA	2L	13551548	13551555	+	FBtr0080509	2L_13551548_13551555_+	0.625362449	0.625362449	0.625362449	0	kuz	FBtr0080509|FBtr0080510|FBtr0301412|FBtr0342903|FBtr0100660	13550137|13550137|13550137|13550137|13550137	13551602|13551602|13551602|13551602|13551602	2L	+	13551528	13551646	start_codon	kuz	FlyBase	G4489.1	AACAAAAGCAAGCAGAAATTTGGTGCTAGTTCTGTTTAGTCGACAGCCATCCACGTTGGATCCCCATCGCAAATAATGTCATCAAAATGTGCTTTCAACATTGTATTCGTATCGATCAT	315	13551547	0.982471494	15	312	2393	0.992268041	2.284430734	0.087628866	0.187301587	0.340206186	315	2	1	385	2L:13551528-13551646	8	kuz	FBtr0342903|FBtr0301412|FBtr0080510|FBtr0080509|FBtr0100660	13550137|13550137|13550137|13550137|13550137	13551602|13551602|13551602|13551602|13551602	TGGTGCTA	8mer-A1
0.01	dme-miR-7-5p	6mer2-7	TCTTCC	2L	13829651	13829656	-	FBtr0080570	2L_13829651_13829656_-	1	1	1	0	Arpc1	FBtr0080570	13829417	13829741	2L	-	13829582	13829674	5'utr	Arpc1	FlyBase	G10665.1	TTTTCCACAACGCTCTACTCTTCCGGCCCAGGCAAAGCCAGAATCCATCCCAGCAACGCCAGCTTAATCGTGTTGACGGCCCAGAGTCCGCGA	71	13829654	0.947342567	6	68	290	0.9625	1.886490725	0.1625	0.112676056	0.2125	71	3	0	77	2L:13829582-13829674	6	Arpc1	FBtr0080570	13829417	13829741	TCTTCC	6mer2-7
0.01	dme-bantam-3p	6mer3-8	TGATCT	2L	14355462	14355467	+	FBtr0080626	2L_14355462_14355467_+	1	1	1	0	Rab14	FBtr0080626	14355143	14357348	2L	+	14355430	14355475	5'utr-intron	Rab14	FlyBase	G4613.1	CGTTCGCTCCCTAAGGTGGACTAAAACTAAAGTGATCTAAAACGGT	29	14355462	0.753836165	5	23	140	0.857142857	1.477121255	0.2	0.172413793	0.314285714	29	5	0	30	2L:14355430-14355475	6	Rab14	FBtr0080626	14355143	14357348	TGATCT	6mer3-8
0.01	dme-miR-995-3p	6mer2-7	GGTGCT	2L	15038810	15038815	-	FBtr0080725	2L_15038810_15038815_-	1	1	1	0	CIAPIN1	FBtr0080725	15038774	15038861	2L	-	15038797	15038836	5'utr	CIAPIN1	FlyBase	G10743.1	AATCAAAAATCGGTTCCGTTCGGTGCTTGAACTTTTGAGA	10	15038823	0.772556923	3	10	71	1	1.079181246	0.083333333	0.2	0.333333333	10	0	0	12	2L:15038797-15038836	6	CIAPIN1	FBtr0080725	15038774	15038861	GGTGCT	6mer2-7
0.01	dme-miR-308-3p	7mer-m1	TGTGATT	2L	15264331	15264337	-	FBtr0080712	2L_15264331_15264337_-	0.620202887	0.620202887	0.620202887	0	yuri	FBtr0080712|FBtr0080711|FBtr0345066	15264083|15264125|15264125	15264692|15264692|15264692	2L	-	15264311	15264352	5'utr	yuri	FlyBase	G10786.1	CTTTCGTGAGTGATTTGTGATTTGCGATTTGCGTGCAGTTGA	25	15264331	0.680421564	4	23	249	0.925925926	1.397940009	0.555555556	0.04	0.111111111	25	2	0	25	2L:15264311-15264352	7	yuri	FBtr0345066|FBtr0080711|FBtr0080712	15264125|15264125|15264083	15264692|15264692|15264692	TGTGATT	7mer-m1
0.01	dme-miR-11-3p	7mer-m1	TGTGATG	2L	159474	159480	+	FBtr0078122	2L_159474_159480_+	0.702971752	0.702971752	0.702971752	0	spen	FBtr0078122|FBtr0330652|FBtr0332336|FBtr0078121|FBtr0306341	159030|159030|159030|159030|159030	162822|175433|175433|162822|175433	2L	+	159451	159494	5'utr	spen	FlyBase	G495.1	TTTTATTGTTTTCCATTTAAATTTGTGATGCCTTTTGCCGAATA	12	159472	0.992887403	3	11	136	0.928571429	0.812913357	0.357142857	0.166666667	0.285714286	12	0	1	13	2L:159451-159494	7	spen	FBtr0306341|FBtr0078121|FBtr0332336|FBtr0330652|FBtr0078122	159030|159030|159030|159030|159030	175433|162822|175433|175433|162822	TGTGATG	7mer-m1
0.01	dme-miR-7-5p	7mer-A1	TCTTCCA	2L	159783	159789	+	FBtr0078122	2L_159783_159789_+	0.823349562	0.823349562	0.823349562	0	spen	FBtr0078122|FBtr0330652|FBtr0332336|FBtr0078121|FBtr0306341	159030|159030|159030|159030|159030	162822|175433|175433|162822|175433	2L	+	159733	159811	5'utr	spen	FlyBase	G496.1	TCCAAACCGAGTTCACAATAATTTAATTTACTGAGGCAGCGAAAAAGGATTCTTCCATGATCGGCCAAGGAAAGCAGCT	15	159790	0.953475658	6	15	71	1	1.278753601	0.105263158	0.266666667	0.421052632	15	0	0	19	2L:159733-159811	7	spen	FBtr0306341|FBtr0078121|FBtr0332336|FBtr0330652|FBtr0078122	159030|159030|159030|159030|159030	175433|162822|175433|175433|162822	TCTTCCA	7mer-A1
0.01	dme-miR-252-5p	8mer-A1	GTACTTAA	2L	16249279	16249286	-	FBtr0080857	2L_16249279_16249286_-	0.632019044	0.632019044	0.632019044	0	PRL-1	FBtr0080857|FBtr0332357|FBtr0080856	16248949|16248949|16248949	16251788|16251788|16257606	2L	-	16249213	16249392	5'utr	PRL-1	FlyBase	G10862.1	ATTTTTGTTAGCTTAAAAAATACGTGTGACACTTAACAGGGAACCCTTTTTTCAGTCAAAGAAAATTGATTGATTTTCTTTGTGATAGCAGAAAAAATCCATAATTGTACTTAATTGAAAAGAAAAAGAACTAATTTTACTTAAACGATACTTAAACTAAGTTTGTGTTTTGGTGTAAAA	327	16249287	0.864722465	30	318	2719	0.973105134	1.900913068	0.232273839	0.214067278	0.371638142	327	7	4	398	2L:16249213-16249392	8	PRL-1	FBtr0080857|FBtr0332357|FBtr0080856	16248949|16248949|16248949	16251788|16251788|16257606	GTACTTAA	8mer-A1
0.01	dme-miR-14-3p	7mer-m8	AAGACTG	2L	16249545	16249551	-	FBtr0080857	2L_16249545_16249551_-	0.671795561	0.671772555	0.671784058	1.62635E-05	PRL-1	FBtr0080857|FBtr0332357|FBtr0080856	16248949|16248949|16248949	16251788|16251788|16257606	2L	-	16249477	16249631	5'utr	PRL-1	FlyBase	G10863.1	AAGTGGTGTGGATACCATCAGAATAATACCGTCAACGGATCAGCTGAAATAGCGGCGACAGCAGCGGCATCAATTAGCCAAAGACTGTCGATCTATGGGAGAGAAAGAAGAATACTAAATTCAAAGCATCGCGGTGATCACAGATCATATCACAG	152	16249538	0.817981626	23	129	635	0.855555556	1.710399466	0.244444444	0.157894737	0.288888889	152	24	2	154	2L:16249477-16249631	7	PRL-1	FBtr0080857|FBtr0332357|FBtr0080856	16248949|16248949|16248949	16251788|16251788|16257606	AAGACTG	7mer-m8
0.01	dme-miR-317-3p	6mer3-8	TGTGTT	2L	16257406	16257411	-	FBtr0080856	2L_16257406_16257411_-	1	1	1	0	PRL-1	FBtr0080856	16248949	16257606	2L	-	16257396	16257450	5'utr	PRL-1	FlyBase	G10868.1	TAGATTCATCTTATACCATTGGTTCCGCCCCGTGCTGACTGTGTTTGTGTGTGTG	39	16257428	0.783483801	6	38	315	0.976744186	1.62324929	0.023255814	0.051282051	0.139534884	39	1	0	42	2L:16257396-16257450	6	PRL-1	FBtr0080856	16248949	16257606	TGTGTT	6mer3-8
0.01	dme-miR-9b-5p,dme-miR-9c-5p	8mer-A1	ACCAAAGA	2L	162624	162631	+	FBtr0078122	2L_162624_162631_+	0.643565344	0.643565344	0.643565344	0	spen	FBtr0078122|FBtr0330652|FBtr0332336|FBtr0078121|FBtr0306341	159030|159030|159030|159030|159030	162822|175433|175433|162822|175433	2L	+	162591	162648	5'utr	spen	FlyBase	G497.1	GTGTTAAAAATGTGCAAGTGAAGCGGAAATCTTACCAAAGAAAATAAAATAAAAATAT	127	162623	0.762583341	7	122	404	0.965986395	1.851258349	0.013605442	0.125984252	0.244897959	127	4	1	142	2L:162591-162648	8	spen	FBtr0306341|FBtr0078121|FBtr0332336|FBtr0330652|FBtr0078122	159030|159030|159030|159030|159030	175433|162822|175433|175433|162822	ACCAAAGA	8mer-A1
0.01	dme-miR-277-3p	6mer3-8	TGCATT	2L	16302849	16302854	-	FBtr0080851	2L_16302849_16302854_-	1	1	1	0	CG5869	FBtr0080851	16302772	16302954	2L	-	16302791	16302947	5'utr	CG5869	FlyBase	G10917.1	TGGCGTTCAGTGAACGGTCTCACTGCAGGAACAACAAAACAAAACTCAGAATAAACGACAGTATTTAAACGATTCCTTAAGGACAAGTGATATTGCATTCCTACAATTAACTGCCAAAAATTCGGTAGTGCAGCACACTTTACAGATCGCATCCCTA	42	16302854	0.975805404	14	41	255	0.962962963	1.716003344	0.444444444	0.238095238	0.407407407	42	2	0	52	2L:16302791-16302947	6	CG5869	FBtr0080851	16302772	16302954	TGCATT	6mer3-8
0.01	dme-miR-308-3p	7mer-m1	TGTGATT	2L	16352991	16352997	+	FBtr0080836	2L_16352991_16352997_+	0.620202887	0.620202887	0.620202887	0	CG4455	FBtr0080836	16352932	16353094	2L	+	16352965	16353074	5'utr	CG4455	FlyBase	G4778.1	TTTTGTCTTGCTTTCTTGTTGCTTTGTGTGATTCTCGAGTCTCTGTTCTGCGTCTGCGTCCCGTTCTCGTGCCAACGAACTGATTTCGCCCCGCGTTCGTGCTCAATCGT	39	16352992	0.810728661	15	35	442	0.904761905	1.579783597	0.238095238	0.076923077	0.142857143	39	4	0	38	2L:16352965-16353074	7	CG4455	FBtr0080836	16352932	16353094	TGTGATT	7mer-m1
0.01	dme-bantam-3p	6mer3-8	TGATCT	2L	16447352	16447357	+	FBtr0305984	2L_16447352_16447357_+	1	1	1	0	Idgf2	FBtr0305984	16447328	16449292	2L	+	16447332	16447491	start_codon	Idgf2	FlyBase	G4796.1	AGTCTCAGTTCGATTTCATTTGATCTGCTCTGCGGTTGTGCCTATAGAGATATATCCCTGGCACCATGAAGGCGTGGATCTGGTTTACGTTTGTCGCGTGCCTCTTTGCGGCAAGTACAGAAGCTGCCTCCAACTTAGTCTGCTACTATGACTCTTCGAG	139	16447351	0.812002067	24	135	1248	0.974025974	2.176091259	0.25974026	0.09352518	0.181818182	139	4	0	150	2L:16447332-16447491	6	Idgf2	FBtr0305984	16447328	16449292	TGATCT	6mer3-8
0.01	dme-miR-8-3p	6mer2-7	AGTATT	2L	16451137	16451142	+	FBtr0342945	2L_16451137_16451142_+	0.999999969	1	0.999999984	0	Idgf3	FBtr0342945|FBtr0080864|FBtr0080863	16451058|16451058|16451058	16451189|16451189|16451189	2L	+	16451063	16451155	5'utr	Idgf3	FlyBase	G4806.1	GTTTGGTTTCGCATCTCGCCGGCGACGGAACGCATTGCGAAGTATTGTAGTACGTCCCCCTCCCCAAAGTATATAGTATTTGTTTTGACATCG	53	16451143	0.655216859	20	50	375	0.956521739	1.51851394	0.202898551	0.20754717	0.391304348	53	2	1	66	2L:16451063-16451155	6	Idgf3	FBtr0342945|FBtr0080864|FBtr0080863	16451058|16451058|16451058	16451189|16451189|16451189	AGTATT	6mer2-7
0.01	dme-miR-980-3p	6mer3-8	GGCAGC	2L	16601950	16601955	+	FBtr0300004	2L_16601950_16601955_+	1	1	1	0	CG42389	FBtr0300004|FBtr0335497	16601911|16601825	16621931|16621931	2L	+	16601913	16601969	3'utr	CG42389	FlyBase	G4830.1	AGTCCGATATAAACTCTCAAACTGTACGGTTTGGTTTGGCAGCGCAGCTGAAAAGCG	17	16601949	0.97809631	4	16	104	0.947368421	0.954242509	0.473684211	0.117647059	0.210526316	17	0	1	18	2L:16601913-16601969	6	CG42389	FBtr0335497|FBtr0300004	16601825|16601911	16621931|16621931	GGCAGC	6mer3-8
0.01	dme-miR-317-3p	8mer-A1	TGTGTTCA	2L	16603939	16603946	+	FBtr0300004	2L_16603939_16603946_+	0.631135192	0.631135192	0.631135192	0	CG42389	FBtr0300004|FBtr0335497	16601911|16601825	16621931|16621931	2L	+	16603930	16603962	3'utr	CG42389	FlyBase	G4831.1	TACAGAAGCTGTGTTCATAAATAGATTTGCCCA	6	16603947	0.815249254	2	5	39	0.875	0.84509804	0	0.333333333	0.5	6	1	0	7	2L:16603930-16603962	8	CG42389	FBtr0335497|FBtr0300004	16601825|16601911	16621931|16621931	TGTGTTCA	8mer-A1
0.01	dme-miR-276a-3p	8mer-A1	AGTTCCTA	2L	16657150	16657157	+	FBtr0300005	2L_16657150_16657157_+	0.637906	0.637906	0.637906	0	CG42389	FBtr0300005	16657095	16657396	2L	+	16657126	16657219	5'utr	CG42389	FlyBase	G4840.1	TGTTCCTTGAACTTATACGGGTTTAGTTCCTAAATGTTACTAGTTAGTAGTTCCTAAAAAATCGATGCAATGCACCTAGACGAAAGTCAAAGGA	90	16657148	0.958348918	11	88	790	0.971428571	2.008600172	0.419047619	0.155555556	0.276190476	90	3	0	102	2L:16657126-16657219	8	CG42389	FBtr0300005	16657095	16657396	AGTTCCTA	8mer-A1
0.01	dme-miR-995-3p	6mer2-7	GGTGCT	2L	16727771	16727776	-	FBtr0080940	2L_16727771_16727776_-	1	1	1	0	VhaSFD	FBtr0080940|FBtr0080941|FBtr0335143|FBtr0080942	16727665|16727665|16727665|16727665	16727826|16727826|16727826|16727826	2L	-	16727689	16727797	5'utr	VhaSFD	FlyBase	G11030.1	AAGACCAGTCAGCTGAATTTCGGTGCTGTGTCGCAGTAGTGTGAAAAACACTCGGTTGTATTTGATAGATTTTCATAAATTCTGTGCTTGAATTTGTGTGTGCCGAGCG	14	16727778	0.986166594	10	14	117	1	1.176091259	0	0.071428571	0.133333333	14	0	0	15	2L:16727689-16727797	6	VhaSFD	FBtr0080941|FBtr0080940|FBtr0080942|FBtr0335143	16727665|16727665|16727665|16727665	16727826|16727826|16727826|16727826	GGTGCT	6mer2-7
0.01	dme-miR-277-3p	8mer-A1	TGCATTTA	2L	16732118	16732125	-	FBtr0335142	2L_16732118_16732125_-	0.625363359	0.625363359	0.625363359	0	Prosbeta4	FBtr0335142|FBtr0080936	16732032|16732032	16732133|16732133	2L	-	16732082	16732123	5'utr	Prosbeta4	FlyBase	G11038.1	CATTTAACTTGCTTGTCATCGCATTCGGCAACTCACAAACAA	10	16732100	0.760340929	5	9	66	0.9	0.954242509	0	0	0	10	1	0	9	2L:16732082-16732123	6	Prosbeta4	FBtr0335142|FBtr0080936	16732032|16732032	16732133|16732133	TGCATTTA	8mer-A1
0.01	dme-miR-305-5p	7mer-m8	AGTACAA	2L	16743452	16743458	+	FBtr0308802	2L_16743452_16743458_+	0.643265977	0.643265977	0.643265977	0	CG17912	FBtr0308802|FBtr0329945|FBtr0343767|FBtr0113041|FBtr0329944|FBtr0080893|FBtr0308803	16743403|16743403|16743403|16743403|16743403|16743403|16743403	16743529|16743529|16743529|16743529|16743529|16743529|16743529	2L	+	16743424	16743469	5'utr	CG17912	FlyBase	G4923.1	TTTTGTTTTCCACGACAGAGCAATTTTTAGTACAACAGATTGTTAT	44	16743450	0.665986716	6	44	292	1	1.681241237	0.083333333	0.068181818	0.145833333	44	0	0	48	2L:16743424-16743469	7	CG17912	FBtr0080893|FBtr0308803|FBtr0113041|FBtr0329944|FBtr0329945|FBtr0343767|FBtr0308802	16743403|16743403|16743403|16743403|16743403|16743403|16743403	16743529|16743529|16743529|16743529|16743529|16743529|16743529	AGTACAA	7mer-m8
0.01	dme-bantam-3p	8mer-A1	TGATCTCA	2L	16881084	16881091	+	FBtr0080947	2L_16881084_16881091_+	0.631135722	0.631135722	0.631135722	0	CG31743	FBtr0080947	16879515	16881513	2L	+	16881068	16881103	5'utr	CG31743	FlyBase	G4969.1	AAGAGGGCAATTGCTTTGATCTCACGGGCCCAGCAC	21	16881083	0.962910034	3	21	126	1	1.380211242	0.166666667	0.142857143	0.25	21	0	0	24	2L:16881068-16881103	8	CG31743	FBtr0080947	16879515	16881513	TGATCTCA	8mer-A1
0.01	dme-miR-11-3p,dme-miR-308-3p	8mer-A1	CTGTGATA	2L	16888626	16888633	+	FBtr0304930	2L_16888626_16888633_+	0.631420864	0.631420864	0.631420864	0	tweek	FBtr0304930|FBtr0304930|FBtr0304927|FBtr0304927|FBtr0304928|FBtr0304928|FBtr0340172|FBtr0340172|FBtr0304929|FBtr0304929|FBtr0340173|FBtr0340173	16888488|16888488|16888488|16888488|16888488|16888488|16888488|16888488|16888488|16888488|16888488|16888488	16889002|16889002|16889002|16889002|16889002|16889002|16889002|16889002|16889002|16889002|16889002|16889002	2L	+	16888601	16888665	5'utr	tweek	FlyBase	G4980.1	CGCGACCGGGTAGTTGCAACTCTTGCTGTGATAAAAGGCAGTGAGCTGCCTCGATGAGAAGGCGA	104	16888624	0.892578029	8	101	773	0.966942149	1.767155866	0.330578512	0.125	0.247933884	104	3	1	117	2L:16888601-16888665	8	tweek	FBtr0304930|FBtr0304930|FBtr0304927|FBtr0304927|FBtr0304928|FBtr0304928|FBtr0340172|FBtr0340172|FBtr0304929|FBtr0304929|FBtr0340173|FBtr0340173	16888488|16888488|16888488|16888488|16888488|16888488|16888488|16888488|16888488|16888488|16888488|16888488	16889002|16889002|16889002|16889002|16889002|16889002|16889002|16889002|16889002|16889002|16889002|16889002	CTGTGATA	8mer-A1
0.01	dme-miR-980-3p	8mer-A1	GGCAGCTA	2L	1690355	1690362	+	FBtr0077878	2L_1690355_1690362_+	0.668733828	0.668733828	0.668733828	0	chinmo	FBtr0077878|FBtr0303933|FBtr0303935|FBtr0077877|FBtr0307047|FBtr0303934	1667845|1651256|1651256|1651256|1651256|1667845	1690637|1690637|1690637|1690637|1690637|1690637	2L	+	1690296	1690369	5'utr	chinmo	FlyBase	G1028.1	ATTGCAAAATTCCCTTTGGCTAAGGATTTGCAGCGGCCGTATTGCTTTTATGCTCTGCTGGCAGCTACAAAATT	7	1690353	0.973531677	5	7	49	1	0.903089987	0.25	0.142857143	0.25	7	0	0	8	2L:1690296-1690369	8	chinmo	FBtr0303933|FBtr0077878|FBtr0077877|FBtr0303935|FBtr0303934|FBtr0307047	1651256|1667845|1651256|1651256|1667845|1651256	1690637|1690637|1690637|1690637|1690637|1690637	GGCAGCTA	8mer-A1
0.01	dme-miR-988-3p	8mer-A1	ACAAGGGA	2L	1705087	1705094	+	FBtr0077881	2L_1705087_1705094_+	0.612213433	0.612213433	0.612213433	0	cpb	FBtr0077881	1704900	1705111	2L	+	1705070	1705118	lincRNA_exon-lincRNA_intron	cpb	FlyBase	G1073.1	AGTGTAAAACTATCGAAACAAGGGAAAGCAGAAAGTACCAAAATGGTGA	16	1705080	0.878444474	4	13	26	0.842105263	0.903089987	0.263157895	0.125	0.263157895	16	2	1	16	2L:1705070-1705118	8	cpb	FBtr0077881	1704900	1705111	ACAAGGGA	8mer-A1
0.01	dme-miR-980-3p	8mer-A1	GGCAGCTA	2L	1728382	1728389	-	FBtr0077907	2L_1728382_1728389_-	0.668733828	0.668733828	0.668733828	0	Eno	FBtr0077907|FBtr0077908	1727832|1727832	1728463|1728463	2L	-	1728341	1728446	5'utr-coding	Eno	FlyBase	G6875.1	TAAGCATAATCGTACGATTTGTTAAAATCCGCTTTGCATTTATTTGTTCTAATTTATGGCAGCTAAAAAGCGTGACTAACCACAAGTATGTGACTTTGAATGACCC	78	1728390	0.976169997	7	75	480	0.958762887	1.491361694	0.134020619	0.205128205	0.360824742	78	2	2	93	2L:1728341-1728446	8	Eno	FBtr0077908|FBtr0077907	1727832|1727832	1728463|1728463	GGCAGCTA	8mer-A1
0.01	dme-miR-11-3p	7mer-m1	TGTGATG	2L	17472938	17472944	-	FBtr0305688	2L_17472938_17472944_-	0.702971752	0.702971752	0.702971752	0	BicD	FBtr0305688|FBtr0330226|FBtr0081002|FBtr0330225	17472323|17472323|17472323|17472323	17473215|17473215|17473215|17473215	2L	-	17472935	17472959	5'utr	BicD	FlyBase	G11206.1	GGAAAGGGGAAATTGTGTGATGTCA	5	17472946	0.95154927	2	5	25	1	0.698970004	0.6	0	0	5	0	0	5	2L:17472935-17472959	7	BicD	FBtr0330225|FBtr0081002|FBtr0330226|FBtr0305688	17472323|17472323|17472323|17472323	17473215|17473215|17473215|17473215	TGTGATG	7mer-m1
0.01	dme-miR-11-3p,dme-miR-308-3p	7mer-A1	TGTGATA	2L	18695264	18695270	-	FBtr0343117	2L_18695264_18695270_-	0.782911824	0.782911824	0.782911824	0	CG10383	FBtr0343117|FBtr0343117|FBtr0089628|FBtr0089628	18695123|18695123|18695123|18695123	18695602|18695602|18695426|18695426	2L	-	18695254	18695287	5'utr	CG10383	FlyBase	G11428.1	TTGCATGGGCCAGTGTGTGTGATACAATCGTCTA	21	18695272	0.727323679	5	21	131	1	1.342422681	0.272727273	0.047619048	0.090909091	21	0	0	22	2L:18695254-18695287	7	CG10383	FBtr0343117|FBtr0343117|FBtr0089628|FBtr0089628	18695123|18695123|18695123|18695123	18695602|18695602|18695426|18695426	TGTGATA	7mer-A1
0.01	dme-miR-275-3p,dme-miR-306-5p	6mer3-8	GTACCT	2L	18810521	18810526	-	FBtr0345442	2L_18810521_18810526_-	1	1	1	0	CG10570	FBtr0345442|FBtr0081122|FBtr0343834	18810481|18810481|18810481	18810986|18810986|18811252	2L	-	18810511	18810541	3'utr	CG10570	FlyBase	G11468.1	AATCGGCAGAAAATTGTACCTATTCAAAAAG	7	18810527	0.711556309	2	7	39	1	0.84509804	0	0	0	7	0	0	7	2L:18810511-18810541	6	CG10570	FBtr0343834|FBtr0345442|FBtr0081122	18810481|18810481|18810481	18811252|18810986|18810986	GTACCT	6mer3-8
0.01	dme-miR-305-5p	8mer-A1	AGTACAAA	2L	18857347	18857354	-	FBtr0308069	2L_18857347_18857354_-	0.605652665	0.605652665	0.605652665	0	CG10602	FBtr0308069	18857337	18859248	2L	-	18857295	18857365	start_codon	CG10602	FlyBase	G11510.1	CCGATTTACCAAGTACAAAAACGCAACATGGGTCGCTTAGGAGTCGTGGATCCCAGTTCTTACTCGCAGCC	13	18857360	0.977689581	8	9	54	0.736842105	0.84509804	0.421052632	0.307692308	0.526315789	13	4	1	14	2L:18857295-18857365	8	CG10602	FBtr0308069|FBtr0089314|FBtr0089315	18857337|18857337|18857337	18859248|18857679|18857679	AGTACAAA	8mer-A1
0.01	dme-miR-317-3p	6mer3-8	TGTGTT	2L	18987071	18987076	-	FBtr0340322	2L_18987071_18987076_-	1	1	1	0	Swip-1	FBtr0340322|FBtr0081185	18986909|18986909	18987280|18987280	2L	-	18987024	18987093	5'utr	Swip-1	FlyBase	G11563.1	CGTGCAACGAGTCCGTGTGTGTTTTCCTGGCGCATCGCCGCATTTGTGTGTGTATCCGGACATCTCTTTT	12	18987075	0.937709508	8	10	100	0.857142857	1.079181246	0.571428571	0.166666667	0.285714286	12	2	0	12	2L:18987024-18987093	6	Swip-1	FBtr0081185|FBtr0340322	18986909|18986909	18987280|18987280	TGTGTT	6mer3-8
0.01	dme-miR-263a-5p	7mer-m1	TGCCATT	2L	19009219	19009225	-	FBtr0340319	2L_19009219_19009225_-	0.765586663	0.765586663	0.765586663	0	RpL30	FBtr0340319|FBtr0302491|FBtr0081181	19009114|19009114|19009114	19009237|19009306|19009237	2L	-	19009205	19009232	5'utr	RpL30	FlyBase	G11571.1	TTTCTTTTGCCATTGTCAGCCGACGAAG	16	19009220	0.846571099	3	16	80	1	1.278753601	0	0.125	0.263157895	16	0	0	19	2L:19009205-19009232	7	RpL30	FBtr0340319|FBtr0302491|FBtr0081181	19009114|19009114|19009114	19009237|19009306|19009237	TGCCATT	7mer-m1
0.01	dme-miR-970-3p	6mer3-8	TCTTAT	2L	19069654	19069659	-	FBtr0081174	2L_19069654_19069659_-	1	1	1	0	CG10702	FBtr0081174|FBtr0081176	19068576|19068576	19069851|19069851	2L	-	19069590	19069665	5'utr	CG10702	FlyBase	G11606.1	TAGAATTCTTATATTTAACAGTCTGGCTGTTTGGCACCAACTAATTGAGGTGTCTAATTGTATAGCTAAAATATAT	304	19069642	0.725038731	12	297	2075	0.984251969	2.096910013	0.010498688	0.220394737	0.377952756	304	4	2	375	2L:19069590-19069665	6	CG10702	FBtr0081174|FBtr0081176	19068576|19068576	19069851|19069851	TCTTAT	6mer3-8
0.01	dme-miR-184-3p	6mer3-8	TCCGTC	2L	1909710	1909715	+	FBtr0333007	2L_1909710_1909715_+	1	1	1	0	CG7337	FBtr0333007|FBtr0077811|FBtr0113012	1884620|1884620|1884620	1910071|1910071|1910071	2L	+	1909687	1909725	3'utr	CG7337	FlyBase	G1094.1	AAGAGCCAATTGCCACCTATGCTTCCGTCGTTAAACTAA	28	1909709	0.7574333	3	28	209	1	1.505149978	0	0.142857143	0.25	28	0	0	32	2L:1909687-1909725	6	CG7337	FBtr0333007|FBtr0113012|FBtr0077811	1884620|1884620|1884620	1910071|1910071|1910071	TCCGTC	6mer3-8
0.01	dme-miR-8-3p	7mer-A1	AGTATTA	2L	19158689	19158695	+	FBtr0081159	2L_19158689_19158695_+	0.823349562	0.823349562	0.823349562	0	brat	FBtr0081159	19158538	19168145	2L	+	19158629	19158726	5'utr	brat	FlyBase	G5251.1	ACTACTGCTGCTGCTAGTGTGTGTGCGTGCGTGTGAACTGTGCGAAAAGAAGCAATATAAAGTATTAATACTAGTGGAATATTAAGTAAATCTAAGTG	16	19158686	0.989457415	5	13	127	0.8125	1.113943352	0.375	0	0	16	3	0	13	2L:19158629-19158726	7	brat	FBtr0081159	19158538	19168145	AGTATTA	7mer-A1
0.01	dme-miR-14-3p	6mer2-7	AGACTG	2L	19166213	19166218	+	FBtr0081158	2L_19166213_19166218_+	1	1	1	0	brat	FBtr0081158|FBtr0344846|FBtr0081160|FBtr0336627|FBtr0081159	19133814|19165865|19158538|19133814|19158538	19168145|19168145|19168145|19168145|19168145	2L	+	19166184	19166234	3'utr	brat	FlyBase	G5253.1	CGGCAACCATCCCACGCAATTTATCATATAGACTGCGTAGCAAGCAAGAGC	19	19166212	0.948101627	5	19	127	1	1.361727836	0.434782609	0.210526316	0.347826087	19	0	0	23	2L:19166184-19166234	6	brat	FBtr0081159|FBtr0336627|FBtr0081160|FBtr0344846|FBtr0081158	19158538|19133814|19158538|19165865|19133814	19168145|19168145|19168145|19168145|19168145	AGACTG	6mer2-7
0.01	dme-bantam-3p	6mer2-7	GATCTC	2L	19423456	19423461	-	FBtr0081211	2L_19423456_19423461_-	1	1	1	0	Pax	FBtr0081211|FBtr0100449	19419952|19419952	19423552|19423552	2L	-	19423438	19423486	5'utr	Pax	FlyBase	G11678.1	TTGCGGTCTCCCAACGGCGTCCTACGATCTCTGGGATTAATATATAGAA	10	19423455	0.916704385	3	10	60	1	1.041392685	0.181818182	0.1	0.181818182	10	0	0	11	2L:19423438-19423486	6	Pax	FBtr0100449|FBtr0081211	19419952|19419952	19423552|19423552	GATCTC	6mer2-7
0.01	dme-miR-980-3p	6mer3-8	GGCAGC	2L	19542541	19542546	+	FBtr0081253	2L_19542541_19542546_+	1	1	1	0	ref(2)P	FBtr0081253|FBtr0100289	19542466|19542466	19542816|19542816	2L	+	19542510	19542577	5'utr	ref(2)P	FlyBase	G5406.1	TTGGGGATAGATTAACTAGTGCAGCCCAGCAGGCAGCACCGTGATTTGCAACAATTTGAGCCTCACTC	19	19542555	0.944510335	6	19	78	1	1.322219295	0.19047619	0.105263158	0.19047619	19	0	0	21	2L:19542510-19542577	6	ref(2)P	FBtr0081253|FBtr0100289	19542466|19542466	19542816|19542816	GGCAGC	6mer3-8
0.01	dme-miR-9b-5p,dme-miR-9c-5p	7mer-A1	CCAAAGA	2L	19569151	19569157	-	FBtr0081267	2L_19569151_19569157_-	0.823349562	0.823349562	0.823349562	0	spi	FBtr0081267|FBtr0100597|FBtr0081270|FBtr0081268|FBtr0081269	19568996|19568996|19568996|19568996|19568996	19577315|19575587|19572610|19577315|19572610	2L	-	19569121	19569221	5'utr	spi	FlyBase	G11763.3	CACATCACCCCTAACTCAACGTTTACGTTCCACCAGCAGCATACCTATGTAGAGAAACCCGATTCCAAAGAGATTTGACGACGCCCTAGCAGCGGACAACG	2459	19569159	0.892524843	17	2408	8334	0.98990239	2.76952502	0.264220801	0.162667751	0.306967351	2459	26	4	2941	2L:19569121-19569221	7	spi	FBtr0081269|FBtr0081268|FBtr0100597	19568996|19568996|19568996	19572610|19577315|19575587	CCAAAGA	7mer-A1
0.01	dme-miR-8-3p	7mer-m8	CAGTATT	2L	19571600	19571606	-	FBtr0100597	2L_19571600_19571606_-	0.661615423	0.661615423	0.661615423	0	spi	FBtr0100597|FBtr0081268|FBtr0081269	19568996|19568996|19568996	19575587|19577315|19572610	2L	-	19571573	19571632	5'utr	spi	FlyBase	G11770.1	AAGAGCAGAAGAAGAAGCAGCCACAACAGTATTTTTTATTAGCGGGTGTTTTTGTTGTCA	78	19571598	0.98669462	12	65	618	0.804597701	1	0.08045977	0.115384615	0.206896552	78	11	6	70	2L:19571573-19571632	7	spi	FBtr0081269|FBtr0081268|FBtr0100597	19568996|19568996|19568996	19572610|19577315|19575587	CAGTATT	7mer-m8
0.01	dme-miR-8-3p	6mer2-7	AGTATT	2L	1987744	1987749	-	FBtr0077867	2L_1987744_1987749_-	1	1	1	0	Got2	FBtr0077867	1987651	1987758	2L	-	1987715	1987747	5'utr	Got2	FlyBase	G6909.1	TATTCTCTTGAGGCCGGCGGCGATTGGCAACGT	24	1987739	0.830607828	3	23	102	0.964285714	1.431363764	0	0.125	0.25	24	1	0	27	2L:1987715-1987747	4	Got2	FBtr0077867	1987651	1987758	AGTATT	6mer2-7
0.01	dme-miR-11-3p	8mer-m1	CTGTGATG	2L	19958942	19958949	+	FBtr0332243	2L_19958942_19958949_+	0.542327984	0.542328005	0.542327995	0	CoIV	FBtr0332243	19958830	19959279	2L	+	19958930	19958964	5'utr	CoIV	FlyBase	G5480.1	ATTACACAACATCTGTGATGGCTGTGAAAAATGGG	7	19958948	0.771498053	2	7	40	1	0.954242509	0.111111111	0.285714286	0.444444444	7	0	0	9	2L:19958930-19958964	8	CoIV	FBtr0332243	19958830	19959279	CTGTGATG	8mer-m1
0.01	dme-bantam-3p	7mer-m8	TGATCTC	2L	20066723	20066729	+	FBtr0331184	2L_20066723_20066729_+	0.661614555	0.661614573	0.661614564	0	bwa	FBtr0331184|FBtr0081331	20066389|20066389	20066760|20066760	2L	+	20066696	20066748	5'utr	bwa	FlyBase	G5501.1	GAGCGGAACCGCCTCCCCAATCAGCTGTGATCTCTGCGGTCGGGCCTCCATCG	33	20066730	0.933773792	6	32	213	0.972222222	1.544068044	0.333333333	0.090909091	0.166666667	33	1	0	35	2L:20066696-20066748	7	bwa	FBtr0081331|FBtr0331184	20066389|20066389	20066760|20066760	TGATCTC	7mer-m8
0.01	dme-miR-308-3p	7mer-m1	TGTGATT	2L	20734130	20734136	-	FBtr0335149	2L_20734130_20734136_-	0.620202887	0.620202887	0.620202887	0	CG9318	FBtr0335149|FBtr0081393	20734062|20734062	20734309|20734309	2L	-	20734118	20734153	5'utr	CG9318	FlyBase	G12018.1	CGCGGACACGGCCACGTTGTGATTACAACCCGTACA	8	20734132	0.95184934	4	8	36	1	1	0.2	0.25	0.4	8	0	0	10	2L:20734118-20734153	7	CG9318	FBtr0081393|FBtr0335149	20734062|20734062	20734309|20734309	TGTGATT	7mer-m1
0.01	dme-miR-2b-2-5p	6mer2-7	TGAAGA	2L	20797759	20797764	+	FBtr0081415	2L_20797759_20797764_+	1	1	1	0	CG9328	FBtr0081415	20797713	20813205	2L	+	20797728	20797773	5'utr	CG9328	FlyBase	G5712.1	AGCAGCGTGCGCGTACGGTGCTTTCCTCGCATGAAGAGTAAAAACA	6	20797750	0.945800144	2	6	27	1	0.954242509	0	0.333333333	0.555555556	6	0	0	9	2L:20797728-20797773	6	CG9328	FBtr0081415	20797713	20813205	TGAAGA	6mer2-7
0.01	dme-miR-996-3p,dme-miR-279-3p	8mer-A1	TCTAGTCA	2L	20903290	20903297	-	FBtr0330255	2L_20903290_20903297_-	0.631136783	0.631136783	0.631136783	0	sky	FBtr0330255|FBtr0081441|FBtr0081442|FBtr0081446|FBtr0330256|FBtr0081440|FBtr0081443|FBtr0330257|FBtr0081447	20903165|20903165|20903165|20903165|20903165|20903165|20903165|20903165|20903165	20918931|20918931|20917461|20918931|20917461|20918931|20917461|20918931|20918931	2L	-	20903272	20903334	5'utr	sky	FlyBase	G12063.1	CACCGCGGACAGCAAAGCACTGCAAGGTAAAAAGCCATCTAGTCAAACAGAGACAACGAAGGA	28	20903297	0.844664113	3	27	63	0.971428571	1.230448921	0.171428571	0.214285714	0.371428571	28	0	1	34	2L:20903272-20903334	8	sky	FBtr0081446|FBtr0081442|FBtr0081441|FBtr0330255|FBtr0330257|FBtr0081447|FBtr0081443|FBtr0081440|FBtr0330256	20903165|20903165|20903165|20903165|20903165|20903165|20903165|20903165|20903165	20918931|20917461|20918931|20918931|20918931|20918931|20917461|20918931|20917461	TCTAGTCA	8mer-A1
0.01	dme-miR-308-3p	7mer-m1	TGTGATT	2L	21102388	21102394	-	FBtr0114615	2L_21102388_21102394_-	0.620202887	0.620202887	0.620202887	0	CG12050	FBtr0114615	21102260	21102429	2L	-	21102372	21102413	5'utr	CG12050	FlyBase	G12103.1	TGAGCTACACGTGCATTGATGTGATTGAATTTTGATGGTAGA	16	21102397	0.788371984	4	16	131	1	1.255272505	0.5	0.125	0.222222222	16	0	0	18	2L:21102372-21102413	7	CG12050	FBtr0114615	21102260	21102429	TGTGATT	7mer-m1
0.01	dme-miR-14-3p	7mer-A1	AGACTGA	2L	21238520	21238526	+	FBtr0081478	2L_21238520_21238526_+	0.823349562	0.823349562	0.823349562	0	Hr39	FBtr0081478|FBtr0081479|FBtr0081480|FBtr0081481	21237248|21237248|21237248|21237248	21253669|21253669|21253669|21253669	2L	+	21238481	21238547	3'utr	Hr39	FlyBase	G5822.1	CTTATCAACACAGCAACGGAAATACATTAAAATCTTGATAGACTGAGAAAGGGACAATTGGAATACT	166	21238519	0.957022048	6	158	748	0.962365591	1.951823035	0.188172043	0.108433735	0.204301075	166	6	1	179	2L:21238481-21238547	7	Hr39	FBtr0081481|FBtr0081480|FBtr0081479|FBtr0081478	21237248|21237248|21237248|21237248	21253669|21253669|21253669|21253669	AGACTGA	7mer-A1
0.01	dme-miR-308-3p	7mer-m1	TGTGATT	2L	21309977	21309983	-	FBtr0301459	2L_21309977_21309983_-	0.620202887	0.620202887	0.620202887	0	Mio	FBtr0301459|FBtr0081525|FBtr0081524|FBtr0301462|FBtr0301457|FBtr0301460|FBtr0301464	21308786|21308786|21308786|21308786|21308786|21308786|21308786	21310050|21310050|21310050|21310050|21310050|21310050|21310050	2L	-	21309969	21310006	5'utr	Mio	FlyBase	G12217.1	CAATAGGTTAATGTGTGCTATATTGTGATTAAACTACG	34	21309984	0.668228551	4	32	291	0.98	1.389166084	0.62	0.352941176	0.56	34	0	1	49	2L:21309969-21310006	7	Mio	FBtr0081525|FBtr0301459|FBtr0301464|FBtr0301460|FBtr0301457|FBtr0081524	21308786|21308786|21308786|21308786|21308786|21308786	21310050|21310050|21310050|21310050|21310050|21310050	TGTGATT	7mer-m1
0.01	dme-miR-277-3p	7mer-A1	GCATTTA	2L	21310928	21310934	+	FBtr0081512	2L_21310928_21310934_+	0.823349562	0.823349562	0.823349562	0	crc	FBtr0081512|FBtr0332001|FBtr0332002	21310864|21310864|21310864	21311874|21311874|21311874	2L	+	21310887	21310979	5'utr	crc	FlyBase	G5874.1	AACGCAAAAAGGTTCAATTGTTATTTTCTCTCACGATTTCGGCATTTATATTAACCTAAAGATGGCTCTATAGTTTGCGCGCAAGCAAAAACA	30	21310932	0.989578152	11	25	246	0.871794872	1.531478917	0.153846154	0.233333333	0.41025641	30	5	0	34	2L:21310887-21310979	7	crc	FBtr0332002|FBtr0332001|FBtr0081512	21310864|21310864|21310864	21311874|21311874|21311874	GCATTTA	7mer-A1
0.01	dme-miR-190-5p	8mer-m1	ACATATCT	2L	21311842	21311849	+	FBtr0081512	2L_21311842_21311849_+	0.577626913	0.577626913	0.577626913	0	crc	FBtr0081512|FBtr0332001|FBtr0332002	21310864|21310864|21310864	21311874|21311874|21311874	2L	+	21311789	21312044	start_codon	crc	FlyBase	G5879.1	GCGAAAACAACCATTCTCATTCTTCGGACCGGATTTCATACTCTCAAAACAAAACATATCTTTGACCCCTGATTTGAACTCTGGATATGGACGCGACATTTCACCAAACCATGGAGAGCTTGCAGTTGCCCAAGGAGCTGTACTGGGACCTCAAGATGGAGCCACAATCCCCAACATCGGTTTTGGGCTCCGATCTGTTTCCGCTCACTGACTCAAACGATACGGAGTGGCTGTATGACGATAACTTTGCAAATGG	108	21311826	0.923514415	31	100	650	0.936	2.068185862	0.256	0.12037037	0.24	108	8	0	117	2L:21311789-21312044	8	crc	FBtr0332002|FBtr0332001|FBtr0081512	21310864|21310864|21310864	21311874|21311874|21311874	ACATATCT	8mer-m1
0.01	dme-miR-11-3p,dme-miR-308-3p	7mer-A1	TGTGATA	2L	21314941	21314947	+	FBtr0081513	2L_21314941_21314947_+	0.782911824	0.782911824	0.782911824	0	crc	FBtr0081513|FBtr0081513	21314358|21314358	21315507|21315507	2L	+	21314915	21314961	5'utr	crc	FlyBase	G5884.2	TACCGTTACATGTGGAACCGTGAAATTGTGATAAACTCGCAAAAGTT	69	21314940	0.755929152	3	66	397	0.962025316	1.278753601	0.075949367	0.115942029	0.227848101	69	0	3	76	2L:21314915-21314961	7	crc	FBtr0081513|FBtr0081513	21314358|21314358	21315507|21315507	TGTGATA	7mer-A1
0.01	dme-miR-308-3p	8mer-m1	CTGTGATT	2L	21315262	21315269	+	FBtr0081513	2L_21315262_21315269_+	0.469298127	0.469298127	0.469298127	0	crc	FBtr0081513	21314358	21315507	2L	+	21315240	21315283	5'utr	crc	FlyBase	G5886.1	ATTTGTACTTTCTAATTTGATTCTGTGATTTCTTACTTTCATTT	120	21315260	0.641732842	12	117	1442	0.97515528	1.894869657	0	0.291666667	0.472049689	120	3	1	157	2L:21315240-21315283	8	crc	FBtr0081513	21314358	21315507	CTGTGATT	8mer-m1
0.01	dme-miR-277-3p	6mer2-7	GCATTT	2L	21677468	21677473	-	FBtr0304885	2L_21677468_21677473_-	1	1	1	0	CG2225	FBtr0304885	21673049	21677530	2L	-	21677471	21677500	5'utr-coding	CG2225	FlyBase	G12260.1	AAGTAGGTTCTCTGGTCTCTGGCATGGGCA	9	21677488	0.661459087	3	8	63	0.916666667	1.041392685	0	0.222222222	0.416666667	9	1	0	11	2L:21677471-21677500	2	CG2225	FBtr0304885	21673049	21677530	GCATTT	6mer2-7
0.01	dme-miR-14-3p	7mer-m8	AAGACTG	2L	21758125	21758131	+	FBtr0085904	2L_21758125_21758131_+	0.671795582	0.671795582	0.671795582	0	CG1416	FBtr0085904|FBtr0085903	21758008|21758008	21758211|21758211	2L	+	21758086	21758137	5'utr	CG1416	FlyBase	G5980.1	ACTCGCTGGCCATAGTAATTGTCCGAATTAGTTTAAGCTAAGACTGCCGGAT	8	21758117	0.977280423	7	8	57	1	1.041392685	0	0.25	0.454545455	8	0	0	11	2L:21758086-21758137	7	CG1416	FBtr0085903	21758008	21758211	AAGACTG	7mer-m8
0.01	dme-miR-996-3p,dme-miR-279-3p	8mer-A1	TCTAGTCA	2L	21829213	21829220	+	FBtr0085906	2L_21829213_21829220_+	0.631136782	0.631136783	0.631136782	0	tsh	FBtr0085906	21828591	21829805	2L	+	21829194	21829281	5'utr	tsh	FlyBase	G5991.1	TTTCCAGGCCGCCATCATATCTAGTCAAAGAAGCAGAGGTTTGATACTCTCGAACGCAAATGCTCGATCAAGACTGAAACATACGAGA	63	21829213	0.767107035	9	52	256	0.828571429	0.918329954	0.185714286	0.095238095	0.185714286	63	6	6	58	2L:21829194-21829281	8	tsh	FBtr0085906	21828591	21829805	TCTAGTCA	8mer-A1
0.01	dme-miR-14-3p	8mer-A1	AAGACTGA	2L	21829263	21829270	+	FBtr0085906	2L_21829263_21829270_+	0.643565219	0.643565219	0.643565219	0	tsh	FBtr0085906	21828591	21829805	2L	+	21829194	21829281	5'utr	tsh	FlyBase	G5991.1	TTTCCAGGCCGCCATCATATCTAGTCAAAGAAGCAGAGGTTTGATACTCTCGAACGCAAATGCTCGATCAAGACTGAAACATACGAGA	63	21829261	0.767107035	9	52	256	0.828571429	0.918329954	0.185714286	0.095238095	0.185714286	63	6	6	58	2L:21829194-21829281	8	tsh	FBtr0085906	21828591	21829805	AAGACTGA	8mer-A1
0.01	dme-miR-33-5p	8mer-A1	CAATGCAA	2L	21829491	21829498	+	FBtr0085906	2L_21829491_21829498_+	0.634551982	0.634551982	0.634551982	0	tsh	FBtr0085906	21828591	21829805	2L	+	21829440	21829516	5'utr	tsh	FlyBase	G5992.1	TAATGTAAAGCCAGTTACTTAAATCAACAAACCTTAACGAAGTATACGATTCAATGCAATTAATAAATTAAATTTAA	18	21829489	0.71191067	8	15	122	0.916666667	1.342422681	0	0.333333333	0.5	18	2	0	22	2L:21829440-21829516	8	tsh	FBtr0085906	21828591	21829805	CAATGCAA	8mer-A1
0.01	dme-bantam-3p	6mer2-7	GATCTC	2L	22131429	22131434	+	FBtr0333742	2L_22131429_22131434_+	1	1	1	0	CG42748	FBtr0333742	22131219	22140823	2L	+	22131405	22131447	5'utr	CG42748	FlyBase	G6028.1	ACGTCTCACAAGACAAGCAATTACGATCTCGAACTTCAAAAAG	19	22131426	0.953300943	3	19	88	1	1.322219295	0.047619048	0.052631579	0.142857143	19	0	0	21	2L:22131405-22131447	6	CG42748	FBtr0333742	22131219	22140823	GATCTC	6mer2-7
0.01	dme-miR-184-3p	6mer3-8	TCCGTC	2L	22131505	22131510	+	FBtr0333742	2L_22131505_22131510_+	1	1	1	0	CG42748	FBtr0333742	22131219	22140823	2L	+	22131483	22131525	intron-3'utr	CG42748	FlyBase	G6029.1	TTGATCACCCCTGATCGCAGATTCCGTCTATGCGGATTGTGTT	21	22131504	0.851854119	5	20	142	0.958333333	1.361727836	0.291666667	0.095238095	0.208333333	21	1	0	23	2L:22131483-22131525	6	CG42748	FBtr0333742	22131219	22140823	TCCGTC	6mer3-8
0.01	dme-miR-980-3p	8mer-A1	GGCAGCTA	2L	22135067	22135074	+	FBtr0303277	2L_22135067_22135074_+	0.668733828	0.668733828	0.668733828	0	CG42748	FBtr0303277|FBtr0303271|FBtr0333743|FBtr0333745	22134331|22134331|22134331|22134331	22140823|22140823|22140823|22140823	2L	+	22135021	22135090	5'utr	CG42748	FlyBase	G6034.1	CTGCGAAGTACATAGTACAATTTTGACTAAAACGATTCCTTTCTATGGCAGCTACGTATAACATAAAGTC	57	22135066	0.983901485	6	57	447	1	1.84509804	0.057142857	0.210526316	0.357142857	57	0	0	70	2L:22135021-22135090	8	CG42748	FBtr0333745|FBtr0303271|FBtr0333743|FBtr0303277	22134331|22134331|22134331|22134331	22140823|22140823|22140823|22140823	GGCAGCTA	8mer-A1
0.01	dme-miR-11-3p,dme-miR-308-3p	7mer-A1	TGTGATA	2L	2220863	2220869	+	FBtr0077836	2L_2220863_2220869_+	0.782911824	0.782911824	0.782911824	0	papi	FBtr0077836|FBtr0077836	2220746|2220746	2223328|2223328	2L	+	2220849	2220879	5'utr	papi	FlyBase	G1200.1	GGTTAATAACATTATGTGATAACGCCTGAAC	12	2220861	0.69540583	3	12	67	1	1.146128036	0.214285714	0.166666667	0.285714286	12	0	0	14	2L:2220849-2220879	7	papi	FBtr0077836|FBtr0077836	2220746|2220746	2223328|2223328	TGTGATA	7mer-A1
0.01	dme-miR-263a-5p	6mer2-7	TGCCAT	2L	22354703	22354708	+	FBtr0306236	2L_22354703_22354708_+	1	1	1	0	CG17018	FBtr0306236	22354353	22354916	2L	+	22354632	22354745	5'utr	CG17018	FlyBase	G6086.1	TTTTCTGTCGACGTGAGAAACGAACCTGAGAGTCATATCGGCCATAACCCTACTTTCGTATTTCCGTGCTTTGCCATCAACTATATCTTAGGTCTGCTCCATTTCGCGGTGATC	26	22354693	0.988075038	12	24	213	0.944444444	1.531478917	0.027777778	0.269230769	0.472222222	26	2	0	34	2L:22354632-22354745	6	CG17018	FBtr0306236	22354353	22354916	TGCCAT	6mer2-7
0.01	dme-miR-965-3p	7mer-m8	TACGCTT	2L	22538463	22538469	+	FBtr0332629	2L_22538463_22538469_+	0.620203206	0.620203206	0.620203206	0	CG17490	FBtr0332629|FBtr0111259	22538228|22538228	22540042|22540042	2L	+	22538449	22538552	5'utr	CG17490	FlyBase	G6132.2	TTATTTGCTAAACATACGCTTTAAGATGCCAGAGGACAGCTGCAGGATAAAAATGACTGCTGTGCGAATTCCTGTGCCTAAAAGTGGAGGAGGCTATATTAGGA	27	22538463	0.983354406	11	23	145	0.903225806	1.447158031	0.322580645	0.111111111	0.225806452	27	3	0	28	2L:22538449-22538552	7	CG17490	FBtr0111259|FBtr0332629	22538228|22538228	22540042|22540042	TACGCTT	7mer-m8
0.01	dme-miR-14-3p	6mer2-7	AGACTG	2L	22539464	22539469	+	FBtr0332629	2L_22539464_22539469_+	1	1	1	0	CG17490	FBtr0332629	22538228	22540042	2L	+	22539433	22539486	5'utr	CG17490	FlyBase	G6135.1	AACGCCGAACTTTGCACCATCAGCTTTGATGAGACTGCAGCACAATGCCGAAGC	22	22539462	0.799515029	4	21	110	0.961538462	1.397940009	0.230769231	0.181818182	0.307692308	22	1	0	25	2L:22539433-22539486	6	CG17490	FBtr0332629	22538228	22540042	AGACTG	6mer2-7
0.01	dme-miR-283-5p	7mer-m8	TGATATT	2L	22539637	22539643	+	FBtr0332629	2L_22539637_22539643_+	0.620203088	0.620203088	0.620203088	0	CG17490	FBtr0332629	22538228	22540042	2L	+	22539606	22539743	5'utr	CG17490	FlyBase	G6136.1	CCTCACTGGAATACCACCTTCAAGTACCTATTGATATTGTCAGGGATAATGTTCTTCTACAGGCAGCGCAGAGTCTAGATCTTGATCAGAAAAGCTGTATATACGCTGTGCTTAACGTCAGACTTATCGATAGCCGGC	31	22539636	0.981681273	13	29	210	0.945945946	1.544068044	0.243243243	0.193548387	0.324324324	31	2	0	35	2L:22539606-22539743	7	CG17490	FBtr0332629	22538228	22540042	TGATATT	7mer-m8
0.01	dme-miR-996-3p,dme-miR-279-3p	7mer-m8	TCTAGTC	2L	22550269	22550275	+	FBtr0332631	2L_22550269_22550275_+	0.661615645	0.661615645	0.661615645	0	CG17493	FBtr0332631|FBtr0332632|FBtr0332630	22550238|22550238|22550062	22550558|22550558|22550558	2L	+	22550253	22550283	3'utr	CG17493	FlyBase	G6144.1	TGTGTTTTTCTGGCATTCTAGTCGGCTTTAT	58	22550268	0.818494832	3	53	550	0.92	1.236789099	0	0.224137931	0.4	58	3	3	69	2L:22550253-22550283	7	CG17493	FBtr0332632|FBtr0332630|FBtr0332631	22550238|22550062|22550238	22550558|22550558|22550558	TCTAGTC	7mer-m8
0.01	dme-miR-263a-5p	6mer2-7	TGCCAT	2L	2361483	2361488	-	FBtr0077796	2L_2361483_2361488_-	1	1	1	0	Rab5	FBtr0077796	2361427	2364721	2L	-	2361353	2361584	start_codon	Rab5	FlyBase	G7039.1	TTCCGCATCCACACTCAGCAGCAATCTTAGCAGAAAGACTTACTCAGCAGAAGAGGGAGTGAGTTGCAGTAACCGTCCGTAGAACCAAATATCAGTTGCCATCTCAGAGGAGGAAGAGCGCATCCACATTCGCATCCGATCCAACCCGAACCGATCATGGCAACCACTCCACGCAGCGGCGGTGCCAGCGGCACTGGAACGGCGCAGCGGCCCAATGGCACCTCGCAGAACA	337	2361488	0.999847857	24	316	1512	0.916455696	1.354588588	0.321518987	0.145400593	0.270886076	337	18	15	362	2L:2361353-2361584	6	Rab5	FBtr0330668|FBtr0077796	2361427|2361427	2364721|2364721	TGCCAT	6mer2-7
0.01	dme-miR-184-3p	6mer2-7	CCGTCC	2L	2361507	2361512	-	FBtr0077796	2L_2361507_2361512_-	1	1	1	0	Rab5	FBtr0077796	2361427	2364721	2L	-	2361353	2361584	start_codon	Rab5	FlyBase	G7039.1	TTCCGCATCCACACTCAGCAGCAATCTTAGCAGAAAGACTTACTCAGCAGAAGAGGGAGTGAGTTGCAGTAACCGTCCGTAGAACCAAATATCAGTTGCCATCTCAGAGGAGGAAGAGCGCATCCACATTCGCATCCGATCCAACCCGAACCGATCATGGCAACCACTCCACGCAGCGGCGGTGCCAGCGGCACTGGAACGGCGCAGCGGCCCAATGGCACCTCGCAGAACA	337	2361488	0.999847857	24	316	1512	0.916455696	1.354588588	0.321518987	0.145400593	0.270886076	337	18	15	362	2L:2361353-2361584	6	Rab5	FBtr0330668|FBtr0077796	2361427|2361427	2364721|2364721	CCGTCC	6mer2-7
0.01	dme-miR-33-5p	7mer-m1	AATGCAC	2L	2381231	2381237	+	FBtr0077767	2L_2381231_2381237_+	0.829692068	0.829692068	0.829692068	0	Eogt	FBtr0077767|FBtr0330685	2381095|2381095	2381333|2381333	2L	+	2381201	2381247	5'utr	Eogt	FlyBase	G1235.1	AGGTGAGATCATCATCATCGCTGGCCGTGAAATGCACCTGAAGATGC	9	2381233	0.884837977	2	9	48	1	0.954242509	0.222222222	0	0	9	0	0	9	2L:2381201-2381247	7	Eogt	FBtr0330685|FBtr0077767	2381095|2381095	2381333|2381333	AATGCAC	7mer-m1
0.01	dme-miR-308-3p	7mer-m1	TGTGATT	2L	2492999	2493005	+	FBtr0077779	2L_2492999_2493005_+	0.620202887	0.620202887	0.620202887	0	oaf	FBtr0077779|FBtr0077777|FBtr0077780|FBtr0077778	2492953|2492953|2492953|2492953	2493029|2493029|2493029|2493029	2L	+	2492972	2493013	5'utr	oaf	FlyBase	G1247.1	CGACGCGAGTGGTTCGTTGTGCTTTCTTGTGATTTTATTTAA	7	2492998	0.988659309	4	7	96	1	0.84509804	0	0	0	7	0	0	7	2L:2492972-2493013	7	oaf	FBtr0077778|FBtr0077780|FBtr0077777|FBtr0077779	2492953|2492953|2492953|2492953	2493029|2493029|2493029|2493029	TGTGATT	7mer-m1
0.01	dme-miR-34-5p	6mer3-8	CACTGC	2L	2769778	2769783	-	FBtr0077731	2L_2769778_2769783_-	1	1	1	0	colt	FBtr0077731|FBtr0077734	2769564|2769564	2770069|2770066	2L	-	2769711	2769783	5'utr	colt	FlyBase	G7102.1	CACTGCATCTGTGGGAACATCAACAGCTTGTGACGTAATGTTGCCGCGCTCCTTATCGCTATAGAATGCTCAA	11	2769756	0.736087452	7	11	75	1	1.079181246	0.083333333	0.090909091	0.166666667	11	0	0	12	2L:2769711-2769783	6	colt	FBtr0077734|FBtr0077731	2769564|2769564	2770066|2770069	CACTGC	6mer3-8
0.01	dme-miR-11-3p,dme-miR-308-3p	7mer-A1	TGTGATA	2L	2769816	2769822	-	FBtr0077731	2L_2769816_2769822_-	0.782911824	0.782911824	0.782911824	0	colt	FBtr0077731|FBtr0077731|FBtr0077734|FBtr0077734	2769564|2769564|2769564|2769564	2770069|2770069|2770066|2770066	2L	-	2769793	2769868	5'utr	colt	FlyBase	G7103.1	ACTACTCTTTTGATCGCAAGATCAAGTTGCTCCGTGGCAATATTTTTGTGATATCAGTGCAGTCCAGTATCTTTAT	71	2769824	0.661115287	11	61	671	0.871794872	1.230448921	0.217948718	0.098591549	0.179487179	71	7	3	68	2L:2769793-2769868	7	colt	FBtr0077734|FBtr0077734|FBtr0077731|FBtr0077731	2769564|2769564|2769564|2769564	2770066|2770066|2770069|2770069	TGTGATA	7mer-A1
0.01	dme-miR-8-3p	8mer-A1	CAGTATTA	2L	2857528	2857535	+	FBtr0077625	2L_2857528_2857535_+	0.671698328	0.671698328	0.671698328	0	CG2991	FBtr0077625|FBtr0077626	2857162|2857162	2864983|2864983	2L	+	2857498	2857556	5'utr	CG2991	FlyBase	G1351.1	ATTTCCACACGGACGCCACAGCAACTTGGACAGTATTAGGCAGACTTCGTAACTAGCAT	46	2857524	0.97476512	7	37	227	0.75	1.591064607	0.192307692	0.108695652	0.211538462	46	13	0	39	2L:2857498-2857556	8	CG2991	FBtr0077625|FBtr0077626	2857162|2857162	2864983|2864983	CAGTATTA	8mer-A1
0.01	dme-miR-263a-5p	6mer3-8	GTGCCA	2L	2862788	2862793	+	FBtr0077627	2L_2862788_2862793_+	1	1	1	0	CG2991	FBtr0077627	2862535	2864983	2L	+	2862743	2862806	5'utr	CG2991	FlyBase	G1352.1	TATGTCCGCTGCGCGCCTGCATTTTCCGGTTTCCCATGATCGTCTGTGCCACAAATGAAACCGA	11	2862779	0.979861072	4	11	75	1	1.113943352	0.307692308	0.181818182	0.307692308	11	0	0	13	2L:2862743-2862806	6	CG2991	FBtr0077627	2862535	2864983	GTGCCA	6mer3-8
0.01	dme-miR-317-3p	6mer3-8	TGTGTT	2L	2873775	2873780	-	FBtr0077685	2L_2873775_2873780_-	1	1	1	0	CG31694	FBtr0077685	2873671	2874489	2L	-	2873772	2873812	5'utr	CG31694	FlyBase	G7125.1	AGGACACTCGGCTACAAAGCATCTGTTTTTTTTGTGTTTCG	11	2873791	0.899213744	3	11	108	1	1.079181246	0.166666667	0.090909091	0.166666667	11	0	0	12	2L:2873772-2873812	6	CG31694	FBtr0077685	2873671	2874489	TGTGTT	6mer3-8
0.01	dme-miR-184-3p	6mer2-7	CCGTCC	2L	2882140	2882145	-	FBtr0077680	2L_2882140_2882145_-	1	1	1	0	NTPase	FBtr0077680|FBtr0077682	2882103|2882103	2885850|2883126	2L	-	2882016	2882167	start_codon	NTPase	FlyBase	G7135.1	AAGGCGGAAAACATTCTAAATGCCGTCCGAGATCTCTTCGCCAAGTCCGAGTTTAGTGTGGATATGGATGCCGTGGAGATCATGGACGGCACGGACGAGGGCATCTTCAGCTGGTTTACCGTGAACTTCCTGCTGGGCCGCCTGTCCAAGAC	81	2882147	0.992963613	13	77	425	0.947368421	1.954242509	0.084210526	0.160493827	0.284210526	81	5	0	90	2L:2882016-2882167	6	NTPase	FBtr0077682|FBtr0077680	2882103|2882103	2883126|2885850	CCGTCC	6mer2-7
0.01	dme-bantam-3p	6mer2-7	GATCTC	2L	2882739	2882744	-	FBtr0077680	2L_2882739_2882744_-	1	1	1	0	NTPase	FBtr0077680|FBtr0077682	2882103|2882103	2885850|2883126	2L	-	2882699	2882797	5'utr	NTPase	FlyBase	G7137.1	AGCGGATCACCAAATGCCAGCAGTGGTGGAAACCGCGGGCCCAGCGGCCTCAAGATCTCCTTCCTGTGCCTGATCATCTCCGTCATCCTCCTGCTCTTT	142	2882736	0.955566961	9	140	852	0.982035928	1.737722593	0.107784431	0.169014085	0.293413174	142	1	2	164	2L:2882699-2882797	6	NTPase	FBtr0077682|FBtr0077680	2882103|2882103	2883126|2885850	GATCTC	6mer2-7
0.01	dme-miR-308-3p	7mer-m1	TGTGATT	2L	297969	297975	+	FBtr0331208	2L_297969_297975_+	0.620202887	0.620202887	0.620202887	0	Pi3K21B	FBtr0331208|FBtr0331205	297878|297878	299061|299061	2L	+	297924	298011	5'utr	Pi3K21B	FlyBase	G680.1	AACACCGCACGATTTCTACCCGAAAATAATGGTGTGCTGATATATTGTGATTAAACCCCAATTTCTGTCGTCCAAAAGCTCCGCACGG	41	297968	0.98538581	7	40	327	0.981481481	1.423245874	0.074074074	0.219512195	0.407407407	41	0	1	53	2L:297924-298011	7	Pi3K21B	FBtr0331208|FBtr0331205	297878|297878	299061|299061	TGTGATT	7mer-m1
0.01	dme-miR-184-3p	6mer3-8	TCCGTC	2L	298192	298197	+	FBtr0331208	2L_298192_298197_+	0.9999984	0.999919638	0.999959019	5.572E-05	Pi3K21B	FBtr0331208|FBtr0331205	297878|297878	299061|299061	2L	+	298155	298216	5'utr	Pi3K21B	FlyBase	G681.1	TTGGTGCGTGTGTGCGTGCGGCTGCTAGTGTGAGTGTTCCGTCGAATCGCGAAATCGAGAAT	65	298191	0.908694295	5	65	426	1	1.875061263	0.4	0.138461538	0.253333333	65	0	0	75	2L:298155-298216	6	Pi3K21B	FBtr0331208|FBtr0331205	297878|297878	299061|299061	TCCGTC	6mer3-8
0.01	dme-miR-184-3p	6mer3-8	TCCGTC	2L	3056621	3056626	+	FBtr0077659	2L_3056621_3056626_+	1	1	1	0	CG3523	FBtr0077659	3056596	3059907	2L	+	3056602	3056697	5'utr	CG3523	FlyBase	G1483.1	TTTCCGTTCGTCGCAGCATTCCGTCGTTGTCGTGGTTTTACAAGCCGGTACGCTACGTTTGAATCCCAAAGAACATAACTGTGTGTGGCAGAGTAA	179	3056620	0.86476995	15	175	1272	0.972727273	1.631443769	0.304545455	0.195530726	0.345454545	179	2	4	214	2L:3056602-3056697	6	CG3523	FBtr0077659	3056596	3059907	TCCGTC	6mer3-8
0.01	dme-miR-317-3p	7mer-m8	TGTGTTC	2L	3160037	3160043	+	FBtr0077574	2L_3160037_3160043_+	0.661613883	0.66125727	0.661435576	0.000252154	gkt	FBtr0077574	3159948	3160072	2L	+	3160015	3160055	5'utr	gkt	FlyBase	G1513.1	GCGAAATTCTATTTGTGTTAATTGTGTTCGTTTAAGTTATC	9	3160036	0.708586694	3	9	113	1	1	0.2	0.111111111	0.2	9	0	0	10	2L:3160015-3160055	7	gkt	FBtr0077574	3159948	3160072	TGTGTTC	7mer-m8
0.01	dme-miR-184-3p	6mer2-7	CCGTCC	2L	3164059	3164064	+	FBtr0332371	2L_3164059_3164064_+	1	1	1	0	Hydr2	FBtr0332371	3163643	3167075	2L	+	3163977	3164074	5'utr	Hydr2	FlyBase	G1524.1	CTTAATGTTCACAGCCAGCCGCTGAAGCCCAGTGTGTGGTGCCTTGATGCCCACTTCCTCGACTGCCTCTACAAGATCGCGCCCGTCCTAAGGGAACC	172	3164065	0.979606947	7	168	416	0.972222222	2.021189299	0.125	0.209302326	0.37037037	172	5	1	210	2L:3163977-3164074	6	Hydr2	FBtr0332371	3163643	3167075	CCGTCC	6mer2-7
0.01	dme-miR-11-3p,dme-miR-308-3p	7mer-A1	TGTGATA	2L	3779053	3779059	+	FBtr0077493	2L_3779053_3779059_+	0.782911824	0.782911824	0.782911824	0	bowl	FBtr0077493|FBtr0077493	3778936|3778936	3779725|3779725	2L	+	3779030	3779127	5'utr	bowl	FlyBase	G1603.1	AAACCCATAGACGAGGGCCATAATGTGATAAACTGCTTAGTTACCCTGTGAAAATATACGTACTGTGATACCAAAACGTTCTCAGAATCGTATGGGTT	48	3779051	0.976826187	14	43	280	0.890909091	1.088136089	0.127272727	0.145833333	0.254545455	48	3	3	49	2L:3779030-3779127	7	bowl	FBtr0077493|FBtr0077493	3778936|3778936	3779725|3779725	TGTGATA	7mer-A1
0.01	dme-miR-11-3p,dme-miR-308-3p	7mer-A1	TGTGATA	2L	3779269	3779275	+	FBtr0077493	2L_3779269_3779275_+	0.782911824	0.782911824	0.782911824	0	bowl	FBtr0077493|FBtr0077493	3778936|3778936	3779725|3779725	2L	+	3779159	3779309	5'utr	bowl	FlyBase	G1604.1	TTTTTTTTGTGACTACTAAATCACGTTCACGTGGATAAATTCTGAAAGATCAGCTAATGTGATAATCCTTGGCTATTTGCAAGTTAATTGCCCATAAAGCTGTTTAATTTTGTGATAAGAAGTGCAAAAAGCAAATTTGAAGAATTTCACA	166	3779267	0.988996113	22	160	1518	0.959390863	1.975431809	0.385786802	0.168674699	0.299492386	166	7	1	189	2L:3779159-3779309	7	bowl	FBtr0077493|FBtr0077493	3778936|3778936	3779725|3779725	TGTGATA	7mer-A1
0.01	dme-bantam-3p	6mer3-8	TGATCT	2L	3887322	3887327	-	FBtr0077513	2L_3887322_3887327_-	1	1	1	0	capu	FBtr0077513	3887220	3888824	2L	-	3887300	3887392	5'utr	capu	FlyBase	G7403.1	CGCTGCCGAGCTGATAAGTTGGCCTGCCTGAGCCTAACTCGCGTCACCTACCTCAGCATAGCCAATGATCTGCAGGAAGTCGAGGAGCCGGAT	36	3887327	0.929495284	6	36	132	1	1.633468456	0.093023256	0.166666667	0.302325581	36	0	0	43	2L:3887300-3887392	6	capu	FBtr0077513	3887220	3888824	TGATCT	6mer3-8
0.01	dme-miR-277-3p	7mer-m8	TGCATTT	2L	3895980	3895986	-	FBtr0077511	2L_3895980_3895986_-	0.609216725	0.620203442	0.614710083	0.00776877	capu	FBtr0077511	3893588	3896108	2L	-	3895972	3896015	5'utr	capu	FlyBase	G7408.1	GTTGTGACACTTCATCTGACAGCTGCAGTTGCATTTTCAGCTTT	40	3895999	0.951977699	5	39	236	1	1.612783857	0.487804878	0.051282051	0.097560976	39	0	0	41	2L:3895972-3896015	7	capu	FBtr0077511	3893588	3896108	TGCATTT	7mer-m8
0.01	dme-miR-995-3p	7mer-m8	TGGTGCT	2L	431613	431619	+	FBtr0329832	2L_431613_431619_+	0.620202617	0.620202617	0.620202617	0	ex	FBtr0329832|FBtr0078059	431225|431225	438424|438424	2L	+	431588	431631	5'utr	ex	FlyBase	G763.1	AAAGCTGAAGTCAACTCCGAAAAGTTGGTGCTGGTCAAAAAGAA	16	431613	0.797956716	3	16	86	1	1.301029996	0.1	0.25	0.4	16	0	0	20	2L:431588-431631	7	ex	FBtr0078059|FBtr0329832	431225|431225	438424|438424	TGGTGCT	7mer-m8
0.01	dme-miR-308-3p	7mer-m1	TGTGATT	2L	4475261	4475267	-	FBtr0077446	2L_4475261_4475267_-	0.620202887	0.620202887	0.620202887	0	ine	FBtr0077446|FBtr0077448|FBtr0301407	4474976|4474976|4474976	4477022|4477022|4477022	2L	-	4475255	4475288	5'utr	ine	FlyBase	G7504.1	TTGTGCAACTCAAGGTTTAAATGTGATTTAAAAT	13	4475261	0.725808407	4	13	99	1	1.146128036	0.285714286	0.076923077	0.142857143	13	0	0	14	2L:4475255-4475288	7	ine	FBtr0077446|FBtr0301407|FBtr0301408|FBtr0077448	4474976|4474976|4474976|4474976	4477022|4477022|4477022|4477022	TGTGATT	7mer-m1
0.01	dme-miR-34-5p	6mer2-7	ACTGCC	2L	450864	450869	-	FBtr0331233	2L_450864_450869_-	1	1	1	0	crq	FBtr0331233|FBtr0331232|FBtr0078088|FBtr0078087	450793|450793|450793|450793	453024|452752|453024|453024	2L	-	450836	450880	intron-5'utr	crq	FlyBase	G6573.1	AGATGCAACTAACTGCCTAGGGCTGGATTATTCCCACCTTGGCTA	10	450863	0.966567526	5	9	54	0.846153846	1.041392685	0.307692308	0.3	0.461538462	10	2	0	11	2L:450836-450880	6	crq	FBtr0078087|FBtr0078088|FBtr0331232|FBtr0331233	450793|450793|450793|450793	453024|453024|452752|453024	ACTGCC	6mer2-7
0.01	dme-miR-9b-5p,dme-miR-9c-5p	6mer3-8	ACCAAA	2L	478104	478109	-	FBtr0310030	2L_478104_478109_-	1	1	1	0	cbt	FBtr0310030|FBtr0078084	478029|478029	479688|479688	2L	-	477983	478169	start_codon	cbt	FlyBase	G6615.1	GCTAAAGGCAAAGCTCAAGCTGGTGGCCCAAAAGAGTCAGAAAAATGGAGGGATTATTACACCAAATCCATCGGACACGGAAGACGAGGCTCCCGAAATAGCGGTTCCCAACAAGAAACCCCGTTTGGAACAACCTGCTATGAGCATGACACCGCCGCCGGATCAAAAGCTGGACGATGATCAGAAA	44	478099	0.906768697	15	42	116	0.958333333	1.662757832	0.083333333	0.068181818	0.145833333	44	2	0	46	2L:477983-478169	6	cbt	FBtr0078084|FBtr0310030	478029|478029	479688|479688	ACCAAA	6mer3-8
0.01	dme-miR-14-3p	6mer3-8	AAGACT	2L	4846082	4846087	-	FBtr0077409	2L_4846082_4846087_-	1	1	1	0	mxt	FBtr0077409|FBtr0300941|FBtr0332478|FBtr0077411|FBtr0077410|FBtr0332477|FBtr0332479	4846042|4846042|4846042|4846042|4846042|4846042|4846042	4847295|4847295|4847295|4846764|4847295|4846350|4847295	2L	-	4846072	4846129	5'utr	mxt	FlyBase	G7593.1	AGACTGAAATCAGCAGATCCGGACACCAGGCGGGACAACCTTAAGACTTCTTCACGAG	38	4846088	0.817227828	5	33	163	0.88372093	1.278753601	0.395348837	0.105263158	0.209302326	38	4	1	38	2L:4846072-4846129	6	mxt	FBtr0077411|FBtr0332478|FBtr0300941|FBtr0077409|FBtr0332479|FBtr0332477|FBtr0077410	4846042|4846042|4846042|4846042|4846042|4846042|4846042	4846764|4847295|4847295|4847295|4847295|4846350|4847295	AAGACT	6mer3-8
0.01	dme-miR-14-3p	7mer-m8	AAGACTG	2L	4971366	4971372	-	FBtr0079050	2L_4971366_4971372_-	0.671795582	0.671795582	0.671795582	0	l(2)05714	FBtr0079050|FBtr0079051	4971295|4971295	4971485|4971485	2L	-	4971356	4971381	5'utr	l(2)05714	FlyBase	G7633.1	CAGCTATTAAAGACTGCTTTTGGCGC	5	4971364	0.634020196	3	4	36	0.714285714	0.698970004	0	0.4	0.571428571	5	2	0	5	2L:4971356-4971381	7	l(2)05714	FBtr0079050|FBtr0079051	4971295|4971295	4971485|4971485	AAGACTG	7mer-m8
0.01	dme-miR-275-3p,dme-miR-306-5p	7mer-A1	TACCTGA	2L	4976999	4977005	-	FBtr0079049	2L_4976999_4977005_-	0.823349562	0.823349562	0.823349562	0	Gmd	FBtr0079049	4976928	4977023	2L	-	4976980	4977016	5'utr	Gmd	FlyBase	G7643.1	TTATTCACCTCTACCTGAGTGCTGTAGACAAAAGTTT	27	4976997	0.821295636	3	26	176	0.970588235	1.51851394	0	0.222222222	0.382352941	27	1	0	33	2L:4976980-4977016	7	Gmd	FBtr0079049	4976928	4977023	TACCTGA	7mer-A1
0.01	dme-miR-282-5p	6mer3-8	AGAGGC	2L	5027187	5027192	-	FBtr0333541	2L_5027187_5027192_-	1	1	1	0	vkg	FBtr0333541|FBtr0079036	5027128|5027128	5027445|5027445	2L	-	5027040	5027221	start_codon	vkg	FlyBase	G7698.1	TTTCGTGTGTGTTTTAAGCGGGGAGAGACAGAGGCAATTAGATAGAGTGCGACATAAATACGTTGCGGATAGGACCAAAGGACCCAGCGAGGATGTTACCCAGAGATCTAAGGCATCTCTCGGGTCTTCTGGGCGTCGTTTATCTGTTGGGCAGCCTGGTTTCCGTTACCTTGGCGGATGGA	206	5027184	0.90584029	21	194	936	0.944206009	1.740362689	0.184549356	0.121359223	0.223175966	206	10	3	220	2L:5027040-5027221	6	vkg	FBtr0333541	5027128	5027445	AGAGGC	6mer3-8
0.01	dme-bantam-3p	6mer2-7	GATCTC	2L	5027410	5027415	-	FBtr0333541	2L_5027410_5027415_-	1	1	1	0	vkg	FBtr0333541|FBtr0079036	5027128|5027128	5027445|5027445	2L	-	5027368	5027431	5'utr	vkg	FlyBase	G7700.1	ACTTCGAACGCTAGACGATCTCCACATGTGGGGAGAGTGCTGTGCCCGACGATCGCAGCAGCAG	25	5027420	0.868724629	6	23	97	0.914285714	1.505149978	0.257142857	0.28	0.485714286	25	3	0	32	2L:5027368-5027431	6	vkg	FBtr0333541	5027128	5027445	GATCTC	6mer2-7
0.01	dme-bantam-3p	6mer3-8	TGATCT	2L	5029667	5029672	+	FBtr0079003	2L_5029667_5029672_+	1	1	1	0	Cg25C	FBtr0079003|FBtr0079002	5029607|5029607	5030217|5030217	2L	+	5029646	5029680	5'utr	Cg25C	FlyBase	G1821.1	AGTCTGGTCTCGGTCCGGAGCTGATCTGGCCAGCT	5	5029653	0.763049366	3	4	25	1	0.903089987	0.25	0.6	0.75	5	0	0	8	2L:5029646-5029680	6	Cg25C	FBtr0079003|FBtr0079002	5029607|5029607	5030217|5030217	TGATCT	6mer3-8
0.01	dme-miR-184-3p	6mer2-7	CCGTCC	2L	5029771	5029776	+	FBtr0079003	2L_5029771_5029776_+	0.999237108	0.999815516	0.999526312	0.000408991	Cg25C	FBtr0079003	5029607	5030217	2L	+	5029710	5029793	5'utr	Cg25C	FlyBase	G1822.1	TGGTGATCGGTTCGGATCGGATCGCTCGGTTGTGAATGTGTGTTTCCATTAGGGTCCCGTCCCGTCCCGTCCAACCGTCCCTTA	30	5029774	0.964098449	8	28	151	0.9375	1.176091259	0.25	0.066666667	0.125	30	1	1	30	2L:5029710-5029793	6	Cg25C	FBtr0079003	5029607	5030217	CCGTCC	6mer2-7
0.01	dme-miR-965-3p	6mer2-7	ACGCTT	2L	5079274	5079279	-	FBtr0079026	2L_5079274_5079279_-	1	1	1	0	pgant5	FBtr0079026|FBtr0111024	5078987|5078987	5093592|5093592	2L	-	5079059	5079400	5'utr	pgant5	FlyBase	G7760.1	CGGGCTAGCATGAGCGAGAGTGCAAGGGAGACACACAGACAGACAGCCAGAGAGAGGGAGACGAGACGAGTGGAGCTCCCATATGTGCCAACAACAATTGCTACAAAACTATTAACATTTCACGCTTGAGGGAGCGATAAAAGTCTGATACGGTTGATAACAAATTAAACTAGCTACAGCACAGCAACATCAACGTTTTACACATAAGACGAGTCACATCAACATATCCTTATAAAATCAAGAAAGCATAAACAACAGGGTACTAATATGATCGCTCCACACTAGCACATAGCATTAGTTTCACCACAACAGAGGATAATCAACATAAACCCCCACCCCCCA	230	5079263	0.974391156	38	187	1150	0.825581395	1.629409599	0.263565891	0.113043478	0.209302326	230	41	4	213	2L:5079059-5079400	6	pgant5	FBtr0111024|FBtr0079026	5078987|5078987	5093592|5093592	ACGCTT	6mer2-7
0.01	dme-miR-190-5p	7mer-A1	CATATCA	2L	5278415	5278421	-	FBtr0342939	2L_5278415_5278421_-	0.782911824	0.782911824	0.782911824	0	Bsg25D	FBtr0342939|FBtr0310625|FBtr0079084|FBtr0302568|FBtr0310624	5278188|5278188|5278188|5278188|5278188	5278548|5278548|5278548|5278548|5278548	2L	-	5278342	5278438	5'utr	Bsg25D	FlyBase	G7808.1	TGTTGCGTTCCGAAGTGCATATCATAGATTAGTAGTATTAGTAACCCCTCAAACAGCCTGCTGTCCAAAAAACACGCGTGATTCCCCCGCCACCCAC	30	5278423	0.981397816	5	28	209	0.941176471	1.505149978	0.147058824	0.133333333	0.235294118	30	2	0	32	2L:5278342-5278438	7	Bsg25D	FBtr0310625|FBtr0342939|FBtr0302568|FBtr0079084|FBtr0310624	5278188|5278188|5278188|5278188|5278188	5278548|5278548|5278548|5278548|5278548	CATATCA	7mer-A1
0.01	dme-miR-277-3p	7mer-m8	TGCATTT	2L	5542632	5542638	+	FBtr0079100	2L_5542632_5542638_+	0.620203442	0.620203442	0.620203442	0	Lam	FBtr0079100|FBtr0346460	5542540|5542478	5543331|5543331	2L	+	5542565	5542657	3'utr	Lam	FlyBase	G2101.1	AAATTCGATTACACGTTCCAGCGTCGGCCGCGTTTTCCTGCTGCAAGATACTTCATTTTCAAATTTGTGCATTTTCCGTTCGTTATAAAAAGT	78	5542638	0.736171239	16	76	743	0.98	1.991226076	0.03	0.243589744	0.41	78	2	0	98	2L:5542565-5542657	7	Lam	FBtr0346460|FBtr0079100	5542478|5542540	5543331|5543331	TGCATTT	7mer-m8
0.01	dme-miR-996-3p,dme-miR-279-3p	7mer-m8	TCTAGTC	2L	5987368	5987374	+	FBtr0332599	2L_5987368_5987374_+	0.661615645	0.661615645	0.661615645	0	ifc	FBtr0332599	5987076	5987874	2L	+	5987338	5987417	5'utr	ifc	FlyBase	G2213.1	ATGTTTACAGTTACAGTCATTCACTATGTTTCTAGTCGTAGATAGTGTTTATCTTATCGCCCAGGTGCACCATTGGGCGG	70	5987367	0.990955754	10	66	700	0.936708861	1.568201724	0.379746835	0.128571429	0.227848101	70	4	1	74	2L:5987338-5987417	7	ifc	FBtr0332599	5987076	5987874	TCTAGTC	7mer-m8
0.01	dme-miR-184-3p	8mer-A1	TCCGTCCA	2L	5987732	5987739	+	FBtr0332599	2L_5987732_5987739_+	0.631137048	0.631137048	0.631137048	0	ifc	FBtr0332599	5987076	5987874	2L	+	5987616	5988050	start_codon	ifc	FlyBase	G2215.1	TTACCAAGGTGATGAGGCAATTGACACTGACATACCCACACTGCTGGAGGCGCGCCTGTTTGACACCACATTTGGAAAATTTCTGTGGGTGTGCCTGCAGCCTTTTTTTTACATTTTCCGTCCACTGATTATTAACCCGAAGCCACCTACACGCCTGGAGATTATTAACACCGTGGTGCAGCTAACTTTCAACGCCCTGATCGTTTACTTTCTGGGCTGGAAGCCACTGGCCTATCTGTTGATCGGCAGTATTCTAGCAATGGGACTGCACCCGGTGGCCGGACACTTTATCTCGGAGCACTACATGTTCGCCAAGGGCTTTGAGACGTACTCCTACTACGGTCCGCTCAACTGGATCACCTTCAATGTGGGCTACCACAACGAGCATCACGACTTTCC…	1701	5987731	0.958399178	77	1654	14850	0.972565158	2.213824138	0.156835848	0.221046443	0.394147234	1701	48	12	2127	2L:5987616-5988050	8	ifc	FBtr0332599	5987076	5987874	TCCGTCCA	8mer-A1
0.01	dme-miR-980-3p	7mer-A1	GCAGCTA	2L	6045945	6045951	-	FBtr0079219	2L_6045945_6045951_-	0.823349562	0.823349562	0.823349562	0	ade2	FBtr0079219	6045516	6045967	2L	-	6045907	6045966	5'utr	ade2	FlyBase	G8013.1	AAACGATCGTAATTTGCAGCTAAGACGCACGTGTGCTCCGCTCAGTGTTAGTGTTATTGT	63	6045953	0.962895647	6	63	345	1	1.84509804	0.485714286	0.111111111	0.2	63	0	0	70	2L:6045907-6045966	7	ade2	FBtr0079219	6045516	6045967	GCAGCTA	7mer-A1
0.01	dme-miR-184-3p	6mer3-8	TCCGTC	2L	6047792	6047797	-	FBtr0299810	2L_6047792_6047797_-	1	1	1	0	slmo	FBtr0299810	6047699	6048706	2L	-	6047681	6047860	stop_codon	slmo	FlyBase	G8020.1	CCGAGATTGCCGTCAAAATTCGAGTCGTGTACTTCAGCTAACGCTCCCCCTGTTTAATTCCGTTCCGTCTGCCCCCGCAGGCTCAGCTCAGCCCGCATCTCGGCTGCCAATTAAGGATATAAAGCCCTCCCCGGACGGTGACGACAACGGCGCTTGCATAATGAAAATCTGGACATCGGA	75	6047803	0.979198378	15	71	484	0.952380952	1.903089987	0.107142857	0.106666667	0.202380952	75	4	0	80	2L:6047681-6047860	6	slmo	FBtr0299810	6047699	6048706	TCCGTC	6mer3-8
0.01	dme-miR-275-3p,dme-miR-306-5p	7mer-m8	GTACCTG	2L	6071167	6071173	+	FBtr0343126	2L_6071167_6071173_+	0.702972348	0.702972348	0.702972348	0	Kr-h2	FBtr0343126|FBtr0079192	6071067|6070988	6072455|6072455	2L	+	6071150	6071183	3'utr	Kr-h2	FlyBase	G2261.1	ATATCGCAGGCTGGAACGTACCTGCTGCTAAGTA	5	6071173	0.905670718	3	5	22	1	0.84509804	0.142857143	0.4	0.571428571	5	0	0	7	2L:6071150-6071183	7	Kr-h2	FBtr0343126|FBtr0079192	6071067|6070988	6072455|6072455	GTACCTG	7mer-m8
0.01	dme-bantam-3p	6mer2-7	GATCTC	2L	6082730	6082735	+	FBtr0344437	2L_6082730_6082735_+	0.999999315	1	0.999999657	4.94975E-07	Kr-h1	FBtr0344437	6082601	6093011	2L	+	6082705	6082778	5'utr	Kr-h1	FlyBase	G2270.1	AATCGTTAAATACTACCTACCAATCGATCTCGTTTGCCTTATGAAGTAGAAGAAAAGTGGTGGTCGTTAAGTGT	119	6082737	0.885726857	14	111	931	0.935251799	1.812913357	0.424460432	0.142857143	0.26618705	119	8	1	130	2L:6082705-6082778	6	Kr-h1	FBtr0344437	6082601	6093011	GATCTC	6mer2-7
0.01	dme-miR-14-3p	8mer-A1	AAGACTGA	2L	6082843	6082850	+	FBtr0344437	2L_6082843_6082850_+	0.643565219	0.643565219	0.643565219	0	Kr-h1	FBtr0344437	6082601	6093011	2L	+	6082821	6082865	5'utr	Kr-h1	FlyBase	G2271.1	CGTTGTGTGTACGTTACAACTAAAGACTGACAGCTCTAATATATC	29	6082841	0.903891583	5	25	142	0.875	1.447158031	0.1875	0.103448276	0.1875	29	4	0	28	2L:6082821-6082865	8	Kr-h1	FBtr0344437	6082601	6093011	AAGACTGA	8mer-A1
0.01	dme-miR-11-3p,dme-miR-308-3p	7mer-A1	TGTGATA	2L	6101703	6101709	+	FBtr0079196	2L_6101703_6101709_+	0.782911824	0.782911824	0.782911824	0	stai	FBtr0079196|FBtr0079196|FBtr0333406|FBtr0333406	6100375|6100375|6100375|6100375	6101770|6101770|6110145|6110145	2L	+	6101691	6101730	intron-5'utr	stai	FlyBase	G2294.1	CAGAGCTTTAGTTGTGATACCCCATTTAGTTTCTGTAACA	49	6101701	0.645714535	8	45	375	0.923076923	1.176091259	0.015384615	0.285714286	0.461538462	49	2	3	60	2L:6101691-6101730	7	stai	FBtr0333406|FBtr0333406	6100375|6100375	6110145|6110145	TGTGATA	7mer-A1
0.01	dme-miR-184-3p	6mer3-8	TCCGTC	2L	6338897	6338902	+	FBtr0079250	2L_6338897_6338902_+	1	1	1	0	Cpr	FBtr0079250	6338834	6342173	2L	+	6338863	6338911	5'utr	Cpr	FlyBase	G2346.1	GGTAGTCGTCACTTCCCCTTTGCACTTGCCGCCCTCCGTCAACGTTTTA	15	6338889	0.832590414	4	12	105	0.764705882	1.113943352	0.058823529	0.133333333	0.235294118	15	4	0	13	2L:6338863-6338911	6	Cpr	FBtr0079250	6338834	6342173	TCCGTC	6mer3-8
0.01	dme-miR-263a-5p	6mer3-8	GTGCCA	2L	6423237	6423242	-	FBtr0079275	2L_6423237_6423242_-	1	1	1	0	Tig	FBtr0079275|FBtr0343152	6422508|6422508	6423310|6423310	2L	-	6423192	6423273	5'utr	Tig	FlyBase	G8118.1	GGTTTCATCTCGACTCGGAAAGATTTCGGTAGTGCCAGTGATTGGGGTTCAACCCACATAGTGTCCTGAATCCCATCCAATC	107	6423241	0.804369763	10	105	616	0.97080292	2.123851641	0.255474453	0.252336449	0.416058394	107	4	0	133	2L:6423192-6423273	6	Tig	FBtr0343152|FBtr0079275	6422508|6422508	6423310|6423310	GTGCCA	6mer3-8
0.01	dme-miR-275-3p,dme-miR-306-5p	7mer-m8	GTACCTG	2L	6424464	6424470	+	FBtr0079257	2L_6424464_6424470_+	0.702972348	0.702972348	0.702972348	0	Fic	FBtr0079257	6424334	6424525	2L	+	6424437	6424483	5'utr	Fic	FlyBase	G2383.1	TTCCAGCGTTTGGACTCAACGTAACATGTACCTGGCGTGTCAAGTAT	94	6424463	0.820107502	2	90	502	0.964912281	1.56427143	0.307017544	0.170212766	0.315789474	94	2	2	110	2L:6424437-6424483	7	Fic	FBtr0079257	6424334	6424525	GTACCTG	7mer-m8
0.01	dme-bantam-3p	8mer-A1	TGATCTCA	2L	6612546	6612553	+	FBtr0079291	2L_6612546_6612553_+	0.631135722	0.631135722	0.631135722	0	CG11050	FBtr0079291	6611009	6612565	2L	+	6612487	6612614	start_codon	CG11050	FlyBase	G2472.1	GCCACTTGCACATCACGTGTTTGACTCAGGCTACAAATTTGTGGCCCACGATCTGAATTTGATCTCATCTGTGGTCGCGATGTTCTCACTACAACTACAGCAGTTGCTCCGAGCGACAGCAAGCGGCG	439	6612545	0.989371307	21	416	4014	0.946502058	1.621365147	0.360082305	0.093394077	0.181069959	439	16	10	460	2L:6612487-6612614	8	CG11050	FBtr0079291	6611009	6612565	TGATCTCA	8mer-A1
0.01	dme-miR-282-5p	6mer3-8	AGAGGC	2L	6665085	6665090	+	FBtr0346453	2L_6665085_6665090_+	1	1	1	0	CG34310	FBtr0346453|FBtr0333516	6663662|6663966	6670513|6670513	2L	+	6665001	6665110	3'utr	CG34310	FlyBase	G2515.1	CGATCGGCGATGGATCCATGTTGGCATCCACATCCACGGCTGTTATGCTGCAGACCAAAAAGCCCGCCGTTATTGTGGAGATGGAGAGGCGTTGTAAGATCATCAATTTA	11	6665093	0.97052682	7	11	63	1	1.079181246	0.166666667	0.090909091	0.166666667	11	0	0	12	2L:6665001-6665110	6	CG34310	FBtr0346453|FBtr0333516	6663662|6663966	6670513|6670513	AGAGGC	6mer3-8
0.01	dme-miR-11-3p	7mer-m1	TGTGATG	2L	6665545	6665551	+	FBtr0346453	2L_6665545_6665551_+	0.702971752	0.702971752	0.702971752	0	CG34310	FBtr0346453|FBtr0333516	6663662|6663966	6670513|6670513	2L	+	6665528	6665592	3'utr	CG34310	FlyBase	G2518.1	AGGTCCAAGGAGAGCTTTGTGATGCCTCGCATCGCCACCTGCGACGACATTGAGTTGGAGGGAAG	6	6665543	0.965405023	4	6	30	1	0.84509804	0.285714286	0.166666667	0.285714286	6	0	0	7	2L:6665528-6665592	7	CG34310	FBtr0346453|FBtr0333516	6663662|6663966	6670513|6670513	TGTGATG	7mer-m1
0.01	dme-miR-305-5p	8mer-A1	AGTACAAA	2L	6668956	6668963	+	FBtr0346453	2L_6668956_6668963_+	0.605652664	0.605652665	0.605652664	0	CG34310	FBtr0346453|FBtr0333516	6663662|6663966	6670513|6670513	2L	+	6668944	6668982	intron-3'utr	CG34310	FlyBase	G2526.1	AGATGGACCATAAGTACAAATGGACGCATGCGGAGCCGA	19	6668954	0.698590676	3	14	61	0.736842105	0.84509804	0.105263158	0	0	19	4	1	14	2L:6668944-6668982	8	CG34310	FBtr0346453|FBtr0333516	6663662|6663966	6670513|6670513	AGTACAAA	8mer-A1
0.01	dme-miR-14-3p	7mer-A1	AGACTGA	2L	6669448	6669454	+	FBtr0346453	2L_6669448_6669454_+	0.823349562	0.823349562	0.823349562	0	CG34310	FBtr0346453|FBtr0333516	6663662|6663966	6670513|6670513	2L	+	6669395	6669498	3'utr	CG34310	FlyBase	G2528.1	GGCCAAATGGCGTCGAAACTCACTGAACAATGTTGGCGAGACTGCCAACAAGCAGACTGATAACTTCCAGAAGCTAATTGGGTCTCTTTCTTCGGCTAAGCCAC	56	6669472	0.975339506	12	53	348	0.955223881	1.806179974	0.089552239	0.125	0.268656716	56	3	0	64	2L:6669395-6669498	7	CG34310	FBtr0346453|FBtr0333516	6663662|6663966	6670513|6670513	AGACTGA	7mer-A1
0.01	dme-miR-11-3p,dme-miR-308-3p	7mer-A1	TGTGATA	2L	6670056	6670062	+	FBtr0346453	2L_6670056_6670062_+	0.782911824	0.782911824	0.782911824	0	CG34310	FBtr0346453|FBtr0346453|FBtr0333516|FBtr0333516	6663662|6663662|6663966|6663966	6670513|6670513|6670513|6670513	2L	+	6670022	6670067	3'utr	CG34310	FlyBase	G2529.1	AACTGTCGCAGGAGGACTTGCAAGCGCATGCCAATGTGATAATGCG	7	6670064	0.969426763	3	6	35	0.875	0.84509804	0.25	0.142857143	0.25	7	1	0	7	2L:6670022-6670067	7	CG34310	FBtr0346453|FBtr0346453|FBtr0333516|FBtr0333516	6663662|6663662|6663966|6663966	6670513|6670513|6670513|6670513	TGTGATA	7mer-A1
0.01	dme-bantam-3p	7mer-m8	TGATCTC	2L	6670217	6670223	+	FBtr0346453	2L_6670217_6670223_+	0.661614573	0.661614573	0.661614573	0	CG34310	FBtr0346453|FBtr0333516	6663662|6663966	6670513|6670513	2L	+	6670155	6670274	3'utr	CG34310	FlyBase	G2530.1	AAACCGTGGCCAGCAACGCCAGGCTCGACCAGATGCCAACTCGAATGCCTTGCTCCATGCCTTGATCTCTGGCGGTGGCAATAACCACGCCTCTGGTTATCCTATGAATGGACAGCCGCA	716	6670224	0.999998922	13	696	5351	0.972716489	1.70969387	0.470937129	0.156424581	0.283511269	716	8	15	820	2L:6670155-6670274	7	CG34310	FBtr0346453|FBtr0333516	6663662|6663966	6670513|6670513	TGATCTC	7mer-m8
0.01	dme-miR-9b-5p,dme-miR-9c-5p	6mer3-8	ACCAAA	2L	6670307	6670312	+	FBtr0346453	2L_6670307_6670312_+	1	1	1	0	CG34310	FBtr0346453|FBtr0333516	6663662|6663966	6670513|6670513	2L	+	6670277	6670346	3'utr	CG34310	FlyBase	G2531.1	AGCATCATTCCAATTTGAGATTCGGTGATAACCAAAACTTCCAATCTTTTGAGTCCAACCAGCCGCACTT	27	6670292	0.977963818	9	26	176	0.96969697	1.505149978	0.393939394	0.185185185	0.333333333	27	1	0	32	2L:6670277-6670346	6	CG34310	FBtr0346453|FBtr0333516	6663662|6663966	6670513|6670513	ACCAAA	6mer3-8
0.01	dme-miR-184-3p	7mer-A1	CCGTCCA	2L	6786505	6786511	-	FBtr0332370	2L_6786505_6786511_-	0.823349562	0.823349562	0.823349562	0	nrv1	FBtr0332370|FBtr0079384	6786413|6786413	6786861|6786861	2L	-	6786430	6786553	5'utr	nrv1	FlyBase	G8277.1	ACAGCACAACGTATACATAAATCAGTTTTCGTAGCCTTCGCGCCGTCCACGTCATCAACGAAAAGTATAAACCAAATTTTCGAATCGAATCGAATACTGAAAAGCTAACCGTAAACAAGTGCGA	38	6786517	0.974467405	18	34	207	0.886363636	1.290034611	0.136363636	0.157894737	0.272727273	38	4	1	39	2L:6786430-6786553	7	nrv1	FBtr0079384|FBtr0332370	6786413|6786413	6786861|6786861	CCGTCCA	7mer-A1
0.01	dme-miR-11-3p,dme-miR-308-3p	6mer3-8	CTGTGA	2L	6964011	6964016	-	FBtr0079358	2L_6964011_6964016_-	1	0.999999932	0.999999966	7.07E-08	sip2	FBtr0079358|FBtr0079358|FBtr0079357|FBtr0079357	6963816|6963816|6963531|6963531	6964074|6964074|6964074|6964074	2L	-	6964003	6964042	5'utr	sip2	FlyBase	G8371.1	GCGTCGATCGTTGGCAAATGAGCGTGCTGTGAAGAAATCC	7	6964023	0.877593172	2	6	34	1	0.84509804	0.142857143	0	0	7	0	0	7	2L:6964003-6964042	6	sip2	FBtr0079357|FBtr0079357|FBtr0079358|FBtr0079358	6963531|6963531|6963816|6963816	6964074|6964074|6964074|6964074	CTGTGA	6mer3-8
0.01	dme-miR-9b-5p,dme-miR-9c-5p	7mer-A1	CCAAAGA	2L	7050548	7050554	+	FBtr0306230	2L_7050548_7050554_+	0.823349562	0.823349562	0.823349562	0	milt	FBtr0306230	7050366	7050580	2L	+	7050534	7050560	5'utr	milt	FlyBase	G2701.1	AAGAAAAGAATTTGCCAAAGAAAACGA	12	7050546	0.800567107	2	12	24	1	1.230448921	0.352941176	0.25	0.470588235	12	0	0	17	2L:7050534-7050560	7	milt	FBtr0306230	7050366	7050580	CCAAAGA	7mer-A1
0.01	dme-miR-14-3p	8mer-A1	AAGACTGA	2L	7196805	7196812	-	FBtr0079417	2L_7196805_7196812_-	0.643565219	0.643565219	0.643565219	0	CG4502	FBtr0079417|FBtr0079416	7196673|7196673	7204264|7204264	2L	-	7196735	7196836	5'utr	CG4502	FlyBase	G8455.1	TGCACCAGGAACCATTTAAAGAAGAAGACTGAACAAACACGCCCACGAAGTACTTGTAAACTACTGAATCAAAAGCCACCGCTCAAGTAACTCAGAAGCACA	31	7196821	0.908345337	9	29	88	0.923076923	1.556302501	0.128205128	0.193548387	0.358974359	31	3	0	36	2L:7196735-7196836	8	CG4502	FBtr0079416|FBtr0079417	7196673|7196673	7204264|7204264	AAGACTGA	8mer-A1
0.01	dme-miR-996-3p,dme-miR-279-3p	7mer-A1	CTAGTCA	2L	7219247	7219253	-	FBtr0330197	2L_7219247_7219253_-	0.823349562	0.823349562	0.823349562	0	CG13784	FBtr0330197|FBtr0079414	7219110|7219110	7220033|7220033	2L	-	7219235	7219274	5'utr	CG13784	FlyBase	G8470.1	TTCCAATCGCCGGCTTTTAAACTAGTCAAAAAATCAAATC	6	7219259	0.97457392	3	6	38	1	0.77815125	0	0	0	6	0	0	6	2L:7219235-7219274	7	CG13784	FBtr0330197|FBtr0079414	7219110|7219110	7220033|7220033	CTAGTCA	7mer-A1
0.01	dme-miR-308-3p	7mer-m1	TGTGATT	2L	7219681	7219687	-	FBtr0330197	2L_7219681_7219687_-	0.620202887	0.620202887	0.620202887	0	CG13784	FBtr0330197|FBtr0079414	7219110|7219110	7220033|7220033	2L	-	7219658	7219707	5'utr	CG13784	FlyBase	G8471.1	TGCGTAGAAATGGAGCGATTTGTGATTGCAGCGCTTTGCTCGTCTAGTGT	92	7219688	0.631078437	6	91	638	0.990740741	1.728353782	0.37962963	0.141304348	0.268518519	92	0	1	107	2L:7219658-7219707	7	CG13784	FBtr0330197|FBtr0079414	7219110|7219110	7220033|7220033	TGTGATT	7mer-m1
0.01	dme-bantam-3p	7mer-m8	TGATCTC	2L	7276927	7276933	-	FBtr0089291	2L_7276927_7276933_-	0.661614573	0.639017031	0.650315802	0.015978916	Wnt4	FBtr0089291|FBtr0334799	7276008|7276008	7277171|7277171	2L	-	7276904	7276942	5'utr	Wnt4	FlyBase	G8483.1	TAACTTCTGTGATCTCTTAGCTGCTGTGCGTATGGCGAG	5	7276933	0.773340373	3	4	56	0.8	0.602059991	0	0	0	5	1	0	4	2L:7276904-7276942	7	Wnt4	FBtr0334799|FBtr0089291	7276008|7276008	7277171|7277171	TGATCTC	7mer-m8
0.01	dme-miR-317-3p	6mer3-8	TGTGTT	2L	7495746	7495751	-	FBtr0330728	2L_7495746_7495751_-	1	1	1	0	Ziz	FBtr0330728|FBtr0330723|FBtr0330725|FBtr0330727|FBtr0330722|FBtr0330724|FBtr0330726|FBtr0332201|FBtr0330721	7495607|7495607|7495607|7495607|7495607|7495607|7495607|7495607|7495607	7496307|7496307|7496307|7496307|7496307|7496307|7496307|7496307|7496307	2L	-	7495736	7495766	5'utr	Ziz	FlyBase	G8542.1	GCGTGTGTGCGTGCGTGTGTTGGTCTCTCTA	9	7495747	0.738084924	4	9	79	1	0.954242509	0.888888889	0	0	9	0	0	9	2L:7495736-7495766	6	Ziz	FBtr0330727|FBtr0330725|FBtr0330723|FBtr0330728|FBtr0330721|FBtr0332201|FBtr0330724|FBtr0330726|FBtr0330722	7495607|7495607|7495607|7495607|7495607|7495607|7495607|7495607|7495607	7496307|7496307|7496307|7496307|7496307|7496307|7496307|7496307|7496307	TGTGTT	6mer3-8
0.01	dme-bantam-3p	6mer2-7	GATCTC	2L	7496297	7496302	-	FBtr0330728	2L_7496297_7496302_-	1	1	1	0	Ziz	FBtr0330728|FBtr0330723|FBtr0330725|FBtr0330727|FBtr0330722|FBtr0330724|FBtr0330726|FBtr0332201|FBtr0330721	7495607|7495607|7495607|7495607|7495607|7495607|7495607|7495607|7495607	7496307|7496307|7496307|7496307|7496307|7496307|7496307|7496307|7496307	2L	-	7496280	7496312	5'utr	Ziz	FlyBase	G8544.1	AAAGTCGGTGGATCTCGTTCGCGTGAGGAGCTC	10	7496295	0.60336681	3	10	57	1	1.041392685	0.090909091	0.1	0.181818182	10	0	0	11	2L:7496280-7496312	6	Ziz	FBtr0330727|FBtr0330725|FBtr0330723|FBtr0330728|FBtr0330721|FBtr0332201|FBtr0330724|FBtr0330726|FBtr0330722	7495607|7495607|7495607|7495607|7495607|7495607|7495607|7495607|7495607	7496307|7496307|7496307|7496307|7496307|7496307|7496307|7496307|7496307	GATCTC	6mer2-7
0.01	dme-miR-11-3p,dme-miR-308-3p	6mer3-8	CTGTGA	2L	7701505	7701510	-	FBtr0335488	2L_7701505_7701510_-	1	1	1	0	Tep2	FBtr0335488|FBtr0335488|FBtr0335487|FBtr0335487|FBtr0079511|FBtr0079511|FBtr0079510|FBtr0079510|FBtr0079513|FBtr0079513	7701420|7701420|7701420|7701420|7701420|7701420|7701420|7701420|7701420|7701420	7701601|7701601|7701601|7701601|7701601|7701601|7701601|7701601|7701601|7701601	2L	-	7701497	7701534	5'utr	Tep2	FlyBase	G8575.1	AGTAACTCGAAGACAAAGAAAATACTGTGAAATAATAT	12	7701512	0.944007273	3	10	41	1	1.079181246	0.416666667	0.090909091	0.166666667	11	0	0	12	2L:7701497-7701534	6	Tep2	FBtr0079513|FBtr0079513|FBtr0079510|FBtr0079510|FBtr0079511|FBtr0079511|FBtr0335487|FBtr0335487|FBtr0335488|FBtr0335488	7701420|7701420|7701420|7701420|7701420|7701420|7701420|7701420|7701420|7701420	7701601|7701601|7701601|7701601|7701601|7701601|7701601|7701601|7701601|7701601	CTGTGA	6mer3-8
0.01	dme-miR-2b-2-5p	8mer-A1	TTGAAGAA	2L	7993926	7993933	-	FBtr0114550	2L_7993926_7993933_-	0.627005387	0.627005387	0.627005387	0	pes	FBtr0114550	7991479	7994184	2L	-	7993895	7993973	5'utr	pes	FlyBase	G8714.1	CGCGTCGCTGCAATTGAAATTGATTTCAATTTAAAAGTATTTGAAGAAAAATTAGACACGTGCCGTGAAGTGCAAATGG	24	7993922	0.904609719	7	22	102	0.964285714	1.431363764	0.142857143	0.166666667	0.285714286	24	1	0	27	2L:7993895-7993973	8	pes	FBtr0114550	7991479	7994184	TTGAAGAA	8mer-A1
0.01	dme-miR-305-5p	8mer-A1	AGTACAAA	2L	8089408	8089415	+	FBtr0332498	2L_8089408_8089415_+	0.605652665	0.605652665	0.605652665	0	Bsg	FBtr0332498|FBtr0079566|FBtr0079569|FBtr0079573|FBtr0079568|FBtr0079570|FBtr0079567|FBtr0079572|FBtr0079574|FBtr0079571	8088302|8083418|8083418|8089101|8083418|8088302|8083418|8088302|8088302|8088302	8089663|8089663|8089663|8089663|8089663|8089663|8089663|8089663|8089663|8089663	2L	+	8089295	8089419	5'utr	Bsg	FlyBase	G2919.1	CATCAACAGCATCAACTAATATCAAATTAAATAACTAAGCCTAATAACGTATACATTTAAAGATCTATTTATAAATTAATATTTACCATAATGATTTAGTAAGTTAAGCTTAAAGTACAAAAAAA	34	8089391	0.849779314	15	29	237	0.864864865	1.505149978	0	0.088235294	0.162162162	34	5	0	32	2L:8089295-8089419	8	Bsg	FBtr0079573|FBtr0079569|FBtr0079566|FBtr0332498|FBtr0079574|FBtr0079571|FBtr0079567|FBtr0079572|FBtr0079570|FBtr0079568	8089101|8083418|8083418|8088302|8088302|8088302|8083418|8088302|8088302|8083418	8089663|8089663|8089663|8089663|8089663|8089663|8089663|8089663|8089663|8089663	AGTACAAA	8mer-A1
0.01	dme-miR-33-5p	7mer-A1	AATGCAA	2L	8089543	8089549	+	FBtr0332498	2L_8089543_8089549_+	0.782911824	0.782911824	0.782911824	0	Bsg	FBtr0332498|FBtr0079566|FBtr0079569|FBtr0079573|FBtr0079568|FBtr0079570|FBtr0079567|FBtr0079572|FBtr0079574|FBtr0079571	8088302|8083418|8083418|8089101|8083418|8088302|8083418|8088302|8088302|8088302	8089663|8089663|8089663|8089663|8089663|8089663|8089663|8089663|8089663|8089663	2L	+	8089522	8089566	5'utr	Bsg	FlyBase	G2920.1	TAAATTCACAAATCTGTAATAAATGCAAATGACAAGGAAATAACG	22	8089534	0.767700872	5	21	117	0.966666667	1.462397998	0.466666667	0.227272727	0.433333333	22	1	0	29	2L:8089522-8089566	7	Bsg	FBtr0079573|FBtr0079569|FBtr0079566|FBtr0332498|FBtr0079574|FBtr0079571|FBtr0079567|FBtr0079572|FBtr0079570|FBtr0079568	8089101|8083418|8083418|8088302|8088302|8088302|8083418|8088302|8088302|8083418	8089663|8089663|8089663|8089663|8089663|8089663|8089663|8089663|8089663|8089663	AATGCAA	7mer-A1
0.01	dme-miR-14-3p	7mer-A1	AGACTGA	2L	8131388	8131394	+	FBtr0339671	2L_8131388_8131394_+	0.823192581	0.823349562	0.823271072	0.000111016	CG8668	FBtr0339671|FBtr0079576	8126999|8126999	8131425|8131425	2L	+	8131336	8131412	5'utr	CG8668	FlyBase	G2948.1	AATACTCACAAATTGAAGACGAGAAGCGGAGTCCAGACTGAAACTGAGACCTAGACTGACTGAGATTTGAGAGATTT	162	8131387	0.834491303	10	150	557	0.924623116	1.565847819	0.266331658	0.172839506	0.326633166	162	11	4	184	2L:8131336-8131412	7	CG8668	FBtr0079576|FBtr0339671	8126999|8126999	8131425|8131425	AGACTGA	7mer-A1
0.01	dme-miR-970-3p	6mer3-8	TCTTAT	2L	8210988	8210993	-	FBtr0079636	2L_8210988_8210993_-	1	1	1	0	Su(var)205	FBtr0079636	8210842	8211122	2L	-	8210977	8211076	5'utr	Su(var)205	FlyBase	G8923.1	AGATTTTTCATTTTGTGGAAAGTCTTCTAGCGCCAACACACAGGCTTATAAAAACCAATTTAGCTGCGTGCATAAAGTGTAGATCTTATTTAATCTAGGT	39	8210987	0.989664366	14	39	369	1	1.653212514	0.111111111	0.128205128	0.244444444	39	0	0	45	2L:8210977-8211076	6	Su(var)205	FBtr0079635|FBtr0079636	8210842|8210842	8211122|8211122	TCTTAT	6mer3-8
0.01	dme-miR-317-3p	6mer3-8	TGTGTT	2L	8213159	8213164	+	FBtr0089935	2L_8213159_8213164_+	0.997552146	1	0.998776073	0.001730927	CG8360	FBtr0089935|FBtr0332414	8213115|8212957	8213218|8213218	2L	+	8213126	8213180	5'utr	CG8360	FlyBase	G3012.1	AGTTGCCATTGCGTTGGAAGTGAGAACTGGTGCTGTGTTTATTGGCTGAGCTGCT	12	8213167	0.698521653	7	11	85	1	1.079181246	0.333333333	0	0	12	0	0	12	2L:8213126-8213180	6	CG8360	FBtr0332414|FBtr0089935	8212957|8213115	8213218|8213218	TGTGTT	6mer3-8
0.01	dme-miR-317-3p	6mer3-8	TGTGTT	2L	8230269	8230274	-	FBtr0303108	2L_8230269_8230274_-	1	1	1	0	Pvr	FBtr0303108|FBtr0332416|FBtr0332417|FBtr0079626|FBtr0301339|FBtr0079625|FBtr0332418|FBtr0079628|FBtr0301338|FBtr0302148|FBtr0302147	8230193|8230193|8230193|8230193|8230193|8230193|8230193|8230193|8230193|8230193|8230193	8239878|8239878|8239878|8239878|8239878|8239878|8239878|8239878|8239878|8239878|8239878	2L	-	8230228	8230321	5'utr	Pvr	FlyBase	G8989.1	AGTGAGCAAAGTGTCTTTCAGCGTGACCATGGCATTAAAGGGCCAAATGTGTTAAAATTGTGAATATTTAAGAGTGTAAAATTAGCACAATATA	67	8230264	0.98401124	12	65	509	0.978494624	1.959041392	0.537634409	0.28358209	0.483870968	67	2	0	91	2L:8230228-8230321	6	Pvr	FBtr0303108|FBtr0301339|FBtr0332416|FBtr0079629|FBtr0079625|FBtr0332418|FBtr0302147|FBtr0303109|FBtr0332417|FBtr0079626|FBtr0302148|FBtr0079628|FBtr0301338	8230193|8230193|8230193|8230193|8230193|8230193|8230193|8230193|8230193|8230193|8230193|8230193|8230193	8239878|8239878|8239878|8239158|8239878|8239878|8239878|8230677|8239878|8239878|8239878|8239878|8239878	TGTGTT	6mer3-8
0.01	dme-miR-8-3p	7mer-m8	CAGTATT	2L	8239765	8239771	-	FBtr0303108	2L_8239765_8239771_-	0.661615423	0.661615423	0.661615423	0	Pvr	FBtr0303108|FBtr0332416|FBtr0332417|FBtr0079626|FBtr0301339|FBtr0079625|FBtr0332418|FBtr0079628|FBtr0301338|FBtr0302148|FBtr0302147	8230193|8230193|8230193|8230193|8230193|8230193|8230193|8230193|8230193|8230193|8230193	8239878|8239878|8239878|8239878|8239878|8239878|8239878|8239878|8239878|8239878|8239878	2L	-	8239715	8239828	5'utr	Pvr	FlyBase	G8994.1	ATTTCGCGGGCTTTTGACTTGTGTTCGGTGCAAACTGTTCAAACTTTGCCGACGACGCAGTATTTATTGTCTTTCAAGAGCAACCGATACTGCTGAAGTGCCCCACGCAGAAAG	29	8239763	0.986846857	12	28	242	0.970588235	1.51851394	0.117647059	0.172413793	0.294117647	29	1	0	33	2L:8239715-8239828	7	Pvr	FBtr0303108|FBtr0301339|FBtr0332416|FBtr0079625|FBtr0332418|FBtr0302147|FBtr0332417|FBtr0079626|FBtr0302148|FBtr0079628|FBtr0301338	8230193|8230193|8230193|8230193|8230193|8230193|8230193|8230193|8230193|8230193|8230193	8239878|8239878|8239878|8239878|8239878|8239878|8239878|8239878|8239878|8239878|8239878	CAGTATT	7mer-m8
0.01	dme-bantam-3p	6mer2-7	GATCTC	2L	8284030	8284035	-	FBtr0330693	2L_8284030_8284035_-	1	1	1	0	Btk29A	FBtr0330693	8262331	8297124	2L	-	8283995	8284057	5'utr	Btk29A	FlyBase	G9010.1	CGTTCCAAGTGGGCTACTGTGAGATCTCTGCGTCGGCCAATTCGCATCAGCTGGAGAACGGCA	62	8284029	0.77699899	6	60	367	0.986666667	1.86923172	0.533333333	0.193548387	0.333333333	62	1	0	74	2L:8283995-8284057	6	Btk29A	FBtr0330693	8262331	8297124	GATCTC	6mer2-7
0.01	dme-miR-184-3p	6mer2-7	CCGTCC	2L	829697	829702	+	FBtr0078013	2L_829697_829702_+	1	1	1	0	dock	FBtr0078013	825967	829949	2L	+	829636	829736	5'utr	dock	FlyBase	G904.1	AGCACCAGAATCTGAATCTCAACCAGAATCAGAACCTGAACCAGAATCAGATCTACCAGTACCGTCCCCAGGTGCCCGTGCCCGTTCCCGGCTCACCTGCC	100	829695	0.954848238	6	98	466	0.980952381	2.012837225	0.438095238	0.05	0.095238095	100	2	0	103	2L:829636-829736	6	dock	FBtr0078013	825967	829949	CCGTCC	6mer2-7
0.01	dme-miR-308-3p	7mer-m1	TGTGATT	2L	8300609	8300615	-	FBtr0079616	2L_8300609_8300615_-	0.620202887	0.620202887	0.620202887	0	Btk29A	FBtr0079616|FBtr0112836	8298321|8298321	8301079|8300746	2L	-	8300512	8300652	5'utr	Btk29A	FlyBase	G9014.1	CGTTACCCGTTGCGTCTGCCCCCTCCAATTGGAGAATTGTGATTTGTTAGTGGTGTGCGCTGCTGGTGTTGTTGTTGTACTTGCTGTTATTGTTGTTGCTATGCGGTCGGGTCATTGCTTCAAATTGCTCAATCAACGGCA	48	8300609	0.987923343	14	48	422	1	1.755874856	0.087719298	0.166666667	0.298245614	48	0	0	57	2L:8300512-8300652	7	Btk29A	FBtr0079616|FBtr0112836	8298321|8298321	8301079|8300746	TGTGATT	7mer-m1
0.01	dme-miR-308-3p	8mer-m1	CTGTGATT	2L	8308112	8308119	-	FBtr0079613	2L_8308112_8308119_-	0.469298127	0.469298127	0.469298127	0	Ostgamma	FBtr0079613	8308068	8308192	2L	-	8308093	8308135	5'utr	Ostgamma	FlyBase	G9031.1	TGATTAAACGTTTTTTCTGTGATTTTGCGTTAAAGTAGTGAGA	13	8308111	0.979896343	4	12	153	0.944444444	1.230448921	0.166666667	0.384615385	0.555555556	13	1	0	17	2L:8308093-8308135	8	Ostgamma	FBtr0079613	8308068	8308192	CTGTGATT	8mer-m1
0.01	dme-miR-317-3p	7mer-A1	GTGTTCA	2L	8325047	8325053	-	FBtr0346462	2L_8325047_8325053_-	0.823349562	0.823349562	0.823349562	0	CG7781	FBtr0346462|FBtr0079609	8325012|8325012	8325409|8325262	2L	-	8325043	8325086	5'utr	CG7781	FlyBase	G9051.1	CGCCAGAAACCCAAATAGTTCAACTAATATTTAGTGTTCAGCTA	7	8325071	0.99222889	3	7	57	1	0.954242509	0.222222222	0.285714286	0.444444444	7	0	0	9	2L:8325043-8325086	7	CG7781	FBtr0079609|FBtr0346462	8325012|8325012	8325262|8325409	GTGTTCA	7mer-A1
0.01	dme-miR-277-3p	8mer-A1	TGCATTTA	2L	8381691	8381698	-	FBtr0079721	2L_8381691_8381698_-	0.625363359	0.625363359	0.625363359	0	Aats-ala	FBtr0079721	8381441	8381764	2L	-	8381684	8381711	5'utr	Aats-ala	FlyBase	G9092.1	AATTGTTTGCATTTGCATTTACTGTTTG	20	8381699	0.790816292	2	19	223	0.961538462	1.397940009	0.038461538	0.2	0.384615385	20	1	0	25	2L:8381684-8381711	8	Aats-ala	FBtr0079721	8381441	8381764	TGCATTTA	8mer-A1
0.01	dme-miR-263a-5p	6mer3-8	GTGCCA	2L	8419953	8419958	+	FBtr0079665	2L_8419953_8419958_+	1	1	1	0	Akap200	FBtr0079665|FBtr0340241	8419870|8419870	8426910|8426910	2L	+	8419943	8420060	5'utr	Akap200	FlyBase	G3155.1	AAGACGCGAAGTGCCAAACGACTAAACTATTACTCTCACTAGTTAATTGCACAGTTACCACAGTTAGTTTTCACCTAGTTAAGAGAGATAGAAAGAGACCACCCGCGCAGTTGGCAAA	39	8419973	0.961688713	12	35	193	0.9	1.556302501	0.25	0.025641026	0.05	39	4	0	36	2L:8419943-8420060	6	Akap200	FBtr0079665|FBtr0340241	8419870|8419870	8426910|8426910	GTGCCA	6mer3-8
0.01	dme-miR-275-3p,dme-miR-306-5p	6mer2-7	TACCTG	2L	869807	869812	-	FBtr0078030	2L_869807_869812_-	1	1	1	0	dbe	FBtr0078030	869775	869857	2L	-	869780	869831	5'utr	dbe	FlyBase	G6712.1	AACAAGCGTGCAAGAATCTTACCTGTAGAATTAGCTTCTGAAAACTCGAGTA	45	869813	0.963631952	5	44	320	0.981132075	1.414973348	0.075471698	0.155555556	0.283018868	45	0	1	52	2L:869780-869831	6	dbe	FBtr0078030	869775	869857	TACCTG	6mer2-7
0.01	dme-miR-7-5p	6mer2-7	TCTTCC	2L	8704501	8704506	-	FBtr0336633	2L_8704501_8704506_-	0.966569391	1	0.983284696	0.023639004	Hnf4	FBtr0336633|FBtr0079747	8704456|8704456	8709611|8709042	2L	-	8704490	8704526	5'utr	Hnf4	FlyBase	G9208.1	TTCATTACTATGTGATTGGATCTTCCCGACCCACTTG	15	8704510	0.977955444	3	14	130	0.9375	1.176091259	0	0.066666667	0.125	15	1	0	15	2L:8704490-8704526	6	Hnf4	FBtr0079747|FBtr0336633	8704456|8704456	8709042|8709611	TCTTCC	6mer2-7
0.01	dme-miR-995-3p	6mer2-7	GGTGCT	2L	8825962	8825967	+	FBtr0330210	2L_8825962_8825967_+	1	1	1	0	SoxN	FBtr0330210|FBtr0079733	8825643|8825643	8826493|8826493	2L	+	8825945	8826016	5'utr	SoxN	FlyBase	G3251.1	GTCCGGAGAAACAGAAAGGTGCTCAATTCCGCCCAGTGTGGAGGTATTTTTTCGGTGTTCCCGCTTCTCGCA	532	8825971	0.967349172	5	530	2918	0.996726678	2.307496038	0.453355155	0.129699248	0.242225859	532	0	2	609	2L:8825945-8826016	6	SoxN	FBtr0079733|FBtr0330210	8825643|8825643	8826493|8826493	GGTGCT	6mer2-7
0.01	dme-miR-283-5p	8mer-m1	TGATATTT	2L	8826186	8826193	+	FBtr0330210	2L_8826186_8826193_+	0.555593223	0.555593223	0.555593223	0	SoxN	FBtr0330210|FBtr0079733	8825643|8825643	8826493|8826493	2L	+	8826177	8826208	5'utr	SoxN	FlyBase	G3252.1	ATGTATATCTGATATTTGTGACTGTGGAAAAA	8	8826195	0.72047851	4	8	52	1	1	0	0.25	0.4	8	0	0	10	2L:8826177-8826208	8	SoxN	FBtr0079733|FBtr0330210	8825643|8825643	8826493|8826493	TGATATTT	8mer-m1
0.01	dme-miR-276a-3p	7mer-m8	AGTTCCT	2L	8945438	8945444	-	FBtr0079789	2L_8945438_8945444_-	0.631523795	0.631523795	0.631523795	0	C1GalTA	FBtr0079789|FBtr0079790|FBtr0079788	8945399|8945399|8945399	8951216|8946613|8951216	2L	-	8945369	8945492	start_codon	C1GalTA	FlyBase	G9247.1	AAGAAACGCAACCAAAGAAGCTGCCAGTCCTCACAAACGGATCCTGAAAGTTCCTTCCACACACAAGCCAGCAAACTCAAAACAAAAGCCAAATGACTGCCAACAGTCTGCTAGGAAGGTCCAT	163	8945442	0.978286911	13	159	662	0.977272727	1.934498451	0.079545455	0.079754601	0.147727273	163	3	1	172	2L:8945369-8945492	7	C1GalTA	FBtr0079788|FBtr0079789	8945399|8945399	8951216|8951216	AGTTCCT	7mer-m8
0.01	dme-miR-275-3p,dme-miR-306-5p	7mer-A1	TACCTGA	2L	8950904	8950910	-	FBtr0079788	2L_8950904_8950910_-	0.823349562	0.823349562	0.823349562	0	C1GalTA	FBtr0079788	8945399	8951216	2L	-	8950894	8950928	5'utr	C1GalTA	FlyBase	G9256.1	TGAAACGCGTGCGGAATTTACCTGAACGGAAAACT	18	8950912	0.786977532	2	18	73	1	1.301029996	0.2	0.111111111	0.2	18	0	0	20	2L:8950894-8950928	7	C1GalTA	FBtr0079788	8945399	8951216	TACCTGA	7mer-A1
0.01	dme-miR-34-5p	8mer-A1	CACTGCCA	2L	9166445	9166452	-	FBtr0079774	2L_9166445_9166452_-	0.678407454	0.678407454	0.678407454	0	CG9586	FBtr0079774|FBtr0330220	9166383|9166383	9166514|9166514	2L	-	9166436	9166478	5'utr	CG9586	FlyBase	G9299.1	TTTGTTGCCTTTTGCGGCTGATTTGTCACTGCCAGAGTTTATT	45	9166454	0.704916107	9	42	361	0.941176471	1.681241237	0.215686275	0.133333333	0.235294118	45	3	0	48	2L:9166436-9166478	8	CG9586	FBtr0330220|FBtr0079774	9166383|9166383	9166514|9166514	CACTGCCA	8mer-A1
0.01	dme-miR-996-3p,dme-miR-279-3p	6mer3-8	TCTAGT	2L	9387696	9387701	+	FBtr0079806	2L_9387696_9387701_+	1	1	1	0	Aldh	FBtr0079806|FBtr0332597	9387387|9387557	9387767|9387767	2L	+	9387663	9387712	5'utr	Aldh	FlyBase	G3350.1	TGTCCGTCGACCGCTGAACAATTAAGACGCAGTTCTAGTTTTGCGCTCTC	12	9387703	0.981184119	5	12	83	1	1.230448921	0.176470588	0.333333333	0.529411765	12	0	0	17	2L:9387663-9387712	6	Aldh	FBtr0332597|FBtr0079806	9387557|9387387	9387767|9387767	TCTAGT	6mer3-8
0.01	dme-miR-308-3p	8mer-m1	CTGTGATT	2L	9494643	9494650	-	FBtr0306169	2L_9494643_9494650_-	0.469298127	0.469298127	0.469298127	0	Gdi	FBtr0306169|FBtr0345433|FBtr0079862	9494614|9494614|9494614	9494796|9494876|9494796	2L	-	9494616	9494667	5'utr	Gdi	FlyBase	G9322.1	AAAAAATATATAAATTACTGTGATTGCAATATATAAATAAGTGCGATCCAAT	144	9494643	0.746905036	10	138	1219	0.966666667	1.939519253	0.016666667	0.208333333	0.366666667	144	5	1	174	2L:9494616-9494667	8	Gdi	FBtr0079862|FBtr0345433|FBtr0306169	9494614|9494614|9494614	9494796|9494876|9494796	CTGTGATT	8mer-m1
0.01	dme-miR-970-3p	6mer3-8	TCTTAT	2L	9576612	9576617	-	FBtr0079857	2L_9576612_9576617_-	1	1	1	0	Mtpalpha	FBtr0079857|FBtr0079858	9576187|9576592	9576769|9576769	2L	-	9576530	9576645	5'utr	Mtpalpha	FlyBase	G9339.1	AATAGTTATCGTAAGCAAAAAGTGACTATCTTATAAGATCGAACTGAGAGCAATGTCGGCAACGAGGTTTTTGAGTGCCGTTGGCCAAATTTCGCGACAGCAATTGCTGCAGAATA	22	9576617	0.918469953	11	17	123	0.8	0.698970004	0.12	0.136363636	0.24	22	2	3	20	2L:9576530-9576645	6	Mtpalpha	FBtr0079857	9576187	9576769	TCTTAT	6mer3-8
0.01	dme-miR-7-5p	6mer3-8	GTCTTC	2L	9897500	9897505	-	FBtr0079905	2L_9897500_9897505_-	1	1	1	0	RpS2	FBtr0079905|FBtr0345436|FBtr0330682	9897129|9897129|9897129	9897521|9897552|9897521	2L	-	9897476	9897520	5'utr	RpS2	FlyBase	G9411.1	GGCCATTTCGTTTTTGTCTTCACCCCAATAAAGTTGATAGACCTA	14	9897507	0.613945165	5	14	120	1	1.230448921	0.117647059	0.214285714	0.352941176	14	0	0	17	2L:9897476-9897520	6	RpS2	FBtr0330682|FBtr0345436|FBtr0079905	9897129|9897129|9897129	9897521|9897552|9897521	GTCTTC	6mer3-8
0.01	dme-miR-11-3p,dme-miR-308-3p	7mer-A1	TGTGATA	2L	9906341	9906347	-	FBtr0300870	2L_9906341_9906347_-	0.782911819	0.782911397	0.782911608	2.82843E-07	CG13124	FBtr0300870|FBtr0300870|FBtr0300867|FBtr0300867|FBtr0300869|FBtr0300869|FBtr0079902|FBtr0079902|FBtr0300868|FBtr0300868|FBtr0290197|FBtr0290197|FBtr0079903|FBtr0079903|FBtr0300871|FBtr0300871|FBtr0300866|FBtr0300866	9906172|9906172|9906172|9906172|9906172|9906172|9906172|9906172|9906172|9906172|9906172|9906172|9906172|9906172|9906172|9906172|9906172|9906172	9908633|9908633|9908633|9908633|9908633|9908633|9908633|9908633|9908633|9908633|9908633|9908633|9908633|9908633|9908633|9908633|9908633|9908633	2L	-	9906096	9906438	start_codon	CG13124	FlyBase	G9420.2	GCAATCTGAATCTGCAAAAGGGGAAGATATCCCTCAACATCGTATTAAGAAGAGAACTCAACTCGATAAAGGAGGAAAGGAAACCAACTATTGTGATATGTACAAATTTACTCAAATACTGAAGCCACACATTTAGACGTTTATTCGACGGAATCCCAGTTGTGAATCGATTAACCGGAGGATAATCTACCAAAGATTAGGCTTTCATCTTCAATTAGGTTTTACCCAAATAGAGCAGAAGCAGTACTCGCGCAAAAATCGCAGGATGGCCGAAAAGGTGGAACTACTGGCCCAGGCCAGCATGAATGGCCAACAGAATGATACGCGGAAGGTGCGCAAATCA	1454	9906348	0.951396591	59	1353	8592	0.936643836	1.646906857	0.220319635	0.16781293	0.309360731	1454	75	36	1641	2L:9906096-9906438	7	CG13124	FBtr0300871|FBtr0300871|FBtr0300866|FBtr0300866|FBtr0300868|FBtr0300868|FBtr0290197|FBtr0290197|FBtr0079903|FBtr0079903|FBtr0300869|FBtr0300869|FBtr0079902|FBtr0079902|FBtr0300870|FBtr0300870|FBtr0300867|FBtr0300867	9906172|9906172|9906172|9906172|9906172|9906172|9906172|9906172|9906172|9906172|9906172|9906172|9906172|9906172|9906172|9906172|9906172|9906172	9908633|9908633|9908633|9908633|9908633|9908633|9908633|9908633|9908633|9908633|9908633|9908633|9908633|9908633|9908633|9908633|9908633|9908633	TGTGATA	7mer-A1
0.01	dme-miR-2b-2-5p	6mer3-8	TTGAAG	2L	9907072	9907077	-	FBtr0300870	2L_9907072_9907077_-	1	1	1	0	CG13124	FBtr0300870|FBtr0300867|FBtr0300869|FBtr0079902|FBtr0300868|FBtr0290197|FBtr0079903|FBtr0300871|FBtr0300866	9906172|9906172|9906172|9906172|9906172|9906172|9906172|9906172|9906172	9908633|9908633|9908633|9908633|9908633|9908633|9908633|9908633|9908633	2L	-	9907059	9907144	5'utr	CG13124	FlyBase	G9421.1	TATATACACTATAGACAGAGATAAACAAAAGCTCAAGCAGCAACAGCAGCAGCAACAACGAAACAATTTGAAGGAAATATTTTTGC	9	9907064	0.958200905	6	8	39	0.9	0.954242509	0	0.111111111	0.2	9	1	0	9	2L:9907059-9907144	6	CG13124	FBtr0300871|FBtr0300866|FBtr0300868|FBtr0290197|FBtr0079903|FBtr0300869|FBtr0079902|FBtr0300870|FBtr0300867	9906172|9906172|9906172|9906172|9906172|9906172|9906172|9906172|9906172	9908633|9908633|9908633|9908633|9908633|9908633|9908633|9908633|9908633	TTGAAG	6mer3-8
0.01	dme-miR-980-3p	7mer-m8	GGCAGCT	2L	9918659	9918665	+	FBtr0332505	2L_9918659_9918665_+	0.658999068	0.658999068	0.658999068	0	CG4598	FBtr0332505|FBtr0079877	9918616|9918616	9918880|9918880	2L	+	9918638	9918670	5'utr	CG4598	FlyBase	G3575.1	CGATAGCGCAACAGGTTCTTCGGCAGCTGAGTT	11	9918656	0.974828867	4	10	64	0.928571429	1.113943352	0	0.181818182	0.357142857	11	1	0	13	2L:9918638-9918670	7	CG4598	FBtr0079877|FBtr0332505	9918616|9918616	9918880|9918880	GGCAGCT	7mer-m8
0.01	dme-bantam-3p	6mer2-7	GATCTC	2L	9963624	9963629	-	FBtr0309210	2L_9963624_9963629_-	1	1	1	0	CG5850	FBtr0309210|FBtr0309209|FBtr0303901|FBtr0079890|FBtr0329986|FBtr0309211	9963391|9963391|9963391|9963391|9963391|9963391	9963755|9963755|9963949|9963755|9963755|9963755	2L	-	9963617	9963650	5'utr	CG5850	FlyBase	G9470.1	GAACTTGCTCTGCCAGCAGGAGATCTCTGAAAAT	7	9963623	0.882819944	2	7	25	1	0.84509804	0.285714286	0	0	7	0	0	7	2L:9963617-9963650	6	CG5850	FBtr0309209|FBtr0309210|FBtr0079890|FBtr0303901|FBtr0309211|FBtr0329986	9963391|9963391|9963391|9963391|9963391|9963391	9963755|9963755|9963755|9963949|9963755|9963755	GATCTC	6mer2-7
0.01	dme-miR-34-5p	7mer-A1	ACTGCCA	2L	9963676	9963682	-	FBtr0309210	2L_9963676_9963682_-	0.823349562	0.823349562	0.823349562	0	CG5850	FBtr0309210|FBtr0309209|FBtr0303901|FBtr0079890|FBtr0329986|FBtr0309211	9963391|9963391|9963391|9963391|9963391|9963391	9963755|9963755|9963949|9963755|9963755|9963755	2L	-	9963662	9963695	5'utr	CG5850	FlyBase	G9471.1	AAGCCGCGATATTACTGCCAATAGGACTGAAACC	22	9963674	0.791072431	4	19	81	0.88	1.342422681	0.04	0.136363636	0.24	22	3	0	22	2L:9963662-9963695	7	CG5850	FBtr0309209|FBtr0309210|FBtr0079890|FBtr0303901|FBtr0309211|FBtr0329986	9963391|9963391|9963391|9963391|9963391|9963391	9963755|9963755|9963755|9963949|9963755|9963755	ACTGCCA	7mer-A1
0.01	dme-miR-184-3p	8mer-A1	TCCGTCCA	2R	10027132	10027139	+	FBtr0088394	2R_10027132_10027139_+	0.631137048	0.631137048	0.631137048	0	CG12128	FBtr0088394	10026837	10027627	2R	+	10027086	10027152	5'utr	CG12128	FlyBase	G14506.1	AGGCGGGAAAGGCAGCCAATGAGGTGCAGGCTAAGGATAAGCCTAATCCGTCCACGCTGAGCATAGC	12	10027130	0.944406879	5	10	40	0.846153846	1.041392685	0.461538462	0.083333333	0.153846154	12	2	0	11	2R:10027086-10027152	8	CG12128	FBtr0088394	10026837	10027627	TCCGTCCA	8mer-A1
0.01	dme-miR-317-3p	8mer-A1	TGTGTTCA	2R	10078849	10078856	+	FBtr0088405	2R_10078849_10078856_+	0.631135192	0.631135192	0.631135192	0	egr	FBtr0088405|FBtr0088406	10078364|10078364	10079011|10079011	2R	+	10078834	10078901	5'utr	egr	FlyBase	G14526.2	CTTAAATACATAGAGTGTGTTCATATAAAGTGCGACAAAGCTCGATTGGAAACAGCTGTCGAGTGCCC	14	10078849	0.870644652	8	14	84	1	1.204119983	0.125	0.142857143	0.25	14	0	0	16	2R:10078834-10078901	8	egr	FBtr0088406|FBtr0088405	10078364|10078364	10079011|10079011	TGTGTTCA	8mer-A1
0.01	dme-miR-190-5p	6mer2-7	CATATC	2R	10104284	10104289	+	FBtr0088412	2R_10104284_10104289_+	1	1	1	0	14-3-3zeta	FBtr0088412|FBtr0100183|FBtr0088418|FBtr0332917|FBtr0088415|FBtr0332916|FBtr0100182|FBtr0088413|FBtr0088417|FBtr0088414|FBtr0088416|FBtr0088419	10099675|10101034|10099675|10104113|10099675|10103120|10101034|10101034|10101034|10101034|10099675|10101034	10104347|10104347|10104347|10104347|10104347|10104347|10104347|10104347|10104347|10104347|10104347|10104347	2R	+	10104257	10104302	5'utr	14-3-3zeta	FlyBase	G14549.1	AAGCCATTGTTAGCAACTTTTGAGGGGCATATCGAACTGTGTGGCG	17	10104277	0.697823801	7	17	95	1	1.380211242	0.5	0.411764706	0.583333333	17	0	0	24	2R:10104257-10104302	6	14-3-3zeta	FBtr0332917|FBtr0088418|FBtr0100183|FBtr0088412|FBtr0088414|FBtr0088419|FBtr0100182|FBtr0088416|FBtr0088413|FBtr0088417|FBtr0088415|FBtr0332916	10104113|10099675|10101034|10099675|10101034|10101034|10101034|10099675|10101034|10101034|10099675|10103120	10104347|10104347|10104347|10104347|10104347|10104347|10104347|10104347|10104347|10104347|10104347|10104347	CATATC	6mer2-7
0.01	dme-miR-275-3p,dme-miR-306-5p	6mer3-8	GTACCT	2R	10126505	10126510	+	FBtr0346634	2R_10126505_10126510_+	1	1	1	0	gem	FBtr0346634|FBtr0089758|FBtr0089759	10125910|10124291|10125494	10127205|10127205|10127205	2R	+	10126396	10126583	5'utr	gem	FlyBase	G14589.2	AAGACACTTAAGCTTGCAACACGGGCTAACCAATTCAGCGATAAATGGAGAAATCTGAAATACGACTGCAACGCATGTCTAATGAATATCAGTCGCAATCGAGCTATATGTACCTCCGGACCAAGATGCTGTTAAAAATCGAGAATACCCTACTTCGAAGCCATCGTCAGCGCGAGACCACCGGTATC	177	10126504	0.956621636	18	173	816	0.981220657	2.320146286	0.136150235	0.15819209	0.300469484	177	4	0	209	2R:10126396-10126583	6	gem	FBtr0089759|FBtr0089758|FBtr0346634	10125494|10124291|10125910	10127205|10127205|10127205	GTACCT	6mer3-8
0.01	dme-miR-11-3p,dme-miR-308-3p	6mer3-8	CTGTGA	2R	10126705	10126710	+	FBtr0346634	2R_10126705_10126710_+	1	1	1	0	gem	FBtr0346634|FBtr0346634|FBtr0089758|FBtr0089758|FBtr0089759|FBtr0089759	10125910|10125910|10124291|10124291|10125494|10125494	10127205|10127205|10127205|10127205|10127205|10127205	2R	+	10126671	10126730	5'utr	gem	FlyBase	G14590.1	AACGCACAAAAGCAAAATTTACAATTCCACTCAACTGTGAGCCAAGTTAGAAAAAGTTAC	17	10126706	0.964014312	6	16	84	0.904761905	1.278753601	0.428571429	0.235294118	0.380952381	17	2	0	19	2R:10126671-10126730	6	gem	FBtr0089759|FBtr0089759|FBtr0089758|FBtr0089758|FBtr0346634|FBtr0346634	10125494|10125494|10124291|10124291|10125910|10125910	10127205|10127205|10127205|10127205|10127205|10127205	CTGTGA	6mer3-8
0.01	dme-miR-283-5p	7mer-A1	GATATTA	2R	10126788	10126794	+	FBtr0346634	2R_10126788_10126794_+	0.782911824	0.782911824	0.782911824	0	gem	FBtr0346634|FBtr0089758|FBtr0089759	10125910|10124291|10125494	10127205|10127205|10127205	2R	+	10126777	10126939	5'utr	gem	FlyBase	G14591.1	AATAAACTAGAGATATTATTTGGTTGTTAGTAGAACTCACGTCAAGTGCATATGGTTAGCCCTCGTATATCCAAAGTGCTGTGCGACGAACGAACGATTAAGTAAATAAGTGTGTCATATGAGCATTTTGAACAAGCCAAGCCAAAATGTTAGCCTAAGCAAG	63	10126796	0.977731202	20	60	443	0.958333333	1.361727836	0.291666667	0.111111111	0.222222222	63	1	2	69	2R:10126777-10126939	7	gem	FBtr0089759|FBtr0089758|FBtr0346634	10125494|10124291|10125910	10127205|10127205|10127205	GATATTA	7mer-A1
0.01	dme-miR-308-3p	8mer-m1	CTGTGATT	2R	10541353	10541360	-	FBtr0089365	2R_10541353_10541360_-	0.469298127	0.469298127	0.469298127	0	lola	FBtr0089365|FBtr0089360|FBtr0089345|FBtr0089361|FBtr0089347|FBtr0089355|FBtr0089366|FBtr0089346|FBtr0089364	10533748|10533748|10533748|10533748|10533748|10533748|10533748|10533748|10533748	10541670|10541670|10541670|10541670|10541670|10541670|10541670|10541670|10541670	2R	-	10541341	10541412	5'utr-intron	lola	FlyBase	G21838.1	AAGCAACACCAAAATTTGATATGTGCAAAGTTTATTGACGACTACGTGCTGCCTGTGATTCTATTTCGGTGT	30	10541364	0.985100387	9	30	244	1	1.556302501	0.111111111	0.166666667	0.305555556	30	0	0	36	2R:10541341-10541412	8	lola	FBtr0089364|FBtr0089347|FBtr0089366|FBtr0089361|FBtr0089355|FBtr0089345|FBtr0089346|FBtr0089365|FBtr0089360	10533748|10533748|10533748|10533748|10533748|10533748|10533748|10533748|10533748	10541670|10541670|10541670|10541670|10541670|10541670|10541670|10541670|10541670	CTGTGATT	8mer-m1
0.01	dme-miR-980-3p	7mer-m8	GGCAGCT	2R	10838708	10838714	-	FBtr0339475	2R_10838708_10838714_-	0.658999068	0.658999068	0.658999068	0	CG7686	FBtr0339475|FBtr0088245	10838648|10838648	10838727|10838727	2R	-	10838683	10838723	5'utr	CG7686	FlyBase	G21896.1	TTTCTGGGTGGCAGCTCCAGCAGGCACATGTGTTTCTCTGT	5	10838715	0.992946236	2	4	26	0.666666667	0.602059991	0.5	0.2	0.333333333	5	2	0	4	2R:10838683-10838723	7	CG7686	FBtr0088245|FBtr0339475	10838648|10838648	10838727|10838727	GGCAGCT	7mer-m8
0.01	dme-miR-8-3p	7mer-A1	AGTATTA	2R	11149970	11149976	-	FBtr0088205	2R_11149970_11149976_-	0.823349562	0.823349562	0.823349562	0	CG12391	FBtr0088205	11149776	11150068	2R	-	11149924	11149988	5'utr	CG12391	FlyBase	G21949.1	ATTTTCCGCTTGAGTATTAGATAGAAAAGTGCGAGAAATGTGAATTTGTGCAAACGAAAGTGGAA	9	11149978	0.97715037	7	9	62	1	1.079181246	0.166666667	0.222222222	0.416666667	9	0	0	12	2R:11149924-11149988	7	CG12391	FBtr0088205	11149776	11150068	AGTATTA	7mer-A1
0.01	dme-miR-980-3p	7mer-m8	GGCAGCT	2R	11307919	11307925	+	FBtr0088119	2R_11307919_11307925_+	0.658999068	0.658999068	0.658999068	0	CG7745	FBtr0088119	11307877	11307946	2R	+	11307901	11307936	5'utr	CG7745	FlyBase	G14884.1	ATACACCAAAGGCAAATTGGCAGCTGAAAACACGAA	116	11307918	0.78739046	2	116	234	1	2.167317335	0	0.232758621	0.394557823	116	0	0	147	2R:11307901-11307936	7	CG7745	FBtr0088119	11307877	11307946	GGCAGCT	7mer-m8
0.01	dme-miR-276a-3p	6mer3-8	AGTTCC	2R	11371062	11371067	-	FBtr0088153	2R_11371062_11371067_-	1	1	1	0	Tapdelta	FBtr0088153|FBtr0345952	11371011|11371011	11371163|11371335	2R	-	11371043	11371152	5'utr	Tapdelta	FlyBase	G22019.1	GTGACGTGACGTATGTATGGTGCTGTCGTGGCGTTCGCTTCCAGAGAGAAAGAAAGTCGCAGGTCGCCGAGTTGGATAGCCGTAGAGTTCCGCCTATTCCATTGATTACT	38	11371065	0.812911481	9	38	247	1	1.643452676	0.477272727	0.131578947	0.25	38	0	0	44	2R:11371043-11371152	6	Tapdelta	FBtr0088153|FBtr0345952	11371011|11371011	11371163|11371335	AGTTCC	6mer3-8
0.01	dme-miR-282-5p	6mer2-7	GAGGCT	2R	11397021	11397026	-	FBtr0088146	2R_11397021_11397026_-	1	1	1	0	sprt	FBtr0088146	11391147	11397432	2R	-	11397003	11397052	5'utr	sprt	FlyBase	G22037.1	ATTCGCACAATACAATACACCAAATTGAGGCTTCCCTCCCTCCACCAAAT	74	11397027	0.802296021	6	73	385	0.987804878	1.908485019	0	0.081081081	0.170731707	74	1	0	81	2R:11397003-11397052	6	sprt	FBtr0088146	11391147	11397432	GAGGCT	6mer2-7
0.01	dme-miR-308-3p	7mer-m1	TGTGATT	2R	11397358	11397364	-	FBtr0088146	2R_11397358_11397364_-	0.620202887	0.620202887	0.620202887	0	sprt	FBtr0088146	11391147	11397432	2R	-	11397335	11397380	5'utr	sprt	FlyBase	G22038.2	AATCCGAACCCGATTTTGTGATTAGCCCTCCGCTGCGCCTGCGTGA	17	11397358	0.950794491	3	15	122	0.941176471	1.204119983	0.117647059	0	0	17	1	0	16	2R:11397335-11397380	7	sprt	FBtr0088146	11391147	11397432	TGTGATT	7mer-m1
0.01	dme-miR-980-3p	6mer3-8	GGCAGC	2R	11580790	11580795	-	FBtr0088094	2R_11580790_11580795_-	1	1	1	0	tou	FBtr0088094	11580704	11582635	2R	-	11580756	11580826	5'utr	tou	FlyBase	G22052.1	TGACCAGCACCATGCCAACAACTCGGTCGATGGCAGCAGTCGCTTCCACGCGCATCTCATTCCCCCGTCAA	31	11580767	0.928421198	6	31	133	1	1.531478917	0.147058824	0.096774194	0.176470588	31	0	0	34	2R:11580756-11580826	6	tou	FBtr0088094	11580704	11582635	GGCAGC	6mer3-8
0.01	dme-miR-11-3p,dme-miR-308-3p	6mer3-8	CTGTGA	2R	11581300	11581305	-	FBtr0088094	2R_11581300_11581305_-	0.77119613	0.999999259	0.885597694	0.161788294	tou	FBtr0088094|FBtr0088094	11580704|11580704	11582635|11582635	2R	-	11581254	11581328	5'utr	tou	FlyBase	G22054.1	TCGCCCGTGGGGAAGATGATCTACTGTGACTTGTGTCCTCGTGCCTACCACGCCGATTGCTATATACCGCCGCTG	17	11581298	0.975341179	6	17	106	1	1.397940009	0.2	0.352941176	0.56	17	0	0	25	2R:11581254-11581328	6	tou	FBtr0088094|FBtr0088094	11580704|11580704	11582635|11582635	CTGTGA	6mer3-8
0.01	dme-bantam-3p	6mer2-7	GATCTC	2R	11650871	11650876	-	FBtr0330632	2R_11650871_11650876_-	1	1	1	0	CG9003	FBtr0330632|FBtr0113069|FBtr0330633|FBtr0330634	11650849|11650849|11650849|11650849	11651616|11651616|11651616|11651616	2R	-	11650855	11650901	5'utr	CG9003	FlyBase	G22147.1	AACTGCATTTCTGGATTCGGATCTGGATCTCTGGATATATCCACACG	19	11650870	0.669793369	6	18	138	0.952380952	1.301029996	0.095238095	0.105263158	0.19047619	19	1	0	20	2R:11650855-11650901	6	CG9003	FBtr0113069|FBtr0330632|FBtr0330634|FBtr0330633	11650849|11650849|11650849|11650849	11651616|11651616|11651616|11651616	GATCTC	6mer2-7
0.01	dme-miR-11-3p	7mer-m1	TGTGATG	2R	11651323	11651329	-	FBtr0330632	2R_11651323_11651329_-	0.702971752	0.702971752	0.702971752	0	CG9003	FBtr0330632|FBtr0113069|FBtr0330633|FBtr0330634	11650849|11650849|11650849|11650849	11651616|11651616|11651616|11651616	2R	-	11651313	11651373	5'utr-intron	CG9003	FlyBase	G22149.1	CAATATCGGAGTAGCTGCACCAAATGCAGTTTACCGAGATCTCTTGTGATGTAGGCAAAAC	19	11651330	0.8850143	4	17	146	0.909090909	1	0.090909091	0.052631579	0.181818182	19	1	1	20	2R:11651313-11651373	7	CG9003	FBtr0113069|FBtr0330632|FBtr0330634|FBtr0330633	11650849|11650849|11650849|11650849	11651616|11651616|11651616|11651616	TGTGATG	7mer-m1
0.01	dme-miR-308-3p	8mer-m1	CTGTGATT	2R	11690824	11690831	-	FBtr0088083	2R_11690824_11690831_-	0.469298127	0.469298127	0.469298127	0	wal	FBtr0088083|FBtr0088082	11690718|11690718	11690863|11690863	2R	-	11690815	11690848	5'utr	wal	FlyBase	G22166.1	GGAAACCTTTGGACTTTCTGTGATTTTACAGCGA	8	11690823	0.663965808	6	8	78	1	1.113943352	0.076923077	0.25	0.538461538	8	0	0	13	2R:11690815-11690848	8	wal	FBtr0088082|FBtr0088083	11690718|11690718	11690863|11690863	CTGTGATT	8mer-m1
0.01	dme-miR-14-3p	6mer3-8	AAGACT	2R	11852667	11852672	+	FBtr0088033	2R_11852667_11852672_+	1	1	1	0	Mtor	FBtr0088033|FBtr0332464	11852615|11852615	11852755|11852755	2R	+	11852627	11852696	5'utr	Mtor	FlyBase	G14965.1	GCGTCCCTAAAGCGACTTTGTGCACAATTCGCAAAAAATTAAGACTAAAGTAAAGTAAAAAGTAAGAAAG	23	11852666	0.966511282	4	19	101	0.884615385	1.361727836	0.346153846	0.130434783	0.230769231	23	3	0	23	2R:11852627-11852696	6	Mtor	FBtr0332464|FBtr0088033	11852615|11852615	11852755|11852755	AAGACT	6mer3-8
0.01	dme-miR-8-3p	8mer-A1	CAGTATTA	2R	11899628	11899635	+	FBtr0088038	2R_11899628_11899635_+	0.671698328	0.671698328	0.671698328	0	Zip48C	FBtr0088038	11899515	11899961	2R	+	11899579	11899650	5'utr	Zip48C	FlyBase	G15000.1	ACTTTCCGACGCGCTCTAGTAGAGCTAGTAGACCTTTTTATCAACCCGTCAGTATTACGCGTCCCCCCGAAA	21	11899627	0.866048639	8	19	124	0.928571429	1.414973348	0.428571429	0.285714286	0.464285714	21	2	0	26	2R:11899579-11899650	8	Zip48C	FBtr0088038	11899515	11899961	CAGTATTA	8mer-A1
0.01	dme-miR-995-3p	6mer3-8	TGGTGC	2R	11970929	11970934	+	FBtr0088042	2R_11970929_11970934_+	1	1	1	0	ADD1	FBtr0088042|FBtr0088041|FBtr0346629	11970684|11970684|11970684	11970981|11970981|11970981	2R	+	11970918	11970951	5'utr	ADD1	FlyBase	G15005.1	AGAACAAAAATTGGTGCGGATCGCAGTGCTCTAG	10	11970928	0.901073265	3	8	45	0.75	0.954242509	0.5	0.2	0.333333333	10	3	0	9	2R:11970918-11970951	6	ADD1	FBtr0346629|FBtr0088041|FBtr0088042	11970684|11970684|11970684	11970981|11970981|11970981	TGGTGC	6mer3-8
0.01	dme-miR-980-3p	6mer3-8	GGCAGC	2R	12326473	12326478	+	FBtr0087897	2R_12326473_12326478_+	0.994296317	1	0.997148159	0.004033125	garz	FBtr0087897|FBtr0305075|FBtr0087898	12326358|12326358|12326358	12326673|12326673|12326673	2R	+	12326440	12326515	5'utr	garz	FlyBase	G15146.1	GATTAGTTAGGATTAGTGAGAGATGCCCAACTAGGCAGCACGCCCAGATTCGTCCAGGCAGCGTGAGTGTGCGAGT	14	12326463	0.97715831	3	13	64	0.941176471	0.903089987	0.470588235	0.214285714	0.352941176	14	0	1	16	2R:12326440-12326515	6	garz	FBtr0087898|FBtr0305075|FBtr0087897	12326358|12326358|12326358	12326673|12326673|12326673	GGCAGC	6mer3-8
0.01	dme-miR-305-5p	7mer-A1	GTACAAA	2R	12431002	12431008	-	FBtr0087952	2R_12431002_12431008_-	0.782911824	0.782911824	0.782911824	0	Nup54	FBtr0087952	12430935	12431099	2R	-	12430916	12431022	start_codon	Nup54	FlyBase	G22439.1	AATAAAATAGAATTGTACAAATTCCGGCCCCTAGGAAAGGCAACCCAAACTGTGCGGCAAAGTAACGTCCTTGAGAATACCGCATCATGTCGTTCTTCGGATCCAAC	91	12431001	0.961931561	9	91	459	1	2.025305865	0.066037736	0.131868132	0.254716981	91	0	0	106	2R:12430916-12431022	7	Nup54	FBtr0087952	12430935	12431099	GTACAAA	7mer-A1
0.01	dme-miR-184-3p	6mer3-8	TCCGTC	2R	12453245	12453250	+	FBtr0087933	2R_12453245_12453250_+	1	1	1	0	Lac	FBtr0087933	12453188	12453516	2R	+	12453205	12453359	5'utr	Lac	FlyBase	G15225.1	CGACTTTCGAACTGTGAAGTTGTCTCTCCGGCGCGTTATCTCCGTCTTGGCCAAAACTCGTGACTGATCGAGAGAAGAAGTCTGAAACCAGCTCTGAGCGAGAAGACAAGTGTGGAGACTGCAGTTCAGCATCCGCGTTTGCTGTGCTCAAGAAA	37	12453271	0.825769171	18	36	190	0.975	1.290034611	0.225	0.081081081	0.15	37	0	1	39	2R:12453205-12453359	6	Lac	FBtr0087933	12453188	12453516	TCCGTC	6mer3-8
0.01	dme-miR-995-3p	8mer-A1	TGGTGCTA	2R	12453493	12453500	+	FBtr0087933	2R_12453493_12453500_+	0.625362449	0.625362449	0.625362449	0	Lac	FBtr0087933	12453188	12453516	2R	+	12453473	12453505	5'utr	Lac	FlyBase	G15226.1	AATCGCGCGCTTGCAGGGTGTGGTGCTAAAAGT	10	12453484	0.708329856	5	9	45	1	1.176091259	0.666666667	0.4	0.6	10	0	0	15	2R:12453473-12453505	8	Lac	FBtr0087933	12453188	12453516	TGGTGCTA	8mer-A1
0.01	dme-miR-996-3p,dme-miR-279-3p	6mer3-8	TCTAGT	2R	12589027	12589032	-	FBtr0303565	2R_12589027_12589032_-	0.999875075	0.999998667	0.999936871	8.73984E-05	Sin3A	FBtr0303565|FBtr0304683	12585710|12585710	12589152|12589152	2R	-	12588971	12589059	5'utr	Sin3A	FlyBase	G22551.1	AAAATGTCTTAAATTCGAGCCGTGTGATCTAGTTAAGGTCTTAGAGCCAAGTGCAAATTGATTGAAATAAGCGTTAAACTTAAACTGAA	35	12589030	0.982000285	10	33	249	0.936170213	1.166331422	0.29787234	0.257142857	0.446808511	35	1	2	44	2R:12588971-12589059	6	Sin3A	FBtr0303565|FBtr0304683	12585710|12585710	12589152|12589152	TCTAGT	6mer3-8
0.01	dme-bantam-3p	6mer2-7	GATCTC	2R	12592741	12592746	-	FBtr0087890	2R_12592741_12592746_-	1	1	1	0	Sin3A	FBtr0087890|FBtr0339651|FBtr0087889|FBtr0339650|FBtr0087888|FBtr0303566|FBtr0087887|FBtr0347014	12585710|12585710|12585710|12585710|12585710|12585710|12585710|12585710	12592917|12592917|12592917|12592917|12592917|12592917|12592917|12592917	2R	-	12592705	12592776	5'utr	Sin3A	FlyBase	G22554.1	GCAGCGCGCAGTAATTCAAATCATCTAGAAGATCTCGTAAAACAAAATGTAAAGTCCTGGCGTGGGGTTGAT	37	12592752	0.968112626	7	35	189	0.956521739	1.342422681	0.02173913	0.243243243	0.391304348	37	1	1	44	2R:12592705-12592776	6	Sin3A	FBtr0087890|FBtr0339651|FBtr0087889|FBtr0339650|FBtr0087888|FBtr0303566|FBtr0087887|FBtr0347014	12585710|12585710|12585710|12585710|12585710|12585710|12585710|12585710	12592917|12592917|12592917|12592917|12592917|12592917|12592917|12592917	GATCTC	6mer2-7
0.01	dme-miR-308-3p	7mer-m1	TGTGATT	2R	12705581	12705587	+	FBtr0302645	2R_12705581_12705587_+	0.620202887	0.620202887	0.620202887	0	CG42663	FBtr0302645|FBtr0302644|FBtr0310576	12705170|12705170|12705170	12722971|12722971|12722971	2R	+	12705536	12705608	5'utr	CG42663	FlyBase	G15369.1	GAGAAATTCGAATGGCAATGCAAAAGTTGCAGCAGGATAGCGAATTGTGATTTTCCAGCGAAACGGAGGAGCC	88	12705580	0.983711082	7	87	676	0.98	1.514104821	0.18	0.125	0.23	88	0	2	98	2R:12705536-12705608	7	CG42663	FBtr0310576|FBtr0302645|FBtr0302644	12705170|12705170|12705170	12722971|12722971|12722971	TGTGATT	7mer-m1
0.01	dme-miR-184-3p	6mer3-8	TCCGTC	2R	12722468	12722473	+	FBtr0302645	2R_12722468_12722473_+	1	1	1	0	CG42663	FBtr0302645|FBtr0302644|FBtr0310576	12705170|12705170|12705170	12722971|12722971|12722971	2R	+	12722454	12722494	5'utr	CG42663	FlyBase	G15371.1	TGAGGATTATTGATTCCGTCGCATTAGGAATTACGAATTTC	47	12722467	0.796842802	2	47	440	1	1.707570176	0.137254902	0.085106383	0.156862745	47	0	0	51	2R:12722454-12722494	6	CG42663	FBtr0310576|FBtr0302645|FBtr0302644	12705170|12705170|12705170	12722971|12722971|12722971	TCCGTC	6mer3-8
0.01	dme-miR-7-5p	6mer2-7	TCTTCC	2R	12754586	12754591	-	FBtr0087863	2R_12754586_12754591_-	1	1	1	0	Taz	FBtr0087863|FBtr0302455	12754572|12754572	12755403|12755177	2R	-	12754538	12754605	start_codon	Taz	FlyBase	G22620.1	AGACCCTAAACTCCTCTTCCCTTCCGCCCCCAATGTCCGACCAGGATGCTGATCCCTCCCTGGATGTG	33	12754584	0.972099935	4	33	194	1	1.602059991	0	0.212121212	0.35	33	0	0	40	2R:12754538-12754605	6	Taz	FBtr0302455|FBtr0087863	12754572|12754572	12755177|12755403	TCTTCC	6mer2-7
0.01	dme-miR-980-3p	7mer-m8	GGCAGCT	2R	12756467	12756473	+	FBtr0087852	2R_12756467_12756473_+	0.658999068	0.658999068	0.658999068	0	mRpL18	FBtr0087852	12756432	12756553	2R	+	12756440	12756493	5'utr	mRpL18	FlyBase	G15389.1	CAGTTCTGGCAGTCTGGTAACACTAAAGGCAGCTCAAAATATTTTATCGTGGTT	5	12756479	0.978437818	4	5	30	1	0.698970004	0	0	0	5	0	0	5	2R:12756440-12756493	7	mRpL18	FBtr0087852	12756432	12756553	GGCAGCT	7mer-m8
0.01	dme-miR-11-3p,dme-miR-308-3p	6mer3-8	CTGTGA	2R	12757495	12757500	-	FBtr0087861	2R_12757495_12757500_-	1	1	1	0	ox	FBtr0087861|FBtr0087861	12757428|12757428	12757529|12757529	2R	-	12757452	12757513	5'utr	ox	FlyBase	G22624.1	CCTAACAAATCAGCTGTGAGTTTGGCGTGTGGAAAAAGTTTGATTGGGAACAAATCGGACGT	21	12757493	0.978545149	4	20	137	0.875	1.322219295	0	0.095238095	0.208333333	21	3	0	21	2R:12757452-12757513	6	ox	FBtr0087861|FBtr0087861	12757428|12757428	12757529|12757529	CTGTGA	6mer3-8
0.01	dme-miR-283-5p	7mer-A1	GATATTA	2R	12869184	12869190	-	FBtr0331979	2R_12869184_12869190_-	0.782911824	0.782911824	0.782911824	0	CG17574	FBtr0331979|FBtr0087816	12869044|12869044	12869423|12869423	2R	-	12869183	12869231	5'utr	CG17574	FlyBase	G22635.1	TGCATTCCCTGCAACAAGTGGAATTTTCGACTTTAAATACAGATATTAA	15	12869198	0.7109115	4	14	114	0.95	1.278753601	0.2	0.2	0.4	15	1	0	19	2R:12869183-12869231	7	CG17574	FBtr0331979|FBtr0087816	12869044|12869044	12869423|12869423	GATATTA	7mer-A1
0.01	dme-miR-996-3p,dme-miR-279-3p	6mer3-8	TCTAGT	2R	12870316	12870321	+	FBtr0087783	2R_12870316_12870321_+	1	1	1	0	bic	FBtr0087783|FBtr0087782	12870247|12870247	12870402|12870330	2R	+	12870258	12870330	5'utr	bic	FlyBase	G15400.1	TTTTGACATTTGACTACGACTGGGCGCACGTGTTTTCTGGCAAGGCTCTGTGCTAAATTCTAGTAAAATCAAA	63	12870315	0.738208118	14	62	433	0.987179487	1.58546073	0.128205128	0.206349206	0.358974359	63	0	1	77	2R:12870258-12870330	6	bic	FBtr0087782|FBtr0087783	12870247|12870247	12870330|12870402	TCTAGT	6mer3-8
0.01	dme-miR-2b-2-5p	6mer2-7	TGAAGA	2R	12918804	12918809	+	FBtr0087787	2R_12918804_12918809_+	1	1	1	0	NAT1	FBtr0087787|FBtr0087786	12917856|12915992	12920107|12920107	2R	+	12918771	12918856	5'utr	NAT1	FlyBase	G15425.1	CGACCGATACGTTTAACAACCTCAAGAATCTGGTGAAGATCGACAAGGGCTCCTCGCCATCGTCAGGATCGAATTCGCTGGGCGGC	11	12918800	0.960509939	6	10	47	0.909090909	1	0.363636364	0	0	11	1	0	10	2R:12918771-12918856	6	NAT1	FBtr0087786|FBtr0087787	12915992|12917856	12920107|12920107	TGAAGA	6mer2-7
0.01	dme-miR-980-3p	8mer-A1	GGCAGCTA	2R	12919247	12919254	+	FBtr0087787	2R_12919247_12919254_+	0.668733828	0.668733828	0.668733828	0	NAT1	FBtr0087787|FBtr0087786	12917856|12915992	12920107|12920107	2R	+	12919182	12919434	5'utr	NAT1	FlyBase	G15426.2	AGCAGCAGGATCAGCAAGGCGGATCGCATCGTGGTAGTCGCAGCAACTATCACTCAAACTCCGATGGCAGCTACAATCGATCAATAAACTCAAACTCCGTGGGAGGAGGAGGGTCTGGGGCAGTCGGCTCTGGAAGCGGTGGCAGCAATTATCGCTCCGCCCGCAACTACGAGAACGGCAATGGGAGCAACGGCACACAGCCACGTTACGGCAGCGGCAACGGGAACGGCAACAGCAGCAATTCCAACTCTTC	1044	12919246	0.999999629	22	1021	3508	0.980406386	2.829625353	0.067489115	0.223180077	0.411465893	1044	26	1	1351	2R:12919182-12919434	8	NAT1	FBtr0087786|FBtr0087787	12915992|12917856	12920107|12920107	GGCAGCTA	8mer-A1
0.01	dme-bantam-3p	6mer2-7	GATCTC	2R	12919738	12919743	+	FBtr0087787	2R_12919738_12919743_+	1	1	1	0	NAT1	FBtr0087787|FBtr0087786	12917856|12915992	12920107|12920107	2R	+	12919660	12919853	5'utr	NAT1	FlyBase	G15428.1	CAGGTCTGACGCAGATCGTTACGGCGGAACCCCGTCCAGTCGCACACCCAATCTTCGCAACGGCAGTGCGTCTGCTCAGATCTCTGGCTCCACTTCCAATTCTTCGAACATTTCTCTGAACTCCGGATCAGCGTCGGCCGCAGGAGGAGGCACTCCTCATTCTCAACAGCAGCAGGAACGATCACAGGCTGGCA	464	12919744	0.979150522	19	458	3132	0.987202925	2.431363764	0.036563071	0.150862069	0.279707495	464	6	1	540	2R:12919660-12919853	6	NAT1	FBtr0087786|FBtr0087787	12915992|12917856	12920107|12920107	GATCTC	6mer2-7
0.01	dme-miR-9b-5p,dme-miR-9c-5p	6mer2-7	CCAAAG	2R	12919924	12919929	+	FBtr0087787	2R_12919924_12919929_+	1	1	1	0	NAT1	FBtr0087787|FBtr0087786	12917856|12915992	12920107|12920107	2R	+	12919864	12919969	5'utr	NAT1	FlyBase	G15429.1	ACCGCCACCGATCACCGGACGCTGGATACCACCATCGTTGCGTCCACAGCATGGACTCACCCAAAGCGAAAAGAACGACGCCGTCTTCCGGCGTGTGAGGGGTATT	71	12919915	0.93128595	7	68	224	0.94047619	1.596597096	0.047619048	0.169014085	0.297619048	71	4	1	79	2R:12919864-12919969	6	NAT1	FBtr0087786|FBtr0087787	12915992|12917856	12920107|12920107	CCAAAG	6mer2-7
0.01	dme-miR-283-5p	7mer-m8	TGATATT	2R	12920067	12920073	+	FBtr0087787	2R_12920067_12920073_+	0.620057671	0.616786047	0.618421859	0.002313441	NAT1	FBtr0087787|FBtr0087786	12917856|12915992	12920107|12920107	2R	+	12919992	12920093	5'utr	NAT1	FlyBase	G15430.1	AGTTCCAGGAACTGAGCGATGAACTGTTGAAGCTGGATCTTAACTCTATTGCTATTTTGAAAGGCGTGATTTTGCTGATATTCGACAAGGCCTTAGACGAGC	44	12920063	0.951499479	17	38	395	0.88	1.643452676	0.24	0.113636364	0.22	44	6	0	44	2R:12919992-12920093	7	NAT1	FBtr0087786|FBtr0087787	12915992|12917856	12920107|12920107	TGATATT	7mer-m8
0.01	dme-miR-8-3p	6mer2-7	AGTATT	2R	12999306	12999311	+	FBtr0087793	2R_12999306_12999311_+	1	1	1	0	Su(z)2	FBtr0087793	12997121	12999335	2R	+	12999288	12999350	start_codon	Su(z)2	FlyBase	G15463.1	AAGAGGCTGCTAGGAGTAAGTATTGAGGCAGATAGAATAGGCAGAAAGATGCACCTGCAAAAC	17	12999311	0.954834567	4	16	70	0.954545455	1.322219295	0.409090909	0.235294118	0.409090909	17	1	0	21	2R:12999288-12999350	6	Su(z)2	FBtr0087793	12997121	12999335	AGTATT	6mer2-7
0.01	dme-miR-11-3p	8mer-m1	CTGTGATG	2R	13184891	13184898	-	FBtr0344197	2R_13184891_13184898_-	0.542328005	0.542328005	0.542328005	0	CG17724	FBtr0344197|FBtr0339516|FBtr0310499|FBtr0334468|FBtr0087771	13178980|13178980|13178980|13178980|13178980	13190086|13185112|13185112|13190086|13185812	2R	-	13184825	13185059	5'utr	CG17724	FlyBase	G22758.1	GAAGCATCCACATCCAAGTCTAGTCAAGGGCAGCAGCAACAGATTGTCTACGTCAACATGTTGCCCGCGGCCAATACCCTGAATGGCATTCCACAGCAGCAGCAGCAGCAACAATATGCGAGCACGGATGGAAATGTCTATCAGCTGCAAAATGAAATACTCTGTGATGCAAATGGACATGCCGTGACTGCCGCCACGGCCTCATATCAAACTACGGCCAGTAGTCCGCAGCAGC	130	13184899	0.95853851	24	119	572	0.91875	1.565257343	0.08125	0.192307692	0.34375	130	10	3	147	2R:13184825-13185059	8	CG17724	FBtr0334468|FBtr0087771|FBtr0339516|FBtr0310499|FBtr0344197	13178980|13178980|13178980|13178980|13178980	13190086|13185812|13185112|13185112|13190086	CTGTGATG	8mer-m1
0.01	dme-miR-996-3p,dme-miR-279-3p	8mer-A1	TCTAGTCA	2R	13185034	13185041	-	FBtr0344197	2R_13185034_13185041_-	0.631136783	0.631136783	0.631136783	0	CG17724	FBtr0344197|FBtr0339516|FBtr0310499|FBtr0334468|FBtr0087771	13178980|13178980|13178980|13178980|13178980	13190086|13185112|13185112|13190086|13185812	2R	-	13184825	13185059	5'utr	CG17724	FlyBase	G22758.1	GAAGCATCCACATCCAAGTCTAGTCAAGGGCAGCAGCAACAGATTGTCTACGTCAACATGTTGCCCGCGGCCAATACCCTGAATGGCATTCCACAGCAGCAGCAGCAGCAACAATATGCGAGCACGGATGGAAATGTCTATCAGCTGCAAAATGAAATACTCTGTGATGCAAATGGACATGCCGTGACTGCCGCCACGGCCTCATATCAAACTACGGCCAGTAGTCCGCAGCAGC	130	13185041	0.95853851	24	119	572	0.91875	1.565257343	0.08125	0.192307692	0.34375	130	10	3	147	2R:13184825-13185059	8	CG17724	FBtr0334468|FBtr0087771|FBtr0339516|FBtr0310499|FBtr0344197	13178980|13178980|13178980|13178980|13178980	13190086|13185812|13185112|13185112|13190086	TCTAGTCA	8mer-A1
0.01	dme-miR-9b-5p,dme-miR-9c-5p	6mer3-8	ACCAAA	2R	13185106	13185111	-	FBtr0344197	2R_13185106_13185111_-	1	1	1	0	CG17724	FBtr0344197|FBtr0334468|FBtr0087771	13178980|13178980|13178980	13190086|13190086|13185812	2R	-	13185072	13185126	5'utr	CG17724	FlyBase	G22759.1	ATTTGAGGGCAAGATACCAAAACTAAGTCAAACGAGTGCAGCAACAGGAGGAGCA	18	13185112	0.999385093	4	14	37	0.782608696	1.255272505	0.217391304	0.222222222	0.391304348	18	5	0	18	2R:13185072-13185126	6	CG17724	FBtr0334468|FBtr0087771|FBtr0344197	13178980|13178980|13178980	13190086|13185812|13190086	ACCAAA	6mer3-8
0.01	dme-miR-282-5p	6mer2-7	GAGGCT	2R	13186364	13186369	-	FBtr0334468	2R_13186364_13186369_-	1	1	1	0	CG17724	FBtr0334468	13178980	13190086	2R	-	13186321	13186398	5'utr	CG17724	FlyBase	G22760.1	CGCTGGACACGGGCGATCTGGCCACGGATGAGGCTGATTTTCCCAACGAGGATGCCATGAGTCTACAGAGTCCGGCGA	189	13186370	0.985074228	7	185	1074	0.96744186	2.318063335	0.176744186	0.126984127	0.23255814	189	7	0	208	2R:13186321-13186398	6	CG17724	FBtr0334468	13178980	13190086	GAGGCT	6mer2-7
0.01	dme-miR-11-3p,dme-miR-308-3p	7mer-A1	TGTGATA	2R	13186604	13186610	-	FBtr0334468	2R_13186604_13186610_-	0.782911824	0.782911824	0.782911824	0	CG17724	FBtr0334468|FBtr0334468	13178980|13178980	13190086|13190086	2R	-	13186600	13186629	5'utr	CG17724	FlyBase	G22761.1	ACATCTCGATGTCTTGCTGTGTGATAAAAA	23	13186613	0.639837529	5	22	171	0.972972973	1.556302501	0.459459459	0.434782609	0.648648649	23	1	0	36	2R:13186600-13186629	7	CG17724	FBtr0334468|FBtr0334468	13178980|13178980	13190086|13190086	TGTGATA	7mer-A1
0.01	dme-bantam-3p	6mer2-7	GATCTC	2R	13186753	13186758	-	FBtr0334468	2R_13186753_13186758_-	1	1	1	0	CG17724	FBtr0334468	13178980	13190086	2R	-	13186687	13186787	5'utr	CG17724	FlyBase	G22762.1	CAGTGCACCTGCAGCAACGATATGGTCAAGATCTCGATGGACACATTTGTCAAGCGCTTCCAAAGCGATCGCTACGATCTGTGGATGGAGGGGCGTGACGT	24	13186750	0.964800682	10	22	119	0.866666667	0.812913357	0.166666667	0.166666667	0.333333333	24	1	3	26	2R:13186687-13186787	6	CG17724	FBtr0334468	13178980	13190086	GATCTC	6mer2-7
0.01	dme-miR-252-5p	6mer3-8	GTACTT	2R	13187078	13187083	-	FBtr0334468	2R_13187078_13187083_-	1	1	1	0	CG17724	FBtr0334468	13178980	13190086	2R	-	13186998	13187225	5'utr	CG17724	FlyBase	G22764.1	TTGGCATGTGGAAGACGACCTTTGCATGGCACACGGAGGACATGGATCTCTATTCCATCAATTACTTACACTTTGGGGCGCCAAAGACGTGGTATGTGGTGCCGCCGGAGTGTGGTCGCAAATTGGAGAAGGTGGCCAACCAGTACTTTCCGGCCAGTTACAAGAATTGCAACGCATATTTGCGCCACAAGATGACGTTGATTTCACCACAGATTCTCAAGCAACATG	108	13187078	0.943988795	23	103	618	0.968992248	2.096910013	0.162790698	0.148148148	0.286821705	108	4	0	125	2R:13186998-13187225	6	CG17724	FBtr0334468	13178980	13190086	GTACTT	6mer3-8
0.01	dme-bantam-3p	6mer2-7	GATCTC	2R	13187176	13187181	-	FBtr0334468	2R_13187176_13187181_-	1	1	1	0	CG17724	FBtr0334468	13178980	13190086	2R	-	13186998	13187225	5'utr	CG17724	FlyBase	G22764.1	TTGGCATGTGGAAGACGACCTTTGCATGGCACACGGAGGACATGGATCTCTATTCCATCAATTACTTACACTTTGGGGCGCCAAAGACGTGGTATGTGGTGCCGCCGGAGTGTGGTCGCAAATTGGAGAAGGTGGCCAACCAGTACTTTCCGGCCAGTTACAAGAATTGCAACGCATATTTGCGCCACAAGATGACGTTGATTTCACCACAGATTCTCAAGCAACATG	108	13187174	0.943988795	23	103	618	0.968992248	2.096910013	0.162790698	0.148148148	0.286821705	108	4	0	125	2R:13186998-13187225	6	CG17724	FBtr0334468	13178980	13190086	GATCTC	6mer2-7
0.01	dme-miR-11-3p,dme-miR-308-3p	6mer3-8	CTGTGA	2R	13187882	13187887	-	FBtr0334468	2R_13187882_13187887_-	1	1	1	0	CG17724	FBtr0334468|FBtr0334468	13178980|13178980	13190086|13190086	2R	-	13187867	13187907	5'utr	CG17724	FlyBase	G22768.1	TCCAGATCGAAGCACCCTAGCTGTGAAAGAAGTGTCCGACA	61	13187890	0.918416863	2	57	184	0.945945946	1.367976785	0.175675676	0.196721311	0.337837838	61	2	2	70	2R:13187867-13187907	6	CG17724	FBtr0334468|FBtr0334468	13178980|13178980	13190086|13190086	CTGTGA	6mer3-8
0.01	dme-miR-184-3p	6mer2-7	CCGTCC	2R	13230079	13230084	-	FBtr0087761	2R_13230079_13230084_-	1	1	1	0	Pex13	FBtr0087761	13229957	13230234	2R	-	13230061	13230108	5'utr	Pex13	FlyBase	G22785.1	AATTCCGCACGAAGCGGTCACTTACCGTCCGTCCAAATCAGTGCGAAA	36	13230086	0.951123643	5	35	159	1	1.653212514	0.177777778	0.25	0.4	36	0	0	45	2R:13230061-13230108	6	Pex13	FBtr0087761	13229957	13230234	CCGTCC	6mer2-7
0.01	dme-miR-995-3p	6mer3-8	TGGTGC	2R	13501991	13501996	-	FBtr0087698	2R_13501991_13501996_-	1	1	1	0	drk	FBtr0087698|FBtr0087696|FBtr0087695|FBtr0087694	13501889|13501889|13501889|13501889	13502293|13502841|13502841|13502841	2R	-	13501942	13502081	5'utr	drk	FlyBase	G22894.1	TGAGTGAGAGAGAAATTCAAAGAGAGTTAGAGAGAAAGAGCAGAGAACGAGCGTGTGTGTCTGTGCCTCTGTGTGTGCGTGTGTGTGGTGCATCAAGGCTGATAGAACTAAATCCAAAACTACAATTGCAACTAAATTTT	153	13501991	0.886296883	18	134	994	0.877906977	1.480006943	0.558139535	0.104575163	0.203488372	153	17	4	151	2R:13501942-13502081	6	drk	FBtr0087698	13501889	13502293	TGGTGC	6mer3-8
0.01	dme-miR-11-3p,dme-miR-308-3p	8mer-A1	CTGTGATA	2R	13506554	13506561	+	FBtr0087669	2R_13506554_13506561_+	0.631420864	0.631420864	0.631420864	0	mip120	FBtr0087669|FBtr0087669	13506428|13506428	13506768|13506768	2R	+	13506492	13506581	5'utr	mip120	FlyBase	G15597.1	TTTGCTGTTGCACTCGATTGTAAATACTCGTTGATAAGGCCGCCAAATGAAAGTGCACATAGCTGTGATATCGCGACGCGCATCTCACCG	33	13506551	0.972911437	6	31	190	0.945945946	1.06694679	0.162162162	0.090909091	0.189189189	33	0	2	35	2R:13506492-13506581	8	mip120	FBtr0087669|FBtr0087669	13506428|13506428	13506768|13506768	CTGTGATA	8mer-A1
0.01	dme-miR-11-3p,dme-miR-308-3p	6mer3-8	CTGTGA	2R	13554113	13554118	+	FBtr0087675	2R_13554113_13554118_+	1	1	1	0	Roe1	FBtr0087675|FBtr0087675	13554075|13554075	13554180|13554180	2R	+	13554093	13554130	5'utr	Roe1	FlyBase	G15626.1	CACATCGATTGTTGAGAGAGCTGTGAAGCCGACGATTT	7	13554102	0.676987698	3	7	44	1	0.903089987	0.25	0.142857143	0.25	7	0	0	8	2R:13554093-13554130	6	Roe1	FBtr0087675|FBtr0087675	13554075|13554075	13554180|13554180	CTGTGA	6mer3-8
0.01	dme-miR-9b-5p,dme-miR-9c-5p	6mer3-8	ACCAAA	2R	13953088	13953093	-	FBtr0087614	2R_13953088_13953093_-	1	1	1	0	AGO1	FBtr0087614	13953066	13954025	2R	-	13953054	13953107	start_codon	AGO1	FlyBase	G23061.1	ATTATTTTTCTTAAACCAAAACCTAACTTAGTGCAAAAACATGTATCCAGTTGG	73	13953080	0.662616395	4	72	266	0.975	1.892094603	0	0.095890411	0.175	73	2	0	78	2R:13953054-13953107	6	AGO1	FBtr0087614	13953066	13954025	ACCAAA	6mer3-8
0.01	dme-miR-11-3p,dme-miR-308-3p	7mer-A1	TGTGATA	2R	13953269	13953275	-	FBtr0087614	2R_13953269_13953275_-	0.782911824	0.782911824	0.782911824	0	AGO1	FBtr0087614|FBtr0087614	13953066|13953066	13954025|13954025	2R	-	13953241	13953307	intron-5'utr	AGO1	FlyBase	G23062.1	CCAAACGAATAAAACTTTAAACTACTTTAAAGTGTGATAAGCAAAAGGCTGAAATCAAAAACAAAAA	28	13953274	0.906009186	9	20	130	0.72972973	1.130333768	0.297297297	0.285714286	0.459459459	28	9	1	27	2R:13953241-13953307	7	AGO1	FBtr0087614|FBtr0087614	13953066|13953066	13954025|13954025	TGTGATA	7mer-A1
0.01	dme-miR-277-3p	7mer-m8	TGCATTT	2R	13953946	13953952	-	FBtr0087614	2R_13953946_13953952_-	0.620203442	0.620203442	0.620203442	0	AGO1	FBtr0087614	13953066	13954025	2R	-	13953925	13953973	5'utr	AGO1	FlyBase	G23064.1	GTGGGAAAAGCTGAAGAAAATTGCATTTTTTGCATAATGCGCGGCGTGA	7	13953953	0.985063411	3	6	46	0.9	0.954242509	0.3	0.428571429	0.6	7	1	0	9	2R:13953925-13953973	7	AGO1	FBtr0087614	13953066	13954025	TGCATTT	7mer-m8
0.01	dme-miR-9b-5p,dme-miR-9c-5p	7mer-m8	ACCAAAG	2R	13957195	13957201	-	FBtr0087612	2R_13957195_13957201_-	0.671795085	0.671795707	0.671795396	4.24264E-07	AGO1	FBtr0087612|FBtr0305592	13954806|13954806	13958089|13958089	2R	-	13957172	13957243	5'utr	AGO1	FlyBase	G23066.1	ATTGATTTGCCGCTGATAAAGCTGATAAAAGCGCACACACACACCAAAGTCAGCTGCAATTTTGCGATAAGG	20	13957183	0.954670008	8	19	112	0.95	0.977723605	0.15	0	0	20	0	1	19	2R:13957172-13957243	7	AGO1	FBtr0305592|FBtr0087612	13954806|13954806	13958089|13958089	ACCAAAG	7mer-m8
0.01	dme-bantam-3p	7mer-A1	GATCTCA	2R	13958009	13958015	-	FBtr0087612	2R_13958009_13958015_-	0.823349562	0.823349562	0.823349562	0	AGO1	FBtr0087612|FBtr0305592	13954806|13954806	13958089|13958089	2R	-	13957960	13958062	5'utr-intron	AGO1	FlyBase	G23068.1	GCGCGTTCGCAATTTTCCGAAGCTGACTCTCAATTCTCATACATAACGATCTCAAGCGATCTCCGCCAGGCGAATCAAACCCGGATATATCCAGATCTGCAGT	175	13958023	0.707807693	15	132	888	0.769607843	1.593839661	0.102941176	0.142857143	0.264705882	175	44	3	157	2R:13957960-13958062	7	AGO1	FBtr0305592|FBtr0087612	13954806|13954806	13958089|13958089	GATCTCA	7mer-A1
0.01	dme-miR-277-3p	6mer3-8	TGCATT	2R	13960849	13960854	+	FBtr0087592	2R_13960849_13960854_+	1	1	1	0	Cp1	FBtr0087592	13960673	13962237	2R	+	13960811	13960857	5'utr	Cp1	FlyBase	G15669.1	AAAAGAGTGCAACAACAGTGATAAATCAGTGAATTTACTGCATTCCT	18	13960819	0.920007668	5	17	73	1	1.414973348	0.038461538	0.333333333	0.538461538	18	0	0	26	2R:13960811-13960857	6	Cp1	FBtr0087592	13960673	13962237	TGCATT	6mer3-8
0.01	dme-miR-277-3p	8mer-A1	TGCATTTA	2R	13965344	13965351	+	FBtr0339955	2R_13965344_13965351_+	0.625363359	0.625363359	0.625363359	0	Cp1	FBtr0339955|FBtr0304021	13965171|13965171	13965695|13966931	2R	+	13965299	13965371	3'utr	Cp1	FlyBase	G15675.1	CAAAACGTATACGTCGAGTGCCTGGATATCACATCGGATCGCACGTGCATTTAATTACGGTGTTTTTAAGTTG	15	13965351	0.953877879	9	13	86	0.8	0.602059991	0.35	0.2	0.4	15	1	3	16	2R:13965299-13965371	8	Cp1	FBtr0304021|FBtr0339955	13965171|13965171	13966931|13965695	TGCATTTA	8mer-A1
0.01	dme-miR-184-3p	6mer3-8	TCCGTC	2R	13966921	13966926	+	FBtr0304021	2R_13966921_13966926_+	1	1	1	0	Cp1	FBtr0304021	13965171	13966931	2R	+	13966895	13966962	start_codon	Cp1	FlyBase	G15677.1	GTACGCCGATTTGCTGCACCACGAATTCCGTCAGCTGATGAACGGCTTCAACTACACTCTGCACAAGC	273	13966920	0.865426938	7	271	1452	0.994011976	2.220108088	0.482035928	0.168498168	0.320359281	273	1	1	332	2R:13966895-13966962	6	Cp1	FBtr0304021	13965171	13966931	TCCGTC	6mer3-8
0.01	dme-miR-305-5p	8mer-A1	AGTACAAA	2R	13979361	13979368	-	FBtr0339957	2R_13979361_13979368_-	0.605652665	0.605652665	0.605652665	0	CG6701	FBtr0339957|FBtr0303990	13979339|13979339	13979810|13980165	2R	-	13979329	13979380	start_codon	CG6701	FlyBase	G23106.1	CAGGAAAAAATCAGTACAAAATAAAGAACATCAAGCCAAAATGACAAAAAAT	13	13979359	0.77280805	4	11	26	0.846153846	1.041392685	0	0	0	13	2	0	11	2R:13979329-13979380	8	CG6701	FBtr0303990|FBtr0339957	13979339|13979339	13980165|13979810	AGTACAAA	8mer-A1
0.01	dme-miR-275-3p,dme-miR-306-5p	7mer-A1	TACCTGA	2R	13979587	13979593	-	FBtr0339957	2R_13979587_13979593_-	0.823349562	0.823349562	0.823349562	0	CG6701	FBtr0339957|FBtr0303990	13979339|13979339	13979810|13980165	2R	-	13979550	13979620	5'utr	CG6701	FlyBase	G23107.1	CGCTCGCGCATCACTCTCTTCATTTGTTACCTGAACGTTACGCCGTGCATTTCGATCGTCAGCTGAATAGT	15	13979595	0.98696436	7	14	129	0.95	1.278753601	0	0.266666667	0.45	15	1	0	19	2R:13979550-13979620	7	CG6701	FBtr0303990|FBtr0339957	13979339|13979339	13980165|13979810	TACCTGA	7mer-A1
0.01	dme-miR-11-3p,dme-miR-308-3p	6mer3-8	CTGTGA	2R	14140153	14140158	-	FBtr0339764	2R_14140153_14140158_-	1	0.999999973	0.999999986	0	Prosap	FBtr0339764|FBtr0339764|FBtr0087601|FBtr0087601|FBtr0339763|FBtr0339763|FBtr0339765|FBtr0339765	14092159|14092159|14092159|14092159|14092159|14092159|14092159|14092159	14140902|14140902|14140902|14140902|14140902|14140902|14140902|14140902	2R	-	14140130	14140175	5'utr	Prosap	FlyBase	G23169.1	ACAAAAAAGAGTAATATCTGTGAAATAAACGGAGGCCGCAAAAAGT	13	14140159	0.96129355	2	11	58	0.928571429	1.113943352	0	0.076923077	0.142857143	13	1	0	13	2R:14140130-14140175	6	Prosap	FBtr0087601|FBtr0087601|FBtr0339764|FBtr0339764|FBtr0339765|FBtr0339765|FBtr0339763|FBtr0339763	14092159|14092159|14092159|14092159|14092159|14092159|14092159|14092159	14140902|14140902|14140902|14140902|14140902|14140902|14140902|14140902	CTGTGA	6mer3-8
0.01	dme-miR-7-5p	6mer2-7	TCTTCC	2R	14174366	14174371	+	FBtr0339961	2R_14174366_14174371_+	0.481005388	0.778767001	0.629886194	0.210549247	cg	FBtr0339961|FBtr0290034|FBtr0290035|FBtr0087527|FBtr0339962|FBtr0112795|FBtr0087526|FBtr0339960|FBtr0346946	14173691|14173691|14173691|14173691|14173691|14173691|14173691|14173691|14173691	14174446|14174446|14174446|14174446|14174446|14174446|14174446|14174446|14174446	2R	+	14174296	14174455	start_codon	cg	FlyBase	G15747.2	ATACCTACATATACCACAAGCAAGCGAGAAGTGCAATTACATTTGCGTTTGGAAATTTTGCGCTTTTTTCTCTTCCGTCCTCCCATCCAAAAAAAAAAACCCCCCGCTCCCCCTCTCTCTCTATCTTTCTCAACCCGCATTGTGCTAAATAATGTGTGCC	848	14174368	0.990784308	22	825	8566	0.976530612	1.980911938	0.002040816	0.132231405	0.25	847	14	9	957	2R:14174296-14174455	6	cg	FBtr0339961|FBtr0339962|FBtr0087527|FBtr0290035|FBtr0290034|FBtr0087526|FBtr0087529|FBtr0112795|FBtr0346946|FBtr0339960	14173691|14173691|14173691|14173691|14173691|14173691|14173691|14173691|14173691|14173691	14174446|14174446|14174446|14174446|14174446|14174446|14174446|14174446|14174446|14174446	TCTTCC	6mer2-7
0.01	dme-miR-308-3p	7mer-m1	TGTGATT	2R	14185673	14185679	+	FBtr0087530	2R_14185673_14185679_+	0.620202887	0.620202887	0.620202887	0	CG30069	FBtr0087530	14185202	14185818	2R	+	14185651	14185692	5'utr	CG30069	FlyBase	G15773.1	AAGCAACGAAGCGAGCAATAATTGTGATTAATAACAACGAAA	20	14185672	0.975488732	3	19	120	0.961538462	1.397940009	0.038461538	0.2	0.384615385	20	1	0	25	2R:14185651-14185692	7	CG30069	FBtr0087530	14185202	14185818	TGTGATT	7mer-m1
0.01	dme-miR-14-3p	6mer2-7	AGACTG	2R	14848218	14848223	-	FBtr0329883	2R_14848218_14848223_-	0.993363949	0.96323961	0.978301779	0.021301097	CG10209	FBtr0329883|FBtr0087462	14848201|14848201	14848366|14848366	2R	-	14848213	14848249	5'utr	CG10209	FlyBase	G23404.1	AAAACATCAAGATTTCGAGCCAACGCAGACTGCTTCA	5	14848236	0.908021579	2	5	17	1	0.698970004	0	0	0	5	0	0	5	2R:14848213-14848249	6	CG10209	FBtr0329883|FBtr0087462	14848201|14848201	14848366|14848366	AGACTG	6mer2-7
0.01	dme-miR-305-5p	7mer-A1	GTACAAA	2R	14870937	14870943	-	FBtr0302294	2R_14870937_14870943_-	0.782911824	0.782911824	0.782911824	0	Inr-a	FBtr0302294|FBtr0339986|FBtr0339985|FBtr0345528|FBtr0302560|FBtr0301513|FBtr0302109	14870230|14870230|14870230|14870230|14870230|14870230|14870230	14871071|14871071|14871071|14871071|14871071|14871071|14871071	2R	-	14870923	14870973	5'utr	Inr-a	FlyBase	G23461.1	TTTTCCTCGCAAAAGTGTCTGGCAGTGATTGTACAAATGTATTAGCTTAAA	29	14870945	0.696661308	5	28	218	0.970588235	1.51851394	0.117647059	0.137931034	0.264705882	29	1	0	33	2R:14870923-14870973	7	Inr-a	FBtr0302294|FBtr0339986|FBtr0339985|FBtr0345528|FBtr0302560|FBtr0301513|FBtr0302109	14870230|14870230|14870230|14870230|14870230|14870230|14870230	14871071|14871071|14871071|14871071|14871071|14871071|14871071	GTACAAA	7mer-A1
0.01	dme-miR-277-3p	7mer-m8	TGCATTT	2R	14981747	14981753	+	FBtr0301507	2R_14981747_14981753_+	0.620203442	0.620203442	0.620203442	0	pcs	FBtr0301507	14981261	14981781	2R	+	14981727	14981760	5'utr	pcs	FlyBase	G16009.1	AACGCGTTTAGCGATATATTTGCATTTGGAACGA	5	14981745	0.735883895	3	4	41	1	0.698970004	0.2	0	0	5	0	0	5	2R:14981727-14981760	7	pcs	FBtr0301507	14981261	14981781	TGCATTT	7mer-m8
0.01	dme-bantam-3p	8mer-A1	TGATCTCA	2R	1527018	1527025	-	FBtr0113829	2R_1527018_1527025_-	0.631133988	0.631131828	0.631132908	1.55563E-06	Maf1	FBtr0113829|FBtr0301121	1516619|1516619	1527095|1527095	2R	-	1526986	1527051	5'utr-intron	Maf1	FlyBase	G19262.1	TGCAGTTCTATAGTGTGATAATGAACTGATCTCATTTTTTACAATTGGTACGTGCTGTTTTAACAA	66	1527017	0.689908446	13	58	629	0.88372093	1.403692338	0.244186047	0.242424242	0.418604651	66	8	2	76	2R:1526986-1527051	8	Maf1	FBtr0301121|FBtr0113829	1516619|1516619	1527095|1527095	TGATCTCA	8mer-A1
0.01	dme-miR-283-5p	6mer3-8	TGATAT	2R	15350252	15350257	+	FBtr0087382	2R_15350252_15350257_+	1	1	1	0	unc-5	FBtr0087382|FBtr0339998	15350131|15340470	15357027|15357027	2R	+	15350232	15350264	3'utr	unc-5	FlyBase	G16096.1	GTGAGCGATCGTGTGAACAGTGATATAAAGTGC	5	15350243	0.741658709	5	5	29	1	0.698970004	0.2	0	0	5	0	0	5	2R:15350232-15350264	6	unc-5	FBtr0087382|FBtr0339998	15350131|15340470	15357027|15357027	TGATAT	6mer3-8
0.01	dme-miR-275-3p,dme-miR-306-5p	6mer2-7	TACCTG	2R	15569294	15569299	-	FBtr0087351	2R_15569294_15569299_-	1	1	1	0	Flo1	FBtr0087351|FBtr0087352	15569169|15569169	15569404|15569404	2R	-	15569265	15569317	5'utr	Flo1	FlyBase	G23668.1	TAGACGAATAAACAAGGCTACCTGTGGATCGGATAATTCGCTATATAGTTAAT	20	15569294	0.967641563	5	16	95	0.84	1.021189299	0.16	0.15	0.32	20	3	1	21	2R:15569265-15569317	6	Flo1	FBtr0087352|FBtr0087351	15569169|15569169	15569404|15569404	TACCTG	6mer2-7
0.01	dme-miR-11-3p,dme-miR-308-3p	7mer-A1	TGTGATA	2R	15861254	15861260	-	FBtr0112900	2R_15861254_15861260_-	0.782911824	0.775371446	0.779141635	0.005331868	Gpo-1	FBtr0112900|FBtr0112900	15860701|15860701	15861344|15861344	2R	-	15861227	15861305	5'utr	Gpo-1	FlyBase	G23720.1	AATTCGGAACTTAATTTGCTGTTTAATGCCAGATTTTATGGTGTTTGTGATATCATCAAATTCCTAGAGACCAAAGAGA	13	15861262	0.990924527	7	11	111	0.866666667	0.812913357	0.133333333	0.153846154	0.266666667	13	1	1	13	2R:15861227-15861305	7	Gpo-1	FBtr0112900|FBtr0112900	15860701|15860701	15861344|15861344	TGTGATA	7mer-A1
0.01	dme-miR-263a-5p	6mer3-8	GTGCCA	2R	15862691	15862696	-	FBtr0087307	2R_15862691_15862696_-	0.999999965	1	0.999999982	0	Gpo-1	FBtr0087307	15860701	15862755	2R	-	15862691	15862740	5'utr	Gpo-1	FlyBase	G23725.1	ACAGAACAAATTCGCTGCGAACACAACGTGGGCGCATCTCGCAGGTGCCA	13	15862726	0.846436492	5	13	42	1	1.230448921	0.058823529	0.153846154	0.352941176	13	0	0	17	2R:15862691-15862740	5	Gpo-1	FBtr0087307	15860701	15862755	GTGCCA	6mer3-8
0.01	dme-miR-184-3p	6mer3-8	TCCGTC	2R	15921748	15921753	-	FBtr0330732	2R_15921748_15921753_-	1	1	1	0	sli	FBtr0330732|FBtr0330734|FBtr0330731|FBtr0330730|FBtr0330729	15890602|15890602|15890602|15890602|15890602	15922118|15922118|15922118|15922118|15922118	2R	-	15921730	15921776	5'utr	sli	FlyBase	G23792.1	AAGCGCAAAAGTCGAATTTAAATTCCGTCTGCAAAGTGCCGAAAATT	25	15921754	0.766317149	2	25	177	1	1.491361694	0.580645161	0.24	0.387096774	25	0	0	31	2R:15921730-15921776	6	sli	FBtr0330731|FBtr0330734|FBtr0330730|FBtr0330732|FBtr0330729	15890602|15890602|15890602|15890602|15890602	15922118|15922118|15922118|15922118|15922118	TCCGTC	6mer3-8
0.01	dme-miR-263a-5p	8mer-m1	GTGCCATT	2R	16102883	16102890	+	FBtr0087216	2R_16102883_16102890_+	0.596697766	0.596697766	0.596697766	0	Rho1	FBtr0087216|FBtr0087211|FBtr0087212	16102685|16102685|16102685	16103618|16103618|16103618	2R	+	16102829	16102944	5'utr-coding	Rho1	FlyBase	G16268.1	ATTAACTTTTATACGATATAGCTAAACGGTAGACGCATAAGAATCAACAAATTTGTGCCATTTTGTAAGCAAATTAAGTGTCGAATTCGTGCTGAGTGTTGTGAAATCACCAATAT	68	16102881	0.983352637	17	65	499	0.962025316	1.579783597	0.341772152	0.117647059	0.240506329	68	2	1	76	2R:16102829-16102944	8	Rho1	FBtr0087212|FBtr0087211	16102685|16102685	16103618|16103618	GTGCCATT	8mer-m1
0.01	dme-miR-277-3p	6mer2-7	GCATTT	2R	16178849	16178854	+	FBtr0087236	2R_16178849_16178854_+	1	1	1	0	Lis-1	FBtr0087236	16178824	16182052	2R	+	16178840	16178880	5'utr-coding	Lis-1	FlyBase	G16346.1	CTAATCGAAGCATTTTCGTCCGCTCGTCACTTTTCTGCGTA	30	16178853	0.706575331	6	29	240	1	1.544068044	0.142857143	0.166666667	0.285714286	30	0	0	35	2R:16178840-16178880	6	Lis-1	FBtr0087236	16178824	16182052	GCATTT	6mer2-7
0.01	dme-miR-33-5p	6mer3-8	CAATGC	2R	16188690	16188695	+	FBtr0333169	2R_16188690_16188695_+	1	1	1	0	clu	FBtr0333169	16187887	16188840	2R	+	16188654	16188703	5'utr	clu	FlyBase	G16368.1	CACAGTGGTGGATGCAGTTGAGGACAATGCCGATACCAATGCCAATGTGG	11	16188699	0.967735584	4	8	45	0.75	0.653212514	0.333333333	0.090909091	0.166666667	11	2	1	9	2R:16188654-16188703	6	clu	FBtr0333169	16187887	16188840	CAATGC	6mer3-8
0.01	dme-miR-282-5p	6mer2-7	GAGGCT	2R	16188736	16188741	+	FBtr0333169	2R_16188736_16188741_+	1	1	1	0	clu	FBtr0333169	16187887	16188840	2R	+	16188708	16188835	5'utr	clu	FlyBase	G16369.1	ACCGCAGGAAGGAGGAGCACCGGATGCTGAGGCTGATGGTGATGACATTGATCTGGACGCTCTGCAGGACATTGGCATCACGGTGAACATCAGCAGTCCCGGCGCCGATCTGCTCTGCGTGCAGCTGT	16	16188755	0.962777624	8	15	77	0.956521739	1.342422681	0.347826087	0.3125	0.52173913	16	1	0	22	2R:16188708-16188835	6	clu	FBtr0333169	16187887	16188840	GAGGCT	6mer2-7
0.01	dme-bantam-3p	6mer3-8	TGATCT	2R	16188756	16188761	+	FBtr0333169	2R_16188756_16188761_+	1	1	1	0	clu	FBtr0333169	16187887	16188840	2R	+	16188708	16188835	5'utr	clu	FlyBase	G16369.1	ACCGCAGGAAGGAGGAGCACCGGATGCTGAGGCTGATGGTGATGACATTGATCTGGACGCTCTGCAGGACATTGGCATCACGGTGAACATCAGCAGTCCCGGCGCCGATCTGCTCTGCGTGCAGCTGT	16	16188755	0.962777624	8	15	77	0.956521739	1.342422681	0.347826087	0.3125	0.52173913	16	1	0	22	2R:16188708-16188835	6	clu	FBtr0333169	16187887	16188840	TGATCT	6mer3-8
0.01	dme-bantam-3p	6mer3-8	TGATCT	2R	16225265	16225270	-	FBtr0344080	2R_16225265_16225270_-	1	0.999999998	0.999999999	0	CG15706	FBtr0344080	16225166	16226252	2R	-	16225147	16225300	start_codon	CG15706	FlyBase	G24003.1	ACGGCGAAGTCGAAGACGTGCGAAAAATTATGATCTTATCTGGGTAGGAACCACATCTCACCCGGCATAACCAGAGGATTGCATGGATATATCCGAACTGTGATACACTAGCCATAATTTTACAGACTGCACAATGGTGCGATTAAACAGGCGC	221	16225270	0.984116745	25	206	1646	0.932806324	1.895790748	0.33201581	0.131221719	0.241106719	221	15	2	236	2R:16225147-16225300	6	CG15706	FBtr0344080	16225166	16226252	TGATCT	6mer3-8
0.01	dme-miR-996-3p,dme-miR-279-3p	7mer-A1	CTAGTCA	2R	16226548	16226554	+	FBtr0087130	2R_16226548_16226554_+	0.823349562	0.823349562	0.823349562	0	Tsf3	FBtr0087130	16226499	16226642	2R	+	16226527	16226584	5'utr	Tsf3	FlyBase	G16405.1	GCGGTTCGGGCTTGAAGCCAACTAGTCATTGATTAACTAACCTAATCTCGACTGTTAG	12	16226555	0.832359778	7	12	87	1	1.079181246	0.333333333	0	0	12	0	0	12	2R:16226527-16226584	7	Tsf3	FBtr0087130	16226499	16226642	CTAGTCA	7mer-A1
0.01	dme-miR-14-3p	6mer2-7	AGACTG	2R	16594138	16594143	-	FBtr0087120	2R_16594138_16594143_-	1	1	1	0	CG8306	FBtr0087120	16594089	16594646	2R	-	16594095	16594160	5'utr	CG8306	FlyBase	G24094.1	AATCAGAACGAGCGGATAGACTGCAATTGGCATTATTATTATTGACGTTAACCACACCTGCTGAGA	185	16594144	0.912397295	6	181	541	0.982532751	1.875061263	0.109170306	0.178378378	0.336244541	185	2	2	225	2R:16594095-16594160	6	CG8306	FBtr0087120	16594089	16594646	AGACTG	6mer2-7
0.01	dme-miR-308-3p	8mer-m1	CTGTGATT	2R	16772319	16772326	-	FBtr0330003	2R_16772319_16772326_-	0.469298127	0.469298127	0.469298127	0	unc-104	FBtr0330003|FBtr0113087|FBtr0346959	16763296|16763296|16763296	16772500|16772671|16772500	2R	-	16772297	16772343	5'utr	unc-104	FlyBase	G24112.1	AATAATTTAATAAAGAACTGTGATTGTGAGTGTGTGAGGAGAACTGT	17	16772319	0.71635696	4	17	114	1	1.322219295	0.095238095	0.235294118	0.380952381	17	0	0	21	2R:16772297-16772343	8	unc-104	FBtr0113087|FBtr0346959|FBtr0330003	16763296|16763296|16763296	16772671|16772500|16772500	CTGTGATT	8mer-m1
0.01	dme-miR-980-3p	6mer2-7	GCAGCT	2R	16951375	16951380	-	FBtr0112692	2R_16951375_16951380_-	1	1	1	0	mute	FBtr0112692	16950900	16951823	2R	-	16951334	16951409	5'utr	mute	FlyBase	G24152.1	TCTGGCCGAGAACGTACTGAACATCAATCGCAGCTTATACACCGCCGCCGAGTGCAGTAGTCTGCTGGCCTTGCCG	14	16951384	0.641215676	10	14	66	1	1.301029996	0	0.357142857	0.55	14	0	0	20	2R:16951334-16951409	6	mute	FBtr0112692	16950900	16951823	GCAGCT	6mer2-7
0.01	dme-miR-184-3p	8mer-A1	TCCGTCCA	2R	16955652	16955659	+	FBtr0339072	2R_16955652_16955659_+	0.631137048	0.631137048	0.631137048	0	PIG-V	FBtr0339072	16955456	16955752	2R	+	16955612	16955673	coding-5'utr	PIG-V	FlyBase	G16564.1	TTTGCCTTTTTCCCTCCGCAGCAGTGTCCAGGCCAGAAGATCCGTCCACATCGTTTTAGCTG	28	16955652	0.883628141	6	20	135	0.6875	0.643452676	0.53125	0.142857143	0.25	28	6	4	22	2R:16955612-16955673	8	PIG-V	FBtr0339072	16955456	16955752	TCCGTCCA	8mer-A1
0.01	dme-miR-8-3p	6mer2-7	AGTATT	2R	17005519	17005524	+	FBtr0306574	2R_17005519_17005524_+	1	1	1	0	CG6805	FBtr0306574|FBtr0086966	17005449|17005449	17005760|17005760	2R	+	17005502	17005565	5'utr	CG6805	FlyBase	G16584.1	ATAAATAACGACATCTGAGTATTCTATAAATAATACGGGCAACTAGCGCTTCCTAGTCCAATTA	14	17005526	0.964004446	9	13	80	0.9375	0.875061263	0.125	0.142857143	0.25	14	0	1	15	2R:17005502-17005565	6	CG6805	FBtr0086966|FBtr0306574	17005449|17005449	17005760|17005760	AGTATT	6mer2-7
0.01	dme-miR-995-3p	8mer-A1	TGGTGCTA	2R	17015674	17015681	-	FBtr0114627	2R_17015674_17015681_-	0.625362449	0.625362449	0.625362449	0	Ehbp1	FBtr0114627|FBtr0114628|FBtr0340073	17015051|17015051|17015051	17015894|17015894|17015894	2R	-	17015661	17015699	5'utr	Ehbp1	FlyBase	G24200.1	ACAAAAGTGACGTCATAATGGTGCTATTTATGTATTTGT	53	17015681	0.784493861	7	52	447	0.98245614	1.748188027	0.192982456	0.075471698	0.140350877	53	1	0	56	2R:17015661-17015699	8	Ehbp1	FBtr0114627|FBtr0114628|FBtr0340073	17015051|17015051|17015051	17015894|17015894|17015894	TGGTGCTA	8mer-A1
0.01	dme-miR-11-3p	8mer-m1	CTGTGATG	2R	17015800	17015807	-	FBtr0114627	2R_17015800_17015807_-	0.542328005	0.542328005	0.542328005	0	Ehbp1	FBtr0114627|FBtr0087019|FBtr0114628|FBtr0340073	17015051|17015051|17015051|17015051	17015894|17015894|17015894|17015894	2R	-	17015788	17015818	5'utr	Ehbp1	FlyBase	G24201.1	TAAATTATTCGCTGTGATGTGATAAAAGCTA	26	17015811	0.666144309	6	26	194	1	1.462397998	0	0.076923077	0.172413793	26	0	0	29	2R:17015788-17015818	8	Ehbp1	FBtr0114627|FBtr0087019|FBtr0114628|FBtr0340073	17015051|17015051|17015051|17015051	17015894|17015894|17015894|17015894	CTGTGATG	8mer-m1
0.01	dme-miR-11-3p,dme-miR-308-3p	6mer3-8	CTGTGA	2R	17108967	17108972	+	FBtr0086981	2R_17108967_17108972_+	1	1	1	0	CG15611	FBtr0086981|FBtr0086981|FBtr0086982|FBtr0086982	17108842|17108842|17108842|17108842	17108992|17108992|17108992|17108992	2R	+	17108941	17108982	5'utr	CG15611	FlyBase	G16701.1	TCGGCGGTGGTTTAGTCTATAGTGAGCTGTGAAAAAAACCAA	18	17108963	0.869801408	4	18	105	1	1.342422681	0.272727273	0.111111111	0.272727273	18	0	0	22	2R:17108941-17108982	6	CG15611	FBtr0086981|FBtr0086981|FBtr0086982|FBtr0086982	17108842|17108842|17108842|17108842	17108992|17108992|17108992|17108992	CTGTGA	6mer3-8
0.01	dme-miR-996-3p,dme-miR-279-3p	7mer-m8	TCTAGTC	2R	17275781	17275787	+	FBtr0306606	2R_17275781_17275787_+	0.661615645	0.661615645	0.661615645	0	mbl	FBtr0306606|FBtr0086992|FBtr0310346|FBtr0336942|FBtr0306601|FBtr0310059|FBtr0086994|FBtr0310058|FBtr0336940|FBtr0306604|FBtr0336941|FBtr0306603|FBtr0086991	17265516|17265516|17216547|17265516|17265516|17265516|17265516|17265516|17265516|17265516|17265516|17265516|17265516	17275874|17275874|17275874|17275874|17275874|17275874|17275874|17275874|17275874|17275874|17275874|17275874|17275874	2R	+	17275768	17275806	5'utr	mbl	FlyBase	G16720.1	ACAAAAAACTATCTCTAGTCGCTAGGCTATAACTATACA	18	17275781	0.613517242	5	18	117	1	1.301029996	0.15	0.055555556	0.15	18	0	0	20	2R:17275768-17275806	7	mbl	FBtr0310059|FBtr0306603|FBtr0306601|FBtr0336941|FBtr0310058|FBtr0310346|FBtr0336942|FBtr0306606|FBtr0086992|FBtr0086991|FBtr0306604|FBtr0336940|FBtr0086994	17265516|17265516|17265516|17265516|17265516|17216547|17265516|17265516|17265516|17265516|17265516|17265516|17265516	17275874|17275874|17275874|17275874|17275874|17275874|17275874|17275874|17275874|17275874|17275874|17275874|17275874	TCTAGTC	7mer-m8
0.01	dme-miR-317-3p	6mer3-8	TGTGTT	2R	17452457	17452462	-	FBtr0340211	2R_17452457_17452462_-	1	1	1	0	mthl3	FBtr0340211	17451028	17452598	2R	-	17452452	17452569	5'utr	mthl3	FlyBase	G24327.1	TCAGTCGGTAAAAAAGATAACGCGGCTGCGAATATACACACTTGTATATTTTATTTTAAACTTTAAGGTTTATTGGTATTTAAATTTGTCGCGGCAAATCAGTTGCTTGTGTTAAAGG	33	17452466	0.985619145	10	31	267	0.925	0.966141733	0.225	0.212121212	0.35	33	0	3	37	2R:17452452-17452569	6	mthl3	FBtr0086955|FBtr0340211	17451028|17451028	17452598|17452598	TGTGTT	6mer3-8
0.01	dme-miR-252-5p	6mer3-8	GTACTT	2R	17457732	17457737	+	FBtr0345418	2R_17457732_17457737_+	0.999978303	0.848449869	0.924214086	0.107146759	CG14478	FBtr0345418|FBtr0086921	17457661|17457661	17462694|17462694	2R	+	17457701	17457774	5'utr	CG14478	FlyBase	G16768.1	TCGTGTGTCGGTGAAAACCCGTGAGTTTTGCGTACTTGCATTTAAAGAAAACCCCTCAACGGAATAGTCAATAA	14	17457736	0.918165069	5	14	88	1	1.204119983	0.1875	0.071428571	0.1875	14	0	0	16	2R:17457701-17457774	6	CG14478	FBtr0345418|FBtr0086921	17457661|17457661	17462694|17462694	GTACTT	6mer3-8
0.01	dme-miR-277-3p	8mer-A1	TGCATTTA	2R	17462570	17462577	+	FBtr0345418	2R_17462570_17462577_+	0.625363359	0.625363359	0.625363359	0	CG14478	FBtr0345418|FBtr0086921|FBtr0086922|FBtr0345417	17457661|17457661|17460596|17458814	17462694|17462694|17462694|17462694	2R	+	17462539	17462591	5'utr	CG14478	FlyBase	G16770.1	AAAAAAATTCAGATACCCGCAGACCCGGACTTGCATTTAGGCCAGACCAGCTT	39	17462569	0.927198788	5	39	151	1	1.612783857	0.219512195	0.051282051	0.097560976	39	0	0	41	2R:17462539-17462591	8	CG14478	FBtr0086922|FBtr0345417|FBtr0345418|FBtr0086921	17460596|17458814|17457661|17457661	17462694|17462694|17462694|17462694	TGCATTTA	8mer-A1
0.01	dme-miR-8-3p	7mer-A1	AGTATTA	2R	17535790	17535796	-	FBtr0273446	2R_17535790_17535796_-	0.823348492	0.823349562	0.823349027	7.77817E-07	Patronin	FBtr0273446|FBtr0086949|FBtr0332262|FBtr0086950|FBtr0273447|FBtr0332261|FBtr0300603|FBtr0332264|FBtr0332266|FBtr0332263|FBtr0332260|FBtr0332265	17534854|17534854|17534854|17534854|17534854|17534854|17534854|17534854|17534854|17534854|17534854|17534854	17535866|17535866|17535866|17535866|17535866|17535866|17535866|17535866|17535866|17535866|17535866|17535866	2R	-	17535778	17535858	5'utr	Patronin	FlyBase	G24375.1	AAATTTGTAAGATTTTAGAGCAGATCGGTGTCCGTGATTTTCTCAATTTAAGCCCAATTTGTAGTATTAAAGCTGTTGAAA	27	17535820	0.97305287	7	26	217	0.966666667	1.462397998	0.2	0.111111111	0.2	27	1	0	29	2R:17535778-17535858	7	Patronin	FBtr0332260|FBtr0332265|FBtr0300603|FBtr0332266|FBtr0086950|FBtr0332262|FBtr0332264|FBtr0332261|FBtr0273447|FBtr0332263|FBtr0273446|FBtr0086949	17534854|17534854|17534854|17534854|17534854|17534854|17534854|17534854|17534854|17534854|17534854|17534854	17535866|17535866|17535866|17535866|17535866|17535866|17535866|17535866|17535866|17535866|17535866|17535866	AGTATTA	7mer-A1
0.01	dme-miR-317-3p	6mer3-8	TGTGTT	2R	17536426	17536431	+	FBtr0086942	2R_17536426_17536431_+	1	1	1	0	eIF3-S9	FBtr0086942	17536331	17536464	2R	+	17536420	17536461	5'utr	eIF3-S9	FlyBase	G16816.1	TGCTTGTGTGTTTAATGACGGAAAATTGCAAATAGATCGCTG	9	17536446	0.958444363	5	9	46	1	1.079181246	0.083333333	0.111111111	0.333333333	9	0	0	12	2R:17536420-17536461	6	eIF3-S9	FBtr0086942	17536331	17536464	TGTGTT	6mer3-8
0.01	dme-miR-995-3p	6mer3-8	TGGTGC	2R	17572732	17572737	-	FBtr0086905	2R_17572732_17572737_-	1	1	1	0	CG14482	FBtr0086905|FBtr0329864	17572703|17572703	17572784|17572784	2R	-	17572715	17572757	5'utr	CG14482	FlyBase	G24395.1	TGCGTTCATTGCGAACATTTTGGTGCGTGTGAAAAGTTATTAA	38	17572738	0.666836496	7	37	275	0.977272727	1.633468456	0.590909091	0.157894737	0.272727273	38	1	0	43	2R:17572715-17572757	6	CG14482	FBtr0086905|FBtr0329864	17572703|17572703	17572784|17572784	TGGTGC	6mer3-8
0.01	dme-miR-9b-5p,dme-miR-9c-5p	7mer-m8	ACCAAAG	2R	17716051	17716057	-	FBtr0086886	2R_17716051_17716057_-	0.671795707	0.671795707	0.671795707	0	CG6424	FBtr0086886|FBtr0086887|FBtr0340273	17708038|17708038|17708038	17719346|17716493|17717270	2R	-	17716026	17716081	5'utr	CG6424	FlyBase	G24458.1	ACAATAACCAGATCTAGCTACCATACCAAAGTTAACAATAATAGCGAAAGGCCACA	36	17716050	0.94641665	7	36	164	1	1.602059991	0.025	0.111111111	0.2	36	0	0	40	2R:17716026-17716081	7	CG6424	FBtr0086886|FBtr0340273|FBtr0086887	17708038|17708038|17708038	17719346|17717270|17716493	ACCAAAG	7mer-m8
0.01	dme-miR-252-5p	8mer-A1	GTACTTAA	2R	17850964	17850971	+	FBtr0336699	2R_17850964_17850971_+	0.632019044	0.632019044	0.632019044	0	olf186-F	FBtr0336699|FBtr0086797	17850860|17850860	17856810|17851097	2R	+	17850944	17851000	5'utr	olf186-F	FlyBase	G17024.1	ACTTTCAAACCTCGCCGATCGTACTTAATTAGCACCTTATATTTGCGACGTGTCGAA	30	17850972	0.977532262	5	27	217	0.942857143	1.51851394	0.2	0.1	0.228571429	30	2	0	33	2R:17850944-17851000	8	olf186-F	FBtr0086797|FBtr0336699	17850860|17850860	17851097|17856810	GTACTTAA	8mer-A1
0.01	dme-miR-14-3p	6mer3-8	AAGACT	2R	17856100	17856105	+	FBtr0336699	2R_17856100_17856105_+	1	1	1	0	olf186-F	FBtr0336699|FBtr0114614	17850860|17855242	17856810|17856810	2R	+	17856062	17856124	5'utr	olf186-F	FlyBase	G17029.1	AAACATATGTATATCTAAAACCAGAAAAAAACAACGATAAGACTAAATCACGAGTTCGGCAAT	31	17856099	0.943093399	4	26	78	0.888888889	1.505149978	0.027777778	0.161290323	0.277777778	31	4	0	32	2R:17856062-17856124	6	olf186-F	FBtr0336699|FBtr0114614	17850860|17855242	17856810|17856810	AAGACT	6mer3-8
0.01	dme-miR-190-5p	6mer3-8	ACATAT	2R	18140842	18140847	+	FBtr0086738	2R_18140842_18140847_+	1	1	1	0	pAbp	FBtr0086738	18140775	18141506	2R	+	18140781	18140861	5'utr	pAbp	FlyBase	G17088.1	GAGTCGTGTAGAGTCCGTTTACGTGAGCGGTCGTGGATTCGCTTTCAGCACACGGCTTATCACATATTTTTTGTGAAGAAA	47	18140818	0.935353655	14	47	309	1	1.755874856	0.245614035	0.191489362	0.333333333	47	0	0	57	2R:18140781-18140861	6	pAbp	FBtr0086738	18140775	18141506	ACATAT	6mer3-8
0.01	dme-miR-11-3p,dme-miR-308-3p	7mer-A1	TGTGATA	2R	18536907	18536913	+	FBtr0086701	2R_18536907_18536913_+	0.782911801	0.782911824	0.782911812	0	Pepck	FBtr0086701|FBtr0086701	18536765|18536765	18537037|18537037	2R	+	18536770	18536957	5'utr	Pepck	FlyBase	G17231.1	TCAGTTACTCGTGGCCAGAGTAAATGGAAAGATCAAGTGAAAAGCCTACTTTCAGTGGTCTGAAAATCAAGTTGATGTTTGACAAAAAACTGTGGAAGAACATATGAACGCAAAGTCCTCGACAGTAGAACACTAATTGTGATAATTACTCAAATTGTGATAAGCGAATTAAGCAAAGTGCCAAAAAC	3183	18536924	0.917758054	37	2958	21424	0.933059449	1.683609815	0.171338811	0.217719133	0.398260029	3183	198	79	3861	2R:18536770-18536957	7	Pepck	FBtr0086701|FBtr0086701	18536765|18536765	18537037|18537037	TGTGATA	7mer-A1
0.01	dme-miR-305-5p	8mer-A1	AGTACAAA	2R	18621745	18621752	+	FBtr0086708	2R_18621745_18621752_+	0.605652665	0.605652665	0.605652665	0	CG5335	FBtr0086708	18621539	18621791	2R	+	18621716	18621774	5'utr	CG5335	FlyBase	G17263.1	TATAAAACACATTTTGCGCTTGATTGTTCAGTACAAAGGCGATAGTTAGTTGAATTGGT	82	18621742	0.750965869	10	78	771	0.948453608	1.963787827	0.340206186	0.146341463	0.278350515	82	5	0	92	2R:18621716-18621774	8	CG5335	FBtr0086708	18621539	18621791	AGTACAAA	8mer-A1
0.01	dme-miR-9b-5p,dme-miR-9c-5p	6mer3-8	ACCAAA	2R	18625304	18625309	+	FBtr0086709	2R_18625304_18625309_+	1	1	1	0	Sec6	FBtr0086709	18625247	18625342	2R	+	18625291	18625331	5'utr	Sec6	FlyBase	G17268.1	CTGACGAAGATTGACCAAAACAGAGACTGAAAGTGATCCAA	25	18625301	0.718797027	5	22	59	0.923076923	1.380211242	0.538461538	0.04	0.076923077	25	2	0	24	2R:18625291-18625331	6	Sec6	FBtr0086709	18625247	18625342	ACCAAA	6mer3-8
0.01	dme-miR-9b-5p,dme-miR-9c-5p	6mer3-8	ACCAAA	2R	18673067	18673072	-	FBtr0086652	2R_18673067_18673072_-	1	1	1	0	edl	FBtr0086652	18668361	18673536	2R	-	18672967	18673076	5'utr	edl	FlyBase	G24824.1	CGAAACCAAACAAATAATAAAGGCTGAAAAATTCGAATACACCCAAAAAAACAAATTTTCCAACAACTCAACCTCGACGACGACGATTCGCAACACAAACTATTGTTGGA	74	18673059	0.905468455	10	69	214	0.94047619	1.897627091	0.011904762	0.135135135	0.238095238	74	5	0	79	2R:18672967-18673076	6	edl	FBtr0086652	18668361	18673536	ACCAAA	6mer3-8
0.01	dme-miR-277-3p	7mer-m8	TGCATTT	2R	18971073	18971079	-	FBtr0086601	2R_18971073_18971079_-	0.620203442	0.620203442	0.620203442	0	prod	FBtr0086601	18971007	18971133	2R	-	18971055	18971097	5'utr	prod	FlyBase	G24976.1	CGCTTGGTGGCGTCGATTTGCATTTTAGGGCTTTTGCCAGCTA	5	18971080	0.992022211	2	3	37	0.8	0.602059991	0	0	0	5	1	0	4	2R:18971055-18971097	7	prod	FBtr0086601	18971007	18971133	TGCATTT	7mer-m8
0.01	dme-miR-2b-2-5p	7mer-A1	TGAAGAA	2R	19142266	19142272	+	FBtr0340450	2R_19142266_19142272_+	0.823349562	0.823349562	0.823349562	0	ena	FBtr0340450|FBtr0100176|FBtr0086583|FBtr0100174|FBtr0086582	19141630|19141630|19141630|19141630|19141630	19152022|19152022|19152022|19152022|19152022	2R	+	19142237	19142288	3'utr	ena	FlyBase	G17388.1	TTCTCGCTCCCTCTCTCTTTGTGGGAAGCTGAAGAAGAAGCAGCAGCAGCGA	6	19142256	0.952778551	4	6	31	1	0.84509804	0.571428571	0.166666667	0.285714286	6	0	0	7	2R:19142237-19142288	7	ena	FBtr0100174|FBtr0086583|FBtr0100176|FBtr0340450|FBtr0086582	19141630|19141630|19141630|19141630|19141630	19152022|19152022|19152022|19152022|19152022	TGAAGAA	7mer-A1
0.01	dme-miR-11-3p,dme-miR-308-3p	6mer2-7	TGTGAT	2R	19292560	19292565	+	FBtr0086516	2R_19292560_19292565_+	1	1	1	0	Tab2	FBtr0086516|FBtr0086516|FBtr0331925|FBtr0331925	19292527|19292527|19292527|19292527	19299199|19299199|19299199|19299199	2R	+	19292550	19292580	5'utr	Tab2	FlyBase	G17474.1	ACTGCTGTTTTGTGATCGCGAAAAGAGCGAC	8	19292558	0.979727728	2	6	44	0.909090909	0.698970004	0.272727273	0.25	0.454545455	8	0	1	10	2R:19292550-19292580	6	Tab2	FBtr0331925|FBtr0331925|FBtr0086516|FBtr0086516	19292527|19292527|19292527|19292527	19299199|19299199|19299199|19299199	TGTGAT	6mer2-7
0.01	dme-miR-277-3p	6mer2-7	GCATTT	2R	19411267	19411271	-	FBtr0309110	2R_19411267_19411271_-	1	0.99999332	0.99999666	4.73762E-06	hts	FBtr0309110|FBtr0309104|FBtr0309108|FBtr0309109|FBtr0309102|FBtr0309106|FBtr0309112|FBtr0309103|FBtr0309111|FBtr0309113	19411254|19411254|19411254|19411254|19411254|19411254|19411254|19411254|19411254|19411254	19418605|19423797|19423797|19423797|19423797|19423797|19423797|19423797|19418605|19423797	2R	-	19411171	19411270	start_codon	hts	FlyBase	G25073.1	ATTTTAACTGAAATCATGACTGAAGTTGAGCAACCGCCACAGAATGGCATAGATCCCACTGCCGGCGAAGATGATGACAATAGCAAAGCACGTCCCGCGG	77	19411256	0.913696957	14	68	359	0.871287129	1.467361417	0.03960396	0.246753247	0.425742574	77	11	2	88	2R:19411171-19411270	4	hts	FBtr0309109|FBtr0309108|FBtr0309104|FBtr0309110|FBtr0309113|FBtr0309111|FBtr0309112|FBtr0309103|FBtr0309102|FBtr0309106	19411254|19411254|19411254|19411254|19411254|19411254|19411254|19411254|19411254|19411254	19423797|19423797|19423797|19418605|19423797|19418605|19423797|19423797|19423797|19423797	GCATTT	6mer2-7
0.01	dme-miR-317-3p	6mer3-8	TGTGTT	2R	19423642	19423647	-	FBtr0309110	2R_19423642_19423647_-	1	0.999999834	0.999999917	1.41421E-07	hts	FBtr0309110|FBtr0309104|FBtr0309108|FBtr0309109|FBtr0309102|FBtr0309106|FBtr0309112|FBtr0309103|FBtr0309111|FBtr0309113	19411254|19411254|19411254|19411254|19411254|19411254|19411254|19411254|19411254|19411254	19424114|19424903|19424114|19424114|19424903|19424903|19424903|19424903|19424114|19424903	2R	-	19423596	19423681	5'utr	hts	FlyBase	G25075.1	AGTGAGTGTGACCGTTGTATTTGTGACCTGTGCCTGTGTTAGCGGCCACTGGAGGATCAACGAATTTAAAAGAATACTAAAAGTAC	13	19423661	0.980354755	8	13	93	1	1.146128036	0.714285714	0.076923077	0.142857143	13	0	0	14	2R:19423596-19423681	6	hts	FBtr0309109|FBtr0309108|FBtr0309104|FBtr0309110|FBtr0309113|FBtr0309111|FBtr0309112|FBtr0309103|FBtr0309102|FBtr0309106	19411254|19411254|19411254|19411254|19411254|19411254|19411254|19411254|19411254|19411254	19424114|19424114|19424903|19424114|19424903|19424114|19424903|19424903|19424903|19424903	TGTGTT	6mer3-8
0.01	dme-miR-308-3p	8mer-m1	CTGTGATT	2R	19425176	19425183	+	FBtr0112869	2R_19425176_19425183_+	0.469298127	0.469298127	0.469298127	0	CalpA	FBtr0112869|FBtr0340532|FBtr0086530	19425111|19425111|19425111	19426044|19426044|19426044	2R	+	19425159	19425211	5'utr	CalpA	FlyBase	G17539.1	GTTACTTTATTGTTGTGCTGTGATTTTGGGGAGTGAAAGTGCGTGATTCGATT	43	19425172	0.631004422	9	38	465	0.921568627	1.371067862	0.352941176	0.11627907	0.254901961	43	3	1	47	2R:19425159-19425211	8	CalpA	FBtr0112869|FBtr0340532|FBtr0086530	19425111|19425111|19425111	19426044|19426044|19426044	CTGTGATT	8mer-m1
0.01	dme-miR-283-5p	8mer-m1	TGATATTT	2R	19446223	19446230	-	FBtr0086540	2R_19446223_19446230_-	0.555593223	0.555593223	0.555593223	0	EloC	FBtr0086540|FBtr0086541	19446216|19446138	19446286|19446286	2R	-	19446219	19446266	5'utr	EloC	FlyBase	G25095.1	GTGCGTACCGTGCGGCGGTGTGTGGGTGTCACTGACTGATATTTGACA	26	19446240	0.965240534	8	24	182	0.911764706	1.491361694	0.588235294	0.269230769	0.441176471	26	3	0	31	2R:19446219-19446266	8	EloC	FBtr0086541|FBtr0086540	19446138|19446216	19446286|19446286	TGATATTT	8mer-m1
0.01	dme-bantam-3p	6mer2-7	GATCTC	2R	19452587	19452592	+	FBtr0086535	2R_19452587_19452592_+	1	1	1	0	CG7744	FBtr0086535	19452502	19452688	2R	+	19452571	19452602	5'utr	CG7744	FlyBase	G17577.1	TCGTTTGGAAAAAGTGGATCTCTAGCTGGCAT	24	19452593	0.642345918	2	24	118	1	1.51851394	0.212121212	0.25	0.454545455	24	0	0	33	2R:19452571-19452602	6	CG7744	FBtr0086535	19452502	19452688	GATCTC	6mer2-7
0.01	dme-miR-282-5p	6mer3-8	AGAGGC	2R	19452632	19452637	+	FBtr0086535	2R_19452632_19452637_+	1	1	1	0	CG7744	FBtr0086535	19452502	19452688	2R	+	19452631	19452682	5'utr	CG7744	FlyBase	G17578.1	CAGAGGCACCAGCTTGACTGCATAGATAAGCGTGACAGATTACCGAAATACT	12	19452644	0.925914205	5	12	44	1	1.113943352	0.153846154	0.083333333	0.153846154	12	0	0	13	2R:19452631-19452682	6	CG7744	FBtr0086535	19452502	19452688	AGAGGC	6mer3-8
0.01	dme-miR-308-3p	7mer-m1	TGTGATT	2R	19464362	19464368	+	FBtr0086457	2R_19464362_19464368_+	0.620202887	0.620202887	0.620202887	0	par-1	FBtr0086457|FBtr0100393	19462500|19462500	19464641|19464641	2R	+	19464339	19464385	5'utr	par-1	FlyBase	G17597.1	AAGCGACAAAGCTGCGCCTGAATTGTGATTGTTGTGCCACAAAATAC	46	19464361	0.801541489	5	45	370	0.983333333	1.770852012	0.133333333	0.239130435	0.416666667	46	1	0	59	2R:19464339-19464385	7	par-1	FBtr0086457|FBtr0100393	19462500|19462500	19464641|19464641	TGTGATT	7mer-m1
0.01	dme-miR-7-5p	6mer3-8	GTCTTC	2R	19668404	19668409	-	FBtr0086484	2R_19668404_19668409_-	1	1	1	0	hrg	FBtr0086484|FBtr0086483|FBtr0111010|FBtr0330248	19668247|19668247|19668247|19668247	19669068|19669832|19669832|19669832	2R	-	19668366	19668440	5'utr	hrg	FlyBase	G25157.1	AGGAGGTGTCGCATATATATGATTCCATTTTGTCTTCTTGGAGAGCAAACTTAAATATAATACCACATACATTTT	21	19668411	0.990043413	6	21	204	1	1.414973348	0.269230769	0.238095238	0.384615385	21	0	0	26	2R:19668366-19668440	6	hrg	FBtr0330248|FBtr0111010|FBtr0086483|FBtr0086484	19668247|19668247|19668247|19668247	19669832|19669832|19669832|19669068	GTCTTC	6mer3-8
0.01	dme-miR-980-3p	6mer2-7	GCAGCT	2R	20257349	20257354	-	FBtr0086318	2R_20257349_20257354_-	1	1	1	0	Ate1	FBtr0086318|FBtr0086317|FBtr0086319|FBtr0336634	20257281|20257281|20257281|20257281	20257390|20257390|20257390|20257390	2R	-	20257316	20257370	5'utr	Ate1	FlyBase	G25191.1	CGCAACAGAGCGGCTTGCAGCTTTAATATTTTAGTCGTAATTAAATGCAATATGT	17	20257348	0.979809932	5	16	126	0.95	1.278753601	0.15	0.176470588	0.3	17	1	0	19	2R:20257316-20257370	6	Ate1	FBtr0336634|FBtr0086319|FBtr0086317|FBtr0086318	20257281|20257281|20257281|20257281	20257390|20257390|20257390|20257390	GCAGCT	6mer2-7
0.01	dme-miR-14-3p	7mer-A1	AGACTGA	2R	20595559	20595565	+	FBtr0086219	2R_20595559_20595565_+	0.823349562	0.823349562	0.823349562	0	bl	FBtr0086219|FBtr0086220|FBtr0301760	20587549|20587549|20587549	20598504|20595567|20595567	2R	+	20595549	20595596	start_codon	bl	FlyBase	G17734.1	AATTGCAGAGAGACTGAGAATGAAGCGTGAAATGAACGATGAAGGGGA	9	20595563	0.857162059	5	8	19	0.909090909	0.698970004	0.545454545	0.222222222	0.363636364	9	0	1	10	2R:20595549-20595596	7	bl	FBtr0086219|FBtr0301760|FBtr0086220	20587549|20587549|20587549	20598504|20595567|20595567	AGACTGA	7mer-A1
0.01	dme-miR-33-5p	7mer-A1	AATGCAA	2R	21139074	21139080	-	FBtr0342873	2R_21139074_21139080_-	0.782911824	0.782911824	0.782911824	0	Magi	FBtr0342873|FBtr0071636|FBtr0342874	21138972|21138972|21138972	21141964|21142261|21139795	2R	-	21139052	21139088	5'utr	Magi	FlyBase	G25400.1	GAAACTCAAATGCAATGGAGCCAAATAGCGCTAGTGC	6	21139073	0.830505312	3	6	18	1	0.84509804	0.428571429	0.166666667	0.285714286	6	0	0	7	2R:21139052-21139088	7	Magi	FBtr0342874|FBtr0071636|FBtr0342873	21138972|21138972|21138972	21139795|21142261|21141964	AATGCAA	7mer-A1
0.01	dme-miR-965-3p	6mer3-8	TACGCT	2R	21143783	21143788	+	FBtr0310044	2R_21143783_21143788_+	1	1	1	0	Xbp1	FBtr0310044|FBtr0310045	21143547|21143543	21143876|21143876	2R	+	21143685	21144017	start_codon	Xbp1	FlyBase	G17855.1	AGCCCGAGTCGGCGGCGATGAAGAGATTCAAACCAGCAGAGCGTCCGAGAAGCGCAGTCGAAGTTCATGAGACGACCTAAAACAAGCAAAAGTTAAAATACGCTCTTACAATGCAAATCTAAGTGGAAAGTCGCTTTTCACAATTGCACACAGCACACAGCAGTTTATCATTTAGCCCCGAACCAGTTAAACATGGCACCCACAGCAAACACAGTGCTAATTACCGTGCCGCGGACAGCAATCACATCGAATAATCTGCCCAAATTGCGGCCCGCCCCCCTTACGGCAGCTCTGCTGAAGGTGTCGGCCACGCCCTCCGCCTCGCCCACGCCC	405	21143783	0.855275307	43	389	1920	0.958246347	2.059752694	0.171189979	0.150617284	0.281837161	405	17	3	459	2R:21143685-21144017	6	Xbp1	FBtr0310045|FBtr0310044	21143543|21143547	21143876|21143876	TACGCT	6mer3-8
0.01	dme-bantam-3p	6mer3-8	TGATCT	2R	21157013	21157018	-	FBtr0071632	2R_21157013_21157018_-	1	1	1	0	CG30389	FBtr0071632|FBtr0071633|FBtr0330235|FBtr0330236|FBtr0310423	21156942|21156942|21156942|21156942|21156942	21160545|21158017|21160545|21160545|21160401	2R	-	21156950	21157154	5'utr	CG30389	FlyBase	G25423.1	ATACCAGGAGCCGCATCAGCATCTGATTATCAAGTGAAGAGCAAGCACTCCGTTCGAAACGATACATAGCACATAGCAGTATATAGGATACATTATAGTCAGGATAGTCAGGATATTCAGGGAGCAGCGGGACAACTGATCTTGGGCAGCAGACGACTGGGAAGGACATCATCGAGCATTTCGGGCGGAGGACACACGGCGCTCA	35	21157017	0.949053883	14	34	144	0.973684211	1.568201724	0.342105263	0.085714286	0.157894737	35	1	0	37	2R:21156950-21157154	6	CG30389	FBtr0310423|FBtr0330235|FBtr0330236|FBtr0071632|FBtr0071633	21156942|21156942|21156942|21156942|21156942	21160401|21160545|21160545|21160545|21158017	TGATCT	6mer3-8
0.01	dme-bantam-3p	6mer3-8	TGATCT	2R	21183410	21183415	+	FBtr0342870	2R_21183410_21183415_+	1	1	1	0	tud	FBtr0342870|FBtr0071582	21183320|21183320	21184085|21184085	2R	+	21183384	21183504	5'utr	tud	FlyBase	G17894.1	TTTTCGCGCTAATTAATTGCTTTTCTTGATCTAACACCACCCATACGAATCACCGTTAGCACGGGTGGCACTTGCTAAGCAGGCCCCCGAGAAATTTAAAAGACTGAAAGCCCCCAAATAG	416	21183409	0.798782648	19	390	2528	0.93907563	1.872156273	0.06092437	0.122596154	0.233193277	416	24	5	447	2R:21183384-21183504	6	tud	FBtr0071582|FBtr0342870	21183320|21183320	21184085|21184085	TGATCT	6mer3-8
0.01	dme-miR-14-3p	8mer-A1	AAGACTGA	2R	21183483	21183490	+	FBtr0342870	2R_21183483_21183490_+	0.643565219	0.643565219	0.643565219	0	tud	FBtr0342870|FBtr0071582	21183320|21183320	21184085|21184085	2R	+	21183384	21183504	5'utr	tud	FlyBase	G17894.1	TTTTCGCGCTAATTAATTGCTTTTCTTGATCTAACACCACCCATACGAATCACCGTTAGCACGGGTGGCACTTGCTAAGCAGGCCCCCGAGAAATTTAAAAGACTGAAAGCCCCCAAATAG	416	21183479	0.798782648	19	390	2528	0.93907563	1.872156273	0.06092437	0.122596154	0.233193277	416	24	5	447	2R:21183384-21183504	8	tud	FBtr0071582|FBtr0342870	21183320|21183320	21184085|21184085	AAGACTGA	8mer-A1
0.01	dme-miR-305-5p	7mer-m8	AGTACAA	2R	21702736	21702742	-	FBtr0071674	2R_21702736_21702742_-	0.641988717	0.643265977	0.642627347	0.000903187	HmgZ	FBtr0071674|FBtr0342960	21698539|21698539	21702830|21702830	2R	-	21702700	21702763	5'utr	HmgZ	FlyBase	G25597.1	ACTATCCAGTATTCAGTATCCAGTACAAGTATCTGAACAACGTTTCGGGCCAAGAAGAGTGAAG	16	21702720	0.958911576	7	16	80	1	1.322219295	0	0.25	0.428571429	16	0	0	21	2R:21702700-21702763	7	HmgZ	FBtr0342960|FBtr0071674	21698539|21698539	21702830|21702830	AGTACAA	7mer-m8
0.01	dme-miR-277-3p	6mer2-7	GCATTT	2R	22193061	22193066	-	FBtr0071785	2R_22193061_22193066_-	1	1	1	0	Swim	FBtr0071785	22191826	22193155	2R	-	22193040	22193076	5'utr	Swim	FlyBase	G25677.1	CAAAGTGCGGGCATTTGACTTGAATTGTGCAAACTTA	17	22193052	0.673842691	4	16	119	1	1.301029996	0.25	0.176470588	0.3	17	0	0	20	2R:22193040-22193076	6	Swim	FBtr0071785	22191826	22193155	GCATTT	6mer2-7
0.01	dme-bantam-3p	7mer-m8	TGATCTC	2R	22311893	22311899	-	FBtr0071850	2R_22311893_22311899_-	0.660649852	0.652255496	0.656452674	0.005935737	wdp	FBtr0071850|FBtr0071849	22300938|22300938	22311937|22311937	2R	-	22311876	22311918	5'utr	wdp	FlyBase	G25696.1	CCCCGCGAACGGTCGTGTGTGATCTCCGATCTCCGATCCCCGA	8	22311899	0.963904474	2	7	52	1	0.903089987	0.5	0	0	8	0	0	8	2R:22311876-22311918	7	wdp	FBtr0071850|FBtr0071849	22300938|22300938	22311937|22311937	TGATCTC	7mer-m8
0.01	dme-miR-7-5p	6mer2-7	TCTTCC	2R	22560830	22560835	-	FBtr0071838	2R_22560830_22560835_-	1	1	1	0	px	FBtr0071838|FBtr0331942	22556782|22556782	22562065|22562065	2R	-	22560778	22560852	5'utr	px	FlyBase	G25739.1	AATTCCCGTAAATCCCCTCTTCCGCCCAATAATTCCGCCACAAAAACAGGCACATGAGTTGGATTAATCGGAGTC	27	22560833	0.97031804	4	25	145	0.933333333	1.447158031	0	0.074074074	0.166666667	27	2	0	28	2R:22560778-22560852	6	px	FBtr0331942|FBtr0071838	22556782|22556782	22562065|22562065	TCTTCC	6mer2-7
0.01	dme-miR-7-5p	6mer3-8	GTCTTC	2R	22688832	22688837	-	FBtr0343014	2R_22688832_22688837_-	1	1	1	0	Ppa	FBtr0343014|FBtr0071924|FBtr0330249	22688720|22688720|22688720	22688987|22688987|22688987	2R	-	22688823	22688857	5'utr	Ppa	FlyBase	G25797.1	AACCACAGTGAACCCTACTAGTCTTCAACTAAGCA	48	22688834	0.716315028	4	46	250	0.968253968	1.785329835	0.206349206	0.25	0.428571429	48	2	0	61	2R:22688823-22688857	6	Ppa	FBtr0330249|FBtr0071924|FBtr0343014	22688720|22688720|22688720	22688987|22688987|22688987	GTCTTC	6mer3-8
0.01	dme-miR-980-3p	7mer-m8	GGCAGCT	2R	22806916	22806922	-	FBtr0309858	2R_22806916_22806922_-	0.658999068	0.658999068	0.658999068	0	CycB	FBtr0309858|FBtr0071911	22806680|22806680	22806948|22806948	2R	-	22806845	22806938	5'utr	CycB	FlyBase	G25833.1	ATTTTCAAATTCAAACGGCAGCTTGGCCTCGCTTCGTGTGCAAAAACTCGATCAGGTTTTCGGAGAATTGACAATCCCGCACTCGACTTGTAAA	64	22806915	0.804016836	12	63	340	0.986111111	1.851258349	0.013888889	0.109375	0.208333333	64	1	0	71	2R:22806845-22806938	7	CycB	FBtr0071911|FBtr0309858	22806680|22806680	22806948|22806948	GGCAGCT	7mer-m8
0.01	dme-miR-308-3p	8mer-m1	CTGTGATT	2R	22925240	22925247	+	FBtr0302768	2R_22925240_22925247_+	0.469298127	0.469298127	0.469298127	0	CG42678	FBtr0302768|FBtr0344190|FBtr0302767|FBtr0302771|FBtr0302769|FBtr0345079	22925105|22925105|22925105|22925105|22925105|22925105	22925580|22925580|22925580|22925580|22925580|22925580	2R	+	22925181	22925273	5'utr	CG42678	FlyBase	G18487.1	TGTTCGCGGGCAATGCGAATGCATTTGCAAAGCAGGGCACAAAGCATCGGCTGTTTCGACTGTGATTGCACAAAGCCATGTAGTAGAGGTCGA	38	22925247	0.981608236	10	34	251	0.926829268	1.579783597	0.170731707	0.078947368	0.146341463	38	3	0	38	2R:22925181-22925273	8	CG42678	FBtr0302769|FBtr0345079|FBtr0302767|FBtr0302771|FBtr0302768|FBtr0344190	22925105|22925105|22925105|22925105|22925105|22925105	22925580|22925580|22925580|22925580|22925580|22925580	CTGTGATT	8mer-m1
0.01	dme-bantam-3p	6mer2-7	GATCTC	2R	22940911	22940916	-	FBtr0071993	2R_22940911_22940916_-	1	1	1	0	CG3831	FBtr0071993	22940742	22940946	2R	-	22940888	22940942	5'utr	CG3831	FlyBase	G25911.1	TTGTGGCTGGACCGCCGGTCGCGATCGATCTCTCTCCCGCTCCCGTTAGTCGTGC	18	22940910	0.977847567	4	18	119	1	1.361727836	0.434782609	0.222222222	0.391304348	18	0	0	23	2R:22940888-22940942	6	CG3831	FBtr0071993	22940742	22940946	GATCTC	6mer2-7
0.01	dme-miR-14-3p	6mer2-7	AGACTG	2R	23714875	23714880	+	FBtr0113113	2R_23714875_23714880_+	1	1	1	0	Sesn	FBtr0113113|FBtr0072087|FBtr0343268|FBtr0113114	23713898|23713898|23713898|23713898	23722824|23722824|23729087|23722824	2R	+	23714856	23714894	3'utr	Sesn	FlyBase	G18625.1	CGCTATCAAGCAAATGTAGAGACTGTTAGTCCGGCGAAC	21	23714881	0.948590968	3	21	105	1	1.491361694	0.516129032	0.333333333	0.548387097	21	0	0	31	2R:23714856-23714894	6	Sesn	FBtr0113114|FBtr0343268|FBtr0072087|FBtr0113113	23713898|23713898|23713898|23713898	23722824|23729087|23722824|23722824	AGACTG	6mer2-7
0.01	dme-miR-2b-2-5p	7mer-m8	TTGAAGA	2R	23851574	23851580	+	FBtr0072127	2R_23851574_23851580_+	0.631524168	0.631524168	0.631524168	0	gbb	FBtr0072127	23851560	23851754	2R	+	23851560	23851593	5'utr	gbb	FlyBase	G18645.1	AAAGAAAATGCATCTTGAAGATTAAGATACACAC	8	23851574	0.952768674	6	7	35	0.9	0.954242509	0.2	0.25	0.4	8	1	0	9	2R:23851560-23851593	7	gbb	FBtr0072127	23851560	23851754	TTGAAGA	7mer-m8
0.01	dme-miR-184-3p	8mer-A1	TCCGTCCA	2R	23851735	23851742	+	FBtr0072127	2R_23851735_23851742_+	0.631137048	0.631137048	0.631137048	0	gbb	FBtr0072127	23851560	23851754	2R	+	23851710	23851813	start_codon	gbb	FlyBase	G18647.2	ATAGAAAAACAGCGATCGCAACCGATCCGTCCAAAACACGAAATAATGTCGGGACTGCGAAACACCTCGGAGGCCGTTGCAGTGCTCGCCTCCCTGGGACTCGG	218	23851735	0.849460252	7	181	479	0.863636364	1.417056299	0.049586777	0.110599078	0.202479339	217	26	7	209	2R:23851710-23851813	8	gbb	FBtr0072127	23851560	23851754	TCCGTCCA	8mer-A1
0.01	dme-miR-14-3p	7mer-m8	AAGACTG	2R	24034312	24034318	+	FBtr0072166	2R_24034312_24034318_+	0.671795582	0.671795582	0.671795582	0	MAN1	FBtr0072166|FBtr0345949|FBtr0072167	24034223|24033972|24034223	24034697|24034697|24034697	2R	+	24034264	24034330	3'utr	MAN1	FlyBase	G18796.1	ATTTAGTATGTGCCGTGCCGTAAAAATTTGTAATCAAAATATGGTTGTAAGACTGTTGCTTTAACGT	49	24034308	0.986349595	9	48	407	0.983050847	1.763427994	0.203389831	0.183673469	0.322033898	49	1	0	58	2R:24034264-24034330	7	MAN1	FBtr0072167|FBtr0345949|FBtr0072166	24034223|24033972|24034223	24034697|24034697|24034697	AAGACTG	7mer-m8
0.01	dme-miR-11-3p,dme-miR-308-3p	6mer2-7	TGTGAT	2R	24187706	24187711	+	FBtr0072260	2R_24187706_24187711_+	1	0.711323437	0.855661718	0.204125181	ocm	FBtr0072260|FBtr0072260	24187637|24187637	24188357|24188357	2R	+	24187686	24187721	5'utr	ocm	FlyBase	G18888.1	AGTTGGAATCGGGGTTATTTTGTGATCTGATCGCAG	9	24187704	0.872126471	5	9	87	1	1.113943352	0.538461538	0.333333333	0.538461538	9	0	0	13	2R:24187686-24187721	6	ocm	FBtr0072260|FBtr0072260	24187637|24187637	24188357|24188357	TGTGAT	6mer2-7
0.01	dme-miR-277-3p	7mer-m8	TGCATTT	2R	24258451	24258457	+	FBtr0072266	2R_24258451_24258457_+	0.620203442	0.620203442	0.620203442	0	CG3376	FBtr0072266|FBtr0072265|FBtr0343442	24258011|24258011|24258011	24261993|24261993|24261993	2R	+	24258408	24258473	5'utr	CG3376	FlyBase	G18949.1	AGAACGAAAGTTCGGCCCAAAAGTGCCCGTTCCGTATCGATTGTGCATTTTTGAGCGGTTTTGAAG	18	24258448	0.993476513	9	16	202	0.894736842	0.929418926	0.263157895	0.055555556	0.105263158	18	1	1	17	2R:24258408-24258473	7	CG3376	FBtr0072266|FBtr0343442|FBtr0072265	24258011|24258011|24258011	24261993|24261993|24261993	TGCATTT	7mer-m8
0.01	dme-bantam-3p	6mer2-7	GATCTC	2R	24344051	24344056	+	FBtr0072271	2R_24344051_24344056_+	1	1	1	0	bs	FBtr0072271|FBtr0290089|FBtr0343314	24343700|24342859|24342859	24344089|24344089|24344089	2R	+	24344032	24344069	5'utr	bs	FlyBase	G18985.1	AGACGCGCGCGGTGCCTTGGATCTCTACGGCTCCACGG	8	24344047	0.959385272	3	8	46	1	1	0.2	0.25	0.4	8	0	0	10	2R:24344032-24344069	6	bs	FBtr0290089|FBtr0072271|FBtr0343314	24342859|24343700|24342859	24344089|24344089|24344089	GATCTC	6mer2-7
0.01	dme-miR-996-3p,dme-miR-279-3p	6mer3-8	TCTAGT	2R	24401469	24401474	-	FBtr0072366	2R_24401469_24401474_-	1	1	1	0	slik	FBtr0072366|FBtr0100470|FBtr0072363|FBtr0332925|FBtr0072364	24401368|24401368|24401368|24401368|24401368	24402384|24402680|24402680|24402680|24402680	2R	-	24401421	24401474	5'utr	slik	FlyBase	G26368.1	TCTAGTTTTCCTGCTTGGACTCTCGCCCAGGAGCTCACTATGTAGACTCAACCC	11	24401459	0.98403884	4	11	86	1	1.146128036	0.214285714	0.181818182	0.357142857	11	0	0	14	2R:24401421-24401474	6	slik	FBtr0072364|FBtr0332925|FBtr0072363|FBtr0100470|FBtr0072366	24401368|24401368|24401368|24401368|24401368	24402680|24402680|24402680|24402680|24402384	TCTAGT	6mer3-8
0.01	dme-miR-14-3p	7mer-A1	AGACTGA	2R	24687994	24688000	-	FBtr0304007	2R_24687994_24688000_-	0.823349562	0.823349562	0.823349562	0	Mmp1	FBtr0304007	24682314	24688184	2R	-	24687984	24688049	5'utr	Mmp1	FlyBase	G26439.1	TGCTTCCGCTGCGTGAAAAGCTTTCCACCCAGAGTGAAAAACCCAATTTAGACTGAGAGCGAGAGA	9	24688002	0.919570129	2	8	37	1	0.954242509	0.111111111	0	0	9	0	0	9	2R:24687984-24688049	7	Mmp1	FBtr0304007	24682314	24688184	AGACTGA	7mer-A1
0.01	dme-miR-980-3p	7mer-m8	GGCAGCT	2R	24688123	24688129	-	FBtr0304007	2R_24688123_24688129_-	0.658999068	0.658999068	0.658999068	0	Mmp1	FBtr0304007	24682314	24688184	2R	-	24688111	24688150	5'utr	Mmp1	FlyBase	G26440.1	CGCACTCGAACTTGCAGTTACGGCAGCTTGCTGCGGAAGG	12	24688122	0.633708566	5	11	62	0.928571429	1.113943352	0.214285714	0.166666667	0.285714286	12	1	0	13	2R:24688111-24688150	7	Mmp1	FBtr0304007	24682314	24688184	GGCAGCT	7mer-m8
0.01	dme-miR-276a-3p	7mer-m8	AGTTCCT	2R	24792807	24792813	-	FBtr0305671	2R_24792807_24792813_-	0.631523795	0.631523795	0.631523795	0	Reg-5	FBtr0305671	24788835	24793410	2R	-	24792796	24792880	5'utr	Reg-5	FlyBase	G26496.1	TTGGCCTGCTGCCTGCTGGGCGCCTTCCACATTCAGATCAGCTCGTCATCGGCCATTCCCATCTGGGAGTTCCTGACCCGCAACG	19	24792836	0.966353043	10	18	100	0.964285714	1.431363764	0.071428571	0.315789474	0.535714286	19	1	0	27	2R:24792796-24792880	7	Reg-5	FBtr0305671	24788835	24793410	AGTTCCT	7mer-m8
0.01	dme-miR-980-3p	7mer-A1	GCAGCTA	2R	24964830	24964836	-	FBtr0308687	2R_24964830_24964836_-	0.823349562	0.823349562	0.823349562	0	CG2765	FBtr0308687	24961679	24965076	2R	-	24964578	24964891	5'utr	CG2765	FlyBase	G26553.1	AACAGCCGCGACTTATTGGAGGCAGCGCACTAGACACAGCAGTTCCGCCGGGGCAGCAGCTACTCCTATTCCGAATCCAAACCAATTCAGGCCAGACCTGCACTGCAACCGAGCTGAAGCCAGCCCAGTCACCTGTGCCGATTTCGTAATCCCTGTCAGGAATACTCCGATTCCAAACGCGAGTGAAAGTGCGCGAGTGTTGGTGCGGCCAAAGAAAATTTCTCGAACCACATATTTCCTGCAGCAGCAGTACATAGTCATCAGGAATACACAGTCATCATGAGTGGATACACGGACCTCACCAAGCTGGAGAC	160	24964823	0.952857061	38	151	677	0.953846154	1.667452953	0.117948718	0.1875	0.333333333	160	6	3	186	2R:24964578-24964891	7	CG2765	FBtr0308687	24961679	24965076	GCAGCTA	7mer-A1
0.01	dme-miR-184-3p	7mer-m8	TCCGTCC	2R	24986074	24986080	+	FBtr0072396	2R_24986074_24986080_+	0.661615913	0.661615913	0.661615913	0	CG3829	FBtr0072396	24986042	24988214	2R	+	24986048	24986104	5'utr	CG3829	FlyBase	G19186.1	AGTTCAGTTGCCCAGCTCGAACTGATTCCGTCCGATTCCGACGTCGTAGTAATAACT	191	24986073	0.776203075	4	190	1266	0.995348837	2.330413773	0.065116279	0.115183246	0.213953488	191	1	0	214	2R:24986048-24986104	7	CG3829	FBtr0072396	24986042	24988214	TCCGTCC	7mer-m8
0.01	dme-miR-277-3p	7mer-m8	TGCATTT	2R	25084253	25084259	-	FBtr0072459	2R_25084253_25084259_-	0.620203442	0.620203442	0.620203442	0	gol	FBtr0072459|FBtr0300178|FBtr0300179|FBtr0306330	25077930|25077930|25077930|25077930	25084347|25084347|25084347|25084347	2R	-	25084194	25084276	5'utr	gol	FlyBase	G26624.1	CGCGGATCTGTTCTAATTGCATTTTTGACTCGTTAGTCAGTTGTTTAGTCAATGAATAGTTGAGCCGCAACCAGCTCAGCTGC	15	25084260	0.989041375	4	15	147	1	1.230448921	0.176470588	0.133333333	0.235294118	15	0	0	17	2R:25084194-25084276	7	gol	FBtr0306330|FBtr0300179|FBtr0300178|FBtr0072459	25077930|25077930|25077930|25077930	25084347|25084347|25084347|25084347	TGCATTT	7mer-m8
0.01	dme-bantam-3p	7mer-A1	GATCTCA	2R	4788418	4788424	-	FBtr0345222	2R_4788418_4788424_-	0.823349562	0.823349562	0.823349562	0	CG12547	FBtr0345222	4788246	4788965	2R	-	4788411	4788440	5'utr	CG12547	FlyBase	G19496.1	CATTGCAAAACTCAAGGATCTCACTGTTGA	6	4788416	0.690787545	4	6	32	1	0.77815125	0	0	0	6	0	0	6	2R:4788411-4788440	7	CG12547	FBtr0345222	4788246	4788965	GATCTCA	7mer-A1
0.01	dme-miR-9b-5p,dme-miR-9c-5p	8mer-A1	ACCAAAGA	2R	5121490	5121497	-	FBtr0309849	2R_5121490_5121497_-	0.643565344	0.643565343	0.643565343	0	gus	FBtr0309849|FBtr0309850|FBtr0309846|FBtr0309852|FBtr0309848|FBtr0309851|FBtr0309847	5121461|5121461|5121461|5121461|5121461|5121461|5121461	5122247|5122247|5122247|5128321|5122247|5122247|5128321	2R	-	5121404	5121575	start_codon	gus	FlyBase	G19523.1	TATCCCCGAGAGTTGTTTTGTCCAGATTGGAGCCGAGGGAGTTTGAACGTCTTCGACTATCCTACAAAATTGCAATCGACCAAAGAAGATCCAGAAGCTGCCGTGGCATGAACATGGGTCAAAAAATTAGTGGCGGAGTCAAAACAGTTAGTCGCAATGATTCACAGTCTAC	38	5121505	0.977604508	19	33	170	0.862745098	1.166331422	0.137254902	0.263157895	0.450980392	38	5	2	44	2R:5121404-5121575	8	gus	FBtr0309852|FBtr0309846|FBtr0309850|FBtr0309849|FBtr0309847|FBtr0309851|FBtr0309848	5121461|5121461|5121461|5121461|5121461|5121461|5121461	5128321|5122247|5122247|5122247|5128321|5122247|5122247	ACCAAAGA	8mer-A1
0.01	dme-miR-190-5p	6mer3-8	ACATAT	2R	5122105	5122110	-	FBtr0309849	2R_5122105_5122110_-	1	1	1	0	gus	FBtr0309849|FBtr0309850|FBtr0309846|FBtr0309848|FBtr0309851	5121461|5121461|5121461|5121461|5121461	5122247|5122247|5122247|5122247|5122247	2R	-	5122083	5122124	5'utr	gus	FlyBase	G19525.1	TTTAAATACTTTCTACATATTTCTGTGCATAATGAACATAAC	12	5122103	0.954058598	4	10	90	0.866666667	1.113943352	0	0.25	0.4	12	2	0	13	2R:5122083-5122124	6	gus	FBtr0309846|FBtr0309850|FBtr0309849|FBtr0309851|FBtr0309848	5121461|5121461|5121461|5121461|5121461	5122247|5122247|5122247|5122247|5122247	ACATAT	6mer3-8
0.01	dme-miR-11-3p,dme-miR-308-3p	6mer2-7	TGTGAT	2R	5122198	5122203	-	FBtr0309849	2R_5122198_5122203_-	1	1	1	0	gus	FBtr0309849|FBtr0309849|FBtr0309850|FBtr0309850|FBtr0309846|FBtr0309846|FBtr0309848|FBtr0309848|FBtr0309851|FBtr0309851	5121461|5121461|5121461|5121461|5121461|5121461|5121461|5121461|5121461|5121461	5122247|5122247|5122247|5122247|5122247|5122247|5122247|5122247|5122247|5122247	2R	-	5122149	5122228	5'utr	gus	FlyBase	G19526.1	ATACCGTTTGCAAGCCTACTTATATTGTGATCGGACAACCCGTGTGTTATCTTAAATAACAAATTTTTTATTTCGTTGAA	172	5122204	0.94701527	9	150	1284	0.871794872	0.888026241	0.076923077	0.087209302	0.194871795	172	4	21	170	2R:5122149-5122228	6	gus	FBtr0309846|FBtr0309846|FBtr0309850|FBtr0309850|FBtr0309849|FBtr0309849|FBtr0309851|FBtr0309851|FBtr0309848|FBtr0309848	5121461|5121461|5121461|5121461|5121461|5121461|5121461|5121461|5121461|5121461	5122247|5122247|5122247|5122247|5122247|5122247|5122247|5122247|5122247|5122247	TGTGAT	6mer2-7
0.01	dme-miR-283-5p	8mer-m1	TGATATTT	2R	5128280	5128287	-	FBtr0309852	2R_5128280_5128287_-	0.555593223	0.555593203	0.555593213	0	gus	FBtr0309852|FBtr0309847	5121461|5121461	5128321|5128321	2R	-	5128268	5128307	5'utr	gus	FlyBase	G19527.1	GTGCATCAAAGGTTCCTGAGTGATATTTTGCTTTATGTGT	24	5128291	0.700001348	5	23	208	0.961538462	1.397940009	0.269230769	0.083333333	0.153846154	24	1	0	25	2R:5128268-5128307	8	gus	FBtr0309852|FBtr0309847	5121461|5121461	5128321|5128321	TGATATTT	8mer-m1
0.01	dme-miR-184-3p	6mer3-8	TCCGTC	2R	5259114	5259119	+	FBtr0111115	2R_5259114_5259119_+	0.998039364	0.999514538	0.998776951	0.001043053	d4	FBtr0111115	5259002	5294822	2R	+	5259088	5259138	5'utr	d4	FlyBase	G12961.1	TCAAAAGCCGAGTCGATCTGGCCCTGTCCGTCAGTATTAACGTCGAGATCT	14	5259118	0.982204924	3	14	103	1	1.204119983	0.1875	0.142857143	0.25	14	0	0	16	2R:5259088-5259138	6	d4	FBtr0111115	5259002	5294822	TCCGTC	6mer3-8
0.01	dme-miR-11-3p,dme-miR-308-3p	6mer2-7	TGTGAT	2R	5652543	5652548	-	FBtr0345359	2R_5652543_5652548_-	0.98798613	0.999998933	0.993992532	0.008494332	CG11665	FBtr0345359|FBtr0345359|FBtr0086072|FBtr0086072	5647820|5647820|5647820|5647820	5652815|5652815|5652815|5652815	2R	-	5652526	5652584	5'utr	CG11665	FlyBase	G19644.1	AAAAAAATACGCCTCCCCTTTGTGCAGAAATTGGTGTGTGATCTTATCTAGGACGAATT	29	5652541	0.999460893	8	27	241	0.939393939	1.014240439	0.181818182	0.137931034	0.242424242	29	0	2	31	2R:5652526-5652584	6	CG11665	FBtr0345359|FBtr0345359|FBtr0086072|FBtr0086072	5647820|5647820|5647820|5647820	5652815|5652815|5652815|5652815	TGTGAT	6mer2-7
0.01	dme-miR-8-3p	6mer2-7	AGTATT	2R	5662678	5662683	-	FBtr0086062	2R_5662678_5662683_-	1	1	1	0	Not3	FBtr0086062|FBtr0331970	5662642|5662642	5663222|5663222	2R	-	5662625	5662759	start_codon	Not3	FlyBase	G19671.1	CTAACAAACTCCGCTCGTGGCCCGAATCCAGGTTGTAGCCAAAAATACTGCCGCATCTATCAGCAGACTATGTCTAAGTATTTGCGTCCCCAAAATTTACAAGAGAACACATAGCTATGGCTGCGACGAGAAAAT	77	5662678	0.905849097	12	76	524	1	1.977723605	0.084210526	0.194805195	0.347368421	77	0	0	95	2R:5662625-5662759	6	Not3	FBtr0331970|FBtr0086062	5662642|5662642	5663222|5663222	AGTATT	6mer2-7
0.01	dme-miR-995-3p	8mer-A1	TGGTGCTA	2R	5726224	5726231	-	FBtr0086058	2R_5726224_5726231_-	0.625362449	0.625362449	0.625362449	0	ap	FBtr0086058|FBtr0300504	5725858|5725858	5726832|5726832	2R	-	5726087	5726308	5'utr	ap	FlyBase	G19764.2	AATCAATACAAATATCCTACCTGCCGCCGAGTCAAGTGTTTTAGTGAGTGTGTGACCCTATGTTCCTTATATTACCTTGGTGCTAAGGAGAAAGTTTAAAAAAAGCGGCATTCAAATCGTAGTTTGTGCAATAAGAAAAGGCAAGCCAATGGTGTCAATCTCTAAGACAACGCCGAAGTGATGCATGTCCGCAAAGTAATAGATCAAGTTGTGCGCACACTT	916	5726232	0.900021403	45	890	6162	0.974137931	2.053078443	0.170689655	0.204148472	0.371551724	916	21	9	1130	2R:5726087-5726308	8	ap	FBtr0086058|FBtr0300504	5725858|5725858	5726832|5726832	TGGTGCTA	8mer-A1
0.01	dme-miR-263a-5p	8mer-m1	GTGCCATT	2R	5726422	5726429	-	FBtr0086058	2R_5726422_5726429_-	0.596697766	0.596697766	0.596697766	0	ap	FBtr0086058|FBtr0300504	5725858|5725858	5726832|5726832	2R	-	5726314	5726554	5'utr	ap	FlyBase	G19765.1	AAGGGAGCACAGCCGCATACGCATACGCGCCTCTGTCTCTAATGCCTTATCAGTAACAGGCATCGTCGAGTGTCGTAGGAAGAGCCCGACAAAGGCCGACCTTTACCACTCAATTTGGATCTGATGTGCCATTCTCGCGCTGTCTCGTAAATTAATGTCATAAATTAACTTTAGATTTCTTACGCTAACCGGTGGTCGTCAGCGGTCCGAAAACGCCTTTGCGCTCGAGATACAGGGGCGG	368	5726430	0.983794839	41	340	2665	0.919621749	1.811798351	0.184397163	0.133152174	0.245862884	368	29	5	389	2R:5726314-5726554	8	ap	FBtr0086058|FBtr0300504	5725858|5725858	5726832|5726832	GTGCCATT	8mer-m1
0.01	dme-miR-9b-5p,dme-miR-9c-5p	7mer-m8	ACCAAAG	2R	5726762	5726768	-	FBtr0086058	2R_5726762_5726768_-	0.671795707	0.671795707	0.671795707	0	ap	FBtr0086058|FBtr0300504	5725858|5725858	5726832|5726832	2R	-	5726557	5726830	5'utr	ap	FlyBase	G19766.1	ATTCCCAGTTTTTCAGCTGCGACGGCTGGTTGTCCTCACGATTTTGAGTAGATCAGCTGCAGACCAAAGTCGGTAGTCGAGTTTCGAATTTGAGTCGGTTTTTGTTTTTGGAAGCGGTGCGCGTATTCGATTTTTGTTTTGACTTGAGCTCGGCTGTAGTTTCGGTTTGCCAGAACTGGATCGAAGGAGAATCGACACAGAAACAGGGAGTTGGCGAAACGGATACAAAACTGAAGTTGGATCGGTAATCGCCTGCCCGGTCATAAACAACAAC	136	5726798	0.883233999	54	126	954	0.929411765	1.721535832	0.217647059	0.198529412	0.358823529	136	10	2	158	2R:5726557-5726830	7	ap	FBtr0086058|FBtr0300504	5725858|5725858	5726832|5726832	ACCAAAG	7mer-m8
0.01	dme-miR-275-3p,dme-miR-306-5p	7mer-m8	GTACCTG	2R	6036262	6036268	-	FBtr0086027	2R_6036262_6036268_-	0.702972348	0.702972348	0.702972348	0	SCAP	FBtr0086027	6035505	6036388	2R	-	6036239	6036305	5'utr	SCAP	FlyBase	G20006.1	AAACTGCTTGCCGGACTCGTCTGATCGCCGTTACCTTGTACCTGTGCTGCGGCTGAGCTATCGGCAA	124	6036269	0.751952127	8	106	1002	0.854166667	2.089905111	0.215277778	0.137096774	0.256944444	124	21	0	123	2R:6036239-6036305	7	SCAP	FBtr0086027	6035505	6036388	GTACCTG	7mer-m8
0.01	dme-miR-317-3p	7mer-m8	TGTGTTC	2R	6705935	6705941	-	FBtr0344559	2R_6705935_6705941_-	0.661614037	0.661614037	0.661614037	0	CG45092	FBtr0344559|FBtr0344560|FBtr0344561	6705830|6705830|6705830	6715892|6712284|6707976	2R	-	6705921	6705969	5'utr	CG45092	FlyBase	G20194.1	AGCCGGAGAAGCCAGTGAGGCCCAGTCTTGTGTTCGATTTGTGTTTGTT	13	6705942	0.983281194	4	13	100	1	1.176091259	0.8	0.153846154	0.266666667	13	0	0	15	2R:6705921-6705969	7	CG45092	FBtr0344560|FBtr0344561|FBtr0344559	6705830|6705830|6705830	6712284|6707976|6715892	TGTGTTC	7mer-m8
0.01	dme-miR-995-3p	8mer-A1	TGGTGCTA	2R	6715844	6715851	-	FBtr0344559	2R_6715844_6715851_-	0.625362449	0.625362449	0.625362449	0	CG45092	FBtr0344559	6705830	6715892	2R	-	6715818	6715866	5'utr	CG45092	FlyBase	G20197.1	GTGCGAACGGACGTGTGGTGCTAGTGTGGTGGACTATACGACTTTTCTA	8	6715853	0.972887777	3	7	45	1	0.903089987	0.5	0	0	8	0	0	8	2R:6715818-6715866	8	CG45092	FBtr0344559	6705830	6715892	TGGTGCTA	8mer-A1
0.01	dme-miR-308-3p	7mer-m1	TGTGATT	2R	6742731	6742737	+	FBtr0086125	2R_6742731_6742737_+	0.620202887	0.620202887	0.620202887	0	phtf	FBtr0086125	6741897	6742743	2R	+	6742712	6742743	5'utr	phtf	FlyBase	G13365.1	GACACTTCGAGGACTTTTATGTGATTATTACT	5	6742728	0.990694808	4	5	49	1	0.84509804	0	0.4	0.571428571	5	0	0	7	2R:6742712-6742743	7	phtf	FBtr0086125	6741897	6742743	TGTGATT	7mer-m1
0.01	dme-miR-282-5p	7mer-A1	GAGGCTA	2R	6811075	6811081	+	FBtr0335512	2R_6811075_6811081_+	0.823349562	0.823349562	0.823349562	0	koi	FBtr0335512|FBtr0335515	6811017|6811019	6811928|6811928	2R	+	6811025	6811095	5'utr	koi	FlyBase	G13396.1	CGAATTTTTTCGCCGCTCGGAATAGACGTGATTTTGCCGTCGTGACGGTGGAGGCTATTTTTAAAACGGTC	196	6811073	0.94921267	11	194	1435	0.995594714	2.053078443	0.118942731	0.137755102	0.255506608	196	0	1	226	2R:6811025-6811095	7	koi	FBtr0335515|FBtr0335512	6811019|6811017	6811928|6811928	GAGGCTA	7mer-A1
0.01	dme-miR-277-3p	6mer2-7	GCATTT	2R	6872669	6872674	-	FBtr0336653	2R_6872669_6872674_-	1	1	1	0	coro	FBtr0336653|FBtr0086207	6866883|6866883	6872718|6872718	2R	-	6872534	6872700	5'utr	coro	FlyBase	G20242.1	CTTAGATGCTCAGCGCGCTCTCGTCGGCATTTTGTACTCGTCCCGTCTTTCTGCTGACTGAAAAGTCTGAAAAGAAGTGCCTTAAGTTTCCAGCCGGAGTCGTGTGCAAAATCTCTAGTTGAATCCCGCTGAATGCGCTGGCCCCAGTGAGTGGAGTGATAGATAAA	27	6872645	0.976458572	15	24	152	0.896551724	1.414973348	0.172413793	0.074074074	0.137931034	27	3	0	26	2R:6872534-6872700	6	coro	FBtr0086209|FBtr0336653|FBtr0086207	6866883|6866883|6866883	6872718|6872718|6872718	GCATTT	6mer2-7
0.01	dme-bantam-3p	8mer-A1	TGATCTCA	2R	7025244	7025251	+	FBtr0089023	2R_7025244_7025251_+	0.631098357	0.631074711	0.631086534	1.67584E-05	Tsp42Ef	FBtr0089023	7025008	7025384	2R	+	7025201	7025287	5'utr	Tsp42Ef	FlyBase	G13460.1	TACAGGGAGCCCAGAGAGAGATAGAGAGATATAGAAACATCGCTGATCTCACTGATCCGATTCGATCTCAAAGAGAGCGGAGGAGTA	192	7025261	0.961589265	10	182	913	0.943478261	1.558308483	0.495652174	0.177083333	0.313043478	192	8	5	217	2R:7025201-7025287	8	Tsp42Ef	FBtr0089023	7025008	7025384	TGATCTCA	8mer-A1
0.01	dme-miR-34-5p	7mer-A1	ACTGCCA	2R	7377634	7377640	-	FBtr0111073	2R_7377634_7377640_-	0.823349562	0.823349562	0.823349562	0	Dscam1	FBtr0111073|FBtr0306784|FBtr0111098|FBtr0111096|FBtr0111062|FBtr0111049|FBtr0111088|FBtr0111064|FBtr0334801|FBtr0111089|FBtr0306772|FBtr0111072|FBtr0111081|FBtr0111051|FBtr0306773|FBtr0111071|FBtr0111092|FBtr0306770|FBtr0306776|FBtr0111069|FBtr0306781|FBtr0111087|FBtr0111059|FBtr0111075|FBtr0111056|FBtr0111080|FBtr0111067|FBtr0306769|FBtr0306775|FBtr0111070|FBtr0306768|FBtr0111054|FBtr0306785|FBt…	7377593|7377593|7377593|7377593|7377593|7377593|7377593|7377593|7377593|7377593|7377593|7377593|7377593|7377593|7377593|7377593|7377593|7377593|7377593|7377593|7377593|7377593|7377593|7377593|7377593|7377593|7377593|7377593|7377593|7377593|7377593|7377593|7377593|7377593|7377593|7377593|7377593|7377593|7377593|7377593|7377593|7377593|7377593|7377593|7377593|7377593|7377593|7377593|7377593|7377593…	7381869|7381869|7381869|7381869|7381869|7381869|7381869|7381869|7381899|7381869|7381869|7381869|7381869|7381869|7381869|7381869|7381869|7381869|7381869|7381869|7381869|7381869|7381869|7381869|7381869|7381869|7381869|7381869|7381869|7381869|7381869|7381869|7381869|7381869|7381869|7381869|7381869|7381869|7381869|7381869|7381869|7381869|7381869|7381869|7381869|7381869|7381869|7381869|7381869|7381869…	2R	-	7377616	7377665	5'utr	Dscam1	FlyBase	G20345.1	CGATAGTCAGATAGACCCGCTCTCTACTGCCAACTTCACACAACCCGCTC	44	7377641	0.932402678	4	41	241	0.9375	1.352182518	0.145833333	0.068181818	0.145833333	44	2	1	45	2R:7377616-7377665	7	Dscam1	FBtr0089018|FBtr0111061|FBtr0306771|FBtr0111057|FBtr0306774|FBtr0306783|FBtr0111097|FBtr0306772|FBtr0111099|FBtr0111074|FBtr0111082|FBtr0306787|FBtr0111101|FBtr0306777|FBtr0306778|FBtr0111068|FBtr0306784|FBtr0111102|FBtr0306779|FBtr0111060|FBtr0111076|FBtr0111100|FBtr0111077|FBtr0111066|FBtr0111055|FBtr0111050|FBtr0111083|FBtr0111070|FBtr0111065|FBtr0111085|FBtr0306780|FBtr0306786|FBtr0111052|FBt…	7377593|7377593|7377593|7377593|7377593|7377593|7377593|7377593|7377593|7377593|7377593|7377593|7377593|7377593|7377593|7377593|7377593|7377593|7377593|7377593|7377593|7377593|7377593|7377593|7377593|7377593|7377593|7377593|7377593|7377593|7377593|7377593|7377593|7377593|7377593|7377593|7377593|7377593|7377593|7377593|7377593|7377593|7377593|7377593|7377593|7377593|7377593|7377593|7377593|7377593…	7381869|7381869|7381869|7381869|7381869|7381869|7381869|7381869|7381869|7381869|7381869|7381869|7381869|7381869|7381869|7381869|7381869|7381869|7381869|7381869|7381869|7381869|7381869|7381869|7381869|7381869|7381869|7381869|7381869|7381869|7381869|7381869|7381869|7381869|7381869|7381869|7381869|7381869|7381869|7381869|7381869|7381869|7381869|7381869|7381869|7381869|7381869|7381869|7381869|7381869…	ACTGCCA	7mer-A1
0.01	dme-bantam-3p	8mer-A1	TGATCTCA	2R	7486114	7486121	-	FBtr0300082	2R_7486114_7486121_-	0.631135722	0.631135722	0.631135722	0	wech	FBtr0300082|FBtr0300081|FBtr0300080	7486104|7486104|7486104	7489823|7489823|7489823	2R	-	7486094	7486167	start_codon	wech	FlyBase	G20492.2	CGGAAAAGCGCCACTCCATTGACTGCTGCCTTGTGCTATAGAAACGTGATCTCACCACTCTTATGATGGAACTT	262	7486149	0.724524014	18	246	1613	0.933121019	1.62176958	0.257961783	0.179389313	0.315286624	262	15	6	293	2R:7486094-7486167	8	wech	FBtr0300080|FBtr0300081|FBtr0300082	7486104|7486104|7486104	7489823|7489823|7489823	TGATCTCA	8mer-A1
0.01	dme-miR-2b-2-5p	6mer3-8	TTGAAG	2R	7489388	7489393	-	FBtr0300082	2R_7489388_7489393_-	1	1	1	0	wech	FBtr0300082|FBtr0300081|FBtr0300080	7486104|7486104|7486104	7489823|7489823|7489823	2R	-	7489340	7489434	5'utr	wech	FlyBase	G20493.1	ACTCGCATAATAAACGAATAAGAACTGACGATTAAATCGAATTGAAGTGGAGTGACGACTATGGGATACCCTAGGACCGCGTAGAGTGAATGAAT	38	7489416	0.986129277	8	37	145	0.954545455	1.62324929	0.181818182	0.157894737	0.272727273	38	2	0	42	2R:7489340-7489434	6	wech	FBtr0300080|FBtr0300081|FBtr0300082	7486104|7486104|7486104	7489823|7489823|7489823	TTGAAG	6mer3-8
0.01	dme-miR-980-3p	7mer-A1	GCAGCTA	2R	7529223	7529229	-	FBtr0088957	2R_7529223_7529229_-	0.823349562	0.823349562	0.823349562	0	Drat	FBtr0088957	7529076	7529290	2R	-	7529207	7529252	5'utr	Drat	FlyBase	G20583.2	CGGAAAAGCGCCGAGAAGCAATTGCAGCTAAAGAAAAATCTAGCCA	33	7529231	0.905807935	2	31	69	1	1.602059991	0.4	0.181818182	0.325	33	0	0	40	2R:7529207-7529252	7	Drat	FBtr0088958|FBtr0088957	7527866|7529076	7529290|7529290	GCAGCTA	7mer-A1
0.01	dme-miR-184-3p	8mer-A1	TCCGTCCA	2R	7540260	7540267	+	FBtr0336996	2R_7540260_7540267_+	0.631137048	0.631137048	0.631137048	0	Corin	FBtr0336996	7540109	7554872	2R	+	7540239	7540289	5'utr	Corin	FlyBase	G13567.1	CACCCCAAAACCACATCGATTTCCGTCCATTGCCGCCTAGTTTTGTCGTTT	38	7540259	0.972730011	5	37	255	0.977777778	1.643452676	0.422222222	0.105263158	0.244444444	38	1	0	44	2R:7540239-7540289	8	Corin	FBtr0336996	7540109	7554872	TCCGTCCA	8mer-A1
0.01	dme-miR-308-3p	8mer-m1	CTGTGATT	2R	7681763	7681770	-	FBtr0088940	2R_7681763_7681770_-	0.469298127	0.469298127	0.469298127	0	CG1399	FBtr0088940	7681691	7681836	2R	-	7681734	7681801	5'utr	CG1399	FlyBase	G20674.1	TGCGGATTTGGCCGAAAGTCTATAGGTTTATCTGTGATTATTGAATCGGAGCAGCGCTGCTCATCCCT	25	7681772	0.99171563	11	23	239	0.90625	1.462397998	0.125	0.24	0.40625	25	3	0	29	2R:7681734-7681801	8	CG1399	FBtr0088940	7681691	7681836	CTGTGATT	8mer-m1
0.01	dme-miR-317-3p	8mer-A1	TGTGTTCA	2R	7806232	7806239	-	FBtr0088900	2R_7806232_7806239_-	0.631135192	0.631135192	0.631135192	0	Nop17l	FBtr0088900	7804735	7806385	2R	-	7806228	7806270	5'utr	Nop17l	FlyBase	G20785.1	ATTCAGTGCCGTTGTGTTCACAAAGCATAATTGTGTTCAATTT	15	7806240	0.744207147	4	14	111	0.944444444	1.230448921	0	0.2	0.333333333	15	1	0	17	2R:7806228-7806270	8	Nop17l	FBtr0088900	7804735	7806385	TGTGTTCA	8mer-A1
0.01	dme-miR-283-5p	7mer-A1	GATATTA	2R	8098783	8098789	+	FBtr0088781	2R_8098783_8098789_+	0.782911824	0.782911824	0.782911824	0	CG11210	FBtr0088781	8098682	8099563	2R	+	8098767	8098803	5'utr	CG11210	FlyBase	G13812.1	GATGAACACGATTGAGGATATTAAAGGCTGATGTTTA	19	8098787	0.753374349	6	18	154	0.954545455	1.322219295	0.045454545	0.157894737	0.272727273	19	1	0	21	2R:8098767-8098803	7	CG11210	FBtr0088781	8098682	8099563	GATATTA	7mer-A1
0.01	dme-miR-184-3p	6mer2-7	CCGTCC	2R	8122535	8122540	-	FBtr0300954	2R_8122535_8122540_-	1	1	1	0	Asap	FBtr0300954|FBtr0339300|FBtr0100140	8122384|8122384|8122384	8123001|8123001|8123001	2R	-	8122391	8122572	5'utr	Asap	FlyBase	G20978.1	AGGCGTTATCCTGGTAGTTTCTCAGCTATTTGCCGTCCCGCTCCCACTCCCATTTTGCTCCCGTTCCACGGCCTTGGGCGTGAGCTGGTGTGCGTGCGACTCGCGTGTGTGTGTGTGTGAGTGAGTGTGCGTGTGAGTAAAAGATACGCTGTATATACCAGGACATCGGGATATCCTGAGCA	51	8122542	0.980396514	12	51	366	1	1.748188027	0.196428571	0.078431373	0.160714286	51	0	0	56	2R:8122391-8122572	6	Asap	FBtr0100140|FBtr0339300|FBtr0300954	8122384|8122384|8122384	8123001|8123001|8123001	CCGTCC	6mer2-7
0.01	dme-miR-14-3p	7mer-A1	AGACTGA	2R	8130783	8130789	-	FBtr0339298	2R_8130783_8130789_-	0.823349562	0.823349562	0.823349562	0	Pbp49	FBtr0339298|FBtr0300658|FBtr0300659	8130627|8130627|8130627	8131323|8131323|8131323	2R	-	8130775	8130816	5'utr	Pbp49	FlyBase	G20991.1	TGCACCAGGAGGTGGAGAAGTCGGCTGAGACTGAAGAGGACG	42	8130791	0.844786877	3	41	104	0.978723404	1.662757832	0.340425532	0.119047619	0.212765957	42	1	0	46	2R:8130775-8130816	7	Pbp49	FBtr0339298|FBtr0300658|FBtr0300659	8130627|8130627|8130627	8131323|8131323|8131323	AGACTGA	7mer-A1
0.01	dme-miR-308-3p	7mer-m1	TGTGATT	2R	8174457	8174463	+	FBtr0344893	2R_8174457_8174463_+	0.620202887	0.620202887	0.620202887	0	LRP1	FBtr0344893|FBtr0344894	8174163|8174163	8174656|8174656	2R	+	8174443	8174509	5'utr	LRP1	FlyBase	G13883.1	AAAAGTTACCTGTTTGTGATTTGCTTGCCACCCCCGGTTTACGTGTGTTTGGTGTGAGTTCGAGTTT	30	8174456	0.671507063	12	28	274	0.95	1.278753601	0.275	0.2	0.4	30	1	1	38	2R:8174443-8174509	7	LRP1	FBtr0344894|FBtr0344893	8174163|8174163	8174656|8174656	TGTGATT	7mer-m1
0.01	dme-miR-276a-3p	6mer2-7	GTTCCT	2R	8913588	8913593	-	FBtr0088679	2R_8913588_8913593_-	1	1	1	0	Pgi	FBtr0088679|FBtr0088681	8913565|8913565	8914069|8913886	2R	-	8913547	8913634	start_codon	Pgi	FlyBase	G21119.1	AAATAGTCCTCCCTTGCCCTTCTACTCCGCATCCGCCTGCTGTTCCTGCTTGGGATAACTGAAGTAAGATGGCCGGCCCACTTCCTCC	12	8913610	0.986339378	8	11	84	0.933333333	1.146128036	0.066666667	0.166666667	0.333333333	12	1	0	14	2R:8913547-8913634	6	Pgi	FBtr0088681|FBtr0088679	8913565|8913565	8913886|8914069	GTTCCT	6mer2-7
0.01	dme-miR-8-3p	8mer-A1	CAGTATTA	2R	9131587	9131594	-	FBtr0088626	2R_9131587_9131594_-	0.671698328	0.671698328	0.671698328	0	CG18659	FBtr0088626|FBtr0306381|FBtr0302497|FBtr0302498|FBtr0339371|FBtr0306382|FBtr0339372	9131498|9131498|9131498|9131498|9131498|9131498|9131498	9131893|9131893|9131893|9131893|9132030|9131893|9131893	2R	-	9131547	9131621	5'utr	CG18659	FlyBase	G21215.1	CAAACGACCGTATTGTGTCAGCGTAATCAGTATTAGAAGCATTAGCAGTCCGGATTGGACACACCAGTCAAACGA	219	9131595	0.806896956	13	208	1347	0.94980695	2.089905111	0.281853282	0.155251142	0.285714286	219	12	1	246	2R:9131547-9131621	8	CG18659	FBtr0306382|FBtr0339372|FBtr0339371|FBtr0302497|FBtr0302498|FBtr0088626|FBtr0306381	9131498|9131498|9131498|9131498|9131498|9131498|9131498	9131893|9131893|9132030|9131893|9131893|9131893|9131893	CAGTATTA	8mer-A1
0.01	dme-miR-184-3p	6mer3-8	TCCGTC	2R	9132750	9132755	+	FBtr0339360	2R_9132750_9132755_+	1	1	1	0	Hydr1	FBtr0339360|FBtr0300180	9132478|9132478	9133665|9133665	2R	+	9132730	9132783	5'utr	Hydr1	FlyBase	G14259.1	TAGTACACAATAGTTTCGATTCCGTCACATTTGGCACGGTAATTACCTGCACTC	121	9132749	0.984951524	5	119	967	0.993865031	2.209515015	0.233128834	0.26446281	0.45398773	121	1	0	162	2R:9132730-9132783	6	Hydr1	FBtr0339360|FBtr0302496|FBtr0300180	9132478|9132478|9132478	9133665|9133153|9133665	TCCGTC	6mer3-8
0.01	dme-miR-34-5p	6mer2-7	ACTGCC	2R	9137878	9137883	-	FBtr0088624	2R_9137878_9137883_-	1	1	1	0	alc	FBtr0088624	9137598	9137933	2R	-	9137866	9137900	5'utr	alc	FlyBase	G21226.1	ATTGGAACTGCGAATATACTGCCTGTGTATATATG	11	9137885	0.714692724	4	11	79	1	1.041392685	0.181818182	0	0	11	0	0	11	2R:9137866-9137900	6	alc	FBtr0088624	9137598	9137933	ACTGCC	6mer2-7
0.01	dme-miR-980-3p	7mer-A1	GCAGCTA	2R	9141518	9141524	+	FBtr0344468	2R_9141518_9141524_+	0.823349562	0.823349562	0.823349562	0	CG44286	FBtr0344468|FBtr0339364|FBtr0344469|FBtr0339363	9139080|9140694|9138484|9141220	9141713|9141713|9141713|9141713	2R	+	9141438	9141612	5'utr	CG44286	FlyBase	G14269.1	GTGGCGCGCTTGAAGATTAACAGATGATTGTGGATCGGAGCACCAGTCGGATGAGTCCTGATCCGTGTCTAAAGTGACCTGCAGCTATATATATATATCTGATACCCTATTAGGAACATCGGAGCGTTGTCACTGGCAACAACCGCCTTTTGCCTTGTTGCACCATCTCCATTGG	273	9141547	0.809293623	31	252	1471	0.928571429	1.572581201	0.263975155	0.168498168	0.295031056	273	16	7	299	2R:9141438-9141612	7	CG44286	FBtr0344468|FBtr0344469	9139080|9138484	9141713|9141713	GCAGCTA	7mer-A1
0.01	dme-miR-14-3p	6mer3-8	AAGACT	2R	9145449	9145454	+	FBtr0088583	2R_9145449_9145454_+	1	1	1	0	CG30344	FBtr0088583	9145258	9145586	2R	+	9145431	9145528	5'utr	CG30344	FlyBase	G14277.1	ACTCTCCGTCGCGTTTGGAAGACTTTCAGGGAACTGCGCAGCGTTCTGGTGAATGAATTGTAAATTCCATTATCTCCGGTAGACTGGTGTAAGCCAGA	27	9145456	0.801631874	10	26	161	0.966666667	1.462397998	0.166666667	0.111111111	0.2	27	1	0	29	2R:9145431-9145528	6	CG30344	FBtr0088583	9145258	9145586	AAGACT	6mer3-8
0.01	dme-miR-980-3p	6mer3-8	GGCAGC	2R	9191497	9191502	-	FBtr0088611	2R_9191497_9191502_-	1	1	1	0	CG8026	FBtr0088611|FBtr0302512	9191428|9191428	9192096|9192096	2R	-	9191456	9191507	5'utr	CG8026	FlyBase	G21303.1	ACCGGGGCAGCCAATAAGCCTGCGATAGCAACAATAATACAGAACGAGCGCA	11	9191493	0.956802484	3	10	29	0.916666667	1.041392685	0.166666667	0.090909091	0.166666667	11	1	0	11	2R:9191456-9191507	6	CG8026	FBtr0302512|FBtr0088611	9191428|9191428	9192096|9192096	GGCAGC	6mer3-8
0.01	dme-miR-305-5p	8mer-m1	AGTACAAT	2R	9191532	9191539	-	FBtr0088611	2R_9191532_9191539_-	0.570361395	0.570361395	0.570361395	0	CG8026	FBtr0088611|FBtr0302512	9191428|9191428	9192096|9192096	2R	-	9191528	9191631	stop_codon	CG8026	FlyBase	G21304.1	AAGATAATTTCGACGAGCGATTTCCTTTGATTTGCGCCCATCTGTGTCGAAAGCAGCCGAAAAGCCAAAGAGTGTAAATAGCACGTAGTTTTAGTACAATTCAC	32	9191541	0.98137448	11	32	229	1	1.591064607	0.076923077	0.1875	0.333333333	32	0	0	39	2R:9191528-9191631	8	CG8026	FBtr0302512|FBtr0088611	9191428|9191428	9192096|9192096	AGTACAAT	8mer-m1
0.01	dme-miR-980-3p	6mer3-8	GGCAGC	2R	9424148	9424153	+	FBtr0300293	2R_9424148_9424153_+	1	1	1	0	prel	FBtr0300293|FBtr0333003	9424085|9424085	9424600|9424600	2R	+	9424123	9424172	5'utr	prel	FlyBase	G14322.1	AACAGGCGTAAATTGTATCCAAATTGGCAGCAAACCCTTGGAAAGCAAGC	19	9424147	0.839179869	3	19	92	1	1.322219295	0.285714286	0.105263158	0.19047619	19	0	0	21	2R:9424123-9424172	6	prel	FBtr0333003|FBtr0300293	9424085|9424085	9424600|9424600	GGCAGC	6mer3-8
0.01	dme-miR-11-3p,dme-miR-308-3p	6mer3-8	CTGTGA	2R	9440741	9440746	-	FBtr0088550	2R_9440741_9440746_-	1	1	1	0	ced-6	FBtr0088550|FBtr0088550	9437694|9437694	9440886|9440886	2R	-	9440703	9440824	5'utr	ced-6	FlyBase	G21386.1	GCTGCTGTCTCCCGTCGCGTTCGTTTGTGTTTGGCGCCGTGGCGCTCCAGAAATAGCGGTGAATTGCTGTGCCTGTGACTGTGACTGCTGCTCCTACTCCTACTCCTCCTTCAGCTTGTAAC	188	9440748	0.711558607	26	183	1571	0.964285714	2.033423755	0.232142857	0.154255319	0.290178571	188	7	1	216	2R:9440703-9440824	6	ced-6	FBtr0088550|FBtr0088550	9437694|9437694	9440886|9440886	CTGTGA	6mer3-8
0.01	dme-miR-308-3p	7mer-m1	TGTGATT	2R	9441313	9441319	-	FBtr0088548	2R_9441313_9441319_-	0.620202887	0.620202887	0.620202887	0	ced-6	FBtr0088548|FBtr0339384	9437694|9437694	9441566|9441566	2R	-	9441300	9441347	5'utr	ced-6	FlyBase	G21387.1	GCTAGCATCCCGGCACTCTTGTTGTTGTTGTGATTTTGTTTTCGTCTC	19	9441313	0.704460472	6	18	260	0.958333333	1.06069784	0.125	0.210526316	0.375	19	0	1	23	2R:9441300-9441347	7	ced-6	FBtr0088548|FBtr0339384	9437694|9437694	9441566|9441566	TGTGATT	7mer-m1
0.01	dme-bantam-3p	6mer2-7	GATCTC	2R	9576086	9576091	-	FBtr0112674	2R_9576086_9576091_-	1	1	1	0	Not1	FBtr0112674	9575516	9578010	2R	-	9576011	9576112	5'utr	Not1	FlyBase	G21451.1	CTGAAGCCTGTTGCGGTAGCGGATCTCGTTGGCCAGGTCGCCCGACTGACCGGCATCAACAAGGTTTGTGAGTGCGTCTTTGCCTTGGCCTTGACCCACTCC	41	9576084	0.968024013	13	39	217	0.956521739	1.643452676	0.326086957	0.12195122	0.217391304	41	2	0	44	2R:9576011-9576112	6	Not1	FBtr0112674	9575516	9578010	GATCTC	6mer2-7
0.01	dme-miR-263a-5p	7mer-m8	GTGCCAT	2R	9576300	9576306	-	FBtr0112674	2R_9576300_9576306_-	0.658999527	0.658999527	0.658999527	0	Not1	FBtr0112674	9575516	9578010	2R	-	9576181	9576376	5'utr	Not1	FlyBase	G21452.1	AGAGCACGGCCTGGAAGCGGATCGCAGCAGCCTGCGCCACCTGTTCTCCGTGATCAACTTCAGCGATCTCGTGCCATCAGTTACGGTCCAGCTGCAGGCGAAGCTCCTGGGCATCCAGTTGGAGCGTCAGCTTCACAGTTCATCGTTTGTGTCCAACATCTGCTACGCTTTTGACCAGTTCTTCGCCAGCAACCAG	72	9576305	0.961215423	26	68	389	0.935897436	1.86332286	0.230769231	0.083333333	0.153846154	72	5	0	73	2R:9576181-9576376	7	Not1	FBtr0112674	9575516	9578010	GTGCCAT	7mer-m8
0.01	dme-bantam-3p	7mer-A1	GATCTCA	2R	9580019	9580025	+	FBtr0088523	2R_9580019_9580025_+	0.823349562	0.823349562	0.823349562	0	CG1814	FBtr0088523	9579448	9580117	2R	+	9579992	9580040	5'utr	CG1814	FlyBase	G14356.1	GATGCGGTCTTCGCCTGCAACGAGCTCGATCTCAGCGAGGTGCAGGTGT	6	9580017	0.962551592	4	5	26	1	0.903089987	0.5	0.166666667	0.375	6	0	0	8	2R:9579992-9580040	7	CG1814	FBtr0088523	9579448	9580117	GATCTCA	7mer-A1
0.01	dme-miR-11-3p,dme-miR-308-3p	7mer-A1	TGTGATA	2R	9589107	9589113	+	FBtr0339392	2R_9589107_9589113_+	0.782911824	0.782911824	0.782911824	0	CG1827	FBtr0339392|FBtr0339392	9589048|9589048	9589149|9589149	2R	+	9589084	9589131	5'utr	CG1827	FlyBase	G14367.1	TTTCCGGCAGAACAGGGACAGATTGTGATACACCAAGACTTCTCGTAG	30	9589106	0.880829047	3	30	114	1	1.579783597	0.131578947	0.2	0.368421053	30	0	0	38	2R:9589084-9589131	7	CG1827	FBtr0339392|FBtr0339392	9589048|9589048	9589149|9589149	TGTGATA	7mer-A1
0.01	dme-miR-275-3p,dme-miR-306-5p	7mer-A1	TACCTGA	2R	9692626	9692632	-	FBtr0339517	2R_9692626_9692632_-	0.823349562	0.823349562	0.823349562	0	Uba1	FBtr0339517	9692490	9693328	2R	-	9692571	9692654	5'utr	Uba1	FlyBase	G21491.1	CAAGCGGCCGGAGAAGCGCAATTACCTGAACACCACCACAATAGAATCGCAAGAAGCCTCCTCCAGTGCATCCGCCACTAGCAA	84	9692633	0.894291707	5	83	186	0.989583333	1.977723605	0.270833333	0.130952381	0.239583333	84	1	0	95	2R:9692571-9692654	7	Uba1	FBtr0339517	9692490	9693328	TACCTGA	7mer-A1
0.01	dme-miR-317-3p	7mer-m8	TGTGTTC	2R	9842404	9842410	-	FBtr0089394	2R_9842404_9842410_-	0.661614037	0.661613801	0.661613919	1.41421E-07	Vamp7	FBtr0089394|FBtr0346639	9842049|9842049	9842502|9842502	2R	-	9842392	9842444	5'utr	Vamp7	FlyBase	G21500.1	TCGAGCTAATTCCACGGTATTGTGATGTTTTTATTGTGTTCGGCAAAAGCAAT	11	9842411	0.98388	4	11	110	1	1.079181246	0.5	0.090909091	0.166666667	11	0	0	12	2R:9842392-9842444	7	Vamp7	FBtr0089394|FBtr0346639	9842049|9842049	9842502|9842502	TGTGTTC	7mer-m8
0.01	dme-miR-282-5p	6mer2-7	GAGGCT	2R	9891585	9891590	-	FBtr0088450	2R_9891585_9891590_-	1	1	1	0	CG1513	FBtr0088450	9891401	9891689	2R	-	9891567	9891616	5'utr	CG1513	FlyBase	G21583.1	TTGTTTTGCAAATTCCAAGCGGAGTTGAGGCTGTGACAGATTGCGGGTGC	40	9891591	0.767199163	7	36	184	0.942307692	1.69019608	0.230769231	0.275	0.442307692	40	3	0	49	2R:9891567-9891616	6	CG1513	FBtr0088450	9891401	9891689	GAGGCT	6mer2-7
0.01	dme-miR-184-3p	7mer-A1	CCGTCCA	2R	9921911	9921917	-	FBtr0330708	2R_9921911_9921917_-	0.823349562	0.823349562	0.823349562	0	Mef2	FBtr0330708|FBtr0088444|FBtr0330707|FBtr0088445|FBtr0088447|FBtr0088443|FBtr0088446	9921662|9921662|9921662|9921662|9921662|9921662|9921662	9958858|9929615|9944764|9929615|9958858|9929615|9929615	2R	-	9921901	9921942	5'utr	Mef2	FlyBase	G21589.1	AAGTAGAACTTGCCGTTTTAACAAGCCGTCCACTTATAAAAC	20	9921925	0.574790336	8	18	137	0.954545455	1.322219295	0.363636364	0.1	0.181818182	20	1	0	21	2R:9921901-9921942	7	Mef2	FBtr0088446|FBtr0088443|FBtr0088447|FBtr0088445|FBtr0330707|FBtr0088444|FBtr0330708	9921662|9921662|9921662|9921662|9921662|9921662|9921662	9929615|9929615|9958858|9929615|9944764|9929615|9958858	CCGTCCA	7mer-A1
0.01	dme-miR-275-3p,dme-miR-306-5p	7mer-m8	GTACCTG	2R	9934360	9934366	-	FBtr0330708	2R_9934360_9934366_-	0.702972348	0.702972348	0.702972348	0	Mef2	FBtr0330708|FBtr0330707	9921662|9921662	9958858|9944764	2R	-	9934346	9934374	5'utr	Mef2	FlyBase	G21591.1	AATCTTTTGTACCTGTTGTGTCGACAAAA	13	9934367	0.670776857	3	13	122	1	1.255272505	0	0.384615385	0.555555556	13	0	0	18	2R:9934346-9934374	7	Mef2	FBtr0330707|FBtr0330708	9921662|9921662	9944764|9958858	GTACCTG	7mer-m8
0.01	dme-miR-8-3p	8mer-A1	CAGTATTA	3L	10858215	10858222	+	FBtr0076267	3L_10858215_10858222_+	0.671698328	0.671698328	0.671698328	0	tna	FBtr0076267	10857887	10858621	3L	+	10858197	10858237	5'utr	tna	FlyBase	G29457.1	TTGGATTACTATAAACAACAGTATTATCACTTAAAACTAGC	6	10858207	0.759970147	4	6	46	1	0.77815125	0	0	0	6	0	0	6	3L:10858197-10858237	8	tna	FBtr0076267	10857887	10858621	CAGTATTA	8mer-A1
0.01	dme-miR-184-3p	6mer3-8	TCCGTC	3L	10898285	10898290	-	FBtr0076251	3L_10898285_10898290_-	1	1	1	0	Aps	FBtr0076251|FBtr0076250|FBtr0076252	10897976|10897896|10897976	10899123|10898573|10899123	3L	-	10898265	10898348	5'utr	Aps	FlyBase	G35989.1	CGCAGAAAGTGTCGTCTTTAGATTTTGTTTGTGCACTTTTCGCCATTTCCCTTTGTATTCCGTCGAGTGAGGAACAGCGGAAGC	65	10898291	0.988470416	4	64	596	0.973684211	1.86923172	0	0.138461538	0.263157895	65	2	0	74	3L:10898265-10898348	6	Aps	FBtr0076252|FBtr0076250|FBtr0076251	10897976|10897896|10897976	10899123|10898573|10899123	TCCGTC	6mer3-8
0.01	dme-miR-14-3p	6mer2-7	AGACTG	3L	10899042	10899047	-	FBtr0076251	3L_10899042_10899047_-	1	1	1	0	Aps	FBtr0076251|FBtr0076252	10897976|10897976	10899123|10899123	3L	-	10899023	10899066	5'utr	Aps	FlyBase	G35992.1	AAAGCAAGCGCAAAACGTGAGACTGTGTGCGTTCGCCGTCTCTT	25	10899041	0.949703179	3	24	106	0.962962963	1.414973348	0.185185185	0.08	0.148148148	25	1	0	26	3L:10899023-10899066	6	Aps	FBtr0076252|FBtr0076251	10897976|10897976	10899123|10899123	AGACTG	6mer2-7
0.01	dme-miR-2b-2-5p	6mer3-8	TTGAAG	3L	11184081	11184086	-	FBtr0306254	3L_11184081_11184086_-	1	1	1	0	GlcAT-P	FBtr0306254|FBtr0076189|FBtr0100422|FBtr0306255|FBtr0076190	11183833|11183833|11183833|11183833|11183833	11197536|11197536|11197536|11197536|11197536	3L	-	11184053	11184096	5'utr	GlcAT-P	FlyBase	G36095.1	CGACACAGCGTTGAAGGCAGATAGTCAGTAAATGGAATGGAATA	7	11184074	0.965276011	3	5	29	0.625	0.698970004	0.125	0.142857143	0.25	7	3	0	5	3L:11184053-11184096	6	GlcAT-P	FBtr0076190|FBtr0100422|FBtr0306255|FBtr0306254|FBtr0076189	11183833|11183833|11183833|11183833|11183833	11197536|11197536|11197536|11197536|11197536	TTGAAG	6mer3-8
0.01	dme-miR-184-3p	6mer2-7	CCGTCC	3L	11184164	11184169	-	FBtr0306254	3L_11184164_11184169_-	1	0.999997147	0.999998574	2.05061E-06	GlcAT-P	FBtr0306254|FBtr0076189|FBtr0100422|FBtr0306255|FBtr0076190	11183833|11183833|11183833|11183833|11183833	11197536|11197536|11197536|11197536|11197536	3L	-	11184152	11184193	5'utr	GlcAT-P	FlyBase	G36096.1	GACCAGCACGCCCCATATCGTCGACCGTCCCGCCCCCTTACG	13	11184173	0.957515324	5	12	58	0.923076923	0.77815125	0.076923077	0	0	13	0	1	12	3L:11184152-11184193	6	GlcAT-P	FBtr0076190|FBtr0100422|FBtr0306255|FBtr0306254|FBtr0076189	11183833|11183833|11183833|11183833|11183833	11197536|11197536|11197536|11197536|11197536	CCGTCC	6mer2-7
0.01	dme-miR-308-3p	8mer-m1	CTGTGATT	3L	11252606	11252613	+	FBtr0076168	3L_11252606_11252613_+	0.469298127	0.469298127	0.469298127	0	scyl	FBtr0076168|FBtr0339908	11252305|11252305	11252890|11252890	3L	+	11252432	11252638	5'utr	scyl	FlyBase	G29569.1	TTTACAAATCCAAAAAGTTCAATCATTCAACACTGTTTCACGAAGAATTCTATGCTACTGACGTTATATTTTTAAACTAAACTAAACATTTAAATTTGCCATCAAACAAATGCAACGGACCAACGCCATTTAAGTGATACAACAAAACAAATAAAAGTTTAAACAACATAAGTGCTGTGATTTCCACTACAAAACAACAACCAACCA	207	11252613	0.977464672	26	186	1229	0.910569106	1.204119983	0.016260163	0.15942029	0.292682927	207	9	13	224	3L:11252432-11252638	8	scyl	FBtr0339908|FBtr0076168	11252305|11252305	11252890|11252890	CTGTGATT	8mer-m1
0.01	dme-miR-11-3p,dme-miR-308-3p	7mer-A1	TGTGATA	3L	11252744	11252750	+	FBtr0076168	3L_11252744_11252750_+	0.782911824	0.782911824	0.782911824	0	scyl	FBtr0076168|FBtr0076168|FBtr0339908|FBtr0339908	11252305|11252305|11252305|11252305	11252890|11252890|11252890|11252890	3L	+	11252701	11252943	start_codon	scyl	FlyBase	G29571.1	AGAGGAAGAATTTAAGCAATCAGCAAGAAAACAAACAGCAAATTGTGATAAATTAAATAAGCTTAATTAAATTGTAAAAGTGATATACAAAGAAGGCGACAAAAGCCGTCGGAAAATTGCGAGCGAGCGAGCGAACGAACGACTTTCGATTCGATTCGACTTTCCAAGCCAACAAAACACAGAAAAACCGATGAAAATGGATGTTATTGCTCGGGAACAAATCATCTACGGTAGCCTGCAGGG	925	11252743	0.930522058	32	892	4645	0.968510638	1.825693341	0.034893617	0.214054054	0.381276596	925	21	16	1138	3L:11252701-11252943	7	scyl	FBtr0339908|FBtr0339908|FBtr0076168|FBtr0076168	11252305|11252305|11252305|11252305	11252890|11252890|11252890|11252890	TGTGATA	7mer-A1
0.01	dme-miR-305-5p	7mer-A1	GTACAAA	3L	11648417	11648423	-	FBtr0076135	3L_11648417_11648423_-	0.782911824	0.782911824	0.782911824	0	RIOK1	FBtr0076135	11648298	11648474	3L	-	11648378	11648436	5'utr-coding	RIOK1	FlyBase	G36201.1	CGTGCGATTGGTTGTACAAATTTGTGAAATTTTGAGCTTTAATAGGTTTGTGTAAATCT	11	11648404	0.790577712	3	11	113	1	1.113943352	0.769230769	0.181818182	0.307692308	11	0	0	13	3L:11648378-11648436	7	RIOK1	FBtr0076135|FBtr0076134	11648298|11648298	11648474|11648474	GTACAAA	7mer-A1
0.01	dme-miR-308-3p	7mer-m1	TGTGATT	3L	11789687	11789693	-	FBtr0332055	3L_11789687_11789693_-	0.620202887	0.620202887	0.620202887	0	Pi3K68D	FBtr0332055|FBtr0076088	11788211|11788211	11790013|11790013	3L	-	11789679	11789718	5'utr	Pi3K68D	FlyBase	G36252.1	AACCTTTGGTTAAGTTTAAATTAATTGTGATTCGTCAAAT	14	11789694	0.713687701	3	13	143	0.9375	1.176091259	0.125	0.142857143	0.25	14	1	0	15	3L:11789679-11789718	7	Pi3K68D	FBtr0332055|FBtr0076088	11788211|11788211	11790013|11790013	TGTGATT	7mer-m1
0.01	dme-miR-308-3p	7mer-m1	TGTGATT	3L	12003229	12003235	+	FBtr0332710	3L_12003229_12003235_+	0.620202887	0.620202887	0.620202887	0	CG6928	FBtr0332710|FBtr0076049	12003153|12003153	12005264|12005264	3L	+	12003202	12003256	5'utr	CG6928	FlyBase	G29685.1	CAATTTCACCGGTAGAAGTGGTAGCTTTGTGATTTTTTAACTTTAATGTTAAGTG	24	12003235	0.600219223	6	23	282	0.928571429	1.414973348	0.214285714	0.125	0.25	24	2	0	26	3L:12003202-12003256	7	CG6928	FBtr0076049|FBtr0332710	12003153|12003153	12005264|12005264	TGTGATT	7mer-m1
0.01	dme-miR-996-3p,dme-miR-279-3p	7mer-m8	TCTAGTC	3L	12213998	12214004	-	FBtr0334103	3L_12213998_12214004_-	0.661186867	0.661613963	0.661400415	0.000302005	app	FBtr0334103	12213870	12214450	3L	-	12213950	12214034	5'utr	app	FlyBase	G36355.1	CAAGCGGAATTATCGGTTCTTTTATTTGTTTCTAGTCTCATTGGCATTTTTAGCTGTATTTATATTCTCGTGCTCTGTGACGCAT	39	12214004	0.992928749	11	36	425	0.934782609	1.633468456	0.086956522	0.128205128	0.260869565	39	3	0	43	3L:12213950-12214034	7	app	FBtr0334103	12213870	12214450	TCTAGTC	7mer-m8
0.01	dme-miR-8-3p	6mer2-7	AGTATT	3L	12526621	12526626	-	FBtr0075968	3L_12526621_12526626_-	1	1	1	0	eIF-2beta	FBtr0075968	12526602	12526731	3L	-	12526593	12526639	start_codon	eIF-2beta	FlyBase	G36459.1	TTTCCAGTCAACTAGTATTCAAACAGCCCAGACACAATGGACGCGGA	8	12526627	0.852533468	3	6	25	0.666666667	0.77815125	0.111111111	0.125	0.222222222	8	3	0	6	3L:12526593-12526639	6	eIF-2beta	FBtr0075968	12526602	12526731	AGTATT	6mer2-7
0.01	dme-miR-283-5p	7mer-m1	GATATTT	3L	12750022	12750028	-	FBtr0075951	3L_12750022_12750028_-	0.765586663	0.765586663	0.765586663	0	Klc	FBtr0075951	12748656	12750056	3L	-	12749974	12750052	5'utr	Klc	FlyBase	G36517.1	TATTTTAGAAGTTTTGCAGTGTAAGATATTTTTATAGCAAATCTACGCACTATTTCGCTTATTTGAGGAGTTTGCAGAG	56	12749999	0.865428043	8	55	537	0.970588235	1.819543936	0.014705882	0.196428571	0.338235294	56	2	0	66	3L:12749974-12750052	7	Klc	FBtr0075951	12748656	12750056	GATATTT	7mer-m1
0.01	dme-miR-305-5p	7mer-m1	GTACAAT	3L	12850051	12850057	-	FBtr0075939	3L_12850051_12850057_-	0.765586663	0.765586663	0.765586663	0	CG10948	FBtr0075939|FBtr0075938	12850034|12850034	12850117|12850117	3L	-	12850039	12850069	5'utr	CG10948	FlyBase	G36560.1	TACATACCTGTCGTACAATTACTGGGGCGTT	7	12850051	0.708290346	3	7	47	1	0.903089987	0	0.142857143	0.25	7	0	0	8	3L:12850039-12850069	7	CG10948	FBtr0075939|FBtr0075938	12850034|12850034	12850117|12850117	GTACAAT	7mer-m1
0.01	dme-miR-277-3p	8mer-A1	TGCATTTA	3L	13016145	13016152	+	FBtr0075875	3L_13016145_13016152_+	0.625363359	0.625363359	0.625363359	0	CG11267	FBtr0075875	13016048	13016161	3L	+	13016071	13016161	5'utr	CG11267	FlyBase	G29900.1	AGCGAGAATAGTTACGCCGGCACGTGTAGTTGAGTAAAAAGTTCACTCATTAACTTTTATCAACCGCTCCAGTTTGCATTTAAGAATTAAA	30	13016144	0.982268384	8	30	220	1	1.544068044	0.142857143	0.166666667	0.285714286	30	0	0	35	3L:13016071-13016161	8	CG11267	FBtr0075875	13016048	13016161	TGCATTTA	8mer-A1
0.01	dme-miR-317-3p	8mer-A1	TGTGTTCA	3L	132046	132053	+	FBtr0072465	3L_132046_132053_+	0.631135192	0.631135192	0.631135192	0	Pdk1	FBtr0072465	131810	135634	3L	+	132023	132098	5'utr-coding	Pdk1	FlyBase	G26644.1	ATAAGTGTATTCTCCCTCCGTGTTGTGTTCAAAGTATTTAACCGATTGTTTTCATTAGTCAAATTAATGTAGTACA	243	132045	0.774108721	12	235	2422	0.970479705	2.118925753	0.265682657	0.102880658	0.195571956	243	7	1	263	3L:132023-132098	8	Pdk1	FBtr0072465	131810	135634	TGTGTTCA	8mer-A1
0.01	dme-miR-308-3p	7mer-m1	TGTGATT	3L	132236	132242	+	FBtr0072465	3L_132236_132242_+	0.620202887	0.620202887	0.620202887	0	Pdk1	FBtr0072465	131810	135634	3L	+	132156	132260	5'utr	Pdk1	FlyBase	G26645.1	CATACAGCGTCTCGTTTCTTATAAATTTTCCTACTGCGTCGGAATTATTGTCTTGATTATTGTTGTTTCTGGCGAACTTTTGTGATTTGTTTCGAGAAACATACT	21	132234	0.991979954	7	21	233	1	1.397940009	0.12	0.19047619	0.32	21	0	0	25	3L:132156-132260	7	Pdk1	FBtr0072465	131810	135634	TGTGATT	7mer-m1
0.01	dme-miR-305-5p	8mer-A1	AGTACAAA	3L	1334982	1334989	+	FBtr0072679	3L_1334982_1334989_+	0.605652665	0.605652665	0.605652665	0	l(3)02640	FBtr0072679	1334887	1335240	3L	+	1334942	1335044	5'utr	l(3)02640	FlyBase	G27062.1	AATTTGGAAAGATCGTTCGGGCTGGGATTTTCTGCTGATTAGTACAAAGCCAACGTGACAATAACTCAAAAATGTGTCTTGAATAGTGCGTGCATTTACGTTT	74	1334980	0.980120793	14	69	506	0.91954023	1.301029996	0.126436782	0.175675676	0.298850575	74	4	3	80	3L:1334942-1335044	8	l(3)02640	FBtr0072679	1334887	1335240	AGTACAAA	8mer-A1
0.01	dme-bantam-3p	7mer-A1	GATCTCA	3L	13503003	13503009	+	FBtr0075812	3L_13503003_13503009_+	0.823349562	0.823349562	0.823349562	0	Spt20	FBtr0075812|FBtr0340705|FBtr0304904	13502705|13502705|13502705	13503348|13503348|13503348	3L	+	13502976	13503028	5'utr	Spt20	FlyBase	G29991.1	AAACCGCAGTAATCGCCATCGGGATCCGATCTCAGTGTCCTCCAGTGCAGCGA	456	13503011	0.795476913	3	450	2696	0.986940299	2.024485668	0.076492537	0.14254386	0.270522388	456	3	4	529	3L:13502976-13503028	7	Spt20	FBtr0075812|FBtr0340705|FBtr0304904	13502705|13502705|13502705	13503348|13503348|13503348	GATCTCA	7mer-A1
0.01	dme-miR-33-5p	7mer-A1	AATGCAA	3L	13919748	13919754	-	FBtr0075793	3L_13919748_13919754_-	0.782911824	0.782911824	0.782911824	0	Rgl	FBtr0075793|FBtr0330186	13919192|13919192	13919965|13919965	3L	-	13919729	13919778	5'utr	Rgl	FlyBase	G36674.1	GAGATTTTCAGCCAAGCGAATGAAAATGCAAGCGGTATCCCGAAAATTGC	7	13919758	0.952336451	2	7	26	1	0.954242509	0.444444444	0.285714286	0.444444444	7	0	0	9	3L:13919729-13919778	7	Rgl	FBtr0330186|FBtr0075793	13919192|13919192	13919965|13919965	AATGCAA	7mer-A1
0.01	dme-miR-11-3p	7mer-m1	TGTGATG	3L	14007463	14007469	+	FBtr0075768	3L_14007463_14007469_+	0.702971752	0.702971752	0.702971752	0	upSET	FBtr0075768|FBtr0333050	14002125|14002125	14007849|14007849	3L	+	14007441	14007482	5'utr	upSET	FlyBase	G30101.1	GAATCTCTCCCAGCGTTATGATTGTGATGGCTGACAATGTGA	24	14007462	0.724106028	3	23	177	0.962962963	1.414973348	0.37037037	0.083333333	0.185185185	24	1	0	26	3L:14007441-14007482	7	upSET	FBtr0075768|FBtr0333050	14002125|14002125	14007849|14007849	TGTGATG	7mer-m1
0.01	dme-miR-184-3p	6mer3-8	TCCGTC	3L	14007569	14007574	+	FBtr0075768	3L_14007569_14007574_+	1	1	1	0	upSET	FBtr0075768|FBtr0333050	14002125|14002125	14007849|14007849	3L	+	14007550	14007616	5'utr	upSET	FlyBase	G30102.1	ACCACTGGGAGTTTCAGCTTCCGTCATCCGTGCCAGAGCCAGAGGTTATGCATTGAGCCCCCAATGT	17	14007576	0.966466425	5	17	95	1	1.230448921	0.352941176	0	0	17	0	0	17	3L:14007550-14007616	6	upSET	FBtr0075768|FBtr0333050	14002125|14002125	14007849|14007849	TCCGTC	6mer3-8
0.01	dme-miR-11-3p,dme-miR-308-3p	6mer3-8	CTGTGA	3L	14007700	14007705	+	FBtr0075768	3L_14007700_14007705_+	1	1	1	0	upSET	FBtr0075768|FBtr0075768|FBtr0333050|FBtr0333050	14002125|14002125|14002125|14002125	14007849|14007849|14007849|14007849	3L	+	14007652	14007732	5'utr	upSET	FlyBase	G30103.1	GGAGCAGAATCTGCATCAGCAGAACCGGCAGCAACATGACGGCTTTATCTGTGAAGTAGTGTTGTGAAATAGAAACTAAAT	35	14007699	0.980710667	8	35	246	1	1.612783857	0.414634146	0.142857143	0.268292683	35	0	0	41	3L:14007652-14007732	6	upSET	FBtr0075768|FBtr0075768|FBtr0333050|FBtr0333050	14002125|14002125|14002125|14002125	14007849|14007849|14007849|14007849	CTGTGA	6mer3-8
0.01	dme-bantam-3p	6mer3-8	TGATCT	3L	14029072	14029077	-	FBtr0075784	3L_14029072_14029077_-	1	1	1	0	ptip	FBtr0075784	14028843	14029121	3L	-	14029056	14029088	5'utr	ptip	FlyBase	G36716.1	AAGAGAAAAAGTGATCTTTAAATGCAATTTTTC	15	14029077	0.941306631	3	14	77	0.95	1.278753601	0.2	0.333333333	0.5	15	1	0	19	3L:14029056-14029088	6	ptip	FBtr0075784	14028843	14029121	TGATCT	6mer3-8
0.01	dme-miR-34-5p	6mer3-8	CACTGC	3L	14053911	14053916	+	FBtr0075776	3L_14053911_14053916_+	1	1	1	0	CG32138	FBtr0075776|FBtr0075775|FBtr0114573|FBtr0334053	14053213|14053213|14053213|14053213	14054067|14054067|14054067|14054067	3L	+	14053833	14053919	5'utr	CG32138	FlyBase	G30210.1	AGAGCAACTTTCAAGTTGCCCGGAACGCACGCGTGCCCTTTGCCGGACTGTATGGGGTACCCTCTCGCTGTCCCTTAGCACTGCGCT	11	14053884	0.980879848	8	11	72	1	1.041392685	0.181818182	0	0	11	0	0	11	3L:14053833-14053919	6	CG32138	FBtr0114573|FBtr0334053|FBtr0075776|FBtr0075775	14053213|14053213|14053213|14053213	14054067|14054067|14054067|14054067	CACTGC	6mer3-8
0.01	dme-miR-308-3p	7mer-m1	TGTGATT	3L	14409859	14409865	-	FBtr0333042	3L_14409859_14409865_-	0.620202887	0.620202887	0.620202887	0	stwl	FBtr0333042|FBtr0075728	14409761|14409761	14409939|14409939	3L	-	14409842	14409891	5'utr	stwl	FlyBase	G36748.1	TAGTCTCAGCTGCTGCGCGCGTGTGTTGTGATTGTGTGAATTGCGTTTGC	28	14409859	0.973115811	6	27	250	1	1.505149978	0.21875	0.142857143	0.25	28	0	0	32	3L:14409842-14409891	7	stwl	FBtr0075728|FBtr0333042	14409761|14409761	14409939|14409939	TGTGATT	7mer-m1
0.01	dme-miR-277-3p	7mer-m8	TGCATTT	3L	14789990	14789996	+	FBtr0075693	3L_14789990_14789996_+	0.620203442	0.620203442	0.620203442	0	CG9425	FBtr0075693	14789933	14792130	3L	+	14789933	14790017	5'utr	CG9425	FlyBase	G30313.1	TTCGCGAATTTTCCCTCATACATACATAACTTATTTTTAACATTTTTCGACGTGATGTGCATTTTCTCTCATAGTTTTGTGCTTA	27	14789994	0.772403659	14	27	233	1	1.491361694	0.032258065	0.148148148	0.258064516	27	0	0	31	3L:14789933-14790017	7	CG9425	FBtr0075693	14789933	14792130	TGCATTT	7mer-m8
0.01	dme-miR-970-3p	6mer3-8	TCTTAT	3L	14791926	14791931	+	FBtr0333074	3L_14791926_14791931_+	1	1	1	0	CG9425	FBtr0333074|FBtr0075693|FBtr0333075	14790549|14789933|14791435	14792130|14792130|14792130	3L	+	14791869	14791956	intron-3'utr	CG9425	FlyBase	G30315.1	AGTAAACATAATGCCCGCAAAGTATCTAAAACATTAATGTAAAAACGATAATCGATTTCTTATTATTAACCACACAAAAACTGTTAAA	26	14791927	0.931421832	8	24	163	0.935483871	1.462397998	0.096774194	0.153846154	0.290322581	26	2	0	29	3L:14791869-14791956	6	CG9425	FBtr0075693|FBtr0333074|FBtr0333075	14789933|14790549|14791435	14792130|14792130|14792130	TCTTAT	6mer3-8
0.01	dme-miR-988-3p	6mer3-8	ACAAGG	3L	14792059	14792064	+	FBtr0333074	3L_14792059_14792064_+	1	1	1	0	CG9425	FBtr0333074|FBtr0075693|FBtr0333075	14790549|14789933|14791435	14792130|14792130|14792130	3L	+	14792028	14792110	5'utr	CG9425	FlyBase	G30316.1	AATTACCGTAGAGCTTAGACGAGCGATCAAGACAAGGACCTGAAAACTTCACACATGCATGACTGACCACCCGGAGGAGCCAC	82	14792054	0.932852125	9	78	214	0.956989247	1.648360011	0.247311828	0.12195122	0.225806452	82	3	1	89	3L:14792028-14792110	6	CG9425	FBtr0075693|FBtr0333074|FBtr0333075	14789933|14790549|14791435	14792130|14792130|14792130	ACAAGG	6mer3-8
0.01	dme-miR-276a-3p	6mer2-7	GTTCCT	3L	1550735	1550740	+	FBtr0333396	3L_1550735_1550740_+	0.999999962	1	0.999999981	0	Cct1	FBtr0333396|FBtr0345365|FBtr0072738	1546090|1546090|1546090	1550793|1550793|1550793	3L	+	1550693	1550860	lincRNA_intron-lincRNA_exon	Cct1	FlyBase	G27135.1	CTGTTTCTCGATCTCTTCCAGCTGAAAGTCAATTGAATCTCTGTTCCTCCGTCACCGCGTCGCGAAGCCGTTAAAACTGCCGCTCCCAAACATTCGCTGCGATGGCCACCTCATCGATACTCGCCAAAAGCACAATTAATAGCACATCGCCACCGGCCACGCCCAGCA	326	1550726	0.970858817	23	312	1802	0.954545455	2.075546961	0.243315508	0.13803681	0.248663102	326	15	2	357	3L:1550693-1550860	6	Cct1	FBtr0072738|FBtr0345365|FBtr0333396	1546090|1546090|1546090	1550793|1550793|1550793	GTTCCT	6mer2-7
0.01	dme-miR-980-3p	8mer-A1	GGCAGCTA	3L	15523298	15523305	-	FBtr0075600	3L_15523298_15523305_-	0.668733828	0.668733828	0.668733828	0	CG7945	FBtr0075600	15523214	15524137	3L	-	15523273	15523326	5'utr	CG7945	FlyBase	G36965.2	AAAACCCAAAACGAAACAGTAGGCAGCTATCCAACCATCTTGGGTGACAAACAC	31	15523307	0.961501874	4	29	81	0.942857143	1.51851394	0	0.096774194	0.2	31	2	0	33	3L:15523273-15523326	8	CG7945	FBtr0075600	15523214	15524137	GGCAGCTA	8mer-A1
0.01	dme-miR-11-3p,dme-miR-308-3p	6mer3-8	CTGTGA	3L	15554141	15554146	+	FBtr0075559	3L_15554141_15554146_+	1	1	1	0	AGO2	FBtr0075559|FBtr0075559|FBtr0075560|FBtr0075560	15554111|15554111|15554111|15554111	15554206|15554206|15554264|15554264	3L	+	15554117	15554200	5'utr	AGO2	FlyBase	G30500.1	AAGGCCTCCCATCACTAAAAAAGACTGTGACGCATTAAAAAATCGTCTATTAAAAGTCGTCAGTTAACTCGAAACCCTCAAAAG	25	15554144	0.893189218	9	25	117	1	1.447158031	0.071428571	0.12	0.214285714	25	0	0	28	3L:15554117-15554200	6	AGO2	FBtr0075560|FBtr0075560|FBtr0075559|FBtr0075559	15554111|15554111|15554111|15554111	15554264|15554264|15554206|15554206	CTGTGA	6mer3-8
0.01	dme-miR-988-3p	7mer-m8	ACAAGGG	3L	15556980	15556986	+	FBtr0331933	3L_15556980_15556986_+	0.671795456	0.671795456	0.671795456	0	AGO2	FBtr0331933	15556821	15557931	3L	+	15556925	15557003	5'utr	AGO2	FlyBase	G30503.1	AATCCCAAGACGCAGAAGGATGGACTGCACAGAAAAAACAAGGCAAACAGCAGGTACAAGGGTGGACTAAACAAGGTCA	37	15556987	0.957152988	3	36	54	1	1.612783857	0.024390244	0.108108108	0.195121951	37	0	0	41	3L:15556925-15557003	7	AGO2	FBtr0331933	15556821	15557931	ACAAGGG	7mer-m8
0.01	dme-miR-980-3p	7mer-m8	GGCAGCT	3L	1557942	1557948	-	FBtr0072829	3L_1557942_1557948_-	0.658999068	0.658999068	0.658999068	0	CG12099	FBtr0072829|FBtr0072828	1557881|1557881	1558484|1558484	3L	-	1557929	1557983	5'utr	CG12099	FlyBase	G33379.1	TGGAGACCTAGGCAAGACGCAATTAGCCGCCCACTGGCAGCTGTCCAGCACCCAT	12	1557960	0.906673613	4	11	37	0.916666667	1.041392685	0	0	0	12	1	0	11	3L:1557929-1557983	7	CG12099	FBtr0072829|FBtr0072828	1557881|1557881	1558484|1558484	GGCAGCT	7mer-m8
0.01	dme-miR-996-3p,dme-miR-279-3p	7mer-m8	TCTAGTC	3L	1558056	1558062	-	FBtr0072829	3L_1558056_1558062_-	0.661615645	0.661615645	0.661615645	0	CG12099	FBtr0072829|FBtr0072828	1557881|1557881	1558484|1558484	3L	-	1558033	1558080	5'utr	CG12099	FlyBase	G33380.1	TATTACGCAAGTACTATTTCTAGTCGTACCCGTTGGATAATCATGGCT	20	1558063	0.984441602	3	19	183	0.956521739	1.342422681	0.043478261	0.15	0.260869565	20	1	0	22	3L:1558033-1558080	7	CG12099	FBtr0072829|FBtr0072828	1557881|1557881	1558484|1558484	TCTAGTC	7mer-m8
0.01	dme-miR-184-3p	7mer-m8	TCCGTCC	3L	15823466	15823472	-	FBtr0075539	3L_15823466_15823472_-	0.661615913	0.661615913	0.661615913	0	DCP2	FBtr0075539|FBtr0100528	15823416|15823416	15826423|15824204	3L	-	15823398	15823541	start_codon	DCP2	FlyBase	G37032.1	AGCAGCATTAACACCAAGAGCAAGCACCACGAAGGCGTCCAGCAATAAATTGCCAGAGAAATCGAAAATTCCGTCCGATATACTTGATGATCTGGCCAGTCGATTTATAATCAATGTTCCGGACATGGAGCTAAACAATCTAAT	3033	15823473	0.892809046	15	3002	14939	0.990410959	2.382017043	0.105753425	0.156610617	0.299178082	3033	21	14	3615	3L:15823398-15823541	7	DCP2	FBtr0100528|FBtr0075539	15823416|15823416	15824204|15826423	TCCGTCC	7mer-m8
0.01	dme-miR-980-3p	6mer3-8	GGCAGC	3L	15825873	15825878	-	FBtr0075538	3L_15825873_15825878_-	1	1	1	0	DCP2	FBtr0075538|FBtr0304975	15825578|15825578	15826423|15826423	3L	-	15825850	15825895	5'utr	DCP2	FlyBase	G37037.1	AGAAATTTTCGAAACTTGGCAGCCATATTTACTACAAAAGCAACGC	45	15825879	0.899490088	2	43	264	0.970588235	1.819543936	0.279411765	0.311111111	0.544117647	45	2	0	66	3L:15825850-15825895	6	DCP2	FBtr0304975|FBtr0075538	15825578|15825578	15826423|15826423	GGCAGC	6mer3-8
0.01	dme-miR-14-3p	6mer2-7	AGACTG	3L	15826205	15826210	-	FBtr0075538	3L_15826205_15826210_-	1	1	1	0	DCP2	FBtr0075538|FBtr0304975	15825578|15825578	15826423|15826423	3L	-	15826194	15826225	5'utr	DCP2	FlyBase	G37039.2	AAACGGAAAAACGTGAGACTGTGTGCGTGCGA	12	15826212	0.932170965	2	10	33	1	1.176091259	0.466666667	0.25	0.4	12	0	0	15	3L:15826194-15826225	6	DCP2	FBtr0304975|FBtr0075538	15825578|15825578	15826423|15826423	AGACTG	6mer2-7
0.01	dme-miR-277-3p	8mer-A1	TGCATTTA	3L	15835227	15835234	-	FBtr0332134	3L_15835227_15835234_-	0.624414038	0.575016096	0.599715067	0.03492959	CG18081	FBtr0332134|FBtr0306855|FBtr0075537	15834876|15834876|15834876	15835388|15835276|15835388	3L	-	15835199	15835261	5'utr	CG18081	FlyBase	G37042.1	ACGTAACTGCAAAGGCTGCATCACACCTGCATTTAGTACAGCCAACCAAATTTAATCGGGTTA	17	15835230	0.899645496	5	16	78	0.947368421	1.255272505	0.157894737	0.117647059	0.210526316	17	1	0	18	3L:15835199-15835261	8	CG18081	FBtr0306855|FBtr0075537|FBtr0332134	15834876|15834876|15834876	15835276|15835388|15835388	TGCATTTA	8mer-A1
0.01	dme-bantam-3p	7mer-A1	GATCTCA	3L	15952114	15952120	-	FBtr0075529	3L_15952114_15952120_-	0.823349562	0.823349562	0.823349562	0	Pka-C3	FBtr0075529	15947498	15952993	3L	-	15952108	15952147	5'utr	Pka-C3	FlyBase	G37049.1	AGGCAACGACGACGGCCGGCAAATTTGGATCTCAAAATTT	23	15952123	0.964620766	3	22	119	0.965517241	1.146128036	0.24137931	0.173913043	0.344827586	23	0	1	28	3L:15952108-15952147	7	Pka-C3	FBtr0075529	15947498	15952993	GATCTCA	7mer-A1
0.01	dme-miR-996-3p,dme-miR-279-3p	7mer-m8	TCTAGTC	3L	15988282	15988288	+	FBtr0333577	3L_15988282_15988288_+	0.661615645	0.661615645	0.661615645	0	Hip14	FBtr0333577|FBtr0330161|FBtr0075518	15988234|15988234|15988234	15988624|15988624|15988624	3L	+	15988264	15988305	5'utr	Hip14	FlyBase	G30680.1	TGTACCACCAAAATTGCTTCTAGTCCTCCGAAATTGGCAGGT	15	15988281	0.802227732	4	15	101	1	1.230448921	0.176470588	0.133333333	0.235294118	15	0	0	17	3L:15988264-15988305	7	Hip14	FBtr0333577|FBtr0330161|FBtr0075518	15988234|15988234|15988234	15988624|15988624|15988624	TCTAGTC	7mer-m8
0.01	dme-miR-276a-3p	6mer2-7	GTTCCT	3L	15988448	15988453	+	FBtr0333577	3L_15988448_15988453_+	1	1	1	0	Hip14	FBtr0333577|FBtr0330161|FBtr0075518	15988234|15988234|15988234	15988624|15988624|15988624	3L	+	15988418	15988466	5'utr	Hip14	FlyBase	G30682.1	AAATGACAAACCTGTGAATTCCTCGAAACTGTTCCTGGTGGGGGTGTCT	15	15988436	0.700545162	3	13	94	0.888888889	0.903089987	0.277777778	0.2	0.333333333	15	1	1	16	3L:15988418-15988466	6	Hip14	FBtr0333577|FBtr0330161|FBtr0075518	15988234|15988234|15988234	15988624|15988624|15988624	GTTCCT	6mer2-7
0.01	dme-miR-11-3p,dme-miR-308-3p	7mer-A1	TGTGATA	3L	16046716	16046722	-	FBtr0333618	3L_16046716_16046722_-	0.782911824	0.782911824	0.782911824	0	Diap1	FBtr0333618|FBtr0333618|FBtr0075500|FBtr0075500	16039987|16039987|16039987|16039987	16046846|16046846|16046846|16046846	3L	-	16046631	16046833	5'utr	Diap1	FlyBase	G37158.2	TTGAATGTCGAATCTCGGCCCGTATAGACACAATGGACAACTCGCTTTGAGCGCTGTCTCGATTTAAATTTATACATTTAAAGTACAAAAAAAGTATTCCACGGTACTGAATGTGATAGTTGGCTTTGTAATTGTAGGCGATATAGCAGCAGCAACAACAAAAGCAAATACAGAGCGTAGGAGATAACAGAAAACGTGTTATT	171	16046726	0.959732232	30	157	1258	0.932038835	1.806179974	0.22815534	0.16374269	0.305825243	171	12	2	192	3L:16046631-16046833	7	Diap1	FBtr0075500|FBtr0075500|FBtr0333618|FBtr0333618	16039987|16039987|16039987|16039987	16046846|16046846|16046846|16046846	TGTGATA	7mer-A1
0.01	dme-miR-11-3p,dme-miR-308-3p	6mer3-8	CTGTGA	3L	16051990	16051995	+	FBtr0333616	3L_16051990_16051995_+	1	1	1	0	Mbs	FBtr0333616|FBtr0333616|FBtr0308214|FBtr0308214|FBtr0308216|FBtr0308216|FBtr0308215|FBtr0308215|FBtr0112852|FBtr0112852|FBtr0308212|FBtr0308212|FBtr0301472|FBtr0301472|FBtr0301575|FBtr0301575|FBtr0112851|FBtr0112851|FBtr0301473|FBtr0301473|FBtr0308213|FBtr0308213	16051957|16051957|16051957|16051957|16051957|16051957|16051957|16051957|16051957|16051957|16051957|16051957|16051957|16051957|16051957|16051957|16051957|16051957|16051957|16051957|16051957|16051957	16053305|16053305|16053305|16053305|16053305|16053305|16053305|16053305|16053305|16053305|16053305|16053305|16053305|16053305|16053305|16053305|16053305|16053305|16053305|16053305|16053305|16053305	3L	+	16051970	16052058	5'utr	Mbs	FlyBase	G30713.1	CATCGTCAAAAAATTTTGGTCTGTGAACTTCGTGCGGATGAAATTCGATTTGAACGCCACCGAAAATATGCAAAATAAAGTGAAATACC	81	16051987	0.987460498	12	75	656	0.923076923	1.924279286	0.252747253	0.111111111	0.208791209	81	7	0	84	3L:16051970-16052058	6	Mbs	FBtr0308215|FBtr0308215|FBtr0308216|FBtr0308216|FBtr0301472|FBtr0301472|FBtr0308214|FBtr0308214|FBtr0333616|FBtr0333616|FBtr0308213|FBtr0308213|FBtr0301473|FBtr0301473|FBtr0301575|FBtr0301575|FBtr0112851|FBtr0112851|FBtr0112852|FBtr0112852|FBtr0308212|FBtr0308212	16051957|16051957|16051957|16051957|16051957|16051957|16051957|16051957|16051957|16051957|16051957|16051957|16051957|16051957|16051957|16051957|16051957|16051957|16051957|16051957|16051957|16051957	16053305|16053305|16053305|16053305|16053305|16053305|16053305|16053305|16053305|16053305|16053305|16053305|16053305|16053305|16053305|16053305|16053305|16053305|16053305|16053305|16053305|16053305	CTGTGA	6mer3-8
0.01	dme-bantam-3p	7mer-A1	GATCTCA	3L	16132293	16132299	+	FBtr0089713	3L_16132293_16132299_+	0.823349562	0.823349562	0.823349562	0	elg1	FBtr0089713	16132026	16132513	3L	+	16132264	16132315	5'utr	elg1	FlyBase	G30814.1	ACGAAAAACGAAAAGTCGCTGCGAAGGTAGATCTCATTATTATTGTATTGTT	54	16132300	0.981381098	8	48	365	0.910447761	1.30820858	0.014925373	0.203703704	0.358208955	54	4	2	61	3L:16132264-16132315	7	elg1	FBtr0089713	16132026	16132513	GATCTCA	7mer-A1
0.01	dme-miR-317-3p	6mer3-8	TGTGTT	3L	16148901	16148906	-	FBtr0307521	3L_16148901_16148906_-	1	1	1	0	CG5151	FBtr0307521|FBtr0307520	16148406|16148406	16164701|16149309	3L	-	16148877	16148939	5'utr	CG5151	FlyBase	G37220.1	CATTAGTTTATCCGTGTGCCTGGCCTGTGGCAGTGTGTTGGTGGCCGCGATTGCCCTGCGCCG	8	16148919	0.978960009	5	7	52	1	1	0.2	0.25	0.4	8	0	0	10	3L:16148877-16148939	6	CG5151	FBtr0307520|FBtr0307521	16148406|16148406	16149309|16164701	TGTGTT	6mer3-8
0.01	dme-miR-276a-3p	6mer2-7	GTTCCT	3L	16164002	16164007	-	FBtr0307521	3L_16164002_16164007_-	1	1	1	0	CG5151	FBtr0307521	16148406	16164701	3L	-	16163970	16164055	5'utr	CG5151	FlyBase	G37228.1	TACACAAAGCCAACATATTCAACTCACACACACACACACATAGCCAGCGTTCCTGTACTCAAAAGCATTCCTAATCGCCGCAGAAA	9	16164001	0.961525147	7	9	42	1	1.041392685	0	0.222222222	0.363636364	9	0	0	11	3L:16163970-16164055	6	CG5151	FBtr0307521	16148406	16164701	GTTCCT	6mer2-7
0.01	dme-miR-34-5p	7mer-A1	ACTGCCA	3L	16231930	16231936	-	FBtr0075483	3L_16231930_16231936_-	0.823349562	0.823349359	0.823349461	1.41421E-07	PDCD-5	FBtr0075483	16231901	16232038	3L	-	16231851	16231959	start_codon	PDCD-5	FlyBase	G37241.1	AAAAAGCAATAATTACTTAATTTACTGCCATAAATATACTGAGAATAAGAACCCAGAATGTCGGATAGTGATTTGGATGCCTTACGCGCGCAGCGCATGTCCCAAATGC	35	16231938	0.983391514	12	34	262	0.977777778	1.342422681	0.022222222	0.228571429	0.4	35	0	1	44	3L:16231851-16231959	7	PDCD-5	FBtr0075483	16231901	16232038	ACTGCCA	7mer-A1
0.01	dme-miR-308-3p	7mer-m1	TGTGATT	3L	16610400	16610406	-	FBtr0075360	3L_16610400_16610406_-	0.620202887	0.620202887	0.620202887	0	Prosbeta6	FBtr0075360	16610317	16610418	3L	-	16610379	16610416	5'utr	Prosbeta6	FlyBase	G37351.1	ACATTGATTTTGTGATTTTGGTTAGCCGCTTGCAAACT	25	16610400	0.658774907	6	23	287	0.928571429	1.113943352	0.214285714	0.08	0.178571429	25	1	1	26	3L:16610379-16610416	7	Prosbeta6	FBtr0075360	16610317	16610418	TGTGATT	7mer-m1
0.01	dme-miR-11-3p,dme-miR-308-3p	8mer-A1	CTGTGATA	3L	16661416	16661423	-	FBtr0075356	3L_16661416_16661423_-	0.63142086	0.631420864	0.631420862	0	Baldspot	FBtr0075356|FBtr0075356	16659410|16659410	16661615|16661615	3L	-	16661404	16661438	5'utr-intron	Baldspot	FlyBase	G37422.1	TAGTAACCGTGTTTTCTGTGATATCTGTGTGAGTG	13	16661425	0.702156419	8	11	135	0.875	0.84509804	0.5625	0.153846154	0.3125	13	1	1	14	3L:16661404-16661438	8	Baldspot	FBtr0075356|FBtr0075356	16659410|16659410	16661615|16661615	CTGTGATA	8mer-A1
0.01	dme-miR-275-3p,dme-miR-306-5p	6mer2-7	TACCTG	3L	16711443	16711448	-	FBtr0075350	3L_16711443_16711448_-	1	1	1	0	Lasp	FBtr0075350|FBtr0100145|FBtr0306152|FBtr0306151	16711010|16711010|16711010|16711010	16711677|16711677|16711677|16711677	3L	-	16711426	16711502	5'utr	Lasp	FlyBase	G37450.1	GACGCCTACGCCAGTCGTTCTTCCTCTTTTTCCACTGCGCGCGTCGCTTATTTTTACCTGCAGCGCAGTCGCGACAG	17	16711450	0.652466461	9	15	151	1	1.301029996	0.15	0.176470588	0.3	17	0	0	20	3L:16711426-16711502	6	Lasp	FBtr0306151|FBtr0306152|FBtr0100145|FBtr0075350	16711010|16711010|16711010|16711010	16711677|16711677|16711677|16711677	TACCTG	6mer2-7
0.01	dme-miR-14-3p	8mer-A1	AAGACTGA	3L	16853875	16853882	+	FBtr0344230	3L_16853875_16853882_+	0.643565219	0.643565219	0.643565219	0	sina	FBtr0344230|FBtr0075332	16853749|16853749	16856417|16856417	3L	+	16853824	16853908	5'utr	sina	FlyBase	G30986.1	TAACCAGCTAAAGGCAGACATCACGCCCAAAGTACATGGAGAATGCCGAAAAAGACTGAATTCCACACCGCGCAAGGGCAAGTGC	18	16853884	0.849583561	6	18	42	1	1.397940009	0.16	0.333333333	0.52	18	0	0	25	3L:16853824-16853908	8	sina	FBtr0075332|FBtr0344230	16853749|16853749	16856417|16856417	AAGACTGA	8mer-A1
0.01	dme-miR-34-5p	8mer-A1	CACTGCCA	3L	1724095	1724102	-	FBtr0334079	3L_1724095_1724102_-	0.678407454	0.678407454	0.678407454	0	drpr	FBtr0334079|FBtr0334080|FBtr0309845|FBtr0072799|FBtr0072798|FBtr0334078	1724091|1724091|1724091|1724091|1724091|1724091	1731107|1731107|1731107|1731107|1731107|1731107	3L	-	1724070	1724121	start_codon	drpr	FlyBase	G33473.2	CATTCCAGGACCTGGAATCCACTGCCACCATGTTGCCGGTAATCCTCATAGC	140	1724104	0.889726293	6	135	573	0.959459459	1.45331834	0.013513514	0.05	0.101351351	140	2	4	142	3L:1724070-1724121	8	drpr	FBtr0334078|FBtr0072798|FBtr0072799|FBtr0309845|FBtr0334080|FBtr0334079	1724091|1724091|1724091|1724091|1724091|1724091	1731107|1731107|1731107|1731107|1731107|1731107	CACTGCCA	8mer-A1
0.01	dme-miR-965-3p	8mer-A1	TACGCTTA	3L	17242075	17242082	-	FBtr0075251	3L_17242075_17242082_-	0.625363099	0.625363099	0.625363099	0	CG6512	FBtr0075251|FBtr0075252	17241867|17241415	17242128|17242128	3L	-	17242065	17242103	5'utr	CG6512	FlyBase	G37574.1	ACTTAGTAATAAGAAATTTCTTACGCTTATTATTTCACC	19	17242083	0.727158331	4	18	189	0.96	1.380211242	0.04	0.210526316	0.4	19	1	0	24	3L:17242065-17242103	8	CG6512	FBtr0075252|FBtr0075251	17241415|17241867	17242128|17242128	TACGCTTA	8mer-A1
0.01	dme-miR-965-3p	6mer2-7	ACGCTT	3L	17433101	17433106	-	FBtr0075228	3L_17433101_17433106_-	1	1	1	0	frc	FBtr0075228|FBtr0299820	17432974|17432974	17433190|17433190	3L	-	17433080	17433180	5'utr	frc	FlyBase	G37601.1	ACATATGTTCCGGGGAGAATGGCTGCGATTTCGCGTCGGTAAAAATAGCAAATACTCGTTAATGTGCTGTGGGAACGCTTCCTCCCCGGCCCCAAAGTGGC	39	17433118	0.980181804	11	39	275	1	1.633468456	0.186046512	0.102564103	0.186046512	39	0	0	43	3L:17433080-17433180	6	frc	FBtr0299820|FBtr0075228	17432974|17432974	17433190|17433190	ACGCTT	6mer2-7
0.01	dme-miR-184-3p	6mer2-7	CCGTCC	3L	17530148	17530153	+	FBtr0299647	3L_17530148_17530153_+	1	1	1	0	Nedd4	FBtr0299647|FBtr0300520|FBtr0331843|FBtr0331844|FBtr0299646|FBtr0299648|FBtr0300519	17530079|17530079|17530079|17530079|17530079|17530079|17530079	17530846|17530846|17530846|17530846|17530846|17530846|17530846	3L	+	17530135	17530163	5'utr	Nedd4	FlyBase	G31139.1	TTGTGCATTTTTCCCGTCCGGTGTTTAAA	8	17530145	0.652427792	5	8	76	1	1.041392685	0.181818182	0.375	0.545454545	8	0	0	11	3L:17530135-17530163	6	Nedd4	FBtr0299647|FBtr0300520|FBtr0331843|FBtr0331844|FBtr0299646|FBtr0299648|FBtr0300519	17530079|17530079|17530079|17530079|17530079|17530079|17530079	17530846|17530846|17530846|17530846|17530846|17530846|17530846	CCGTCC	6mer2-7
0.01	dme-miR-11-3p,dme-miR-308-3p	7mer-A1	TGTGATA	3L	17530297	17530303	+	FBtr0299647	3L_17530297_17530303_+	0.782911824	0.782911824	0.782911824	0	Nedd4	FBtr0299647|FBtr0299647|FBtr0300520|FBtr0300520|FBtr0331843|FBtr0331843|FBtr0331844|FBtr0331844|FBtr0299646|FBtr0299646|FBtr0299648|FBtr0299648|FBtr0300519|FBtr0300519	17530079|17530079|17530079|17530079|17530079|17530079|17530079|17530079|17530079|17530079|17530079|17530079|17530079|17530079	17530846|17530846|17530846|17530846|17530846|17530846|17530846|17530846|17530846|17530846|17530846|17530846|17530846|17530846	3L	+	17530274	17530309	5'utr	Nedd4	FlyBase	G31140.1	AGTGAGCAGTGTAGAATTTGCCGTGTGATAGAAGTA	9	17530291	0.777680741	2	6	48	0.818181818	0.653212514	0.454545455	0.222222222	0.363636364	9	1	1	9	3L:17530274-17530309	7	Nedd4	FBtr0299647|FBtr0299647|FBtr0300520|FBtr0300520|FBtr0331843|FBtr0331843|FBtr0331844|FBtr0331844|FBtr0299646|FBtr0299646|FBtr0299648|FBtr0299648|FBtr0300519|FBtr0300519	17530079|17530079|17530079|17530079|17530079|17530079|17530079|17530079|17530079|17530079|17530079|17530079|17530079|17530079	17530846|17530846|17530846|17530846|17530846|17530846|17530846|17530846|17530846|17530846|17530846|17530846|17530846|17530846	TGTGATA	7mer-A1
0.01	dme-miR-11-3p	8mer-m1	CTGTGATG	3L	17557706	17557713	-	FBtr0333124	3L_17557706_17557713_-	0.542328005	0.542328005	0.542328005	0	CycT	FBtr0333124|FBtr0333125|FBtr0075205	17557071|17555513|17557071	17557788|17557788|17557788	3L	-	17557694	17557726	5'utr	CycT	FlyBase	G37657.1	GTGTGAATGGAATCTGTGATGTGTTGTGGAATT	8	17557714	0.706786216	2	5	64	0.7	0.84509804	0.6	0.125	0.3	8	3	0	7	3L:17557694-17557726	8	CycT	FBtr0075205|FBtr0333125|FBtr0333124	17557071|17555513|17557071	17557788|17557788|17557788	CTGTGATG	8mer-m1
0.01	dme-miR-988-3p	7mer-m8	ACAAGGG	3L	17644965	17644971	-	FBtr0075200	3L_17644965_17644971_-	0.671795456	0.671795456	0.671795456	0	Pep	FBtr0075200|FBtr0075198|FBtr0075199	17643664|17643664|17643985	17645036|17645036|17645036	3L	-	17644906	17644992	5'utr	Pep	FlyBase	G37695.1	TTGGATAGGCGGAGTGTTTAGACAAGGGCGGCCATCTTTCTGAAGTGAGGAAAACTGTAGTCCAAGTAGTCCAGTCATTTTGACAAA	22	17644975	0.74219598	10	21	113	0.958333333	1.361727836	0.25	0.090909091	0.166666667	22	1	0	23	3L:17644906-17644992	7	Pep	FBtr0075199|FBtr0075198|FBtr0304977|FBtr0075200	17643985|17643664|17643664|17643664	17645036|17645036|17645036|17645036	ACAAGGG	7mer-m8
0.01	dme-miR-11-3p,dme-miR-308-3p	6mer3-8	CTGTGA	3L	1774994	1774999	-	FBtr0332881	3L_1774994_1774999_-	1	1	1	0	CG13933	FBtr0332881|FBtr0332881|FBtr0072792|FBtr0072792	1774790|1774790|1774790|1774790	1775147|1775147|1775147|1775147	3L	-	1774924	1775020	5'utr	CG13933	FlyBase	G33488.1	GCGCCACAGGGATGTGGGATTCTGTGACTGAAGCCATCGGAGCAGCCTTTCTCCTTCCAGCCGTCGTTCAGTGCTGATCTGGGCGGTTCTTCAGGGC	25	1774997	0.980294459	11	23	165	0.941176471	1.505149978	0.176470588	0.28	0.470588235	25	2	0	32	3L:1774924-1775020	6	CG13933	FBtr0332881|FBtr0332881|FBtr0072792|FBtr0072792	1774790|1774790|1774790|1774790	1775147|1775147|1775147|1775147	CTGTGA	6mer3-8
0.01	dme-miR-14-3p	6mer3-8	AAGACT	3L	17902059	17902064	-	FBtr0075153	3L_17902059_17902064_-	1	1	1	0	Prestin	FBtr0075153	17901752	17907812	3L	-	17902045	17902087	5'utr	Prestin	FlyBase	G37775.1	TAAAGGAGCTTGGAAGCGATTAAAAGACTTACGCGATCGCCAG	9	17902067	0.94917132	3	7	31	0.9	0.653212514	0.3	0.111111111	0.2	9	0	1	9	3L:17902045-17902087	6	Prestin	FBtr0075153	17901752	17907812	AAGACT	6mer3-8
0.01	dme-miR-11-3p,dme-miR-308-3p	6mer3-8	CTGTGA	3L	1795221	1795226	-	FBtr0332879	3L_1795221_1795226_-	1	1	1	0	alpha-Spec	FBtr0332879|FBtr0332879|FBtr0332880|FBtr0332880|FBtr0332878|FBtr0332878|FBtr0072789|FBtr0072789	1788895|1788895|1788895|1788895|1788895|1788895|1788895|1788895	1795328|1795328|1795328|1795328|1795328|1795328|1795328|1795328	3L	-	1795200	1795245	5'utr	alpha-Spec	FlyBase	G33537.1	AGTTAAATTAACAAAGTAACTGTGAACAAATAGATTGCCATCAAAG	20	1795229	0.781540203	5	17	103	0.875	1.322219295	0	0.15	0.291666667	20	3	0	21	3L:1795200-1795245	6	alpha-Spec	FBtr0072789|FBtr0072789|FBtr0332878|FBtr0332878|FBtr0332880|FBtr0332880|FBtr0332879|FBtr0332879	1788895|1788895|1788895|1788895|1788895|1788895|1788895|1788895	1795328|1795328|1795328|1795328|1795328|1795328|1795328|1795328	CTGTGA	6mer3-8
0.01	dme-miR-275-3p,dme-miR-306-5p	8mer-A1	GTACCTGA	3L	17961223	17961230	-	FBtr0075151	3L_17961223_17961230_-	0.674982274	0.674982274	0.674982274	0	Eip75B	FBtr0075151	17961067	17961814	3L	-	17961178	17961292	5'utr	Eip75B	FlyBase	G37820.1	AAAATATCTAACCGAGATAAAGTGCAAAGAAGATAACAAGTTTCTCAAGCAAACATCCATATGTACCTGAGTACCAACCAAAAAGCTGTGTGTGTGCCAAAAACCGAAGAGGAAT	319	17961231	0.971297418	11	314	1591	0.986737401	2.57054294	0.039787798	0.156739812	0.286472149	319	5	0	372	3L:17961178-17961292	8	Eip75B	FBtr0075151	17961067	17961814	GTACCTGA	8mer-A1
0.01	dme-miR-33-5p	7mer-A1	AATGCAA	3L	17961510	17961516	-	FBtr0075151	3L_17961510_17961516_-	0.782911824	0.782911824	0.782911824	0	Eip75B	FBtr0075151	17961067	17961814	3L	-	17961470	17961550	5'utr	Eip75B	FlyBase	G37822.1	GAAACAACATGCTGATTAATGCCAATGAATGTTAAATGCAATTGTTAATGTGAAGAAAAGTCGACCAAGTCTCCCCAAAAC	29	17961531	0.981271054	8	27	194	0.944444444	1.230448921	0.277777778	0.137931034	0.305555556	29	1	1	34	3L:17961470-17961550	7	Eip75B	FBtr0075151	17961067	17961814	AATGCAA	7mer-A1
0.01	dme-miR-7-5p	6mer2-7	TCTTCC	3L	1861272	1861277	-	FBtr0072867	3L_1861272_1861277_-	1	1	1	0	R	FBtr0072867|FBtr0303154|FBtr0332671	1861210|1861210|1861210	1862239|1862239|1861816	3L	-	1861250	1861373	5'utr	R	FlyBase	G33556.1	AAGCAATCGCCGAACAACGCCTAAAAACAAGTGATTTTCGAGGGAGAGCCACCTGGAAAGTGAACCCACCTACCTGGCCTACCTGCATTTTGGGTCTCTTCCCTAGAATTTAGCACAAAACAAG	44	1861264	0.958422798	12	42	256	0.979591837	1.681241237	0.142857143	0.113636364	0.204081633	44	1	0	48	3L:1861250-1861373	6	R	FBtr0072867|FBtr0303154|FBtr0332671	1861210|1861210|1861210	1862239|1862239|1861816	TCTTCC	6mer2-7
0.01	dme-miR-317-3p	6mer2-7	GTGTTC	3L	1862200	1862205	-	FBtr0072867	3L_1862200_1862205_-	1	1	1	0	R	FBtr0072867|FBtr0303154	1861210|1861210	1862239|1862239	3L	-	1862180	1862232	5'utr	R	FlyBase	G33557.1	CGATGCTTTGGCAGCCCTAGTCTTTGAGTGTTCGCTGTTCGCTGAGGGCGAAA	5	1862209	0.992323835	3	4	45	0.8	0.602059991	0	0	0	5	1	0	4	3L:1862180-1862232	6	R	FBtr0072867|FBtr0303154	1861210|1861210	1862239|1862239	GTGTTC	6mer2-7
0.01	dme-miR-184-3p	8mer-A1	TCCGTCCA	3L	18764503	18764510	-	FBtr0075087	3L_18764503_18764510_-	0.631137048	0.631137048	0.631137048	0	ftz-f1	FBtr0075087|FBtr0347045|FBtr0304627	18764384|18764384|18764384	18764956|18765744|18765744	3L	-	18764488	18764529	5'utr	ftz-f1	FlyBase	G37911.1	GCGAAAAACAATTTAACCTTCCGTCCAGGAAATAAAACAACA	66	18764511	0.749470861	2	65	327	1	1.897627091	0.025316456	0.2	0.341772152	65	0	0	79	3L:18764488-18764529	8	ftz-f1	FBtr0075087|FBtr0304627|FBtr0347045	18764384|18764384|18764384	18764956|18765744|18765744	TCCGTCCA	8mer-A1
0.01	dme-miR-317-3p	6mer3-8	TGTGTT	3L	18890217	18890222	-	FBtr0075077	3L_18890217_18890222_-	1	1	1	0	CG3961	FBtr0075077|FBtr0075078	18887618|18887618	18890483|18890483	3L	-	18890197	18890335	coding-5'utr	CG3961	FlyBase	G37985.1	CGATAGGCGGAATCAGCGAGTGCCGAAACGTAAAATTTTCATTGATTTTCCCAGGCTAATTTAGCTGTATAAATAGTCGGCCCGTGCCCAAATCTATAAATAAGCCCGACAAATGTGTTTCATCTTCAAGTAGTCCAGA	66	18890222	0.953236096	14	62	524	0.948717949	1.568201724	0.08974359	0.166666667	0.294871795	66	3	1	74	3L:18890197-18890335	6	CG3961	FBtr0075078|FBtr0075077	18887618|18887618	18890483|18890483	TGTGTT	6mer3-8
0.01	dme-miR-11-3p,dme-miR-308-3p	8mer-A1	CTGTGATA	3L	18995598	18995605	-	FBtr0075042	3L_18995598_18995605_-	0.631420864	0.631420864	0.631420864	0	CG18135	FBtr0075042|FBtr0075042	18995492|18995492	18995809|18995809	3L	-	18995593	18995638	5'utr	CG18135	FlyBase	G38028.2	ATTGCGCATACGCCGCATAGTGCAAACAATTAACTGTGATACAAGT	45	18995609	0.818827008	5	41	206	0.910714286	1.105510185	0.142857143	0.244444444	0.392857143	45	2	3	51	3L:18995593-18995638	8	CG18135	FBtr0075042|FBtr0075042	18995492|18995492	18995809|18995809	CTGTGATA	8mer-A1
0.01	dme-miR-190-5p	6mer3-8	ACATAT	3L	19749624	19749629	-	FBtr0302283	3L_19749624_19749629_-	1	1	1	0	CG42638	FBtr0302283	19749483	19749744	3L	-	19749592	19749636	5'utr	CG42638	FlyBase	G38328.1	AAAGAACACATATTTACCTCCCCTCCCCCGATTGCTTGTTGCGCC	15	19749623	0.701892217	3	13	86	0.882352941	1.176091259	0	0.133333333	0.235294118	15	2	0	15	3L:19749592-19749636	6	CG42638	FBtr0302283	19749483	19749744	ACATAT	6mer3-8
0.01	dme-miR-14-3p	6mer3-8	AAGACT	3L	19801371	19801376	+	FBtr0301603	3L_19801371_19801376_+	1	1	1	0	Ir76a	FBtr0301603	19801328	19801541	3L	+	19801364	19801390	5'utr	Ir76a	FlyBase	G31437.1	AAGTTTGAAGACTTTTTGGTTATTCCC	18	19801378	0.674028194	3	18	158	1	1.397940009	0	0.333333333	0.52	18	0	0	25	3L:19801364-19801390	6	Ir76a	FBtr0301603	19801328	19801541	AAGACT	6mer3-8
0.01	dme-bantam-3p	6mer2-7	GATCTC	3L	19801522	19801527	+	FBtr0301604	3L_19801522_19801527_+	1	1	1	0	Ir76a	FBtr0301604|FBtr0301603|FBtr0301606	19801416|19801328|19801416	19801541|19801541|19801541	3L	+	19801499	19801533	5'utr	Ir76a	FlyBase	G31438.1	CGCCAGCATCTACTCCATTTGGAGATCTCTGCGAA	6	19801528	0.91916506	2	6	41	1	0.84509804	0.714285714	0.166666667	0.285714286	6	0	0	7	3L:19801499-19801533	6	Ir76a	FBtr0301604|FBtr0301603|FBtr0301606	19801416|19801328|19801416	19801541|19801541|19801541	GATCTC	6mer2-7
0.01	dme-miR-11-3p,dme-miR-308-3p	7mer-m8	CTGTGAT	3L	19870526	19870532	-	FBtr0074921	3L_19870526_19870532_-	0.661615423	0.661615423	0.661615423	0	Rab8	FBtr0074921|FBtr0074921|FBtr0308833|FBtr0308833	19870503|19870503|19870503|19870503	19871078|19871078|19871078|19871078	3L	-	19870510	19870555	5'utr	Rab8	FlyBase	G38417.1	AAGCACTATTATCGGGCCAGATACTGTGATCCTACCGCAAAAGCAC	34	19870534	0.903708564	4	32	174	0.952380952	1.602059991	0.166666667	0.147058824	0.30952381	34	2	0	40	3L:19870510-19870555	7	Rab8	FBtr0308833|FBtr0308833|FBtr0074921|FBtr0074921	19870503|19870503|19870503|19870503	19871078|19871078|19871078|19871078	CTGTGAT	7mer-m8
0.01	dme-miR-184-3p	6mer2-7	CCGTCC	3L	19894935	19894940	-	FBtr0302047	3L_19894935_19894940_-	1	1	1	0	Su(Tpl)	FBtr0302047|FBtr0344257|FBtr0074920	19894702|19894702|19894702	19909410|19909410|19909410	3L	-	19894895	19895008	5'utr	Su(Tpl)	FlyBase	G38475.1	AGCATCCAAGAGAGAGAAACTTCCAGTGGCAAGTTGTCTACTTCCACAACGAGTGCTTCCCGTACTTCCCGTCCTTTCCACGAGATCAACCAAGCCGGCGGCCACCTTCCACAC	149	19894942	0.981756446	14	143	1052	0.95505618	2.230448921	0.264044944	0.167785235	0.303370787	149	8	0	170	3L:19894895-19895008	6	Su(Tpl)	FBtr0344257|FBtr0074920|FBtr0302047	19894702|19894702|19894702	19909410|19909410|19909410	CCGTCC	6mer2-7
0.01	dme-miR-980-3p	6mer3-8	GGCAGC	3L	19909375	19909380	-	FBtr0302047	3L_19909375_19909380_-	1	1	1	0	Su(Tpl)	FBtr0302047|FBtr0344257|FBtr0074920	19894702|19894702|19894702	19909410|19909410|19909410	3L	-	19909357	19909403	5'utr	Su(Tpl)	FlyBase	G38483.1	TACATTCATTGTTGCTTGGACGTGGCAGCCATGACGTGATTTCTGAG	6	19909382	0.973071868	2	6	42	1	0.77815125	0.166666667	0	0	6	0	0	6	3L:19909357-19909403	6	Su(Tpl)	FBtr0344257|FBtr0074920|FBtr0302047	19894702|19894702|19894702	19909410|19909410|19909410	GGCAGC	6mer3-8
0.01	dme-miR-11-3p,dme-miR-308-3p	6mer2-7	TGTGAT	3L	19923070	19923075	-	FBtr0074917	3L_19923070_19923075_-	1	1	1	0	Su(z)12	FBtr0074917|FBtr0074917|FBtr0074916|FBtr0074916	19922987|19922987|19922987|19922987	19923462|19923462|19923462|19923462	3L	-	19923056	19923092	5'utr	Su(z)12	FlyBase	G38499.1	TTGCGTGCGGTTGTAATTGTGATCCGTGGAAAGCGTA	11	19923076	0.721480049	2	11	91	1	1.041392685	0.272727273	0	0	11	0	0	11	3L:19923056-19923092	6	Su(z)12	FBtr0074917|FBtr0074917|FBtr0074916|FBtr0074916	19922987|19922987|19922987|19922987	19923462|19923462|19923462|19923462	TGTGAT	6mer2-7
0.01	dme-miR-980-3p	6mer3-8	GGCAGC	3L	20191807	20191812	-	FBtr0302712	3L_20191807_20191812_-	0.989450934	1	0.994725467	0.00745934	CG42674	FBtr0302712|FBtr0302713|FBtr0302715|FBtr0302714	20164169|20164169|20164169|20164169	20198317|20198317|20198317|20198317	3L	-	20191808	20191842	5'utr	CG42674	FlyBase	G38563.1	AAGCTGAATAAACTGATTAACCACCTGACGGGCAG	9	20191826	0.624473241	3	9	33	1	1.041392685	0.272727273	0.222222222	0.363636364	9	0	0	11	3L:20191808-20191842	4	CG42674	FBtr0302715|FBtr0302714|FBtr0302712|FBtr0302713	20164169|20164169|20164169|20164169	20198317|20198317|20198317|20198317	GGCAGC	6mer3-8
0.01	dme-miR-8-3p	6mer3-8	CAGTAT	3L	20192015	20192020	-	FBtr0302712	3L_20192015_20192020_-	1	1	1	0	CG42674	FBtr0302712|FBtr0302713|FBtr0302715|FBtr0302714	20164169|20164169|20164169|20164169	20198317|20198317|20198317|20198317	3L	-	20191979	20192025	5'utr	CG42674	FlyBase	G38566.1	AATAGCAGTATAGTGTCCAATAACAATAGCAAGAATAATACGTTGCC	5	20192005	0.955033223	4	5	24	1	0.698970004	0	0	0	5	0	0	5	3L:20191979-20192025	6	CG42674	FBtr0302715|FBtr0302714|FBtr0302712|FBtr0302713	20164169|20164169|20164169|20164169	20198317|20198317|20198317|20198317	CAGTAT	6mer3-8
0.01	dme-bantam-3p	7mer-m8	TGATCTC	3L	20310174	20310180	+	FBtr0100318	3L_20310174_20310180_+	0.661614573	0.661614573	0.661614573	0	polo	FBtr0100318|FBtr0074839	20310045|20309652	20310309|20310309	3L	+	20310072	20310261	5'utr	polo	FlyBase	G31678.1	TCGAACGGTTTCGGCGCGTTCTCCGCTTTGTGCTTGGTTTTCGTGCATTCGATGGGCAAAACCGAGATTTGATCGCCGCTTCTCTTGTCAACCGTGTGGATCTGATCTCCGTTTCCGAGGCACTTTCAGCCGATCGCCGGTGGAATTATAGGCTCAGAACGAGGAGTATCGCCGCAAAACTCCAGGCGAA	56	20310172	0.946690692	21	55	372	0.985294118	1.826074803	0.102941176	0.214285714	0.352941176	56	1	0	67	3L:20310072-20310261	7	polo	FBtr0074839|FBtr0100318	20309652|20310045	20310309|20310309	TGATCTC	7mer-m8
0.01	dme-miR-11-3p,dme-miR-308-3p	8mer-A1	CTGTGATA	3L	20386441	20386448	+	FBtr0078187	3L_20386441_20386448_+	0.631420864	0.631420864	0.631420864	0	fbl	FBtr0078187|FBtr0078187	20386406|20386406	20386523|20386523	3L	+	20386422	20386460	5'utr	fbl	FlyBase	G31749.1	ACTCCACAATCCAACTTGCCTGTGATAAGTGCCCGCCTC	7	20386438	0.860952476	3	6	44	0.857142857	0.77815125	0.285714286	0	0	7	1	0	6	3L:20386422-20386460	8	fbl	FBtr0078187|FBtr0078187	20386406|20386406	20386523|20386523	CTGTGATA	8mer-A1
0.01	dme-bantam-3p	6mer2-7	GATCTC	3L	20436337	20436342	+	FBtr0078194	3L_20436337_20436342_+	1	1	1	0	CG5872	FBtr0078194|FBtr0344821	20436248|20436248	20436381|20436381	3L	+	20436316	20436359	5'utr	CG5872	FlyBase	G31800.1	AATAAAATCCATTTATACATAGATCTCTTCATTAAAATAGTAAA	44	20436343	0.678946679	9	41	406	0.948275862	1.740362689	0	0.227272727	0.413793103	44	3	0	55	3L:20436316-20436359	6	CG5872	FBtr0344821|FBtr0078194	20436248|20436248	20436381|20436381	GATCTC	6mer2-7
0.01	dme-miR-184-3p	8mer-A1	TCCGTCCA	3L	20452723	20452730	-	FBtr0331571	3L_20452723_20452730_-	0.631137048	0.631137048	0.631137048	0	CG5199	FBtr0331571|FBtr0078224	20452574|20452574	20452864|20452864	3L	-	20452703	20452750	5'utr	CG5199	FlyBase	G38692.1	TGTCAGGAAGATCCACCAGATCCGTCCACGTCGAGATTGTTTGGTCCG	16	20452730	0.813172766	3	15	61	0.941176471	1.204119983	0.176470588	0.0625	0.117647059	16	1	0	16	3L:20452703-20452750	8	CG5199	FBtr0078224|FBtr0331571	20452574|20452574	20452864|20452864	TCCGTCCA	8mer-A1
0.01	dme-miR-9b-5p,dme-miR-9c-5p	6mer3-8	ACCAAA	3L	20525909	20525914	-	FBtr0078214	3L_20525909_20525914_-	1	1	1	0	CG4825	FBtr0078214|FBtr0331566	20525825|20525825	20526174|20526174	3L	-	20525876	20525947	5'utr	CG4825	FlyBase	G38735.1	TGCGCAACCTTCAGTCCCCGCATGTACTTAGCCACCAAACCGATTCCGAGCCACCAACCACCTAACAACAAC	202	20525904	0.781525744	6	200	391	0.991111111	2.348304863	0.062222222	0.089108911	0.182222222	202	2	0	223	3L:20525876-20525947	6	CG4825	FBtr0331566|FBtr0078214	20525825|20525825	20526174|20526174	ACCAAA	6mer3-8
0.01	dme-miR-277-3p	7mer-A1	GCATTTA	3L	205677	205683	-	FBtr0072529	3L_205677_205683_-	0.823349562	0.823349562	0.823349562	0	Gyk	FBtr0072529|FBtr0072530	205636|205444	205844|205809	3L	-	205646	205692	5'utr	Gyk	FlyBase	G32839.1	AGCGTGCTGGCATTTATTGACTGTAAAGGTGAACTCTGGACACCACG	17	205675	0.882757002	6	15	128	0.869565217	0.823908741	0.304347826	0.176470588	0.391304348	17	1	2	20	3L:205646-205692	7	Gyk	FBtr0072530|FBtr0072529	205444|205636	205809|205844	GCATTTA	7mer-A1
0.01	dme-miR-9b-5p,dme-miR-9c-5p	7mer-A1	CCAAAGA	3L	20786117	20786123	-	FBtr0078277	3L_20786117_20786123_-	0.823349562	0.823349562	0.823349562	0	CG11399	FBtr0078277	20784606	20786197	3L	-	20786084	20786134	5'utr	CG11399	FlyBase	G38769.1	ATTTTTAATTTCCAAAGAAAATCGCGGGAATATTTACGCCAAGCGCACGCC	13	20786125	0.976527721	3	13	84	1	1.342422681	0.090909091	0.384615385	0.636363636	13	0	0	22	3L:20786084-20786134	7	CG11399	FBtr0078277	20784606	20786197	CCAAAGA	7mer-A1
0.01	dme-bantam-3p	6mer3-8	TGATCT	3L	20809135	20809140	-	FBtr0078272	3L_20809135_20809140_-	1	1	1	0	CG3634	FBtr0078272|FBtr0331528|FBtr0331529	20808976|20808976|20808976	20809247|20809272|20809247	3L	-	20809115	20809155	5'utr	CG3634	FlyBase	G38783.1	AAGGCAACCGTTAATTGATCTAACCCCTCGGCGGTGGTCAG	10	20809141	0.758855578	2	8	65	0.818181818	0.954242509	0.181818182	0.1	0.181818182	10	2	0	9	3L:20809115-20809155	6	CG3634	FBtr0078272|FBtr0331529|FBtr0331528	20808976|20808976|20808976	20809247|20809247|20809272	TGATCT	6mer3-8
0.01	dme-bantam-3p	7mer-m8	TGATCTC	3L	21176246	21176252	+	FBtr0089461	3L_21176246_21176252_+	0.661614573	0.661614573	0.661614573	0	chb	FBtr0089461	21175779	21178132	3L	+	21176221	21176358	5'utr	chb	FlyBase	G31961.1	AAACGAAATAGGAAGAGCAAAACTGTGATCTCTGCTTAACTTTTTTTATTTTTGGGGCAATTGTTCAATTTGGCTGTGCTCAAAAGTAAATTAAGTCAACTCGTTACGCGTATTTGCGGTGTTTGGCAACGCTTTTTC	355	21176252	0.858192533	19	338	2669	0.957040573	2.001084381	0.140811456	0.143661972	0.274463007	355	15	3	401	3L:21176221-21176358	7	chb	FBtr0089461	21175779	21178132	TGATCTC	7mer-m8
0.01	dme-miR-995-3p	7mer-m8	TGGTGCT	3L	21304044	21304050	-	FBtr0078406	3L_21304044_21304050_-	0.620202617	0.620202617	0.620202617	0	CG11309	FBtr0078406|FBtr0078407|FBtr0321283|FBtr0321282|FBtr0345883	21304010|21304010|21304010|21304010|21304010	21304467|21304467|21304467|21304658|21304467	3L	-	21304026	21304066	5'utr	CG11309	FlyBase	G38909.1	GGCTAAACTTTGGAATTGGTGCTCATTCGCTTTTTGGCCAC	8	21304041	0.826332687	3	6	66	0.636363636	0.84509804	0.545454545	0.25	0.454545455	8	4	0	7	3L:21304026-21304066	7	CG11309	FBtr0321282|FBtr0345883|FBtr0078407|FBtr0321283|FBtr0078406	21304010|21304010|21304010|21304010|21304010	21304658|21304467|21304467|21304467|21304467	TGGTGCT	7mer-m8
0.01	dme-miR-190-5p	6mer3-8	ACATAT	3L	21507290	21507295	-	FBtr0078388	3L_21507290_21507295_-	1	1	1	0	Glg1	FBtr0078388|FBtr0332717	21507125|21507125	21507538|21507538	3L	-	21507246	21507349	5'utr	Glg1	FlyBase	G38995.1	TCCACGTACTTGTTGTTGTTGCTCGGCACTGCACATTGAGACCCGACGGAATATACATATGTTTTCTGGTCAAAAAAAGAGCACCGAATCGCTGTGACGACTGC	44	21507286	0.871833358	7	42	295	0.966101695	1.755874856	0.050847458	0.25	0.440677966	44	2	0	57	3L:21507246-21507349	6	Glg1	FBtr0332717|FBtr0078388	21507125|21507125	21507538|21507538	ACATAT	6mer3-8
0.01	dme-miR-263a-5p	6mer3-8	GTGCCA	3L	21507433	21507438	-	FBtr0078388	3L_21507433_21507438_-	0.999950734	1	0.999975367	3.48604E-05	Glg1	FBtr0078388|FBtr0332717	21507125|21507125	21507538|21507538	3L	-	21507422	21507467	5'utr	Glg1	FlyBase	G38996.1	TAGATGCCGCATTAGCAGCATTCCAGGCTGTGCCAGTACTTGGATC	9	21507446	0.978829738	7	7	43	0.75	0.954242509	0.166666667	0.333333333	0.5	9	3	0	9	3L:21507422-21507467	6	Glg1	FBtr0332717|FBtr0078388	21507125|21507125	21507538|21507538	GTGCCA	6mer3-8
0.01	dme-miR-282-5p	7mer-m8	AGAGGCT	3L	21524879	21524885	+	FBtr0301198	3L_21524879_21524885_+	0.631524016	0.631524016	0.631524016	0	CG7611	FBtr0301198|FBtr0078364|FBtr0078365|FBtr0301197|FBtr0078362|FBtr0078363|FBtr0078359|FBtr0078366|FBtr0078361	21523184|21523184|21523184|21523184|21523184|21523184|21523184|21523184|21523184	21525257|21525257|21525257|21525257|21525257|21525257|21525257|21525257|21525257	3L	+	21524822	21524908	5'utr	CG7611	FlyBase	G32114.1	GGCCCATCAGGCAGCGGTTCAGGTTGGAGGCACTTGCTCGGCATCGGGTTCCGGTAGAGAGGCTGAGCCTGAGGCAGAGCCTGCTTG	28	21524885	0.921882704	6	28	87	1	1.462397998	0.482758621	0.035714286	0.068965517	28	0	0	29	3L:21524822-21524908	7	CG7611	FBtr0078364|FBtr0301198|FBtr0301197|FBtr0078365|FBtr0078359|FBtr0078362|FBtr0078363|FBtr0078361|FBtr0078366	21523184|21523184|21523184|21523184|21523184|21523184|21523184|21523184|21523184	21525257|21525257|21525257|21525257|21525257|21525257|21525257|21525257|21525257	AGAGGCT	7mer-m8
0.01	dme-miR-9b-5p,dme-miR-9c-5p	6mer2-7	CCAAAG	3L	21539953	21539958	+	FBtr0078369	3L_21539953_21539958_+	1	1	1	0	VhaM9.7-b	FBtr0078369|FBtr0333454	21539860|21539860	21539987|21539987	3L	+	21539949	21540075	start_codon	VhaM9.7-b	FlyBase	G32138.1	TTGCCCAAAGCACTTTGCGTCGATCCTAGAGCCTGCAAAATGGTATCCGAGTGGGTGGCACCAATCGTTATCACCAGCATTTGGGCCTTCATTGGCATCATCTGCCCCTTCTTCGCCCGAGGACCCA	26	21539963	0.958866353	13	26	138	1	1.462397998	0.103448276	0.115384615	0.206896552	26	0	0	29	3L:21539949-21540075	6	VhaM9.7-b	FBtr0078369|FBtr0333454	21539860|21539860	21539987|21539987	CCAAAG	6mer2-7
0.01	dme-miR-980-3p	8mer-A1	GGCAGCTA	3L	21679665	21679672	-	FBtr0078462	3L_21679665_21679672_-	0.668733828	0.668733828	0.668733828	0	Als2	FBtr0078462	21679497	21679755	3L	-	21679581	21679689	5'utr	Als2	FlyBase	G39101.1	AGAATTTATTTTATCGTGGCAGCTAGAGTTGCATTCCGAATCAAGTTATATGATGTTCGTTGGTGCCAGTAGTGCCTAGCGTGGACCGGAGCACGTGCACGATGTGAGA	39	21679673	0.980050018	8	39	272	1	1.740362689	0.054545455	0.256410256	0.472727273	39	0	0	55	3L:21679581-21679689	8	Als2	FBtr0078462	21679497	21679755	GGCAGCTA	8mer-A1
0.01	dme-miR-275-3p,dme-miR-306-5p	6mer3-8	GTACCT	3L	21832128	21832133	-	FBtr0078448	3L_21832128_21832133_-	1	1	1	0	CG7148	FBtr0078448	21832095	21832253	3L	-	21832117	21832146	5'utr	CG7148	FlyBase	G39119.1	TTTAACAGACTCTGTACCTAGATTGTGTCG	13	21832134	0.643300261	2	13	75	1	1.204119983	0	0.153846154	0.3125	13	0	0	16	3L:21832117-21832146	6	CG7148	FBtr0078448	21832095	21832253	GTACCT	6mer3-8
0.01	dme-bantam-3p	6mer2-7	GATCTC	3L	2192133	2192138	-	FBtr0308231	3L_2192133_2192138_-	1	1	1	0	CG5707	FBtr0308231|FBtr0072912	2191203|2191989	2192221|2192221	3L	-	2192116	2192171	5'utr	CG5707	FlyBase	G33646.1	TATGCCCCGCTAGCGGGCACTTCTCTTCGGCTCGATCTCGCTAGTGTTCAACTAAT	6	2192140	0.985674484	3	6	50	1	0.77815125	0	0	0	6	0	0	6	3L:2192116-2192171	6	CG5707	FBtr0072912|FBtr0308231	2191989|2191203	2192221|2192221	GATCTC	6mer2-7
0.01	dme-miR-317-3p	7mer-m8	TGTGTTC	3L	22288044	22288050	-	FBtr0078510	3L_22288044_22288050_-	0.661614037	0.661614037	0.661614037	0	Hem	FBtr0078510	22287986	22288195	3L	-	22288012	22288070	5'utr	Hem	FlyBase	G39205.1	ACGTCTCGCCAGCGCACACCTGTGTTCTGGGCTCCACCGGAAACTCGCCTTCAGCCATT	7	22288043	0.973047521	3	6	38	1	0.84509804	0	0	0	7	0	0	7	3L:22288012-22288070	7	Hem	FBtr0078510	22287986	22288195	TGTGTTC	7mer-m8
0.01	dme-miR-308-3p	7mer-m1	TGTGATT	3L	22407537	22407543	-	FBtr0330159	3L_22407537_22407543_-	0.620202887	0.620202887	0.620202887	0	Ten-m	FBtr0330159|FBtr0078509|FBtr0306107	22407191|22407191|22407191	22407863|22407863|22407863	3L	-	22407432	22407567	5'utr	Ten-m	FlyBase	G39299.1	ATTATTGCGGCCTCGGCGGCAGATTGTGATTGAGCTGGGACCAGCAGCCCGCCCGCAGATTAACCGTCTGGAAATGGCCCAGTAGAAATGTTTTTGAGTGCAGTGCGTCCAGTGCCATCCGCAGCCGCATCCGCAT	273	22407537	0.972804834	17	268	1603	0.977635783	2.184691431	0.230031949	0.120879121	0.233226837	273	6	1	306	3L:22407432-22407567	7	Ten-m	FBtr0330159|FBtr0078509|FBtr0306107	22407191|22407191|22407191	22407863|22407863|22407863	TGTGATT	7mer-m1
0.01	dme-miR-275-3p,dme-miR-306-5p	6mer2-7	TACCTG	3L	22407721	22407726	-	FBtr0330159	3L_22407721_22407726_-	1	0.999905852	0.999952926	6.65387E-05	Ten-m	FBtr0330159|FBtr0078509|FBtr0306107	22407191|22407191|22407191	22407863|22407863|22407863	3L	-	22407673	22407734	5'utr	Ten-m	FlyBase	G39301.1	GCGAATGATACCTGCGTCTAACGAATTCTGACATAGTTTTACGATCGTCGCGCAAACAAACA	6	22407721	0.944463126	5	6	27	1	0.84509804	0.285714286	0.166666667	0.285714286	6	0	0	7	3L:22407673-22407734	6	Ten-m	FBtr0330159|FBtr0078509|FBtr0306107	22407191|22407191|22407191	22407863|22407863|22407863	TACCTG	6mer2-7
0.01	dme-miR-317-3p	7mer-m8	TGTGTTC	3L	2257189	2257195	-	FBtr0072905	3L_2257189_2257195_-	0.661614037	0.661614037	0.661614037	0	CG1275	FBtr0072905|FBtr0072908	2255811|2253968	2257423|2257423	3L	-	2257178	2257224	5'utr	CG1275	FlyBase	G33655.1	TATCTCTTTGTGTTTGTGCCGTTTCTGTTTGTGTTCTTGCCTCTTCC	18	2257196	0.671800056	6	17	226	1	1.361727836	0.347826087	0.277777778	0.434782609	18	0	0	23	3L:2257178-2257224	7	CG1275	FBtr0072908|FBtr0072905	2253968|2255811	2257423|2257423	TGTGTTC	7mer-m8
0.01	dme-miR-8-3p	6mer2-7	AGTATT	3L	22774939	22774944	+	FBtr0302134	3L_22774939_22774944_+	1	1	1	0	SPoCk	FBtr0302134|FBtr0306600	22774035|22773534	22775113|22775113	3L	+	22774904	22774957	5'utr	SPoCk	FlyBase	G32409.1	CATGTGCGGAGGGGTATTTGTGGCAGGCAAACTTTAGTATTCATGATTCCACCT	11	22774937	0.990706784	3	8	77	0.8	0.77815125	0.533333333	0.181818182	0.4	11	2	1	12	3L:22774904-22774957	6	SPoCk	FBtr0302134|FBtr0306600	22774035|22773534	22775113|22775113	AGTATT	6mer2-7
0.01	dme-miR-980-3p	6mer3-8	GGCAGC	3L	22871509	22871514	-	FBtr0078574	3L_22871509_22871514_-	1	1	1	0	Arf79F	FBtr0078574|FBtr0078573|FBtr0332054	22869988|22869988|22869988	22871559|22871724|22871724	3L	-	22871498	22871533	5'utr	Arf79F	FlyBase	G39373.1	TTCGGTGTGTGGTGTGTTTGGCAGCATAGAAAATTC	15	22871515	0.80819738	4	15	124	1	1.204119983	0.25	0.066666667	0.125	15	0	0	16	3L:22871498-22871533	6	Arf79F	FBtr0078574|FBtr0332054|FBtr0078573	22869988|22869988|22869988	22871559|22871724|22871724	GGCAGC	6mer3-8
0.01	dme-miR-308-3p	8mer-m1	CTGTGATT	3L	22871993	22872000	-	FBtr0299906	3L_22871993_22872000_-	0.469298127	0.469298127	0.469298127	0	Arf79F	FBtr0299906|FBtr0078571|FBtr0112858	22869988|22869988|22869988	22872052|22872052|22872052	3L	-	22871933	22872043	5'utr	Arf79F	FlyBase	G39374.1	TTTTTCAACAGCAAGTGTATTCTCGGTCAAGTTTTATTTTGCTCTGTGATTTTAGACATTTCCAAGCAGAAGTTTTTAAAATTTCCGCTCCTAGCCGTGTGCATTTGATTC	278	22871993	0.981700664	25	255	2891	0.927745665	2.029383778	0.026011561	0.197841727	0.355491329	278	23	2	321	3L:22871933-22872043	8	Arf79F	FBtr0299906|FBtr0078571|FBtr0112858	22869988|22869988|22869988	22872052|22872052|22872052	CTGTGATT	8mer-m1
0.01	dme-miR-308-3p	7mer-m1	TGTGATT	3L	23738075	23738081	+	FBtr0111166	3L_23738075_23738081_+	0.620202887	0.620202887	0.620202887	0	CG17698	FBtr0111166|FBtr0333913|FBtr0333914|FBtr0333912	23737958|23737958|23737958|23737958	23746246|23740211|23740211|23740211	3L	+	23738043	23738134	5'utr	CG17698	FlyBase	G32559.1	AATTTTTATATAATGTTCTCTATTGGTGTAGTTGTGATTATGAAGTTAAATGAAGAACGAATTAAAGGGAGATGTAACCGAAATGCAGATGC	39	23738070	0.980950823	15	37	354	0.958333333	1.662757832	0.375	0.153846154	0.3125	39	2	0	46	3L:23738043-23738134	7	CG17698	FBtr0333914|FBtr0333912|FBtr0111166|FBtr0333913	23737958|23737958|23737958|23737958	23740211|23740211|23746246|23740211	TGTGATT	7mer-m1
0.01	dme-miR-308-3p	7mer-m1	TGTGATT	3L	2377852	2377858	+	FBtr0345102	3L_2377852_2377858_+	0.620202887	0.620202887	0.620202887	0	CG45186	FBtr0345102	2377653	2435536	3L	+	2377837	2377872	5'utr	CG45186	FlyBase	G27280.1	AACCGGTGTGATAGTTGTGATTAATTAATGTAAGAG	7	2377850	0.86989612	3	7	60	1	0.954242509	0.111111111	0.285714286	0.444444444	7	0	0	9	3L:2377837-2377872	7	CG45186	FBtr0345102	2377653	2435536	TGTGATT	7mer-m1
0.01	dme-miR-317-3p	6mer3-8	TGTGTT	3L	24028623	24028628	+	FBtr0304740	3L_24028623_24028628_+	1	1	1	0	CG40045	FBtr0304740|FBtr0331585	24028513|24028513	24035495|24034977	3L	+	24028529	24028702	start_codon	CG40045	FlyBase	G32575.1	TTTATGTTTGGCCTTTATAGAAAATTCGGTGGTCGATGTCGATCATTATATTTACTTTCAATACTAACTTATTTTTAAGCATACAATTTTTATTTGTGTTAATTACTTGTGCGTTAAACTGAACCAATTCATTTATCATACAACTTAGAATGTCTGAACTTCAGTCATCTTTAC	31	24028621	0.847095294	16	31	312	1	1.602059991	0	0.258064516	0.425	31	0	0	40	3L:24028529-24028702	6	CG40045	FBtr0111163|FBtr0304740|FBtr0331585|FBtr0331586	24028513|24028513|24028513|24028513	24028677|24035495|24034977|24028677	TGTGTT	6mer3-8
0.01	dme-miR-283-5p	6mer3-8	TGATAT	3L	24030807	24030812	+	FBtr0304740	3L_24030807_24030812_+	1	1	1	0	CG40045	FBtr0304740|FBtr0331585	24028513|24028513	24035495|24034977	3L	+	24030760	24030823	3'utr	CG40045	FlyBase	G32576.1	AACAAGAATCCAGTGGAAGGATTCTCCGCTGGTTTAATTGATGAGAATGATATATTTCGCTGGG	19	24030800	0.921049785	7	18	158	0.92	1.361727836	0.08	0.315789474	0.48	19	2	0	23	3L:24030760-24030823	6	CG40045	FBtr0304740|FBtr0331585	24028513|24028513	24035495|24034977	TGATAT	6mer3-8
0.01	dme-miR-184-3p	6mer3-8	TCCGTC	3L	2459782	2459787	+	FBtr0345105	3L_2459782_2459787_+	1	1	1	0	CG45186	FBtr0345105|FBtr0345091	2457901|2457901	2459954|2459954	3L	+	2459705	2459806	5'utr	CG45186	FlyBase	G27331.1	CACCGGACAGCCACTCAGCCACGTGCCCGCGCCACTGCTGCTATCCTCGTCGACGAACTCGGGAGCGGGATCCTCGTTCCGTCTGGCCCGCAGCTCCACCCA	19	2459781	0.956965424	8	19	86	1	1.322219295	0.19047619	0.105263158	0.19047619	19	0	0	21	3L:2459705-2459806	6	CG45186	FBtr0345091|FBtr0345105	2457901|2457901	2459954|2459954	TCCGTC	6mer3-8
0.01	dme-miR-184-3p	7mer-A1	CCGTCCA	3L	246623	246629	-	FBtr0072521	3L_246623_246629_-	0.823349562	0.823349562	0.823349562	0	E(bx)	FBtr0072521|FBtr0301348|FBtr0332102|FBtr0072523|FBtr0072522	246215|246215|246215|246215|246215	246912|246912|246912|246912|246912	3L	-	246553	246654	5'utr	E(bx)	FlyBase	G32910.1	TTGGTGGTGCTGTCCAGTGCGTTTGCCGTCCAACACTAGAAGCCAAGAATGTGTTTTGAATACATGTACTTAATGTATTTAATCGGAACCGTTATTCTGAAC	30	246631	0.982193341	6	28	206	0.95	1.579783597	0.125	0.3	0.475	30	2	0	38	3L:246553-246654	7	E(bx)	FBtr0072521|FBtr0301348|FBtr0332102|FBtr0072523|FBtr0072522	246215|246215|246215|246215|246215	246912|246912|246912|246912|246912	CCGTCCA	7mer-A1
0.01	dme-miR-980-3p	7mer-m8	GGCAGCT	3L	2635910	2635916	+	FBtr0072934	3L_2635910_2635916_+	0.658999068	0.658999068	0.658999068	0	MEP-1	FBtr0072934	2635760	2637132	3L	+	2635895	2635959	3'utr	MEP-1	FlyBase	G27398.1	GATCTTTCATTTATTGGCAGCTCTGTTTTTTGTTTATTGTGATCAAGGGACCAAAAGGGAGGCGA	45	2635931	0.990196412	8	43	433	0.963636364	1.247154615	0.109090909	0.177777778	0.327272727	45	0	2	53	3L:2635895-2635959	7	MEP-1	FBtr0072934	2635760	2637132	GGCAGCT	7mer-m8
0.01	dme-miR-11-3p,dme-miR-308-3p	6mer2-7	TGTGAT	3L	2635932	2635937	+	FBtr0072934	3L_2635932_2635937_+	1	1	1	0	MEP-1	FBtr0072934|FBtr0072934	2635760|2635760	2637132|2637132	3L	+	2635895	2635959	3'utr	MEP-1	FlyBase	G27398.1	GATCTTTCATTTATTGGCAGCTCTGTTTTTTGTTTATTGTGATCAAGGGACCAAAAGGGAGGCGA	45	2635931	0.990196412	8	43	433	0.963636364	1.247154615	0.109090909	0.177777778	0.327272727	45	0	2	53	3L:2635895-2635959	6	MEP-1	FBtr0072934|FBtr0072934	2635760|2635760	2637132|2637132	TGTGAT	6mer2-7
0.01	dme-miR-277-3p	6mer3-8	TGCATT	3L	27267296	27267301	+	FBtr0301801	3L_27267296_27267301_+	1	1	1	0	RpL15	FBtr0301801|FBtr0308335|FBtr0113743|FBtr0308336|FBtr0113744	27267254|27267253|27267254|27267253|27267254	27267609|27267609|27267609|27267609|27267609	3L	+	27267267	27267312	5'utr	RpL15	FlyBase	G32759.1	TGGAATATTTCCGTGCTGTAAGTTGGTTGTGCATTCGGGTCAATAA	35	27267290	0.749908131	6	34	297	1	1.643452676	0.090909091	0.228571429	0.386363636	35	0	0	44	3L:27267267-27267312	6	RpL15	FBtr0113743|FBtr0301801|FBtr0113744|FBtr0308335|FBtr0308336	27267254|27267254|27267254|27267253|27267253	27267609|27267609|27267609|27267609|27267609	TGCATT	6mer3-8
0.01	dme-miR-8-3p	6mer2-7	AGTATT	3L	2782341	2782346	+	FBtr0072973	3L_2782341_2782346_+	1	1	1	0	pgant6	FBtr0072973|FBtr0072972|FBtr0333442	2782253|2782253|2782253	2782900|2782900|2782900	3L	+	2782322	2782399	5'utr	pgant6	FlyBase	G27460.2	TTGTTTTGCTATGCTAATTAGTATTTTAGTAGTTAATAAGTTTATTCAACCCCGTTTGGATGGAGCTTTGAGTAGAAT	20	2782339	0.848668435	11	17	215	0.863636364	0.977723605	0.181818182	0.1	0.181818182	20	2	1	19	3L:2782322-2782399	6	pgant6	FBtr0072973|FBtr0333442|FBtr0072972	2782253|2782253|2782253	2782900|2782900|2782900	AGTATT	6mer2-7
0.01	dme-miR-33-5p	6mer2-7	AATGCA	3L	2796634	2796639	-	FBtr0309120	3L_2796634_2796639_-	1	1	1	0	Tet	FBtr0309120|FBtr0309119	2796317|2796317	2821103|2821103	3L	-	2796524	2796667	5'utr	Tet	FlyBase	G33877.1	CAAAAACTCCACCAAAGCAAACAAACTGAATGCAGCCGCTGCATCAGCAACATCGCCTCGTCTAAGTCCAGTGCCTGCAGCAACACTGTTGCCGCAGCAATCGCCAAATACCACATCAGCAACAGGCAACCTGCAGCAGCAGCA	28	2796640	0.998757132	9	25	76	0.892857143	1.397940009	0.142857143	0	0	28	3	0	25	3L:2796524-2796667	6	Tet	FBtr0309119|FBtr0309120	2796317|2796317	2821103|2821103	AATGCA	6mer2-7
0.01	dme-miR-263a-5p	7mer-A1	TGCCATA	3L	2820106	2820112	-	FBtr0309120	3L_2820106_2820112_-	0.782911824	0.782911824	0.782911824	0	Tet	FBtr0309120|FBtr0309119	2796317|2796317	2821103|2821103	3L	-	2820031	2820136	5'utr-intron	Tet	FlyBase	G33889.1	AAATCGCGAAATCCGACCTAGACTTGCCATATTGCGACTGAAACCCATATCCCCAGCAGCTTTAAATCGTGATAAAAAGTAAGTGATCTCCCGGCGTCTATCGAAC	112	2820105	0.763084253	15	106	582	0.953488372	2.089905111	0.100775194	0.142857143	0.255813953	112	6	0	123	3L:2820031-2820136	7	Tet	FBtr0309119|FBtr0309120	2796317|2796317	2821103|2821103	TGCCATA	7mer-A1
0.01	dme-miR-308-3p	7mer-m1	TGTGATT	3L	2820640	2820646	-	FBtr0309120	3L_2820640_2820646_-	0.620202887	0.620202887	0.620202887	0	Tet	FBtr0309120|FBtr0309119	2796317|2796317	2821103|2821103	3L	-	2820622	2820681	5'utr	Tet	FlyBase	G33893.1	AACTAATGAAATTTGGGCCAGTTGCCAATTGAAAATGTGATTTCCTTATCAGCAACGGAG	18	2820639	0.970361992	6	17	149	0.956521739	1.342422681	0	0.166666667	0.347826087	18	1	0	22	3L:2820622-2820681	7	Tet	FBtr0309119|FBtr0309120	2796317|2796317	2821103|2821103	TGTGATT	7mer-m1
0.01	dme-miR-980-3p	7mer-A1	GCAGCTA	3L	2820995	2821001	-	FBtr0309120	3L_2820995_2821001_-	0.823349562	0.823349562	0.823349562	0	Tet	FBtr0309120|FBtr0309119	2796317|2796317	2821103|2821103	3L	-	2820969	2821063	5'utr	Tet	FlyBase	G33895.1	TCTGTAAACGCGATTCCTCGAGGACGTAACGTGAAACGTCGGCCGATCAGCCCGGTTTTTGAGCAGCTATTCAACGGTTACGCGCCCACCACCCA	92	2821005	0.982050931	11	88	662	0.961165049	1.51851394	0.300970874	0.119565217	0.213592233	92	2	2	99	3L:2820969-2821063	7	Tet	FBtr0309119|FBtr0309120	2796317|2796317	2821103|2821103	GCAGCTA	7mer-A1
0.01	dme-miR-11-3p,dme-miR-308-3p	8mer-A1	CTGTGATA	3L	3038555	3038562	+	FBtr0345029	3L_3038555_3038562_+	0.631420864	0.631420864	0.631420864	0	CG2162	FBtr0345029|FBtr0345029	3038341|3038341	3038731|3038731	3L	+	3038539	3038566	3'utr	CG2162	FlyBase	G27491.1	CGGCAAAGCCAGCGGACTGTGATAAGGA	5	3038558	0.796690214	3	5	10	1	0.903089987	0.5	0.2	0.5	5	0	0	8	3L:3038539-3038566	8	CG2162	FBtr0345029|FBtr0345029	3038341|3038341	3038731|3038731	CTGTGATA	8mer-A1
0.01	dme-miR-34-5p	7mer-A1	ACTGCCA	3L	3126985	3126991	-	FBtr0337056	3L_3126985_3126991_-	0.823349551	0.823349562	0.823349556	0	prominin-like	FBtr0337056|FBtr0306258|FBtr0073120|FBtr0073118|FBtr0337055	3121069|3121069|3121069|3121069|3121069	3127216|3127724|3127216|3127724|3127724	3L	-	3126938	3127027	intron-5'utr	prominin-like	FlyBase	G33943.1	AGCATCCGTTGGGGGATACGAGCCTGGAAGTCTGAAACTGCCACCGATCGCTGGATCCTACGGCTAATTGGATTTGGACGCCGCGTCGCA	170	3127003	0.970007548	7	166	819	0.989637306	2.281033367	0.487046632	0.135294118	0.238341969	170	2	0	191	3L:3126938-3127027	7	prominin-like	FBtr0337056|FBtr0073120|FBtr0306258|FBtr0073118|FBtr0337055	3121069|3121069|3121069|3121069|3121069	3127216|3127216|3127724|3127724|3127724	ACTGCCA	7mer-A1
0.01	dme-miR-308-3p	7mer-m1	TGTGATT	3L	3143193	3143199	-	FBtr0073115	3L_3143193_3143199_-	0.620202887	0.620202887	0.620202887	0	CG11537	FBtr0073115	3142907	3143457	3L	-	3143177	3143217	5'utr	CG11537	FlyBase	G33959.1	TAATGGTAAACTAATAATTGTGATTAAAGCGCGCATAGAAC	15	3143200	0.674545839	3	14	106	0.944444444	0.929418926	0.166666667	0.066666667	0.222222222	15	0	1	17	3L:3143177-3143217	7	CG11537	FBtr0073115	3142907	3143457	TGTGATT	7mer-m1
0.01	dme-miR-276a-3p	6mer2-7	GTTCCT	3L	3179034	3179039	+	FBtr0332099	3L_3179034_3179039_+	0.999980669	0.999989369	0.999985019	6.15183E-06	Girdin	FBtr0332099|FBtr0332098|FBtr0073036|FBtr0332097|FBtr0073035	3178928|3178928|3178928|3178928|3178928	3179352|3179352|3179352|3179352|3179352	3L	+	3179012	3179047	5'utr	Girdin	FlyBase	G27608.1	TTTTAGAGTGCTGCCTTGTAGTGTTCCTTGTTGCTT	11	3179032	0.664199609	5	10	119	0.909090909	0.698970004	0.272727273	0	0	11	0	1	10	3L:3179012-3179047	6	Girdin	FBtr0332098|FBtr0332099|FBtr0332097|FBtr0073036|FBtr0073035	3178928|3178928|3178928|3178928|3178928	3179352|3179352|3179352|3179352|3179352	GTTCCT	6mer2-7
0.01	dme-miR-184-3p	6mer2-7	CCGTCC	3L	3179153	3179158	+	FBtr0332099	3L_3179153_3179158_+	1	1	1	0	Girdin	FBtr0332099|FBtr0332098|FBtr0073036|FBtr0332097|FBtr0073035	3178928|3178928|3178928|3178928|3178928	3179352|3179352|3179352|3179352|3179352	3L	+	3179108	3179196	5'utr	Girdin	FlyBase	G27609.1	AACTGTGATCTTGCGACTTGCCTGCATGTGCAATGTGAAAATGCCCCGTCCTTGGCATAAATTTCGGGAGGCTGTTGTTGGACTTTACT	23	3179159	0.781910891	11	22	155	0.958333333	1.06069784	0.458333333	0.043478261	0.083333333	23	0	1	23	3L:3179108-3179196	6	Girdin	FBtr0332098|FBtr0332099|FBtr0332097|FBtr0073036|FBtr0073035	3178928|3178928|3178928|3178928|3178928	3179352|3179352|3179352|3179352|3179352	CCGTCC	6mer2-7
0.01	dme-miR-184-3p	6mer2-7	CCGTCC	3L	3179321	3179326	+	FBtr0332099	3L_3179321_3179326_+	1	1	1	0	Girdin	FBtr0332099|FBtr0332098|FBtr0073036|FBtr0332097|FBtr0073035	3178928|3178928|3178928|3178928|3178928	3179352|3179352|3179352|3179352|3179352	3L	+	3179279	3179381	start_codon	Girdin	FlyBase	G27610.1	CAAACTCACACACTCATACATACCTGCACTTACCTATTCCGCCCGTCCGTCCAATAACAATAACAACACAAACAATGGCTGGCACTGCGACCGCGACGCCAAT	140	3179315	0.974001265	11	135	828	0.968944099	1.892094603	0.186335404	0.135714286	0.248447205	140	4	1	156	3L:3179279-3179381	6	Girdin	FBtr0332098|FBtr0332099|FBtr0332097|FBtr0073036|FBtr0073035	3178928|3178928|3178928|3178928|3178928	3179352|3179352|3179352|3179352|3179352	CCGTCC	6mer2-7
0.01	dme-miR-11-3p,dme-miR-308-3p	6mer3-8	CTGTGA	3L	3193337	3193342	+	FBtr0073040	3L_3193337_3193342_+	1	1	1	0	Hsp83	FBtr0073040|FBtr0073040|FBtr0332873|FBtr0332873	3193214|3193214|3192967|3192967	3193367|3193367|3193367|3193367	3L	+	3193298	3193360	3'utr	Hsp83	FlyBase	G27619.1	ACAAAGCAAAGTGAAAATATCTGTATTTTTACCTTTATTCTGTGAATAGAACGAAAAACATAC	55	3193335	0.866075761	12	52	509	0.957142857	1.826074803	0.171428571	0.218181818	0.385714286	55	3	0	67	3L:3193298-3193360	6	Hsp83	FBtr0073040|FBtr0073040|FBtr0332873|FBtr0332873	3193214|3193214|3192967|3192967	3193367|3193367|3193367|3193367	CTGTGA	6mer3-8
0.01	dme-miR-308-3p	8mer-m1	CTGTGATT	3L	327928	327935	-	FBtr0309236	3L_327928_327935_-	0.469298127	0.469298127	0.469298127	0	Atac3	FBtr0309236|FBtr0299831	327640|327640	327992|327992	3L	-	327914	327952	5'utr	Atac3	FlyBase	G33003.1	TGTCTTACAGGATTTAGCTGTGATTTAAATTTAAATGTA	10	327928	0.959233405	4	10	99	1	1.079181246	0.083333333	0.2	0.333333333	10	0	0	12	3L:327914-327952	8	Atac3	FBtr0309236|FBtr0299831	327640|327640	327992|327992	CTGTGATT	8mer-m1
0.01	dme-miR-184-3p	7mer-m8	TCCGTCC	3L	3319697	3319703	+	FBtr0300240	3L_3319697_3319703_+	0.661615913	0.661615913	0.661615913	0	CG42456	FBtr0300240	3319553	3319796	3L	+	3319680	3319722	5'utr	CG42456	FlyBase	G27719.1	AGTGGACAGTGAAGCAGTCCGTCCGGGGAGAACGCCCCATGAG	10	3319697	0.701387001	3	9	24	0.909090909	1	0.363636364	0.1	0.181818182	10	1	0	10	3L:3319680-3319722	7	CG42456	FBtr0300240	3319553	3319796	TCCGTCC	7mer-m8
0.01	dme-miR-965-3p	7mer-m8	TACGCTT	3L	3326311	3326317	+	FBtr0073068	3L_3326311_3326317_+	0.620203206	0.620203206	0.620203206	0	PHGPx	FBtr0073068|FBtr0073066|FBtr0073067	3326263|3326263|3326263	3327352|3326631|3327865	3L	+	3326281	3326332	5'utr	PHGPx	FlyBase	G27728.1	TTTTTGCAAGTCGCCGGTTTCAGTTTTATTTACGCTTCGAAAGTGAGAAAGT	11	3326310	0.98440443	5	11	91	1	1.146128036	0.285714286	0.272727273	0.428571429	11	0	0	14	3L:3326281-3326332	7	PHGPx	FBtr0073068|FBtr0073066|FBtr0073067	3326263|3326263|3326263	3327352|3326631|3327865	TACGCTT	7mer-m8
0.01	dme-miR-11-3p,dme-miR-308-3p	7mer-A1	TGTGATA	3L	3334785	3334791	-	FBtr0073082	3L_3334785_3334791_-	0.782911819	0.782911615	0.782911717	1.41421E-07	CG14969	FBtr0073082|FBtr0073082	3334556|3334556	3334978|3334978	3L	-	3334771	3334810	5'utr	CG14969	FlyBase	G34047.1	ATAAAAGTATTTGTTAAATTGTGATATTGTTTAGTGTGCA	24	3334792	0.769984375	4	19	282	0.8	0.903089987	0.033333333	0.208333333	0.366666667	24	4	2	24	3L:3334771-3334810	7	CG14969	FBtr0073082|FBtr0073082	3334556|3334556	3334978|3334978	TGTGATA	7mer-A1
0.01	dme-bantam-3p	6mer2-7	GATCTC	3L	3404796	3404801	-	FBtr0073146	3L_3404796_3404801_-	0.999999992	0.999999999	0.999999996	0	sty	FBtr0073146|FBtr0073145	3404724|3404724	3417961|3424935	3L	-	3404752	3404921	5'utr	sty	FlyBase	G34080.1	AAAGCAATCGCAGCTGTCTGAATCTGCAAAAGGATGAAGGCAAATCAAGCTGAGTCCGGGCGCAGTAACTACGATCGACGGCATTGAGGATCTCGGATCTCGAGGTGGAGGAGCGATCTCGATCTCGAGGTGGAGCGAGGAGCGGAGGAGGAGTGGAGGAGTGCAGCTGG	133	3404803	0.84541284	21	122	656	0.894039735	1.829303773	0.344370861	0.120300752	0.225165563	133	15	1	135	3L:3404752-3404921	6	sty	FBtr0073145|FBtr0073146	3404724|3404724	3424935|3417961	GATCTC	6mer2-7
0.01	dme-bantam-3p	6mer2-7	GATCTC	3L	3404828	3404833	-	FBtr0073146	3L_3404828_3404833_-	1	1	1	0	sty	FBtr0073146|FBtr0073145	3404724|3404724	3417961|3424935	3L	-	3404752	3404921	5'utr	sty	FlyBase	G34080.1	AAAGCAATCGCAGCTGTCTGAATCTGCAAAAGGATGAAGGCAAATCAAGCTGAGTCCGGGCGCAGTAACTACGATCGACGGCATTGAGGATCTCGGATCTCGAGGTGGAGGAGCGATCTCGATCTCGAGGTGGAGCGAGGAGCGGAGGAGGAGTGGAGGAGTGCAGCTGG	133	3404837	0.84541284	21	122	656	0.894039735	1.829303773	0.344370861	0.120300752	0.225165563	133	15	1	135	3L:3404752-3404921	6	sty	FBtr0073145|FBtr0073146	3404724|3404724	3424935|3417961	GATCTC	6mer2-7
0.01	dme-miR-317-3p	6mer3-8	TGTGTT	3L	3417071	3417076	-	FBtr0073146	3L_3417071_3417076_-	1	1	1	0	sty	FBtr0073146	3404724	3417961	3L	-	3417067	3417100	5'utr	sty	FlyBase	G34097.1	AAACATAGTCGCCGGCGTCGTTTTTGTGTTAATT	7	3417078	0.679447562	3	5	68	0.714285714	0.698970004	0	0	0	7	2	0	5	3L:3417067-3417100	6	sty	FBtr0073146	3404724	3417961	TGTGTT	6mer3-8
0.01	dme-miR-308-3p	7mer-m1	TGTGATT	3L	3417267	3417273	-	FBtr0073146	3L_3417267_3417273_-	0.620202887	0.620202887	0.620202887	0	sty	FBtr0073146	3404724	3417961	3L	-	3417250	3417354	5'utr	sty	FlyBase	G34099.1	ACAGATACATTCGCCGCTCGCACACACACGCACACATAGGCGACGACGTGGCCCCGCTTTCGGTGTGTTAGTGTATCTGTGTGTGATTGTGCGACGCCAGCTTCG	20	3417268	0.98600562	11	19	155	0.954545455	1.021189299	0.318181818	0.1	0.181818182	20	0	1	21	3L:3417250-3417354	7	sty	FBtr0073146	3404724	3417961	TGTGATT	7mer-m1
0.01	dme-miR-33-5p	7mer-A1	AATGCAA	3L	3417606	3417612	-	FBtr0073146	3L_3417606_3417612_-	0.782911824	0.782911824	0.782911824	0	sty	FBtr0073146	3404724	3417961	3L	-	3417575	3417683	5'utr	sty	FlyBase	G34101.1	GGGAAATAGAAATAGAAATAGTTAACCAAGCCAACCAACCAATCGCTTCCAATGGAAATCATGTGCCTAAAAATGCAAATTGCTCGAAGAAAATCAACAACGTCTATTT	118	3417622	0.975105297	12	100	631	0.837037037	1.575957189	0.17037037	0.118644068	0.22962963	118	20	2	113	3L:3417575-3417683	7	sty	FBtr0073146	3404724	3417961	AATGCAA	7mer-A1
0.01	dme-miR-11-3p,dme-miR-308-3p	7mer-A1	TGTGATA	3L	3486074	3486080	+	FBtr0334633	3L_3486074_3486080_+	0.782911824	0.782911824	0.782911824	0	CG42324	FBtr0334633|FBtr0334633|FBtr0334634|FBtr0334634|FBtr0334632|FBtr0334632	3485708|3485708|3485708|3485708|3485708|3485708	3486158|3486158|3486158|3486158|3486158|3486158	3L	+	3486051	3486117	5'utr	CG42324	FlyBase	G27813.1	CGACAAGTGGAGCTCGAGGATAGTGTGATAGCGTGGCAGGATAAGTACGATCGGCTCTACGAATCGC	63	3486071	0.852356142	6	54	309	0.871428571	1.183269844	0.485714286	0.079365079	0.171428571	63	6	3	61	3L:3486051-3486117	7	CG42324	FBtr0334634|FBtr0334634|FBtr0334632|FBtr0334632|FBtr0334633|FBtr0334633	3485708|3485708|3485708|3485708|3485708|3485708	3486158|3486158|3486158|3486158|3486158|3486158	TGTGATA	7mer-A1
0.01	dme-miR-317-3p	6mer3-8	TGTGTT	3L	3545899	3545904	+	FBtr0073134	3L_3545899_3545904_+	1	1	1	0	Eip63E	FBtr0073134|FBtr0110921|FBtr0110925|FBtr0301948|FBtr0110924|FBtr0073135	3543578|3543578|3545316|3545316|3545791|3545316	3546076|3546076|3546076|3546076|3546076|3546076	3L	+	3545884	3545914	5'utr	Eip63E	FlyBase	G27848.1	TACGAGAGTGTGTGCTGTGTTTGGAGCTCAT	15	3545894	0.674040869	4	15	117	1	1.204119983	0.25	0.066666667	0.125	15	0	0	16	3L:3545884-3545914	6	Eip63E	FBtr0110925|FBtr0110921|FBtr0301948|FBtr0073135|FBtr0110924|FBtr0073134	3545316|3543578|3545316|3545316|3545791|3543578	3546076|3546076|3546076|3546076|3546076|3546076	TGTGTT	6mer3-8
0.01	dme-bantam-3p	7mer-m8	TGATCTC	3L	3612229	3612235	+	FBtr0290290	3L_3612229_3612235_+	0.661614573	0.661614573	0.661614573	0	CG10359	FBtr0290290|FBtr0273204	3612190|3612190	3612324|3612324	3L	+	3612207	3612249	5'utr	CG10359	FlyBase	G27864.1	ACTTCAACCGGAACGGACGTATTGATCTCGGATTTTCCTTGGA	48	3612228	0.717874561	5	47	299	0.98245614	1.748188027	0.087719298	0.1875	0.315789474	48	1	0	56	3L:3612207-3612249	7	CG10359	FBtr0290290|FBtr0273204	3612190|3612190	3612324|3612324	TGATCTC	7mer-m8
0.01	dme-miR-11-3p	7mer-m1	TGTGATG	3L	361517	361523	+	FBtr0072549	3L_361517_361523_+	0.702971752	0.702971752	0.702971752	0	CG1233	FBtr0072549|FBtr0072548	361470|361470	362274|361657	3L	+	361498	361566	5'utr	CG1233	FlyBase	G26775.1	TGTTCGCTATCAGTTATTTTGTGATGAAAAGTTTTTTTTCTGCGTAATGCCAATTTTTGTGATGCGGAA	36	361515	0.682605698	8	35	327	0.97826087	1.653212514	0.369565217	0.222222222	0.391304348	36	1	0	45	3L:361498-361566	7	CG1233	FBtr0072548|FBtr0072549	361470|361470	361657|362274	TGTGATG	7mer-m1
0.01	dme-miR-308-3p	8mer-m1	CTGTGATT	3L	3806370	3806377	-	FBtr0308639	3L_3806370_3806377_-	0.469298127	0.469298127	0.469298127	0	CG32264	FBtr0308639	3805958	3806459	3L	-	3806358	3806392	5'utr	CG32264	FlyBase	G34157.1	GAATTTTTCAATTTTCTGTGATTTTTGCGGCTACA	13	3806379	0.660462401	6	12	163	0.866666667	1.113943352	0.2	0.153846154	0.266666667	13	2	0	13	3L:3806358-3806392	8	CG32264	FBtr0308639	3805958	3806459	CTGTGATT	8mer-m1
0.01	dme-miR-305-5p	8mer-m1	AGTACAAT	3L	3902558	3902565	-	FBtr0333142	3L_3902558_3902565_-	0.570361395	0.570361395	0.570361395	0	Ubi-p63E	FBtr0333142|FBtr0073178	3901758|3901758	3902638|3902920	3L	-	3902536	3902584	5'utr	Ubi-p63E	FlyBase	G34180.1	CTTAATTGTTGGTGATTAAAGTACAATTAAAAGAACATTCTCGAAAGTC	33	3902558	0.980924587	9	31	213	1	1.591064607	0.41025641	0.151515152	0.282051282	33	0	0	39	3L:3902536-3902584	8	Ubi-p63E	FBtr0333142|FBtr0073178	3901758|3901758	3902638|3902920	AGTACAAT	8mer-m1
0.01	dme-miR-317-3p	6mer2-7	GTGTTC	3L	3909425	3909430	-	FBtr0073176	3L_3909425_3909430_-	1	1	1	0	mge	FBtr0073176|FBtr0333141	3909321|3909321	3909592|3909592	3L	-	3909408	3909461	5'utr	mge	FlyBase	G34185.1	TTGTGAGCGATTCCGGTGATAAGATACTTCCGTGTTCCTTCAAAGGGTTGCTTT	20	3909450	0.979433768	4	20	150	1	1.361727836	0.52173913	0.15	0.260869565	20	0	0	23	3L:3909408-3909461	6	mge	FBtr0333141|FBtr0073176	3909321|3909321	3909592|3909592	GTGTTC	6mer2-7
0.01	dme-miR-2b-2-5p	7mer-m8	TTGAAGA	3L	4101918	4101924	-	FBtr0300877	3L_4101918_4101924_-	0.52714065	0.631524166	0.579332408	0.073810351	CG14995	FBtr0300877|FBtr0073273|FBtr0073272|FBtr0073271|FBtr0302303|FBtr0310630	4101555|4101555|4101555|4101555|4101555|4101555	4102697|4102384|4102697|4102960|4103256|4102697	3L	-	4101903	4101940	5'utr	CG14995	FlyBase	G34208.1	CCGAACTCAGAGCAACTTGAAGACTGGAAGACATACGT	21	4101924	0.672899432	3	21	53	1	1.342422681	0.045454545	0.047619048	0.090909091	21	0	0	22	3L:4101903-4101940	7	CG14995	FBtr0302303|FBtr0310630|FBtr0073272|FBtr0073271|FBtr0300877|FBtr0073273	4101555|4101555|4101555|4101555|4101555|4101555	4103256|4102697|4102697|4102960|4102697|4102384	TTGAAGA	7mer-m8
0.01	dme-miR-995-3p	6mer3-8	TGGTGC	3L	4122273	4122278	-	FBtr0073270	3L_4122273_4122278_-	1	1	1	0	Chd64	FBtr0073270	4122208	4122388	3L	-	4122257	4122306	5'utr	Chd64	FlyBase	G34219.1	TCCGCGGCAAACACATTCCAGTGGACAGTGGTGCAGTTCAGCCCAAGACC	8	4122290	0.92798411	4	8	31	1	1	0	0.25	0.4	8	0	0	10	3L:4122257-4122306	6	Chd64	FBtr0073270	4122208	4122388	TGGTGC	6mer3-8
0.01	dme-bantam-3p	7mer-A1	GATCTCA	3L	4319021	4319027	+	FBtr0073287	3L_4319021_4319027_+	0.823349562	0.823349562	0.823349562	0	CG32250	FBtr0073287|FBtr0306092	4318753|4318753	4319050|4319050	3L	+	4318979	4319037	5'utr	CG32250	FlyBase	G28060.1	TCGCCCGAAGACGCCGCCGGACGTTCCAGTCCCCAGTTTAGAGATCTCACAGTCCGACA	23	4319016	0.968143706	5	20	111	0.833333333	1.397940009	0.233333333	0.217391304	0.4	23	5	0	25	3L:4318979-4319037	7	CG32250	FBtr0073287|FBtr0306092	4318753|4318753	4319050|4319050	GATCTCA	7mer-A1
0.01	dme-miR-11-3p,dme-miR-308-3p	8mer-A1	CTGTGATA	3L	440959	440966	-	FBtr0112807	3L_440959_440966_-	0.631420864	0.631420864	0.631420864	0	klar	FBtr0112807|FBtr0112807	440586|440586	441096|441096	3L	-	440955	440992	5'utr	klar	FlyBase	G33030.1	AATCCCGCATAATTCCGCCAAAACAACTGTGATAAAAC	11	440980	0.67240234	2	9	44	0.692307692	0.954242509	0	0.090909091	0.230769231	11	4	0	9	3L:440955-440992	8	klar	FBtr0112807|FBtr0112807	440586|440586	441096|441096	CTGTGATA	8mer-A1
0.01	dme-bantam-3p	8mer-A1	TGATCTCA	3L	4418035	4418042	+	FBtr0308033	3L_4418035_4418042_+	0.631135722	0.631135722	0.631135722	0	DOR	FBtr0308033|FBtr0073296|FBtr0073295|FBtr0073294|FBtr0113140|FBtr0308034	4407143|4414663|4414355|4407143|4406941|4414355	4418121|4418121|4418121|4418121|4418121|4418121	3L	+	4417888	4418113	5'utr	DOR	FlyBase	G28074.1	AAATACAAAAAGAATTAAATAAAAGACTGAGCAACGTTCAAGCAAATCCAAGGAACAAAACCAACAGCAACATAAGCAATCTCCCACAAATCGTCTCTCTAACTGTGAAACTAGGCCCACAAAAATCCGAGTGGAAAAGCGCATCTTTGATCTCAGCAACCCCGCAACCAAGAAGCAATAAAAAGAAAGAGCCAGCGCACTTTACCGCCGGATCAGCCGCATTAAC	2824	4418034	0.92171751	33	2693	14090	0.956405694	1.845771887	0.068208778	0.157932011	0.294780546	2824	102	45	3225	3L:4417888-4418113	8	DOR	FBtr0073296|FBtr0308033|FBtr0308034|FBtr0113140|FBtr0073294|FBtr0073295	4414663|4407143|4414355|4406941|4407143|4414355	4418121|4418121|4418121|4418121|4418121|4418121	TGATCTCA	8mer-A1
0.01	dme-bantam-3p	6mer2-7	GATCTC	3L	445790	445795	-	FBtr0333852	3L_445790_445795_-	1	1	1	0	klar	FBtr0333852	445760	448132	3L	-	445770	445818	5'utr	klar	FlyBase	G33035.1	AAGCAGAAACATTCCATCATTAAGATCTCGTCGACGGTCAAGAAGCGCG	25	445799	0.785877497	5	23	158	0.928571429	1.414973348	0.107142857	0.12	0.214285714	25	2	0	26	3L:445770-445818	6	klar	FBtr0333852	445760	448132	GATCTC	6mer2-7
0.01	dme-miR-277-3p	7mer-m8	TGCATTT	3L	4542549	4542555	+	FBtr0113143	3L_4542549_4542555_+	0.620203442	0.620203442	0.620203442	0	CG11357	FBtr0113143	4542118	4551097	3L	+	4542505	4542808	intron-3'utr	CG11357	FlyBase	G28102.1	AGCATCCTTCAGCCTGCTTCTTCTTCTTCCTCTTCATCTCCTTTTGCATTTCTTTTCGCCGCGTCTGTATAGGTGTTCGTGTTGGTGTGGTTGTGTGCAAGCTTGAAAATTGTGTTAAGTTAAGTAAATTTATTCCAGCTGCCAACAACAAATTGATGCCAAAAATCTATACAAATTAAGTGCTGCGTGCGCGTGTGTGTTGAATTAGCACTCCCAATTGGTGTCTCTTTCGCTCTAACTCTGTTTTTGAACTGTTACCCAAAGCGATGGGTGTGTGTAAGTGTGCGTGAGTGCTTCACATGGA	129	4542548	0.980674602	47	122	1170	0.955696203	1.877946952	0.196202532	0.162790698	0.316455696	129	6	1	151	3L:4542505-4542808	7	CG11357	FBtr0113143	4542118	4551097	TGCATTT	7mer-m8
0.01	dme-miR-263a-5p	7mer-m1	TGCCATT	3L	4542833	4542839	+	FBtr0304987	3L_4542833_4542839_+	0.765586663	0.765586663	0.765586663	0	CG11357	FBtr0304987|FBtr0073310|FBtr0113143	4542049|4542118|4542118	4551097|4551097|4551097	3L	+	4542816	4542879	3'utr	CG11357	FlyBase	G28103.1	TAAAAACGCACATTTGTTGCCATTTCCCTCGCTCTCCCGCAAGGATTCGACTGACTGGCTAATG	44	4542839	0.878748461	14	43	278	0.980769231	1.40654018	0.307692308	0.159090909	0.288461538	44	0	1	51	3L:4542816-4542879	7	CG11357	FBtr0073310|FBtr0113143|FBtr0304987	4542118|4542118|4542049	4551097|4551097|4551097	TGCCATT	7mer-m1
0.01	dme-bantam-3p	6mer3-8	TGATCT	3L	4598558	4598563	-	FBtr0302594	3L_4598558_4598563_-	1	1	1	0	Src64B	FBtr0302594|FBtr0100507|FBtr0100504|FBtr0073321|FBtr0343995|FBtr0304990|FBtr0100505|FBtr0100508|FBtr0304989	4598417|4598417|4598417|4598417|4598417|4598417|4598417|4598417|4598417	4613096|4626132|4626132|4626132|4626132|4626132|4626196|4626132|4626132	3L	-	4598531	4598591	5'utr	Src64B	FlyBase	G34380.1	CGTTAATTGCCAAATATGTGTTGCCTGATGATCTAAAGCTGAACAAAACTTAGGAACATAT	13	4598563	0.982336469	3	13	96	1	1.146128036	0.5	0.076923077	0.142857143	13	0	0	14	3L:4598531-4598591	6	Src64B	FBtr0100507|FBtr0302594|FBtr0073321|FBtr0100504|FBtr0100505|FBtr0343995|FBtr0304990|FBtr0304989|FBtr0100508	4598417|4598417|4598417|4598417|4598417|4598417|4598417|4598417|4598417	4626132|4613096|4626132|4626132|4626196|4626132|4626132|4626132|4626132	TGATCT	6mer3-8
0.01	dme-miR-263a-5p	6mer3-8	GTGCCA	3L	5365078	5365083	-	FBtr0077156	3L_5365078_5365083_-	1	1	1	0	Uev1A	FBtr0077156	5364986	5365561	3L	-	5365034	5365078	5'utr	Uev1A	FlyBase	G34536.1	ACGGAATTTCCGCTTACTGGAGGAGCTGGATCAGGGCCAGAAGGG	6	5365071	0.970021011	3	6	35	1	0.77815125	0.166666667	0	0	6	0	0	6	3L:5365034-5365078	1	Uev1A	FBtr0077156	5364986	5365561	GTGCCA	6mer3-8
0.01	dme-miR-305-5p	7mer-A1	GTACAAA	3L	547648	547654	+	FBtr0072552	3L_547648_547654_+	0.782911824	0.782911824	0.782911824	0	hipk	FBtr0072552|FBtr0072551	546057|543058	547778|547778	3L	+	547620	547669	5'utr	hipk	FlyBase	G26787.1	ATTCGCCAGTGACTCGCCGCCACGTTTTGTACAAACATAGTTTGTAAACA	12	547646	0.669216016	3	10	82	0.846153846	0.740362689	0.153846154	0.083333333	0.153846154	12	1	1	11	3L:547620-547669	7	hipk	FBtr0072551|FBtr0072552	543058|546057	547778|547778	GTACAAA	7mer-A1
0.01	dme-miR-988-3p	7mer-A1	CAAGGGA	3L	547736	547742	+	FBtr0072552	3L_547736_547742_+	0.782911824	0.782911824	0.782911824	0	hipk	FBtr0072552|FBtr0072551	546057|543058	547778|547778	3L	+	547698	547794	start_codon	hipk	FlyBase	G26788.1	AACGGAACCCAAAAACCCCAATGCAAGCCAACTGAGTGCAAGGGAGACAGCCGACCACGTCGAGCGGGATAGCATGCGCCAATGAAAACGTCCTACC	19	547730	0.980952619	6	17	24	0.833333333	1.301029996	0.291666667	0.210526316	0.375	19	4	0	20	3L:547698-547794	7	hipk	FBtr0072551|FBtr0072552	543058|546057	547778|547778	CAAGGGA	7mer-A1
0.01	dme-miR-317-3p	6mer3-8	TGTGTT	3L	5498891	5498896	-	FBtr0077152	3L_5498891_5498896_-	1	1	1	0	blanks	FBtr0077152	5498847	5498958	3L	-	5498886	5498915	5'utr	blanks	FlyBase	G34542.1	TGTGGAAGCGGAGCTAATTTGTGTTTTAAA	10	5498897	0.648005865	4	8	71	0.9	0.954242509	0.4	0.111111111	0.2	9	1	0	9	3L:5498886-5498915	6	blanks	FBtr0077152	5498847	5498958	TGTGTT	6mer3-8
0.01	dme-miR-9b-5p,dme-miR-9c-5p	6mer2-7	CCAAAG	3L	5577286	5577291	-	FBtr0077131	3L_5577286_5577291_-	1	1	1	0	Msr-110	FBtr0077131|FBtr0345001|FBtr0077132	5576932|5576932|5576932	5577348|5577348|5577348	3L	-	5577258	5577337	5'utr	Msr-110	FlyBase	G34574.2	TGGCTTCAGACGGCGAGTGGCAGTCGTACAACAAAGACGTAGTAATCCAAAGTTTCCAGAGGCCCAAAAGTCTCCCTGCT	43	5577284	0.770817307	10	38	180	0.923076923	1.204119983	0.153846154	0.186046512	0.326923077	43	2	2	48	3L:5577258-5577337	6	Msr-110	FBtr0345001|FBtr0077132|FBtr0077131	5576932|5576932|5576932	5577348|5577348|5577348	CCAAAG	6mer2-7
0.01	dme-miR-996-3p,dme-miR-279-3p	6mer3-8	TCTAGT	3L	5769471	5769476	+	FBtr0307975	3L_5769471_5769476_+	1	1	1	0	scny	FBtr0307975|FBtr0307976|FBtr0077100	5769121|5769121|5769000	5769602|5769602|5769602	3L	+	5769383	5769483	5'utr	scny	FlyBase	G28269.1	AAGAAGTGTTCGAGAGAGGGGCGAGGAGAAAAGTGAGCGTAGAGCAGTAGGAGAGTTTTGAAGGACGTGTGGGCTGTGCAGAAGGATCTCTAGTATCTGCT	8	5769473	0.956246343	5	8	39	1	0.954242509	0.333333333	0.125	0.222222222	8	0	0	9	3L:5769383-5769483	6	scny	FBtr0077100|FBtr0307976|FBtr0307975	5769000|5769121|5769121	5769602|5769602|5769602	TCTAGT	6mer3-8
0.01	dme-miR-308-3p	8mer-m1	CTGTGATT	3L	5780892	5780899	+	FBtr0091709	3L_5780892_5780899_+	0.469298127	0.469298127	0.469298127	0	PGRP-LD	FBtr0091709|FBtr0091711|FBtr0091710	5780262|5780049|5780049	5781691|5781691|5781691	3L	+	5780848	5780969	5'utr	PGRP-LD	FlyBase	G28291.1	TGACACCGTGTTGGAGAAACTGCCACTGACAGATGTCTCCTCGCCTGTGATTTTGGGCTACTCGCCCAACTCAAAAACCAAATACTTGCACCGTAGCGTATCCTTGCTCTCGGCTGCCCTGT	70	5780900	0.989065013	14	66	625	0.962962963	1.591064607	0.086419753	0.157142857	0.271604938	70	2	1	78	3L:5780848-5780969	8	PGRP-LD	FBtr0091711|FBtr0091710|FBtr0091709	5780049|5780049|5780262	5781691|5781691|5781691	CTGTGATT	8mer-m1
0.01	dme-miR-9b-5p,dme-miR-9c-5p	6mer3-8	ACCAAA	3L	5811063	5811068	+	FBtr0077112	3L_5811063_5811068_+	1	0.999893396	0.999946698	7.53776E-05	CG5537	FBtr0077112|FBtr0310534|FBtr0310533	5810971|5810971|5810971	5811078|5811078|5811078	3L	+	5810991	5811074	5'utr	CG5537	FlyBase	G28296.1	GCACGCGCTAGGAGGACAAAGTGCTACGTACAATTCTTTTAATTTATTTATTTTATGTAGCCAGTGATAGCAACCAAATAGCCG	12	5811047	0.980147392	7	12	82	1	1.113943352	0.153846154	0.083333333	0.153846154	12	0	0	13	3L:5810991-5811074	6	CG5537	FBtr0310534|FBtr0077112|FBtr0310533	5810971|5810971|5810971	5811078|5811078|5811078	ACCAAA	6mer3-8
0.01	dme-miR-11-3p,dme-miR-308-3p	7mer-A1	TGTGATA	3L	589064	589070	-	FBtr0072563	3L_589064_589070_-	0.782911824	0.782911824	0.782911824	0	Kah	FBtr0072563|FBtr0072563	585440|585440	589274|589274	3L	-	589010	589114	5'utr	Kah	FlyBase	G33062.1	GGACTCTTGGCGGGTGATGAGATTCGTGGAATTTGCGCTCCGTGTGTGATAAAGCATTGACTTCCCATCGGCAACTGAATCATCCGTCTATATTCGAGGCGGAGC	83	589072	0.972851906	10	80	480	0.969072165	1.973127854	0.226804124	0.168674699	0.288659794	83	3	0	94	3L:589010-589114	7	Kah	FBtr0072563|FBtr0072563	585440|585440	589274|589274	TGTGATA	7mer-A1
0.01	dme-miR-11-3p,dme-miR-308-3p	7mer-A1	TGTGATA	3L	6094577	6094583	-	FBtr0077063	3L_6094577_6094583_-	0.782911824	0.782911824	0.782911824	0	CG10467	FBtr0077063|FBtr0077063	6094394|6094394	6094747|6094747	3L	-	6094563	6094623	5'utr	CG10467	FlyBase	G34699.1	AAGGTGTCTATCCCCCTTATCGCAGACTTTCCCACCAATTTGTGATAACTAGATCTGTTTA	53	6094585	0.734676529	6	52	451	0.982758621	1.45484486	0.189655172	0.094339623	0.172413793	53	0	1	57	3L:6094563-6094623	7	CG10467	FBtr0077063|FBtr0077063	6094394|6094394	6094747|6094747	TGTGATA	7mer-A1
0.01	dme-bantam-3p	6mer3-8	TGATCT	3L	6173485	6173490	-	FBtr0331791	3L_6173485_6173490_-	1	1	1	0	CG10289	FBtr0331791|FBtr0331789|FBtr0331790|FBtr0077019	6173435|6173435|6173435|6173435	6173880|6173880|6173880|6173880	3L	-	6173451	6173518	5'utr	CG10289	FlyBase	G34720.1	ATCAGCGTTCCGCGAGTCCAGCGAAGATTGATCTTGTTTCCCCCAGACTGAAAGTGTCACCGCCAAGA	78	6173491	0.949756261	8	77	582	0.989583333	1.977723605	0.291666667	0.192307692	0.34375	78	1	0	95	3L:6173451-6173518	6	CG10289	FBtr0331790|FBtr0077019|FBtr0331791|FBtr0331789	6173435|6173435|6173435|6173435	6173880|6173880|6173880|6173880	TGATCT	6mer3-8
0.01	dme-miR-282-5p	6mer2-7	GAGGCT	3L	7334865	7334870	-	FBtr0331507	3L_7334865_7334870_-	0.999999848	1	0.999999924	1.41421E-07	CG43780	FBtr0331507|FBtr0331508	7334834|7334834	7335226|7335226	3L	-	7334818	7334897	start_codon	CG43780	FlyBase	G34991.1	CCATTGAGCATTGTGCAGCAGGCTATTGAGGCTCTTGCAAGTGACCACACCCCTATAAGACTATGTCCACAATCGAAGAG	64	7334842	0.761755271	6	58	338	0.893333333	1.224014811	0.333333333	0.171875	0.293333333	64	5	3	67	3L:7334818-7334897	6	CG43780	FBtr0331507|FBtr0331508	7334834|7334834	7335226|7335226	GAGGCT	6mer2-7
0.01	dme-miR-263a-5p	6mer3-8	GTGCCA	3L	7335110	7335115	-	FBtr0331507	3L_7335110_7335115_-	1	1	1	0	CG43780	FBtr0331507|FBtr0331508	7334834|7334834	7335226|7335226	3L	-	7335094	7335221	5'utr	CG43780	FlyBase	G34992.1	ACTAGCACACTGAGCCTGGCTTTTGGGCGTTGTTTTCGTAGCAGCAAAGTGGCTGAAATTAATAACATTTAAGAGCAGAAGTGTGTAACACACCTGAATGGGACTTGTGCCAATCTCAGTGACCACCA	23	7335123	0.966113329	12	22	123	0.90625	1.462397998	0.125	0.260869565	0.46875	23	3	0	29	3L:7335094-7335221	6	CG43780	FBtr0331507|FBtr0331508	7334834|7334834	7335226|7335226	GTGCCA	6mer3-8
0.01	dme-miR-996-3p,dme-miR-279-3p	8mer-A1	TCTAGTCA	3L	7348433	7348440	+	FBtr0332729	3L_7348433_7348440_+	0.631136783	0.631136783	0.631136783	0	qm	FBtr0332729|FBtr0076846|FBtr0302045	7348311|7348311|7348311	7348609|7348609|7348609	3L	+	7348406	7348457	5'utr	qm	FlyBase	G28442.1	ACCAATCGACGAGCGTCGGCCAGCAATTCTAGTCACGCGTGTCGCGAAGCCA	173	7348432	0.842749776	5	169	887	0.979381443	2.278753601	0.515463918	0.10982659	0.206185567	173	4	0	190	3L:7348406-7348457	8	qm	FBtr0332729|FBtr0302045|FBtr0076846	7348311|7348311|7348311	7348609|7348609|7348609	TCTAGTCA	8mer-A1
0.01	dme-miR-995-3p	6mer3-8	TGGTGC	3L	7370132	7370137	+	FBtr0076848	3L_7370132_7370137_+	1	1	1	0	akirin	FBtr0076848|FBtr0302544	7369841|7369841	7371834|7371834	3L	+	7370104	7370157	5'utr	akirin	FlyBase	G28460.1	TAAAAAAGTAAATAAAGCGCGTGTGAAGTGGTGCAGAAAGCAAAAAAGCAGTCG	35	7370132	0.935855898	5	34	133	1	1.612783857	0.390243902	0.142857143	0.268292683	35	0	0	41	3L:7370104-7370157	6	akirin	FBtr0302544|FBtr0076848	7369841|7369841	7371834|7371834	TGGTGC	6mer3-8
0.01	dme-miR-980-3p	8mer-A1	GGCAGCTA	3L	7804474	7804481	-	FBtr0304992	3L_7804474_7804481_-	0.668733828	0.668733828	0.668733828	0	CG32369	FBtr0304992|FBtr0076783	7804405|7804405	7809825|7804675	3L	-	7804469	7804503	5'utr	CG32369	FlyBase	G35129.1	AACTGTTGCATACGTGACTGCAGGCAGCTACGAAA	8	7804486	0.717442373	4	8	27	1	0.954242509	0.333333333	0.125	0.222222222	8	0	0	9	3L:7804469-7804503	8	CG32369	FBtr0304992|FBtr0076783	7804405|7804405	7809825|7804675	GGCAGCTA	8mer-A1
0.01	dme-miR-11-3p,dme-miR-308-3p	6mer2-7	TGTGAT	3L	7853564	7853569	-	FBtr0076777	3L_7853564_7853569_-	1	1	1	0	Pdp1	FBtr0076777|FBtr0076777|FBtr0076776|FBtr0076776|FBtr0332081|FBtr0332081|FBtr0300499|FBtr0300499|FBtr0332082|FBtr0332082|FBtr0306535|FBtr0306535|FBtr0346536|FBtr0346536	7853284|7853284|7853284|7853284|7853284|7853284|7853284|7853284|7853284|7853284|7853284|7853284|7853284|7853284	7855548|7855548|7855548|7855548|7855548|7855548|7855548|7855548|7855548|7855548|7855548|7855548|7855548|7855548	3L	-	7853558	7853621	5'utr	Pdp1	FlyBase	G35150.1	CGTAACGGAAAACGTGCAATATTTTCAAAGGTTTAATTAAATTAATTTCGATTGTGATCCAAAA	17	7853570	0.720090135	6	12	118	0.75	0.875061263	0	0.117647059	0.25	17	4	1	15	3L:7853558-7853621	6	Pdp1	FBtr0346536|FBtr0346536|FBtr0306535|FBtr0306535|FBtr0332082|FBtr0332082|FBtr0300499|FBtr0300499|FBtr0332081|FBtr0332081|FBtr0076776|FBtr0076776|FBtr0076777|FBtr0076777	7853284|7853284|7853284|7853284|7853284|7853284|7853284|7853284|7853284|7853284|7853284|7853284|7853284|7853284	7855548|7855548|7855548|7855548|7855548|7855548|7855548|7855548|7855548|7855548|7855548|7855548|7855548|7855548	TGTGAT	6mer2-7
0.01	dme-miR-14-3p	6mer2-7	AGACTG	3L	7898781	7898786	-	FBtr0306647	3L_7898781_7898786_-	1	1	1	0	pbl	FBtr0306647	7898742	7899436	3L	-	7898723	7898799	start_codon	pbl	FlyBase	G35165.1	ATATCCTGAAATCAGACTGGTTCTGGTATACCATACAGAATGGCTATGCCAATGAGATGGACTATCTGTTTGGCGAC	41	7898788	0.885370774	7	40	292	0.979591837	1.681241237	0.040816327	0.146341463	0.285714286	41	1	0	48	3L:7898723-7898799	6	pbl	FBtr0306647	7898742	7899436	AGACTG	6mer2-7
0.01	dme-miR-996-3p,dme-miR-279-3p	8mer-A1	TCTAGTCA	3L	7935896	7935903	-	FBtr0332792	3L_7935896_7935903_-	0.631136783	0.631136783	0.631136783	0	syd	FBtr0332792|FBtr0345912|FBtr0332787|FBtr0332789|FBtr0332788|FBtr0076768|FBtr0332791|FBtr0300412|FBtr0332790	7935478|7935478|7935478|7935478|7935478|7935478|7935478|7935478|7935478	7936120|7936120|7936120|7936120|7936120|7936120|7936120|7936120|7936120	3L	-	7935852	7935915	5'utr	syd	FlyBase	G35199.1	AAAACGATGAAATCTAGTCAATCAAATATTGTGAATGGATGTGAAAGAGAAGAAAGAGGGGCGC	151	7935887	0.985105683	6	143	1163	0.95	1.534026106	0.072222222	0.185430464	0.316666667	151	5	4	171	3L:7935852-7935915	8	syd	FBtr0332789|FBtr0332788|FBtr0332787|FBtr0345912|FBtr0332792|FBtr0332790|FBtr0300412|FBtr0332791|FBtr0076768	7935478|7935478|7935478|7935478|7935478|7935478|7935478|7935478|7935478	7936120|7936120|7936120|7936120|7936120|7936120|7936120|7936120|7936120	TCTAGTCA	8mer-A1
0.01	dme-miR-8-3p	7mer-m8	CAGTATT	3L	8096792	8096798	+	FBtr0304995	3L_8096792_8096798_+	0.661615423	0.661615423	0.661615423	0	Ect4	FBtr0304995|FBtr0304997|FBtr0304999	8096520|8096520|8096520	8098468|8098468|8098468	3L	+	8096768	8096815	5'utr	Ect4	FlyBase	G28575.1	AATTAAACGAACTCTCTTTGTTATCAGTATTGCACAAATAAATAAAAC	98	8096790	0.700257115	11	90	878	0.92920354	1.720159303	0.026548673	0.132653061	0.247787611	98	7	1	105	3L:8096768-8096815	7	Ect4	FBtr0304995	8096520	8098468	CAGTATT	7mer-m8
0.01	dme-miR-184-3p	6mer2-7	CCGTCC	3L	837992	837997	+	FBtr0072584	3L_837992_837997_+	0.999999477	0.999978708	0.999989093	1.47078E-05	CG13887	FBtr0072584|FBtr0345588	837859|837859	838120|838120	3L	+	837978	838059	coding-5'utr	CG13887	FlyBase	G26911.1	AAATAGCCACTAGACCGTCCGTCCCGAATCCGTAGACTTAGCAGCTAATTTGGACGCATTTCTGCTTACAGGCGGCAGTCGA	23	838009	0.851397003	9	22	95	0.966666667	1.161368002	0.366666667	0.173913043	0.366666667	23	0	1	29	3L:837978-838059	6	CG13887	FBtr0072584|FBtr0345588	837859|837859	838120|838120	CCGTCC	6mer2-7
0.01	dme-miR-996-3p,dme-miR-279-3p	6mer2-7	CTAGTC	3L	8438282	8438287	-	FBtr0308954	3L_8438282_8438287_-	1	1	1	0	Unr	FBtr0308954|FBtr0332984|FBtr0076661|FBtr0114592|FBtr0345595	8438228|8438228|8438228|8438228|8438228	8442315|8438690|8442381|8441707|8441707	3L	-	8438255	8438311	5'utr	Unr	FlyBase	G35413.1	CGCCAAGAACCAGTCTCCAATTTGCTAGTCCTTATCAGCATTTTCTTTGTTTGTTAA	60	8438290	0.840323049	8	58	542	0.975903614	1.908485019	0.048192771	0.3	0.493975904	60	2	0	81	3L:8438255-8438311	6	Unr	FBtr0114592|FBtr0076661|FBtr0332984|FBtr0308954|FBtr0345595	8438228|8438228|8438228|8438228|8438228	8441707|8442381|8438690|8442315|8441707	CTAGTC	6mer2-7
0.01	dme-miR-283-5p	6mer3-8	TGATAT	3L	8439868	8439873	-	FBtr0308954	3L_8439868_8439873_-	1	1	1	0	Unr	FBtr0308954|FBtr0076661|FBtr0114592|FBtr0345595	8438228|8438228|8438228|8438228	8442315|8442381|8441707|8441707	3L	-	8439762	8439957	5'utr	Unr	FlyBase	G35420.1	GCAGAAAAACATCTTAAACCAACAACAACTTTACACTTAAGAGCAAATGCAAATGAAAAGATAAAAAACATTGAAACAAATTCGTGATATCTTAAAGGACTTCGATACATATATACTATAGTATATTATATATTATATTATATAAACTATTAAACTAAGCTTAAATCTAGTGAGCGTCAACCGAGAAAACAAAAAC	427	8439877	0.979706667	21	406	2857	0.955445545	1.917580524	0.272277228	0.271662763	0.48679868	427	21	6	579	3L:8439762-8439957	6	Unr	FBtr0114592|FBtr0076661|FBtr0308954|FBtr0345595	8438228|8438228|8438228|8438228	8441707|8442381|8442315|8441707	TGATAT	6mer3-8
0.01	dme-miR-11-3p,dme-miR-308-3p	8mer-A1	CTGTGATA	3L	8440105	8440112	-	FBtr0308954	3L_8440105_8440112_-	0.631420864	0.631420864	0.631420864	0	Unr	FBtr0308954|FBtr0308954|FBtr0076661|FBtr0076661|FBtr0114592|FBtr0114592|FBtr0345595|FBtr0345595	8438228|8438228|8438228|8438228|8438228|8438228|8438228|8438228	8442315|8442315|8442381|8442381|8441707|8441707|8441707|8441707	3L	-	8440078	8440142	5'utr	Unr	FlyBase	G35421.1	AAAACAAATTCAAAGAAAGATTTAACAACTCTGTGATAATTACTGTAAATTTATAAATTTAAAGA	931	8440113	0.794552874	18	880	7663	0.947063689	2.1557155	0.107526882	0.19226638	0.377998346	931	57	7	1145	3L:8440078-8440142	8	Unr	FBtr0114592|FBtr0114592|FBtr0076661|FBtr0076661|FBtr0308954|FBtr0308954|FBtr0345595|FBtr0345595	8438228|8438228|8438228|8438228|8438228|8438228|8438228|8438228	8441707|8441707|8442381|8442381|8442315|8442315|8441707|8441707	CTGTGATA	8mer-A1
0.01	dme-miR-275-3p,dme-miR-306-5p	6mer3-8	GTACCT	3L	8440217	8440222	-	FBtr0308954	3L_8440217_8440222_-	1	1	1	0	Unr	FBtr0308954|FBtr0076661|FBtr0114592|FBtr0345595	8438228|8438228|8438228|8438228	8442315|8442381|8441707|8441707	3L	-	8440153	8440239	5'utr	Unr	FlyBase	G35422.1	CAGATTTTTTTATAAGTGTACCTAGTGAGAAATGTTAAAAGTCTAAAACAGCAAAAGCAACTGCAACAAACGGAAGTAAAACGGAGA	21	8440205	0.966179064	8	20	109	0.956521739	1.342422681	0.086956522	0.095238095	0.173913043	21	1	0	22	3L:8440153-8440239	6	Unr	FBtr0114592|FBtr0076661|FBtr0308954|FBtr0345595	8438228|8438228|8438228|8438228	8441707|8442381|8442315|8441707	GTACCT	6mer3-8
0.01	dme-miR-305-5p	8mer-A1	AGTACAAA	3L	8440782	8440789	-	FBtr0308954	3L_8440782_8440789_-	0.605652664	0.605652665	0.605652664	0	Unr	FBtr0308954|FBtr0076661|FBtr0114592|FBtr0345595	8438228|8438228|8438228|8438228	8442315|8442381|8441707|8441707	3L	-	8440766	8440808	5'utr	Unr	FlyBase	G35426.1	AACTGAATTAATGTTTTAAAGTACAAAATAACCGGGAGTAAAT	5	8440780	0.969206855	4	5	30	1	0.77815125	0	0.2	0.333333333	5	0	0	6	3L:8440766-8440808	8	Unr	FBtr0114592|FBtr0076661|FBtr0308954|FBtr0345595	8438228|8438228|8438228|8438228	8441707|8442381|8442315|8441707	AGTACAAA	8mer-A1
0.01	dme-miR-11-3p,dme-miR-308-3p	6mer3-8	CTGTGA	3L	8441233	8441238	-	FBtr0308954	3L_8441233_8441238_-	1	1	1	0	Unr	FBtr0308954|FBtr0308954|FBtr0076661|FBtr0076661|FBtr0114592|FBtr0114592|FBtr0345595|FBtr0345595	8438228|8438228|8438228|8438228|8438228|8438228|8438228|8438228	8442315|8442315|8442381|8442381|8441707|8441707|8441707|8441707	3L	-	8441201	8441258	5'utr	Unr	FlyBase	G35430.1	AAACCAAACAAATTGAAACGCTGTGAAATTAACTCGTCAATACTCAAAAGCACCAACA	29	8441230	0.966086017	8	26	147	0.885714286	1.190331698	0.142857143	0.172413793	0.314285714	29	3	1	31	3L:8441201-8441258	6	Unr	FBtr0114592|FBtr0114592|FBtr0076661|FBtr0076661|FBtr0308954|FBtr0308954|FBtr0345595|FBtr0345595	8438228|8438228|8438228|8438228|8438228|8438228|8438228|8438228	8441707|8441707|8442381|8442381|8442315|8442315|8441707|8441707	CTGTGA	6mer3-8
0.01	dme-bantam-3p	7mer-m8	TGATCTC	3L	8530595	8530601	+	FBtr0331417	3L_8530595_8530601_+	0.661614573	0.661614573	0.661614573	0	foi	FBtr0331417|FBtr0345601|FBtr0331418|FBtr0076624	8528710|8525242|8525242|8525242	8530720|8530720|8530720|8530720	3L	+	8530572	8530628	5'utr	foi	FlyBase	G28790.1	AAGCGAGTGAATTGACGACTGACTGATCTCGGCGGATATATAATGATTATAGCCAAC	44	8530595	0.957246331	7	40	210	0.912280702	1.238882089	0.315789474	0.272727273	0.438596491	44	3	2	52	3L:8530572-8530628	7	foi	FBtr0076624|FBtr0331418|FBtr0345601|FBtr0331417	8525242|8525242|8525242|8528710	8530720|8530720|8530720|8530720	TGATCTC	7mer-m8
0.01	dme-miR-34-5p	6mer2-7	ACTGCC	3L	8555816	8555821	+	FBtr0333108	3L_8555816_8555821_+	1	1	1	0	rhea	FBtr0333108|FBtr0333107|FBtr0333109|FBtr0305212|FBtr0305211|FBtr0305210	8546673|8544999|8546673|8546673|8544999|8544999	8561481|8561481|8561481|8561481|8561481|8561481	3L	+	8555792	8555841	3'utr	rhea	FlyBase	G28822.1	ACAACAACAACGACCACACATAATACTGCCTTAACACCTACACACACACA	41	8555822	0.960725285	5	38	188	0.936170213	1.166331422	0	0.146341463	0.255319149	41	1	2	44	3L:8555792-8555841	6	rhea	FBtr0305210|FBtr0305211|FBtr0305212|FBtr0333109|FBtr0333107|FBtr0333108	8544999|8544999|8546673|8546673|8544999|8546673	8561481|8561481|8561481|8561481|8561481|8561481	ACTGCC	6mer2-7
0.01	dme-miR-9b-5p,dme-miR-9c-5p	6mer3-8	ACCAAA	3L	8676208	8676213	+	FBtr0076569	3L_8676208_8676213_+	1	1	1	0	h	FBtr0076569|FBtr0100153	8675953|8675757	8676249|8676249	3L	+	8676194	8676274	start_codon	h	FlyBase	G28886.1	GCTGCCAAGTGAAAACCAAACTGTGCCTCAAACTCAACAAACAATATCTGACCGAAATGGTTACCGGCGTAACAGCAGCCA	39	8676215	0.89485167	5	39	132	1	1.653212514	0.111111111	0.153846154	0.266666667	39	0	0	45	3L:8676194-8676274	6	h	FBtr0076569|FBtr0100153	8675953|8675757	8676249|8676249	ACCAAA	6mer3-8
0.01	dme-miR-9b-5p,dme-miR-9c-5p	7mer-A1	CCAAAGA	3L	8956850	8956856	+	FBtr0076511	3L_8956850_8956856_+	0.823349562	0.823349562	0.823349562	0	mRpL12	FBtr0076511	8956789	8956946	3L	+	8956822	8956878	5'utr	mRpL12	FlyBase	G28946.1	AACTGCTCACATAACCTGCTGCTGCGGCCCAAAGAATTTATTTTGTCACCCGAAAAC	12	8956833	0.968888844	4	11	64	0.923076923	1.079181246	0.230769231	0.083333333	0.153846154	12	1	0	12	3L:8956822-8956878	7	mRpL12	FBtr0076511	8956789	8956946	CCAAAGA	7mer-A1
0.01	dme-miR-283-5p	8mer-A1	TGATATTA	3L	9206323	9206330	-	FBtr0332126	3L_9206323_9206330_-	0.592191741	0.592191741	0.592191741	0	Slc45-1	FBtr0332126	9205499	9206613	3L	-	9206310	9206366	5'utr	Slc45-1	FlyBase	G35612.1	AAGAAGAGTGATCAAATTAGTTCAAATACAAAATAGTGATATTAGACAATTAGGAAA	18	9206350	0.783747584	7	17	116	0.947368421	1.255272505	0	0.055555556	0.105263158	18	1	0	18	3L:9206310-9206366	8	Slc45-1	FBtr0332126	9205499	9206613	TGATATTA	8mer-A1
0.01	dme-miR-980-3p	6mer2-7	GCAGCT	3L	9402350	9402355	-	FBtr0076487	3L_9402350_9402355_-	1	1	1	0	eIF-4E	FBtr0076487|FBtr0333885|FBtr0076489	9401095|9401095|9401095	9402460|9402460|9402460	3L	-	9402279	9402377	5'utr	eIF-4E	FlyBase	G35668.1	ATAATTAAGCCCAGTAACCTACGCAGCTTGAGTGCGTAACCGATATCTAGTATACATTTCGATACATCGAAATCATGGTAGTGTTGGAGACGGAGAAGG	39	9402349	0.963735051	10	37	209	0.951219512	1.591064607	0.12195122	0.051282051	0.097560976	39	2	0	39	3L:9402279-9402377	6	eIF-4E	FBtr0076487|FBtr0333885|FBtr0076489	9401095|9401095|9401095	9402460|9402460|9402460	GCAGCT	6mer2-7
0.01	dme-miR-11-3p,dme-miR-308-3p	6mer3-8	CTGTGA	3L	9436158	9436163	+	FBtr0113323	3L_9436158_9436163_+	1	1	1	0	MTF-1	FBtr0113323|FBtr0113323|FBtr0344237|FBtr0344237|FBtr0076460|FBtr0076460	9430310|9430310|9430310|9430310|9430310|9430310	9436209|9436209|9436209|9436209|9436209|9436209	3L	+	9436142	9436179	5'utr	MTF-1	FlyBase	G29145.1	ATGGCGAGACGTTCAACTGTGAGCTGTGCCAGAAGTGC	7	9436161	0.753390942	2	6	33	0.857142857	0.77815125	0.428571429	0	0	7	1	0	6	3L:9436142-9436179	6	MTF-1	FBtr0076460|FBtr0076460|FBtr0113324|FBtr0113324|FBtr0113323|FBtr0113323|FBtr0344237|FBtr0344237	9430310|9430310|9435534|9435534|9430310|9430310|9430310|9430310	9436209|9436209|9436209|9436209|9436209|9436209|9436209|9436209	CTGTGA	6mer3-8
0.01	dme-miR-305-5p	7mer-A1	GTACAAA	3L	9696611	9696617	-	FBtr0310662	3L_9696611_9696617_-	0.782911824	0.782911824	0.782911824	0	CG6767	FBtr0310662|FBtr0333857|FBtr0076415	9694449|9694449|9694449	9696700|9696700|9696700	3L	-	9696573	9696614	5'utr	CG6767	FlyBase	G35807.1	CAAACCGCATCGTTCAGTGATTAATAGTTTGTAGTTTAAAAG	29	9696594	0.726981645	7	29	270	1	1.531478917	0.058823529	0.137931034	0.264705882	29	0	0	34	3L:9696573-9696614	4	CG6767	FBtr0333857|FBtr0310662|FBtr0076415	9694449|9694449|9694449	9696700|9696700|9696700	GTACAAA	7mer-A1
0.01	dme-miR-277-3p	7mer-m8	TGCATTT	3L	9696677	9696683	-	FBtr0310662	3L_9696677_9696683_-	0.620203442	0.620203442	0.620203442	0	CG6767	FBtr0310662|FBtr0333857|FBtr0076415	9694449|9694449|9694449	9696700|9696700|9696700	3L	-	9696657	9696693	5'utr	CG6767	FlyBase	G35808.1	ATTCAGCTTTTGCATTTTCTGAGCAGCGGCTGCATCC	37	9696684	0.739569525	3	35	342	0.951219512	1.591064607	0.024390244	0.081081081	0.170731707	37	2	0	39	3L:9696657-9696693	7	CG6767	FBtr0333857|FBtr0310662|FBtr0076415	9694449|9694449|9694449	9696700|9696700|9696700	TGCATTT	7mer-m8
0.01	dme-miR-7-5p	6mer3-8	GTCTTC	3L	9714348	9714353	+	FBtr0076401	3L_9714348_9714353_+	1	1	1	0	vsg	FBtr0076401|FBtr0076399|FBtr0076400|FBtr0330097|FBtr0076398	9714322|9714322|9714322|9714322|9714322	9714550|9714550|9714550|9714550|9714550	3L	+	9714342	9714387	5'utr	vsg	FlyBase	G29284.1	AATCTGGTCTTCGTGTCGTGTTATTCATTCCTTAATTGCGCCTTGC	10	9714374	0.763918932	6	9	115	0.923076923	1.079181246	0	0.2	0.384615385	10	1	0	12	3L:9714342-9714387	6	vsg	FBtr0076401|FBtr0076398|FBtr0330097|FBtr0076400|FBtr0076399	9714322|9714322|9714322|9714322|9714322	9714550|9714550|9714550|9714550|9714550	GTCTTC	6mer3-8
0.01	dme-miR-305-5p	6mer3-8	AGTACA	3L	9899954	9899959	+	FBtr0345695	3L_9899954_9899959_+	1	1	1	0	nudE	FBtr0345695|FBtr0114600|FBtr0076344|FBtr0113158|FBtr0113159|FBtr0345694	9899239|9899239|9899239|9899239|9899239|9898701	9900004|9900004|9900004|9900004|9900004|9900004	3L	+	9899948	9900050	start_codon	nudE	FlyBase	G29367.1	CCGATTAGTACACAAAAACCAGAAAAAGGAGTTAGCAGCTAAGGAAAATTTGCAGAAATGGAGTCGCCCCCGATGTTCAATAGTGTGGAAGATGAGTGCAGAT	45	9899952	0.829394398	10	39	157	0.86	1.031408464	0.3	0.111111111	0.2	45	4	3	43	3L:9899948-9900050	6	nudE	FBtr0345694|FBtr0113159|FBtr0113158|FBtr0076344|FBtr0114600|FBtr0345695	9898701|9899239|9899239|9899239|9899239|9899239	9900004|9900004|9900004|9900004|9900004|9900004	AGTACA	6mer3-8
0.01	dme-miR-980-3p	7mer-A1	GCAGCTA	3L	9899982	9899988	+	FBtr0345695	3L_9899982_9899988_+	0.823349562	0.823349562	0.823349562	0	nudE	FBtr0345695|FBtr0114600|FBtr0076344|FBtr0113158|FBtr0113159|FBtr0345694	9899239|9899239|9899239|9899239|9899239|9898701	9900004|9900004|9900004|9900004|9900004|9900004	3L	+	9899948	9900050	start_codon	nudE	FlyBase	G29367.1	CCGATTAGTACACAAAAACCAGAAAAAGGAGTTAGCAGCTAAGGAAAATTTGCAGAAATGGAGTCGCCCCCGATGTTCAATAGTGTGGAAGATGAGTGCAGAT	45	9899952	0.829394398	10	39	157	0.86	1.031408464	0.3	0.111111111	0.2	45	4	3	43	3L:9899948-9900050	7	nudE	FBtr0345694|FBtr0113159|FBtr0113158|FBtr0076344|FBtr0114600|FBtr0345695	9898701|9899239|9899239|9899239|9899239|9899239	9900004|9900004|9900004|9900004|9900004|9900004	GCAGCTA	7mer-A1
0.01	dme-miR-14-3p	7mer-A1	AGACTGA	3L	9968814	9968820	+	FBtr0076347	3L_9968814_9968820_+	0.823349562	0.821316608	0.822333085	0.001437548	Dronc	FBtr0076347	9968477	9968887	3L	+	9968779	9968842	5'utr	Dronc	FlyBase	G29382.1	ACGGGTGATTCACTGCCAATACCACTGCCAATTGGAGACTGATCACGGCAGCCATCCTTGGCGC	60	9968811	0.718178605	8	57	268	0.957746479	1.832508913	0.154929577	0.1	0.23943662	60	3	0	68	3L:9968779-9968842	7	Dronc	FBtr0076347	9968477	9968887	AGACTGA	7mer-A1
0.01	dme-miR-305-5p	7mer-m8	AGTACAA	3R	10109023	10109029	-	FBtr0082197	3R_10109023_10109029_-	0.643265977	0.643265977	0.643265977	0	Fmr1	FBtr0082197|FBtr0082199|FBtr0082198|FBtr0082196|FBtr0347105|FBtr0308123|FBtr0347104|FBtr0335048	10108744|10108744|10108744|10108744|10108744|10108888|10108744|10108888	10110121|10109223|10110121|10110121|10109543|10110121|10109985|10110121	3R	-	10108975	10109064	5'utr	Fmr1	FlyBase	G49789.1	TTGAAGCAGCAGCCGCCAAGCAAAAGACTGATTTGAGTACAAGGAACTAGAAGCAGGAACGCGAGGTTTCTGCCACTGCACACTGAATTG	407	10109032	0.851945802	9	393	1737	0.96049896	1.886490725	0.118503119	0.147420147	0.278586279	407	14	5	462	3R:10108975-10109064	7	Fmr1	FBtr0335048|FBtr0347104|FBtr0308123|FBtr0347105|FBtr0082196|FBtr0082198|FBtr0082199|FBtr0082197	10108888|10108744|10108888|10108744|10108744|10108744|10108744|10108744	10110121|10109985|10110121|10109543|10110121|10110121|10109223|10110121	AGTACAA	7mer-m8
0.01	dme-miR-283-5p	6mer3-8	TGATAT	3R	10112724	10112729	+	FBtr0344392	3R_10112724_10112729_+	1	1	1	0	CG3940	FBtr0344392|FBtr0082179|FBtr0344391	10112544|10112544|10112235	10112785|10112785|10112785	3R	+	10112699	10112809	start_codon	CG3940	FlyBase	G41702.1	AAAAGTTGCAAGTGCTTACTCGTAGTGATATAACCAAGAATAGTAGTGATTTTAGTAAAGAATTTTGACGAAAGTAAACCGTGAAAAATGCATTTAATCGCCCTCTCCTTA	89	10112749	0.848121206	16	80	632	0.910714286	1.707570176	0.107142857	0.202247191	0.366071429	89	9	1	102	3R:10112699-10112809	6	CG3940	FBtr0082179|FBtr0344392|FBtr0344391	10112544|10112544|10112235	10112785|10112785|10112785	TGATAT	6mer3-8
0.01	dme-miR-980-3p	8mer-A1	GGCAGCTA	3R	10133402	10133409	-	FBtr0082188	3R_10133402_10133409_-	0.668733828	0.668733828	0.668733828	0	tws	FBtr0082188|FBtr0082192|FBtr0082189|FBtr0082191|FBtr0082193|FBtr0082190	10133220|10133220|10133220|10133220|10133220|10133220	10134482|10134163|10134482|10134482|10134163|10134482	3R	-	10133382	10133427	5'utr	tws	FlyBase	G49815.1	TTTTGAAACTTTAAAATCGGCAGCTACAACAACAACACCACCCCCG	12	10133412	0.940708365	4	11	46	0.933333333	1.146128036	0.266666667	0.25	0.4	12	1	0	14	3R:10133382-10133427	8	tws	FBtr0082192|FBtr0082193|FBtr0082188|FBtr0082189|FBtr0082191|FBtr0082190	10133220|10133220|10133220|10133220|10133220|10133220	10134163|10134163|10134482|10134482|10134482|10134482	GGCAGCTA	8mer-A1
0.01	dme-miR-305-5p	7mer-A1	GTACAAA	3R	10261809	10261815	-	FBtr0305358	3R_10261809_10261815_-	0.782911824	0.782911824	0.782911824	0	Sirt6	FBtr0305358	10261739	10261849	3R	-	10261806	10261845	5'utr	Sirt6	FlyBase	G49853.1	ACAATAAAATCTCGATGGACTCATTTAGCCGTACAAAATA	21	10261830	0.827131684	4	21	127	1	1.414973348	0	0.238095238	0.384615385	21	0	0	26	3R:10261806-10261845	7	Sirt6	FBtr0305358	10261739	10261849	GTACAAA	7mer-A1
0.01	dme-miR-14-3p	7mer-A1	AGACTGA	3R	10350372	10350378	+	FBtr0082237	3R_10350372_10350378_+	0.823349562	0.823349562	0.823349562	0	jumu	FBtr0082237	10350180	10350527	3R	+	10350355	10350384	5'utr	jumu	FlyBase	G41764.1	AAGGAACAACGGTGTTGAGACTGAATATAT	17	10350370	0.85293801	2	15	77	0.95	1.278753601	0	0.176470588	0.3	17	1	0	19	3R:10350355-10350384	7	jumu	FBtr0082237	10350180	10350527	AGACTGA	7mer-A1
0.01	dme-miR-276a-3p	6mer2-7	GTTCCT	3R	10761386	10761391	+	FBtr0301311	3R_10761386_10761391_+	1	1	1	0	Cap-H2	FBtr0301311|FBtr0302571|FBtr0301310	10761308|10761308|10761308	10761582|10761582|10761582	3R	+	10761373	10761409	5'utr	Cap-H2	FlyBase	G41824.1	CGCCAATATTCCTGTTCCTGCCAAAGAAATGAAAACA	23	10761387	0.66729113	4	22	131	0.964285714	1.431363764	0.321428571	0.173913043	0.321428571	23	1	0	27	3R:10761373-10761409	6	Cap-H2	FBtr0302571|FBtr0301311|FBtr0301310	10761308|10761308|10761308	10761582|10761582|10761582	GTTCCT	6mer2-7
0.01	dme-bantam-3p	6mer2-7	GATCTC	3R	10885584	10885589	+	FBtr0082325	3R_10885584_10885589_+	1	1	1	0	Leash	FBtr0082325	10885538	10885972	3R	+	10885566	10885605	5'utr	Leash	FlyBase	G41870.1	AAAAAAGCGTAACTCACGGATCTCGTAAATTTATAAGAAA	36	10885592	0.670641037	6	33	218	0.934782609	1.33243846	0	0.25	0.413043478	36	2	1	43	3R:10885566-10885605	6	Leash	FBtr0082325	10885538	10885972	GATCTC	6mer2-7
0.01	dme-miR-11-3p,dme-miR-308-3p	7mer-A1	TGTGATA	3R	11412617	11412623	+	FBtr0082386	3R_11412617_11412623_+	0.782911824	0.782911824	0.782911824	0	Ranbp9	FBtr0082386|FBtr0082386|FBtr0346638|FBtr0346638	11412520|11412520|11412588|11412588	11412693|11412693|11412693|11412693	3R	+	11412605	11412638	5'utr	Ranbp9	FlyBase	G41953.1	CCGTTGACTACATGTGATAGCGCCGCGCCGGCTT	6	11412612	0.758738356	3	5	31	0.875	0.84509804	0	0.166666667	0.375	6	1	0	7	3R:11412605-11412638	7	Ranbp9	FBtr0346638|FBtr0346638|FBtr0082386|FBtr0082386	11412588|11412588|11412520|11412520	11412693|11412693|11412693|11412693	TGTGATA	7mer-A1
0.01	dme-miR-263a-5p	6mer2-7	TGCCAT	3R	11564597	11564602	-	FBtr0100464	3R_11564597_11564602_-	1	1	1	0	sea	FBtr0100464	11561176	11567054	3R	-	11564548	11564707	5'utr	sea	FlyBase	G50144.1	CGGTCTGGTGACGCGCAAGATGGGCAACAGCCTGAGCCCCACAGTGGAGGTGACCTTGGAGGGCGATACCTACACCCTGACTACCACCTCCACCTTCAAGACCTCTGCCATCAGCTTCAAGCTGGGCGTTGAGTTCGACGAGGAGACCCTGGACGGTCGC	44	11564602	0.93685588	15	41	159	0.924528302	1.088136089	0.132075472	0.181818182	0.320754717	44	1	3	49	3R:11564548-11564707	6	sea	FBtr0100464	11561176	11567054	TGCCAT	6mer2-7
0.01	dme-miR-9b-5p,dme-miR-9c-5p	6mer3-8	ACCAAA	3R	11566998	11567003	-	FBtr0100464	3R_11566998_11567003_-	1	1	1	0	sea	FBtr0100464	11561176	11567054	3R	-	11566921	11567028	5'utr	sea	FlyBase	G50149.1	AGTGAACATCTTGTGCAGAACACAGACCAAATATTCCAAAAATGTCTTTCGTTGGCAAGAAGTACAAGCTGGACAAGTCCGAGAACTTCGATGAGTACATGAAGGAGC	31	11566995	0.999943076	7	30	154	0.972972973	1.556302501	0	0.193548387	0.324324324	31	1	0	36	3R:11566921-11567028	6	sea	FBtr0100464	11561176	11567054	ACCAAA	6mer3-8
0.01	dme-bantam-3p	7mer-m8	TGATCTC	3R	11569433	11569439	+	FBtr0302027	3R_11569433_11569439_+	0.661614573	0.661614573	0.661614573	0	Mrp4	FBtr0302027	11569248	11569757	3R	+	11569384	11569637	5'utr	Mrp4	FlyBase	G42004.1	AGATAGAAATACCGAATATCTCCGCGTGAAGTGATCTTTTTTGGAACCGTGATCTCGCAGCAGCACTTCTTCCAATCCGAATGCCACGCAATATTGAAGTCTGCATTGTGCCAGTGGAAAAGTTTACTTCCCGCAAACGTGAATAGAAATCGAATTCGTAGATCGGAATCTGAAATCGCTCGCATTTCCATCTGGTTTCTCCTCGGCTAATGCCAAACTAATTATATTAAAATAGAGCGCGTGTCCCCTTTCGT	197	11569433	0.969519115	25	190	1069	0.966386555	2.06069784	0.197478992	0.152284264	0.298319328	197	7	1	230	3R:11569384-11569637	7	Mrp4	FBtr0302027	11569248	11569757	TGATCTC	7mer-m8
0.01	dme-miR-277-3p	7mer-m8	TGCATTT	3R	11628793	11628799	+	FBtr0082418	3R_11628793_11628799_+	0.620203442	0.620203442	0.620203442	0	CG14712	FBtr0082418	11628757	11628940	3R	+	11628782	11628819	5'utr	CG14712	FlyBase	G42050.1	GAAATTCACATTGCATTTCTCTTTAGAATTAATAAAAC	8	11628792	0.846226182	3	8	94	1	0.903089987	0	0	0	8	0	0	8	3R:11628782-11628819	7	CG14712	FBtr0082418	11628757	11628940	TGCATTT	7mer-m8
0.01	dme-miR-317-3p	6mer2-7	GTGTTC	3R	11628885	11628890	+	FBtr0082418	3R_11628885_11628890_+	1	1	1	0	CG14712	FBtr0082418	11628757	11628940	3R	+	11628832	11628949	start_codon	CG14712	FlyBase	G42051.1	GAAACGAGATTGCACACAATCGTTTACGACGAAGCTTGATTCACCCGCCAAAAGTGTTCCCCTCCGCCCGACTGCACTGTGAGAATACCGGTTGTTGACCTTCGGCAGCATGGAGCGT	16	11628888	0.97229744	7	13	76	0.8125	1.113943352	0.1875	0	0	16	3	0	13	3R:11628832-11628949	6	CG14712	FBtr0082418	11628757	11628940	GTGTTC	6mer2-7
0.01	dme-bantam-3p	6mer3-8	TGATCT	3R	11759918	11759923	-	FBtr0082535	3R_11759918_11759923_-	1	1	1	0	Lk6	FBtr0082535	11759559	11760079	3R	-	11759890	11759944	5'utr	Lk6	FlyBase	G50281.1	AATTCGAAATTCCCGGCCATTTGATCTGAACAATTTTCCCTGTGCTTCCAATAAT	16	11759924	0.974156406	7	16	99	1	1.322219295	0	0.25	0.428571429	16	0	0	21	3R:11759890-11759944	6	Lk6	FBtr0082535	11759559	11760079	TGATCT	6mer3-8
0.01	dme-miR-11-3p	7mer-m1	TGTGATG	3R	11764021	11764027	-	FBtr0082534	3R_11764021_11764027_-	0.702971752	0.702971752	0.702971752	0	Lk6	FBtr0082534	11763645	11764457	3R	-	11764015	11764050	5'utr	Lk6	FlyBase	G50288.1	TTTGCTTGAGCTTTTTTCGCCTGTGTGATGAGAGAA	7	11764029	0.721490851	5	7	72	1	0.84509804	0	0	0	7	0	0	7	3R:11764015-11764050	7	Lk6	FBtr0082534	11763645	11764457	TGTGATG	7mer-m1
0.01	dme-bantam-3p	6mer3-8	TGATCT	3R	12010864	12010869	+	FBtr0113224	3R_12010864_12010869_+	1	1	1	0	GCC185	FBtr0113224	12010770	12010930	3R	+	12010849	12010894	5'utr	GCC185	FlyBase	G42153.1	TAATTGGAAAACCACTGATCTGAGTTAAGACATAAATGTTTGGACC	7	12010864	0.97959303	2	5	38	0.888888889	0.903089987	0	0.285714286	0.444444444	7	1	0	8	3R:12010849-12010894	6	GCC185	FBtr0113224	12010770	12010930	TGATCT	6mer3-8
0.01	dme-miR-317-3p	7mer-m8	TGTGTTC	3R	12090513	12090519	-	FBtr0307015	3R_12090513_12090519_-	0.661614037	0.661614037	0.661614037	0	ATP8B	FBtr0307015|FBtr0339644|FBtr0339645|FBtr0339646|FBtr0339643	12082607|12082607|12082607|12082607|12082607	12090612|12090612|12090612|12090612|12090612	3R	-	12090499	12090533	5'utr	ATP8B	FlyBase	G50481.1	TTCCGAAGTTCTTTTGTGTTCTACGTTTCGTTCTC	13	12090520	0.714582114	3	13	164	1	1.204119983	0.25	0.230769231	0.375	13	0	0	16	3R:12090499-12090533	7	ATP8B	FBtr0307015|FBtr0339644|FBtr0339645|FBtr0339646|FBtr0339643	12082607|12082607|12082607|12082607|12082607	12090612|12090612|12090612|12090612|12090612	TGTGTTC	7mer-m8
0.01	dme-miR-11-3p,dme-miR-308-3p	6mer3-8	CTGTGA	3R	12425823	12425828	-	FBtr0082595	3R_12425823_12425828_-	1	1	1	0	Pp1-87B	FBtr0082595|FBtr0082595	12425687|12425687	12425917|12425917	3R	-	12425791	12425851	5'utr	Pp1-87B	FlyBase	G50574.1	GAAGAAATTTTCATACTTGTTAGCTGTGAAAAGTATTTAGCAGAAATAGATTTCGGAAATT	30	12425832	0.687505635	8	29	215	0.974358974	1.579783597	0.076923077	0.266666667	0.435897436	30	1	0	38	3R:12425791-12425851	6	Pp1-87B	FBtr0082595|FBtr0082595	12425687|12425687	12425917|12425917	CTGTGA	6mer3-8
0.01	dme-miR-277-3p	8mer-A1	TGCATTTA	3R	12449328	12449335	+	FBtr0082632	3R_12449328_12449335_+	0.625363359	0.625363359	0.625363359	0	CG18549	FBtr0082632	12449294	12449638	3R	+	12449299	12449379	5'utr	CG18549	FlyBase	G42240.1	TCAACTCTCGGTCCTCGGCGCGTAAAGATTGCATTTACATTTTGCTCAGTATTTAGCTTTGTGTTTTTGCGTATTTTTATT	103	12449327	0.940947244	8	103	885	1	2.071882007	0.042372881	0.116504854	0.228813559	103	0	0	118	3R:12449299-12449379	8	CG18549	FBtr0082632	12449294	12449638	TGCATTTA	8mer-A1
0.01	dme-miR-308-3p	7mer-m1	TGTGATT	3R	12449607	12449613	+	FBtr0082632	3R_12449607_12449613_+	0.620202887	0.620202887	0.620202887	0	CG18549	FBtr0082632	12449294	12449638	3R	+	12449383	12449725	start_codon	CG18549	FlyBase	G42241.1	ATGTGTAAATCGTTATTTAAGTATTTGCATTGTGTTTAATTGTGCTTGCGATAAGTGCTAAACAGATGCGTCCAGTTGCATCTGCCTATTGTGGGATTTCTAGCTGTAATTGAGCGATAAAGAGAGTTGCAGTTCGCGACACCGATCTCCCCCTCTCTGGTTACGTCGGCAACTGCAAACGCAAATGCAAAAGTGCGCGGCAAGTTAATTTAATTCGGTTCTATTGTGATTGGAAAAGACATAGCGCAGCAGCAGGATGGATTTCAAATTCCTAATGATACTCATCCTGGGCTTTGGCTTTATGTTCGTCTTTACGGCATTCCAGACCATGTGTAACATCGAG	668	12449607	0.908508787	58	614	5054	0.918246445	1.567082408	0.167061611	0.208083832	0.373222749	668	49	20	775	3R:12449383-12449725	7	CG18549	FBtr0082632	12449294	12449638	TGTGATT	7mer-m1
0.01	dme-miR-34-5p	6mer2-7	ACTGCC	3R	12697990	12697995	+	FBtr0082655	3R_12697990_12697995_+	1	1	1	0	Past1	FBtr0082655	12697829	12698110	3R	+	12697920	12698037	5'utr	Past1	FlyBase	G42324.1	ACGTACGCGCGTGAATCACTCGCCACACGACCCAGCGCAGCGCGACAATCGAGTGTAGACACATAACATAACTGCCGTAGTCGTCGCCTCCGTGACATCCGCGCCAGCACCAACCCGA	34	12698017	0.959902546	9	30	132	0.9	1.255272505	0.15	0.147058824	0.275	34	3	1	36	3R:12697920-12698037	6	Past1	FBtr0082655	12697829	12698110	ACTGCC	6mer2-7
0.01	dme-miR-980-3p	6mer3-8	GGCAGC	3R	12961587	12961592	-	FBtr0082730	3R_12961587_12961592_-	1	1	1	0	grsm	FBtr0082730	12961516	12961643	3R	-	12961564	12961606	5'utr	grsm	FlyBase	G50693.1	TTGCAAGTCAAATTGGCAGCAAAATAAAATAAAAATAAAACGT	10	12961593	0.912887516	3	10	35	1	1.079181246	0.083333333	0.2	0.333333333	10	0	0	12	3R:12961564-12961606	6	grsm	FBtr0082730	12961516	12961643	GGCAGC	6mer3-8
0.01	dme-miR-9b-5p,dme-miR-9c-5p	6mer3-8	ACCAAA	3R	12998333	12998338	+	FBtr0334512	3R_12998333_12998338_+	1	1	1	0	CG7518	FBtr0334512|FBtr0306257|FBtr0306256|FBtr0334510|FBtr0334511	12998087|12998087|12998087|12998087|12998087	12998584|12998584|12998584|12998584|12998584	3R	+	12998317	12998377	5'utr	CG7518	FlyBase	G42393.1	GATTTCGATTCCAAAAACCAAACCAATCCAATACCCACACTTATACACTTGCACACCGACA	10	12998359	0.965037088	5	9	48	0.9	0.954242509	0.3	0	0	10	1	0	9	3R:12998317-12998377	6	CG7518	FBtr0306257|FBtr0334512|FBtr0334510|FBtr0306256|FBtr0334511	12998087|12998087|12998087|12998087|12998087	12998584|12998584|12998584|12998584|12998584	ACCAAA	6mer3-8
0.01	dme-miR-308-3p	8mer-m1	CTGTGATT	3R	12998440	12998447	+	FBtr0334512	3R_12998440_12998447_+	0.469298127	0.469298127	0.469298127	0	CG7518	FBtr0334512|FBtr0306257|FBtr0306256|FBtr0334510|FBtr0334511	12998087|12998087|12998087|12998087|12998087	12998584|12998584|12998584|12998584|12998584	3R	+	12998395	12998499	5'utr	CG7518	FlyBase	G42394.1	AGACACGCGCGCGCATACAGTGAGCGAGTGAAAGTGCATCTACATCTGTGATTTCGTATATAATAATGCGTCGCGCATACGCGGATTTGGCCAGCAGAAGCACCA	413	12998447	0.989174797	19	391	3733	0.946322068	1.978636948	0.234592445	0.186440678	0.332007952	413	23	4	476	3R:12998395-12998499	8	CG7518	FBtr0306257|FBtr0334512|FBtr0334510|FBtr0306256|FBtr0334511	12998087|12998087|12998087|12998087|12998087	12998584|12998584|12998584|12998584|12998584	CTGTGATT	8mer-m1
0.01	dme-miR-283-5p	8mer-m1	TGATATTT	3R	13088682	13088689	+	FBtr0082712	3R_13088682_13088689_+	0.554103586	0.555078034	0.55459081	0.000689005	timeout	FBtr0082712	13088649	13088760	3R	+	13088666	13088728	5'utr	timeout	FlyBase	G42524.1	CATGCGAAAATCATTGTGATATTTTGTTTTGTTTATGTCGCAAAGTTTATTAGACTTTCAATC	21	13088679	0.72138329	9	18	182	0.826086957	0.67669361	0.260869565	0.095238095	0.173913043	21	1	3	19	3R:13088666-13088728	8	timeout	FBtr0082712	13088649	13088760	TGATATTT	8mer-m1
0.01	dme-miR-34-5p	6mer2-7	ACTGCC	3R	13645854	13645859	-	FBtr0082857	3R_13645854_13645859_-	1	1	1	0	sqd	FBtr0082857	13642739	13646304	3R	-	13645794	13645887	5'utr	sqd	FlyBase	G50827.1	AAACGGCGAGGATTTCACCAAGGACGTGACTGCCGACGGTCCGGGATCTGAAAATGGTGATGCGGGCGCCGCCGGCTCGACCAACGGCAGTTCG	41	13645874	0.927840102	9	39	141	0.956521739	1.643452676	0.195652174	0.097560976	0.195652174	41	2	0	44	3R:13645794-13645887	6	sqd	FBtr0082857	13642739	13646304	ACTGCC	6mer2-7
0.01	dme-miR-11-3p,dme-miR-308-3p	7mer-m8	CTGTGAT	3R	13647147	13647153	+	FBtr0346347	3R_13647147_13647153_+	0.661615423	0.661615423	0.661615423	0	rin	FBtr0346347|FBtr0346347|FBtr0082797|FBtr0082797|FBtr0082799|FBtr0082799	13647002|13647002|13647002|13647002|13647002|13647002	13649068|13649068|13649068|13649068|13649068|13649068	3R	+	13647108	13647177	5'utr	rin	FlyBase	G42582.2	AAGCCACAACATATGCATCGTAACTTAATTCAACAACAACTGTGATCGCCAAACATCAGAAAGCAACAAA	57	13647136	0.965112345	8	43	224	0.884057971	1.484299839	0.014492754	0.175438596	0.31884058	57	7	1	61	3R:13647108-13647177	7	rin	FBtr0082799|FBtr0082799|FBtr0082797|FBtr0082797|FBtr0346347|FBtr0346347	13647002|13647002|13647002|13647002|13647002|13647002	13649068|13649068|13649068|13649068|13649068|13649068	CTGTGAT	7mer-m8
0.01	dme-miR-33-5p	6mer2-7	AATGCA	3R	13684086	13684091	+	FBtr0114604	3R_13684086_13684091_+	1	1	1	0	flfl	FBtr0114604|FBtr0082817|FBtr0344783	13683919|13683919|13683919	13687863|13687863|13687863	3R	+	13683985	13684111	5'utr	flfl	FlyBase	G42638.1	ATAGCGAAAATTACAATTATCCGGGAAGATATATTGGTCGAAAACTAACTCGTGATCCCCCAATAAATATGCGCAAGAGAAAATTGTATATAAACTGATCGAATGCAGCCAGCGTGCTAAGCACTAA	13	13684088	0.948718705	8	13	58	1	1.176091259	0.266666667	0.076923077	0.2	13	0	0	15	3R:13683985-13684111	6	flfl	FBtr0344783|FBtr0082817|FBtr0114604	13683919|13683919|13683919	13687863|13687863|13687863	AATGCA	6mer2-7
0.01	dme-miR-995-3p	6mer3-8	TGGTGC	3R	14696828	14696833	-	FBtr0301499	3R_14696828_14696833_-	1	1	1	0	Meltrin	FBtr0301499|FBtr0301498	14696604|14696604	14697292|14697292	3R	-	14696722	14696843	5'utr	Meltrin	FlyBase	G51198.1	ATTTTGCGAATGGTGCAAGAGAGTTTTAAGAAATCCCCATCCTGCTGGCAATAACACCCCTCCGCACAAAACCCAAAATCAAAAGATGCTGCAGGAAATGTGATGTCACCACATTGGCCCCG	15	14696833	0.971734731	8	14	80	0.941176471	1.204119983	0.117647059	0.133333333	0.235294118	15	1	0	16	3R:14696722-14696843	6	Meltrin	FBtr0301499|FBtr0301498	14696604|14696604	14697292|14697292	TGGTGC	6mer3-8
0.01	dme-miR-283-5p	7mer-m8	TGATATT	3R	14696875	14696881	-	FBtr0301499	3R_14696875_14696881_-	0.620203088	0.620203088	0.620203088	0	Meltrin	FBtr0301499|FBtr0301498	14696604|14696604	14697292|14697292	3R	-	14696862	14696943	5'utr	Meltrin	FlyBase	G51199.1	AGCCGTTAGATTAGTAGCTGCAAAATCTGCTTGTGTTTGTTTTTGTTCTCCATTTGCGCGCGTGATATTGTTGTTGTTTCTT	22	14696890	0.848452431	12	21	227	0.964285714	1.431363764	0.071428571	0.227272727	0.392857143	22	1	0	27	3R:14696862-14696943	7	Meltrin	FBtr0301499|FBtr0301498	14696604|14696604	14697292|14697292	TGATATT	7mer-m8
0.01	dme-miR-317-3p	7mer-m8	TGTGTTC	3R	14723968	14723974	-	FBtr0344383	3R_14723968_14723974_-	0.661614037	0.661614037	0.661614037	0	kibra	FBtr0344383|FBtr0100008	14723572|14723572	14724261|14724261	3R	-	14723958	14724000	5'utr	kibra	FlyBase	G51230.1	AACTGTGAGCAGTGATCGTGTGCGCTTGTGTTCGTCCCCCATA	8	14723973	0.977926093	5	7	52	1	0.84509804	0.571428571	0	0	7	0	0	7	3R:14723958-14724000	7	kibra	FBtr0344383|FBtr0100008	14723572|14723572	14724261|14724261	TGTGTTC	7mer-m8
0.01	dme-miR-282-5p	6mer3-8	AGAGGC	3R	14740592	14740597	-	FBtr0336876	3R_14740592_14740597_-	1	1	1	0	eff	FBtr0336876|FBtr0083018|FBtr0310554	14740402|14740402|14740402	14740791|14741319|14740791	3R	-	14740569	14740675	5'utr	eff	FlyBase	G51255.1	TTGCAGTGCGCTGGTGCTGCTTTATTTCGTGACAAGGGACACTCAACCGAAAGAGCCATATTTAAGCATCAAAGTTCTAGAGGCGCAACGCAGCTTTGTGTTTCGTT	36	14740598	0.894036875	11	35	157	0.975609756	1.602059991	0.048780488	0.138888889	0.243902439	36	1	0	40	3R:14740569-14740675	6	eff	FBtr0310554|FBtr0083018|FBtr0336876	14740402|14740402|14740402	14740791|14741319|14740791	AGAGGC	6mer3-8
0.01	dme-miR-252-5p	7mer-A1	TACTTAA	3R	14741674	14741680	+	FBtr0305692	3R_14741674_14741680_+	0.782911824	0.782911824	0.782911824	0	jvl	FBtr0305692|FBtr0305694|FBtr0305690	14741580|14741580|14741580	14742177|14742177|14742177	3R	+	14741657	14741731	5'utr	jvl	FlyBase	G42803.1	TTGTTAATTAAGTAATATACTTAATATTAGTGGCTGTTTTGCTTCGACATTGATCGAATTGCGGTTGTGCAAGTG	7	14741695	0.983909707	5	7	60	1	0.903089987	0.375	0.142857143	0.25	7	0	0	8	3R:14741657-14741731	7	jvl	FBtr0305694|FBtr0305692|FBtr0305690	14741580|14741580|14741580	14742177|14742177|14742177	TACTTAA	7mer-A1
0.01	dme-miR-263a-5p	6mer2-7	TGCCAT	3R	15291064	15291069	+	FBtr0089960	3R_15291064_15291069_+	1	1	1	0	Tm1	FBtr0089960|FBtr0333917|FBtr0305656	15290942|15290944|15290944	15291381|15291381|15291381	3R	+	15290946	15291105	5'utr	Tm1	FlyBase	G42946.1	ATTTCCAGTTACGTACTCGTCGCAGTCGCGTCGTCGTTGCCTCTCTCTGCGTTTTTGTGTTTTTGCCACCAAATAGCAATATTCAATATTTAAACGTAGCATATTCGCCTGCCAGTTTTGCCATCAAACACTGCCCTTTAAGTTCAATCCCAAGCCAGGG	17	15291083	0.985296916	12	16	132	0.904761905	1.278753601	0.095238095	0.235294118	0.380952381	17	2	0	19	3R:15290946-15291105	6	Tm1	FBtr0305656|FBtr0333917|FBtr0089960	15290944|15290944|15290942	15291381|15291381|15291381	TGCCAT	6mer2-7
0.01	dme-miR-9b-5p,dme-miR-9c-5p	6mer2-7	CCAAAG	3R	15346017	15346022	-	FBtr0083117	3R_15346017_15346022_-	1	1	1	0	Surf4	FBtr0083117	15345958	15346176	3R	-	15345993	15346038	5'utr	Surf4	FlyBase	G51521.1	AGTCAGAAACGAATTGCCAAAGTGTCTCCACAGACGATTGCCCCAA	30	15346024	0.943586085	4	30	120	1	1.556302501	0.388888889	0.166666667	0.305555556	30	0	0	36	3R:15345993-15346038	6	Surf4	FBtr0083117	15345958	15346176	CCAAAG	6mer2-7
0.01	dme-miR-276a-3p	7mer-m8	AGTTCCT	3R	15346103	15346109	-	FBtr0083117	3R_15346103_15346109_-	0.631523795	0.631523795	0.631523795	0	Surf4	FBtr0083117	15345958	15346176	3R	-	15346078	15346134	5'utr	Surf4	FlyBase	G51522.1	ACTTTGTCGTGCGTGTGTGTTTTTAAGTTCCTGCCTTTTAATTCATGATTTTTTGGT	21	15346112	0.995226586	4	19	278	0.96	1.380211242	0.44	0.19047619	0.32	21	1	0	24	3R:15346078-15346134	7	Surf4	FBtr0083117	15345958	15346176	AGTTCCT	7mer-m8
0.01	dme-miR-308-3p	8mer-m1	CTGTGATT	3R	15475684	15475691	-	FBtr0083160	3R_15475684_15475691_-	0.469298127	0.469298127	0.469298127	0	AdamTS-A	FBtr0083160	15475287	15476193	3R	-	15475676	15475712	5'utr	AdamTS-A	FlyBase	G51570.2	AACCGCAACTGCGAATAAATTCTGTGATTCGGCAAAA	35	15475692	0.630781958	6	33	218	0.928571429	1.113943352	0.619047619	0.171428571	0.30952381	35	1	2	39	3R:15475676-15475712	8	AdamTS-A	FBtr0083160	15475287	15476193	CTGTGATT	8mer-m1
0.01	dme-miR-11-3p,dme-miR-308-3p	7mer-m8	CTGTGAT	3R	15853534	15853540	-	FBtr0083189	3R_15853534_15853540_-	0.661615423	0.661615423	0.661615423	0	cv-d	FBtr0083189|FBtr0083189	15853307|15853307	15853581|15853581	3R	-	15853461	15853558	5'utr	cv-d	FlyBase	G51624.1	CAGAGCGGACGTGTCGAGCTGTGATCCGGGAATTAGACGCGTTGGCGATAAAGGAGGAAAAGCGTCGGCTTCTTTGAAAAATCTGATAATATACAGTC	23	15853526	0.959807827	7	21	104	0.925925926	1.397940009	0.555555556	0.086956522	0.222222222	23	2	0	25	3R:15853461-15853558	7	cv-d	FBtr0083189|FBtr0083189	15853307|15853307	15853581|15853581	CTGTGAT	7mer-m8
0.01	dme-miR-34-5p	6mer2-7	ACTGCC	3R	15973371	15973376	+	FBtr0301715	3R_15973371_15973376_+	1	1	1	0	Hel89B	FBtr0301715	15973296	15977232	3R	+	15973357	15973388	5'utr	Hel89B	FlyBase	G43190.1	AAGTTAAAACATTGACTGCCTACGCCCACCAA	5	15973368	0.914499163	3	5	22	1	0.698970004	0	0	0	5	0	0	5	3R:15973357-15973388	6	Hel89B	FBtr0301715	15973296	15977232	ACTGCC	6mer2-7
0.01	dme-bantam-3p	6mer3-8	TGATCT	3R	16026348	16026353	+	FBtr0083220	3R_16026348_16026353_+	1	1	1	0	pnr	FBtr0083220|FBtr0335427	16026250|16026077	16038715|16038715	3R	+	16026333	16026369	3'utr	pnr	FlyBase	G43264.1	AAGCAAAAATAGTAGTGATCTACAAACAGCTATCATT	11	16026348	0.712050141	3	11	55	1	1.230448921	0	0.272727273	0.529411765	11	0	0	17	3R:16026333-16026369	6	pnr	FBtr0335427|FBtr0083220	16026077|16026250	16038715|16038715	TGATCT	6mer3-8
0.01	dme-miR-11-3p,dme-miR-308-3p	7mer-m8	CTGTGAT	3R	16026505	16026511	+	FBtr0083220	3R_16026505_16026511_+	0.658694543	0.660439772	0.659567158	0.001234113	pnr	FBtr0083220|FBtr0083220|FBtr0335427|FBtr0335427	16026250|16026250|16026077|16026077	16038715|16038715|16038715|16038715	3R	+	16026480	16026573	3'utr	pnr	FlyBase	G43266.1	AATCAATAGTGTATGTGTGAGTGATCTGTGATCTTTGCCTTTTTTGTTCATACCCATCAAATATTTGTGGATTTCGTGTGATTTGTGGCGCTTT	503	16026504	0.737096826	20	485	4965	0.963722397	2.183981219	0.247634069	0.218687873	0.380126183	503	20	3	611	3R:16026480-16026573	7	pnr	FBtr0335427|FBtr0335427|FBtr0083220|FBtr0083220	16026077|16026077|16026250|16026250	16038715|16038715|16038715|16038715	CTGTGAT	7mer-m8
0.01	dme-miR-11-3p,dme-miR-308-3p	6mer3-8	CTGTGA	3R	16026644	16026649	+	FBtr0083220	3R_16026644_16026649_+	1	1	1	0	pnr	FBtr0083220|FBtr0083220|FBtr0335427|FBtr0335427	16026250|16026250|16026077|16026077	16038715|16038715|16038715|16038715	3R	+	16026619	16026676	3'utr	pnr	FlyBase	G43267.1	AAAACAAAAACTCACAAAACGATTGCTGTGAAAACAATAAATGCGATTTAAAAGCAGT	151	16026641	0.790681291	6	149	515	0.984455959	1.801632346	0.005181347	0.245033113	0.409326425	151	1	2	190	3R:16026619-16026676	6	pnr	FBtr0335427|FBtr0335427|FBtr0083220|FBtr0083220	16026077|16026077|16026250|16026250	16038715|16038715|16038715|16038715	CTGTGA	6mer3-8
0.01	dme-miR-11-3p,dme-miR-308-3p	7mer-A1	TGTGATA	3R	16034870	16034876	+	FBtr0335426	3R_16034870_16034876_+	0.782911824	0.782911824	0.782911824	0	pnr	FBtr0335426|FBtr0335426|FBtr0083221|FBtr0083221	16034584|16034584|16034584|16034584	16035079|16035079|16035079|16035079	3R	+	16034801	16034936	5'utr	pnr	FlyBase	G43271.1	AATAAACAAACGTCGTGTAAAAGTGCAATAAAACATTTCGGAGCTTGTTGCAATTAATCTGAATGCATTTGTGATACGATTATTTATTTACGCTTCCCAACGCGACCGTCCATATCAATAACATAACTAGCTGTAC	66	16034869	0.978062171	16	61	408	0.93902439	1.886490725	0.012195122	0.212121212	0.365853659	66	5	0	77	3R:16034801-16034936	7	pnr	FBtr0083221|FBtr0083221|FBtr0335426|FBtr0335426	16034584|16034584|16034584|16034584	16035079|16035079|16035079|16035079	TGTGATA	7mer-A1
0.01	dme-miR-965-3p	7mer-m8	TACGCTT	3R	16034889	16034895	+	FBtr0335426	3R_16034889_16034895_+	0.620203196	0.620203206	0.620203201	0	pnr	FBtr0335426|FBtr0083221	16034584|16034584	16035079|16035079	3R	+	16034801	16034936	5'utr	pnr	FlyBase	G43271.1	AATAAACAAACGTCGTGTAAAAGTGCAATAAAACATTTCGGAGCTTGTTGCAATTAATCTGAATGCATTTGTGATACGATTATTTATTTACGCTTCCCAACGCGACCGTCCATATCAATAACATAACTAGCTGTAC	66	16034869	0.978062171	16	61	408	0.93902439	1.886490725	0.012195122	0.212121212	0.365853659	66	5	0	77	3R:16034801-16034936	7	pnr	FBtr0083221|FBtr0335426	16034584|16034584	16035079|16035079	TACGCTT	7mer-m8
0.01	dme-miR-184-3p	7mer-m8	TCCGTCC	3R	16099440	16099446	+	FBtr0083226	3R_16099440_16099446_+	0.661615913	0.661615913	0.661615913	0	Akt1	FBtr0083226|FBtr0344717|FBtr0083228|FBtr0083227	16099226|16099226|16099226|16099226	16101186|16101186|16100943|16101186	3R	+	16099411	16099474	5'utr	Akt1	FlyBase	G43326.1	GCGCGAGTGCGAGATTGTGTGTGTTTCGTTCCGTCCTCTGGTGTCTGGCACCTTAACACAACAA	1128	16099439	0.818396756	12	1116	13007	0.988216811	2.49762065	0.300864101	0.113475177	0.214454046	1128	12	3	1258	3R:16099411-16099474	7	Akt1	FBtr0083227|FBtr0083228|FBtr0344717|FBtr0083226	16099226|16099226|16099226|16099226	16101186|16100943|16101186|16101186	TCCGTCC	7mer-m8
0.01	dme-miR-11-3p,dme-miR-308-3p	6mer3-8	CTGTGA	3R	16099547	16099552	+	FBtr0083226	3R_16099547_16099552_+	1	1	1	0	Akt1	FBtr0083226|FBtr0083226|FBtr0344717|FBtr0344717|FBtr0083228|FBtr0083228|FBtr0083227|FBtr0083227	16099226|16099226|16099226|16099226|16099226|16099226|16099226|16099226	16101186|16101186|16101186|16101186|16100943|16100943|16101186|16101186	3R	+	16099539	16099596	5'utr-coding	Akt1	FlyBase	G43327.1	AAGAAGGCCTGTGACGTTGTCGCTGCCGTCACCATCTAAAGGAAAATACCAAAACGAG	6	16099556	0.949159927	5	6	22	1	0.954242509	0.555555556	0.5	0.666666667	6	0	0	9	3R:16099539-16099596	6	Akt1	FBtr0083227|FBtr0083227|FBtr0083228|FBtr0083228|FBtr0344717|FBtr0344717|FBtr0083226|FBtr0083226	16099226|16099226|16099226|16099226|16099226|16099226|16099226|16099226	16101186|16101186|16100943|16100943|16101186|16101186|16101186|16101186	CTGTGA	6mer3-8
0.01	dme-miR-11-3p	8mer-m1	CTGTGATG	3R	16243107	16243114	+	FBtr0083258	3R_16243107_16243114_+	0.542328005	0.542328005	0.542328005	0	tara	FBtr0083258	16242814	16243317	3R	+	16243069	16243136	5'utr	tara	FlyBase	G43373.1	TGATCAGTTTAAGTAGTGCCAGCCATGTCGTCCAAGTTCTGTGATGCCGCTTTGGGTCGCTCCTACGC	19	16243094	0.966209996	7	19	121	1	1.361727836	0.260869565	0.157894737	0.304347826	19	0	0	23	3R:16243069-16243136	8	tara	FBtr0083258	16242814	16243317	CTGTGATG	8mer-m1
0.01	dme-miR-8-3p	7mer-A1	AGTATTA	3R	17080320	17080326	+	FBtr0083397	3R_17080320_17080326_+	0.823349562	0.823349562	0.823349562	0	kuk	FBtr0083397	17080242	17082696	3R	+	17080305	17080346	5'utr	kuk	FlyBase	G43543.1	AGTAATTTCTGTATAAGTATTAGCTGTGCTGCTAGAACTAGA	38	17080318	0.727434204	8	24	324	0.674418605	1.462397998	0.209302326	0.078947368	0.186046512	38	14	0	29	3R:17080305-17080346	7	kuk	FBtr0083397	17080242	17082696	AGTATTA	7mer-A1
0.01	dme-miR-8-3p	8mer-A1	CAGTATTA	3R	17122488	17122495	-	FBtr0337101	3R_17122488_17122495_-	0.671698328	0.671698328	0.671698328	0	cher	FBtr0337101|FBtr0303364	17122411|17122411	17122682|17122682	3R	-	17122476	17122514	5'utr	cher	FlyBase	G51969.1	TAGCGGGCCATCAAGTGTTCAGTATTAAGCACCCCCACT	8	17122496	0.968629887	5	8	48	1	0.954242509	0.111111111	0.125	0.222222222	8	0	0	9	3R:17122476-17122514	8	cher	FBtr0303364|FBtr0337101	17122411|17122411	17122682|17122682	CAGTATTA	8mer-A1
0.01	dme-miR-14-3p	7mer-A1	AGACTGA	3R	17534185	17534191	-	FBtr0321266	3R_17534185_17534191_-	0.823349562	0.823349562	0.823349562	0	CG5823	FBtr0321266|FBtr0083505	17533922|17533922	17534587|17534587	3R	-	17534173	17534201	5'utr	CG5823	FlyBase	G52015.1	CGAGCTGGCGAGACTGAAATCCATCGCAT	5	17534196	0.827630504	3	5	14	1	0.84509804	0.142857143	0.2	0.428571429	5	0	0	7	3R:17534173-17534201	7	CG5823	FBtr0083505|FBtr0321266	17533922|17533922	17534587|17534587	AGACTGA	7mer-A1
0.01	dme-miR-9b-5p,dme-miR-9c-5p	6mer3-8	ACCAAA	3R	17534423	17534428	-	FBtr0321266	3R_17534423_17534428_-	1	1	1	0	CG5823	FBtr0321266|FBtr0083505	17533922|17533922	17534587|17534587	3R	-	17534425	17534458	5'utr	CG5823	FlyBase	G52017.1	TCCACTGTAGCGGAGTAAGCTCGTGATACTACCA	6	17534438	0.676287207	4	6	31	1	0.77815125	0	0	0	6	0	0	6	3R:17534425-17534458	3	CG5823	FBtr0083505|FBtr0321266	17533922|17533922	17534587|17534587	ACCAAA	6mer3-8
0.01	dme-bantam-3p	6mer3-8	TGATCT	3R	18048506	18048511	-	FBtr0083548	3R_18048506_18048511_-	1	1	1	0	htl	FBtr0083548|FBtr0083550|FBtr0083549	18047919|18047919|18047919	18052984|18049366|18049366	3R	-	18048487	18048548	5'utr	htl	FlyBase	G52174.1	AGCGATCCAAGGAATCCACCCTCCAGAAGCCATCGAATGATCTATGGAACTCACCGTCATCC	45	18048511	0.962032161	4	45	224	1	1.698970004	0.08	0.111111111	0.2	45	0	0	50	3R:18048487-18048548	6	htl	FBtr0083549|FBtr0083550|FBtr0083548	18047919|18047919|18047919	18049366|18049366|18052984	TGATCT	6mer3-8
0.01	dme-miR-275-3p,dme-miR-306-5p	6mer3-8	GTACCT	3R	18446784	18446789	-	FBtr0083651	3R_18446784_18446789_-	1	1	1	0	fru	FBtr0083651|FBtr0083646	18435767|18435767	18447329|18447329	3R	-	18446770	18446811	5'utr	fru	FlyBase	G52383.1	ATAGCGGCAACTGAACCCAACTGTACCTCTTGCGCCCAGACA	18	18446790	0.782613491	3	17	81	0.95	1.278753601	0.2	0.055555556	0.15	18	1	0	19	3R:18446770-18446811	6	fru	FBtr0083646|FBtr0083651	18435767|18435767	18447329|18447329	GTACCT	6mer3-8
0.01	dme-miR-995-3p	6mer3-8	TGGTGC	3R	18446881	18446886	-	FBtr0083651	3R_18446881_18446886_-	1	1	1	0	fru	FBtr0083651|FBtr0083646	18435767|18435767	18447329|18447329	3R	-	18446860	18446908	5'utr	fru	FlyBase	G52384.1	TACTGATCAGTGAAGAAAAATGTGGTGCCTTGATAGAATTTTAAAGTTT	10	18446879	0.839653155	3	10	76	1	1.041392685	0.272727273	0.1	0.181818182	10	0	0	11	3R:18446860-18446908	6	fru	FBtr0083646|FBtr0083651	18435767|18435767	18447329|18447329	TGGTGC	6mer3-8
0.01	dme-miR-276a-3p	6mer3-8	AGTTCC	3R	18447090	18447095	-	FBtr0083651	3R_18447090_18447095_-	1	1	1	0	fru	FBtr0083651|FBtr0083646	18435767|18435767	18447329|18447329	3R	-	18447048	18447114	5'utr	fru	FlyBase	G52385.1	CACACACACACATATACAGAGTTCCGCCCACACGCCCTAAAAAATCGACAAAAAGTGCATTTGCAGT	104	18447093	0.755202761	3	104	317	1	2.045322979	0	0.067307692	0.126126126	104	0	0	111	3R:18447048-18447114	6	fru	FBtr0083646|FBtr0083651	18435767|18435767	18447329|18447329	AGTTCC	6mer3-8
0.01	dme-miR-11-3p,dme-miR-308-3p	7mer-A1	TGTGATA	3R	18745932	18745938	-	FBtr0083682	3R_18745932_18745938_-	0.782911824	0.782911824	0.782911824	0	CG7718	FBtr0083682|FBtr0083682	18745792|18745792	18746041|18746041	3R	-	18745907	18745951	5'utr	CG7718	FlyBase	G52484.1	TCGAAGTTTTTTTTGTGATAAAACAGCACTCCATGAATGAAAGTG	21	18745940	0.988424273	5	20	186	0.956521739	1.342422681	0.391304348	0.095238095	0.173913043	21	1	0	22	3R:18745907-18745951	7	CG7718	FBtr0083682|FBtr0083682	18745792|18745792	18746041|18746041	TGTGATA	7mer-A1
0.01	dme-miR-184-3p	6mer3-8	TCCGTC	3R	18920433	18920438	+	FBtr0083700	3R_18920433_18920438_+	1	1	1	0	Xrp1	FBtr0083700|FBtr0083701|FBtr0334524|FBtr0334523	18914966|18918258|18918258|18919786	18920631|18920631|18920631|18920631	3R	+	18920415	18920457	5'utr	Xrp1	FlyBase	G43830.1	ACGTTCAAAATGGCATTCTCCGTCGAAGCCCAAACCAGCCAAG	43	18920430	0.955162196	3	41	190	0.961538462	1.397940009	0.115384615	0.139534884	0.288461538	43	1	1	50	3R:18920415-18920457	6	Xrp1	FBtr0083700|FBtr0334523|FBtr0334524|FBtr0083701	18914966|18919786|18918258|18918258	18920631|18920631|18920631|18920631	TCCGTC	6mer3-8
0.01	dme-miR-275-3p,dme-miR-306-5p	6mer3-8	GTACCT	3R	18981511	18981516	+	FBtr0083707	3R_18981511_18981516_+	1	1	1	0	dnk	FBtr0083707	18981422	18981571	3R	+	18981483	18981521	5'utr	dnk	FlyBase	G43849.1	TTCAACCGCGATCCGTTGCTGCTGTGCTGTACCTAAAAC	21	18981510	0.731030033	5	20	156	0.956521739	1.342422681	0	0.095238095	0.173913043	21	1	0	22	3R:18981483-18981521	6	dnk	FBtr0083707	18981422	18981571	GTACCT	6mer3-8
0.01	dme-miR-980-3p	7mer-m8	GGCAGCT	3R	19028993	19028999	+	FBtr0083713	3R_19028993_19028999_+	0.658999068	0.658999068	0.658999068	0	P5cr	FBtr0083713	19028929	19029168	3R	+	19028975	19029014	5'utr	P5cr	FlyBase	G43862.1	AACTACGCCCATGCAATCGGCAGCTGTTATTGATTAGAGG	18	19028991	0.914113677	4	18	104	1	1.255272505	0.277777778	0	0	18	0	0	18	3R:19028975-19029014	7	P5cr	FBtr0083713	19028929	19029168	GGCAGCT	7mer-m8
0.01	dme-miR-308-3p	7mer-m1	TGTGATT	3R	19094829	19094835	-	FBtr0083754	3R_19094829_19094835_-	0.620202887	0.620202887	0.620202887	0	mRpL55	FBtr0083754	19094817	19094905	3R	-	19094824	19094845	5'utr	mRpL55	FlyBase	G52565.1	GTGTAAATATTGTGATTATCAA	15	19094836	0.689901917	2	14	121	0.952380952	1.301029996	1	0.2	0.428571429	15	1	0	20	3R:19094824-19094845	7	mRpL55	FBtr0083754	19094817	19094905	TGTGATT	7mer-m1
0.01	dme-miR-305-5p	8mer-A1	AGTACAAA	3R	19619238	19619245	-	FBtr0334923	3R_19619238_19619245_-	0.605652665	0.605652665	0.605652665	0	CG6231	FBtr0334923|FBtr0083810|FBtr0083809|FBtr0083807|FBtr0083808|FBtr0334924	19619182|19619182|19619182|19619182|19619182|19619182	19625477|19621141|19624640|19632718|19627758|19623476	3R	-	19619232	19619362	5'utr	CG6231	FlyBase	G52649.1	ATGTGACAACTAACAATAAATTGTGATACATCGCATGTGAACTCCGCTGGAAACTGGGCTTGCCTCCTCCTTTCCCAAACAAATCAGCGTTCATAGAACCAAGTCACAACCATATATAGTACAAAAACAAT	38	19619247	0.968274782	10	35	199	0.928571429	1.290034611	0.071428571	0.052631579	0.142857143	38	2	1	39	3R:19619232-19619362	8	CG6231	FBtr0083810|FBtr0334923|FBtr0083807|FBtr0083809|FBtr0334924|FBtr0083808	19619182|19619182|19619182|19619182|19619182|19619182	19621141|19625477|19632718|19624640|19623476|19627758	AGTACAAA	8mer-A1
0.01	dme-miR-11-3p,dme-miR-308-3p	7mer-A1	TGTGATA	3R	19619335	19619341	-	FBtr0334923	3R_19619335_19619341_-	0.782911824	0.782911824	0.782911824	0	CG6231	FBtr0334923|FBtr0334923|FBtr0083810|FBtr0083810|FBtr0083809|FBtr0083809|FBtr0083807|FBtr0083807|FBtr0083808|FBtr0083808|FBtr0334924|FBtr0334924	19619182|19619182|19619182|19619182|19619182|19619182|19619182|19619182|19619182|19619182|19619182|19619182	19625477|19625477|19621141|19621141|19624640|19624640|19632718|19632718|19627758|19627758|19623476|19623476	3R	-	19619232	19619362	5'utr	CG6231	FlyBase	G52649.1	ATGTGACAACTAACAATAAATTGTGATACATCGCATGTGAACTCCGCTGGAAACTGGGCTTGCCTCCTCCTTTCCCAAACAAATCAGCGTTCATAGAACCAAGTCACAACCATATATAGTACAAAAACAAT	38	19619342	0.968274782	10	35	199	0.928571429	1.290034611	0.071428571	0.052631579	0.142857143	38	2	1	39	3R:19619232-19619362	7	CG6231	FBtr0083810|FBtr0083810|FBtr0334923|FBtr0334923|FBtr0083807|FBtr0083807|FBtr0083809|FBtr0083809|FBtr0334924|FBtr0334924|FBtr0083808|FBtr0083808	19619182|19619182|19619182|19619182|19619182|19619182|19619182|19619182|19619182|19619182|19619182|19619182	19621141|19621141|19625477|19625477|19632718|19632718|19624640|19624640|19623476|19623476|19627758|19627758	TGTGATA	7mer-A1
0.01	dme-miR-317-3p	6mer3-8	TGTGTT	3R	19836424	19836429	-	FBtr0344549	3R_19836424_19836429_-	1	1	1	0	bnl	FBtr0344549|FBtr0300123|FBtr0083795	19828487|19828487|19828487	19836817|19836817|19836817	3R	-	19836418	19836450	5'utr	bnl	FlyBase	G52688.1	ATATATATATATGATTTGTGCTGTGTTTGAAAA	10	19836434	0.664222384	4	10	119	1	1.079181246	0	0.1	0.25	10	0	0	12	3R:19836418-19836450	6	bnl	FBtr0083795|FBtr0300123|FBtr0344549	19828487|19828487|19828487	19836817|19836817|19836817	TGTGTT	6mer3-8
0.01	dme-miR-184-3p	6mer3-8	TCCGTC	3R	19877821	19877826	+	FBtr0083817	3R_19877821_19877826_+	1	1	1	0	Arc42	FBtr0083817	19877735	19877877	3R	+	19877760	19877835	5'utr	Arc42	FlyBase	G43975.1	TCTGGTCACACTGTCCATTTTTAATTTTTTGTAATAGTAGAGTTTTTTTTATAACATTTTATCCGTCTTTTATGCA	16	19877828	0.991339186	10	16	173	1	1.301029996	0.15	0.25	0.4	16	0	0	20	3R:19877760-19877835	6	Arc42	FBtr0083817	19877735	19877877	TCCGTC	6mer3-8
0.01	dme-miR-184-3p	8mer-A1	TCCGTCCA	3R	19879875	19879882	+	FBtr0083819	3R_19879875_19879882_+	0.631137048	0.631137048	0.631137048	0	Pk92B	FBtr0083819|FBtr0300256	19879717|19879717	19881490|19879923	3R	+	19879810	19879928	start_codon	Pk92B	FlyBase	G43986.1	TTTTGCCACTGAGCTGCGCGTGTCGGCCGTCCAGAAAGTGCAGAAATCGCGTGAAGTGCGCGAAATCCGTCCAAGAGCAGAAAAGTGCCAAGAATAGCTGCGATGGAAACAGCGATGGA	111	19879875	0.877779297	10	106	285	0.939849624	2.096910013	0.368421053	0.144144144	0.285714286	111	8	0	125	3R:19879810-19879928	8	Pk92B	FBtr0083819|FBtr0300256	19879717|19879717	19881490|19879923	TCCGTCCA	8mer-A1
0.01	dme-bantam-3p	6mer3-8	TGATCT	3R	19903670	19903675	-	FBtr0344262	3R_19903670_19903675_-	1	1	1	0	CG4538	FBtr0344262|FBtr0344261	19902897|19902897	19903689|19903689	3R	-	19903664	19903695	3'utr	CG4538	FlyBase	G52733.1	AGAATGCTTTAGAAAAAAAGTGATCTTTCTGA	10	19903670	0.607607031	4	7	61	0.8	0.77815125	0.2	0.4	0.6	10	2	1	12	3R:19903664-19903695	6	CG4538	FBtr0344262|FBtr0344261	19902897|19902897	19903689|19903689	TGATCT	6mer3-8
0.01	dme-miR-8-3p	6mer2-7	AGTATT	3R	19905213	19905218	+	FBtr0344351	3R_19905213_19905218_+	1	1	1	0	RhoGAP92B	FBtr0344351|FBtr0344354|FBtr0083821	19905162|19905162|19905162	19905310|19905310|19905310	3R	+	19905172	19905231	5'utr	RhoGAP92B	FlyBase	G44004.1	CCGTAAAACATCGTTGAAGAATGACTAATTTGCCTGTTTTAAGTATTTACTCAATGCCCA	64	19905219	0.69435693	18	55	675	0.888888889	1.556302501	0.049382716	0.15625	0.333333333	64	8	1	72	3R:19905172-19905231	6	RhoGAP92B	FBtr0344351|FBtr0344354|FBtr0083821	19905162|19905162|19905162	19905310|19905310|19905310	AGTATT	6mer2-7
0.01	dme-miR-2b-2-5p	6mer3-8	TTGAAG	3R	20021056	20021061	-	FBtr0307345	3R_20021056_20021061_-	1	1	1	0	CG4433	FBtr0307345|FBtr0083843|FBtr0344139	20020881|20020881|20020881	20021338|20021338|20021338	3R	-	20021003	20021100	5'utr	CG4433	FlyBase	G52752.1	TAGCCGATTAGGCGGCGCGCGGGCTCGTAACCAAACGTTTTGAAGTATTAAACTACCGATTAAGAAACACATCCACTTAGTGAAATAGTTTAAGTAAC	13	20021061	0.975671523	7	12	74	0.928571429	1.113943352	0.214285714	0.076923077	0.142857143	13	1	0	13	3R:20021003-20021100	6	CG4433	FBtr0307345|FBtr0344139|FBtr0083843	20020881|20020881|20020881	20021338|20021338|20021338	TTGAAG	6mer3-8
0.01	dme-miR-308-3p	7mer-m1	TGTGATT	3R	20021840	20021846	+	FBtr0083829	3R_20021840_20021846_+	0.620202887	0.620202887	0.620202887	0	psidin	FBtr0083829	20021702	20022053	3R	+	20021816	20021868	5'utr	psidin	FlyBase	G44032.1	AAGCACATAATTAGCCTACGACCGTGTGATTCGAGTGCCCGAGAGCCAGCCGC	9	20021848	0.962716075	3	9	47	1	1.041392685	0.090909091	0.222222222	0.363636364	9	0	0	11	3R:20021816-20021868	7	psidin	FBtr0083829	20021702	20022053	TGTGATT	7mer-m1
0.01	dme-miR-263a-5p	7mer-m1	TGCCATT	3R	20293678	20293684	+	FBtr0334306	3R_20293678_20293684_+	0.765586663	0.765586663	0.765586663	0	cic	FBtr0334306	20293042	20294002	3R	+	20293602	20293722	5'utr	cic	FlyBase	G44073.1	TATCGCTGAGCAGCTCCCGATCTGCCACGCCATCCTACACCTCACCTGTTAACCACGCTGGAGCTTCTCCTCTGAATGCCATTGCCCATTCGCCGGTGAATGTGTCCGCCACTCATAGGCA	37	20293702	0.955226706	17	36	183	0.978723404	1.662757832	0.191489362	0.243243243	0.404255319	37	1	0	46	3R:20293602-20293722	7	cic	FBtr0334306	20293042	20294002	TGCCATT	7mer-m1
0.01	dme-miR-14-3p	6mer2-7	AGACTG	3R	20327571	20327576	-	FBtr0113252	3R_20327571_20327576_-	1	1	1	0	CG4360	FBtr0113252|FBtr0083899	20327535|20327535	20328003|20328003	3R	-	20327552	20327595	5'utr	CG4360	FlyBase	G52789.1	TGTAACGCCGCCGATGGGCAGACTGTAGATCCACGCTAGGATCA	12	20327570	0.934765246	3	10	40	0.833333333	1	0	0	0	12	2	0	10	3R:20327552-20327595	6	CG4360	FBtr0083899|FBtr0113252	20327535|20327535	20328003|20328003	AGACTG	6mer2-7
0.01	dme-miR-276a-3p	6mer3-8	AGTTCC	3R	20541432	20541437	-	FBtr0334582	3R_20541432_20541437_-	1	1	1	0	Stat92E	FBtr0334582|FBtr0089484|FBtr0334581|FBtr0334585|FBtr0100457	20541299|20541299|20541299|20541299|20541299	20551107|20551107|20552311|20552311|20551107	3R	-	20541316	20541498	5'utr	Stat92E	FlyBase	G52812.1	TTCAACGAAGATCTGCAGCAAAAGCTTCTATCCACGCGCACCGCCAGCGACCAGGCCCTCAAGTTCCGGGTGGTGGAGCTTTGCGCCCTCATCCAACGCATCTCCGCCGTTGAGCTGTACACGCATCTGCGCAGCGGTCTACAAAAAGAGTTGCAGTTGGTCACCGAGAAGAGCGTGGCTGCA	26	20541418	0.989835202	16	25	134	0.966666667	1.462397998	0	0.153846154	0.266666667	26	1	0	29	3R:20541316-20541498	6	Stat92E	FBtr0100457|FBtr0334581|FBtr0334585|FBtr0089484|FBtr0334582	20541299|20541299|20541299|20541299|20541299	20551107|20552311|20552311|20551107|20551107	AGTTCC	6mer3-8
0.01	dme-miR-184-3p	6mer3-8	TCCGTC	3R	20550911	20550916	-	FBtr0334582	3R_20550911_20550916_-	1	1	1	0	Stat92E	FBtr0334582|FBtr0334586|FBtr0089484|FBtr0334584|FBtr0089485|FBtr0100457	20541299|20541803|20541299|20541803|20541803|20541299	20551107|20551107|20551107|20551107|20551107|20551107	3R	-	20550897	20550960	5'utr	Stat92E	FlyBase	G52824.1	TTTTTTTCTAAATTCTCAGTGCGTGTGCGGGTGTGCATGTGCGTTCCGTCTCCCTCGCACTGCG	15	20550917	0.787084101	5	14	112	0.944444444	1.230448921	0.388888889	0.133333333	0.277777778	15	1	0	17	3R:20550897-20550960	6	Stat92E	FBtr0100457|FBtr0334584|FBtr0089485|FBtr0089484|FBtr0334582|FBtr0334586	20541299|20541803|20541803|20541299|20541299|20541803	20551107|20551107|20551107|20551107|20551107|20551107	TCCGTC	6mer3-8
0.01	dme-miR-14-3p	6mer3-8	AAGACT	3R	20552194	20552199	-	FBtr0334583	3R_20552194_20552199_-	1	1	1	0	Stat92E	FBtr0334583|FBtr0334581|FBtr0089486|FBtr0334585|FBtr0089487	20541803|20541299|20541803|20541299|20541803	20552311|20552311|20552311|20552311|20552311	3R	-	20552170	20552221	5'utr	Stat92E	FlyBase	G52825.1	GTGCGTTTTAAAAGTGATAATTAAGACTATTTGCCCTGGAATTAGGTGGCCC	11	20552191	0.988115585	7	10	94	0.928571429	0.812913357	0.714285714	0.181818182	0.357142857	11	0	1	13	3R:20552170-20552221	6	Stat92E	FBtr0089487|FBtr0089486|FBtr0334581|FBtr0334585|FBtr0334583	20541803|20541803|20541299|20541299|20541803	20552311|20552311|20552311|20552311|20552311	AAGACT	6mer3-8
0.01	dme-miR-995-3p	6mer2-7	GGTGCT	3R	20585516	20585521	-	FBtr0300803	3R_20585516_20585521_-	0.985894898	1	0.992947449	0.009973812	CG16953	FBtr0300803	20585471	20585833	3R	-	20585468	20585530	start_codon	CG16953	FlyBase	G52851.1	CGCCGCAGGGGTGCTCCCAAGTGATTTTCCATAGCCAGCGCCGCCGAGTGGACGGGAAATGCC	16	20585505	0.976265351	4	14	88	0.888888889	1.204119983	0.5	0.125	0.222222222	16	2	0	16	3R:20585468-20585530	6	CG16953	FBtr0300803	20585471	20585833	GGTGCT	6mer2-7
0.01	dme-miR-2b-2-5p	7mer-m8	TTGAAGA	3R	20633533	20633539	-	FBtr0083941	3R_20633533_20633539_-	0.631524168	0.631524168	0.631524168	0	Pi3K92E	FBtr0083941|FBtr0083940|FBtr0334643	20633521|20633521|20633521	20634732|20634732|20634732	3R	-	20633498	20633544	start_codon	Pi3K92E	FlyBase	G52889.1	CGAACTTGAAGATCAAATAGTCATGAACATGATGGACAACCGGGCGT	14	20633527	0.956723782	3	13	57	0.9375	0.875061263	0.0625	0.142857143	0.25	14	0	1	15	3R:20633498-20633544	7	Pi3K92E	FBtr0083940|FBtr0334643|FBtr0083941	20633521|20633521|20633521	20634732|20634732|20634732	TTGAAGA	7mer-m8
0.01	dme-bantam-3p	7mer-A1	GATCTCA	3R	20634681	20634687	-	FBtr0083941	3R_20634681_20634687_-	0.823349562	0.823283801	0.823316681	4.65276E-05	Pi3K92E	FBtr0083941|FBtr0083940|FBtr0334643	20633521|20633521|20633521	20634732|20634732|20634732	3R	-	20634670	20634700	5'utr	Pi3K92E	FlyBase	G52892.1	CGCTTAACAGCACGATCTCAACAATACAAAT	7	20634676	0.93533602	2	6	23	0.888888889	0.602059991	0.111111111	0.285714286	0.444444444	7	0	1	8	3R:20634670-20634700	7	Pi3K92E	FBtr0083940|FBtr0334643|FBtr0083941	20633521|20633521|20633521	20634732|20634732|20634732	GATCTCA	7mer-A1
0.01	dme-miR-965-3p	7mer-m8	TACGCTT	3R	20779386	20779392	+	FBtr0334716	3R_20779386_20779392_+	0.620203206	0.620203206	0.620203206	0	Syp	FBtr0334716|FBtr0334720|FBtr0083959	20778893|20778893|20778893	20791746|20791746|20791746	3R	+	20779326	20779408	5'utr	Syp	FlyBase	G44244.1	TTAATAACGACGGTAAATCTTTGATAATATTCTCTACTATGGTTAAGTGTTCAAGCCAATTACGCTTTTAATGTTAACCACTA	148	20779385	0.788657167	13	141	1235	0.970238095	2.212187604	0.172619048	0.108108108	0.214285714	148	5	0	163	3R:20779326-20779408	7	Syp	FBtr0334716|FBtr0083959|FBtr0334720	20778893|20778893|20778893	20791746|20791746|20791746	TACGCTT	7mer-m8
0.01	dme-bantam-3p	8mer-A1	TGATCTCA	3R	20783383	20783390	+	FBtr0083961	3R_20783383_20783390_+	0.631135722	0.631135722	0.631135722	0	Syp	FBtr0083961|FBtr0334718|FBtr0334714	20782981|20782981|20782981	20791746|20791746|20791746	3R	+	20783363	20783408	5'utr	Syp	FlyBase	G44250.1	GAACGGCGGGCGGCCAATTGTGATCTCATATACGCTACGATCTTAA	259	20783381	0.970246993	7	246	1544	0.951890034	1.664328519	0.030927835	0.115830116	0.213058419	259	9	5	277	3R:20783363-20783408	8	Syp	FBtr0083961|FBtr0334714|FBtr0334718	20782981|20782981|20782981	20791746|20791746|20791746	TGATCTCA	8mer-A1
0.01	dme-miR-11-3p,dme-miR-308-3p	7mer-A1	TGTGATA	3R	20842188	20842194	+	FBtr0083967	3R_20842188_20842194_+	0.782911824	0.782911824	0.782911824	0	CG15695	FBtr0083967|FBtr0083967	20842138|20842138	20842332|20842332	3R	+	20842159	20842248	5'utr	CG15695	FlyBase	G44299.1	CGAGCGGAGCGGACATATGGGGTCCGATTTGTGATAAGTCGCGGAAATGGTATGGATAACGCCGGGTCTAGAATAAATTTACCGGATATT	238	20842186	0.964545033	12	230	1548	0.969387755	1.755874856	0.166666667	0.18907563	0.343537415	238	5	4	285	3R:20842159-20842248	7	CG15695	FBtr0083967|FBtr0083967	20842138|20842138	20842332|20842332	TGTGATA	7mer-A1
0.01	dme-miR-8-3p	7mer-m8	CAGTATT	3R	20958010	20958016	+	FBtr0089513	3R_20958010_20958016_+	0.661615423	0.661615423	0.661615423	0	Atpalpha	FBtr0089513|FBtr0089511|FBtr0089516|FBtr0089512	20957732|20957732|20957732|20957732	20963736|20963736|20963736|20963736	3R	+	20957982	20958029	5'utr	Atpalpha	FlyBase	G44318.1	ACGTTAGCGTACAGCAGTCGTGTGTGATCAGTATTTGTTGTATTTGTC	35	20958009	0.851567112	8	35	303	1	1.672097858	0.361702128	0.285714286	0.468085106	35	0	0	47	3R:20957982-20958029	7	Atpalpha	FBtr0089516|FBtr0089512|FBtr0089511|FBtr0089513	20957732|20957732|20957732|20957732	20963736|20963736|20963736|20963736	CAGTATT	7mer-m8
0.01	dme-miR-14-3p	6mer3-8	AAGACT	3R	21219168	21219173	+	FBtr0084050	3R_21219168_21219173_+	1	1	1	0	Oga	FBtr0084050	21219075	21219221	3R	+	21219142	21219213	5'utr	Oga	FlyBase	G44463.1	AAATCCTGAGAAGAGAGGAGAAAAGAAAGACTTATTTGGTCCTCGCAAATTGCCACATCCGATTCCCCGGCC	81	21219176	0.964175065	7	78	402	0.96	1.982271233	0.49	0.172839506	0.33	81	4	0	96	3R:21219142-21219213	6	Oga	FBtr0084050	21219075	21219221	AAGACT	6mer3-8
0.01	dme-bantam-3p	6mer2-7	GATCTC	3R	21349018	21349023	-	FBtr0343807	3R_21349018_21349023_-	1	1	1	0	CG16791	FBtr0343807|FBtr0343805|FBtr0084095|FBtr0343806	21348493|21348493|21348493|21348493	21349601|21349601|21349601|21349601	3R	-	21348972	21349040	5'utr	CG16791	FlyBase	G53100.1	TGTAGCGCCGCCGCTCAGATCTCTTCGCCGCTTTGCTTTTGCGCAGAGAACCTCGGCGAATTGCTGCGA	33	21349017	0.959177218	5	33	158	1	1.579783597	0.263157895	0.121212121	0.236842105	33	0	0	38	3R:21348972-21349040	6	CG16791	FBtr0084095|FBtr0343806|FBtr0343807|FBtr0343805	21348493|21348493|21348493|21348493	21349601|21349601|21349601|21349601	GATCTC	6mer2-7
0.01	dme-miR-305-5p	7mer-m8	AGTACAA	3R	21361172	21361178	+	FBtr0303402	3R_21361172_21361178_+	0.643265977	0.643265977	0.643265977	0	pre-mod(mdg4)-Z	FBtr0303402	21360174	21361399	3R	+	21361161	21361201	3'utr	pre-mod(mdg4)-Z	FlyBase	G44525.1	GAAGGCCCAACAGTACAAGATCTGAGCTGCCTAAGGGCTTC	8	21361188	0.949784254	3	8	39	1	0.954242509	0	0.125	0.222222222	8	0	0	9	3R:21361161-21361201	7	pre-mod(mdg4)-Z	FBtr0303402	21360174	21361399	AGTACAA	7mer-m8
0.01	dme-bantam-3p	7mer-A1	GATCTCA	3R	21364100	21364106	-	FBtr0343748	3R_21364100_21364106_-	0.823349562	0.823349562	0.823349562	0	pre-mod(mdg4)-E	FBtr0343748|FBtr0343749	21363881|21363881	21365290|21365488	3R	-	21364084	21364130	5'utr	pre-mod(mdg4)-E	FlyBase	G53116.1	CACGCTCCGGAGGTCAGCTCGATGGATCTCACGACTGACCTGCTGGA	18	21364108	0.710520738	6	16	92	0.857142857	0.653212514	0.19047619	0.166666667	0.285714286	18	0	3	18	3R:21364084-21364130	7	pre-mod(mdg4)-E	FBtr0343748|FBtr0343749	21363881|21363881	21365290|21365488	GATCTCA	7mer-A1
0.01	dme-miR-252-5p	7mer-m1	TACTTAG	3R	21372192	21372198	-	FBtr0347107	3R_21372192_21372198_-	0.825582373	0.825582373	0.825582373	0	pre-mod(mdg4)-O	FBtr0347107	21372064	21373575	3R	-	21372174	21372246	5'utr	pre-mod(mdg4)-O	FlyBase	G53123.1	CGAAAGTAGATTTTAAGCGACTTGTCTGAGTTCTGTAAACGTATTTCATACTTAGCTCCTAATAAATTAAGAC	20	21372223	0.628834824	11	20	181	1	1.414973348	0.076923077	0.25	0.423076923	20	0	0	26	3R:21372174-21372246	7	pre-mod(mdg4)-O	FBtr0347107	21372064	21373575	TACTTAG	7mer-m1
0.01	dme-miR-34-5p	7mer-A1	ACTGCCA	3R	21372748	21372754	-	FBtr0347107	3R_21372748_21372754_-	0.823349562	0.823349562	0.823349562	0	pre-mod(mdg4)-O	FBtr0347107	21372064	21373575	3R	-	21372731	21372812	5'utr	pre-mod(mdg4)-O	FlyBase	G53124.1	GATCTGCACGTCGAACCCAAAGATATCACAGTATCTGGGCAGTAGCAACATCATTGTGACTGCCAAGGACGGCAAGGACTGC	18	21372758	0.771084534	7	16	69	0.904761905	0.977723605	0.142857143	0.166666667	0.285714286	18	1	1	19	3R:21372731-21372812	7	pre-mod(mdg4)-O	FBtr0347107	21372064	21373575	ACTGCCA	7mer-A1
0.01	dme-miR-11-3p,dme-miR-308-3p	8mer-A1	CTGTGATA	3R	21373367	21373374	-	FBtr0347107	3R_21373367_21373374_-	0.631420864	0.631420864	0.631420864	0	pre-mod(mdg4)-O	FBtr0347107|FBtr0347107	21372064|21372064	21373575|21373575	3R	-	21373336	21373429	5'utr	pre-mod(mdg4)-O	FlyBase	G53126.1	AGTGATGGGGCTGGTAAGGGGGGCAACGCCTCCCTATTTCCACCCTTTTGATAATCTGTGATAGTGCTTATTTGAAAACCAAGCGATGCAAATG	36	21373376	0.987578965	15	32	290	0.902439024	1.568201724	0.219512195	0.138888889	0.243902439	36	4	0	37	3R:21373336-21373429	8	pre-mod(mdg4)-O	FBtr0347107|FBtr0347107	21372064|21372064	21373575|21373575	CTGTGATA	8mer-A1
0.01	dme-miR-996-3p,dme-miR-279-3p	7mer-A1	CTAGTCA	3R	21603343	21603349	-	FBtr0084121	3R_21603343_21603349_-	0.823349562	0.823349562	0.823349562	0	InR	FBtr0084121|FBtr0290230	21580480|21580480	21619036|21619321	3R	-	21603331	21603395	5'utr	InR	FlyBase	G53182.1	ACATCGAGAGAATCAAGAAAAATGATAACCTAAATAAATCAAATTGCTAGTCAGAAAAAACAAAC	90	21603351	0.94314646	5	86	377	0.952380952	1.77815125	0.031746032	0.266666667	0.476190476	90	5	1	120	3R:21603331-21603395	7	InR	FBtr0290230|FBtr0084121	21580480|21580480	21619321|21619036	CTAGTCA	7mer-A1
0.01	dme-miR-995-3p	7mer-A1	GGTGCTA	3R	21626828	21626834	-	FBtr0084118	3R_21626828_21626834_-	0.823349562	0.823349562	0.823349562	0	E2f1	FBtr0084118|FBtr0334678|FBtr0084119	21626496|21626496|21626496	21638494|21632693|21633073	3R	-	21626707	21626852	intron-5'utr	E2f1	FlyBase	G53212.1	AGATGTGAAGAATCCTTAGGTGCTAATTTAGTTGATAAGCGCAAGCTGCAAAGAGAGGAAGATAGAGAGCGATAAACAGAAACAGGCAGTACAATAAGTCAATCGACTCGAGAGCTGGAAATTCCGACTGGGTGGCAACTTTTCGA	411	21626836	0.927716908	23	378	2919	0.923728814	2.162365235	0.362288136	0.128953771	0.241525424	411	34	2	436	3R:21626707-21626852	7	E2f1	FBtr0084119|FBtr0345217|FBtr0334678|FBtr0084118	21626496|21626496|21626496|21626496	21633073|21633073|21632693|21638494	GGTGCTA	7mer-A1
0.01	dme-miR-11-3p,dme-miR-308-3p	7mer-A1	TGTGATA	3R	21632173	21632179	-	FBtr0334678	3R_21632173_21632179_-	0.782911803	0.782911824	0.782911814	0	E2f1	FBtr0334678|FBtr0334678|FBtr0084119|FBtr0084119	21626496|21626496|21626496|21626496	21632693|21632693|21633073|21633073	3R	-	21632137	21632208	5'utr	E2f1	FlyBase	G53214.1	AAAAAGCAGAGCAATTTGTTGTGGTTGCGTGTGATATATAGAAAGCAAGTAAAACCAACAAAAATTCCATTT	103	21632184	0.988734848	14	100	930	0.968253968	2.086359831	0.222222222	0.184466019	0.333333333	103	4	0	122	3R:21632137-21632208	7	E2f1	FBtr0084119|FBtr0084119|FBtr0334678|FBtr0334678	21626496|21626496|21626496|21626496	21633073|21633073|21632693|21632693	TGTGATA	7mer-A1
0.01	dme-miR-11-3p,dme-miR-308-3p	7mer-A1	TGTGATA	3R	21632507	21632513	-	FBtr0334678	3R_21632507_21632513_-	0.782911554	0.782911047	0.7829113	4.24264E-07	E2f1	FBtr0334678|FBtr0334678|FBtr0084119|FBtr0084119	21626496|21626496|21626496|21626496	21632693|21632693|21633073|21633073	3R	-	21632417	21632545	5'utr	E2f1	FlyBase	G53217.1	AATAAAATAAAAGTGCGGGCGTGTAACAATTATGTGATATCTACAACAAATGCTCGAACTGCTGACGTCACGCACAGAATCGTAGAATATATAGAGAATAAAGAAGAGAAACGAAAACGTCGCGTAGTA	157	21632516	0.987007452	19	131	1138	0.831460674	1.325163675	0.168539326	0.127388535	0.230337079	157	24	6	148	3R:21632417-21632545	7	E2f1	FBtr0084119|FBtr0084119|FBtr0334678|FBtr0334678	21626496|21626496|21626496|21626496	21633073|21633073|21632693|21632693	TGTGATA	7mer-A1
0.01	dme-miR-14-3p	8mer-A1	AAGACTGA	3R	21632925	21632932	-	FBtr0084119	3R_21632925_21632932_-	0.643565218	0.643545339	0.643555279	1.40714E-05	E2f1	FBtr0084119	21626496	21633073	3R	-	21632841	21632985	5'utr	E2f1	FlyBase	G53219.1	AAAATCGACGGAAAAATCCGAAAAAAAATAGAAAAGCTAACTGAAAAGAGTACAAGACTGAGGTATTGATAAGTTAATGTGGTTTAATACACTAATTAAGCGTAAGTGGCCGGTATTAAAAGTGCCATTACGGTGGTGCTTACGT	105	21632920	0.867880195	19	75	562	0.723577236	1.104291967	0.12195122	0.123809524	0.25203252	105	28	6	89	3R:21632841-21632985	8	E2f1	FBtr0084119	21626496	21633073	AAGACTGA	8mer-A1
0.01	dme-bantam-3p	7mer-m8	TGATCTC	3R	21638466	21638472	-	FBtr0084118	3R_21638466_21638472_-	0.661614573	0.661614573	0.661614573	0	E2f1	FBtr0084118	21626496	21638494	3R	-	21638455	21638485	5'utr	E2f1	FlyBase	G53220.1	CAGCGGATCTCCCTGATCTCTGGATCGCATA	8	21638466	0.622494895	3	7	50	0.875	0.84509804	0.375	0	0	8	1	0	7	3R:21638455-21638485	7	E2f1	FBtr0084118	21626496	21638494	TGATCTC	7mer-m8
0.01	dme-miR-277-3p	6mer2-7	GCATTT	3R	22034119	22034124	-	FBtr0084183	3R_22034119_22034124_-	1	1	1	0	CG6015	FBtr0084183	22034080	22034286	3R	-	22034115	22034178	5'utr	CG6015	FlyBase	G53313.1	ATCCATTAACGTTTTCGTATTCCTCCTCTACACTCTGGTCTTGATTTACCTTCAGCATTTCGTT	7	22034129	0.975403992	4	6	76	0.857142857	0.77815125	0.142857143	0	0	7	1	0	6	3R:22034115-22034178	6	CG6015	FBtr0084183	22034080	22034286	GCATTT	6mer2-7
0.01	dme-miR-308-3p	8mer-m1	CTGTGATT	3R	22411353	22411360	+	FBtr0299515	3R_22411353_22411360_+	0.469298127	0.469298127	0.469298127	0	lqfR	FBtr0299515|FBtr0299516	22411299|22411299	22411584|22411584	3R	+	22411311	22411371	5'utr	lqfR	FlyBase	G44662.1	TGTTTGCAACACTGGACACGACAGCTCACCAAATATTAGCTGCTGTGATTTTGTTTTACAA	54	22411347	0.928911127	9	53	455	0.984375	1.799340549	0.21875	0.111111111	0.25	54	1	0	63	3R:22411311-22411371	8	lqfR	FBtr0299516|FBtr0299515	22411299|22411299	22411584|22411584	CTGTGATT	8mer-m1
0.01	dme-miR-11-3p,dme-miR-308-3p	7mer-A1	TGTGATA	3R	22526991	22526997	-	FBtr0084289	3R_22526991_22526997_-	0.782911824	0.782911824	0.782911824	0	CG5346	FBtr0084289|FBtr0084289	22526871|22526871	22528663|22528663	3R	-	22526900	22527079	5'utr	CG5346	FlyBase	G53408.2	ATTTAGTCAGCCATCGCTGGAAGTGCACCTCGTCTCCGGATCCCGGATCCTCTCCGGTACCCAGAGTCCCCCCTCATCGAATTGTGATAAAGATATAGCGAGCACAAGTGCGGCGAGTGTTCGATTGCTCTCCCCAATCAGAAACCAAAGAACTTTGGACGTCGAAGACCCTCTGGAAGT	681	22526998	0.852957132	31	650	3808	0.960384154	1.672641066	0.121248499	0.183553598	0.332533013	681	17	16	800	3R:22526900-22527079	7	CG5346	FBtr0084289|FBtr0084289	22526871|22526871	22528663|22528663	TGTGATA	7mer-A1
0.01	dme-miR-14-3p	6mer2-7	AGACTG	3R	22528475	22528480	-	FBtr0084289	3R_22528475_22528480_-	1	1	1	0	CG5346	FBtr0084289	22526871	22528663	3R	-	22528419	22528604	5'utr	CG5346	FlyBase	G53409.1	AGACGCCGTTGCTCTCTGCGCTAGTTCAGGTGTATCTGGGTTAAATTCGCGATCGGAGTGTGTTACAAAATGATGGAAAGTGTGCAAAAAAAGCAGCAGAAAGCGATACGAAAATTGACTAACTAGACTGTTGGCCAACTGCTGTTCGTTCGGGTCGGGTGTTCGATGAAAAGCGAAACCTGTGCG	71	22528474	0.983651448	26	66	500	0.948717949	1.86923172	0.256410256	0.084507042	0.166666667	71	4	0	74	3R:22528419-22528604	6	CG5346	FBtr0084289	22526871	22528663	AGACTG	6mer2-7
0.01	dme-miR-184-3p	7mer-m8	TCCGTCC	3R	22721111	22721117	-	FBtr0310427	3R_22721111_22721117_-	0.661615913	0.661615913	0.661615913	0	wge	FBtr0310427|FBtr0110835|FBtr0310426|FBtr0310425	22720522|22720522|22720522|22720522	22721150|22721150|22721150|22721150	3R	-	22721102	22721135	5'utr	wge	FlyBase	G53496.1	TCGCTGCTTCTTTTTTTGTCCGTCCCGTGGACTT	5	22721122	0.793741811	4	4	58	0.6	0.77815125	0	0.6	0.8	5	4	0	6	3R:22721102-22721135	7	wge	FBtr0310425|FBtr0310426|FBtr0110835|FBtr0310427	22720522|22720522|22720522|22720522	22721150|22721150|22721150|22721150	TCCGTCC	7mer-m8
0.01	dme-miR-277-3p	7mer-A1	GCATTTA	3R	22728973	22728979	+	FBtr0344359	3R_22728973_22728979_+	0.823349562	0.823349562	0.823349562	0	CG45049	FBtr0344359|FBtr0344360	22726965|22726965	22729233|22729233	3R	+	22728920	22729001	3'utr	CG45049	FlyBase	G44795.1	AATAAAACGCCAATTGAAGCATTTATATTAGATTGTTAAAGCCAACCGGCGTAGCATTTACTTGCCTGCCCCAAAAAAGTAA	30	22728981	0.984745413	11	26	218	0.852941176	1.462397998	0.176470588	0.1	0.205882353	30	5	0	29	3R:22728920-22729001	7	CG45049	FBtr0344359|FBtr0344360	22726965|22726965	22729233|22729233	GCATTTA	7mer-A1
0.01	dme-miR-11-3p,dme-miR-308-3p	7mer-A1	TGTGATA	3R	23061624	23061630	+	FBtr0084347	3R_23061624_23061630_+	0.782911824	0.782911824	0.782911824	0	Ublcp1	FBtr0084347|FBtr0084347	23061491|23061491	23061659|23061659	3R	+	23061608	23061634	5'utr	Ublcp1	FlyBase	G44853.1	ACATTACCATATATGGTGTGATAAATT	6	23061621	0.73331701	2	5	49	0.833333333	0.698970004	0	0	0	6	1	0	5	3R:23061608-23061634	7	Ublcp1	FBtr0084347|FBtr0084347	23061491|23061491	23061659|23061659	TGTGATA	7mer-A1
0.01	dme-miR-11-3p,dme-miR-308-3p	7mer-A1	TGTGATA	3R	23174215	23174221	+	FBtr0336474	3R_23174215_23174221_+	0.782911824	0.782911824	0.782911824	0	Irk1	FBtr0336474|FBtr0336474	23173871|23173871	23174768|23174768	3R	+	23174199	23174240	5'utr	Irk1	FlyBase	G44881.1	ACAAAAAGAACGCATTTGTGATAAAGAGCACCCACTAAATAA	153	23174213	0.868711172	3	147	633	0.943502825	1.319626484	0.254237288	0.130718954	0.248587571	153	3	7	167	3R:23174199-23174240	7	Irk1	FBtr0336474|FBtr0336474	23173871|23173871	23174768|23174768	TGTGATA	7mer-A1
0.01	dme-miR-8-3p	8mer-A1	CAGTATTA	3R	23174367	23174374	+	FBtr0336474	3R_23174367_23174374_+	0.671698328	0.671698328	0.671698328	0	Irk1	FBtr0336474	23173871	23174768	3R	+	23174335	23174379	5'utr	Irk1	FlyBase	G44882.1	TTATCCAACGATAACGTCATCCGCTTTGCCAACAGTATTAAAGTT	7	23174361	0.97114143	3	5	48	0.777777778	0.84509804	0.444444444	0.142857143	0.333333333	7	2	0	7	3R:23174335-23174379	8	Irk1	FBtr0336474	23173871	23174768	CAGTATTA	8mer-A1
0.01	dme-miR-308-3p	8mer-m1	CTGTGATT	3R	23178821	23178828	+	FBtr0336473	3R_23178821_23178828_+	0.469298127	0.469298127	0.469298127	0	Irk1	FBtr0336473	23178615	23179078	3R	+	23178799	23178837	5'utr	Irk1	FlyBase	G44887.1	TCGAAATGCTGAGATCTCGATTCTGTGATTTACTGGCCT	12	23178819	0.757279393	3	12	119	1	1.146128036	0.071428571	0.166666667	0.285714286	12	0	0	14	3R:23178799-23178837	8	Irk1	FBtr0336473	23178615	23179078	CTGTGATT	8mer-m1
0.01	dme-miR-8-3p	7mer-m8	CAGTATT	3R	23179011	23179017	+	FBtr0336473	3R_23179011_23179017_+	0.661615423	0.661615423	0.661615423	0	Irk1	FBtr0336473	23178615	23179078	3R	+	23179003	23179068	5'utr	Irk1	FlyBase	G44888.1	GCAACCAACAGTATTGAATTGTTCGTTCGAACAAGTCTCGTGATCCCAGGACAATCCATCCATCAA	19	23179040	0.95294187	7	18	93	0.952380952	1.301029996	0.19047619	0.052631579	0.142857143	19	1	0	20	3R:23179003-23179068	7	Irk1	FBtr0336473	23178615	23179078	CAGTATT	7mer-m8
0.01	dme-miR-263a-5p	6mer3-8	GTGCCA	3R	23295096	23295101	-	FBtr0334554	3R_23295096_23295101_-	1	1	1	0	pnt	FBtr0334554|FBtr0089715	23294534|23294534	23295238|23295238	3R	-	23295060	23295119	5'utr	pnt	FlyBase	G53675.1	CGCATTAATTTATCGCCCGTGCCAGAGCGACGATCGTGAAGTGCTCACAATTAATTGCCA	14	23295100	0.962436088	4	14	46	1	1.176091259	0	0.071428571	0.133333333	14	0	0	15	3R:23295060-23295119	6	pnt	FBtr0089715|FBtr0334554	23294534|23294534	23295238|23295238	GTGCCA	6mer3-8
0.01	dme-bantam-3p	7mer-A1	GATCTCA	3R	23313855	23313861	-	FBtr0089716	3R_23313855_23313861_-	0.823349562	0.823349562	0.823349562	0	pnt	FBtr0089716	23313841	23314315	3R	-	23313807	23313872	start_codon	pnt	FlyBase	G53690.1	ACGTTCGGCAAGATCTCAATTGGCCTGACTATGACCAATGAGTGGATCGATTGGAATGACAGTCGG	38	23313852	0.965525274	9	34	195	0.925925926	1.698970004	0.222222222	0.263157895	0.481481481	38	4	0	50	3R:23313807-23313872	7	pnt	FBtr0089716	23313841	23314315	GATCTCA	7mer-A1
0.01	dme-miR-11-3p,dme-miR-308-3p	8mer-A1	CTGTGATA	3R	23314079	23314086	-	FBtr0089716	3R_23314079_23314086_-	0.6305098	0.631420857	0.630965329	0.000644245	pnt	FBtr0089716|FBtr0089716	23313841|23313841	23314315|23314315	3R	-	23314040	23314097	5'utr	pnt	FlyBase	G53692.1	GCTAAATGGTGCTGTGATATATGCAATTAACGTTCAATTACCACAATTAAGGCGCGAC	39	23314088	0.980811735	6	37	267	0.931818182	1.135662602	0.409090909	0.128205128	0.227272727	39	1	2	41	3R:23314040-23314097	8	pnt	FBtr0089716|FBtr0089716	23313841|23313841	23314315|23314315	CTGTGATA	8mer-A1
0.01	dme-miR-2b-2-5p	6mer3-8	TTGAAG	3R	23345539	23345544	-	FBtr0089717	3R_23345539_23345544_-	1	1	1	0	pnt	FBtr0089717	23340513	23346167	3R	-	23345524	23345563	5'utr	pnt	FlyBase	G53701.1	TCAAGATTGTGCGCCTAATTTGAAGCTGTAATTAATTTGG	20	23345544	0.774405393	4	18	160	0.9	0.954242509	0.3	0	0	20	1	1	18	3R:23345524-23345563	6	pnt	FBtr0089717	23340513	23346167	TTGAAG	6mer3-8
0.01	dme-miR-263a-5p	7mer-m1	TGCCATT	3R	23721572	23721578	-	FBtr0345300	3R_23721572_23721578_-	0.765586663	0.765586663	0.765586663	0	CG10232	FBtr0345300	23721423	23721625	3R	-	23721533	23721592	5'utr	CG10232	FlyBase	G53763.1	TTATCGAAATAACTTGCCATTCCAGTCCAGTTCTAGATATTTCATATGACTAATGGATAT	59	23721573	0.819027398	11	57	420	0.970149254	1.812913357	0.179104478	0.13559322	0.23880597	59	2	0	65	3R:23721533-23721592	7	CG10232	FBtr0345300	23721423	23721625	TGCCATT	7mer-m1
0.01	dme-bantam-3p	8mer-A1	TGATCTCA	3R	23728772	23728779	+	FBtr0084447	3R_23728772_23728779_+	0.631135722	0.631135722	0.631135722	0	CG10365	FBtr0084447|FBtr0084448|FBtr0084446|FBtr0084449	23728380|23728552|23723329|23723329	23728856|23728856|23728856|23728856	3R	+	23728665	23728811	5'utr	CG10365	FlyBase	G44972.1	AGAATCTCAATTGCACTTGGAGCCAACGGTCGGCGAGCAATGTTAGGCTAGGAGCCGGAGACCACAGCCACCAGAATGTCCAGCTAGCAGAACCAGGATCCCCGTCTTGATCTCAGCCAGGTGCCGCAGTCAGAACACAACGCCCAG	843	23728771	0.965461906	21	803	4655	0.948798328	1.781994589	0.409613375	0.12455516	0.228840125	843	35	14	908	3R:23728665-23728811	8	CG10365	FBtr0084446|FBtr0084449	23723329|23723329	23728856|23728856	TGATCTCA	8mer-A1
0.01	dme-miR-308-3p	7mer-m1	TGTGATT	3R	23732977	23732983	-	FBtr0084470	3R_23732977_23732983_-	0.620202887	0.620202887	0.620202887	0	Rpn9	FBtr0084470	23732904	23733011	3R	-	23732956	23733003	5'utr	Rpn9	FlyBase	G53776.1	GTGACAGCTGCGTCGGCGATTGTGATTTGCAATTTTTGTAGTTTGGGA	31	23732984	0.980938636	6	29	220	0.944444444	1.531478917	0.333333333	0.161290323	0.277777778	31	2	0	34	3R:23732956-23733003	7	Rpn9	FBtr0084470	23732904	23733011	TGTGATT	7mer-m1
0.01	dme-miR-11-3p,dme-miR-308-3p	7mer-A1	TGTGATA	3R	23781902	23781908	+	FBtr0304729	3R_23781902_23781908_+	0.782911824	0.782911824	0.782911824	0	mbc	FBtr0304729|FBtr0304729|FBtr0084459|FBtr0084459	23781763|23781763|23781763|23781763	23782339|23782339|23782339|23782339	3R	+	23781889	23781942	5'utr	mbc	FlyBase	G45014.1	GAGTGCGTGTACATGTGATAATTAGCTGAGCGGCAGCGGCCAACTCCCAGCCCA	27	23781910	0.642406817	6	24	146	0.896551724	1.113943352	0.275862069	0.074074074	0.137931034	27	2	1	26	3R:23781889-23781942	7	mbc	FBtr0084459|FBtr0084459|FBtr0304729|FBtr0304729	23781763|23781763|23781763|23781763	23782339|23782339|23782339|23782339	TGTGATA	7mer-A1
0.01	dme-miR-282-5p	7mer-m8	AGAGGCT	3R	23986925	23986931	+	FBtr0084502	3R_23986925_23986931_+	0.631524016	0.631524016	0.631524016	0	CG5902	FBtr0084502|FBtr0301165	23986640|23986640	23987427|23987427	3R	+	23986899	23986946	5'utr	CG5902	FlyBase	G45103.1	TTCCCCACTTCCCCGAATTTTCCAATAGAGGCTGTTGTGAAACCTAAG	23	23986924	0.983576912	3	22	174	0.966666667	1.462397998	0.533333333	0.260869565	0.433333333	23	1	0	29	3R:23986899-23986946	7	CG5902	FBtr0084502|FBtr0301165	23986640|23986640	23987427|23987427	AGAGGCT	7mer-m8
0.01	dme-miR-995-3p	6mer2-7	GGTGCT	3R	23987066	23987071	+	FBtr0084502	3R_23987066_23987071_+	1	1	1	0	CG5902	FBtr0084502|FBtr0084501|FBtr0301165	23986640|23986640|23986640	23987427|23987427|23987427	3R	+	23987030	23987102	intron-3'utr	CG5902	FlyBase	G45104.1	AGACGCATCAGCGGATCAGCGGACGCAATTCAATGAGGTGCTTATGAGCTAACTAGCAGCAGGACGGCAGCCA	37	23987062	0.916303424	8	37	109	1	1.633468456	0.139534884	0.135135135	0.255813953	37	0	0	43	3R:23987030-23987102	6	CG5902	FBtr0084502|FBtr0301165|FBtr0084501	23986640|23986640|23986640	23987427|23987427|23987427	GGTGCT	6mer2-7
0.01	dme-miR-34-5p	8mer-A1	CACTGCCA	3R	23987357	23987364	+	FBtr0084502	3R_23987357_23987364_+	0.678399696	0.678390909	0.678395302	6.22254E-06	CG5902	FBtr0084502|FBtr0084501|FBtr0301165	23986640|23986640|23986640	23987427|23987427|23987427	3R	+	23987336	23987404	5'utr	CG5902	FlyBase	G45105.1	TGAACTTAGAGCATCAACGTGCACTGCCATTAGTTGTAACCTCAATATACCTACCTAACGTAATTAGTG	64	23987355	0.86813156	11	59	469	0.957746479	1.832508913	0.183098592	0.078125	0.169014085	64	3	0	68	3R:23987336-23987404	8	CG5902	FBtr0084502|FBtr0301165|FBtr0084501	23986640|23986640|23986640	23987427|23987427|23987427	CACTGCCA	8mer-A1
0.01	dme-miR-980-3p	7mer-A1	GCAGCTA	3R	24045891	24045897	-	FBtr0333201	3R_24045891_24045897_-	0.823349562	0.823349562	0.823349562	0	Rox8	FBtr0333201|FBtr0084594|FBtr0084592|FBtr0084591|FBtr0333202|FBtr0333200	24045664|24045664|24045664|24045664|24045664|24045664	24047368|24047990|24048049|24048265|24047721|24047012	3R	-	24045867	24045922	5'utr	Rox8	FlyBase	G54040.1	AAATCTCTCTTGGAGTTTCCTGTTAGCAGCTAGCACCAATTAGATTGCCGCAAATA	26	24045900	0.987285846	5	22	195	0.903225806	1.146128036	0.258064516	0.115384615	0.258064516	26	2	1	28	3R:24045867-24045922	7	Rox8	FBtr0333200|FBtr0333202|FBtr0084591|FBtr0084592|FBtr0084594|FBtr0333201	24045664|24045664|24045664|24045664|24045664|24045664	24047012|24047721|24048265|24048049|24047990|24047368	GCAGCTA	7mer-A1
0.01	dme-miR-305-5p	6mer3-8	AGTACA	3R	24046449	24046454	-	FBtr0333201	3R_24046449_24046454_-	1	1	1	0	Rox8	FBtr0333201|FBtr0084594|FBtr0084592|FBtr0084591|FBtr0333202|FBtr0333200	24045664|24045664|24045664|24045664|24045664|24045664	24047368|24047990|24048049|24048265|24047721|24047012	3R	-	24046432	24046465	5'utr	Rox8	FlyBase	G54044.1	GAAACCCGAAAAGTACACTCAGCCTGCGAACTTT	5	24046447	0.850424799	3	5	15	1	0.698970004	0.4	0	0	5	0	0	5	3R:24046432-24046465	6	Rox8	FBtr0333200|FBtr0333202|FBtr0084591|FBtr0084592|FBtr0084594|FBtr0333201	24045664|24045664|24045664|24045664|24045664|24045664	24047012|24047721|24048265|24048049|24047990|24047368	AGTACA	6mer3-8
0.01	dme-miR-996-3p,dme-miR-279-3p	7mer-A1	CTAGTCA	3R	24276870	24276876	+	FBtr0334870	3R_24276870_24276876_+	0.823349562	0.823349562	0.823349562	0	Orct	FBtr0334870|FBtr0084599	24276637|24276258	24276944|24276944	3R	+	24276857	24276881	5'utr	Orct	FlyBase	G45321.1	CATTGAACCGCTGCTAGTCAGTTAT	7	24276868	0.737012748	3	6	41	0.909090909	1	0	0.428571429	0.636363636	7	1	0	10	3R:24276857-24276881	7	Orct	FBtr0084599|FBtr0334870	24276258|24276637	24276944|24276944	CTAGTCA	7mer-A1
0.01	dme-bantam-3p	6mer2-7	GATCTC	3R	24630732	24630737	+	FBtr0084657	3R_24630732_24630737_+	1	1	1	0	atl	FBtr0084657|FBtr0345218	24630289|24630589	24631896|24631896	3R	+	24630704	24630750	3'utr	atl	FlyBase	G45462.1	AATCGGGAGTGTGGCATAATTCCCCACCGATCTCTTGTCTTAATGTG	73	24630738	0.890449336	6	73	484	1	1.977723605	0.157894737	0.246575342	0.421052632	73	0	0	95	3R:24630704-24630750	6	atl	FBtr0084657|FBtr0345218	24630289|24630589	24631896|24631896	GATCTC	6mer2-7
0.01	dme-miR-11-3p,dme-miR-308-3p	7mer-A1	TGTGATA	3R	24787333	24787339	-	FBtr0084743	3R_24787333_24787339_-	0.782911824	0.782905894	0.782908859	4.17193E-06	CG5805	FBtr0084743|FBtr0084743	24786671|24786671	24787421|24787421	3R	-	24787317	24787363	5'utr	CG5805	FlyBase	G54359.1	TTTTCATTCTCATCAGATTTATTATGTGATATGCACAAGGCAAATAT	41	24787342	0.98835566	7	35	385	0.875	1.69019608	0.107142857	0.317073171	0.5	41	7	0	49	3R:24787317-24787363	7	CG5805	FBtr0084743|FBtr0084743	24786671|24786671	24787421|24787421	TGTGATA	7mer-A1
0.01	dme-bantam-3p	8mer-A1	TGATCTCA	3R	24918548	24918555	+	FBtr0337009	3R_24918548_24918555_+	0.631135722	0.631135722	0.631135722	0	CG11168	FBtr0337009|FBtr0337010	24918496|24918496	24918651|24918651	3R	+	24918536	24918570	5'utr	CG11168	FlyBase	G45598.1	GTATGCTCGCGATGATCTCATTGTGTTGGAATCGG	7	24918548	0.694091221	4	7	56	1	0.903089987	0.375	0.142857143	0.25	7	0	0	8	3R:24918536-24918570	8	CG11168	FBtr0337009|FBtr0337010	24918496|24918496	24918651|24918651	TGATCTCA	8mer-A1
0.01	dme-miR-996-3p,dme-miR-279-3p	7mer-m8	TCTAGTC	3R	25050856	25050862	+	FBtr0084763	3R_25050856_25050862_+	0.661615645	0.661615645	0.661615645	0	CG11791	FBtr0084763	25050241	25051163	3R	+	25050840	25050881	5'utr	CG11791	FlyBase	G45657.1	TACAGAAAATCGATATTCTAGTCGCGCTGTAACGCTGCGTAG	30	25050855	0.703047797	2	28	193	0.941176471	1.204119983	0.529411765	0.133333333	0.235294118	30	1	1	32	3R:25050840-25050881	7	CG11791	FBtr0084763	25050241	25051163	TCTAGTC	7mer-m8
0.01	dme-miR-11-3p,dme-miR-308-3p	8mer-A1	CTGTGATA	3R	25051094	25051101	+	FBtr0084763	3R_25051094_25051101_+	0.631420864	0.631420864	0.631420864	0	CG11791	FBtr0084763|FBtr0084763	25050241|25050241	25051163|25051163	3R	+	25051062	25051159	5'utr	CG11791	FlyBase	G45658.1	TTTACATATCATACCGATATAATAGAAACCATCTGTGATACGCGTGTACCTTAAAAATGAACTAACTTTGCACCGATCGAGGGTATCACTGGGAAATT	505	25051106	0.751990958	21	481	3007	0.95229983	1.902313768	0.235093697	0.130693069	0.252129472	505	22	6	559	3R:25051062-25051159	8	CG11791	FBtr0084763|FBtr0084763	25050241|25050241	25051163|25051163	CTGTGATA	8mer-A1
0.01	dme-bantam-3p	6mer2-7	GATCTC	3R	25112372	25112377	-	FBtr0113286	3R_25112372_25112377_-	1	1	1	0	CG13650	FBtr0113286	25112169	25112516	3R	-	25112356	25112399	5'utr	CG13650	FlyBase	G54559.1	TAGCTCATAAGTCCTGTATATAGATCTCTGGAGGCAAATGTGCG	178	25112371	0.888875332	8	165	1209	0.930555556	2.002166062	0.12962963	0.151685393	0.300925926	178	14	1	201	3R:25112356-25112399	6	CG13650	FBtr0113286	25112169	25112516	GATCTC	6mer2-7
0.01	dme-miR-14-3p	8mer-A1	AAGACTGA	3R	25235431	25235438	-	FBtr0084870	3R_25235431_25235438_-	0.643565219	0.643565219	0.643565219	0	CG10420	FBtr0084870	25235396	25235529	3R	-	25235402	25235461	5'utr	CG10420	FlyBase	G54602.1	CTTACTTAAAACCAGGTGAAATAAAGACTGAATACATTCTGGAGGCAAGACAAGCTGAAG	261	25235440	0.927103206	4	252	903	0.969512195	2.201397124	0.091463415	0.203065134	0.365853659	261	9	1	318	3R:25235402-25235461	8	CG10420	FBtr0084870	25235396	25235529	AAGACTGA	8mer-A1
0.01	dme-miR-11-3p,dme-miR-308-3p	6mer3-8	CTGTGA	3R	25247449	25247454	-	FBtr0304693	3R_25247449_25247454_-	1	1	1	0	RpS27	FBtr0304693|FBtr0304693|FBtr0084868|FBtr0084868	25247437|25247437|25247437|25247437	25247472|25247472|25247514|25247514	3R	-	25247441	25247467	5'utr	RpS27	FlyBase	G54608.1	TTTTCCGTGTTAGCTGTGAAAGAAAAA	13	25247457	0.643620544	5	12	73	0.857142857	1.255272505	0.047619048	0.461538462	0.666666667	13	3	0	18	3R:25247441-25247467	6	RpS27	FBtr0304693|FBtr0304693|FBtr0084868|FBtr0084868	25247437|25247437|25247437|25247437	25247472|25247472|25247514|25247514	CTGTGA	6mer3-8
0.01	dme-miR-283-5p	8mer-m1	TGATATTT	3R	25249420	25249427	+	FBtr0084813	3R_25249420_25249427_+	0.555593223	0.555593223	0.555593223	0	Nup358	FBtr0084813|FBtr0304692	25249346|25249346	25249630|25249630	3R	+	25249385	25249437	5'utr	Nup358	FlyBase	G45742.1	CGTGCTGTTCAGCTTAAGTTTTAATTGGAATTTAGTGATATTTACGTTCCAAT	5	25249416	0.988276494	5	5	49	1	0.77815125	0.166666667	0.2	0.333333333	5	0	0	6	3R:25249385-25249437	8	Nup358	FBtr0304692|FBtr0084813	25249346|25249346	25249630|25249630	TGATATTT	8mer-m1
0.01	dme-miR-277-3p	8mer-A1	TGCATTTA	3R	25335312	25335319	+	FBtr0300735	3R_25335312_25335319_+	0.625363359	0.625363359	0.625363359	0	CG11902	FBtr0300735	25335255	25335399	3R	+	25335294	25335355	5'utr	CG11902	FlyBase	G45816.1	ACTCAAAAGGGCTCTTGTTGCATTTATAAGTTTAATTTGTTTTTCAGTGATTTTCATAAACA	10	25335311	0.991598126	5	10	110	1	1.041392685	0.181818182	0.1	0.181818182	10	0	0	11	3R:25335294-25335355	8	CG11902	FBtr0300735	25335255	25335399	TGCATTTA	8mer-A1
0.01	dme-miR-308-3p	7mer-m1	TGTGATT	3R	25472635	25472641	-	FBtr0336806	3R_25472635_25472641_-	0.620202887	0.620202887	0.620202887	0	Fur1	FBtr0336806|FBtr0089982|FBtr0336804|FBtr0089983|FBtr0310618|FBtr0336805|FBtr0089987|FBtr0089984|FBtr0089985	25397493|25397493|25397493|25397493|25397493|25397493|25397493|25397493|25397493	25473058|25473058|25473058|25473058|25473058|25473058|25473058|25473058|25473058	3R	-	25472613	25472655	5'utr	Fur1	FlyBase	G54670.1	TGCGTGCAAGTGTTTGTGATTTTATGTTGTTGTCTTGCCTGCT	6	25472642	0.988018422	5	6	68	1	0.77815125	0.166666667	0	0	6	0	0	6	3R:25472613-25472655	7	Fur1	FBtr0089985|FBtr0089984|FBtr0089987|FBtr0336805|FBtr0310618|FBtr0089983|FBtr0336804|FBtr0089982|FBtr0336806	25397493|25397493|25397493|25397493|25397493|25397493|25397493|25397493|25397493	25473058|25473058|25473058|25473058|25473058|25473058|25473058|25473058|25473058	TGTGATT	7mer-m1
0.01	dme-miR-308-3p	8mer-m1	CTGTGATT	3R	25472848	25472855	-	FBtr0336806	3R_25472848_25472855_-	0.469298127	0.469298127	0.469298127	0	Fur1	FBtr0336806|FBtr0089982|FBtr0336804|FBtr0089983|FBtr0310618|FBtr0336805|FBtr0089987|FBtr0089984|FBtr0089985	25397493|25397493|25397493|25397493|25397493|25397493|25397493|25397493|25397493	25473058|25473058|25473058|25473058|25473058|25473058|25473058|25473058|25473058	3R	-	25472838	25472874	5'utr	Fur1	FlyBase	G54672.1	AGCAAGCGCACGGAACACACTGTGATTGGAGCGAATT	19	25472848	0.91239954	2	19	63	1	1.397940009	0.24	0.210526316	0.4	19	0	0	25	3R:25472838-25472874	8	Fur1	FBtr0089985|FBtr0089984|FBtr0089987|FBtr0336805|FBtr0310618|FBtr0089983|FBtr0336804|FBtr0089982|FBtr0336806	25397493|25397493|25397493|25397493|25397493|25397493|25397493|25397493|25397493	25473058|25473058|25473058|25473058|25473058|25473058|25473058|25473058|25473058	CTGTGATT	8mer-m1
0.01	dme-miR-33-5p	7mer-A1	AATGCAA	3R	25882074	25882080	+	FBtr0344118	3R_25882074_25882080_+	0.782911824	0.782911824	0.782911824	0	SppL	FBtr0344118|FBtr0300819|FBtr0084910|FBtr0084909|FBtr0300820	25881982|25881982|25881982|25881982|25881982	25885537|25885537|25885537|25885537|25885537	3R	+	25882064	25882103	5'utr	SppL	FlyBase	G45912.1	AATAGAAACAAATGCAAAATGGCTGTCTAACGTTTAAGTG	47	25882083	0.894904593	3	45	243	0.964285714	1.73239376	0.214285714	0.191489362	0.321428571	47	2	0	54	3R:25882064-25882103	7	SppL	FBtr0300820|FBtr0084909|FBtr0084910|FBtr0300819|FBtr0344118	25881982|25881982|25881982|25881982|25881982	25885537|25885537|25885537|25885537|25885537	AATGCAA	7mer-A1
0.01	dme-miR-34-5p	7mer-A1	ACTGCCA	3R	26043078	26043084	+	FBtr0302951	3R_26043078_26043084_+	0.823349557	0.823295432	0.823322494	3.83252E-05	gro	FBtr0302951|FBtr0084962|FBtr0302952|FBtr0084965|FBtr0305047|FBtr0339900|FBtr0084966|FBtr0084963|FBtr0337057|FBtr0084964	26042639|26041734|26041734|26042818|26041734|26041734|26041734|26042078|26041734|26042078	26043343|26043343|26043343|26043343|26043343|26043343|26043343|26043343|26043343|26043343	3R	+	26043004	26043092	5'utr	gro	FlyBase	G45963.1	AATGCGAAGTAGCCCGGACATGGAGTGCCACTAAGTGCCGGTTCCGTTTGTGGGAATACTAATAAAGCGGATCAACTGCCATCGAAAAA	18	26043076	0.842702165	9	18	66	1	1.322219295	0.142857143	0.166666667	0.285714286	18	0	0	21	3R:26043004-26043092	7	gro	FBtr0084965|FBtr0302952|FBtr0084962|FBtr0302951|FBtr0084964|FBtr0337057|FBtr0084966|FBtr0084963|FBtr0305047|FBtr0339900	26042818|26041734|26041734|26042639|26042078|26041734|26041734|26042078|26041734|26041734	26043343|26043343|26043343|26043343|26043343|26043343|26043343|26043343|26043343|26043343	ACTGCCA	7mer-A1
0.01	dme-miR-11-3p,dme-miR-308-3p	6mer3-8	CTGTGA	3R	26107768	26107773	+	FBtr0333925	3R_26107768_26107773_+	1	1	1	0	CG31324	FBtr0333925|FBtr0333925	26106866|26106866	26124473|26124473	3R	+	26107730	26107786	3'utr	CG31324	FlyBase	G45987.1	ATGGCGTATGCGCAATATTGATTTCTTAAGCTCACTAACTGTGACCTTTAAAGCTCG	10	26107747	0.988648223	3	8	79	0.909090909	1	0.181818182	0.1	0.181818182	10	1	0	10	3R:26107730-26107786	6	CG31324	FBtr0333925|FBtr0333925	26106866|26106866	26124473|26124473	CTGTGA	6mer3-8
0.01	dme-miR-11-3p,dme-miR-308-3p	6mer3-8	CTGTGA	3R	26230657	26230662	+	FBtr0084990	3R_26230657_26230662_+	1	1	1	0	CG12290	FBtr0084990|FBtr0084990|FBtr0339612|FBtr0339612	26230246|26230246|26230246|26230246	26230704|26230704|26230704|26230704	3R	+	26230640	26230678	5'utr	CG12290	FlyBase	G46002.1	TAAAAGGCCATAAGTGACTGTGAAACTGTAAAGTGATGT	25	26230654	0.826071727	2	24	111	0.964285714	1.431363764	0.5	0.12	0.214285714	25	1	0	27	3R:26230640-26230678	6	CG12290	FBtr0084990|FBtr0084990|FBtr0339612|FBtr0339612	26230246|26230246|26230246|26230246	26230704|26230704|26230704|26230704	CTGTGA	6mer3-8
0.01	dme-miR-277-3p	8mer-A1	TGCATTTA	3R	26863429	26863436	+	FBtr0085061	3R_26863429_26863436_+	0.625363359	0.625363359	0.625363359	0	IntS12	FBtr0085061	26863374	26863469	3R	+	26863401	26863454	5'utr	IntS12	FlyBase	G46083.1	ACAAACAGCTGTTGCGCGGGCATAAACTTGCATTTATATTGTTATTTACTATAT	19	26863428	0.983747082	4	18	172	1	1.278753601	0.263157895	0	0	19	0	0	19	3R:26863401-26863454	8	IntS12	FBtr0085061	26863374	26863469	TGCATTTA	8mer-A1
0.01	dme-miR-8-3p	6mer3-8	CAGTAT	3R	27069479	27069484	-	FBtr0085138	3R_27069479_27069484_-	1	1	1	0	spz	FBtr0085138|FBtr0085145|FBtr0114372|FBtr0085137|FBtr0112834|FBtr0085139|FBtr0085140|FBtr0085146	27069208|27069208|27069208|27069208|27069208|27069208|27069208|27069208	27070070|27070070|27070070|27070070|27070070|27070070|27070070|27070070	3R	-	27069403	27069505	5'utr	spz	FlyBase	G54981.1	GGCAACAGTAACACCAGCTACCAGTATAAAGGCCCGGCATTAACATTTAGTCGTGCCAGTTTGTTTATTTTTTATATACGCAAAGCCCATAAAAAGAAAAAAA	34	27069487	0.967824808	5	34	115	1	1.568201724	0.216216216	0.088235294	0.162162162	34	0	0	37	3R:27069403-27069505	6	spz	FBtr0085137|FBtr0114372|FBtr0085145|FBtr0085138|FBtr0085146|FBtr0085140|FBtr0085139|FBtr0112834	27069208|27069208|27069208|27069208|27069208|27069208|27069208|27069208	27070070|27070070|27070070|27070070|27070070|27070070|27070070|27070070	CAGTAT	6mer3-8
[truncated: 3,718 more rows]
[truncated: 39 more columns]
