# Supplementary material for: Global identification of functional microRNA-mRNA interactions in Drosophila
Source: Nat Commun. 2019 Apr 9;10:1626. doi: 10.1038/s41467-019-09586-z (PMC6456604; doi:10.1038/s41467-019-09586-z)
Supplement: Supplementary file 17 — Supplementary Data 14 [file 41467_2019_9586_MOESM17_ESM.txt]

# GO-terms presented in Figure 5B. Numeric values are -log10(p value)
GOBP	all miR	mRNA	RiboFP	TE	bantam-3p	miR-14-3p	miR-11-3p,miR-308-3p	miR-277-3p	miR-283-5p	miR-252-5p	miR-317-3p	miR-9b-5p,miR-9c-5p	miR-33-5p	miR-8-3p	miR-980-3p	miR-996-3p,miR-279-3p	miR-308-3p	miR-305-5p	miR-275-3p,miR-306-5p	miR-965-3p	miR-190-5p	miR-970-3p	miR-2b-2-5p	miR-276a-3p	miR-282-5p	miR-34-5p	miR-7-5p	miR-184-3p	miR-263a-5p	miR-995-3p	miR-11-3p	miR-988-3p
organ development	30	1.932185489	4.913535595	0.891976491	7.4923195	7.064240896	0	9.161150909	3.823908741	7.105130343	9.117475462	4.745693668	13.15490196	7.378242278	8.270025714	8.542723814	2.806875402	3.346787486	5.296708622	1.973058372	6.226140448	9.823908741	3.508638306	6.638272164	3.060480747	3.200659451	4.89279003	4.607519369	2.978810701	2.835647144	2.308918508	4.744727495
signal transduction	30	5.795880017	10.21467016	1.482540173	0	0	4.39501837	0	3.958607315	6.54515514	6.42240366	0	6.778756122	4.511905408	7.587035728	5.987316281	4.913640169	3.795880017	5.031984286	2.623423043	6.873543887	4.090448784	0	2.548213564	0	0	0	0	0	4.939679971	3.387216143	3.148741651
biological regulation	30	1.041340573	3.283996656	0	7.290984583	6.132821352	5.747146969	4.836437029	8.920818754	8.37675071	5.09235457	5.488785299	6.779112687	5.927829025	7.133830852	10.32790214	0	7.324221658	2.530177984	4.823908741	5.595029519	8.515700161	4.137868621	2.435333936	4.557677044	3.958607315	4.818156412	0	2.346787486	2.172630727	2.341988603	4.698970004
organ morphogenesis	30	1.896196279	6.85944168	2.343901798	6.660423357	7.590066877	2.583359493	8.59345982	2.978810701	6.453951134	10.48148606	4.941763831	8.583085025	3.886056648	7.955068454	6.286541379	3.638272164	0	3.013228266	0	7.098541679	5.908354142	0	5.563837353	4.809108283	3.552841969	5.27572413	5.900802945	2.033858267	2.216811309	3.055517328	3.638272164
anatomical structure morphogenesis	30	0.748556465	3.318758763	0.700165959	9.436518915	9.346787486	0	6.813382648	4	10	9.659555885	4.249730803	7.754969766	11.09151498	7.710634048	5.504848231	3.187086643	7.804100348	4.211902367	0	4.102186587	6.476721887	3.301029996	4.371304617	2.954677021	2.68613278	3.455931956	4.16314442	2.496209317	1.716925025	2.237321436	4.920818754
tissue development	30	0.792985341	2.026410377	0.807767177	6.694635731	5.73785991	0	7.791558644	5.663860601	0	6.049803151	4.455027085	10.93817069	4.318258003	7.834458923	5.08299603	2.823908741	3.920818754	6.080921908	0	5.439997673	4.895281463	4.15490196	4.253599356	5.038104526	0	3.167491087	5.23157651	3.327902142	2.681936665	2.903089987	0
epithelium development	30	0.513767939	1.991825816	0.687378417	6.072985021	6.738713335	0	7.555642874	4.397279298	0	6.589560214	5.237471478	11.17327748	3.657577319	8.869666232	3.48148606	3.040958608	4.113075197	5.008330993	0	6.122340756	4.192962395	3.301029996	4.256020135	4.557206774	0	3.585026652	5.196918616	1.921543182	2.123782159	3.193820026	2.568636236
signaling	30	4.191114133	7.170844234	1.359121221	0	0	3.522878745	3.619788758	3.200659451	7.549750892	6.097751187	0	6.569506581	3.958607315	7.652669985	6.181225315	5.37675071	5.086747916	4.805763251	2.655607726	5.959199939	4.991449647	0	1.938547521	0	0	0	0	0	3.823908741	2.785156152	2.935542011
single organism signaling	30	4.232844134	7.228471311	1.380906669	0	0	3.552841969	3.638272164	3.22184875	7.583359493	6.127376456	0	6.599752282	4	7.684239509	5.809670543	5.397940009	5.108557328	4.826522357	2.669586227	5.543300023	5.011544055	0	1.948076084	0	0	0	0	0	3.853871964	2.793174124	2.943095149
regulation of biological process	30	1.377061031	3.318758763	0	8.297311032	6.069183365	6.744727495	3.327902142	5.632420466	7.003050752	5.334598392	4.501413791	5.978800832	6.028638925	6.784124605	9.511449283	0	8.13076828	0	4.698970004	6.122455892	7.216668237	0	2.543633967	4.317945223	2.764471553	4.084600165	0	2.974694135	1.770830297	2.416801226	4.318758763
morphogenesis of an epithelium	30	0.772087598	3.744727495	1.389446295	0	8.621602099	2.591760035	6.938057708	4.415334136	4.549309122	6.234906913	4.952725133	6.766972982	0	9.657577319	0	2.958607315	3.657577319	3.283996656	0	6.968187729	0	0	4.967381239	5.389339837	0	3.537602002	5.800052942	2.638272164	1.875495775	3.055517328	0
tissue morphogenesis	30	0.709408957	3.585026652	1.295677859	4.582873488	8.438898616	2.508638306	6.787625929	4.300148405	4.432730074	7.030448974	4.834577599	7.108676118	0	9.48148606	3.214670165	2.882728704	4	3.619788758	0	6.852323676	0	0	4.886725308	5.913640169	0	3.48148606	5.715276075	2.591760035	2.293282218	3.008773924	0
cell communication	29.82390874	4.244887734	6.41752414	1.21013737	0	0	2.995678626	3.602059991	3.167491087	7.434152181	5.713260455	0	5.850413854	3.744727495	6.930627946	6.0303153	4.8569852	4.676622066	5.152427341	2.688246139	5.591031168	5.058122503	0	1.876801925	0	0	0	0	0	3.397940009	2.476253533	2.595166283
regulation of cellular process	29.67778071	1.248874928	3.602059991	0	8.87095494	6.974735108	6.853871964	0	3.366531544	7.055517328	5.896813963	4.374656676	5.528155495	5.78557688	7.129245055	9.560667306	2.170696227	8.387216143	2.603800653	4.148741651	5.280527839	6.309077749	0	1.673664139	4.669586227	2.17327748	4.364516253	0	2.642065153	0	3.031517051	4.638272164
tube development	28.75448733	0	1.091461368	0.511928964	0	6.887126998	0	6.419599686	3.721246399	0	6.228566864	3.568636236	9.285905057	4.364843127	6.628618081	4.15466893	3.004364805	3.823908741	3.886056648	0	5.577377335	4.513941771	3.552841969	6.26760624	6.055517328	0	3.721246399	4.213737079	0	2.261219442	2.004803708	2.563837353
embryo development	26.74765678	0.867068251	4.290855341	1.134481481	0	0	3.585026652	3.958607315	3.318758763	7.432973634	7.900733828	3.638272164	4.468898669	4.870705096	4.383873532	3.698970004	0	5.49105302	4.511731385	3.387216143	3.040958608	0	0	0	0	2.946921557	0	3.769551079	1.813608784	0	0	0
neuron differentiation	24.7312985	1.437469231	3.769551079	1.006475597	8.408601449	7.310336035	2.723538196	6.903924634	2.829738285	6.21346152	6.278906934	0	6.868449083	7.51111664	6.728320994	4.301313465	2.172630727	0	4.063385738	0	0	3.013228266	0	2.066512712	0	2.576754126	3.075720714	0	2.869666232	0	0	0
multicellular organismal process	24.66397658	0	2.069050969	0.994991179	8.632644079	6.854834683	2.075204004	5.072735914	3.744727495	5.996884283	6.230957387	3.721246399	10.93218549	7.835165523	0	6.736939427	2.189767482	4.498464234	3.15490196	0	3.853871964	6.262616501	0	3.244125144	2.924453039	3.113509275	0	3	2.394694954	1.604673607	0	4.065501549
single-multicellular organism process	24.65975979	0	2.195860568	0.570732334	8.466609292	6.519547487	0	5.377652289	4.038299434	4.619246229	7.21181041	0	11.23210238	7.616374904	4.924905451	6.900799489	2.314258261	4.16058795	4	0	3.958607315	7.315603522	3.15490196	3.040958608	0	3.301029996	0	2.387216143	2.331614083	1.805208242	0	3.744727495
response to stimulus	24.51127504	3.721246399	4.342368973	0.746661995	0	4.410463342	3.27572413	0	5.965652342	6.64054398	0	0	6.085150342	5.22933602	5.012205968	4.971207712	2.982966661	0	4.756218084	2.448550002	4	3.853871964	0	2.054039296	0	2.694648631	0	0	0	2.860120914	4.240332155	2.568636236
tube morphogenesis	24.46999251	0.464921181	1.567030709	0.766572349	0	7.237246435	2.353596274	5.356128037	4.206171913	3.552841969	6.499591983	3.420216403	7.529649203	0	7.579879152	0	2.774690718	3.769551079	2.557520231	0	6.524183587	3.27572413	3.744727495	4.73072061	5.821023053	0	2.744727495	3.619788758	0	2.348721986	2.327902142	0
generation of neurons	24.3836082	0.910624839	2.93930216	0.858424817	7.732054274	6.484033481	2.886056648	6.621311455	3.301029996	6.780939668	6.895345622	0	7.091460725	8.267437381	7.057892691	3.958607315	2.238072162	0	4.200728392	2.010550182	0	3.236572006	3.318758763	1.727694156	0	2.549750892	3.522878745	0	2.962573502	0	0	0
anatomical structure development	23.70890616	0	1.568958055	0.531682214	8.997402019	5.401975928	0	4.778760298	3.107905397	6.345246067	6.491718135	3.119186408	10.69100897	6.437187245	5.107277794	4.58100767	0	4.888653459	3.180456064	2.298432015	4	6.89289183	0	2.640164518	2.68613278	2.906578315	0	3.292429824	0	1.671824339	0	3.958607315
sensory organ development	23.61131969	2.341988603	5.740286933	1.374893425	8.051342568	5.004574546	0	4.746897625	0	5.044884953	6.386477412	0	0	0	0	0	0	0	0	3.30980392	3.346787486	6.711840237	0	1.881074247	2.732828272	0	4.122053048	4.531803369	0	0	2.216096421	3.744727495
cell development	23.6059446	1.083177715	3.244125144	0.862899195	10.60205999	7.082284483	0	4.929252688	3.318758763	7.029188389	0	3.721246399	7.508223263	7.622551679	6.920529321	4.980277824	0	2.91721463	2.987162775	1.983384452	0	4.378675792	3.124938737	1.92885471	2.752026734	2.850780887	0	3.013228266	1.804931004	0	0	2.754487332
epithelial tube morphogenesis	23.32466033	0.562423824	1.802443787	0.789093186	0	6.927529518	2.367542708	5.899023245	3.853871964	3.585026652	7.106105141	3.823908741	7.089473723	0	7.629857153	0	3.091514981	3.214670165	2.835647144	0	6.993962045	0	3.508638306	5.060480747	6.200659451	0	0	3.886056648	0	2.528708289	2.48148606	0
imaginal disc development	23.29880508	0.641018774	1.310691141	0.541483015	0	5.367999514	0	6.862456005	3.283996656	0	7.106227145	3.721246399	8.204793139	0	6.854679261	3.259637311	3.283996656	0	3.244125144	0	6.327717375	3.698970004	3.420216403	6.795880017	5.346787486	0	4.037157319	4.516314303	0	2.314258261	2.440093375	0
regulation of response to stimulus	23.24476799	2.1837587	4.47765774	0	0	0	2.42136079	0	3.677780705	0	0	0	11.64206515	3.494850022	4.336491488	0	0	0	0	0	5.181127766	5.096658195	0	2.795880017	0	0	2.595166283	3.026872146	2.125518182	4.93404702	2.8569852	0
post-embryonic organ development	22.80177024	0.405640603	1.468393368	0.694928217	0	6.572335406	0	5.143178704	3.638272164	3.366531544	6.768581386	4.842392147	6.759351924	0	7.8569852	3.638272164	2.91721463	0	3.086186148	0	7.364516253	0	3.356547324	4.279840697	5.343901798	0	0	3.744727495	0	3.568636236	2.395773947	0
metamorphosis	22.63501027	0.918904843	2.946921557	0.933935103	0	6.865950457	2.583359493	5.78419594	4.15460674	0	7.521577812	3.677780705	6.433413129	0	6.902951035	0	3.30980392	0	0	0	6.67141655	3.301029996	4.247183569	4.654038458	6.455931956	0	3.677780705	3.48148606	1.978810701	2.123782159	2.585026652	0
post-embryonic appendage morphogenesis	22.56929326	0.478822675	1.099086932	0.415804514	0	6.708608947	0	6.353762965	3.27572413	3.366531544	5.480021276	4.362630369	6.410349015	0	7.943095149	0	2.058985756	0	0	2.127261173	7.812479279	0	3.602059991	5.228412519	6.508638306	0	3.494850022	4.48755309	0	2.207608311	2.53165267	0
appendage development	22.50539304	0.540713083	1.192262078	0.471520384	0	6.537422331	0	7.293367549	3.173925197	0	5.339569224	4.716404817	6.257999173	0	7.775466937	0	0	0	0	2.477555766	7.673664139	0	3.522878745	5.136082623	6.397940009	0	4.025488307	4.408116574	0	2.163043263	2.48945499	0
instar larval or pupal morphogenesis	22.46031793	0.834132732	2.361510743	0.853561865	0	6.288015716	2.798602876	5.644471858	4.442822554	0	6.846331449	3.920818754	5.766603203	0	7.264880366	0	2.71219827	0	0	1.83120798	6.965371543	3.022276395	3.853871964	4.855114582	6.721246399	0	2.754487332	3.638272164	2.079354999	2.226945307	2.68613278	0
post-embryonic morphogenesis	22.41291508	0.734403977	2.378823718	0.750948471	0	6.053872103	2.663540266	5.438395413	4.263310348	0	7.137320133	3.769551079	6.058189732	0	7.039862325	0	2.598599459	0	0	2.106793247	7.431798276	3.37675071	3.744727495	4.730253627	6.552841969	1.877129077	2.669586227	3.537602002	2.016824928	2.163043263	2.623423043	0
appendage morphogenesis	22.27564269	0.573342372	1.247874693	0.406846901	0	6.674012534	0	6.32223797	3.259637311	0	5.451628151	4.338641716	6.379563324	0	7.909389292	0	2.045275209	0	0	2.115204636	7.785156152	0	3.585026652	5.209714836	6.48148606	0	3.48148606	4.47152167	0	2.19859629	2.522878745	0
imaginal disc-derived appendage morphoge...	22.27564269	0.573342372	1.247874693	0.406846901	0	6.674012534	0	6.32223797	3.259637311	0	5.451628151	4.338641716	6.379563324	0	7.909389292	0	0	0	0	2.115204636	7.785156152	0	3.585026652	5.209714836	6.48148606	0	3.48148606	4.47152167	0	2.19859629	2.522878745	0
imaginal disc-derived appendage developm...	22.24497193	0.55141734	1.210560315	0.389393063	0	6.5712984	0	6.768963901	3.193820026	0	5.367359108	4.741506389	6.28815571	0	7.808548986	0	0	0	0	2.078313525	7.701146924	0	3.537602002	5.154281982	6.420216403	0	3.431798276	4.423861445	0	2.171984936	2.49757288	0
post-embryonic development	22.15835125	0	1.486382926	0.642122301	0	5.852104266	0	4.733769715	4.037654819	3.443697499	5.78313741	4.141222263	7.258816559	0	5.941418356	5.008419011	2.958607315	3.657577319	4.14308994	0	8.853871964	3.292429824	3.958607315	4.395449967	4.802168307	2.176525771	0	2.928117993	2.638272164	2.841637508	0	2.559090918
regulation of signaling	22.13319323	2.222573178	5.055957274	0	0	0	2.144480844	0	0	0	0	0	7.297494847	0	4.463823121	0	2.364516253	3.055517328	0	0	5.592881146	5.513252241	0	2.202732459	0	0	0	3.698970004	0	5.684029655	3.107905397	2.57024772
movement of cell or subcellular componen...	22.0603467	2.397940009	4.851856033	1.797511683	4.920698399	0	0	4.185262967	4.296724962	4.833191117	4.767793321	0	4.749483991	6.629760119	7.726998728	4.104061254	2.576754126	0	4.519561853	0	3.13076828	3.522878745	3.568636236	0	0	2.217527376	0	2.442492798	0	0	0	0
instar larval or pupal development	22.05803165	0.434612683	1.825358807	0.716585688	0	5.913647289	2.160521953	5.932449341	4.317165656	0	6.140605286	3.958607315	6.636023422	0	5.676071711	3.27572413	2.590066877	3.552841969	0	1.898252926	8.795880017	3.537602002	4.671620397	5.13430394	5.591760035	2.663540266	2.609064893	3.468521083	2.571865206	1.773400095	2.236572006	0
imaginal disc morphogenesis	22.05279322	0.647046088	1.851089007	0.787998942	0	6.719444392	2.360513511	6.023966571	3.920818754	0	7.271054033	4.223262505	6.139644496	0	7.677573948	0	2.53313238	0	0	0	7.299296283	0	3.508638306	5.083546051	6.283996656	0	2.906578315	3.823908741	0	2.344861565	2.801342913	0
post-embryonic organ morphogenesis	22.05279322	0.647046088	1.851089007	0.787998942	0	6.719444392	2.360513511	6.023966571	3.920818754	0	7.271054033	4.223262505	6.139644496	0	7.677573948	0	2.53313238	0	0	0	7.299296283	0	3.508638306	5.083546051	6.283996656	0	2.906578315	3.823908741	0	2.344861565	2.801342913	0
system development	21.90248059	0	0.96122093	0	8.143150321	5.143297688	0	5.628416834	0	4.640570555	6.400443317	0	10.354676	5.542085162	6.288893267	4.78962216	2.185086819	2.876148359	3.244125144	1.983802646	4.290725798	6.074455865	3.37675071	4.206768553	0	2.823908741	0	3.173925197	2.111259039	2.129011186	0	2.896196279
regulation of signal transduction	21.78857626	1.832682665	4.845615015	0	0	0	2.175223538	0	0	0	0	0	7.95435631	0	4.044029305	0	2.565431096	0	0	0	5.820161072	4.229912504	0	2.575118363	0	0	0	3.638272164	0	6.26760624	3.443697499	0
intracellular signal transduction	21.38830009	2.707743929	5.585747845	0.622147581	0	0	2.872895202	0	2.970616222	0	0	0	4.48695732	0	0	0	2.764471553	0	3.853871964	3.698970004	0	0	0	0	0	0	2.480172006	0	0	5.075720714	0	0
regulation of cell communication	21.25090276	2.015022874	4.709814525	0	0	0	2.27572413	0	0	0	0	0	7.046165726	0	4.287034456	0	2.559090918	2.931814138	0	0	5.424673573	5.345901465	0	2.122628654	0	0	0	3.585026652	0	5.557520231	3.036212173	2.500312917
locomotion	20.9137136	2.448550002	5.588272912	2.226213555	7.101395473	0	0	3.744727495	4.678590074	4.806647179	0	0	5.136950893	8.189485215	6.58060606	3.958607315	2.116338565	0	4.835349784	0	0	4.278283753	3.795880017	0	0	1.961777362	0	0	1.746177561	0	0	0
wing disc development	20.48265251	0.5618692	1.007225636	0	0	5.279699264	0	5.099094571	3.568636236	0	0	0	9.560983272	0	7.751536282	0	0	0	0	2.162411562	5.077461376	0	3.283996656	6.823908741	5.296708622	0	2.721246399	4.842482791	0	2.202732459	2.661543506	0
eye development	20.44802303	1.606424797	4.60652897	1.671009145	6.882102578	4.739367732	0	4.240470623	0	5.597601041	5.919040345	0	0	0	0	0	0	0	0	3.036212173	0	5.19882825	0	1.649170726	0	0	5.356547324	3.040958608	0	0	2.826813732	0
developmental process	20.15763097	0	1.0951763	0.605390741	8.487582451	4.511423903	0	4.981487986	0	5.596982486	6.778682283	3.193820026	10.79805694	8.49676786	5.102893274	4.266678541	2.342944147	4.113935883	3.366531544	0	3.468521083	5.775526505	0	1.992679047	3.214670165	2.459670525	0	2.958607315	0	1.579714115	2.222573178	3.522878745
localization	20.12956251	0.474501689	0.853437887	0	0	0	0	3.638272164	5.620205157	4.395036705	6.723136257	0	0	0	0	0	3.468521083	0	0	2.107905397	0	0	3.657577319	0	0	0	0	0	0	0	0	0
compound eye development	20.06248388	1.428058365	3.387216143	1.496890563	6.824282395	5.077860223	0	4.537190665	0	3.920818754	5.725480312	0	0	0	0	0	0	0	0	3.229147988	0	5.460901308	0	0	0	0	4.850780887	2.595166283	0	0	2.93930216	0
embryonic morphogenesis	19.96987451	0.665506038	4.58946528	1.11577123	0	0	3.48148606	5.404498267	0	0	5.534354569	0	0	0	4.010618002	0	0	4.082931631	2.93930216	0	0	0	0	0	0	0	0	4.544859616	2.156767222	0	0	0
single-organism developmental process	19.86848552	0	1.186018924	0.614090005	8.877784122	4.760292701	0	4.944935269	0	5.861413129	6.729535453	3.37675071	11.15739076	8.019369515	4.723736776	4.157783051	2.273272791	4.290613847	3.251811973	0	3.619788758	5.972829856	0	2.083546051	2.995678626	2.565431096	0	2.404503778	0	1.646660905	2.290730039	3.619788758
multicellular organismal development	19.65207037	0	1.386686839	0	8.542269452	5.22228616	0	4.425668883	0	5.08794808	7.040333864	0	10.02881696	6.173829469	4.801181045	5.043000816	2.106238238	3.356547324	3.187086643	1.830325566	4.537441792	6.745911353	0	2.91721463	2.659555885	3.229147988	0	0	2.003926346	0	0	3.055517328
neuron development	19.30464843	1.523168371	2.707743929	0.64299951	7.622165776	5.699711108	2.853871964	5.478775589	0	6.125634164	5.267733813	0	6.209439467	7.263004664	6.87422605	2.982966661	0	0	3.387216143	0	0	0	0	1.834755674	0	2.804100348	0	2.269217724	2.950781977	0	0	0
wing disc morphogenesis	18.80352351	0	1.144662596	0.425980314	0	5.901723244	0	4.452803549	2.93930216	3.431798276	0	3.508638306	5.986481068	0	8.079354999	0	0	0	0	2.419075024	5.658031592	0	3.356547324	4.954285941	6.251811973	0	0	3.522878745	0	1.861697302	2.730487056	0
imaginal disc-derived wing morphogenesis	18.60074624	0	1.240634378	0.475928584	0	6.071629755	0	4.586304856	3.045757491	3.537602002	0	3.619788758	5.593178616	0	8.262012674	0	0	0	0	2.490797478	5.138119247	0	3.431798276	5.050609993	6.366531544	0	0	3.585026652	0	1.904481958	2.777283529	0
embryo development ending in birth or eg...	18.56512451	1.11844417	5.458266534	1.725842151	0	0	3.468521083	3.698970004	0	4.143506744	5.564192251	0	0	3.698970004	0	0	0	0	4.580374639	2.88941029	0	0	0	0	0	0	0	3.356547324	2.369572125	0	0	0
cellular response to stimulus	18.43078786	2.872895202	4.648043876	0.969926769	0	0	2.598599459	0	0	4.496641103	0	0	0	0	5.314213491	3.886056648	3.853871964	0	4.133771753	0	4.930857518	0	0	0	0	0	0	0	0	3.468521083	3.142667504	3.193820026
cellular component morphogenesis	18.38433202	0.431504933	1.255394125	0	6.812236819	0	2.122053048	3.657577319	0	5.243120572	6.995068463	0	5.035710182	8.858487517	6.171340103	0	0	2.903089987	3.318758763	0	0	0	3.107905397	0	0	1.989276135	0	2.370590401	3.677780705	0	0	0
positive regulation of cellular process	18.01779085	1.849550591	0.837196708	0	0	0	2.950781977	3.408935393	0	0	0	0	0	3.619788758	0	4.983100895	0	0	0	3.142667504	0	4.716347632	3.468521083	1.975925013	2.950781977	0	4.268411235	0	0	0	0	2.41453927
cell morphogenesis	17.88049342	0.766318702	1.447575154	0	5.477279627	0	2.665546249	4.029490782	0	4.209821135	7.158471601	0	5.05580665	10.07987667	7.081131257	0	0	0	3.744727495	0	0	0	0	0	2.659555885	2.102372909	0	2.436518915	4.301029996	0	0	0
pattern specification process	17.74722173	0.804958719	1.867420152	0	0	4.354819706	0	0	0	3.602059991	5.200122636	3.408935393	6.625926691	0	7.662940274	4.698752694	0	3.537602002	0	0	4.470810987	0	0	2.086716098	0	0	0	0	0	0	0	2.835647144
positive regulation of biological proces...	17.72662794	2.602059991	1.624336386	0	0	0	2.518557371	3.823908741	3.161150909	0	0	3.37675071	0	0	0	5.615089154	0	0	0	4	3.091514981	5.380083752	3.229147988	2.217527376	3.167491087	0	5.031517051	0	0	0	0	0
embryonic development via the syncytial ...	17.68504633	1.19097928	5.664057925	1.823908741	0	0	3.568636236	3.795880017	0	3.698970004	5.692678357	0	0	0	0	0	0	0	4.009306039	2.958607315	0	0	0	0	0	0	2.500312917	3.408935393	2.413412695	0	0	0
growth	17.51987351	0.634081678	2.634512015	0.375521948	0	0	0	6.133464564	3.619788758	0	0	0	5.766603203	0	0	0	3.107905397	0	0	0	0	0	3.318758763	1.71489297	0	2.385102784	0	0	2.598599459	0	0	0
single-organism process	17.16008323	0	0.789520957	0	5.932560132	0	0	7.033201454	0	5.061840669	5.122076518	5.479123618	0	3.744727495	4.723458008	3.508638306	0	0	3.552841969	2.756961951	0	0	0	2.343901798	0	2.759450752	0	2.725842151	0	0	0	0
regulation of biological quality	16.97176305	0.791451158	1.251579378	0	0	0	0	4.000832254	7.272458743	7.504455662	0	0	0	0	0	0	2.369572125	3.638272164	0	0	0	5.432891255	0	0	0	0	0	4.573985126	0	0	0	0
cell surface receptor signaling pathway	16.76861958	2.935542011	5.90810066	0.723745052	0	0	2.069050969	0	0	0	0	0	6.458934113	0	5.05539298	0	2.8569852	0	0	0	6.108351056	0	0	1.971022295	0	0	2.543633967	0	2.031517051	2.190440285	3.420216403	0
regulation of developmental process	16.7572162	0.429608856	1.635073966	0.351581436	4.869741516	0	0	4.275731259	0	4.47445507	0	0	6.209439467	4.137972435	0	4.163685716	3.769551079	5.106021977	4.692932049	1.842543232	3.920818754	0	0	0	0	1.988852639	0	0	3.48148606	0	0	2.946921557
cell morphogenesis involved in different...	16.70237331	0.720698163	1.371100436	0	6.424297313	4.216534579	4.065148197	3.619788758	0	4.717042724	7.019160678	0	0	6.954639853	5.866639956	3.22184875	0	0	3.48148606	0	0	0	0	0	0	2.266000713	0	0	3.040958608	0	0	0
eye morphogenesis	16.62429876	1.342561677	4.162950819	2.709965389	6.587334534	0	0	5.350965161	0	5.2153114	6.077442689	0	0	0	0	0	0	0	0	0	0	3.346787486	0	1.716698771	0	0	5.795880017	0	0	0	0	0
sensory organ morphogenesis	16.62429876	1.342561677	4.162950819	2.709965389	6.587334534	0	0	5.350965161	0	5.2153114	6.077442689	0	0	0	0	0	0	0	0	0	0	3.346787486	0	1.716698771	0	0	5.795880017	0	0	0	0	0
localization of cell	16.45765234	1.125634164	3.698970004	2.634512015	5.049841241	0	0	3.455931956	3.26760624	0	4.551349168	0	0	4.615975819	4.936297441	0	2.399027104	0	4.790753151	1.84375381	3.15490196	0	0	0	0	2.457174573	0	0	2.244125144	0	0	0
morphogenesis of embryonic epithelium	16.29583105	1.697020063	4.511382438	0.626389272	0	0	0	0	0	0	0	0	0	0	3.920818754	0	0	0	0	2.348721986	0	0	0	0	0	0	2.769551079	3.795880017	2.508638306	0	0	0
compound eye morphogenesis	15.92099889	1.297828049	3.431798276	2.387216143	6.362613353	0	0	5.602016564	0	3.37675071	6.348162998	0	0	0	0	0	0	0	0	0	0	3.494850022	0	0	0	0	5.167491087	0	0	0	2.015472687	2.424812155
regulation of anatomical structure morph...	15.92099889	1.747146969	2.793174124	0.549181446	0	0	2.051098239	0	0	0	4.706133845	0	4.438502235	0	5.036406232	0	0	0	4.752517739	2.162411562	0	0	0	0	0	0	3.091514981	2.698970004	3.187086643	0	2.04383157	3.200659451
cell migration	15.81910135	1.365925975	3.853871964	2.458420756	5.022741842	0	0	0	3.124938737	0	0	0	0	4.422827645	4.726104424	0	2.619788758	0	5.11407366	2.010995384	3.387216143	0	0	0	0	2.080921908	0	0	2.382999659	0	0	0
cell morphogenesis involved in neuron di...	15.76730593	0.958331034	1.553929064	0	6.069904103	4.519459146	3.494850022	3.823908741	0	4.994154822	6.854256796	0	0	6.175769805	5.070963422	3.721246399	0	0	3.494850022	0	0	0	0	0	0	2.113509275	0	0	2.228412519	0	0	0
regionalization	15.74139314	0.829122493	1.76421913	0	0	4.247833117	0	0	0	3.420216403	0	3.568636236	5.898538404	0	5.728992947	4.813583112	0	4.039576793	0	0	3.408935393	0	0	2.374687549	0	0	0	0	0	0	0	0
regulation of multicellular organismal d...	15.62366727	0	2.378823718	0.538681591	0	0	0	3.522878745	0	3.795880017	0	0	0	0	3.823908741	0	2.756961951	5.200645664	4.207888591	0	3.107905397	3.065501549	0	0	0	0	0	0	2.625251654	0	0	2.91721463
regulation of multicellular organismal p...	15.56556035	0	1.655018586	0.566326153	0	0	2.017276612	3.585026652	0	3.769551079	0	0	5.361867425	0	0	4.990579489	2.946921557	4.529220648	3.27572413	0	2.913640169	0	0	0	0	0	0	0	2.630784143	1.869344651	0	3.744727495
multi-organism process	15.28954328	0	0.734451101	0.497054222	5.627791535	0	0	3.508638306	3.677780705	3.568636236	0	7.207608311	0	3.920818754	0	0	0	0	0	0	0	3.508638306	3.040958608	1.76649624	2.617982957	2.074172425	0	0	0	0	0	2.554395797
cell motility	15.22866858	1.27417001	3.677780705	2.321481621	4.869498208	0	0	0	3.026872146	0	0	0	0	4.307495289	4.608175853	0	2.543633967	0	5.003488328	1.953504836	3.30980392	0	0	0	0	2.030584088	0	0	2.335358024	0	0	0
dorsal closure	15.19635733	1.499900808	4.895709151	0.665224668	0	0	0	0	3.022276395	0	0	0	0	0	3.721246399	0	0	0	0	2.643974143	0	0	0	0	0	0	3.040958608	3.229147988	2.73754891	0	0	0
cell projection organization	14.65810493	1.167491087	1.878440156	0.686491326	5.327248605	0	2.238072162	3.886056648	3.585026652	4.451971928	5.672077768	0	0	6.722852369	3.698970004	3.229147988	0	0	0	0	0	0	0	0	3.167491087	0	2.534617149	0	3.677780705	0	0	0
photoreceptor cell differentiation	14.40767393	0.434081378	2.869666232	1.819300799	0	4.12558829	0	0	0	3.552841969	4.929545706	0	0	0	0	0	0	0	0	0	0	0	0	0	0	0	3.420216403	0	0	0	0	0
sexual reproduction	14.19320126	0	0.707300997	0.980675963	6.682653424	4.058111531	0	0	0	5.372245092	0	6.515700161	0	0	0	3.443697499	0	0	0	0	0	0	3.107905397	1.64435695	2.978810701	0	0	0	0	0	0	0
multicellular organismal reproductive pr...	14.16389829	0	0	1.110026362	6.391169211	0	0	0	0	5.056233517	0	6.573488739	0	0	0	3.468521083	0	0	0	0	0	0	3.13667714	0	3.004364805	0	0	0	0	0	0	2.73754891
multicellular organism reproduction	13.79376283	0	0.785474045	1.066968505	6.444319226	4.274986129	0	0	0	5.28860618	0	6.866461092	0	0	0	3.148741651	0	0	0	0	0	0	0	0	2.779891912	0	0	0	0	0	0	2.573488739
multi-organism reproductive process	13.74118705	0	0	0.998352809	6.451356345	3.920818754	0	0	0	5.197801155	0	6.326979093	0	0	0	3.327902142	0	0	0	0	0	0	3.026872146	0	2.899629455	0	0	0	0	0	0	2.663540266
neuron projection development	13.70756649	0.936366455	1.628932138	0.357238797	5.522208278	4.034283568	2.879426069	3.958607315	0	4.588520031	4.940554846	0	4.485935797	6.323734404	4.436586912	2.974694135	0	0	2.863279433	0	0	0	0	0	0	1.88008459	0	0	3.769551079	0	0	0
behavior	13.54789583	0	1.71942163	1.265520211	0	4.644130479	0	3.585026652	3.744727495	0	5.501634853	0	5.92356578	6.379176804	0	0	0	2.829738285	0	0	0	3.102372909	0	2.671620397	3.080921908	0	0	0	0	0	0	0
gamete generation	13.54174022	0	0.665124223	0.842422359	6.602978191	4.115115408	0	0	2.91721463	5.016707567	0	5.265840487	0	3.602059991	0	3.585026652	0	0	0	0	0	0	3.060480747	0	2.913640169	0	0	0	0	0	0	2.4710833
reproductive process	13.44951356	0	0.935130375	1.019360433	6.506002727	4.071791683	0	0	0	5.069045877	0	5.806597097	0	0	0	3.346787486	0	0	0	0	0	3.27572413	0	1.746904414	3.508638306	2.485452247	0	0	0	0	0	2.503070352
cell part morphogenesis	13.43132694	0.958291579	1.327717375	0	4.74445998	0	2.341988603	3.677780705	0	4.682682705	5.045878193	0	0	6.456851026	4.157611333	0	0	0	3.070581074	0	0	0	0	0	0	1.763966853	0	0	3.031517051	0	0	0
response to chemical	13.3502487	1.465973894	1.862962545	0	4.590711767	0	2.634512015	0	0	0	0	0	4.619938498	5.969158873	0	4.111165923	0	0	2.698970004	0	0	0	0	0	0	0	0	0	2.501689446	1.813326133	0	0
single organism reproductive process	13.25453844	0	0.951869073	0.844087311	6.576467422	3.920818754	0	0	2.798602876	5.194458365	0	5.107738393	0	3.494850022	0	3.568636236	0	0	0	0	0	3.387216143	0	1.704652852	3.070581074	2.473660723	0	0	0	0	0	0
cell projection morphogenesis	13.02485224	1.039243909	1.42794201	0	4.946337727	0	2.455931956	3.823908741	0	4.044252616	5.223171887	0	0	6.65483533	4.304264738	0	0	0	2.774690718	0	0	0	0	0	0	1.8247782	0	0	3.107905397	0	0	0
negative regulation of signaling	12.89337079	0	3.283996656	0.573765344	0	0	0	0	0	0	0	0	4.640633508	0	0	0	3.677780705	3.443697499	0	0	0	0	0	3.13076828	0	0	0	0	0	2.2915791	0	0
neuron projection morphogenesis	12.88906758	1.10259286	1.511872504	0	5.061462763	0	2.742321425	3.795880017	0	4.02808478	4.770318925	0	0	6.625529361	4.672519276	3.148741651	0	0	3.017728767	0	0	0	0	0	0	1.978397284	0	0	3.292429824	0	0	0
female gamete generation	12.59440791	0	0.940512316	0.482817303	6.445862294	4.294583893	0	0	0	0	0	3.537602002	0	0	0	3.200659451	0	0	0	0	0	0	3.075720714	0	0	1.900664722	0	0	0	0	0	0
oogenesis	12.56932884	0	0.964410183	0.424304235	6.500396761	4.33311658	0	0	0	0	0	3.568636236	0	0	0	3.22184875	0	0	0	0	0	0	3.096910013	0	0	1.915066425	0	0	0	0	0	0
negative regulation of cell communicatio...	12.43309269	0	3.431798276	0.525026567	0	0	0	0	0	0	0	0	4.525223734	0	0	0	3.602059991	3.356547324	0	0	0	0	0	3.065501549	0	0	0	0	0	2.248720896	2.42365865	0
cellular process involved in reproductio...	12.41800584	0	0.745258624	0.433939807	5.926954319	0	0	0	3.055517328	4.496476238	0	5.058936012	0	4.059725034	0	3.27572413	0	0	0	0	0	0	0	0	0	1.851397345	0	0	0	0	0	0
negative regulation of biological proces...	12.41387453	0	0.664702607	0	6.770072545	5.220838743	3.013228266	0	0	0	0	3.657577319	6.830589631	0	7.203078925	0	0	3.823908741	0	0	0	3.744727495	0	1.894149326	0	0	0	0	0	0	0	2.677780705
negative regulation of response to stimu...	12.22033843	0	2.15864053	0	0	4	0	0	0	3.366531544	0	0	5.933406844	0	0	0	3.075720714	2.903089987	0	0	0	0	0	3.920818754	0	0	0	0	0	2.002176919	2.197910742	0
small GTPase mediated signal transductio...	12.20991582	2.006123085	2.236572006	0	0	0	2.27572413	0	0	0	0	0	5.381110798	0	0	0	0	0	3.229147988	2.343901798	0	0	0	0	0	0	2.63638802	0	0	0	0	0
regulation of intracellular signal trans...	12.20969897	1.175353585	3.017728767	0	0	0	0	0	0	0	0	0	5.11494944	0	0	0	0	0	2.614393726	3.301029996	0	0	0	0	0	0	0	2.643974143	0	5.630784143	0	0
developmental process involved in reprod...	12.1005366	0	1.084072788	0.453889378	6.466344853	3.886056648	0	0	2.950781977	4.020027098	0	4.545139902	0	3.602059991	0	3.180456064	0	2.950781977	0	0	0	4.013497253	0	0	2.701146924	2.920818754	0	0	0	0	0	0
single-organism cellular process	12.07640053	0	0	0	5.886270173	0	0	6.117492538	0	4.05596419	0	3.387216143	0	5.85965062	0	0	0	0	3.060480747	3.387216143	0	0	0	0	0	2.66756154	0	2.924453039	0	0	2.026872146	0
regulation of neuron differentiation	12.01505926	0	2.415668776	1.029141943	0	0	0	3.958607315	0	3.886056648	4.744107042	0	0	0	0	2.991399828	0	0	6.677780705	0	0	0	0	0	0	0	4.027797162	0	2.004364805	0	0	2.415668776
reproduction	11.97910059	0	0	1.26897562	6.434460309	0	0	0	0	4.790308087	0	6.35261703	0	0	0	0	0	2.785156152	0	0	0	0	0	0	2.8569852	0	0	0	0	0	0	2.540607512
cellular developmental process	11.96569817	0	0	0	8.147886139	4.400629982	0	3.522878745	2.774690718	4.720835157	0	3.124938737	6.586720174	7.041736739	4.477630894	0	0	3.585026652	0	2.11407366	0	4.375284136	0	0	0	0	0	2.399027104	0	0	0	2.415668776
germ cell development	11.95922841	0	0.878834252	0.453210648	6.658009855	0	0	0	3.075720714	0	0	4.676479772	0	0	0	3.468521083	0	0	0	0	0	0	0	0	0	0	0	0	0	0	0	2.428291168
regulation of cell morphogenesis	11.88891865	0.887562583	1.311758204	0	0	0	0	0	3.823908741	0	4.675740845	0	0	0	4.125833494	0	0	0	0	0	0	0	0	0	0	0	0	3.091514981	2.028724151	0	0	2.524328812
negative regulation of signal transducti...	11.78646363	0	3.017728767	0.565670663	0	0	0	0	0	0	0	0	0	0	0	0	3.886056648	0	0	0	0	0	0	3.26760624	0	0	0	0	0	2.391473966	0	0
anatomical structure formation involved ...	11.78420851	0	0	0	0	0	0	0	0	0	4.914806997	4.413536476	0	3.508638306	0	0	0	3.795880017	0	0	0	0	0	0	0	0	0	0	0	1.615825861	0	0
regulation of cell differentiation	11.78327387	0	1.414764937	0.81079051	0	0	0	3.420216403	2.818156412	3.795880017	0	0	0	0	0	4.669051988	0	0	4.167108055	0	3.13667714	0	0	0	0	0	0	0	1.669180534	0	0	2.903089987
Ras protein signal transduction	11.49996652	2.051587034	2.628932138	0	0	0	2.075720714	0	0	0	0	0	5.215053975	0	0	0	0	0	0	2.88941029	0	0	0	0	0	0	3.113509275	0	0	0	0	0
actin filament-based process	11.39044409	1.141823862	0.763966853	0	0	0	0	0	4.249946966	0	0	0	0	5.773023698	3.795880017	0	3.744727495	0	0	0	0	0	0	0	0	0	0	0	0	0	0	0
single-organism behavior	11.38818255	0	1.160396271	0.426640961	0	4.799153331	0	0	3.193820026	0	0	0	6.95562615	6.198170506	0	0	0	0	0	0	0	0	0	1.66756154	0	0	0	0	0	0	0	0
regulation of nervous system development	11.35245278	0	1.845880474	0.646526171	0	0	0	3.657577319	0	3.552841969	0	0	0	0	4.608175853	0	0	4.345936139	5.653647026	1.953504836	3.30980392	0	0	0	0	0	0	0	0	0	0	0
axon development	11.34619876	1.692717953	2.93930216	0.449074888	0	0	2.93930216	3.638272164	3.920818754	4.995442194	4.743041631	0	0	4.839030554	0	0	0	0	0	0	0	0	0	0	0	0	0	0	2.126098402	0	0	0
developmental growth	11.12187783	0.742513421	2.148130399	0	0	0	0	6.227920451	3.148741651	0	0	0	4.687016042	4.051714235	0	0	3.065501549	0	0	0	0	0	0	0	0	0	0	0	2.191789027	0	0	0
negative regulation of cellular process	10.84045366	0	0	0.361071679	6.410559793	5.855572138	3.070581074	0	0	0	0	0	5.328085367	3.494850022	5.868888415	0	0	3.769551079	2.801342913	0	0	4.742428692	0	0	0	0	0	0	0	0	0	3.207608311
regulation of growth	10.76735038	0.541724844	1.658565475	0.379801461	0	0	0	0	0	0	0	0	0	0	0	0	2.795880017	0	0	1.907279355	0	0	0	0	0	0	0	0	0	0	0	0
cell differentiation	10.72872517	0	0	0	8.406935568	4.993760791	0	0	0	3.920818754	0	3.318758763	6.548197006	6.612401264	4.096576494	0	0	0	0	2.158015195	0	4.073283419	0	0	0	0	0	0	0	0	0	0
cellular protein modification process	10.68680653	0.63503648	2.612610174	1.079667928	0	0	0	0	3.086186148	0	0	0	4.498603281	0	0	4.952661765	3.677780705	0	0	1.817300097	0	0	0	0	0	0	0	0	0	1.913640169	3.070581074	0
protein modification process	10.68680653	0.63503648	2.612610174	1.079667928	0	0	0	0	3.086186148	0	0	0	4.498603281	0	0	4.952661765	3.677780705	0	0	1.817300097	0	0	0	0	0	0	0	0	0	1.913640169	3.070581074	0
synapse assembly	10.54269952	0	1.154653863	0	0	0	0	0	0	0	0	0	5.727142122	0	0	0	3.397940009	0	0	0	0	3.22184875	0	0	0	3.397940009	0	0	0	0	0	0
eye photoreceptor cell differentiation	10.49982031	0.447855199	3.200659451	2.718966633	0	0	0	0	0	3.744727495	0	0	0	0	0	0	0	0	0	0	0	0	0	0	0	0	3.920818754	0	0	0	2.126098402	0
axonogenesis	10.49548029	1.90868484	2.647817482	0	0	0	2.705533774	3.37675071	2.772113295	4.723019191	4.989506011	0	0	5.078316936	0	0	0	0	0	0	0	0	0	0	0	0	0	0	0	0	0	0
establishment of localization	10.33184055	0	0	0	0	0	0	0	2.974694135	3.657577319	4.795805461	0	0	0	0	0	3.408935393	0	0	0	0	0	0	0	0	0	0	0	0	0	0	0
regulation of organ morphogenesis	10.22016231	1.840432807	3.677780705	2.161780778	0	0	2.721246399	0	0	0	0	0	0	0	4.902916304	0	0	0	2.571865206	0	0	0	0	0	0	0	3.769551079	0	2.408935393	0	2.04383157	0
regulation of metabolic process	10.19166196	0	0	0	5.718204671	4.984927494	2.575118363	0	0	0	0	4.303993285	5.236852122	0	3.920818754	3.408935393	0	3.167491087	0	2.030118356	3.853871964	5.257486963	5.236572006	0	4.873219423	0	4.645891561	0	0	0	0	3.420216403
transport	10.16211606	0	0	0	0	0	0	0	2.832682665	3.769551079	0	0	0	0	0	0	3.677780705	0	0	0	0	0	0	1.647817482	0	0	0	0	0	0	0	0
establishment or maintenance of cell pol...	10.15616593	0	1.978810701	1.390298898	0	0	0	5.944820511	3.443697499	0	8.898252926	0	4.493966375	0	0	0	0	0	0	0	0	3.13667714	0	0	0	0	0	0	0	0	0	0
regulation of cellular component organiz...	10.11663306	0	0	0	0	4.03326995	0	0	0	3.721246399	0	0	0	0	0	0	2.272458743	0	0	0	0	3.522878745	0	0	0	2.659555885	0	0	0	0	0	0
actin cytoskeleton organization	10.06673614	0.798575562	0	0	0	0	0	0	4.077740738	0	0	0	0	5.553926032	0	0	3.494850022	0	0	0	0	0	0	0	0	0	0	0	0	0	0	0
salivary gland development	9.942857698	1.639785387	4.413020118	0.940891182	0	0	0	0	0	0	0	0	0	0	0	7.770087892	0	0	0	0	0	0	0	1.791558644	0	0	0	0	0	1.494307493	0	0
exocrine system development	9.942857698	1.639785387	4.413020118	0.940891182	0	0	0	0	0	0	0	0	0	0	0	7.770087892	0	0	0	0	0	0	0	1.791558644	0	0	0	0	0	0	0	0
segmentation	9.914519161	0	0	0	0	0	0	0	4.269802559	4.34974786	0	3.180456064	0	0	3.619788758	3.167491087	0	3.045757491	0	0	3.017728767	0	0	0	0	0	0	0	0	0	0	0
epithelial cell differentiation	9.860993872	1.260823368	2.812479279	1.322028247	5.444113173	0	0	0	0	0	0	0	0	0	0	0	2.55129368	0	0	0	0	0	0	0	0	0	2.777283529	2.476253533	0	0	0	0
single-organism localization	9.838648536	0	0	0	0	0	0	0	3.107905397	0	4.337724352	0	0	0	0	0	2.565431096	0	0	0	0	0	0	0	0	0	0	0	0	0	0	0
nervous system development	9.791570936	0	0	0	6.936073973	0	0	3.853871964	0	0	0	0	5.469706092	4.011630266	3.823908741	0	0	0	0	0	0	3.22184875	0	0	0	0	0	0	0	0	0	0
compound eye photoreceptor cell differen...	9.716830269	0.493359694	2.970616222	2.876148359	0	3.958607315	0	0	0	0	0	0	0	0	0	0	0	0	0	0	0	0	0	0	0	0	4.011441043	0	0	0	2.166852888	0
taxis	9.652715656	2.209714836	4.018995704	0.544683006	0	0	0	0	0	0	4.64246933	0	0	5.854187066	4.465420204	0	0	0	0	0	0	3.744727495	0	0	0	0	0	0	0	0	0	0
positive regulation of metabolic process	9.632471034	1.34428545	1.150703459	0	0	0	0	0	0	0	0	0	0	0	0	3.229147988	0	0	0	0	0	4.617486416	3.397940009	2.818156412	0	0	5.161150909	0	0	0	0	0
ameboidal-type cell migration	9.478055924	1.708187313	1.969400278	1.894489815	0	0	0	0	0	0	4.593183151	0	0	0	4.054692705	0	3.244125144	0	4.604149624	0	0	0	0	0	0	0	0	2.343901798	0	0	0	0
tissue migration	9.478055924	1.708187313	2.289882635	2.2069084	0	0	0	0	0	0	4.593183151	0	0	0	4.054692705	0	3.244125144	0	4.604149624	0	0	0	0	0	0	0	0	2.343901798	0	0	0	0
respiratory system development	9.461608551	1.523313257	2.306273051	1.663140179	0	0	0	0	0	0	0	0	0	0	0	0	0	0	3.026872146	0	0	0	0	0	0	2.03574037	0	6.341225679	0	0	0	0
response to external stimulus	9.437248352	1.713768146	1.638649976	0	0	0	0	0	4.033442952	0	0	0	0	0	0	0	0	0	2.754487332	0	0	4.580432318	0	0	0	0	0	0	0	0	0	0
open tracheal system development	9.264268695	1.736363931	2.586700236	1.891773344	0	0	0	3.537602002	0	0	0	0	0	0	0	0	0	0	3.187086643	0	0	0	0	0	0	0	0	6.550675907	0	0	0	0
dendrite development	9.23767903	0	0.700950553	0	8.187420845	0	0	0	0	3.356547324	0	0	0	0	0	3.214670165	0	0	2.568636236	0	0	0	0	0	0	3.337242168	0	0	0	0	0	0
regulation of cell development	9.203387665	0	1.438660059	0.640335235	0	0	0	0	0	3.356547324	0	0	0	0	0	3.920818754	0	0	4.503347061	0	0	0	0	0	0	0	2.684029655	0	2.048176965	0	0	3.397940009
regulation of neurogenesis	9.187618277	0	1.572027286	0.821023053	0	0	0	0	0	3.853871964	4.634235072	0	0	0	0	0	0	0	6.148741651	0	3.148741651	0	0	0	0	0	3.602059991	0	0	0	0	3.356547324
cell fate commitment	9.150248109	0	0	0.538966931	0	0	0	0	3.657577319	0	0	3.48148606	6.352455999	7.379213511	3.677780705	0	0	2.89279003	0	2.281498311	0	3.119186408	0	0	0	0	0	0	0	0	5.387216143	0
embryonic pattern specification	9.029821084	0.49992827	0.79091413	0	0	0	0	0	0	5.276380164	0	3.443697499	0	0	0	0	0	3.259637311	0	0	0	0	0	0	0	0	0	0	0	0	0	0
epithelium migration	9.016810887	1.295677859	2.130181792	2.052566278	0	0	0	0	0	0	4.760145029	0	0	0	3.585026652	0	2.782516056	0	4.744245213	0	0	0	0	0	0	0	0	2.411168274	0	0	0	0
gland development	8.915957458	1.115317896	2.274905479	0.823041019	0	0	0	0	0	0	0	0	0	0	0	7.769193572	0	0	0	0	0	0	0	0	0	0	0	0	0	1.613144471	0	0
protein phosphorylation	8.902869338	0.530693555	2.094743951	0.373495392	0	0	0	0	0	0	0	0	6.352455999	0	0	3.200659451	2.928117993	0	0	0	0	0	0	0	0	0	0	0	1.904481958	1.544546031	3.031517051	0
central nervous system development	8.831996041	0	1.624336386	2.109020403	0	0	0	0	0	0	0	0	0	0	0	3.698970004	0	0	0	0	0	0	0	1.910094889	0	0	0	0	4.958607315	0	0	0
positive regulation of response to stimu...	8.803100835	2.424812155	3.124938737	0.460760758	0	0	0	0	0	0	0	0	5.611526526	0	0	0	0	0	0	0	0	4.344500252	0	0	0	0	0	0	0	2.128427064	2.455931956	0
epithelial cell development	8.780550919	1.406935568	1.794254459	1.104577454	4.93689556	0	0	0	0	0	0	0	4.906857595	0	0	0	2.552841969	0	0	0	0	0	0	0	0	0	2.537602002	0	0	0	0	0
epithelial cell migration	8.775147757	1.325690111	1.855737226	1.784891419	0	0	0	0	0	0	4.803059428	0	0	0	3.619788758	0	2.809668302	0	4.780153614	0	0	0	0	0	0	0	0	2.42945706	0	0	0	0
dendrite morphogenesis	8.580673111	0	0	0	7.847344801	0	0	0	0	0	0	0	0	0	0	3.346787486	0	0	2.671620397	0	0	0	0	0	0	3.443697499	0	0	1.692503962	0	0	0
synapse organization	8.568390464	0.523951328	1.394910538	0	0	0	0	0	0	0	0	0	5.181664429	0	0	0	2.316052869	0	0	0	0	0	0	0	0	2.537602002	0	0	0	0	0	0
photoreceptor cell development	8.498034716	0	2.293282218	1.196406335	0	0	0	0	0	3.408935393	0	0	0	0	0	0	0	0	0	0	0	0	0	0	0	0	0	0	0	0	0	0
positive regulation of nervous system de...	8.435977704	0.421372249	0	0	0	0	0	3.537602002	0	0	0	0	0	0	0	0	0	3.30980392	4.154467883	0	0	0	0	0	0	0	0	0	0	0	0	2.835647144
regulation of cell shape	8.381313761	1.048176965	1.292004254	0	0	0	0	0	0	0	0	0	4.431646903	0	0	0	0	0	0	0	0	0	0	0	0	0	0	0	0	0	0	0
regulation of biosynthetic process	8.297468296	0	0	0	6.105051237	5.879620229	2.125518182	0	0	0	0	3.958607315	0	0	0	0	0	4.946011645	0	0	4.219558107	3.721246399	3.585026652	0	3.455931956	0	3.408935393	0	0	0	0	3.853871964
macromolecule modification	8.229275495	0.465593101	2.164309429	1.108462542	0	0	0	0	0	0	0	0	0	0	0	4.395780062	3.193820026	0	0	0	0	0	0	0	0	0	0	0	0	1.715343717	2.841637508	0
chemotaxis	8.190521184	2.659555885	3.958607315	0.444627402	0	0	0	0	0	0	0	0	0	4.289938185	4.57758943	3.119186408	0	0	0	0	0	3.060480747	0	0	0	0	0	0	0	0	0	0
regulation of cellular biosynthetic proc...	8.174166323	0	0	0	6.127408485	5.899422697	2.135488919	0	0	0	0	3.638272164	0	0	0	0	0	4.959686495	0	0	4.231090457	3.744727495	3.602059991	0	3.468521083	0	3.420216403	0	0	0	0	3.853871964
neuron projection guidance	8.171441551	2.28567024	3.522878745	0.400793995	0	0	0	0	0	0	4.550986444	0	0	4.537223757	4.248436696	3.301029996	0	0	0	0	0	3.22184875	0	0	0	0	0	0	0	0	0	0
morphogenesis of a polarized epithelium	8.014089058	0	1.737074531	1.348237553	0	0	0	0	0	0	4.630371258	0	0	0	3.677780705	0	0	0	0	0	0	0	3.229147988	0	0	0	0	0	3.113509275	0	0	0
Wnt signaling pathway	7.997403243	0.78539455	3.142667504	0.734875447	0	0	0	0	0	0	0	0	0	0	5.231141478	0	0	0	0	0	5.353008463	0	0	0	0	0	0	0	0	0	0	0
regulation of macromolecule metabolic pr...	7.955963588	0	0	0	5.391222769	7.064442355	2.440093375	0	0	0	0	3.698970004	4.93437502	0	3.744727495	3.602059991	0	4.211059215	0	0	3.721246399	4	5.22184875	0	5.759450752	0	4.031050319	0	0	0	0	3.744727495
regulation of cellular metabolic process	7.952621732	0	0	0	5.151080773	6.017371526	1.990124366	0	0	0	0	3.638272164	5.201504927	0	0	0	0	4.056320528	0	0	3.193820026	3.455931956	3.638272164	0	5.448550002	0	4.184422252	0	0	0	0	3.853871964
single-organism transport	7.949919399	0	0	0	0	0	0	0	0	3.468521083	0	0	0	0	0	0	2.991399828	0	0	0	0	0	0	0	0	0	0	0	0	0	0	0
ovarian follicle cell development	7.948718756	0.985899678	1.325690111	1.065350077	5.125925416	0	0	0	0	0	0	3.387216143	0	0	0	0	2.434152181	0	0	0	0	0	0	0	0	0	2.785156152	0	0	0	0	0
synaptic growth at neuromuscular junctio...	7.930810888	0.578132944	1.207538269	0	0	0	0	0	0	0	0	0	4.60249924	0	0	0	2.222573178	0	0	0	0	3.086186148	0	0	0	1.768020973	0	0	0	0	0	0
columnar/cuboidal epithelial cell develo...	7.776150776	0.967502117	1.303119628	1.045660991	5.087737546	0	0	0	0	0	0	3.356547324	0	0	0	0	2.416801226	0	0	0	0	0	0	0	0	0	2.769551079	0	0	0	0	0
axon guidance	7.750135034	2.280668713	3.537602002	0.496822391	0	0	0	0	0	0	4.826840111	0	0	4.801129545	3.920818754	0	0	0	0	0	0	3.387216143	0	0	0	0	0	0	0	0	0	0
response to organic substance	7.673216411	1.127494101	0.78714681	0	0	0	0	0	0	0	0	0	0	0	0	0	0	0	0	0	0	0	0	0	0	0	0	0	2.764471553	0	0	0
positive regulation of macromolecule met...	7.666688107	0	0	0	0	0	0	0	0	0	0	0	0	0	0	3.602059991	0	0	0	0	0	4.357914342	3.853871964	3.161150909	0	0	5.080921908	0	0	0	0	0
columnar/cuboidal epithelial cell differ...	7.606548091	0.949388269	1.280917426	1.026318081	5.049841241	0	0	0	0	0	0	3.337242168	0	0	0	0	2.399027104	0	0	0	0	0	0	0	0	0	2.754487332	0	0	0	0	0
regulation of cell projection organizati...	7.569930753	0	0.694025586	0	0	0	0	0	0	3.408935393	5.748793612	0	0	0	0	0	0	0	2.772113295	0	0	0	0	0	0	0	0	0	0	0	0	0
muscle structure development	7.542986748	0	0	0.845728224	0	0	0	0	0	0	0	0	0	0	0	3.045757491	0	0	0	2.581698709	0	0	3.853871964	0	0	0	0	0	0	0	0	0
positive regulation of cellular metaboli...	7.532521006	0.62167479	0	0	0	0	0	0	0	0	0	0	0	0	0	3.420216403	0	0	0	0	0	4.169329997	0	2.109578981	0	0	3.744727495	0	0	0	0	0
regulation of Ras protein signal transdu...	7.497124073	2.07109231	2.036212173	0	0	0	0	0	0	0	0	0	4.889110731	0	0	0	0	0	0	0	0	0	0	0	0	0	0	0	0	0	0	0
developmental growth involved in morphog...	7.47205256	0.653060537	1.194839098	0	0	0	0	5.203652586	5.061400228	0	0	0	0	0	0	0	0	0	0	0	0	0	0	2.016824928	0	0	0	0	0	0	0	0
establishment of ommatidial planar polar...	7.460200955	0	0	0.963570734	0	0	0	0	0	0	4.975320339	0	0	0	0	0	0	0	0	0	0	0	0	0	0	0	0	0	2.338187314	0	0	0
regulation of neuron projection developm...	7.460134735	0	1.153972325	0.360533433	0	0	0	0	0	3.920818754	4.886418867	0	0	0	0	0	0	0	2.879426069	0	0	0	0	0	0	0	0	0	1.725380381	0	0	0
cell growth	7.450972674	0	1.270025714	0.755896137	0	0	0	0	4.056763763	0	0	0	0	0	0	0	0	0	0	0	0	0	0	2.511449283	0	0	0	0	0	0	0	0
regulation of localization	7.406082185	2.469800302	1.301203748	0	0	0	0	0	3.236572006	3.744727495	4.480685643	0	0	0	0	0	0	0	0	0	0	0	0	0	0	0	0	0	0	0	0	0
cell fate determination	7.400852285	0	0	0.498475183	0	0	0	0	2.982966661	0	0	3.318758763	0	4.171141383	0	3.494850022	0	0	0	2.614393726	0	0	0	0	0	0	0	0	0	0	2.54515514	4.259637311
head involution	7.37807085	0.774613173	2.718966633	0.742897667	0	0	0	0	3.15490196	0	0	0	0	0	0	0	0	0	0	0	0	0	0	0	0	0	0	3.301029996	0	0	0	0
regulation of primary metabolic process	7.318451867	0	0	0	4.814211078	6.540336163	0	0	0	0	0	3.698970004	5.637319714	0	3.677780705	0	0	4.011709997	0	0	4.17650034	3.721246399	3.886056648	0	6.26760624	0	3.552841969	0	0	0	0	4.036212173
blastoderm segmentation	7.297947171	0	0	0	0	0	0	0	0	4.63141191	0	0	0	0	0	0	0	0	0	0	0	0	0	0	0	0	0	0	0	0	0	0
leg disc morphogenesis	7.270038939	0.967099321	0	0	0	0	0	0	0	0	0	0	0	0	0	0	0	0	0	0	3.346787486	0	0	0	0	0	0	0	0	0	0	0
imaginal disc-derived leg morphogenesis	7.270038939	0.967099321	0	0	0	0	0	0	0	0	0	0	0	0	0	0	0	0	0	0	3.346787486	0	0	0	0	0	0	0	0	0	0	0
response to alcohol	7.263295895	0.487862818	0.90191031	0	0	3.886056648	0	0	0	0	0	0	0	4.947864861	0	0	0	0	0	0	0	0	4.460923901	2.194499142	0	2.084600165	0	0	0	0	0	0
positive regulation of cell communicatio...	7.255764944	2.446116973	2.943095149	0	0	0	0	0	0	0	0	0	0	0	0	0	0	0	0	0	0	3.318758763	0	0	0	0	0	0	0	2.782516056	3.070581074	0
regulation of small GTPase mediated sign...	7.234381894	2.026410377	1.991399828	0	0	0	0	0	0	0	0	0	4.839714635	0	0	0	0	0	0	0	0	0	0	0	0	0	0	0	0	0	0	0
establishment of planar polarity	7.188886597	0	1.235524973	1.195792395	0	0	0	0	0	0	0	0	0	0	0	0	0	0	0	0	0	0	0	0	0	0	0	0	3.455931956	0	0	0
establishment of tissue polarity	7.188886597	0	1.235524973	1.195792395	0	0	0	0	0	0	0	0	0	0	0	0	0	0	0	0	0	0	0	0	0	0	0	0	3.455931956	0	0	0
enzyme linked receptor protein signaling...	7.181230063	1.40428338	3.769551079	0.4588078	0	0	0	0	0	0	0	0	0	0	0	0	0	0	0	0	0	0	0	0	0	0	0	0	0	2.179798541	2.202732459	0
neuromuscular junction development	7.100295506	0.461501671	1.209855635	0	0	0	0	0	0	0	0	0	5.136342219	0	0	0	0	0	0	1.839231438	0	0	0	0	0	0	0	0	0	0	0	0
regulation of anatomical structure size	7.087369669	1.862329463	2.119758224	1.018906577	0	0	0	0	2.772113295	0	0	0	0	5.839312456	0	0	0	0	0	0	0	0	0	0	0	0	0	2.790484985	0	0	0	0
regulation of macromolecule biosynthetic...	7.084074885	0	0	0	6.03108344	6.066138307	0	0	0	0	0	4.022253538	0	0	0	0	0	4.897463393	0	0	4.114694201	0	3.853871964	0	3.721246399	0	3.657577319	0	0	0	0	3.468521083
macromolecule localization	7.072381608	0	0	0	0	0	0	0	0	0	5.190036478	0	0	0	0	0	0	0	0	1.904133547	0	0	0	0	0	0	0	2.211831629	0	0	0	0
regulation of cellular macromolecule bio...	7.056368694	0	0	0	6.076515579	6.107454633	0	0	0	0	0	4.05154791	4.402577313	0	0	0	0	4.925293244	0	0	4.137940214	0	3.886056648	0	3.744727495	0	3.677780705	0	0	0	0	3.48148606
positive regulation of signaling	7.046588828	2.610833916	3.124938737	0	0	0	0	0	0	0	0	0	0	0	0	0	0	0	0	0	0	3.408935393	0	0	0	0	0	2.235077015	0	2.841637508	3.124938737	0
actin filament organization	6.915095478	1.588211995	0	0	0	0	0	0	4.376530516	0	0	0	0	3.795880017	0	0	0	0	0	0	0	0	0	0	0	0	0	0	0	0	0	0
regulation of gene expression	6.903324724	0	0	0	7.782595026	6.532347505	2.521433504	0	0	0	0	4.230224015	0	0	3.958607315	3.744727495	0	4.901567417	0	0	3.568636236	0	4.946921557	0	5.386158178	0	3.920818754	0	0	0	0	2.688246139
gastrulation	6.90073736	0.59284713	1.205651396	0.561805859	0	0	0	3.744727495	0	0	0	0	0	0	0	0	0	0	0	0	3.602059991	0	0	0	0	0	0	0	0	0	0	0
regulation of cell morphogenesis involve...	6.90073736	0	0	0	0	0	0	0	0	0	0	0	0	0	0	0	0	0	0	0	0	0	0	0	0	0	0	0	1.934793872	0	0	0
regulation of transcription, DNA-templat...	6.87221079	0	0	0	6.127182587	5.443357435	0	0	0	0	0	3.494850022	0	0	0	0	0	5.656532323	0	0	4.215361314	0	3.744727495	0	3.096910013	0	3.455931956	0	0	0	0	2.913640169
regulation of nucleic acid-templated tra...	6.87221079	0	0	0	6.127182587	5.443357435	0	0	0	0	0	3.494850022	0	0	0	0	0	5.656532323	0	0	4.215361314	0	3.744727495	0	3.096910013	0	3.455931956	0	0	0	0	2.913640169
regulation of RNA biosynthetic process	6.87221079	0	0	0	6.127182587	5.443357435	0	0	0	0	0	3.494850022	0	0	0	0	0	5.656532323	0	0	4.215361314	0	3.744727495	0	3.096910013	0	3.455931956	0	0	0	0	2.913640169
positive regulation of signal transducti...	6.87128938	2.450996738	3.619788758	0.532125629	0	0	0	0	0	0	0	0	0	0	0	0	0	0	0	0	0	0	0	0	0	0	0	2.480172006	0	3.102372909	3.366531544	0
protein localization	6.821880103	0	0	0	0	0	0	0	0	0	4.458911224	0	0	0	0	0	0	0	0	0	0	0	0	0	0	0	0	2.787812396	0	0	2.714442691	0
stem cell division	6.791392084	0	0	0	0	0	0	0	0	0	0	0	0	5.585887374	0	0	0	0	0	0	0	0	0	0	0	0	0	0	0	0	0	0
behavioral response to ethanol	6.711502843	0.868285122	1.226432951	0	0	0	0	0	0	0	0	0	0	4.704891938	0	0	0	0	0	0	0	0	0	0	0	0	0	0	0	0	0	0
cellular component assembly	6.593265035	0	0	0	0	0	0	0	0	0	0	0	0	3.795880017	0	0	0	0	0	0	0	0	0	0	0	0	0	3.259637311	0	0	0	0
axis specification	6.543285322	0	0	0	0	0	0	0	0	0	0	0	0	0	3.657577319	0	0	0	0	0	0	0	0	0	0	0	0	0	0	0	0	0
positive regulation of multicellular org...	6.507695901	0.557112781	1.068287933	0.653177772	0	0	0	0	0	0	0	0	0	0	0	0	0	0	0	0	0	0	0	0	0	0	0	0	1.795337488	0	0	0
positive regulation of nitrogen compound...	6.499545665	0	0	0	0	0	0	0	0	0	0	0	0	0	0	0	0	0	0	0	0	4.669687303	3.568636236	0	2.607303047	0	3.408935393	0	0	0	0	0
response to abiotic stimulus	6.498402058	0	0	0	0	0	0	0	0	0	0	0	0	0	0	0	0	0	0	0	0	0	0	0	0	2.634512015	0	0	0	0	2.27572413	0
ovarian follicle cell migration	6.495778142	1.896880746	1.862962545	1.493630283	0	0	0	0	0	0	4.343902191	0	0	0	0	0	2.764471553	0	2.665546249	0	0	0	3.091514981	0	0	0	0	0	0	0	0	0
regulation of RNA metabolic process	6.486622856	0	0	0	7.75619331	7.058339522	2.033858267	0	0	0	0	4.511914848	4.511919333	0	0	0	0	5.944315935	0	0	4.665894226	0	3.494850022	0	5.329754147	0	3.744727495	0	0	0	0	2.4710833
regulation of nitrogen compound metaboli...	6.471283426	0	0	0	6.761585029	5.793157939	2.015922966	0	0	0	0	3.823908741	0	0	0	0	0	4.728774274	0	0	3.37675071	3.30980392	3.30980392	0	6.721246399	0	3.638272164	0	0	0	0	3.853871964
regulation of transcription from RNA pol...	6.464368805	0	0	0	0	0	0	0	0	0	0	0	0	0	0	0	0	4.01571578	0	0	3.823908741	0	0	0	0	0	0	0	0	0	0	0
Rho protein signal transduction	6.435158696	2.149966742	1.603277721	0	0	0	0	0	0	0	0	0	0	0	0	0	0	0	0	0	0	0	0	0	0	0	0	0	0	0	0	0
leg disc development	6.422985835	0.82701781	0	0	0	0	0	0	0	0	0	0	0	0	0	0	0	0	0	0	3.13667714	0	0	2.119758224	0	0	0	0	0	0	0	0
salivary gland morphogenesis	6.383659962	0	1.84863015	0	0	0	0	0	2.774690718	0	0	0	0	0	0	5.537784444	0	0	0	0	0	0	0	2.354577731	0	0	0	0	0	0	0	0
gland morphogenesis	6.383659962	0	1.84863015	0	0	0	0	0	2.774690718	0	0	0	0	0	0	5.537784444	0	0	0	0	0	0	0	2.354577731	0	0	0	0	0	0	0	0
positive regulation of gene expression	6.371431824	0	0	0	0	0	0	0	0	0	0	0	0	0	0	4.097420245	0	0	0	0	0	3.769551079	5.142667504	2.325138859	2.793174124	0	3.619788758	0	0	0	0	0
system process	6.330672591	0.418050342	1.774690718	1.463189134	4.541929597	0	0	0	0	0	0	0	0	0	0	0	0	0	0	0	0	0	0	0	0	0	0	0	0	0	0	0
regulation of embryonic cell shape	6.223199754	0	1.269783159	0.436139369	0	0	0	0	0	0	0	0	0	0	0	0	0	0	0	0	0	0	0	0	0	0	0	0	0	0	0	0
biological adhesion	6.091615314	1.302073555	3.853871964	4.148741651	0	0	0	0	0	0	0	0	0	0	0	0	0	0	0	0	0	0	0	0	0	1.775208044	0	2.806875402	1.831502516	0	0	0
cell adhesion	6.083437857	1.358426747	3.958607315	4.27572413	0	0	0	0	0	0	0	0	0	0	0	0	0	0	0	0	0	0	0	0	0	1.803271277	0	2.841637508	1.856360765	0	0	0
dorsal/ventral pattern formation	6.034946523	0.477764487	0.817385652	0	0	0	0	0	0	0	0	0	0	0	0	0	0	0	0	0	0	0	0	1.655411257	0	0	0	0	0	0	0	0
positive regulation of neuron differenti...	5.980682741	0	0	0.571427891	0	0	0	0	0	0	0	0	0	0	0	0	0	0	5.832682665	0	0	0	0	0	0	0	0	0	0	0	0	0
eye photoreceptor cell development	5.930317634	0.421372249	2.73754891	1.81389162	0	0	0	0	0	3.420216403	0	0	0	0	0	0	0	0	0	0	0	0	0	0	0	0	0	0	0	0	2.025028006	0
compound eye photoreceptor fate commitme...	5.91019064	0	1.532243949	1.064391981	0	0	0	0	0	0	0	0	0	0	0	0	0	0	0	0	0	0	0	0	0	0	0	0	0	0	0	0
eye photoreceptor cell fate commitment	5.91019064	0	1.532243949	1.064391981	0	0	0	0	0	0	0	0	0	0	0	0	0	0	0	0	0	0	0	0	0	0	0	0	0	0	0	0
photoreceptor cell fate commitment	5.91019064	0	1.532243949	1.064391981	0	0	0	0	0	0	0	0	0	0	0	0	0	0	0	0	0	0	0	0	0	0	0	0	0	0	0	0
border follicle cell migration	5.83868424	1.777543663	2.081445469	1.683819901	0	0	0	0	0	0	4.622915124	0	0	0	0	0	2.946921557	0	0	0	0	0	0	0	0	0	0	0	1.742321425	0	0	0
positive regulation of biosynthetic proc...	5.721508023	0	0	0	0	0	0	0	0	0	0	0	0	0	0	0	0	0	0	0	0	4.158789492	3.638272164	0	2.659555885	0	0	0	0	0	0	0
positive regulation of cellular biosynth...	5.721508023	0	0	0	0	0	0	0	0	0	0	0	0	0	0	0	0	0	0	0	0	4.158789492	3.638272164	0	2.659555885	0	0	0	0	0	0	0
cellular component organization	5.716516563	0	0	0	0	0	0	0	0	0	0	0	0	3.552841969	0	0	0	0	0	0	0	0	0	0	2.823908741	1.913996294	0	0	0	0	0	2.528708289
compound eye photoreceptor development	5.673519947	0.440320751	2.346787486	1.868381336	0	0	0	0	0	0	0	0	0	0	0	0	0	0	0	0	0	0	0	0	0	0	0	0	0	0	2.04383157	0
response to ethanol	5.661932348	1.005682847	0.989615229	0	0	0	0	0	0	0	0	0	0	4.395484939	0	0	0	0	0	0	0	0	0	0	0	0	0	0	0	0	0	0
regulation of axonogenesis	5.637548422	0.634530735	1.008463825	0	0	0	0	0	0	0	0	0	0	0	0	0	0	0	0	0	0	0	0	0	0	0	0	0	0	0	0	0
positive regulation of intracellular sig...	5.620142967	1.060181337	1.556893543	0	0	0	0	0	0	0	0	0	0	0	0	0	0	0	0	0	0	0	0	0	0	0	0	0	0	3.091514981	2.991399828	0
regulation of nucleobase-containing comp...	5.608190033	0	0	0	7.223102774	6.279080313	0	0	0	0	0	4.315702338	4.672038779	0	0	0	0	5.401439282	0	0	4.231090457	0	3.167491087	0	6.008773924	0	3.886056648	0	0	0	0	2.761953897
peripheral nervous system development	5.603089068	0	1.044649043	2.04431225	0	0	2.632644079	0	0	0	0	0	0	0	0	0	0	0	0	1.913996294	0	0	3.443697499	0	0	0	0	0	0	0	0	0
cellular localization	5.552377556	0	0	0	0	0	0	0	0	0	0	0	0	0	0	0	0	0	0	0	0	3.48148606	0	0	0	0	0	0	0	0	0	0
R7 cell differentiation	5.503429079	0.531416383	1.594482893	3.13667714	0	0	0	0	0	0	0	0	0	0	0	0	0	2.774690718	3.698970004	0	0	0	0	0	0	0	2.782516056	0	0	0	0	0
regulation of photoreceptor cell differe...	5.433493652	0	1.840733669	1.303032359	0	0	0	0	0	0	0	0	0	0	0	0	0	0	4.549442991	0	0	0	0	0	0	0	3.337242168	0	0	0	3.055517328	0
neuron recognition	5.419826297	1.610302452	3.397940009	1.924453039	0	0	0	0	0	0	5.145443051	0	0	0	0	3.008773924	0	0	0	0	0	0	0	0	0	1.878112015	0	0	0	0	0	0
muscle organ development	5.418540051	0.500945579	0	1.693789492	0	0	0	0	0	0	0	0	0	0	0	0	0	0	0	3.920818754	0	0	3.443697499	0	0	0	0	0	1.850165303	0	0	0
transmembrane receptor protein tyrosine ...	5.41660844	1.087459117	3.37675071	0.800189991	0	0	0	0	0	0	0	0	0	0	0	0	0	0	0	0	0	0	0	0	0	0	0	0	0	1.638272164	0	0
heart development	5.330250281	0.535182694	1.315873074	0.716224021	0	0	0	0	0	0	0	0	0	0	0	0	0	0	0	1.784626847	0	0	0	0	0	3.292429824	0	0	0	0	0	0
cardiovascular system development	5.330250281	0.535182694	1.315873074	0.716224021	0	0	0	0	0	0	0	0	0	0	0	0	0	0	0	1.784626847	0	0	0	0	0	3.292429824	0	0	0	0	0	0
circulatory system development	5.330250281	0.535182694	1.315873074	0.716224021	0	0	0	0	0	0	0	0	0	0	0	0	0	0	0	0	0	0	0	0	0	3.292429824	0	0	0	0	0	0
regulation of locomotion	5.313304764	0	1.80161787	0.917035206	0	0	0	0	0	0	4.675229803	0	0	0	0	0	0	0	0	0	0	0	0	0	0	1.816160963	0	0	0	0	0	0
positive regulation of synapse assembly	5.297272361	0	0	0	0	0	0	0	0	0	0	0	0	0	0	0	0	3.619788758	0	0	0	0	0	0	0	0	0	0	0	0	0	0
anterior/posterior pattern specification	5.262877352	0.47598056	0	0	0	0	0	0	0	0	0	3.187086643	0	0	0	0	0	3.346787486	0	0	0	0	0	0	0	0	0	0	0	0	0	0
neurological system process	5.260412932	0	1.887394998	1.554863031	0	0	0	0	0	0	0	0	0	0	0	0	0	0	0	0	0	0	0	0	0	0	0	0	0	0	0	0
positive regulation of cell differentiat...	5.241556814	0.82701781	1.112945622	1.077378328	0	0	2.492144128	0	0	0	0	0	0	0	0	0	0	0	4.651889932	0	0	0	0	0	0	2.110138279	0	0	1.746661995	0	0	3.086186148
adult behavior	5.197477118	0	1.397831449	0.622129387	0	0	0	0	0	0	0	0	0	0	0	0	0	0	0	0	0	0	0	0	0	0	0	0	0	0	0	0
positive regulation of synaptic growth a...	5.186904844	0.454433127	0	0	0	0	0	0	0	0	0	0	0	0	0	0	0	2.804100348	0	0	0	0	0	0	0	0	0	0	0	0	0	0
positive regulation of neuromuscular jun...	5.186904844	0.454433127	0	0	0	0	0	0	0	0	0	0	0	0	0	0	0	2.804100348	0	0	0	0	0	0	0	0	0	0	0	0	0	0
positive regulation of macromolecule bio...	5.168413046	0	0	0	0	0	0	0	0	0	0	0	0	0	0	3.408935393	0	0	0	0	0	3.522878745	4.100179498	0	3.026872146	0	2.643974143	0	0	0	0	0
cell recognition	5.139483984	1.561457651	3.30980392	1.868381336	0	0	0	0	0	0	5.076522831	0	0	0	0	0	0	0	0	0	0	0	0	0	0	1.855114582	0	0	0	0	0	0
striated muscle cell differentiation	5.139483984	0.911615814	0.895137482	0	0	0	0	0	0	0	0	0	0	0	0	0	0	0	0	0	0	0	0	0	0	0	0	0	2.434152181	0	0	0
response to oxygen-containing compound	5.118379623	0	0	0	0	0	0	0	0	0	0	0	0	3.886056648	0	0	0	0	0	0	0	0	3.22184875	0	0	0	0	0	0	0	0	0
MAPK cascade	5.071937704	0.490837816	1.530030791	0	0	0	0	0	0	0	0	0	0	0	0	0	0	0	0	0	0	0	0	0	0	0	0	0	0	2.225483034	2.061480275	0
signal transduction by protein phosphory...	5.071937704	0.490837816	1.530030791	0	0	0	0	0	0	0	0	0	0	0	0	0	0	0	0	0	0	0	0	0	0	0	0	0	0	2.225483034	2.061480275	0
regulation of molecular function	5.032078187	2.333482019	4.718759062	1.30346888	0	0	0	0	4.12022653	0	0	0	0	0	0	0	0	0	0	2.180456064	0	0	0	0	0	0	0	0	0	0	0	0
negative regulation of metabolic process	5.02751332	0	0	0	6.450073923	0	2.029188389	0	0	0	0	4.971347426	0	0	0	0	0	0	0	1.930701988	0	0	0	0	0	0	0	0	0	0	0	0
embryonic axis specification	5.010373946	0	0	0	0	0	0	0	0	0	0	0	0	0	0	0	0	3.193820026	0	0	0	0	0	0	0	0	0	0	0	0	0	0
positive regulation of cell development	4.98644694	0.860026512	0.845119755	0.81599035	0	0	2.539102157	0	0	0	0	0	0	0	0	0	0	0	4.713319031	0	0	0	0	0	0	2.139063379	0	0	1.768275617	0	0	3.119186408
cellular process	4.982429022	0	0	0	0	0	0	0	0	0	0	0	0	0	0	0	0	0	0	0	0	0	0	0	4.132237975	0	0	2.239577517	0	0	2.474955193	0
vesicle-mediated transport	4.977855314	0	0	0	0	0	0	0	0	0	0	0	0	0	0	0	2.585026652	0	0	2.037630664	0	0	0	0	0	0	0	0	0	0	0	0
neuron fate commitment	4.913028128	0	1.2817475	0.872927613	0	0	0	0	0	0	0	0	0	0	0	0	0	0	2.838631998	0	0	0	0	0	0	0	0	0	0	0	0	0
neurogenesis	4.883998902	0	0	0	0	0	0	3.494850022	0	0	0	0	0	3.769551079	0	0	0	0	0	0	0	0	0	0	0	0	0	0	0	0	0	0
cell death	4.880994746	2.038104526	2.721246399	0.558289158	0	0	0	0	0	0	0	0	0	0	0	0	0	0	0	0	0	0	3.30980392	0	0	0	0	0	0	0	0	0
chaeta development	4.799569959	1.110866444	1.395234115	0	0	0	0	0	0	0	0	0	0	0	0	0	0	0	0	0	0	0	0	1.693146251	0	0	0	2.649751982	0	0	0	2.534617149
response to transforming growth factor b...	4.781206633	1.491604967	1.475993554	0	0	0	0	0	0	0	0	0	0	0	0	0	0	3.455931956	0	0	0	0	0	0	0	0	0	0	0	0	0	0
cellular response to transforming growth...	4.781206633	1.491604967	1.475993554	0	0	0	0	0	0	0	0	0	0	0	0	0	0	3.455931956	0	0	0	0	0	0	0	0	0	0	0	0	0	0
head development	4.77634601	0	1.710857164	1.072373038	0	0	0	0	0	0	0	0	0	0	0	0	0	0	0	0	0	0	0	0	0	0	0	0	2.651695137	0	0	0
cell proliferation	4.745340165	0	0	0	0	0	0	0	0	0	0	0	0	0	0	0	0	0	0	0	4.465967545	3.853871964	0	0	0	0	0	0	0	0	0	0
hemocyte differentiation	4.713983273	0	0	0	0	0	0	0	0	0	0	0	0	0	0	0	0	0	0	0	0	0	0	0	0	0	0	0	0	0	0	0
regulation of synapse structure or activ...	4.697706359	0	1.082284483	0	0	0	0	0	0	0	0	0	0	0	0	0	0	0	0	0	0	0	0	0	0	0	0	0	0	0	0	0
death	4.685991086	1.93404702	2.595166283	0.514179236	0	0	0	0	0	0	0	0	0	0	0	0	0	0	0	0	0	0	3.823908741	0	0	0	0	0	0	0	0	0
digestive tract development	4.678538782	0	1.035127791	1.000738929	0	0	2.958607315	0	0	0	0	0	0	0	0	0	0	4.395184484	0	0	0	0	0	0	0	0	0	0	0	0	0	0
digestive system development	4.678538782	0	1.035127791	1.000738929	0	0	2.958607315	0	0	0	0	0	0	0	0	0	0	4.395184484	0	0	0	0	0	0	0	0	0	0	0	0	0	0
response to endogenous stimulus	4.670118538	0.688055515	0.846002313	0.630135042	0	0	0	0	0	0	0	0	0	0	0	0	0	0	0	0	0	0	0	0	0	0	0	0	2.472370099	0	0	0
endocytosis	4.649446909	0	0	0	0	0	0	0	0	0	0	0	0	0	0	0	2.496209317	0	0	0	0	0	0	0	0	0	0	0	0	0	0	0
actin cytoskeleton reorganization	4.626233016	0	0	0	0	0	0	0	0	0	0	0	0	0	0	0	0	0	0	0	0	0	0	0	0	0	0	2.585026652	0	0	0	0
negative regulation of gene expression	4.624008666	0	0	0	8.022550773	0	2.320572103	0	0	0	0	5.108072466	0	0	0	3.070581074	0	2.774690718	0	0	0	0	0	0	0	0	0	0	0	0	0	0
embryonic organ development	4.623354359	0	0	0	0	0	0	0	0	0	0	0	0	0	0	0	0	0	3.004364805	0	0	0	0	0	0	1.849550591	0	0	0	0	0	0
positive regulation of developmental pro...	4.608087282	0.662560707	0.810032702	0.464743867	0	0	0	0	0	0	0	0	0	0	0	0	0	0	2.801342913	0	0	0	0	0	0	0	0	0	1.760200182	0	0	0
positive regulation of RNA metabolic pro...	4.607377291	0	0	0	0	0	0	0	0	0	0	0	0	0	0	0	0	0	0	0	0	0	4.380906669	0	2.649751982	0	2.841637508	0	0	0	0	0
muscle cell differentiation	4.606031216	0.788745932	0.77342587	0	0	0	0	0	0	0	0	0	0	0	0	0	0	0	0	0	0	0	0	0	0	0	0	0	2.360513511	0	0	0
regulation of response to external stimu...	4.575688517	1.387852162	1.361710465	0	0	0	2.782516056	0	0	0	0	0	0	0	0	0	0	0	0	0	0	0	0	0	0	0	0	2.310691141	0	0	0	0
regulation of cellular component movemen...	4.546388659	0.560635722	1.660349842	1.194703084	0	0	0	0	0	0	5.343252089	0	0	0	0	0	0	3.677780705	0	0	0	0	0	0	0	0	0	0	0	0	0	0
regulation of cell adhesion	4.518409347	0	4.234391327	3.443697499	0	0	0	0	0	0	0	0	0	0	0	0	0	0	0	0	0	0	0	0	0	0	0	0	0	0	0	0
regulation of protein phosphorylation	4.501679383	0	0.718216928	0	0	0	0	0	0	0	0	0	0	0	0	0	0	0	0	0	0	0	0	0	0	0	0	0	0	0	0	0
response to growth factor	4.486886058	1.25971628	0.914566703	0.398168073	0	0	0	0	0	0	0	0	0	0	0	0	0	0	0	0	0	0	0	0	0	0	0	0	1.684449466	1.743522794	0	0
cell-cell adhesion	4.486886058	0.930036062	3.568636236	2.946921557	0	0	0	0	0	0	0	0	0	0	0	0	0	0	0	0	0	0	0	0	0	0	0	0	0	0	0	0
positive regulation of nucleobase-contai...	4.484665942	0	0	0	0	0	0	0	0	0	0	0	0	0	0	0	0	0	0	0	0	0	4.100179498	0	0	0	3.244125144	0	0	0	0	0
aggressive behavior	4.480700975	0	0	0	0	0	0	0	0	0	0	0	0	0	0	0	0	0	0	0	0	0	3.508638306	0	2.598599459	0	0	0	0	0	0	0
regulation of immune system process	4.462143471	0	0	0	0	0	2.031517051	0	0	0	0	0	0	0	0	0	0	0	0	0	0	0	0	0	0	0	0	0	0	0	0	0
phosphate-containing compound metabolic ...	4.424289661	0	2.37161107	1.441171475	0	0	0	0	0	0	0	0	0	0	0	0	2.083546051	0	0	0	0	0	0	0	0	0	0	0	0	1.839231438	0	0
regulation of Wnt signaling pathway	4.419453373	0	1.688246139	0.694347739	0	0	0	0	0	0	0	0	0	0	0	0	0	0	0	0	0	0	0	0	0	0	0	0	0	0	0	0
tripartite regional subdivision	4.417406732	0	0	0	0	0	0	0	0	0	0	0	0	0	0	0	0	0	0	0	0	0	0	0	0	0	0	0	0	0	0	0
anterior/posterior axis specification, e...	4.417406732	0	0	0	0	0	0	0	0	0	0	0	0	0	0	0	0	0	0	0	0	0	0	0	0	0	0	0	0	0	0	0
positive regulation of molecular functio...	4.417406732	3.552841969	4.435184136	0.802030632	0	0	0	0	0	0	0	0	0	0	0	0	0	0	0	0	0	0	0	0	0	0	0	0	1.671009145	0	0	0
positive regulation of growth	4.417406732	0	0	0	0	0	0	0	0	0	0	0	0	0	0	0	0	0	0	0	0	0	0	0	0	0	0	0	0	0	0	0
phosphorus metabolic process	4.390589745	0	2.188424994	1.306536873	0	0	0	0	0	0	0	0	0	0	0	0	2.26520017	0	0	0	0	0	0	0	0	0	0	0	0	1.790216985	0	0
negative regulation of macromolecule met...	4.385428555	0	0	0	6.869856076	0	2.397940009	0	0	0	0	4.687653361	0	0	0	3.214670165	0	0	0	2.20481541	0	0	0	0	2.777283529	0	0	0	0	0	0	0
multi-organism behavior	4.369271602	0	0	0.480631473	0	0	0	4.678146494	0	0	0	0	0	0	0	0	0	0	0	0	0	0	0	0	2.675717545	0	0	0	0	0	0	0
positive regulation of transcription, DN...	4.368345042	0	0	0	0	0	0	0	0	0	0	0	0	0	0	0	0	0	0	0	0	0	3.886056648	0	2.782516056	0	0	0	0	0	0	0
positive regulation of RNA biosynthetic ...	4.368345042	0	0	0	0	0	0	0	0	0	0	0	0	0	0	0	0	0	0	0	0	0	3.886056648	0	2.782516056	0	0	0	0	0	0	0
positive regulation of nucleic acid-temp...	4.368345042	0	0	0	0	0	0	0	0	0	0	0	0	0	0	0	0	0	0	0	0	0	3.886056648	0	2.782516056	0	0	0	0	0	0	0
regulation of cytoplasmic transport	4.334731961	0.879426069	0	0	0	0	0	0	0	0	0	0	0	0	0	0	0	0	0	0	0	0	0	0	0	0	0	0	0	0	0	0
regulation of developmental growth	4.310232039	0.833777165	1.387110231	0	0	0	0	0	0	0	0	0	0	0	0	0	2.607303047	0	2.735182177	0	0	0	0	0	0	0	0	0	0	0	0	0
actin filament bundle organization	4.296017843	0	0.80919224	0	0	0	0	0	0	0	0	0	0	0	0	0	0	0	0	0	0	0	0	0	0	0	0	0	0	0	0	0
cellular response to endogenous stimulus	4.290898968	1.087459117	1.314168725	0.452286814	0	0	0	0	0	0	0	0	0	0	0	0	0	0	0	0	0	0	0	0	0	0	0	0	2.974694135	0	0	0
inter-male aggressive behavior	4.268179101	0	0	0	0	0	0	0	0	0	0	0	0	0	0	0	0	0	0	0	0	0	0	0	0	0	0	0	0	0	0	0
regulation of cellular component size	4.264176995	1.474955193	1.177374321	0.516070537	0	0	0	0	0	0	0	0	0	7.038353037	0	0	0	0	0	0	0	0	0	0	0	0	0	0	0	0	0	0
regulation of synapse organization	4.251493142	0	0.989742457	0	0	0	0	0	0	0	0	0	0	0	0	0	2.247951552	0	0	0	0	0	0	0	0	0	0	0	0	0	0	0
cellular response to growth factor stimu...	4.242735034	1.305833704	0.951364012	0.418357493	0	0	0	0	0	0	0	0	0	0	0	0	0	0	0	0	0	0	0	0	0	0	0	0	1.704652852	1.763966853	0	0
establishment of cell polarity	4.209327482	0	1.173730781	0.504927676	0	0	0	0	0	0	0	0	0	0	0	0	0	0	0	0	0	0	0	0	0	0	0	0	0	0	0	0
positive regulation of neurogenesis	4.209327482	0	0	0.504927676	0	0	0	0	0	0	0	0	0	0	0	0	0	0	5.847711656	0	0	0	0	0	0	0	0	0	0	0	0	3.677780705
epidermal growth factor receptor signali...	4.186676467	0	2.619788758	1.000738929	0	0	0	0	0	0	0	0	0	0	0	0	0	0	0	0	0	0	0	0	0	0	0	0	0	0	0	0
ERBB signaling pathway	4.186676467	0	2.619788758	1.000738929	0	0	0	0	0	0	0	0	0	0	0	0	0	0	0	0	0	0	0	0	0	0	0	0	0	0	0	0
JNK cascade	4.173993432	0.480631473	0.962693049	0	0	0	0	0	0	0	0	0	0	0	0	0	0	0	0	0	0	0	0	0	0	0	0	0	0	0	0	0
regulation of synapse assembly	4.163451055	0	0	0	0	0	0	0	0	0	0	0	0	0	0	0	2.164943898	0	0	0	0	0	0	0	0	0	0	0	0	0	0	0
dorsal appendage formation	4.15934458	0	0	0	0	0	0	0	0	0	0	0	0	0	0	0	0	0	0	0	0	0	0	0	0	0	2.661543506	0	0	0	0	0
somatic stem cell division	4.15934458	0	0	0.452434495	0	0	0	0	0	0	0	0	0	5.686731865	0	0	0	0	0	0	0	0	0	0	0	0	0	0	0	0	0	0
brain development	4.157354516	0	2.030118356	1.308123177	0	0	0	0	0	0	0	0	0	0	0	0	0	0	0	0	0	0	0	0	0	0	0	0	2.829738285	0	0	0
stress-activated protein kinase signalin...	4.149938701	0.788745932	1.35753548	0	0	0	0	0	0	0	0	0	0	0	0	0	0	0	0	0	0	0	0	0	0	0	0	0	0	0	0	0
transforming growth factor beta receptor...	4.14360409	1.654430244	1.638083381	0.375408541	0	0	0	0	0	0	0	0	0	0	0	0	0	0	0	0	0	0	0	0	0	0	0	0	0	0	0	0
negative regulation of cellular metaboli...	4.127620532	0	0	0	5.299647927	4.016657563	0	0	0	0	0	3.920818754	0	0	0	0	0	0	0	0	0	0	0	0	2.777283529	0	3.036212173	0	0	0	0	2.709965389
establishment of localization in cell	4.123341558	0	0	0	0	0	0	0	0	0	0	0	0	0	0	0	0	0	0	0	0	3.107905397	0	0	0	0	0	0	0	0	0	0
cellular macromolecule localization	4.121432905	0	0	0	0	0	0	0	0	0	0	0	0	0	0	0	0	0	0	0	0	0	0	0	0	0	0	2.468521083	0	0	0	0
regulation of transport	4.110841267	2.241088108	0	0	0	0	2.673664139	0	3.200659451	0	0	0	0	0	0	0	0	0	0	2.141462802	0	0	0	0	0	0	0	0	0	0	0	2.809668302
transcription, DNA-templated	4.106748862	0	0	0	0	4.947464957	0	0	0	0	0	3.045757491	0	0	0	0	0	4.883598163	0	0	3.292429824	0	3.397940009	0	0	0	2.756961951	0	0	0	0	2.415668776
nucleic acid-templated transcription	4.106748862	0	0	0	0	4.947464957	0	0	0	0	0	0	0	0	0	0	0	4.883598163	0	0	3.292429824	0	3.397940009	0	0	0	2.756961951	0	0	0	0	2.415668776
anterior/posterior axis specification	4.06721892	0	0	0	0	0	0	0	0	0	0	0	0	0	0	0	0	0	0	0	0	0	0	0	0	0	0	0	0	0	0	0
RNA biosynthetic process	4.066320894	0	0	0	0	4.893139982	0	0	0	0	0	0	0	0	0	0	0	4.842222994	0	0	3.259637311	0	3.366531544	0	0	0	2.735182177	0	0	0	0	2.399027104
metal ion transport	4.050112696	0	0	0	0	0	2.274088368	0	0	0	0	0	0	0	0	0	0	0	0	0	0	0	0	0	0	0	0	0	0	0	0	0
regulation of cellular component biogene...	4.020516748	0	0	0	0	0	0	0	0	0	0	0	0	0	0	0	0	0	0	0	0	0	0	0	0	0	0	0	0	0	0	0
skeletal muscle organ development	4	0.624098732	0	0	0	0	0	0	2.863279433	0	0	0	0	0	0	0	0	0	0	0	0	0	0	0	0	0	0	0	0	0	0	0
cellular component organization or bioge...	3.958607315	0	0	0	0	0	0	0	0	0	0	0	0	0	0	0	0	0	0	0	0	0	0	0	2.8569852	0	0	0	0	0	0	0
immune system process	3.958607315	0	0	0	0	0	0	0	3.036212173	0	0	0	0	0	0	0	0	0	0	0	0	0	0	0	0	0	0	0	0	0	0	0
regulation of intracellular transport	3.958607315	0.679396802	0	0	0	0	0	0	0	0	0	0	0	0	0	0	0	0	0	1.969400278	0	0	0	0	0	0	0	0	0	0	0	0
stress-activated MAPK cascade	3.920818754	0.421372249	0.86312096	0	0	0	0	0	0	0	0	0	0	0	0	0	0	0	0	0	0	0	0	0	0	0	0	0	0	0	0	0
chemical homeostasis	3.920818754	0.419805161	0	0	0	0	0	0	0	0	0	0	0	0	0	0	0	0	0	0	0	0	0	0	0	0	0	0	0	0	0	0
programmed cell death	3.886056648	1.931443105	2.366531544	0.379801461	0	0	0	0	0	0	0	0	0	0	0	0	0	0	0	0	0	0	3.065501549	0	0	0	0	0	0	0	0	0
formation of anatomical boundary	3.853871964	1.696372024	2.829738285	1.642255675	0	0	0	0	0	0	0	0	0	0	0	0	0	0	0	0	0	0	0	0	0	0	0	0	0	0	0	0
muscle cell development	3.853871964	0.818013576	1.205511953	0	0	0	0	0	0	0	0	0	0	0	0	0	0	0	0	0	0	0	4.099086932	0	0	0	0	2.210419288	0	0	0	0
striated muscle cell development	3.853871964	0.818013576	1.205511953	0	0	0	0	0	0	0	0	0	0	0	0	0	0	0	0	0	0	0	4.099086932	0	0	0	0	0	0	0	0	0
response to radiation	3.823908741	0.606161668	0.792527211	0.399615269	0	0	0	0	0	0	0	0	0	0	0	0	0	0	0	0	0	0	0	0	0	0	0	0	0	0	0	0
regulation of response to stress	3.823908741	0.473195656	0	0	0	0	0	0	0	0	0	0	0	0	0	0	0	0	0	0	0	0	0	0	0	0	0	0	0	0	0	0
morphogenesis of a branching structure	3.795880017	0	0	0	0	0	0	0	0	0	0	0	0	0	0	0	0	0	3.096910013	0	0	0	0	0	0	0	0	0	0	0	0	0
regulation of catalytic activity	3.795880017	2.189767482	5.057451624	1.569119054	0	0	0	0	3.102372909	0	0	0	0	0	0	0	0	0	0	0	0	3.552841969	0	0	0	0	0	0	0	0	0	0
regulation of cell growth	3.795880017	0	0.793686948	1.080869586	0	0	0	0	0	0	0	0	0	0	0	0	0	0	0	0	0	0	0	0	0	0	0	0	0	0	0	0
negative regulation of multicellular org...	3.769551079	0.407301514	1.893469146	0.502089457	0	0	0	0	0	0	0	0	0	0	0	0	0	0	0	0	0	0	0	0	0	0	2.844663963	0	0	2.093664958	0	0
regulation of synaptic growth at neuromu...	3.769551079	0	0	0	0	0	0	0	0	0	0	0	0	0	0	0	0	0	0	0	0	0	0	0	0	0	0	0	0	0	0	0
regulation of neuromuscular junction dev...	3.769551079	0	0	0	0	0	0	0	0	0	0	0	0	0	0	0	0	0	0	0	0	0	0	0	0	0	0	0	0	0	0	0
positive regulation of cellular componen...	3.744727495	0.545994062	0	0	0	0	0	0	0	0	0	0	0	3.886056648	0	0	0	3.468521083	0	0	0	0	0	0	0	0	0	0	0	0	0	0
microtubule-based movement	3.721246399	0.557034469	0	0	0	0	0	0	0	0	0	0	0	0	0	0	0	0	0	0	0	0	0	0	0	0	0	0	0	0	0	0
regulation of protein kinase activity	3.721246399	0	1.194839098	0.614679776	0	0	0	0	0	0	0	0	0	0	0	0	0	0	0	0	0	0	0	0	0	0	0	0	0	0	0	0
negative regulation of developmental pro...	3.698970004	0.447270963	1.931443105	0.541483015	0	0	0	0	0	0	0	0	0	0	0	0	0	0	0	0	0	0	0	0	0	0	0	0	0	1.998699067	0	0
learning or memory	3.698970004	0	0.679500604	0.85062691	0	0	0	0	0	0	0	0	0	0	0	0	0	0	0	0	0	0	0	1.924818145	0	0	0	0	0	0	0	0
regulation of MAPK cascade	3.698970004	0.513583691	0.890219032	0	0	0	0	0	0	0	0	0	0	0	0	0	0	0	0	0	0	0	0	0	0	0	0	0	0	1.817300097	2.358525889	0
cognition	3.698970004	0	0.679500604	0.85062691	0	0	0	0	0	0	0	0	0	0	0	0	0	0	0	0	0	0	0	1.924818145	0	0	0	0	0	0	0	0
extracellular structure organization	3.677780705	0	0	0	0	0	0	0	0	0	0	0	0	0	0	0	0	0	0	0	0	0	0	0	0	0	0	0	0	0	0	0
regulation of cell death	3.657577319	2.353596274	1.487449007	0	0	0	0	0	0	0	0	0	0	0	0	0	0	0	0	0	0	0	0	0	0	0	0	0	0	0	0	0
transmembrane transport	3.657577319	0	0	0	0	0	0	0	0	0	0	0	0	0	0	0	0	0	0	0	0	0	0	0	0	0	0	0	0	0	0	0
lamellipodium assembly	3.657577319	0	0	0	0	0	0	0	0	0	0	0	0	3.537602002	0	0	0	0	0	0	0	0	0	0	0	0	0	0	0	0	0	0
regulation of cell migration	3.657577319	0	0.923578033	0.507910423	0	0	0	0	0	0	0	0	0	0	0	0	0	0	0	0	0	0	0	0	0	2.477555766	0	0	0	0	0	0
lamellipodium organization	3.657577319	0	0	0	0	0	0	0	0	0	0	0	0	3.537602002	0	0	0	0	0	0	0	0	0	0	0	0	0	0	0	0	0	0
regulation of cell motility	3.657577319	0	0.923578033	0.507910423	0	0	0	0	0	0	0	0	0	0	0	0	0	0	0	0	0	0	0	0	0	2.477555766	0	0	0	0	0	0
positive regulation of cellular amide me...	3.638272164	1.189633046	0	0	0	0	0	0	0	0	0	0	0	0	0	0	0	0	0	0	0	3.113509275	0	0	0	0	0	0	0	0	0	0
cellular response to organic substance	3.638272164	0.740191177	0.893129456	0	0	0	0	0	0	0	0	0	0	0	0	0	0	0	0	0	0	0	0	0	0	0	0	0	2.259637311	0	0	0
regulation of cellular protein metabolic...	3.619788758	0	0	0	0	0	0	0	0	0	0	0	0	0	0	0	0	0	0	0	0	0	0	0	0	0	0	0	0	0	2.057495894	0
immune effector process	3.602059991	1.91829273	0.97905894	0	0	0	2.974694135	0	0	0	0	0	0	0	0	0	0	0	0	0	0	0	0	0	0	0	0	0	0	0	0	0
protein modification by small protein co...	3.585026652	1.0473044	1.194975156	0	0	0	0	0	0	0	0	0	0	0	0	0	0	0	0	0	0	0	0	0	0	0	0	0	0	0	2.443697499	0
ion transport	3.585026652	0	0	0	0	0	0	0	0	0	0	0	0	0	0	0	0	0	0	0	0	0	0	0	0	0	0	0	0	0	0	0
regulation of intracellular protein tran...	3.585026652	1.000521466	0	0	0	0	0	0	0	0	0	0	0	0	0	0	0	0	0	0	0	0	0	0	0	0	0	0	0	0	0	0
regulation of phosphate metabolic proces...	3.568636236	0	1.508498234	0.433138438	0	0	0	0	0	0	0	0	0	0	0	0	0	0	0	0	0	0	0	0	0	0	0	0	0	0	0	0
regulation of phosphorus metabolic proce...	3.568636236	0	1.508498234	0.433138438	0	0	0	0	0	0	0	0	0	0	0	0	0	0	0	0	0	0	0	0	0	0	0	0	0	0	0	0
developmental cell growth	3.568636236	0	0	0.363111093	0	0	0	0	2.882728704	0	0	0	0	0	0	0	0	0	0	0	0	0	0	0	0	0	0	0	0	0	0	0
adherens junction organization	3.568636236	0	0.852818528	0.830795963	0	0	0	0	0	0	0	0	0	0	0	0	0	0	0	0	0	0	0	0	0	0	0	0	0	0	0	0
organ formation	3.568636236	1.282163133	2.317854924	1.238147306	0	0	0	0	0	0	0	0	0	0	0	0	0	0	0	0	0	0	0	0	0	0	0	0	0	0	0	0
positive regulation of cellular componen...	3.537602002	0	0	0	0	0	0	0	0	0	0	0	0	0	0	0	0	0	0	2.739928612	0	0	0	0	0	0	0	0	0	0	0	0
regulation of phosphorylation	3.537602002	0	1.631527162	0.358406921	0	0	0	0	0	0	0	0	0	0	0	0	0	0	0	0	0	0	0	0	0	0	0	0	0	0	0	0
regulation of protein localization	3.537602002	1.503762455	0	0	0	0	0	0	0	0	0	0	0	0	0	0	0	0	0	0	0	0	0	0	0	0	0	0	0	0	0	0
single organism cell adhesion	3.522878745	0.466940067	2.169411331	2.11577123	0	0	0	0	0	0	0	0	0	0	0	0	0	0	0	0	0	0	0	0	0	0	0	0	1.790484985	0	0	0
cell maturation	3.522878745	0	1.343614281	0.403776888	0	0	0	0	0	0	0	0	0	0	0	0	0	0	0	0	0	0	0	0	0	0	0	0	0	0	0	0
regulation of hemocyte differentiation	3.522878745	0	0	0	0	0	0	0	0	0	0	3.236572006	0	0	0	0	0	0	0	0	0	0	0	0	0	0	0	0	0	1.714667772	0	0
positive regulation of intracellular pro...	3.522878745	0.454433127	0	0	0	0	0	0	0	0	0	0	0	0	0	0	0	0	0	1.909036923	0	0	0	0	0	0	0	0	0	0	0	0
response to light stimulus	3.508638306	0.579714115	0.802278478	0	0	0	0	0	0	0	0	0	0	0	0	0	0	0	0	0	0	0	0	0	0	0	0	0	0	0	0	0
regulation of protein transport	3.508638306	0.860026512	0	0	0	0	0	0	0	0	0	0	0	0	0	0	0	0	0	0	0	0	0	0	0	0	0	0	0	0	0	0
imaginal disc pattern formation	3.508638306	1.513994814	2.283162277	1.116906641	0	0	0	0	0	0	0	0	0	0	0	0	0	0	0	0	0	0	0	1.921543182	0	0	0	0	0	0	0	0
dorsal/ventral axis specification	3.508638306	0	0	0	0	0	0	0	0	0	0	0	0	0	0	0	0	0	0	0	0	0	0	0	0	0	0	0	0	0	0	0
regulation of kinase activity	3.508638306	0	1.15539858	0.831590916	0	0	0	0	0	0	0	0	0	0	0	0	0	0	0	0	0	0	0	0	0	0	0	0	0	0	0	0
positive regulation of protein transport	3.508638306	0.465402829	0	0	0	0	0	0	0	0	0	0	0	0	0	0	0	0	0	0	0	0	0	0	0	0	0	0	0	0	0	2.705533774
transcription from RNA polymerase II pro...	3.508638306	0	0	0	0	0	0	0	0	0	0	0	0	0	0	0	0	3.585026652	0	1.80106813	3.026872146	0	0	0	0	0	0	0	0	0	0	0
negative regulation of RNA metabolic pro...	3.494850022	0	0	0	6.674402247	4.160113368	0	0	0	0	0	3.853871964	0	0	0	0	0	0	0	0	0	0	0	0	0	0	2.785156152	0	0	0	0	0
cellular component biogenesis	3.468521083	0	0	0	0	0	0	0	0	0	0	0	0	0	0	0	0	0	0	0	0	0	0	0	0	0	0	2.71219827	0	0	0	0
motor neuron axon guidance	3.455931956	1.97798426	5.313933513	1.43062609	0	0	0	0	0	0	0	0	0	0	0	3.677780705	0	0	0	0	0	0	0	0	0	0	0	0	0	0	0	0
neuronal stem cell division	3.455931956	0	0	0	0	0	0	0	0	0	0	0	0	5.391209416	0	0	0	0	0	0	0	0	0	0	0	0	0	0	0	0	0	0
stem cell differentiation	3.455931956	0	0.684869683	0.664903326	0	0	0	0	0	0	0	0	0	0	0	0	0	0	0	2.251811973	0	0	0	0	0	0	0	0	0	0	2.806875402	0
neuroblast division	3.455931956	0	0	0	0	0	0	0	0	0	0	0	0	5.391209416	0	0	0	0	0	0	0	0	0	0	0	0	0	0	0	0	0	0
asymmetric neuroblast division	3.455931956	0	0	0	0	0	0	0	0	0	0	0	0	5.391209416	0	0	0	0	0	0	0	0	0	0	0	0	0	0	0	0	0	0
positive regulation of transcription fro...	3.431798276	0	0	0	0	0	0	0	0	0	0	0	0	0	0	2.982966661	0	0	0	1.802995272	0	0	0	0	0	0	0	0	0	0	0	0
positive regulation of cytoplasmic trans...	3.431798276	0	0	0	0	0	0	0	0	0	0	0	0	0	0	0	0	0	0	0	0	0	0	0	0	0	0	0	0	0	0	0
germ-line stem cell division	3.420216403	0.95597009	0	0	0	0	0	0	0	0	0	0	0	0	0	0	0	0	0	0	0	0	0	0	0	0	0	0	0	0	0	0
regulation of protein modification proce...	3.420216403	0	0	0	0	0	0	0	0	0	0	0	0	0	0	0	0	0	0	0	0	0	0	0	0	0	0	0	0	0	0	0
cation transport	3.397940009	0	0	0	0	0	0	0	0	0	0	0	0	0	0	0	0	0	0	0	0	0	0	0	0	0	0	0	0	0	0	0
cellular response to chemical stimulus	3.397940009	0.545475264	0.656059942	0	0	0	0	0	0	0	0	0	0	0	0	0	0	0	0	0	0	0	0	0	0	0	0	0	1.7242281	0	0	0
cation homeostasis	3.387216143	0	0	0	0	0	0	0	0	0	0	0	0	0	0	0	0	0	0	0	0	0	0	0	0	0	0	0	0	0	0	0
inorganic ion homeostasis	3.387216143	0	0	0	0	0	0	0	0	0	0	0	0	0	0	0	0	0	0	0	0	0	0	0	0	0	0	0	0	0	0	0
maintenance of location	3.37675071	0	0	0	0	0	0	0	3.958607315	0	0	0	0	0	0	0	0	0	0	0	0	0	0	0	0	0	0	0	0	0	0	0
phospholipid metabolic process	3.366531544	0.759575567	2.349692477	1.897909474	0	0	0	0	0	0	0	0	0	0	0	0	0	0	0	0	0	0	0	0	0	0	0	0	0	0	0	0
urogenital system development	3.366531544	0	1.123435786	1.092857469	0	0	0	0	0	0	0	0	0	0	0	0	0	0	0	0	0	0	0	0	0	0	0	0	0	0	0	0
JAK-STAT cascade	3.366531544	0	0	0	0	0	0	0	0	0	0	0	0	0	0	0	0	0	0	0	0	0	0	0	0	0	0	0	0	3.113509275	0	0
renal system development	3.366531544	0	1.123435786	1.092857469	0	0	0	0	0	0	0	0	0	0	0	0	0	0	0	0	0	0	0	0	0	0	0	0	0	0	0	0
muscle attachment	3.346787486	0	0	0	0	0	0	0	0	0	0	0	0	0	0	0	0	0	0	0	0	0	0	0	0	0	0	0	0	0	0	0
protein ubiquitination	3.346787486	1.91150953	2.156767222	0.426559775	0	0	0	0	0	0	0	0	0	0	0	0	0	0	0	0	0	0	0	0	0	0	0	0	0	0	3.180456064	0
regulation of immune effector process	3.346787486	1.876801925	0	0	0	0	2.413412695	0	0	0	0	0	0	0	0	0	0	0	0	0	0	0	0	0	0	0	0	0	0	0	0	0
regulation of cytoskeleton organization	3.346787486	0.740358347	0	0	0	0	0	0	0	0	0	0	0	0	0	0	0	0	0	0	0	0	0	0	0	0	0	0	0	0	0	0
regulation of protein metabolic process	3.337242168	0	0	0	0	0	0	0	0	0	0	0	0	0	0	0	0	0	0	0	0	3.15490196	0	0	0	0	0	0	0	0	0	0
cellular protein localization	3.327902142	0	0	0	0	0	0	0	0	0	0	0	0	0	0	0	0	0	0	0	0	0	0	0	0	0	0	3.107905397	0	0	0	0
branching morphogenesis of an epithelial...	3.327902142	0	0	0	0	0	0	0	0	0	0	0	0	0	0	0	0	0	3.193820026	0	0	0	0	0	0	0	0	0	0	0	0	0
branching involved in open tracheal syst...	3.327902142	0	0	0	0	0	0	0	0	0	0	0	0	0	0	0	0	0	3.193820026	0	0	0	0	0	0	0	0	0	0	0	0	0
morphogenesis of a branching epithelium	3.327902142	0	0	0	0	0	0	0	0	0	0	0	0	0	0	0	0	0	3.193820026	0	0	0	0	0	0	0	0	0	0	0	0	0
negative regulation of intracellular sig...	3.327902142	0	2.8569852	0	0	0	0	0	0	0	0	0	0	0	0	0	0	0	0	2.473660723	0	0	0	0	0	0	0	0	0	1.526075307	0	0
regulation of tube architecture, open tr...	3.318758763	1.223153591	2.047207557	1.171340103	0	0	0	0	0	0	0	0	0	0	0	0	0	0	0	0	0	0	0	0	0	0	0	6.853871964	0	0	0	0
antimicrobial humoral response	3.30980392	1.468010449	0	0	0	0	2.42945706	0	0	0	0	0	0	0	0	0	0	0	0	0	0	0	0	0	0	0	0	0	0	0	0	0
regulation of cellular protein localizat...	3.30980392	1.130885673	0	0	0	0	0	0	0	0	0	0	0	0	0	0	0	0	0	0	0	0	0	0	0	0	0	0	0	0	0	0
oocyte differentiation	3.30980392	0	0	0	0	0	0	0	0	0	0	0	0	0	0	0	0	0	0	0	0	0	0	0	0	0	0	0	0	0	0	0
regulation of establishment of protein l...	3.301029996	1.387322082	0	0	0	0	0	0	0	0	0	0	0	0	0	0	0	0	0	0	0	0	0	0	0	0	0	0	0	0	0	0
mushroom body development	3.301029996	0	0.6673394	0	0	0	0	0	0	0	0	0	0	0	0	0	0	0	0	0	0	0	0	0	0	0	0	0	3.744727495	0	0	0
asymmetric stem cell division	3.292429824	0	0	0	0	0	0	0	0	0	0	0	0	4.529057762	0	0	0	0	0	0	0	0	0	0	0	0	0	0	0	0	0	0
positive regulation of cell growth	3.292429824	0	0	0	0	0	0	0	0	0	0	0	0	0	0	0	0	0	0	0	0	0	0	0	0	0	0	0	0	0	0	0
regulation of cellular localization	3.259637311	1.201418405	0	0	0	0	0	0	0	0	0	0	0	0	0	0	0	0	0	0	0	0	0	0	0	0	0	0	0	0	0	2.408935393
neuron projection extension	3.236572006	0.818013576	0	0	0	0	0	0	0	0	0	0	0	3.585026652	0	0	0	0	0	0	0	0	0	0	0	0	0	0	0	0	0	0
positive regulation of cellular protein ...	3.229147988	1.142185222	0.913604573	0	0	0	0	0	0	0	0	0	0	0	0	0	0	0	0	0	0	0	0	0	0	0	0	0	0	0	0	0
positive regulation of protein metabolic...	3.214670165	0.942980876	0.742681487	0	0	0	0	0	0	0	0	0	0	0	0	0	0	0	0	0	0	0	0	0	0	0	0	0	0	0	0	0
cellular component assembly involved in ...	3.193820026	0	0	0	0	0	0	0	0	0	0	0	0	0	0	0	0	0	0	0	0	0	0	0	0	0	0	2.795880017	0	0	0	0
synaptic transmission	3.187086643	0	0	0	0	0	0	0	0	4.246308955	0	0	0	0	0	0	0	0	0	0	0	3.522878745	0	0	0	0	0	0	0	0	0	0
nucleus localization	3.167491087	0	0	0	0	0	0	0	0	0	0	0	0	0	0	0	0	0	0	0	0	0	3.823908741	0	0	0	0	0	0	0	0	0
organelle localization	3.167491087	0	0	0	0	0	0	0	0	0	0	0	0	0	0	0	0	0	0	0	0	3.408935393	3.886056648	0	0	0	0	0	0	0	0	0
negative regulation of biosynthetic proc...	3.161150909	0	0	0	6.515236212	4.745364928	0	0	0	0	0	4.119083561	0	0	0	0	0	0	0	0	0	0	0	0	0	0	2.978810701	0	0	0	0	2.625251654
negative regulation of cellular biosynth...	3.161150909	0	0	0	6.515236212	4.745364928	0	0	0	0	0	4.119083561	0	0	0	0	0	0	0	0	0	0	0	0	0	0	2.978810701	0	0	0	0	2.625251654
Notch signaling pathway	3.148741651	0.509381445	0	0	0	0	0	0	0	0	0	0	0	0	0	0	2.100726813	0	0	0	0	0	0	0	0	0	0	0	0	0	2.209011525	0
memory	3.142667504	0	0	0.460773305	0	0	0	0	0	0	0	0	0	0	0	0	0	0	0	0	0	0	0	1.833273944	0	0	0	0	0	0	0	0
asymmetric protein localization	3.142667504	0	0	0	0	0	0	0	0	0	0	0	0	0	0	0	0	0	0	0	0	0	0	0	0	0	0	0	0	0	0	0
negative regulation of macromolecule bio...	3.13667714	0	0	0.36143088	6.599056398	4.32991481	0	0	0	0	0	4.170927913	0	0	0	0	0	0	0	0	0	0	0	0	0	0	3.008773924	0	0	0	0	2.645891561
negative regulation of cellular macromol...	3.13667714	0	0	0.36143088	6.599056398	4.32991481	0	0	0	0	0	4.170927913	0	0	0	0	0	0	0	0	0	0	0	0	0	0	3.008773924	0	0	0	0	2.645891561
positive regulation of cellular protein ...	3.13667714	0.767562991	0	0	0	0	0	0	0	0	0	0	0	0	0	0	0	0	0	1.857923539	0	0	0	0	0	0	0	0	0	0	0	0
locomotory behavior	3.124938737	0	0	0.600153287	0	0	0	0	0	0	0	0	0	0	0	0	0	0	0	0	0	0	0	0	3.508638306	0	0	0	0	0	0	0
negative regulation of transcription, DN...	3.113509275	0	0	0	6.134848036	4.047785451	0	0	0	0	0	3.200659451	0	0	0	0	0	2.815308569	0	0	0	0	0	0	0	0	2.962573502	0	0	0	0	0
negative regulation of RNA biosynthetic ...	3.113509275	0	0	0	6.134848036	4.047785451	0	0	0	0	0	3.200659451	0	0	0	0	0	2.815308569	0	0	0	0	0	0	0	0	2.962573502	0	0	0	0	0
negative regulation of nucleic acid-temp...	3.113509275	0	0	0	6.134848036	4.047785451	0	0	0	0	0	3.200659451	0	0	0	0	0	2.815308569	0	0	0	0	0	0	0	0	2.962573502	0	0	0	0	0
circadian rhythm	3.113509275	0	0	0	0	0	0	0	0	0	0	0	0	0	0	0	0	0	0	0	0	0	0	0	0	0	0	0	0	0	0	0
germarium-derived egg chamber formation	3.107905397	0	0	0	0	0	0	0	0	0	0	0	0	0	0	0	0	0	0	0	0	0	0	0	0	0	0	0	0	0	0	0
protein modification by small protein co...	3.102372909	1.568314655	1.782252927	0	0	0	0	0	0	0	0	0	0	0	0	0	0	0	0	0	0	0	0	0	0	0	0	0	0	0	3.026872146	0
dephosphorylation	3.102372909	0	1.214314332	1.780415474	0	0	0	0	0	0	0	0	0	0	0	0	0	0	2.801342913	0	0	0	0	0	0	0	0	0	0	0	0	0
positive regulation of catalytic activit...	3.102372909	3.508638306	4.984066274	0.911120044	0	0	0	0	0	0	0	0	0	0	0	0	0	0	0	0	0	0	0	0	0	0	0	0	1.866461092	0	0	0
single-organism cellular localization	3.091514981	0	0	0	0	0	0	0	0	0	0	0	0	0	0	0	0	0	0	0	0	0	0	0	0	0	0	0	0	0	2.653647026	0
cell junction organization	3.091514981	1.8224635	3.200659451	2.628932138	0	0	0	0	0	0	0	0	0	0	0	0	0	0	0	0	0	0	0	0	0	0	0	6.404834585	0	0	0	0
single organismal cell-cell adhesion	3.091514981	0	2.118615343	2.57024772	0	0	0	0	0	0	0	0	0	0	0	0	0	0	0	0	0	0	0	0	0	0	0	0	0	0	0	0
long-term memory	3.086186148	0	0	0.615485301	0	0	0	0	0	0	0	0	0	0	0	0	0	0	2.962573502	0	0	0	0	0	0	0	0	0	0	0	0	0
regulation of actin cytoskeleton organiz...	3.086186148	1.25971628	0	0	0	0	0	0	0	0	0	0	0	3.698970004	0	0	0	0	0	0	0	0	0	0	0	0	0	0	0	0	0	0
regulation of actin filament-based proce...	3.086186148	1.25971628	0	0	0	0	0	0	0	0	0	0	0	3.698970004	0	0	0	0	0	0	0	0	0	0	0	0	0	0	0	0	0	0
regulation of response to biotic stimulu...	3.080921908	1.872571222	0	0	0	0	2.037630664	0	0	0	0	0	0	0	0	0	0	0	0	0	0	0	0	0	0	0	0	0	0	0	0	0
synaptic vesicle recycling	3.080921908	0	0	0	0	0	0	0	0	0	0	0	0	0	0	0	0	0	0	0	0	0	0	0	0	0	0	0	0	0	0	0
wing disc pattern formation	3.080921908	2.196542884	2.169411331	0.672416313	0	0	0	0	0	0	0	0	0	0	0	0	0	0	0	0	0	0	0	0	0	0	0	0	0	0	0	0
developmental maturation	3.080921908	0	1.350957366	0.436756299	0	0	0	0	0	0	0	0	0	0	0	0	0	0	0	0	0	0	0	0	0	0	0	0	0	0	0	0
negative regulation of nitrogen compound...	3.040958608	0	0	0	6.103657901	0	0	0	0	0	0	4.025386999	0	0	0	0	0	0	0	0	0	0	0	0	0	0	2.675717545	0	0	0	0	3.065501549
formation of organ boundary	3.017728767	1.417595702	2.530177984	1.371917739	0	0	0	0	0	0	0	0	0	0	0	0	0	0	0	0	0	0	0	0	0	0	0	0	0	1.546528766	0	0
regulation of protein import into nucleu...	3.017728767	0.965050853	0	0	0	0	0	0	0	0	0	0	0	0	0	0	0	0	0	0	0	0	0	0	0	0	0	0	0	0	0	0
regulation of dendrite development	3.017728767	0	0.953270778	0	0	0	0	0	0	0	0	0	0	0	0	0	0	0	3.468521083	0	0	0	0	0	0	2.118045029	0	0	0	0	0	2.876148359
regulation of protein localization to nu...	3.017728767	0.965050853	0	0	0	0	0	0	0	0	0	0	0	0	0	0	0	0	0	0	0	0	0	0	0	0	0	0	0	0	0	0
regulation of protein targeting	3.017728767	0.965050853	0	0	0	0	0	0	0	0	0	0	0	0	0	0	0	0	0	0	0	0	0	0	0	0	0	0	0	0	0	0
regulation of protein import	3.017728767	0.965050853	0	0	0	0	0	0	0	0	0	0	0	0	0	0	0	0	0	0	0	0	0	0	0	0	0	0	0	0	0	0
phosphorylation	3.004364805	0	1.709965389	0.659912986	0	0	0	0	0	0	0	0	0	0	0	0	3.050609993	0	0	0	0	0	0	0	0	0	0	0	0	0	2.112945622	0
