# Supplementary material for: Global identification of functional microRNA-mRNA interactions in Drosophila
Source: Nat Commun. 2019 Apr 9;10:1626. doi: 10.1038/s41467-019-09586-z (PMC6456604; doi:10.1038/s41467-019-09586-z)
Supplement: Supplementary file 18 — Supplementary Data 15 [file 41467_2019_9586_MOESM18_ESM.txt]

Northern Blotting				
Name	Orientation	Sequence		
dme-miR-184-3p (standard)	sense	UGGACGGAGAACUGAUAAGGGC		
dme-miR-14-3p (standard)	sense	UCAGUCUUUUUCUCUCUCCUAU		
dme-miR-7-5p (standard)	sense	UGGAAGACUAGUGAUUUUGUUGU		
anti-dme-miR-184-3p (probe)	rev-comp	GCCCTTATCAGTTCTCCGTCCA		
anti-dme-miR-14-3p (probe)	rev-comp	AAAAAATAGGAGAGAGAAAAAGACTGAAAAAA		
anti-dme-miR-7-5p (probe)	rev-comp	ACAACAAAATCACTAGTCTTCCA		
anti-2SrRNA  (probe)	rev-comp	TACAACCCTCAACCATATGTAGTCCAAGCA		
				
dsRNA mediated knockdown				
eGFP	fw	TAATACGACTCACTATAGGGACGTAAACGGCCACAAGTTC		
eGFP	rv	TAATACGACTCACTATAGGGTGCTCAGGTAGTGGTTGTCG		
AGO1	fw	TAATACGACTCACTATAGGGCGAAAGGTGAACCGTGAGAT		
AGO1	rv	TAATACGACTCACTATAGGGTGAGCATCATCTTCCACTGC		
				
real-time PCR primer				
AGO1	fw	TGTGGGACGACAATCACTTT		
AGO1	rv	CAGATGATATCTGGCACGGA		
b-Tub84B	fw	TGGGCCCGTCTGGACCACAA		
b-Tub84B	rv	TCGCCGTCACCGGAGTCCAT		
				
HITSCLIP/PARCLIP				
5'Adapter		GUUCAGAGUUCUACAGUCCGACGAUC-NNNN 		
3'Adapter		5'App-NNNNTGGAATTCTCGGGTGCCAAGG-3'InvT		
Reverse transcription	rv	GCCTTGGCACCCGAGAATTCCA		
Forwards primer (FP)	fw	AATGATACGGCGACCACCGAGATCTACACGTTCAGAGTTCTACAGTCCGA		
Reverse Indexing Primer (RPI1*)	rv	CAAGCAGAAGACGGCATACGAGATCGTGAT*GTGACTGGAGTTCCTTGGCACCCGAGAATTCCA		
*Other Index RPI 2-48 can be found on Illumina webpage ÒIllumina Adapter SequencesÓ				
				
RNA size marker				
19nt		CGUACGCGGGUUUAAACGA		
24nt		CGUACGCGGAAUAGUUUAAACUGU		
35nt		CUCAUCUUGGUCGUACGCGGAAUAGUUUAAACUGU		
				
Small RNA-seq library cloning				
anti-2SrRNA blocking oligo	rv	TACAACCCTCAACCATATGTAGTCCAAGCA/3SpC3/_3Õ		
				
				
Ribosomal footprinting and in-house smallRNA-seq				
5'Adapter		GUUCAGAGUUCUACAGUCCGACGAUC-NNNN 		
3'Adapter		5'App-NNNNTGGAATTCTCGGGTGCCAAGG-3'InvT		


SQRC-ERDN spike-in information
Name	Sequence	molecules/ul *
NSPK_RNA_1	TGCTATCATATCACAGTACGCGAGC	5757292
NSPK_RNA_2	ATCGTCTCGTCATCTCATATCTACA	73286344
NSPK_RNA_3	GATCATCGACACGTATATGCTAGAC	9407006622
NSPK_RNA_4	GCTCTACACTCTACTCGTCAGCTGT	1092697467
NSPK_RNA_6	AGTGTACATGAGCTATCTGACTACA	47523292166
NSPK_RNA_7	GAGCTATAGTCATCACATACACGTC	42252917626
NSPK_RNA_8	CGCATCAGTCGTCATCTAGATACAG	1432436499
NSPK_RNA_9	GCAGCTATCTCGCGTCATACACATA	226993393
NSPK_RNA_10	CTGATGATAGATACGCGCACACAGT	12366167843
NSPK_RNA_11	TACGCGATACTATATGATGAGACAC	49591625651
NSPK_RNA_12	CGATGCTATAGACTCTCACGTGATG	4531488342
NSPK_RNA_13	TATGCATATGATCACGAGACTCAGT	424262296
NSPK_RNA_14	CTCGACGTAGACTATCATGACTCAC	3992706081
NSPK_RNA_15	TAGATGAGATACTGATAGCGACGTA	448484998
NSPK_RNA_16	GTCAGCATCGTCGTCATACATCATA	10568572965
NSPK_RNA_17	TGTAGTATCGTGAGCTCTAGTGTCG	25524975901
NSPK_RNA_18	ACTCATCTACGTACGCATCTAGTCT	7114071
NSPK_RNA_19	ATATGTCGTCGCTATACTCTGATCG	228155917
NSPK_RNA_20	GTAGTAGATAGATGTAGCGTAGAGA	54631325
SSPK_RNA_10	GATCGAGCAG	
SSPK_RNA_16	CACGCACGCTCAGATA	
SSPK_RNA_19	TCGATACTCACGTACAGCA	
SSPK_RNA_22	CATACTAGAGTCGCAGCTATCG	
SSPK_RNA_25	CTCGCTCAGATATACTCGACTCACT	
SSPK_RNA_28	AGTACTAGTCACACGTAGCGATCACAGA	
SSPK_RNA_34	ATCTCAGACACTCGCAGACTATACTCTATCTCAG	
SSPK_RNA_40	ATGTCACTATAGTCACAGACAGCATCACACTCTATACTCT	
SSPK_RNA_50	GTCACAGATATCGTATAGCTACTCTCAGTACGCAGCAGACATCGATCATA	
SSPK_RNA_60	TAGCACAGTGACATAGACTCATAGATCGAGATGCTCTGATGTACGTGTACGCAGACACTA	
SSPK_RNA_70	TCTAGTACTATGTATATGATATCACACTCAGCACTACGTACTCATAGCTATGCTACACTATGCACGCGAT	
	*Originally: add 2µl to 5µg of total RNA; Here: 2µl of a 1:2.5 dilution to 2µg total RNA
