# Supplementary material for: Global identification of functional microRNA-mRNA interactions in Drosophila
Source: Nat Commun. 2019 Apr 9;10:1626. doi: 10.1038/s41467-019-09586-z (PMC6456604; doi:10.1038/s41467-019-09586-z)
Supplement: Supplementary file 19 — Supplementary Data 16 [file 41467_2019_9586_MOESM19_ESM.txt]

smallRNA data sets
Name	SRR	Reference	Spike-in	Info	Total reads	Filtered reads	Collapsed reads	rRNA reads	Unique alignments	Unmapped reads	Viral reads*
S2-DRSC_R1	SRR069542	(Berezikov 2011)			10845232	5672748	-	14890	1870362	3073362	803036
S2-DRSC_R2	SRR488693	(Wen et al. 2014)			44444625	29861336	-	133569	9969192	15070715	7014400
S2-NP	SRR015372	(Okamura et al. 2009)			11605849	7693228	-	20327	3744902	3254148	796942
S2R+_R1	SRR013547	(Wen et al. 2014)			7090629	4859597	-	31657	2837549	1319427	312071
S2R+_R2	SRR013548	(Wen et al. 2014)			4948526	4020455	-	18064	2412812	1134264	271240
S2+_AGO1-IP	SRR768820	(Okamura et al. 2013)			32772166	26504125	-	52326	16762860	4101830	572891
S2+_FlagAGO2-IP	SRR768821	(Okamura et al. 2013)			35320519	28243657	-	318648	5854905	20384602	6710586
Express5_R1	-	-	SRQC-ERDN	5'adap-NNNN-read-NNNN-3'adap	9601549	8212084	4131428	55654	549629	3382187	1231947
Express5_R2	-	-	SRQC-ERDN	5'adap-NNNN-read-NNNN-3'adap	13147397	12724670	5347427	150053	786388	4226999	1712468
Schneider_R1	-	-	SRQC-ERDN	5'adap-NNNN-read-NNNN-3'adap	13116521	11793384	2641803	257278	934882	1248964	80366
Schneider_R2	-	-	SRQC-ERDN	5'adap-NNNN-read-NNNN-3'adap	11564841	10180764	2398489	239894	841419	1126929	65971
* Relative to all filtered (and collapsed) reads. Not removed prior to genome alignment.
AGO CLIP data sets
Name	SRR	Reference			Total reads	Filtered reads	Collapsed reads	rRNA reads	Unique alignments	Unmapped reads	Viral reads*
dAGO1 HITSCLIP R1	-	-		5'adap-NNNN-read-NNNN-3'adap	42631483	41635768	7840072	153332	5016668	1774800	70691
dAGO1 HITSCLIP R2	-	-		5'adap-NNNN-read-NNNN-3'adap	42929880	41567268	8085031	154184	5191073	1845939	69812
dAGO1 PARCLIP R1	-	-		5'adap-NNNN-read-NNNN-3'adap	40115395	38683931	15121341	123393	5291599	9145260	111320
dAGO1 PARCLIP R2	-	-		5'adap-NNNN-read-NNNN-3'adap	48237598	40912863	13946170	99753	3716174	9720585	123963
hAGO2 PARCLIP	SRR189784	(Kishore et al. 2011)			31605425	-	14778368	-	1462600	13315768	-
hAGO2 PARCLIP	SRR189785	(Kishore et al. 2011)			16011034	-	4678336	-	367967	4310369	-
hAGO2 PARCLIP	SRR189786	(Kishore et al. 2011)			45468694	-	8431734	-	592060	7839674	-
hAGO2 PARCLIP	SRR189787	(Kishore et al. 2011)			52290420	-	17265100	-	436635	16828465	-
hAGO2 PARCLIP	SRR650321	(Memczak et al. 2013)			32246213	-	6579823	-	231671	6348152	-
* Relative to collapsed reads. Not removed prior to genome alignment.
Ribosomal footprinting data sets
Name				Info	Total reads	Filtered reads	Collapsed reads	rRNA reads	Mapped reads	Unmapped reads	Viral reads*
S2_mock_R1	-	-		5'adap-NNNN-read-NNNN-3'adap	20525181	20485828	7230008	2587864	3578940	1063204	205017
S2_mock_R2	-	-		5'adap-NNNN-read-NNNN-3'adap	21043188	20999606	9739683	3421326	5392791	925566	231175
S2_mock_R3	-	-		5'adap-NNNN-read-NNNN-3'adap	21299009	21251567	11194854	4182099	5905383	1107372	494049
S2_dsGFP_R1	-	-		5'adap-NNNN-read-NNNN-3'adap	12576811	12548976	5967527	2135118	3224863	607546	124556
S2_dsGFP_R2	-	-		5'adap-NNNN-read-NNNN-3'adap	24410857	24356877	11760290	3790975	6803239	1166076	379523
S2_dsGFP_R3	-	-		5'adap-NNNN-read-NNNN-3'adap	20611439	20558725	11057194	4016149	5520034	1521011	672356
S2_dsAGO1_low_R1	-	-		5'adap-NNNN-read-NNNN-3'adap	22204739	22124777	9855436	4284482	4325208	1245746	418010
S2_dsAGO1_low_R2	-	-		5'adap-NNNN-read-NNNN-3'adap	28917391	28842482	9811398	5022343	3641142	1147913	273640
S2_dsAGO1_low_R3	-	-		5'adap-NNNN-read-NNNN-3'adap	21232536	21180922	8474601	3666024	3640070	1168507	495649
S2_dsAGO1_high_R1	-	-		5'adap-NNNN-read-NNNN-3'adap	76711023	76465537	28442513	9416488	15958794	3067231	1108484
S2_dsAGO1_high_R2	-	-		5'adap-NNNN-read-NNNN-3'adap	16011260	15968565	6205743	3375617	2270650	559476	226465
S2_dsAGO1_high_R3	-	-		5'adap-NNNN-read-NNNN-3'adap	13226527	13202728	4790365	2543633	1586963	659769	232971
* Relative to collapsed reads. Not removed prior to genome alignment.
low = dsRNA 1.25µg/ml (2.5µg total); high = dsRNA 5µg/ml (10µg total)
RNA-seq data sets
Name			Spike-in	Info	Total reads	Quality-filtered reads	rRNA reads	Viral reads*	Mapped reads	Unmapped reads
S2_mock_R1	-	-	ERCC-Mix 1	5'adap-NNNNNNNN-read	38346610	38313016	519651	3171460	10575920	24045985
S2_mock_R2	-	-	ERCC-Mix 1	5'adap-NNNNNNNN-read	37769520	37720479	906975	2776923	10321047	23715534
S2_mock_R3	-	-	ERCC-Mix 1	5'adap-NNNNNNNN-read	33833514	33798907	1208349	3459033	9626106	19505419
S2_dsGFP_R1	-	-	ERCC-Mix 1	5'adap-NNNNNNNN-read	38793425	38593063	1236313	3923302	11766134	21667314
S2_dsGFP_R2	-	-	ERCC-Mix 1	5'adap-NNNNNNNN-read	39363368	39331591	1201322	3616974	10435096	24078199
S2_dsGFP_R3	-	-	ERCC-Mix 1	5'adap-NNNNNNNN-read	34464829	34427561	1023775	5379822	7950662	20073302
S2_dsAGO1_low_R1	-	-	ERCC-Mix 2	5'adap-NNNNNNNN-read	32116443	32076413	767458	3451297	8536021	19321637
S2_dsAGO1_low_R2	-	-	ERCC-Mix 2	5'adap-NNNNNNNN-read	37046816	37024497	743884	3754647	8061558	24464408
S2_dsAGO1_low_R3	-	-	ERCC-Mix 2	5'adap-NNNNNNNN-read	34166027	34130848	1651138	4626052	6973354	20880304
S2_dsAGO1_high_R2**	-	-	ERCC-Mix 2	5'adap-NNNNNNNN-read	35989726	35936015	612524	3510757	7620039	24192695
S2_dsAGO1_high_R3**	-	-	ERCC-Mix 2	5'adap-NNNNNNNN-read	35765063	35712831	624702	5524637	7168049	22395443
* Relative rRNA filtered reads. Removed prior to genome alignment.
** AGO1 knockdown in S2_dsAGO1_high_R1 was insufficient.
low = dsRNA 1.25µg/ml (2.5µg total); high = dsRNA 5µg/ml (10µg total)
Processed paired-end RNA-seq libraries to assess cell type similarity
Name	modENCODE ID	SRR	Spike-in	Info	Total reads	Quality-filtered reads	rRNA reads	Viral reads*	Mapped reads	Unmapped reads
1182-4H_R1	4391	SRR070272			27375389	23603276	80267	0	22880034	642975
CME_L1_R1	4392	SRR070288			32105331	26466448	133580	1109867	23812604	1410397
CME-W2_R1	4393	SRR070268			14162992	11975351	470436	740496	7600637	3163782
CME-W2_R2	4393	SRR111868			18756063	18126301	696132	1384079	12617335	3428755
GM2_R1	4394	SRR070265			20426184	15642063	135889	263	12788289	2717622
MBN2_R1	4396	SRR111869			7843900	7522922	163948	326676	5643295	1389003
MBN2_R2	4396	SRR189833			26098453	25459540	587620	1172970	18945863	4753087
ML-DmBG1-c1_R1	4397	SRR070275			19879352	17371108	103841	43968	15664499	1558800
ML-BG2-c2_R1	4398	SRR070270			11119178	9345813	228617	17367	7516678	1583151
ML-BG2-c2_R2	4398	SRR111870			2814740	2490158	33067	6101	2197643	253347
ML-DmD11_R1	4399	SRR070290			12415571	10986536	61915	17354	10071780	835487
ML-DmD11_R2	4399	SRR111874			7236388	6897168	36414	10397	6322475	527882
ML-DmD16-c3_R1	4400	SRR070289			22593559	19867638	104581	1598	18216455	1545004
ML-DmD17-c3_R1	4401	SRR070291			33763749	27289045	599670	16202	24940423	1732750
ML-DmD20-c5_R1	4402	SRR070267			14097749	11722515	493541	44	9657424	1571506
ML-DmD20-c5_R2	4402	SRR111871			8677200	8261327	290578	59	7016013	954677
ML-DmD21_R1	4403	SRR070276			31662345	26020338	99572	8	25099702	821056
ML-DmD32_R1	4404	SRR070287			10271504	8968106	41981	11	8354338	571776
ML-DmD32_R2	4404	SRR111875			7008452	6495443	31306	11	5990816	473310
ML-DmD4-c1_R1	4405	SRR070273			14492920	12300021	84253	135	11383330	832303
ML-DmD4-c1_R2	4405	SRR111876			45042188	40748371	471063	506	35223155	5053647
ML-DmD8_R1	4406	SRR070277			20472781	17588976	498929	930	14616890	2472227
ML-DmD9_R1	4407	SRR070274			31319255	26306253	64291	747	25268947	972268
S1_R1	4408	SRR070286			6755920	5051972	17224	218	4849136	185394
S1_R2	4408	SRR111877			16898442	16191804	73908	974	15286622	830300
S3_R1	4410	SRR111872			4452794	4234169	100479	10924	3834960	287806
S3_R2	4410	SRR189834			29738835	28940949	744900	80954	26265004	1850091
S3_R3	4410	SRR189835			28235709	27497295	704052	76930	24964469	1751844
Sg4_R1	4411	SRR070271			24825928	21024298	626610	2579401	14959995	2858292
fGS-OSS_R1	5966	SRR500469			31015142	27270849	54507	6536	26264213	945593
OSS_R1	5964	SRR500470			27718944	22433741	15239	211178	20545822	1661502
OSC_R1	5968	SRR500468			30691569	26638589	48801	2545393	20672642	3371753
S2_DRSC_R1	-	SRR1197282			47859675	44082792	4112916	5274535	11758594	22936747
S2_R+_R1	-	SRR1197280			45199045	41580586	6996760	3767153	12171904	18644769
S2_R+_R2	-	SRR070266			20684547	15910868	314824	275194	13507612	1813238
S2_DRSC_R2	-	SRR031714			5297466	5280324	208764	24308	4587834	459418
S2_DRSC_R3	-	SRR031715			5240398	5146251	198511	23195	4337684	586861
S2_DRSC_R4	-	SRR031716			5913629	5805929	164089	12176	5049566	580098
S2_DRSC_R5	-	SRR031717			6298701	5133657	126505	9490	4120647	877015
S2-DRSC-14_R1	-	SRR015104			6677449	6610439	181908	16711	5863839	547981
S2-DRSC-14_R2	-	SRR015106			5634285	5308513	168677	15718	4648313	475805
S2-DRSC-16_R1	-	SRR015108			6821614	6541946	234040	57163	5282393	968350
S2-DRSC-16_R2	-	SRR015110			3640937	3611853	113581	27683	2864486	606103
S2-DRSC-16_R3	-	SRR015112			5833421	5225670	214482	53630	4173172	784386
Kc167_R1	-	SRR111873			5133928	4897738	214015	3001	4113996	566726
Kc167_R2	-	SRR070269			12761751	11020300	489462	6485	9311145	1213208
S2_in-house_pooled	-	-	ERCC-Mix 1	5'adap-NNNNNNNN-read	26344309	25998498	343540	1238312	11933459	12483187
* Relative rRNA filtered reads. Removed prior to genome alignment.
