# Supplementary material for: Global identification of functional microRNA-mRNA interactions in Drosophila
Source: Nat Commun. 2019 Apr 9;10:1626. doi: 10.1038/s41467-019-09586-z (PMC6456604; doi:10.1038/s41467-019-09586-z)
Supplement: Supplementary file 21 — Source Data [file 41467_2019_9586_MOESM21_ESM.xlsx]

## Sheet: Figure 1c
Figure 1c
Representative Northern Blot for the three miRNAs analyzed in Figure 1. Highlighted areas have been cropped for densitometry analysis.

## Sheet: suppl. Figure S4b
supplementary Figure 4b
Blot anti-AGO1 (abcam5070)
note: The membrane was cut below 55kDa prior to incubation with the antibody
Highlighted areas have been cropped for densitometry analysis.
Blot anti-PABP
note: The membrane was cut below 55kDa prior to incubation with the antibody
Gray scale Ponceau staining
note: The membrane was cut below 55kDa prior to incubation with Ponceau Red
